# Supplementary material for: Transfer of structural units through imine exchanges, in solution or without solvent: successive transiminations, stimuli (pH)-modulated covalent switches, and mathematical models
Source: Front Chem. 2026 Apr 13;13:1241625. doi: 10.3389/fchem.2025.1241625 (PMC13112204; doi:10.3389/fchem.2025.1241625)
Supplement: Supplementary file 1 [file Supplementaryfile1.zip]

Archive with 86 entries (85 files):
- Supplementary Material/
- Supplementary Material/c-S1-perc-chg-f-pH.xlsx
- Supplementary Material/c-S1-perc-chg-f-water-graph.xlsx
- Supplementary Material/c-S1-perc-chg-f-water.xlsx
- Supplementary Material/c-S2-perc-chg-f-pH.xlsx
- Supplementary Material/c-S2-perc-chg-f-water-graph.xlsx
- Supplementary Material/c-S2-perc-chg-f-water.xlsx
- Supplementary Material/g-S1-A1B2_75-f-water-crv.xlsx
- Supplementary Material/g-S1-A1B2_75C4_9-W-1.xlsx
- Supplementary Material/g-S1-A1B2_75C4_9-W-1_9.xlsx
- Supplementary Material/g-S1-A1B2_75C4_9-W-crv.xlsx
- Supplementary Material/g-S1-A1B2_75C4_9-W0.xlsx
- Supplementary Material/g-S1-A1B2_75C4_9-W10.xlsx
- Supplementary Material/g-S1-A1B2_75C4_9-W25.xlsx
- Supplementary Material/g-S1-A1B2_75C4_9-W4.xlsx
- Supplementary Material/g-S1-A1B2_75C4_9-W50.xlsx
- Supplementary Material/g-S1-Num-expl.pdf
- Supplementary Material/g-S1-St1-comp-after-add-B.xlsx
- Supplementary Material/g-S1-St2-calc-exc-B.xlsx
- Supplementary Material/g-S1-St3-comp-after-add-exc-B.xlsx
- Supplementary Material/g-S1-St4-comp-after-add-C-altern.xlsx
- Supplementary Material/g-S1-St4-comp-after-add-C.xlsx
- Supplementary Material/g-S1-St5-calc-suppl-amt-C-altern.xlsx
- Supplementary Material/g-S1-St5-calc-suppl-amt-C.xlsx
- Supplementary Material/g-S1-St6-comp-after-add-exc-C-altern.xlsx
- Supplementary Material/g-S1-St6-comp-after-add-exc-C.xlsx
- Supplementary Material/g-S1-St7-pH-crv.xlsx
- Supplementary Material/g-S1-St7-pH0.xlsx
- Supplementary Material/g-S1-St7-pH1.xlsx
- Supplementary Material/g-S1-St7-pH10.xlsx
- Supplementary Material/g-S1-St7-pH11.xlsx
- Supplementary Material/g-S1-St7-pH12.xlsx
- Supplementary Material/g-S1-St7-pH13.xlsx
- Supplementary Material/g-S1-St7-pH14.xlsx
- Supplementary Material/g-S1-St7-pH2.xlsx
- Supplementary Material/g-S1-St7-pH3.xlsx
- Supplementary Material/g-S1-St7-pH4.xlsx
- Supplementary Material/g-S1-St7-pH5.xlsx
- Supplementary Material/g-S1-St7-pH6.xlsx
- Supplementary Material/g-S1-St7-pH7.xlsx
- Supplementary Material/g-S1-St7-pH8.xlsx
- Supplementary Material/g-S1-St7-pH9.xlsx
- Supplementary Material/g-S2-A1B2C2.xlsx
- Supplementary Material/g-S2-A1B2_75-f-water-crv.xlsx
- Supplementary Material/g-S2-A1B2_75C4_9-W-1.xlsx
- Supplementary Material/g-S2-A1B2_75C4_9-W-1_9.xlsx
- Supplementary Material/g-S2-A1B2_75C4_9-W-crv.xlsx
- Supplementary Material/g-S2-A1B2_75C4_9-W0.xlsx
- Supplementary Material/g-S2-A1B2_75C4_9-W10.xlsx
- Supplementary Material/g-S2-A1B2_75C4_9-W25.xlsx
- Supplementary Material/g-S2-A1B2_75C4_9-W4.xlsx
- Supplementary Material/g-S2-A1B2_75C4_9-W50.xlsx
- Supplementary Material/g-S2-St7-pH-crv.xlsx
- Supplementary Material/g-S2-St7-pH0.xlsx
- Supplementary Material/g-S2-St7-pH1.xlsx
- Supplementary Material/g-S2-St7-pH10.xlsx
- Supplementary Material/g-S2-St7-pH11.xlsx
- Supplementary Material/g-S2-St7-pH12.xlsx
- Supplementary Material/g-S2-St7-pH13.xlsx
- Supplementary Material/g-S2-St7-pH14.xlsx
- Supplementary Material/g-S2-St7-pH2.xlsx
- Supplementary Material/g-S2-St7-pH3.xlsx
- Supplementary Material/g-S2-St7-pH4.xlsx
- Supplementary Material/g-S2-St7-pH5.xlsx
- Supplementary Material/g-S2-St7-pH6.xlsx
- Supplementary Material/g-S2-St7-pH7.xlsx
- Supplementary Material/g-S2-St7-pH8.xlsx
- Supplementary Material/g-S2-St7-pH9.xlsx
- Supplementary Material/l-simul-K1-K2.xlsx
- Supplementary Material/l-simul-K3-K4-K5.xlsx
- Supplementary Material/l-simul-Ke1-Ke2.xlsx
- Supplementary Material/s-comp-equil.xlsx
- Supplementary Material/s-S1-aj-acid.xlsx
- Supplementary Material/s-S1-aj-base.xlsx
- Supplementary Material/s-S1-comp-equil.xlsx
- Supplementary Material/s-S1-pH-crv.xlsx
- Supplementary Material/s-S1-pH.xlsx
- Supplementary Material/s-S1-S2-Num-expl.pdf
- Supplementary Material/s-S2-comp-equil.xlsx
- Supplementary Material/s-S2-pH-crv.xlsx
- Supplementary Material/s-S2-pH.xlsx
- Supplementary Material/synt-char.pdf
- Supplementary Material/v-key-ABCW.xlsx
- Supplementary Material/v-key-ABW.xlsx
- Supplementary Material/v-verif-ABCW.xlsx
- Supplementary Material/v-verif-ABW.xlsx
