# Supplementary material for: Transfer of structural units through imine exchanges, in solution or without solvent: successive transiminations, stimuli (pH)-modulated covalent switches, and mathematical models
Source: Front Chem. 2026 Apr 13;13:1241625. doi: 10.3389/fchem.2025.1241625 (PMC13112204; doi:10.3389/fchem.2025.1241625)
Supplement: Supplementary file 1 [file Supplementaryfile1.zip › Supplementary Material/c-S1-perc-chg-f-pH.xlsx]

## Sheet: Feuil1
Percent change of concentration between the general and the simplified approach as a function of the pH
100|concgen-concsimplif|/concgen = ¦(pH)				paper -> section 5.4.5.i.
Set S1
																							percent change
simplified approach									general approach														100|Dconc|/concgen
Data taken from "s-S1-pH-crv"									Data taken from "g-S1-St7-pH-crv"
pH	[ABC]eq	[AC2]eq	[C]eq	[AB2]eq	[B]eq	[BH+]eq	[CH+]eq		pH	[AB]eq	[AB2]eq	[AC]eq	[AC2]eq	[ABC]eq	[BH+]eq	[CH+]eq	[A]eq	[B]eq	[C]eq	[H2O]eq		pH	[AB2]eq	[AC2]eq	[ABC]eq	[BH+]eq	[CH+]eq	[B]eq	[C]eq
	j+e = c	k+f = z	g-j-2k-s	d-j-k	l+j+2k-v	v	s			x	y	z	t	u	v	s	a-(x+y+z+t+u)	b-(x+2y+u+v)	c-(z+2t+u+s)	w+(x+2y+z+2t+2u)
0	4.04926e-06	6.36702e-10	7.63008e-13	0.00619595	3.96121e-08	0.00465401	0.0303759		0	0.000839259	1.84586e-05	7.6764e-08	1.57101e-13	3.47171e-09	0.0161737	0.0303799	0.0053422	1.3766e-07	7.63108e-13	0.00087626		0	33466.7	405182	116536	71.2248	0.0130688	71.2248	0.0131848
1	4.04957e-06	6.36799e-10	7.63009e-12	0.00619595	3.9609e-07	0.00465365	0.0303759		1	0.00207848	0.000152388	2.09661e-07	1.57743e-12	3.16085e-08	0.0146655	0.0303798	0.00396889	1.24823e-06	7.63105e-12	0.00238353		1	3965.92	40269.4	12711.7	68.2679	0.0125398	68.2679	0.0125483
2	4.05267e-06	6.37774e-10	7.63009e-11	0.00619595	3.95787e-06	0.0046501	0.0303759		2	0.00345658	0.000915364	4.35092e-07	1.47543e-11	2.36924e-07	0.0117524	0.0303793	0.00182738	1.0003e-05	7.63094e-11	0.00528822		2	576.883	4222.65	1610.53	60.433	0.0111322	60.433	0.01113
3	4.08363e-06	6.47561e-10	7.63008e-10	0.00619592	3.92784e-05	0.00461481	0.0303759		3	0.00279743	0.0030406	5.10803e-07	1.03134e-10	1.14165e-06	0.00810128	0.0303783	0.00036032	6.89531e-05	7.6307e-10	0.00888142		3	103.773	527.881	257.694	43.0361	0.00800657	43.0361	0.00800628
4	4.39325e-06	7.49517e-10	7.63001e-09	0.00619561	0.00036508	0.00428931	0.0303756		4	0.000956342	0.0052158	2.71251e-07	4.26867e-10	3.04201e-06	0.00521514	0.0303767	2.4549e-05	0.000443881	7.63028e-09	0.0113943		4	18.7855	75.5858	44.4197	17.7527	0.00355748	17.7527	0.00355749
5	7.48512e-06	2.17683e-09	7.62921e-08	0.00619251	0.00214148	0.00251601	0.0303724		5	0.000230422	0.00596134	1.29009e-07	1.90105e-09	6.86313e-06	0.00264164	0.0303729	1.2469e-06	0.0022484	7.62933e-08	0.012167		5	3.87792	14.5065	9.06282	4.75561	0.00162492	4.75561	0.00162492
6	3.79808e-05	5.6325e-08	7.62135e-07	0.00616196	0.0041952	0.000492893	0.0303411		6	0.000123022	0.00603994	3.59369e-07	5.24332e-08	3.62805e-05	0.000505797	0.0303425	3.508e-07	0.00430503	7.62169e-07	0.0122759		6	2.02035	7.4225	4.68658	2.5512	0.0044449	2.5512	0.0044449
7	0.000307386	3.86044e-06	7.55006e-06	0.00588875	0.00490745	5.76575e-05	0.0300573		7	0.000101733	0.00579501	2.53406e-06	3.65781e-06	0.000296819	5.87761e-05	0.0300658	2.50033e-07	0.00500266	7.55218e-06	0.0122952		7	1.61772	5.53972	3.56016	1.90319	0.0280594	1.90319	0.0280594
8	0.00163105	0.000144671	7.13082e-05	0.00442428	0.00656268	7.71048e-06	0.0283883		8	5.8412e-05	0.00438388	1.04046e-05	0.000141501	0.00160569	7.76651e-06	0.0284095	1.08962e-07	0.00661037	7.13615e-05	0.012331		8	0.921595	2.24062	1.57897	0.721422	0.0747512	0.721422	0.0747512
9	0.00312616	0.0014331	0.000597579	0.00164073	0.0106411	1.25022e-06	0.0237901		9	1.35622e-05	0.00163465	1.25601e-05	0.00142629	0.00311293	1.25161e-06	0.023804	1.5753e-08	0.010653	0.00059793	0.0123738		9	0.372346	0.477966	0.425142	0.111179	0.0586371	0.111179	0.0586371
10	0.00185211	0.00414896	0.00406137	0.000198924	0.0147999	1.73883e-07	0.0161686		10	1.18816e-06	0.000198664	5.38072e-06	0.0041448	0.00184997	1.73901e-07	0.0161727	9.94867e-10	0.0148013	0.00406239	0.0123934		10	0.131035	0.100547	0.11579	0.00996216	0.0251856	0.00996216	0.0251856
11	0.000792713	0.00537918	0.0134674	2.81066e-05	0.0162011	1.90346e-08	0.00536149		11	1.53539e-07	2.80915e-05	2.10612e-06	0.00537729	0.00079236	1.90348e-08	0.00536206	1.17489e-10	0.0162013	0.0134689	0.0123977		11	0.0539146	0.0351788	0.0445463	0.00141791	0.0107811	0.00141791	0.0107811
12	0.000623002	0.0055602	0.0179231	1.6795e-05	0.0163934	1.92606e-09	0.00071353		12	9.07001e-08	1.67879e-05	1.63632e-06	0.0055587	0.000622786	1.92607e-09	0.000713591	6.85958e-11	0.0163935	0.0179246	0.0123983		12	0.042387	0.0270521	0.0347192	0.000852519	0.00851692	0.000852519	0.00851692
13	0.000604982	0.00557923	0.0185427	1.57835e-05	0.0164135	1.92841e-10	7.38199e-05		13	8.51382e-08	1.5777e-05	1.58714e-06	0.00557777	0.000604779	1.92843e-10	7.3826e-05	6.43078e-11	0.0164136	0.0185443	0.0123983		13	0.0411668	0.0262129	0.0336896	0.000801769	0.00827585	0.000801769	0.00827585
14	0.000603169	0.00558115	0.0186071	1.56837e-05	0.0164155	1.92865e-11	7.40763e-06		14	8.45849e-08	1.56772e-05	1.5821e-06	0.00557969	0.000602967	1.92866e-11	7.40824e-06	6.38842e-11	0.0164156	0.0186087	0.0123983		14	0.0410417	0.0261272	0.0335842	0.000796712	0.00825111	0.000796712	0.00825111
