# Supplementary material for: Transfer of structural units through imine exchanges, in solution or without solvent: successive transiminations, stimuli (pH)-modulated covalent switches, and mathematical models
Source: Front Chem. 2026 Apr 13;13:1241625. doi: 10.3389/fchem.2025.1241625 (PMC13112204; doi:10.3389/fchem.2025.1241625)
Supplement: Supplementary file 1 [file Supplementaryfile1.zip › Supplementary Material/c-S1-perc-chg-f-water-graph.xlsx]

## Sheet: Feuil1
Percent change (100|Dconc|/concgen) of the concentration between general and simplified approach as a function of the number of equivalents of water [H2O]in/[A]in
				paper -> section 5.4.5.i.
Set S1
Data taken from "c-S1-perc-chg-f-water"
		percent change =	percent change =	percent change =	percent change =	percent change =
	[H2O]in/[A]in	100|Dconc|/concgen	100|Dconc|/concgen	100|Dconc|/concgen	100|Dconc|/concgen	100|Dconc|/concgen
		AB2	AC2	ABC	B	C
	-1.9	0.00198111	0.00126118	0.00162114	3.8456e-05	0.000398416
	-1	0.0205084	0.0130555	0.0167819	0.000398036	0.00412377
	0	0.0410222	0.0261141	0.0335679	0.000796042	0.00824724
	4	0.123073	0.0783422	0.100705	0.00238665	0.0247264
	10	0.246128	0.156661	0.201385	0.00476818	0.0493999
	25	0.553734	0.352383	0.453008	0.0107006	0.110861
	50	1.06629	0.678335	0.872124	0.02052	0.212594
|Dconc| = |concgen-concsimplif|
