# Supplementary material for: Transfer of structural units through imine exchanges, in solution or without solvent: successive transiminations, stimuli (pH)-modulated covalent switches, and mathematical models
Source: Front Chem. 2026 Apr 13;13:1241625. doi: 10.3389/fchem.2025.1241625 (PMC13112204; doi:10.3389/fchem.2025.1241625)
Supplement: Supplementary file 1 [file Supplementaryfile1.zip › Supplementary Material/c-S1-perc-chg-f-water.xlsx]

## Sheet: Feuil1
Percent change of concentration between the general and the simplified approach as a function of the number of equivalents of water (from the general approach)
		100|concgen-concsimplif|/concgen = ¦([H2O]in/[A]in)						paper -> section 5.4.5.i.
Set S1
simplified
	Composition at equilibrium AB2 + C = ABC + B ABC + C = AC2 + B
			[C]bfr	[AB2]bfr	[B]bfr	[ABC]bfr	[AC2]bfr							[ABC]form	[AC2]form	[ABC]eq	[AC2]eq	[C]eq	[AB2]eq	[B]eq
			g	d	l	e	f				KI	KII		j	k	j+e = c	k+f = z	g-j-2k	d-j-k	l+j+2k				G	H	I	J	E	F	a	b	g	d	m	n	cosq	q			KI	KII	100*|KI-K1rec|/K1	100*|KII-K2rec|/K2	S100*|Ki-Kirec|/Ki, i = I, II
	ztrig 1		0.03038	0.0062	0.00465	0	0				33.9286	8.16316		-0.0523975	0.0433648	-0.0523975	0.0433648	-0.00395216	0.0152327	0.0389822				-42.0149	-11.9244	-16.6023	-0.247997	43.2908	6.86871	-10167.2	-1247.73	82.9688	-0.422442	-0.0131806	0.000512275	-0.879535	2.64568			33.9286	8.16316	8.37692e-14	1.08803e-13	1.92573e-13
	ztrig 2		0.03038	0.0062	0.00465	0	0				33.9286	8.16316		0.375791	-0.171667	0.375791	-0.171667	-0.0020765	-0.197924	0.0371065				-42.0149	-11.9244	-16.6023	-0.247997	43.2908	6.86871	-10167.2	-1247.73	82.9688	-0.422442	-0.0131806	0.000512275	-0.879535	2.64568			33.9286	8.16316	2.7225e-12	2.74184e-12	5.46434e-12
																[ABC]eq	[AC2]eq	[C]eq	[AB2]eq	[B]eq
	ztrig 3		0.03038	0.0062	0.00465	0	0				33.9286	8.16316		0.000602967	0.00558136	0.000602967	0.00558136	0.0186143	1.56726e-05	0.0164157				-42.0149	-11.9244	-16.6023	-0.247997	43.2908	6.86871	-10167.2	-1247.73	82.9688	-0.422442	-0.0131806	0.000512275	-0.879535	2.64568			33.9286	8.16316	9.38634e-11	9.22434e-11	1.86107e-10
general
		To be compared with
		g-S1-A1B2_75C4_9-W-1_9
			[A]in	[B]in	[C]in	[H2O]in								[AB]eq	[AB2]eq	[AC]eq	[AC2]eq	[ABC]eq	[A]eq	[B]eq	[C]eq	[H2O]eq		100[AB]eq/[A]in		100[AC]eq/[A]in
								K1	K2	K3	K4	K5
			0.0062	0.01705	0.03038	-0.01178		1000	140	16500	2350	4750		4.08296e-09	1.56723e-05	7.63922e-08	0.00558129	0.000602958	1.54782e-13	0.0164157	0.0186144	0.00061992		6.58543e-05		0.00123213
			1 equiv.	2.75 equiv.	4.9 equiv.	"-1.9 equiv."									0.00198111		0.00126118	0.00162114		3.8456e-05	0.000398416
														100|Dconc|/concgen
		To be compared with
		g-S1-A1B2_75C4_9-W-1
			[A]in	[B]in	[C]in	[H2O]in								[AB]eq	[AB2]eq	[AC]eq	[AC2]eq	[ABC]eq	[A]eq	[B]eq	[C]eq	[H2O]eq		100[AB]eq/[A]in		100[AC]eq/[A]in
								K1	K2	K3	K4	K5
			0.0062	0.01705	0.03038	-0.0062		1000	140	16500	2350	4750		4.22591e-08	1.56694e-05	7.90693e-07	0.00558063	0.000602866	1.59574e-11	0.0164158	0.0186151	0.00619917		0.000681598		0.0127531
			1 equiv.	2.75 equiv.	4.9 equiv.	"-1 equiv."									0.0205084		0.0130555	0.0167819		0.000398036	0.00412377
														100|Dconc|/concgen
		To be compared with
		g-S1-A1B2_75C4_9-W0
			[A]in	[B]in	[C]in	[H2O]in								[AB]eq	[AB2]eq	[AC]eq	[AC2]eq	[ABC]eq	[A]eq	[B]eq	[C]eq	[H2O]eq		100[AB]eq/[A]in		100[AC]eq/[A]in
								K1	K2	K3	K4	K5
			0.0062	0.01705	0.03038	0		1000	140	16500	2350	4750		8.4512e-08	1.56661e-05	1.58133e-06	0.0055799	0.000602765	6.38276e-11	0.0164158	0.0186158	0.0123983		0.0013631		0.0255053
			1 equiv.	2.75 equiv.	4.9 equiv.	0 equiv.									0.0410222		0.0261141	0.0335679		0.000796042	0.00824724
														100|Dconc|/concgen
		To be compared with
		g-S1-A1B2_75C4_9-W4
			[A]in	[B]in	[C]in	[H2O]in								[AB]eq	[AB2]eq	[AC]eq	[AC2]eq	[ABC]eq	[A]eq	[B]eq	[C]eq	[H2O]eq		100[AB]eq/[A]in		100[AC]eq/[A]in
								K1	K2	K3	K4	K5
			0.0062	0.01705	0.03038	0.0248		1000	140	16500	2350	4750		2.53343e-07	1.56533e-05	4.74109e-06	0.00557699	0.000602361	5.74017e-10	0.0164161	0.0186189	0.037195		0.00408618		0.0764692
			1 equiv.	2.75 equiv.	4.9 equiv.	4 equiv.									0.123073		0.0783422	0.100705		0.00238665	0.0247264
														100|Dconc|/concgen
		To be compared with
		g-S1-A1B2_75C4_9-W10
			[A]in	[B]in	[C]in	[H2O]in								[AB]eq	[AB2]eq	[AC]eq	[AC2]eq	[ABC]eq	[A]eq	[B]eq	[C]eq	[H2O]eq		100[AB]eq/[A]in		100[AC]eq/[A]in
								K1	K2	K3	K4	K5
			0.0062	0.01705	0.03038	0.062		1000	140	16500	2350	4750		5.06037e-07	1.56341e-05	9.47214e-06	0.00557263	0.000601756	2.29307e-09	0.0164165	0.0186235	0.07439		0.00816188		0.152776
			1 equiv.	2.75 equiv.	4.9 equiv.	10 equiv.									0.246128		0.156661	0.201385		0.00476818	0.0493999
														100|Dconc|/concgen
		To be compared with
		g-S1-A1B2_75C4_9-W25
			[A]in	[B]in	[C]in	[H2O]in								[AB]eq	[AB2]eq	[AC]eq	[AC2]eq	[ABC]eq	[A]eq	[B]eq	[C]eq	[H2O]eq		100[AB]eq/[A]in		100[AC]eq/[A]in
								K1	K2	K3	K4	K5
			0.0062	0.01705	0.03038	0.155		1000	140	16500	2350	4750		1.13503e-06	1.55863e-05	2.12576e-05	0.00556176	0.000600248	1.15717e-08	0.0164174	0.018635	0.167378		0.0183069		0.342864
			1 equiv.	2.75 equiv.	4.9 equiv.	25 equiv.									0.553734		0.352383	0.453008		0.0107006	0.110861
														100|Dconc|/concgen
		To be compared with
		g-S1-A1B2_75C4_9-W50
			[A]in	[B]in	[C]in	[H2O]in								[AB]eq	[AB2]eq	[AC]eq	[AC2]eq	[ABC]eq	[A]eq	[B]eq	[C]eq	[H2O]eq		100[AB]eq/[A]in		100[AC]eq/[A]in
								K1	K2	K3	K4	K5
			0.0062	0.01705	0.03038	0.31		1000	140	16500	2350	4750		2.17468e-06	1.55072e-05	4.07664e-05	0.00554375	0.000597754	4.26957e-08	0.0164191	0.018654	0.322357		0.0350755		0.657522
			1 equiv.	2.75 equiv.	4.9 equiv.	50 equiv.									1.06629		0.678335	0.872124		0.02052	0.212594
														100|Dconc|/concgen
			100|Dconc|/concgen
		[H2O]in/[A]in	AB2	AC2	ABC	B	C
		-1.9	0.00198111	0.00126118	0.00162114	3.8456e-05	0.000398416
		-1	0.0205084	0.0130555	0.0167819	0.000398036	0.00412377
		0	0.0410222	0.0261141	0.0335679	0.000796042	0.00824724
		4	0.123073	0.0783422	0.100705	0.00238665	0.0247264
		10	0.246128	0.156661	0.201385	0.00476818	0.0493999
		25	0.553734	0.352383	0.453008	0.0107006	0.110861
		50	1.06629	0.678335	0.872124	0.02052	0.212594
