# Supplementary material for: Transfer of structural units through imine exchanges, in solution or without solvent: successive transiminations, stimuli (pH)-modulated covalent switches, and mathematical models
Source: Front Chem. 2026 Apr 13;13:1241625. doi: 10.3389/fchem.2025.1241625 (PMC13112204; doi:10.3389/fchem.2025.1241625)
Supplement: Supplementary file 1 [file Supplementaryfile1.zip › Supplementary Material/c-S2-perc-chg-f-pH.xlsx]

## Sheet: Feuil1
Percent change of concentration between the general and the simplified approach as a function of the pH
100|concgen-concsimplif|/concgen = ¦(pH)				paper -> section 5.4.5.ii.
Set S2
																							percent change
simplified approach									general approach														100|Dconc|/concgen
Data taken from "s-S2-pH-crv"									Data taken from "g-S2-St7-pH-crv"
pH	[ABC]eq	[AC2]eq	[C]eq	[AB2]eq	[B]eq	[BH+]eq	[CH+]eq		pH	[AB]eq	[AB2]eq	[AC]eq	[AC2]eq	[ABC]eq	[BH+]eq	[CH+]eq	[A]eq	[B]eq	[C]eq	[H2O]eq		pH	[AB2]eq	[AC2]eq	[ABC]eq	[BH+]eq	[CH+]eq	[B]eq	[C]eq
	j+e = c	k+f = z	g-j-2k-s	d-j-k	l+j+2k-v	v	s			x	y	z	t	u	v	s	a-(x+y+z+t+u)	b-(x+2y+u+v)	c-(z+2t+u+s)	w+(x+2y+z+2t+2u)
0	4.09794e-07	6.32042e-12	7.63098e-13	0.00619959	3.95811e-08	0.00465037	0.0303796		0	9.36058e-05	2.01247e-07	7.91937e-10	1.54337e-17	3.64848e-12	0.0169558	0.03038	0.00610619	1.44318e-07	7.63108e-13	9.40091e-05		0	3.08048e+06	4.09519e+07	1.12318e+07	72.5736	0.00134632	72.5736	0.00136394
1	4.09825e-07	6.32137e-12	7.63101e-12	0.00619959	3.9578e-07	0.00465001	0.0303796		1	0.000288351	1.96974e-06	2.4686e-09	1.54679e-16	3.61354e-11	0.0167563	0.03038	0.00590968	1.42619e-06	7.63111e-12	0.000292293		1	314641	4.08665e+06	1.13404e+06	72.2491	0.00134079	72.2491	0.00131847
2	4.10142e-07	6.33114e-12	7.63101e-11	0.00619959	3.95477e-06	0.00464646	0.0303796		2	0.000838985	1.84454e-05	7.4475e-09	1.55727e-15	3.50862e-10	0.0161604	0.03038	0.00534256	1.37547e-05	7.63111e-11	0.000875884		2	33510.6	406455	116795	71.2478	0.00132441	71.2478	0.00132302
3	4.13275e-07	6.42823e-12	7.63101e-10	0.00619959	3.92474e-05	0.00461117	0.0303796		3	0.00207284	0.000151297	2.04357e-08	1.57558e-14	3.19629e-09	0.0145507	0.03038	0.00397584	0.000123847	7.6311e-10	0.00237546		3	3997.63	40699.2	12829.8	68.3097	0.00128261	68.3097	0.00128255
4	4.44657e-07	7.4416e-12	7.631e-09	0.00619956	0.00036477	0.00428567	0.0303795		4	0.00343149	0.00086697	4.49451e-08	1.59355e-13	2.4333e-08	0.0109524	0.0303799	0.00190147	0.000932196	7.63109e-09	0.00516552		4	615.083	4569.82	1727.38	60.8698	0.00123566	60.8698	0.00123568
5	7.58474e-07	2.16531e-11	7.6309e-08	0.00619924	0.00213838	0.00251238	0.0303792		5	0.00321888	0.00236841	9.39907e-08	2.16361e-12	1.48194e-07	0.00491273	0.0303797	0.000612465	0.00418142	7.63103e-08	0.00795609		5	161.747	900.783	411.812	48.8599	0.00169958	48.8599	0.00169959
6	3.89207e-06	5.70451e-10	7.62994e-07	0.00619611	0.0041646	0.000489297	0.0303753		6	0.00275062	0.00310686	4.64187e-07	9.48002e-11	1.12351e-06	0.000849986	0.0303776	0.000340933	0.00723455	7.63052e-07	0.00896705		6	99.4333	501.741	246.42	42.4347	0.00758868	42.4347	0.00758868
7	3.47866e-05	4.57991e-08	7.62044e-06	0.00616517	0.00463047	5.44033e-05	0.0303375		7	0.0026628	0.00321345	4.13478e-06	8.30161e-09	1.06925e-05	9.23151e-05	0.0303575	0.000308912	0.00785729	7.62547e-06	0.00911524		7	91.8551	451.689	225.337	41.0678	0.0659781	41.0678	0.0659781
8	0.000306783	3.72873e-06	7.53325e-05	0.00588949	0.00495841	5.82563e-06	0.0299904		8	0.00259219	0.00316813	3.92309e-05	7.77478e-07	0.000102744	9.41023e-06	0.0301607	0.000296933	0.00800941	7.57603e-05	0.00917471		8	85.8982	379.592	198.589	38.0926	0.564583	38.0926	0.564583
9	0.00162223	0.000138315	0.000697884	0.00443946	0.00654809	7.69333e-07	0.0277833		9	0.00213461	0.0027281	0.000281549	5.08503e-05	0.00077106	1.02065e-06	0.0285096	0.000233833	0.00868711	0.000716128	0.00951617		9	62.7309	172.005	110.389	24.623	2.54758	24.623	2.54758
10	0.00311881	0.00121842	0.00498373	0.00186276	0.0102055	1.19905e-07	0.0198406		10	0.000947832	0.00139277	0.000707867	0.000832307	0.00222892	1.30268e-07	0.0206033	9.03048e-05	0.0110876	0.00517531	0.0105637		10	33.7448	46.3911	39.9252	7.95515	3.70177	7.95515	3.70177
11	0.00279608	0.00273755	0.0158134	0.000666367	0.0129212	1.51811e-08	0.00629542		11	0.00033729	0.000552824	0.000663078	0.00228915	0.00232885	1.56005e-08	0.00649502	2.88108e-05	0.0132782	0.0163148	0.011342		11	20.5386	19.5885	20.0626	2.68879	3.07309	2.68879	3.07309
12	0.00256595	0.00314567	0.0206987	0.000488383	0.0135073	1.58697e-09	0.00082403		12	0.000246861	0.00041409	0.000610504	0.0027135	0.00219444	1.61907e-09	0.000847972	2.06034e-05	0.0137805	0.0213001	0.0115014		12	17.9411	15.9266	16.9295	1.98274	2.82345	1.98274	2.82345
13	0.00253606	0.00319411	0.0213706	0.000469834	0.0135743	1.59484e-10	8.50781e-05		13	0.000237457	0.000399367	0.000603575	0.00276457	0.00217526	1.62589e-10	8.75219e-05	1.97663e-05	0.0138385	0.0219845	0.0115194		13	17.6447	15.5373	16.5862	1.90967	2.7922	1.90967	2.7922
14	0.00253298	0.00319905	0.0214404	0.000467972	0.0135811	1.59564e-11	8.53557e-06		14	0.000236513	0.000397887	0.00060286	0.00276978	0.00217327	1.62658e-11	8.78046e-06	1.96824e-05	0.0138444	0.0220555	0.0115213		14	17.6145	15.498	16.5515	1.90233	2.78899	1.90233	2.78899
