# Supplementary material for: Transfer of structural units through imine exchanges, in solution or without solvent: successive transiminations, stimuli (pH)-modulated covalent switches, and mathematical models
Source: Front Chem. 2026 Apr 13;13:1241625. doi: 10.3389/fchem.2025.1241625 (PMC13112204; doi:10.3389/fchem.2025.1241625)
Supplement: Supplementary file 1 [file Supplementaryfile1.zip › Supplementary Material/c-S2-perc-chg-f-water-graph.xlsx]

## Sheet: Feuil1
Percent change (100|Dconc|/concgen) of the concentration between general and simplified approach as a function of the number of equivalents of water [H2O]in/[A]in
			paper -> section 5.4.5.ii.
Set S2
Data taken from "c-S2-perc-chg-f-water"
		percent change =	percent change =	percent change =	percent change =	percent change =
	[H2O]in/[A]in	100|Dconc|/concgen	100|Dconc|/concgen	100|Dconc|/concgen	100|Dconc|/concgen	100|Dconc|/concgen
		AB2	AC2	ABC	B	C
	-1.9	0.872696	0.769791	0.82123	0.108976	0.159942
	-1	8.76182	7.71881	8.23906	1.0185	1.49425
	0	17.6112	15.4937	16.5476	1.90152	2.78864
	4	54.0911	47.351	50.6834	4.54391	6.65492
	10	112.612	97.9469	105.148	7.05629	10.3189
	25	280.96	241.297	260.584	10.442	15.2323
	50	633.681	536.22	583.215	13.1228	19.0986
|Dconc| = |concgen-concsimplif|
