# Supplementary material for: Transfer of structural units through imine exchanges, in solution or without solvent: successive transiminations, stimuli (pH)-modulated covalent switches, and mathematical models
Source: Front Chem. 2026 Apr 13;13:1241625. doi: 10.3389/fchem.2025.1241625 (PMC13112204; doi:10.3389/fchem.2025.1241625)
Supplement: Supplementary file 1 [file Supplementaryfile1.zip › Supplementary Material/c-S2-perc-chg-f-water.xlsx]

## Sheet: Feuil1
Percent change of concentration between the general and the simplified approach as a function of the number of equivalents of water (from the general approach)
		100|concgen-concsimplif|/concgen = ¦([H2O]in/[A]in)						paper -> section 5.4.5.ii.
Set S2
simplified
	Composition at equilibrium AB2 + C = ABC + B ABC + C = AC2 + B
			[C]bfr	[AB2]bfr	[B]bfr	[ABC]bfr	[AC2]bfr							[ABC]form	[AC2]form	[ABC]eq	[AC2]eq	[C]eq	[AB2]eq	[B]eq	[B]tot/[A]tot	[C]tot/[A]tot
			g	d	l	e	f				KI	KII		j	k	j+e = c	k+f = z	g-j-2k	d-j-k	l+j+2k	(l+2d+e)/(d+e+f)	(g+e+2f)/(d+e+f)		G	H	I	J	E	F	a	b	g	d	m	n	cosq	q			KI	KII	100*|KI-K1rec|/K1	100*|KII-K2rec|/K2	S100*|Ki-Kirec|/Ki, i = I, II
	ztrig 1		0.03038	0.0062	0.00465	0	0				3.42857	0.8		-0.607738	0.396687	-0.607738	0.396687	-0.155256	0.217251	0.190286	2.75	4.9		-0.555102	-0.124779	-0.828571	-0.024304	0.783673	0.0680229	-0.229878	0.0602683	0.0123674	-4.018e-05	-0.0767118	-0.00586175	0.716781	0.771622			3.42857	0.8	6.4763e-14	4.16334e-14	1.06396e-13
	ztrig 2		0.03038	0.0062	0.00465	0	0				3.42857	0.8		0.341424	-0.137712	0.341424	-0.137712	-0.0356208	-0.197512	0.0706508				-0.555102	-0.124779	-0.828571	-0.024304	0.783673	0.0680229	-0.229878	0.0602683	0.0123674	-4.018e-05	-0.0767118	-0.00586175	0.716781	0.771622			3.42857	0.8	6.4763e-13	6.38378e-13	1.28601e-12
	ztrig 3		0.03038	0.0062	0.00465	0	0				3.42857	0.8		0.00253264	0.0031996	0.00253264	0.0031996	0.0214482	0.000467765	0.0135818				-0.555102	-0.124779	-0.828571	-0.024304	0.783673	0.0680229	-0.229878	0.0602683	0.0123674	-4.018e-05	-0.0767118	-0.00586175	0.716781	0.771622			3.42857	0.8	9.70409e-11	9.66865e-11	1.93727e-10
			4.9 equiv.	1 equiv.	0.75 equiv.
general
		To be compared with
		g-S2-A1B2_75C4_9-W-1_9
			[A]in	[B]in	[C]in	[H2O]in								[AB]eq	[AB2]eq	[AC]eq	[AC2]eq	[ABC]eq	[A]eq	[B]eq	[C]eq	[H2O]eq
								K1	K2	K3	K4	K5
			0.0062	0.01705	0.03038	-0.01178		10	1.4	16	2.4	4.8		1.39059e-05	0.000463719	3.51539e-05	0.00317515	0.00251201	5.83815e-08	0.0135966	0.0214825	0.000570823
			1 equiv.	2.75 equiv.	4.9 equiv.	"-1.9 equiv."									0.872696		0.769791	0.82123		0.108976	0.159942
														100|Dconc|/concgen			|Dconc| = |concgen-concsimplif|
		To be compared with
		g-S2-A1B2_75C4_9-W-1
			[A]in	[B]in	[C]in	[H2O]in								[AB]eq	[AB2]eq	[AC]eq	[AC2]eq	[ABC]eq	[A]eq	[B]eq	[C]eq	[H2O]eq
								K1	K2	K3	K4	K5
			0.0062	0.01705	0.03038	-0.0062		10	1.4	16	2.4	4.8		0.000128394	0.000430082	0.000325979	0.00297032	0.00233986	5.36619e-06	0.0137216	0.0217735	0.00573489
			1 equiv.	2.75 equiv.	4.9 equiv.	"-1 equiv."									8.76182		7.71881	8.23906		1.0185	1.49425
														100|Dconc|/concgen
		To be compared with
		g-S2-A1B2_75C4_9-W0
			[A]in	[B]in	[C]in	[H2O]in								[AB]eq	[AB2]eq	[AC]eq	[AC2]eq	[ABC]eq	[A]eq	[B]eq	[C]eq	[H2O]eq
								K1	K2	K3	K4	K5
			0.0062	0.01705	0.03038	0		10	1.4	16	2.4	4.8		0.000236408	0.000397722	0.000602782	0.00277036	0.00217305	1.96732e-05	0.0138451	0.0220634	0.0115215
			1 equiv.	2.75 equiv.	4.9 equiv.	0 equiv.									17.6112		15.4937	16.5476		1.90152	2.78864
														100|Dconc|/concgen
		To be compared with
		g-S2-A1B2_75C4_9-W4
			[A]in	[B]in	[C]in	[H2O]in								[AB]eq	[AB2]eq	[AC]eq	[AC2]eq	[ABC]eq	[A]eq	[B]eq	[C]eq	[H2O]eq
								K1	K2	K3	K4	K5
			0.0062	0.01705	0.03038	0.0248		10	1.4	16	2.4	4.8		0.00053375	0.000303564	0.00137912	0.00217141	0.00168077	0.000131387	0.0142284	0.0229773	0.0350244
			1 equiv.	2.75 equiv.	4.9 equiv.	4 equiv.									54.0911		47.351	50.6834		4.54391	6.65492
														100|Dconc|/concgen
		To be compared with
		g-S2-A1B2_75C4_9-W10
			[A]in	[B]in	[C]in	[H2O]in								[AB]eq	[AB2]eq	[AC]eq	[AC2]eq	[ABC]eq	[A]eq	[B]eq	[C]eq	[H2O]eq
								K1	K2	K3	K4	K5
			0.0062	0.01705	0.03038	0.062		10	1.4	16	2.4	4.8		0.000762478	0.000220009	0.00199663	0.00161639	0.00123454	0.000369948	0.014613	0.023916	0.070901
			1 equiv.	2.75 equiv.	4.9 equiv.	10 equiv.									112.612		97.9469	105.148		7.05629	10.3189
														100|Dconc|/concgen
		To be compared with
		g-S2-A1B2_75C4_9-W25
			[A]in	[B]in	[C]in	[H2O]in								[AB]eq	[AB2]eq	[AC]eq	[AC2]eq	[ABC]eq	[A]eq	[B]eq	[C]eq	[H2O]eq
								K1	K2	K3	K4	K5
			0.0062	0.01705	0.03038	0.155		10	1.4	16	2.4	4.8		0.000936656	0.000122786	0.00250038	0.000937482	0.000702372	0.00100032	0.0151654	0.0253023	0.161962
			1 equiv.	2.75 equiv.	4.9 equiv.	25 equiv.									280.96		241.297	260.584		10.442	15.2323
														100|Dconc|/concgen
		To be compared with
		g-S2-A1B2_75C4_9-W50
			[A]in	[B]in	[C]in	[H2O]in								[AB]eq	[AB2]eq	[AC]eq	[AC2]eq	[ABC]eq	[A]eq	[B]eq	[C]eq	[H2O]eq
								K1	K2	K3	K4	K5
			0.0062	0.01705	0.03038	0.31		10	1.4	16	2.4	4.8		0.000918426	6.3756e-05	0.00249199	0.000502907	0.000370694	0.00185223	0.0156334	0.0265115	0.315285
			1 equiv.	2.75 equiv.	4.9 equiv.	50 equiv.									633.681		536.22	583.215		13.1228	19.0986
														100|Dconc|/concgen
			100|Dconc|/concgen
		[H2O]in/[A]in	AB2	AC2	ABC	B	C
		-1.9	0.872696	0.769791	0.82123	0.108976	0.159942
		-1	8.76182	7.71881	8.23906	1.0185	1.49425
		0	17.6112	15.4937	16.5476	1.90152	2.78864
		4	54.0911	47.351	50.6834	4.54391	6.65492
		10	112.612	97.9469	105.148	7.05629	10.3189
		25	280.96	241.297	260.584	10.442	15.2323
		50	633.681	536.22	583.215	13.1228	19.0986
