# Supplementary material for: Transfer of structural units through imine exchanges, in solution or without solvent: successive transiminations, stimuli (pH)-modulated covalent switches, and mathematical models
Source: Front Chem. 2026 Apr 13;13:1241625. doi: 10.3389/fchem.2025.1241625 (PMC13112204; doi:10.3389/fchem.2025.1241625)
Supplement: Supplementary file 1 [file Supplementaryfile1.zip › Supplementary Material/g-S1-A1B2_75-f-water-crv.xlsx]

## Sheet: Feuil1
Composition at equilibrium 1A + 2.75B + water (-1.9, -1, 0, 4, 10, 25, 50)
										paper -> sections 5.1.2, 5.2.4.iii.1
set S1							Inputs: a, b, w, K1, K2
		b1/a1 = 2.75	w1/a1 = 0
Algebraic solution (discriminant of the cubic equation < 0)
	[A]in1	[B]in1	[H2O]in1					[AB]eq1	[AB2]eq1	[B]eq1	[A]eq1	[H2O]eq1		% AB of A	% AB2 ofA
	a1	b1	w1	K1	K2			x	y	b1-(x+2y)	a1-(x+y)	w1+(x+2y)					A	B	D	E	F	G	a	b	g	d	m	n	{-n/2+[(m/3)3+(n/2)2]1/2}1/3	{-n/2-[(m/3)3+(n/2)2]1/2}1/3
	0.0062	0.01705	0	1000	140			#NUM!	#NUM!	#NUM!	#NUM!	#NUM!		#NUM!	#NUM!		-439560	-4123	-719	-2.387	440000	3472	-34249846400	319420528	2.57445e+06	-19782.7	-0.000104159	2.83838e-07	#NUM!	#NUM!
Trigonometric solution (discriminant of the cubic equation > 0)
	[A]in1	[B]in1	[H2O]in1					[AB]eq1	[AB2]eq1	[B]eq1	[A]eq1	[H2O]eq1		% AB of A	% AB2 ofA
	a1	b1	w1	K1	K2			x	y	b1-(x+2y)	a1-(x+y)	w1+(x+2y)					A	B	D	E	F	G	a	b	g	d	m	n	cosq	q
ztrig 1	0.0062	0.01705	0	1000	140			-0.00568782	0.0114938	-0.000249705	0.000394055	0.0172997		-91.739	185.383		-439560	-4123	-719	-2.387	440000	3472	-34249846400	319420528	2.57445e+06	-19782.7	-0.000104159	2.83838e-07	-0.693706	2.33742
ztrig 2	0.0062	0.01705	0	1000	140			0.0335902	-0.0082551	-2.99826e-05	-0.0191351	0.01708		541.777	-133.147		-439560	-4123	-719	-2.387	440000	3472	-34249846400	319420528	2.57445e+06	-19782.7	-0.000104159	2.83838e-07	-0.693706	2.33742
ztrig 3	0.0062	0.01705	0	1000	140			0.000112178	0.00608753	0.00476276	2.89404e-07	0.0122872		1.80933	98.186		-439560	-4123	-719	-2.387	440000	3472	-34249846400	319420528	2.57445e+06	-19782.7	-0.000104159	2.83838e-07	-0.693706	2.33742
	[A]in1	[B]in1	[H2O]in1					[AB]eq1	[AB2]eq1	[B]eq1	[A]eq1	[H2O]eq1	initial	% AB of A	% AB2 ofA	% remaining A
	a1	b1	w1	K1	K2			x	y	b1-(x+2y)	a1-(x+y)	w1+(x+2y)	equiv of water			of A	A	B	D	E	F	G	a	b	g	d	m	n	cosq	q
ztrig 3	0.0062	0.01705	-0.01178	1000	140			5.83633e-06	0.00619416	0.00465584	7.69883e-10	0.000614162	-1.9	0.0941343	99.9059	1.24175e-05	-439560	-4119.7	-719	-2.387	440000	3472	-34249846400	3.16521e+08	2.54726e+06	-19782.7	-0.000102842	2.90027e-07	-0.722498	2.37821
ztrig 3	0.0062	0.01705	-0.0062	1000	140			5.72532e-05	0.00614267	0.0047074	7.47086e-08	0.0061426	-1	0.923439	99.0754	0.00120498	-439560	-4121.26	-719	-2.387	440000	3472	-34249846400	3.17894e+08	2.56014e+06	-19782.7	-0.000103465	2.87105e-07	-0.708764	2.35854
ztrig 3	0.0062	0.01705	0	1000	140			0.000112178	0.00608753	0.00476276	2.89404e-07	0.0122872	0	1.80933	98.186	0.00466781	-439560	-4123	-719	-2.387	440000	3472	-34249846400	319420528	2.57445e+06	-19782.7	-0.000104159	2.83838e-07	-0.693706	2.33742
ztrig 3	0.0062	0.01705	0.0248	1000	140			0.00031218	0.0058855	0.00496682	2.31823e-06	0.0368832	4	5.03517	94.9274	0.0373908	-439560	-4129.94	-719	-2.387	440000	3472	-34249846400	3.25525e+08	2.63176e+06	-19782.7	-0.000106951	2.7056e-07	-0.63553	2.25949
ztrig 3	0.0062	0.01705	0.062	1000	140			0.000566805	0.0056252	0.0052328	7.99572e-06	0.0738172	10	9.14202	90.729	0.128963	-439560	-4140.36	-719	-2.387	440000	3472	-34249846400	3.34682e+08	2.7179e+06	-19782.7	-0.000111184	2.5e-07	-0.554022	2.15798
ztrig 3	0.0062	0.01705	0.155	1000	140			0.00105399	0.0051156	0.0057648	3.04024e-05	0.166285	25	16.9999	82.5097	0.490361	-439560	-4166.4	-719	-2.387	440000	3472	-34249846400	3.57574e+08	2.93421e+06	-19782.7	-0.000122003	1.95167e-07	-0.376271	1.95656
ztrig 3	0.0062	0.01705	0.31	1000	140			0.0016091	0.00451054	0.00641982	8.03643e-05	0.32063	50	25.9532	72.7506	1.2962	-439560	-4209.8	-719	-2.387	440000	3472	-34249846400	395728144	3.29774e+06	-19782.7	-0.000140784	9.25121e-08	-0.143886	1.71518
													percent change from -1.9 to 50	27470.3	27.1808	1.04384e+07
