# Supplementary material for: Transfer of structural units through imine exchanges, in solution or without solvent: successive transiminations, stimuli (pH)-modulated covalent switches, and mathematical models
Source: Front Chem. 2026 Apr 13;13:1241625. doi: 10.3389/fchem.2025.1241625 (PMC13112204; doi:10.3389/fchem.2025.1241625)
Supplement: Supplementary file 1 [file Supplementaryfile1.zip › Supplementary Material/g-S1-A1B2_75C4_9-W-1.xlsx]

## Sheet: Feuil1
Composition at equilibrium								^
Mixture: dialdehyde A + amine B + amine C
Set S1		general approach			paper -> sections 5.2.2.1, 5.2.4.iii.2				Inputs: a, b, c, w, K1 to K5, r
		[C]in/[A]in = 4.9
		[B]in/[A]in = 2.75
		[H2O]in/[A]in = -1
		t = r·a
t3 ¹ 0, t2 ¹ 0																																													recalc
discr III < 0
			[A]in	[B]in	[C]in	[H2O]in						[AB]eq	[AB2]eq	[AC]eq	[AC2]eq	[ABC]eq	[A]eq	[B]eq	[C]eq	[H2O]eq	[B]in/[A]in	[C]in/[A]in
	r	eq K1	a	b	c	w	K1	K2	K3	K4	K5	x	y	z	t	u1	a-(x+y+z+t+u1)	b-(x+2y+u1)	c-(z+2t+u1)	w+(x+2y+z+2t+2u1)			F	G	H	I	J	K	a	b	g	d	e	t3	t2	t1	t0	m	n	discr III	lr	h	r		K1rec	K2rec	K3rec	K4rec	K5rec
	0.01	#NUM!	0.0062	0.01705	0.03038	-0.0062	1000	140	16500	2350	4750	#NUM!	#NUM!	#NUM!	6.2e-05	#NUM!	#NUM!	#NUM!	#NUM!	#NUM!	2.75	4.9	3880.62	7979.63	1.23903e+08	-3.98462e+06	17.05	-1.23684e+08	2.82916e+19	-1.70265e+18	-3.77123e+16	3.21465e+11	-683151	-1.22004e+55	-2.70306e+53	2.30413e+48	-4.90411e+42	-0.000163811	8.06976e-07	4.06101e+200	#NUM!	#NUM!	#NUM!		#NUM!	#NUM!	#NUM!	#NUM!	#NUM!
	0.1	#NUM!	0.0062	0.01705	0.03038	-0.0062	1000	140	16500	2350	4750	#NUM!	#NUM!	#NUM!	0.00062	#NUM!	#NUM!	#NUM!	#NUM!	#NUM!	2.75	4.9	388.062	797.963	1.23903e+07	-384668	17.05	-1.23684e+07	2.82916e+17	-1.64346e+16	-3.8694e+14	3.29827e+10	-683151	-1.16142e+49	-2.74253e+47	2.33765e+43	-4.92289e+38	-0.00018788	9.91213e-07	4.15306e+179	#NUM!	#NUM!	#NUM!		#NUM!	#NUM!	#NUM!	#NUM!	#NUM!
	0.2	#NUM!	0.0062	0.01705	0.03038	-0.0062	1000	140	16500	2350	4750	#NUM!	#NUM!	#NUM!	0.00124	#NUM!	#NUM!	#NUM!	#NUM!	#NUM!	2.75	4.9	194.031	398.981	6.19513e+06	-184671	17.05	-6.18421e+06	7.0729e+16	-3944221761801074	-9.92638e+13	1.69559e+10	-683151	-1.71448e+47	-4.34141e+45	7.41485e+41	-3.09626e+37	-0.00021806	1.23939e-06	1.9958e+173	#NUM!	#NUM!	#NUM!		#NUM!	#NUM!	#NUM!	#NUM!	#NUM!
	0.3	#NUM!	0.0062	0.01705	0.03038	-0.0062	1000	140	16500	2350	4750	#NUM!	#NUM!	#NUM!	0.00186	#NUM!	#NUM!	#NUM!	#NUM!	#NUM!	2.75	4.9	129.354	265.988	4.13009e+06	-118005	17.05	-4.12281e+06	3.14351e+16	-1679912517502316	-4.51486e+13	1.16137e+10	-683151	-1.4186e+46	-3.8496e+44	9.89945e+40	-6.16781e+36	-0.000252445	1.54382e-06	3.96468e+169	#NUM!	#NUM!	#NUM!		#NUM!	#NUM!	#NUM!	#NUM!	#NUM!
	0.4	#NUM!	0.0062	0.01705	0.03038	-0.0062	1000	140	16500	2350	4750	#NUM!	#NUM!	#NUM!	0.00248	#NUM!	#NUM!	#NUM!	#NUM!	#NUM!	2.75	4.9	97.0155	199.491	3.09757e+06	-84672.4	17.05	-3.09211e+06	1.76823e+16	-9.03846e+14	-2.59241e+13	8.94254e+09	-683151	-2.3733e+45	-6.90015e+43	2.37897e+40	-1.97212e+36	-0.000291793	1.91846e-06	9.1928e+166	#NUM!	#NUM!	#NUM!		#NUM!	#NUM!	#NUM!	#NUM!	#NUM!
	0.5	#NUM!	0.0062	0.01705	0.03038	-0.0062	1000	140	16500	2350	4750	#NUM!	#NUM!	#NUM!	0.0031	#NUM!	#NUM!	#NUM!	#NUM!	#NUM!	2.75	4.9	77.6124	159.593	2.47805e+06	-64672.6	17.05	-2.47368e+06	1.13166e+16	-5.52155e+14	-1.6896e+13	7.33986e+09	-683151	-5.83118e+44	-1.81667e+43	7.88558e+39	-8.17943e+35	-0.000337055	2.38171e-06	8.13636e+164	#NUM!	#NUM!	#NUM!		#NUM!	#NUM!	#NUM!	#NUM!	#NUM!
	0.6	#NUM!	0.0062	0.01705	0.03038	-0.0062	1000	140	16500	2350	4750	#NUM!	#NUM!	#NUM!	0.00372	#NUM!	#NUM!	#NUM!	#NUM!	#NUM!	2.75	4.9	64.677	132.994	2.06504e+06	-51339.5	17.05	-2.0614e+06	7858781411014558	-3.65172e+14	-1.19216e+13	6.27141e+09	-683151	-1.82449e+44	-6.09416e+42	3.20224e+39	-4.00189e+35	-0.000389452	2.95811e-06	1.67084e+163	#NUM!	#NUM!	#NUM!		#NUM!	#NUM!	#NUM!	#NUM!	#NUM!
	0.7	#NUM!	0.0062	0.01705	0.03038	-0.0062	1000	140	16500	2350	4750	#NUM!	#NUM!	#NUM!	0.00434	#NUM!	#NUM!	#NUM!	#NUM!	#NUM!	2.75	4.9	55.4374	113.995	1.77004e+06	-41815.8	17.05	-1.76692e+06	5773798587684171	-2.54868e+14	-8.88011e+12	5.50823e+09	-683151	-6.73568e+43	-2.41461e+42	1.49551e+39	-2.19556e+35	-0.000450563	3.68098e-06	6.10305e+161	#NUM!	#NUM!	#NUM!		#NUM!	#NUM!	#NUM!	#NUM!	#NUM!
	0.8	#NUM!	0.0062	0.01705	0.03038	-0.0062	1000	140	16500	2350	4750	#NUM!	#NUM!	#NUM!	0.00496	#NUM!	#NUM!	#NUM!	#NUM!	#NUM!	2.75	4.9	48.5077	99.7453	1.54878e+06	-34673	17.05	-1.54605e+06	4420564543695691	-1.84857e+14	-6.87872e+12	4.93584e+09	-683151	-2.80297e+43	-1.08001e+42	7.73486e+38	-1.31041e+35	-0.00052247	4.59642e-06	3.38265e+160	#NUM!	#NUM!	#NUM!		#NUM!	#NUM!	#NUM!	#NUM!	#NUM!
	0.9	#NUM!	0.0062	0.01705	0.03038	-0.0062	1000	140	16500	2350	4750	#NUM!	#NUM!	#NUM!	0.00558	#NUM!	#NUM!	#NUM!	#NUM!	#NUM!	2.75	4.9	43.118	88.6625	1.3767e+06	-29117.5	17.05	-1.37427e+06	3492791738228691	-1.3794e+14	-5.48786e+12	4.49065e+09	-683151	-1.27625e+43	-5.29644e+41	4.32385e+38	-8.34342e+34	-0.000607962	5.76952e-06	2.56674e+159	#NUM!	#NUM!	#NUM!		#NUM!	#NUM!	#NUM!	#NUM!	#NUM!
	0.99	#NUM!	0.0062	0.01705	0.03038	-0.0062	1000	140	16500	2350	4750	#NUM!	#NUM!	#NUM!	0.006138	#NUM!	#NUM!	#NUM!	#NUM!	#NUM!	2.75	4.9	39.1982	80.6023	1.25154e+06	-25077.2	17.05	-1.24934e+06	2.8866e+15	-1.07961e+14	-4.56743e+12	4.16688e+09	-683151	-6.67418e+42	-2.96799e+41	2.70021e+38	-5.80823e+34	-0.000699645	7.12261e-06	3.10846e+158	#NUM!	#NUM!	#NUM!		#NUM!	#NUM!	#NUM!	#NUM!	#NUM!
	r	eq K1	a	b	c	w	K1	K2	K3	K4	K5	x	y	z	t	u2	a-(x+y+z+t+u2)	b-(x+2y+u2)	c-(z+2t+u2)	w+(x+2y+z+2t+2u2)			F	G	H	I	J	K	a	b	g	d	e	t3	t2	t1	t0	m	n	discr III	lr	h	r		K1rec	K2rec	K3rec	K4rec	K5rec
	0.01	#NUM!	0.0062	0.01705	0.03038	-0.0062	1000	140	16500	2350	4750	#NUM!	#NUM!	#NUM!	6.2e-05	#NUM!	#NUM!	#NUM!	#NUM!	#NUM!	2.75	4.9	3880.62	7979.63	1.23903e+08	-3.98462e+06	17.05	-1.23684e+08	2.82916e+19	-1.70265e+18	-3.77123e+16	3.21465e+11	-683151	-1.22004e+55	-2.70306e+53	2.30413e+48	-4.90411e+42	-0.000163811	8.06976e-07	4.06101e+200	#NUM!	#NUM!	#NUM!		#NUM!	#NUM!	#NUM!	#NUM!	#NUM!
	0.1	#NUM!	0.0062	0.01705	0.03038	-0.0062	1000	140	16500	2350	4750	#NUM!	#NUM!	#NUM!	0.00062	#NUM!	#NUM!	#NUM!	#NUM!	#NUM!	2.75	4.9	388.062	797.963	1.23903e+07	-384668	17.05	-1.23684e+07	2.82916e+17	-1.64346e+16	-3.8694e+14	3.29827e+10	-683151	-1.16142e+49	-2.74253e+47	2.33765e+43	-4.92289e+38	-0.00018788	9.91213e-07	4.15306e+179	#NUM!	#NUM!	#NUM!		#NUM!	#NUM!	#NUM!	#NUM!	#NUM!
	0.2	#NUM!	0.0062	0.01705	0.03038	-0.0062	1000	140	16500	2350	4750	#NUM!	#NUM!	#NUM!	0.00124	#NUM!	#NUM!	#NUM!	#NUM!	#NUM!	2.75	4.9	194.031	398.981	6.19513e+06	-184671	17.05	-6.18421e+06	7.0729e+16	-3944221761801074	-9.92638e+13	1.69559e+10	-683151	-1.71448e+47	-4.34141e+45	7.41485e+41	-3.09626e+37	-0.00021806	1.23939e-06	1.9958e+173	#NUM!	#NUM!	#NUM!		#NUM!	#NUM!	#NUM!	#NUM!	#NUM!
	0.3	#NUM!	0.0062	0.01705	0.03038	-0.0062	1000	140	16500	2350	4750	#NUM!	#NUM!	#NUM!	0.00186	#NUM!	#NUM!	#NUM!	#NUM!	#NUM!	2.75	4.9	129.354	265.988	4.13009e+06	-118005	17.05	-4.12281e+06	3.14351e+16	-1679912517502316	-4.51486e+13	1.16137e+10	-683151	-1.4186e+46	-3.8496e+44	9.89945e+40	-6.16781e+36	-0.000252445	1.54382e-06	3.96468e+169	#NUM!	#NUM!	#NUM!		#NUM!	#NUM!	#NUM!	#NUM!	#NUM!
	0.4	#NUM!	0.0062	0.01705	0.03038	-0.0062	1000	140	16500	2350	4750	#NUM!	#NUM!	#NUM!	0.00248	#NUM!	#NUM!	#NUM!	#NUM!	#NUM!	2.75	4.9	97.0155	199.491	3.09757e+06	-84672.4	17.05	-3.09211e+06	1.76823e+16	-9.03846e+14	-2.59241e+13	8.94254e+09	-683151	-2.3733e+45	-6.90015e+43	2.37897e+40	-1.97212e+36	-0.000291793	1.91846e-06	9.1928e+166	#NUM!	#NUM!	#NUM!		#NUM!	#NUM!	#NUM!	#NUM!	#NUM!
	0.5	#NUM!	0.0062	0.01705	0.03038	-0.0062	1000	140	16500	2350	4750	#NUM!	#NUM!	#NUM!	0.0031	#NUM!	#NUM!	#NUM!	#NUM!	#NUM!	2.75	4.9	77.6124	159.593	2.47805e+06	-64672.6	17.05	-2.47368e+06	1.13166e+16	-5.52155e+14	-1.6896e+13	7.33986e+09	-683151	-5.83118e+44	-1.81667e+43	7.88558e+39	-8.17943e+35	-0.000337055	2.38171e-06	8.13636e+164	#NUM!	#NUM!	#NUM!		#NUM!	#NUM!	#NUM!	#NUM!	#NUM!
	0.6	#NUM!	0.0062	0.01705	0.03038	-0.0062	1000	140	16500	2350	4750	#NUM!	#NUM!	#NUM!	0.00372	#NUM!	#NUM!	#NUM!	#NUM!	#NUM!	2.75	4.9	64.677	132.994	2.06504e+06	-51339.5	17.05	-2.0614e+06	7858781411014558	-3.65172e+14	-1.19216e+13	6.27141e+09	-683151	-1.82449e+44	-6.09416e+42	3.20224e+39	-4.00189e+35	-0.000389452	2.95811e-06	1.67084e+163	#NUM!	#NUM!	#NUM!		#NUM!	#NUM!	#NUM!	#NUM!	#NUM!
	0.7	#NUM!	0.0062	0.01705	0.03038	-0.0062	1000	140	16500	2350	4750	#NUM!	#NUM!	#NUM!	0.00434	#NUM!	#NUM!	#NUM!	#NUM!	#NUM!	2.75	4.9	55.4374	113.995	1.77004e+06	-41815.8	17.05	-1.76692e+06	5773798587684171	-2.54868e+14	-8.88011e+12	5.50823e+09	-683151	-6.73568e+43	-2.41461e+42	1.49551e+39	-2.19556e+35	-0.000450563	3.68098e-06	6.10305e+161	#NUM!	#NUM!	#NUM!		#NUM!	#NUM!	#NUM!	#NUM!	#NUM!
	0.8	#NUM!	0.0062	0.01705	0.03038	-0.0062	1000	140	16500	2350	4750	#NUM!	#NUM!	#NUM!	0.00496	#NUM!	#NUM!	#NUM!	#NUM!	#NUM!	2.75	4.9	48.5077	99.7453	1.54878e+06	-34673	17.05	-1.54605e+06	4420564543695691	-1.84857e+14	-6.87872e+12	4.93584e+09	-683151	-2.80297e+43	-1.08001e+42	7.73486e+38	-1.31041e+35	-0.00052247	4.59642e-06	3.38265e+160	#NUM!	#NUM!	#NUM!		#NUM!	#NUM!	#NUM!	#NUM!	#NUM!
	0.9	#NUM!	0.0062	0.01705	0.03038	-0.0062	1000	140	16500	2350	4750	#NUM!	#NUM!	#NUM!	0.00558	#NUM!	#NUM!	#NUM!	#NUM!	#NUM!	2.75	4.9	43.118	88.6625	1.3767e+06	-29117.5	17.05	-1.37427e+06	3492791738228691	-1.3794e+14	-5.48786e+12	4.49065e+09	-683151	-1.27625e+43	-5.29644e+41	4.32385e+38	-8.34342e+34	-0.000607962	5.76952e-06	2.56674e+159	#NUM!	#NUM!	#NUM!		#NUM!	#NUM!	#NUM!	#NUM!	#NUM!
	0.99	#NUM!	0.0062	0.01705	0.03038	-0.0062	1000	140	16500	2350	4750	#NUM!	#NUM!	#NUM!	0.006138	#NUM!	#NUM!	#NUM!	#NUM!	#NUM!	2.75	4.9	39.1982	80.6023	1.25154e+06	-25077.2	17.05	-1.24934e+06	2.8866e+15	-1.07961e+14	-4.56743e+12	4.16688e+09	-683151	-6.67418e+42	-2.96799e+41	2.70021e+38	-5.80823e+34	-0.000699645	7.12261e-06	3.10846e+158	#NUM!	#NUM!	#NUM!		#NUM!	#NUM!	#NUM!	#NUM!	#NUM!
	r	eq K1	a	b	c	w	K1	K2	K3	K4	K5	x	y	z	t	u3	a-(x+y+z+t+u3)	b-(x+2y+u3)	c-(z+2t+u3)	w+(x+2y+z+2t+2u3)			F	G	H	I	J	K	a	b	g	d	e	t3	t2	t1	t0	m	n	discr III	lr	h	r		K1rec	K2rec	K3rec	K4rec	K5rec
	0.01	#NUM!	0.0062	0.01705	0.03038	-0.0062	1000	140	16500	2350	4750	#NUM!	#NUM!	#NUM!	6.2e-05	#NUM!	#NUM!	#NUM!	#NUM!	#NUM!	2.75	4.9	3880.62	7979.63	1.23903e+08	-3.98462e+06	17.05	-1.23684e+08	2.82916e+19	-1.70265e+18	-3.77123e+16	3.21465e+11	-683151	-1.22004e+55	-2.70306e+53	2.30413e+48	-4.90411e+42	-0.000163811	8.06976e-07	4.06101e+200	#NUM!	#NUM!	#NUM!		#NUM!	#NUM!	#NUM!	#NUM!	#NUM!
	0.1	#NUM!	0.0062	0.01705	0.03038	-0.0062	1000	140	16500	2350	4750	#NUM!	#NUM!	#NUM!	0.00062	#NUM!	#NUM!	#NUM!	#NUM!	#NUM!	2.75	4.9	388.062	797.963	1.23903e+07	-384668	17.05	-1.23684e+07	2.82916e+17	-1.64346e+16	-3.8694e+14	3.29827e+10	-683151	-1.16142e+49	-2.74253e+47	2.33765e+43	-4.92289e+38	-0.00018788	9.91213e-07	4.15306e+179	#NUM!	#NUM!	#NUM!		#NUM!	#NUM!	#NUM!	#NUM!	#NUM!
	0.2	#NUM!	0.0062	0.01705	0.03038	-0.0062	1000	140	16500	2350	4750	#NUM!	#NUM!	#NUM!	0.00124	#NUM!	#NUM!	#NUM!	#NUM!	#NUM!	2.75	4.9	194.031	398.981	6.19513e+06	-184671	17.05	-6.18421e+06	7.0729e+16	-3944221761801074	-9.92638e+13	1.69559e+10	-683151	-1.71448e+47	-4.34141e+45	7.41485e+41	-3.09626e+37	-0.00021806	1.23939e-06	1.9958e+173	#NUM!	#NUM!	#NUM!		#NUM!	#NUM!	#NUM!	#NUM!	#NUM!
	0.3	#NUM!	0.0062	0.01705	0.03038	-0.0062	1000	140	16500	2350	4750	#NUM!	#NUM!	#NUM!	0.00186	#NUM!	#NUM!	#NUM!	#NUM!	#NUM!	2.75	4.9	129.354	265.988	4.13009e+06	-118005	17.05	-4.12281e+06	3.14351e+16	-1679912517502316	-4.51486e+13	1.16137e+10	-683151	-1.4186e+46	-3.8496e+44	9.89945e+40	-6.16781e+36	-0.000252445	1.54382e-06	3.96468e+169	#NUM!	#NUM!	#NUM!		#NUM!	#NUM!	#NUM!	#NUM!	#NUM!
	0.4	#NUM!	0.0062	0.01705	0.03038	-0.0062	1000	140	16500	2350	4750	#NUM!	#NUM!	#NUM!	0.00248	#NUM!	#NUM!	#NUM!	#NUM!	#NUM!	2.75	4.9	97.0155	199.491	3.09757e+06	-84672.4	17.05	-3.09211e+06	1.76823e+16	-9.03846e+14	-2.59241e+13	8.94254e+09	-683151	-2.3733e+45	-6.90015e+43	2.37897e+40	-1.97212e+36	-0.000291793	1.91846e-06	9.1928e+166	#NUM!	#NUM!	#NUM!		#NUM!	#NUM!	#NUM!	#NUM!	#NUM!
	0.5	#NUM!	0.0062	0.01705	0.03038	-0.0062	1000	140	16500	2350	4750	#NUM!	#NUM!	#NUM!	0.0031	#NUM!	#NUM!	#NUM!	#NUM!	#NUM!	2.75	4.9	77.6124	159.593	2.47805e+06	-64672.6	17.05	-2.47368e+06	1.13166e+16	-5.52155e+14	-1.6896e+13	7.33986e+09	-683151	-5.83118e+44	-1.81667e+43	7.88558e+39	-8.17943e+35	-0.000337055	2.38171e-06	8.13636e+164	#NUM!	#NUM!	#NUM!		#NUM!	#NUM!	#NUM!	#NUM!	#NUM!
	0.6	#NUM!	0.0062	0.01705	0.03038	-0.0062	1000	140	16500	2350	4750	#NUM!	#NUM!	#NUM!	0.00372	#NUM!	#NUM!	#NUM!	#NUM!	#NUM!	2.75	4.9	64.677	132.994	2.06504e+06	-51339.5	17.05	-2.0614e+06	7858781411014558	-3.65172e+14	-1.19216e+13	6.27141e+09	-683151	-1.82449e+44	-6.09416e+42	3.20224e+39	-4.00189e+35	-0.000389452	2.95811e-06	1.67084e+163	#NUM!	#NUM!	#NUM!		#NUM!	#NUM!	#NUM!	#NUM!	#NUM!
	0.7	#NUM!	0.0062	0.01705	0.03038	-0.0062	1000	140	16500	2350	4750	#NUM!	#NUM!	#NUM!	0.00434	#NUM!	#NUM!	#NUM!	#NUM!	#NUM!	2.75	4.9	55.4374	113.995	1.77004e+06	-41815.8	17.05	-1.76692e+06	5773798587684171	-2.54868e+14	-8.88011e+12	5.50823e+09	-683151	-6.73568e+43	-2.41461e+42	1.49551e+39	-2.19556e+35	-0.000450563	3.68098e-06	6.10305e+161	#NUM!	#NUM!	#NUM!		#NUM!	#NUM!	#NUM!	#NUM!	#NUM!
	0.8	#NUM!	0.0062	0.01705	0.03038	-0.0062	1000	140	16500	2350	4750	#NUM!	#NUM!	#NUM!	0.00496	#NUM!	#NUM!	#NUM!	#NUM!	#NUM!	2.75	4.9	48.5077	99.7453	1.54878e+06	-34673	17.05	-1.54605e+06	4420564543695691	-1.84857e+14	-6.87872e+12	4.93584e+09	-683151	-2.80297e+43	-1.08001e+42	7.73486e+38	-1.31041e+35	-0.00052247	4.59642e-06	3.38265e+160	#NUM!	#NUM!	#NUM!		#NUM!	#NUM!	#NUM!	#NUM!	#NUM!
	0.9	#NUM!	0.0062	0.01705	0.03038	-0.0062	1000	140	16500	2350	4750	#NUM!	#NUM!	#NUM!	0.00558	#NUM!	#NUM!	#NUM!	#NUM!	#NUM!	2.75	4.9	43.118	88.6625	1.3767e+06	-29117.5	17.05	-1.37427e+06	3492791738228691	-1.3794e+14	-5.48786e+12	4.49065e+09	-683151	-1.27625e+43	-5.29644e+41	4.32385e+38	-8.34342e+34	-0.000607962	5.76952e-06	2.56674e+159	#NUM!	#NUM!	#NUM!		#NUM!	#NUM!	#NUM!	#NUM!	#NUM!
	0.99	#NUM!	0.0062	0.01705	0.03038	-0.0062	1000	140	16500	2350	4750	#NUM!	#NUM!	#NUM!	0.006138	#NUM!	#NUM!	#NUM!	#NUM!	#NUM!	2.75	4.9	39.1982	80.6023	1.25154e+06	-25077.2	17.05	-1.24934e+06	2.8866e+15	-1.07961e+14	-4.56743e+12	4.16688e+09	-683151	-6.67418e+42	-2.96799e+41	2.70021e+38	-5.80823e+34	-0.000699645	7.12261e-06	3.10846e+158	#NUM!	#NUM!	#NUM!		#NUM!	#NUM!	#NUM!	#NUM!	#NUM!
	r	eq K1	a	b	c	w	K1	K2	K3	K4	K5	x	y	z	t	u4	a-(x+y+z+t+u4)	b-(x+2y+u4)	c-(z+2t+u4)	w+(x+2y+z+2t+2u4)			F	G	H	I	J	K	a	b	g	d	e	t3	t2	t1	t0	m	n	discr III	lr	h	r		K1rec	K2rec	K3rec	K4rec	K5rec
	0.01	#NUM!	0.0062	0.01705	0.03038	-0.0062	1000	140	16500	2350	4750	#NUM!	#NUM!	#NUM!	6.2e-05	#NUM!	#NUM!	#NUM!	#NUM!	#NUM!	2.75	4.9	3880.62	7979.63	1.23903e+08	-3.98462e+06	17.05	-1.23684e+08	2.82916e+19	-1.70265e+18	-3.77123e+16	3.21465e+11	-683151	-1.22004e+55	-2.70306e+53	2.30413e+48	-4.90411e+42	-0.000163811	8.06976e-07	4.06101e+200	#NUM!	#NUM!	#NUM!		#NUM!	#NUM!	#NUM!	#NUM!	#NUM!
	0.1	#NUM!	0.0062	0.01705	0.03038	-0.0062	1000	140	16500	2350	4750	#NUM!	#NUM!	#NUM!	0.00062	#NUM!	#NUM!	#NUM!	#NUM!	#NUM!	2.75	4.9	388.062	797.963	1.23903e+07	-384668	17.05	-1.23684e+07	2.82916e+17	-1.64346e+16	-3.8694e+14	3.29827e+10	-683151	-1.16142e+49	-2.74253e+47	2.33765e+43	-4.92289e+38	-0.00018788	9.91213e-07	4.15306e+179	#NUM!	#NUM!	#NUM!		#NUM!	#NUM!	#NUM!	#NUM!	#NUM!
	0.2	#NUM!	0.0062	0.01705	0.03038	-0.0062	1000	140	16500	2350	4750	#NUM!	#NUM!	#NUM!	0.00124	#NUM!	#NUM!	#NUM!	#NUM!	#NUM!	2.75	4.9	194.031	398.981	6.19513e+06	-184671	17.05	-6.18421e+06	7.0729e+16	-3944221761801074	-9.92638e+13	1.69559e+10	-683151	-1.71448e+47	-4.34141e+45	7.41485e+41	-3.09626e+37	-0.00021806	1.23939e-06	1.9958e+173	#NUM!	#NUM!	#NUM!		#NUM!	#NUM!	#NUM!	#NUM!	#NUM!
	0.3	#NUM!	0.0062	0.01705	0.03038	-0.0062	1000	140	16500	2350	4750	#NUM!	#NUM!	#NUM!	0.00186	#NUM!	#NUM!	#NUM!	#NUM!	#NUM!	2.75	4.9	129.354	265.988	4.13009e+06	-118005	17.05	-4.12281e+06	3.14351e+16	-1679912517502316	-4.51486e+13	1.16137e+10	-683151	-1.4186e+46	-3.8496e+44	9.89945e+40	-6.16781e+36	-0.000252445	1.54382e-06	3.96468e+169	#NUM!	#NUM!	#NUM!		#NUM!	#NUM!	#NUM!	#NUM!	#NUM!
	0.4	#NUM!	0.0062	0.01705	0.03038	-0.0062	1000	140	16500	2350	4750	#NUM!	#NUM!	#NUM!	0.00248	#NUM!	#NUM!	#NUM!	#NUM!	#NUM!	2.75	4.9	97.0155	199.491	3.09757e+06	-84672.4	17.05	-3.09211e+06	1.76823e+16	-9.03846e+14	-2.59241e+13	8.94254e+09	-683151	-2.3733e+45	-6.90015e+43	2.37897e+40	-1.97212e+36	-0.000291793	1.91846e-06	9.1928e+166	#NUM!	#NUM!	#NUM!		#NUM!	#NUM!	#NUM!	#NUM!	#NUM!
	0.5	#NUM!	0.0062	0.01705	0.03038	-0.0062	1000	140	16500	2350	4750	#NUM!	#NUM!	#NUM!	0.0031	#NUM!	#NUM!	#NUM!	#NUM!	#NUM!	2.75	4.9	77.6124	159.593	2.47805e+06	-64672.6	17.05	-2.47368e+06	1.13166e+16	-5.52155e+14	-1.6896e+13	7.33986e+09	-683151	-5.83118e+44	-1.81667e+43	7.88558e+39	-8.17943e+35	-0.000337055	2.38171e-06	8.13636e+164	#NUM!	#NUM!	#NUM!		#NUM!	#NUM!	#NUM!	#NUM!	#NUM!
	0.6	#NUM!	0.0062	0.01705	0.03038	-0.0062	1000	140	16500	2350	4750	#NUM!	#NUM!	#NUM!	0.00372	#NUM!	#NUM!	#NUM!	#NUM!	#NUM!	2.75	4.9	64.677	132.994	2.06504e+06	-51339.5	17.05	-2.0614e+06	7858781411014558	-3.65172e+14	-1.19216e+13	6.27141e+09	-683151	-1.82449e+44	-6.09416e+42	3.20224e+39	-4.00189e+35	-0.000389452	2.95811e-06	1.67084e+163	#NUM!	#NUM!	#NUM!		#NUM!	#NUM!	#NUM!	#NUM!	#NUM!
	0.7	#NUM!	0.0062	0.01705	0.03038	-0.0062	1000	140	16500	2350	4750	#NUM!	#NUM!	#NUM!	0.00434	#NUM!	#NUM!	#NUM!	#NUM!	#NUM!	2.75	4.9	55.4374	113.995	1.77004e+06	-41815.8	17.05	-1.76692e+06	5773798587684171	-2.54868e+14	-8.88011e+12	5.50823e+09	-683151	-6.73568e+43	-2.41461e+42	1.49551e+39	-2.19556e+35	-0.000450563	3.68098e-06	6.10305e+161	#NUM!	#NUM!	#NUM!		#NUM!	#NUM!	#NUM!	#NUM!	#NUM!
	0.8	#NUM!	0.0062	0.01705	0.03038	-0.0062	1000	140	16500	2350	4750	#NUM!	#NUM!	#NUM!	0.00496	#NUM!	#NUM!	#NUM!	#NUM!	#NUM!	2.75	4.9	48.5077	99.7453	1.54878e+06	-34673	17.05	-1.54605e+06	4420564543695691	-1.84857e+14	-6.87872e+12	4.93584e+09	-683151	-2.80297e+43	-1.08001e+42	7.73486e+38	-1.31041e+35	-0.00052247	4.59642e-06	3.38265e+160	#NUM!	#NUM!	#NUM!		#NUM!	#NUM!	#NUM!	#NUM!	#NUM!
	0.9	#NUM!	0.0062	0.01705	0.03038	-0.0062	1000	140	16500	2350	4750	#NUM!	#NUM!	#NUM!	0.00558	#NUM!	#NUM!	#NUM!	#NUM!	#NUM!	2.75	4.9	43.118	88.6625	1.3767e+06	-29117.5	17.05	-1.37427e+06	3492791738228691	-1.3794e+14	-5.48786e+12	4.49065e+09	-683151	-1.27625e+43	-5.29644e+41	4.32385e+38	-8.34342e+34	-0.000607962	5.76952e-06	2.56674e+159	#NUM!	#NUM!	#NUM!		#NUM!	#NUM!	#NUM!	#NUM!	#NUM!
	0.99	#NUM!	0.0062	0.01705	0.03038	-0.0062	1000	140	16500	2350	4750	#NUM!	#NUM!	#NUM!	0.006138	#NUM!	#NUM!	#NUM!	#NUM!	#NUM!	2.75	4.9	39.1982	80.6023	1.25154e+06	-25077.2	17.05	-1.24934e+06	2.8866e+15	-1.07961e+14	-4.56743e+12	4.16688e+09	-683151	-6.67418e+42	-2.96799e+41	2.70021e+38	-5.80823e+34	-0.000699645	7.12261e-06	3.10846e+158	#NUM!	#NUM!	#NUM!		#NUM!	#NUM!	#NUM!	#NUM!	#NUM!
t3 ¹ 0, t2 ¹ 0
discr III > 0
			[A]in	[B]in	[C]in	[H2O]in						[AB]eq	[AB2]eq	[AC]eq	[AC2]eq	[ABC]eq	[A]eq	[B]eq	[C]eq	[H2O]eq	[B]in/[A]in	[C]in/[A]in
	r	eq K1	a	b	c	w	K1	K2	K3	K4	K5	x	y	z	t	u1	a-(x+y+z+t+u1)	b-(x+2y+u1)	c-(z+2t+u1)	w+(x+2y+z+2t+2u1)			F	G	H	I	J	K	a	b	g	d	e	t3	t2	t1	t0	m	n	discr III	ltrig	h	r		K1rec	K2rec	K3rec	K4rec	K5rec
	0.01	25467.9	0.0062	0.01705	0.03038	-0.0062	1000	140	16500	2350	4750	-6.80264	1.15182	0.0494828	6.2e-05	-0.0172282	5.62471	4.53329	-0.00199851	-4.49006	2.75	4.9	3880.62	7979.63	1.23903e+08	-3.98462e+06	17.05	-1.23684e+08	2.82916e+19	-1.70265e+18	-3.77123e+16	3.21465e+11	-683151	-1.22004e+55	-2.70306e+53	2.30413e+48	-4.90411e+42	-0.000163811	8.06976e-07	4.06101e+200	4.39859e-06	2.67725e+18	5.03244e+36		1.19789	0.167704	19.7652	2.81504	5.68997
	0.1	273.721	0.0062	0.01705	0.03038	-0.0062	1000	140	16500	2350	4750	-0.70939	0.126406	0.0492572	0.00062	-0.0180481	0.557356	0.491677	-0.0020691	-0.448378	2.75	4.9	388.062	797.963	1.23903e+07	-384668	17.05	-1.23684e+07	2.82916e+17	-1.64346e+16	-3.8694e+14	3.29827e+10	-683151	-1.16142e+49	-2.74253e+47	2.33765e+43	-4.92289e+38	-0.00018788	9.91213e-07	4.15306e+179	4.67415e-05	2.66266e+16	4.88539e+32		1.16069	0.162497	19.1514	2.72763	5.51329
	0.2	73.553	0.0062	0.01705	0.03038	-0.0062	1000	140	16500	2350	4750	-0.370479	0.0696974	0.0489934	0.00124	-0.0189528	0.275701	0.267087	-0.00214064	-0.223716	2.75	4.9	194.031	398.981	6.19513e+06	-184671	17.05	-6.18421e+06	7.0729e+16	-3944221761801074	-9.92638e+13	1.69559e+10	-683151	-1.71448e+47	-4.34141e+45	7.41485e+41	-3.09626e+37	-0.00021806	1.23939e-06	1.9958e+173	9.65828e-05	6615997031926021	2.9533e+31		1.12556	0.157579	18.5718	2.64508	5.34643
	0.3	34.8879	0.0062	0.01705	0.03038	-0.0062	1000	140	16500	2350	4750	-0.257231	0.0509735	0.0487169	0.00186	-0.019851	0.181732	0.192185	-0.00220593	-0.148749	2.75	4.9	129.354	265.988	4.13009e+06	-118005	17.05	-4.12281e+06	3.14351e+16	-1679912517502316	-4.51486e+13	1.16137e+10	-683151	-1.4186e+46	-3.8496e+44	9.89945e+40	-6.16781e+36	-0.000252445	1.54382e-06	3.96468e+169	0.000148326	2.9222e+15	5.64053e+30		1.09554	0.153375	18.0764	2.57452	5.20381
	0.4	20.8156	0.0062	0.01705	0.03038	-0.0062	1000	140	16500	2350	4750	-0.200401	0.0417433	0.0484289	0.00248	-0.0207431	0.134692	0.154708	-0.00226586	-0.111212	2.75	4.9	97.0155	199.491	3.09757e+06	-84672.4	17.05	-3.09211e+06	1.76823e+16	-9.03846e+14	-2.59241e+13	8.94254e+09	-683151	-2.3733e+45	-6.90015e+43	2.37897e+40	-1.97212e+36	-0.000291793	1.91846e-06	9.1928e+166	0.00020161	1.63336e+15	1.72506e+30		1.06954	0.149736	17.6474	2.51342	5.08032
	0.5	14.0552	0.0062	0.01705	0.03038	-0.0062	1000	140	16500	2350	4750	-0.166138	0.0363086	0.0481302	0.0031	-0.0216291	0.106429	0.1322	-0.00232112	-0.0886492	2.75	4.9	77.6124	159.593	2.47805e+06	-64672.6	17.05	-2.47368e+06	1.13166e+16	-5.52155e+14	-1.6896e+13	7.33986e+09	-683151	-5.83118e+44	-1.81667e+43	7.88558e+39	-8.17943e+35	-0.000337055	2.38171e-06	8.13636e+164	0.000256267	1.03862e+15	6.82764e+29		1.04678	0.146549	17.2718	2.45992	4.97218
	0.6	10.2493	0.0062	0.01705	0.03038	-0.0062	1000	140	16500	2350	4750	-0.143159	0.03277	0.0478217	0.00372	-0.0225094	0.0875569	0.117179	-0.0023723	-0.0735763	2.75	4.9	64.677	132.994	2.06504e+06	-51339.5	17.05	-2.0614e+06	7858781411014558	-3.65172e+14	-1.19216e+13	6.27141e+09	-683151	-1.82449e+44	-6.09416e+42	3.20224e+39	-4.00189e+35	-0.000389452	2.95811e-06	1.67084e+163	0.000312213	716535013977370	3.18073e+29		1.02664	0.14373	16.9396	2.41261	4.87654
	0.7	7.87398	0.0062	0.01705	0.03038	-0.0062	1000	140	16500	2350	4750	-0.126627	0.0303134	0.0475037	0.00434	-0.0233838	0.0740542	0.106435	-0.00241991	-0.0627847	2.75	4.9	55.4374	113.995	1.77004e+06	-41815.8	17.05	-1.76692e+06	5773798587684171	-2.54868e+14	-8.88011e+12	5.50823e+09	-683151	-6.73568e+43	-2.41461e+42	1.49551e+39	-2.19556e+35	-0.000450563	3.68098e-06	6.10305e+161	0.000369409	5.2291e+14	1.65807e+29		1.00867	0.141214	16.6431	2.37037	4.79118
	0.8	6.28013	0.0062	0.01705	0.03038	-0.0062	1000	140	16500	2350	4750	-0.114125	0.0285317	0.047177	0.00496	-0.0242526	0.063909	0.0983643	-0.00246435	-0.0546699	2.75	4.9	48.5077	99.7453	1.54878e+06	-34673	17.05	-1.54605e+06	4420564543695691	-1.84857e+14	-6.87872e+12	4.93584e+09	-683151	-2.80297e+43	-1.08001e+42	7.73486e+38	-1.31041e+35	-0.00052247	4.59642e-06	3.38265e+160	0.000427842	3.97617e+14	9.38397e+28		0.992499	0.13895	16.3762	2.33237	4.71437
	0.9	5.15157	0.0062	0.01705	0.03038	-0.0062	1000	140	16500	2350	4750	-0.104308	0.0271989	0.0468418	0.00558	-0.0251158	0.0560036	0.0920765	-0.00250598	-0.0483405	2.75	4.9	43.118	88.6625	1.3767e+06	-29117.5	17.05	-1.37427e+06	3492791738228691	-1.3794e+14	-5.48786e+12	4.49065e+09	-683151	-1.27625e+43	-5.29644e+41	4.32385e+38	-8.34342e+34	-0.000607962	5.76952e-06	2.56674e+159	0.000487519	3.11974e+14	5.65491e+28		0.977836	0.136897	16.1343	2.29791	4.64472
	0.99	4.39182	0.0062	0.01705	0.03038	-0.0062	1000	140	16500	2350	4750	-0.0970967	0.0262697	0.0465331	0.006138	-0.0258878	0.0502436	0.087495	-0.00254131	-0.0437237	2.75	4.9	39.1982	80.6023	1.25154e+06	-25077.2	17.05	-1.24934e+06	2.8866e+15	-1.07961e+14	-4.56743e+12	4.16688e+09	-683151	-6.67418e+42	-2.96799e+41	2.70021e+38	-5.80823e+34	-0.000699645	7.12261e-06	3.10846e+158	0.000542307	2.56177e+14	3.74076e+28		0.965733	0.135203	15.9346	2.26947	4.58723
	r	eq K1	a	b	c	w	K1	K2	K3	K4	K5	x	y	z	t	u2	a-(x+y+z+t+u2)	b-(x+2y+u2)	c-(z+2t+u2)	w+(x+2y+z+2t+2u2)			F	G	H	I	J	K	a	b	g	d	e	t3	t2	t1	t0	m	n	discr III	ltrig	h	r		K1rec	K2rec	K3rec	K4rec	K5rec
	0.01	0.138022	0.0062	0.01705	0.03038	-0.0062	1000	140	16500	2350	4750	-6.04804e-05	6.34695e-08	-0.00187413	6.2e-05	4.04419e-06	0.00806851	0.0171063	0.0321261	-0.0080024	2.75	4.9	3880.62	7979.63	1.23903e+08	-3.98462e+06	17.05	-1.23684e+08	2.82916e+19	-1.70265e+18	-3.77123e+16	3.21465e+11	-683151	-1.22004e+55	-2.70306e+53	2.30413e+48	-4.90411e+42	-0.000163811	8.06976e-07	4.06101e+200	4.39859e-06	2.67725e+18	5.03244e+36		0.0035066	0.000490923	0.0578588	0.0082405	0.0166563
	0.1	0.23085	0.0062	0.01705	0.03038	-0.0062	1000	140	16500	2350	4750	-0.00021706	4.92323e-07	-0.00763701	0.00062	3.56184e-05	0.013398	0.0172305	0.0367414	-0.0127418	2.75	4.9	388.062	797.963	1.23903e+07	-384668	17.05	-1.23684e+07	2.82916e+17	-1.64346e+16	-3.8694e+14	3.29827e+10	-683151	-1.16142e+49	-2.74253e+47	2.33765e+43	-4.92289e+38	-0.00018788	9.91213e-07	4.15306e+179	4.67415e-05	2.66266e+16	4.88539e+32		0.0119806	0.00167728	0.197679	0.0281543	0.0569077
	0.2	0.304451	0.0062	0.01705	0.03038	-0.0062	1000	140	16500	2350	4750	-0.000322813	8.29268e-07	-0.0123762	0.00124	6.53751e-05	0.0175928	0.0173058	0.0402108	-0.0162866	2.75	4.9	194.031	398.981	6.19513e+06	-184671	17.05	-6.18421e+06	7.0729e+16	-3944221761801074	-9.92638e+13	1.69559e+10	-683151	-1.71448e+47	-4.34141e+45	7.41485e+41	-3.09626e+37	-0.00021806	1.23939e-06	1.9958e+173	9.65828e-05	6615997031926021	2.9533e+31		0.0172685	0.00241759	0.28493	0.040581	0.0820254
	0.3	0.370727	0.0062	0.01705	0.03038	-0.0062	1000	140	16500	2350	4750	-0.000406122	1.08141e-06	-0.016699	0.00186	9.14335e-05	0.0213526	0.0173625	0.0432675	-0.0194001	2.75	4.9	129.354	265.988	4.13009e+06	-118005	17.05	-4.12281e+06	3.14351e+16	-1679912517502316	-4.51486e+13	1.16137e+10	-683151	-1.4186e+46	-3.8496e+44	9.89945e+40	-6.16781e+36	-0.000252445	1.54382e-06	3.96468e+169	0.000148326	2.9222e+15	5.64053e+30		0.0212518	0.00297526	0.350655	0.0499418	0.100946
	0.4	0.433563	0.0062	0.01705	0.03038	-0.0062	1000	140	16500	2350	4750	-0.000476306	1.27531e-06	-0.0208246	0.00248	0.000114653	0.024905	0.0174091	0.04613	-0.0223091	2.75	4.9	97.0155	199.491	3.09757e+06	-84672.4	17.05	-3.09211e+06	1.76823e+16	-9.03846e+14	-2.59241e+13	8.94254e+09	-683151	-2.3733e+45	-6.90015e+43	2.37897e+40	-1.97212e+36	-0.000291793	1.91846e-06	9.1928e+166	0.00020161	1.63336e+15	1.72506e+30		0.0245078	0.0034311	0.404379	0.0575934	0.116412
	0.5	0.494385	0.0062	0.01705	0.03038	-0.0062	1000	140	16500	2350	4750	-0.000537293	1.4264e-06	-0.0248338	0.0031	0.000135567	0.0283341	0.0174489	0.0488783	-0.0250971	2.75	4.9	77.6124	159.593	2.47805e+06	-64672.6	17.05	-2.47368e+06	1.13166e+16	-5.52155e+14	-1.6896e+13	7.33986e+09	-683151	-5.83118e+44	-1.81667e+43	7.88558e+39	-8.17943e+35	-0.000337055	2.38171e-06	8.13636e+164	0.000256267	1.03862e+15	6.82764e+29		0.0272746	0.00381844	0.450031	0.0640953	0.129554
	0.6	0.553887	0.0062	0.01705	0.03038	-0.0062	1000	140	16500	2350	4750	-0.000591271	1.5449e-06	-0.0287661	0.00372	0.000154552	0.0316813	0.0174836	0.0515515	-0.0278052	2.75	4.9	64.677	132.994	2.06504e+06	-51339.5	17.05	-2.0614e+06	7858781411014558	-3.65172e+14	-1.19216e+13	6.27141e+09	-683151	-1.82449e+44	-6.09416e+42	3.20224e+39	-4.00189e+35	-0.000389452	2.95811e-06	1.67084e+163	0.000312213	716535013977370	3.18073e+29		0.029681	0.00415534	0.489736	0.0697503	0.140985
	0.7	0.612459	0.0062	0.01705	0.03038	-0.0062	1000	140	16500	2350	4750	-0.000639646	1.638e-06	-0.0326437	0.00434	0.000171892	0.0349698	0.0175145	0.0541718	-0.0304563	2.75	4.9	55.4374	113.995	1.77004e+06	-41815.8	17.05	-1.76692e+06	5773798587684171	-2.54868e+14	-8.88011e+12	5.50823e+09	-683151	-6.73568e+43	-2.41461e+42	1.49551e+39	-2.19556e+35	-0.000450563	3.68098e-06	6.10305e+161	0.000369409	5.2291e+14	1.65807e+29		0.0318072	0.00445301	0.524819	0.074747	0.151084
	0.8	0.670345	0.0062	0.01705	0.03038	-0.0062	1000	140	16500	2350	4750	-0.0006834	1.71099e-06	-0.0364807	0.00496	0.00018781	0.0382146	0.0175422	0.0567529	-0.0330651	2.75	4.9	48.5077	99.7453	1.54878e+06	-34673	17.05	-1.54605e+06	4420564543695691	-1.84857e+14	-6.87872e+12	4.93584e+09	-683151	-2.80297e+43	-1.08001e+42	7.73486e+38	-1.31041e+35	-0.00052247	4.59642e-06	3.38265e+160	0.000427842	3.97617e+14	9.38397e+28		0.0337079	0.00471911	0.55618	0.0792136	0.160113
	0.9	0.727704	0.0062	0.01705	0.03038	-0.0062	1000	140	16500	2350	4750	-0.00072326	1.76787e-06	-0.0402864	0.00558	0.000202486	0.0414254	0.0175672	0.0593039	-0.0356412	2.75	4.9	43.118	88.6625	1.3767e+06	-29117.5	17.05	-1.37427e+06	3492791738228691	-1.3794e+14	-5.48786e+12	4.49065e+09	-683151	-1.27625e+43	-5.29644e+41	4.32385e+38	-8.34342e+34	-0.000607962	5.76952e-06	2.56674e+159	0.000487519	3.11974e+14	5.65491e+28		0.0354223	0.00495912	0.584467	0.0832423	0.168256
	0.99	0.778972	0.0062	0.01705	0.03038	-0.0062	1000	140	16500	2350	4750	-0.000756272	1.80784e-06	-0.0436901	0.006138	0.000214757	0.0442918	0.0175879	0.0615794	-0.0379373	2.75	4.9	39.1982	80.6023	1.25154e+06	-25077.2	17.05	-1.24934e+06	2.8866e+15	-1.07961e+14	-4.56743e+12	4.16688e+09	-683151	-6.67418e+42	-2.96799e+41	2.70021e+38	-5.80823e+34	-0.000699645	7.12261e-06	3.10846e+158	0.000542307	2.56177e+14	3.74076e+28		0.0368304	0.00515626	0.607702	0.0865515	0.174944
			[A]in	[B]in	[C]in	[H2O]in						[AB]eq	[AB2]eq	[AC]eq	[AC2]eq	[ABC]eq	[A]eq	[B]eq	[C]eq	[H2O]eq	[B]in/[A]in	[C]in/[A]in
	r	eq K1	a	b	c	w	K1	K2	K3	K4	K5	x	y	z	t	u3	a-(x+y+z+t+u3)	b-(x+2y+u3)	c-(z+2t+u3)	w+(x+2y+z+2t+2u3)			F	G	H	I	J	K	a	b	g	d	e	t3	t2	t1	t0	m	n	discr III	ltrig	h	r		K1rec	K2rec	K3rec	K4rec	K5rec
	0.01	0.0791692	0.0062	0.01705	0.03038	-0.0062	1000	140	16500	2350	4750	5.08798e-05	7.77985e-08	0.00142406	6.2e-05	4.47749e-06	0.00465851	0.0169945	0.0288275	-0.00459195	2.75	4.9	3880.62	7979.63	1.23903e+08	-3.98462e+06	17.05	-1.23684e+08	2.82916e+19	-1.70265e+18	-3.77123e+16	3.21465e+11	-683151	-1.22004e+55	-2.70306e+53	2.30413e+48	-4.90411e+42	-0.000163811	8.06976e-07	4.06101e+200	4.39859e-06	2.67725e+18	5.03244e+36		-0.00295112	-0.000413157	-0.0486935	-0.00693514	-0.0140178
	0.1	0.0382303	0.0062	0.01705	0.03038	-0.0062	1000	140	16500	2350	4750	0.000123767	9.4661e-07	0.0031404	0.00062	4.93896e-05	0.00226549	0.016875	0.0259502	-0.00159516	2.75	4.9	388.062	797.963	1.23903e+07	-384668	17.05	-1.23684e+07	2.82916e+17	-1.64346e+16	-3.8694e+14	3.29827e+10	-683151	-1.16142e+49	-2.74253e+47	2.33765e+43	-4.92289e+38	-0.00018788	9.91213e-07	4.15306e+179	4.67415e-05	2.66266e+16	4.88539e+32		-0.00516418	-0.000722985	-0.085209	-0.0121358	-0.0245299
	0.2	0.0221888	0.0062	0.01705	0.03038	-0.0062	1000	140	16500	2350	4750	0.000141477	2.12161e-06	0.00339105	0.00124	0.000104568	0.00132078	0.0167997	0.0244044	2.59073e-05	2.75	4.9	194.031	398.981	6.19513e+06	-184671	17.05	-6.18421e+06	7.0729e+16	-3944221761801074	-9.92638e+13	1.69559e+10	-683151	-1.71448e+47	-4.34141e+45	7.41485e+41	-3.09626e+37	-0.00021806	1.23939e-06	1.9958e+173	9.65828e-05	6615997031926021	2.9533e+31		0.000165186	2.31261e-05	0.00272557	0.000388187	0.000784634
	0.3	0.0133869	0.0062	0.01705	0.03038	-0.0062	1000	140	16500	2350	4750	0.000140926	3.4764e-06	0.00323187	0.00186	0.000163936	0.000799794	0.0167382	0.0232642	0.00122762	2.75	4.9	129.354	265.988	4.13009e+06	-118005	17.05	-4.12281e+06	3.14351e+16	-1679912517502316	-4.51486e+13	1.16137e+10	-683151	-1.4186e+46	-3.8496e+44	9.89945e+40	-6.16781e+36	-0.000252445	1.54382e-06	3.96468e+169	0.000148326	2.9222e+15	5.64053e+30		0.0129231	0.00180924	0.213231	0.0303693	0.0613848
	0.4	0.00795018	0.0062	0.01705	0.03038	-0.0062	1000	140	16500	2350	4750	0.000130537	5.00562e-06	0.00288073	0.00248	0.000227148	0.000476581	0.0166823	0.0223121	0.00223557	2.75	4.9	97.0155	199.491	3.09757e+06	-84672.4	17.05	-3.09211e+06	1.76823e+16	-9.03846e+14	-2.59241e+13	8.94254e+09	-683151	-2.3733e+45	-6.90015e+43	2.37897e+40	-1.97212e+36	-0.000291793	1.91846e-06	9.1928e+166	0.00020161	1.63336e+15	1.72506e+30		0.0367053	0.00513875	0.605638	0.0862576	0.17435
	0.5	0.0044636	0.0062	0.01705	0.03038	-0.0062	1000	140	16500	2350	4750	0.000113473	6.7152e-06	0.00241722	0.0031	0.000294147	0.000268445	0.0166289	0.0214686	0.00313242	2.75	4.9	77.6124	159.593	2.47805e+06	-64672.6	17.05	-2.47368e+06	1.13166e+16	-5.52155e+14	-1.6896e+13	7.33986e+09	-683151	-5.83118e+44	-1.81667e+43	7.88558e+39	-8.17943e+35	-0.000337055	2.38171e-06	8.13636e+164	0.000256267	1.03862e+15	6.82764e+29		0.0796256	0.0111476	1.31382	0.18712	0.378222
	0.6	0.00224232	0.0062	0.01705	0.03038	-0.0062	1000	140	16500	2350	4750	9.1255e-05	8.61721e-06	0.00187982	0.00372	0.000365013	0.000135293	0.0165765	0.0206952	0.00395834	2.75	4.9	64.677	132.994	2.06504e+06	-51339.5	17.05	-2.0614e+06	7858781411014558	-3.65172e+14	-1.19216e+13	6.27141e+09	-683151	-1.82449e+44	-6.09416e+42	3.20224e+39	-4.00189e+35	-0.000389452	2.95811e-06	1.67084e+163	0.000312213	716535013977370	3.18073e+29		0.161065	0.0225492	2.65758	0.378504	0.765061
	0.7	0.000902141	0.0062	0.01705	0.03038	-0.0062	1000	140	16500	2350	4750	6.46931e-05	1.07284e-05	0.00129005	0.00434	0.000439912	5.46145e-05	0.0165239	0.01997	0.00473603	2.75	4.9	55.4374	113.995	1.77004e+06	-41815.8	17.05	-1.76692e+06	5773798587684171	-2.54868e+14	-8.88011e+12	5.50823e+09	-683151	-6.73568e+43	-2.41461e+42	1.49551e+39	-2.19556e+35	-0.000450563	3.68098e-06	6.10305e+161	0.000369409	5.2291e+14	1.65807e+29		0.339508	0.0475311	5.60188	0.797844	1.61266
	0.8	0.000206503	0.0062	0.01705	0.03038	-0.0062	1000	140	16500	2350	4750	3.42275e-05	1.30698e-05	0.000661081	0.00496	0.000519073	1.25491e-05	0.0164706	0.0192798	0.00547959	2.75	4.9	48.5077	99.7453	1.54878e+06	-34673	17.05	-1.54605e+06	4420564543695691	-1.84857e+14	-6.87872e+12	4.93584e+09	-683151	-2.80297e+43	-1.08001e+42	7.73486e+38	-1.31041e+35	-0.00052247	4.59642e-06	3.38265e+160	0.000427842	3.97617e+14	9.38397e+28		0.907411	0.127038	14.9723	2.13242	4.3102
	0.9	4.23893e-10	0.0062	0.01705	0.03038	-0.0062	1000	140	16500	2350	4750	7.88742e-08	1.56666e-05	1.47583e-06	0.00558	0.000602779	5.56044e-11	0.0164158	0.0186157	0.00619845	2.75	4.9	43.118	88.6625	1.3767e+06	-29117.5	17.05	-1.37427e+06	3492791738228691	-1.3794e+14	-5.48786e+12	4.49065e+09	-683151	-1.27625e+43	-5.29644e+41	4.32385e+38	-8.34342e+34	-0.000607962	5.76952e-06	2.56674e+159	0.000487519	3.11974e+14	5.65491e+28		535.608	74.9997	8837.53	1258.92	2544.63
	0.9001	4.12355e-12	0.0062	0.01705	0.03038	-0.0062	1000	140	16500	2350	4750	4.29171e-08	1.56693e-05	8.03006e-07	0.00558062	0.000602865	1.64582e-11	0.0164158	0.0186151	0.00619915	2.75	4.9	43.1132	88.6527	1.37654e+06	-29112.6	17.05	-1.37412e+06	3.49202e+15	-1.37902e+14	-5.48668e+12	4.49026e+09	-683151	-1.2753e+43	-5.29288e+41	4.32148e+38	-8.33988e+34	-0.000608056	5.77085e-06	2.56047e+159	0.000487579	3.11903e+14	5.6522e+28		984.737	137.877	16248.2	2314.36	4677.96
	0.900102	-1.85709e-14	0.0062	0.01705	0.03038	-0.0062	1000	140	16500	2350	4750	4.22591e-08	1.56694e-05	7.90693e-07	0.00558063	0.000602866	1.59574e-11	0.0164158	0.0186151	0.00619917	2.75	4.9	43.1131	88.6525	1.37654e+06	-29112.5	17.05	-1.37411e+06	3.492e+15	-1.37901e+14	-5.48666e+12	4.49025e+09	-683151	-1.27528e+43	-5.29281e+41	4.32144e+38	-8.33982e+34	-0.000608058	5.77088e-06	2.56035e+159	0.00048758	3.11901e+14	5.65215e+28		1000.07	140.024	16501.2	2350.41	4750.83
	0.900102	-3.40465e-13	0.0062	0.01705	0.03038	-0.0062	1000	140	16500	2350	4750	4.21979e-08	1.56694e-05	7.89549e-07	0.00558063	0.000602866	1.59147e-11	0.0164158	0.0186151	0.00619917	2.75	4.9	43.1131	88.6525	1.37654e+06	-29112.5	17.05	-1.37411e+06	3.492e+15	-1.37901e+14	-5.48666e+12	4.49025e+09	-683151	-1.27528e+43	-5.29281e+41	4.32143e+38	-8.33981e+34	-0.000608058	5.77088e-06	2.56034e+159	0.00048758	3.11901e+14	5.65214e+28		1001.3	140.227	16521.5	2353.82	4757.72
	0.90015	-6.32681e-11	0.0062	0.01705	0.03038	-0.0062	1000	140	16500	2350	4750	2.49372e-08	1.56707e-05	4.66583e-07	0.00558093	0.000602908	5.56359e-12	0.0164157	0.0186148	0.00619951	2.75	4.9	43.1108	88.6477	1.37647e+06	-29110.1	17.05	-1.37404e+06	3491627765317260	-1.37882e+14	-5.4861e+12	4.49006e+09	-683151	-1.27482e+43	-5.29109e+41	4.3203e+38	-8.33811e+34	-0.000608103	5.77152e-06	2.55734e+159	0.000487609	3.11867e+14	5.65084e+28		1692.74	237.322	27930.2	3983.61	8051.98
	0.90019	-4.93901e-11	0.0062	0.01705	0.03038	-0.0062	1000	140	16500	2350	4750	1.05526e-08	1.56718e-05	1.9744e-07	0.00558118	0.000602942	9.76746e-13	0.0164157	0.0186145	0.00619979	2.75	4.9	43.1089	88.6438	1.3764e+06	-29108.2	17.05	-1.37398e+06	3491317470806992	-1.37867e+14	-5.48563e+12	4.4899e+09	-683151	-1.27444e+43	-5.28967e+41	4.31935e+38	-8.3367e+34	-0.00060814	5.77205e-06	2.55484e+159	0.000487634	3.11838e+14	5.64976e+28		4080.34	560.887	67325.6	9414.89	19030.1
	0.9002	-3.59886e-11	0.0062	0.01705	0.03038	-0.0062	1000	140	16500	2350	4750	6.95638e-09	1.5672e-05	1.30154e-07	0.00558124	0.000602951	4.34953e-13	0.0164157	0.0186144	0.00619986	2.75	4.9	43.1084	88.6428	1.37639e+06	-29107.7	17.05	-1.37396e+06	3.49124e+15	-1.37863e+14	-5.48551e+12	4.48986e+09	-683151	-1.27434e+43	-5.28931e+41	4.31911e+38	-8.33635e+34	-0.000608149	5.77218e-06	2.55421e+159	0.00048764	3.11831e+14	5.64949e+28		6040.37	850.874	99666.1	14282.5	28868.9
	0.90021	-1.94075e-11	0.0062	0.01705	0.03038	-0.0062	1000	140	16500	2350	4750	3.36011e-09	1.56723e-05	6.28676e-08	0.0055813	0.000602959	8.68064e-14	0.0164157	0.0186144	0.00619993	2.75	4.9	43.1079	88.6418	1.37637e+06	-29107.2	17.05	-1.37395e+06	3.49116e+15	-1.37859e+14	-5.4854e+12	4.48982e+09	-683151	-1.27425e+43	-5.28896e+41	4.31887e+38	-8.33599e+34	-0.000608159	5.77232e-06	2.55359e+159	0.000487646	3.11824e+14	5.64922e+28		14619.4	1761.6	241220	29569.7	59768.6
	0.900215	-9.54915e-12	0.0062	0.01705	0.03038	-0.0062	1000	140	16500	2350	4750	1.56196e-09	1.56725e-05	2.92242e-08	0.00558133	0.000602964	8.22172e-15	0.0164157	0.0186143	0.00619997	2.75	4.9	43.1077	88.6413	1.37637e+06	-29106.9	17.05	-1.37394e+06	3491123557742233	-1.37857e+14	-5.48534e+12	4.4898e+09	-683151	-1.2742e+43	-5.28878e+41	4.31876e+38	-8.33582e+34	-0.000608163	5.77238e-06	2.55327e+159	0.000487649	3.1182e+14	5.64908e+28		71752.7	3789.63	1.18392e+06	63611.7	128577
	0.900219	-3.69826e-13	0.0062	0.01705	0.03038	-0.0062	1000	140	16500	2350	4750	1.23435e-10	1.56726e-05	2.30946e-09	0.00558136	0.000602967	2.4091e-14	0.0164157	0.0186143	0.0062	2.75	4.9	43.1075	88.6409	1.37636e+06	-29106.7	17.05	-1.37393e+06	3.49109e+15	-1.37855e+14	-5.48529e+12	4.48979e+09	-683151	-1.27416e+43	-5.28864e+41	4.31866e+38	-8.33568e+34	-0.000608167	5.77244e-06	2.55302e+159	0.000487651	3.11818e+14	5.64897e+28		1935.16	47955.1	31930.1	804960	1.62705e+06
	0.900219	-6.14375e-15	0.0062	0.01705	0.03038	-0.0062	1000	140	16500	2350	4750	1.55462e-11	1.56726e-05	2.90868e-10	0.00558136	0.000602967	5.49734e-15	0.0164157	0.0186143	0.0062	2.75	4.9	43.1075	88.6409	1.37636e+06	-29106.7	17.05	-1.37393e+06	3.49109e+15	-137855329323868	-5.48529e+12	4.48979e+09	-683151	-1.27416e+43	-5.28862e+41	4.31865e+38	-8.33567e+34	-0.000608167	5.77244e-06	2.55301e+159	0.000487651	3.11817e+14	5.64896e+28		1068.08	380758	17623.3	6.3913e+06	1.29186e+07
	0.90022	1.59855e-12	0.0062	0.01705	0.03038	-0.0062	1000	140	16500	2350	4750	-2.36197e-10	1.56726e-05	-4.41922e-09	0.00558136	0.000602968	8.17055e-15	0.0164157	0.0186143	0.0062	2.75	4.9	43.1074	88.6408	1.37636e+06	-29106.7	17.05	-1.37393e+06	3.49108e+15	-1.37855e+14	-5.48528e+12	4.48978e+09	-683151	-1.27415e+43	-5.2886e+41	4.31864e+38	-8.33564e+34	-0.000608168	5.77245e-06	2.55296e+159	0.000487652	3.11817e+14	5.64894e+28		-10918.3	-25061.1	-180152	-420669	-850287
	0.91	1.82273e-06	0.0062	0.01705	0.03038	-0.0062	1000	140	16500	2350	4750	-3.53465e-06	1.59414e-05	-6.59283e-05	0.005642	0.000611412	1.09722e-07	0.0164102	0.0185505	0.00626924	2.75	4.9	42.6442	87.6882	1.36157e+06	-28629.1	17.05	-1.35917e+06	3416448868452167	-1.34131e+14	-5.37252e+12	4.45152e+09	-683151	-1.18454e+43	-4.95314e+41	4.09421e+38	-7.9991e+34	-0.000617395	5.9043e-06	2.012e+159	0.000493556	3.04939e+14	5.39126e+28		-12.307	-1.72298	-203.066	-28.9215	-58.4583
	0.92	7.35389e-06	0.0062	0.01705	0.03038	-0.0062	1000	140	16500	2350	4750	-7.18416e-06	1.62192e-05	-0.000133575	0.005704	0.000620094	4.45504e-07	0.0164047	0.0184855	0.00633987	2.75	4.9	42.1806	86.7351	1.34677e+06	-28151.4	17.05	-1.34439e+06	3342581885592205	-1.30454e+14	-5.26077e+12	4.41323e+09	-683151	-1.10015e+43	-4.63534e+41	3.87908e+38	-7.67281e+34	-0.000627004	6.04268e-06	1.58088e+159	0.000499605	2.98134e+14	5.14237e+28		-6.23214	-0.8725	-102.83	-14.6455	-29.6027
	0.93	1.65096e-05	0.0062	0.01705	0.03038	-0.0062	1000	140	16500	2350	4750	-1.08697e-05	1.64998e-05	-0.000201459	0.005766	0.000628826	1.00249e-06	0.016399	0.0184206	0.00641032	2.75	4.9	41.7271	85.8024	1.33229e+06	-27683.9	17.05	-1.32994e+06	3.27108e+15	-1.26903e+14	-5.15247e+12	4.37577e+09	-683151	-1.02245e+43	-4.3409e+41	3.67738e+38	-7.36343e+34	-0.000636795	6.18477e-06	1.245e+159	0.000505667	2.9155e+14	4.90727e+28		-4.23835	-0.593368	-69.9327	-9.96011	-20.1321
	0.94	2.92082e-05	0.0062	0.01705	0.03038	-0.0062	1000	140	16500	2350	4750	-1.45911e-05	1.67834e-05	-0.000269576	0.005828	0.000637608	1.77593e-06	0.0163934	0.018356	0.00648062	2.75	4.9	41.2832	84.8896	1.31811e+06	-27226.3	17.05	-1.31579e+06	3201857523727071	-123473252190435	-5.04747e+12	4.3391e+09	-683151	-9.5085e+42	-4.06789e+41	3.48814e+38	-7.0699e+34	-0.000646773	6.3307e-06	9.82697e+158	0.000511742	2.85176e+14	4.68509e+28		-3.24795	-0.454713	-53.5912	-7.63269	-15.4278
	0.95	4.53706e-05	0.0062	0.01705	0.03038	-0.0062	1000	140	16500	2350	4750	-1.83486e-05	1.707e-05	-0.000337922	0.00589	0.00064644	2.76123e-06	0.0163878	0.0182915	0.00655075	2.75	4.9	40.8486	83.9961	1.30424e+06	-26778.4	17.05	-1.30194e+06	3.1348e+15	-1.20159e+14	-4.94563e+12	4.30321e+09	-683151	-8.84813e+42	-3.81454e+41	3.31049e+38	-6.79124e+34	-0.000656943	6.4806e-06	7.77361e+158	0.000517829	2.79005e+14	4.47497e+28		-2.65627	-0.371878	-43.8285	-6.24224	-12.6173
	0.99	0.000143163	0.0062	0.01705	0.03038	-0.0062	1000	140	16500	2350	4750	-3.37395e-05	1.82469e-05	-0.00061352	0.006138	0.000682279	8.73403e-06	0.016365	0.0180352	0.00682979	2.75	4.9	39.1982	80.6023	1.25154e+06	-25077.2	17.05	-1.24934e+06	2.8866e+15	-1.07961e+14	-4.56743e+12	4.16688e+09	-683151	-6.67418e+42	-2.96799e+41	2.70021e+38	-5.80823e+34	-0.000699645	7.12261e-06	3.10846e+158	0.000542307	2.56177e+14	3.74076e+28		-1.61219	-0.225706	-26.6011	-3.78864	-7.65789
	r	eq K1	a	b	c	w	K1	K2	K3	K4	K5	x	y	z	t	u4	a-(x+y+z+t+u4)	b-(x+2y+u4)	c-(z+2t+u4)	w+(x+2y+z+2t+2u4)			F	G	H	I	J	K	a	b	g	d	e	t3	t2	t1	t0	m	n	discr III	ltrig	h	r		K1rec	K2rec	K3rec	K4rec	K5rec
	0.01	-87084.3	0.0062	0.01705	0.03038	-0.0062	1000	140	16500	2350	4750	-27.9939	23.2489	-0.0453241	6.2e-05	0.0774018	4.71901	-18.5643	-0.00182164	18.6074	2.75	4.9	3880.62	7979.63	1.23903e+08	-3.98462e+06	17.05	-1.23684e+08	2.82916e+19	-1.70265e+18	-3.77123e+16	3.21465e+11	-683151	-1.22004e+55	-2.70306e+53	2.30413e+48	-4.90411e+42	-0.000163811	8.06976e-07	4.06101e+200	4.39859e-06	2.67725e+18	5.03244e+36		5.9459	0.832426	98.1074	13.9729	28.243
	0.1	-841.217	0.0062	0.01705	0.03038	-0.0062	1000	140	16500	2350	4750	-2.73728	2.24457	-0.0451046	0.00062	0.076053	0.46734	-1.81087	-0.00180844	1.85391	2.75	4.9	388.062	797.963	1.23903e+07	-384668	17.05	-1.23684e+07	2.82916e+17	-1.64346e+16	-3.8694e+14	3.29827e+10	-683151	-1.16142e+49	-2.74253e+47	2.33765e+43	-4.92289e+38	-0.00018788	9.91213e-07	4.15306e+179	4.67415e-05	2.66266e+16	4.88539e+32		5.99635	0.839489	98.9398	14.0914	28.4827
	0.2	-202.125	0.0062	0.01705	0.03038	-0.0062	1000	140	16500	2350	4750	-1.33413	1.07831	-0.044855	0.00124	0.0745481	0.231091	-0.879984	-0.00179309	0.923007	2.75	4.9	194.031	398.981	6.19513e+06	-184671	17.05	-6.18421e+06	7.0729e+16	-3944221761801074	-9.92638e+13	1.69559e+10	-683151	-1.71448e+47	-4.34141e+45	7.41485e+41	-3.09626e+37	-0.00021806	1.23939e-06	1.9958e+173	9.65828e-05	6615997031926021	2.9533e+31		6.05545	0.847763	99.9149	14.2303	28.7634
	0.3	-86.2234	0.0062	0.01705	0.03038	-0.0062	1000	140	16500	2350	4750	-0.866418	0.690012	-0.0445993	0.00186	0.0730362	0.152309	-0.569592	-0.00177697	0.612599	2.75	4.9	129.354	265.988	4.13009e+06	-118005	17.05	-4.12281e+06	3.14351e+16	-1679912517502316	-4.51486e+13	1.16137e+10	-683151	-1.4186e+46	-3.8496e+44	9.89945e+40	-6.16781e+36	-0.000252445	1.54382e-06	3.96468e+169	0.000148326	2.9222e+15	5.64053e+30		6.11805	0.856528	100.948	14.3774	29.0608
	0.4	-46.4848	0.0062	0.01705	0.03038	-0.0062	1000	140	16500	2350	4750	-0.63256	0.496207	-0.0443372	0.00248	0.0715172	0.112894	-0.41432	-0.00176003	0.45731	2.75	4.9	97.0155	199.491	3.09757e+06	-84672.4	17.05	-3.09211e+06	1.76823e+16	-9.03846e+14	-2.59241e+13	8.94254e+09	-683151	-2.3733e+45	-6.90015e+43	2.37897e+40	-1.97212e+36	-0.000291793	1.91846e-06	9.1928e+166	0.00020161	1.63336e+15	1.72506e+30		6.18454	0.865836	102.045	14.5337	29.3766
	0.5	-28.4701	0.0062	0.01705	0.03038	-0.0062	1000	140	16500	2350	4750	-0.492246	0.3802	-0.0440686	0.0031	0.0699908	0.0892238	-0.321095	-0.00174219	0.364067	2.75	4.9	77.6124	159.593	2.47805e+06	-64672.6	17.05	-2.47368e+06	1.13166e+16	-5.52155e+14	-1.6896e+13	7.33986e+09	-683151	-5.83118e+44	-1.81667e+43	7.88558e+39	-8.17943e+35	-0.000337055	2.38171e-06	8.13636e+164	0.000256267	1.03862e+15	6.82764e+29		6.25533	0.875746	103.213	14.7	29.7128
	0.6	-18.8892	0.0062	0.01705	0.03038	-0.0062	1000	140	16500	2350	4750	-0.398705	0.303095	-0.0437931	0.00372	0.0684565	0.0734265	-0.258892	-0.00172341	0.301846	2.75	4.9	64.677	132.994	2.06504e+06	-51339.5	17.05	-2.0614e+06	7858781411014558	-3.65172e+14	-1.19216e+13	6.27141e+09	-683151	-1.82449e+44	-6.09416e+42	3.20224e+39	-4.00189e+35	-0.000389452	2.95811e-06	1.67084e+163	0.000312213	716535013977370	3.18073e+29		6.3309	0.886326	104.46	14.8776	30.0718
	0.7	-13.2356	0.0062	0.01705	0.03038	-0.0062	1000	140	16500	2350	4750	-0.331892	0.248221	-0.0435105	0.00434	0.0669141	0.0621274	-0.214414	-0.0017036	0.257348	2.75	4.9	55.4374	113.995	1.77004e+06	-41815.8	17.05	-1.76692e+06	5773798587684171	-2.54868e+14	-8.88011e+12	5.50823e+09	-683151	-6.73568e+43	-2.41461e+42	1.49551e+39	-2.19556e+35	-0.000450563	3.68098e-06	6.10305e+161	0.000369409	5.2291e+14	1.65807e+29		6.41181	0.897653	105.795	15.0678	30.4561
	0.8	-9.64632	0.0062	0.01705	0.03038	-0.0062	1000	140	16500	2350	4750	-0.281784	0.207242	-0.0432205	0.00496	0.0653632	0.0536393	-0.181013	-0.00168268	0.223926	2.75	4.9	48.5077	99.7453	1.54878e+06	-34673	17.05	-1.54605e+06	4420564543695691	-1.84857e+14	-6.87872e+12	4.93584e+09	-683151	-2.80297e+43	-1.08001e+42	7.73486e+38	-1.31041e+35	-0.00052247	4.59642e-06	3.38265e+160	0.000427842	3.97617e+14	9.38397e+28		6.49872	0.90982	107.229	15.272	30.8689
	0.9	-7.24058	0.0062	0.01705	0.03038	-0.0062	1000	140	16500	2350	4750	-0.242813	0.175528	-0.0429228	0.00558	0.0638034	0.0470247	-0.154996	-0.00166055	0.197886	2.75	4.9	43.118	88.6625	1.3767e+06	-29117.5	17.05	-1.37427e+06	3492791738228691	-1.3794e+14	-5.48786e+12	4.49065e+09	-683151	-1.27625e+43	-5.29644e+41	4.32385e+38	-8.34342e+34	-0.000607962	5.76952e-06	2.56674e+159	0.000487519	3.11974e+14	5.65491e+28		6.59237	0.922932	108.774	15.4921	31.3138
	0.99	-5.70315	0.0062	0.01705	0.03038	-0.0062	1000	140	16500	2350	4750	-0.214472	0.152586	-0.0426479	0.006138	0.0623914	0.0422039	-0.136042	-0.00163952	0.178912	2.75	4.9	39.1982	80.6023	1.25154e+06	-25077.2	17.05	-1.24934e+06	2.8866e+15	-1.07961e+14	-4.56743e+12	4.16688e+09	-683151	-6.67418e+42	-2.96799e+41	2.70021e+38	-5.80823e+34	-0.000699645	7.12261e-06	3.10846e+158	0.000542307	2.56177e+14	3.74076e+28		6.68317	0.935644	110.272	15.7054	31.7451
[truncated: 11 more columns]
