# Supplementary material for: Transfer of structural units through imine exchanges, in solution or without solvent: successive transiminations, stimuli (pH)-modulated covalent switches, and mathematical models
Source: Front Chem. 2026 Apr 13;13:1241625. doi: 10.3389/fchem.2025.1241625 (PMC13112204; doi:10.3389/fchem.2025.1241625)
Supplement: Supplementary file 1 [file Supplementaryfile1.zip › Supplementary Material/g-S1-A1B2_75C4_9-W-1_9.xlsx]

## Sheet: Feuil1
Composition at equilibrium								^
Mixture: dialdehyde A + amine B + amine C
Set S1		general approach			paper -> sections 5.2.2.1, 5.2.4.iii.2				Inputs: a, b, c, w, K1 to K5, r
		[C]in/[A]in = 4.9
		[B]in/[A]in = 2.75
		[H2O]in/[A]in = -1.9
		t = r·a
t3 ¹ 0, t2 ¹ 0																																													recalc
discr III < 0
			[A]in	[B]in	[C]in	[H2O]in						[AB]eq	[AB2]eq	[AC]eq	[AC2]eq	[ABC]eq	[A]eq	[B]eq	[C]eq	[H2O]eq	[B]in/[A]in	[C]in/[A]in
	r	eq K1	a	b	c	w	K1	K2	K3	K4	K5	x	y	z	t	u1	a-(x+y+z+t+u1)	b-(x+2y+u1)	c-(z+2t+u1)	w+(x+2y+z+2t+2u1)			F	G	H	I	J	K	a	b	g	d	e	t3	t2	t1	t0	m	n	discr III	lr	h	r		K1rec	K2rec	K3rec	K4rec	K5rec
	0.01	#NUM!	0.0062	0.01705	0.03038	-0.01178	1000	140	16500	2350	4750	#NUM!	#NUM!	#NUM!	6.2e-05	#NUM!	#NUM!	#NUM!	#NUM!	#NUM!	2.75	4.9	3880.62	7979.63	1.23903e+08	-3.98462e+06	17.05	-1.23684e+08	2.82916e+19	-1.70265e+18	-3.77123e+16	3.21465e+11	-683151	-1.22004e+55	-2.70306e+53	2.30413e+48	-4.90411e+42	-0.000163811	8.06976e-07	4.06101e+200	#NUM!	#NUM!	#NUM!		#NUM!	#NUM!	#NUM!	#NUM!	#NUM!
	0.1	#NUM!	0.0062	0.01705	0.03038	-0.01178	1000	140	16500	2350	4750	#NUM!	#NUM!	#NUM!	0.00062	#NUM!	#NUM!	#NUM!	#NUM!	#NUM!	2.75	4.9	388.062	797.963	1.23903e+07	-384668	17.05	-1.23684e+07	2.82916e+17	-1.64346e+16	-3.8694e+14	3.29827e+10	-683151	-1.16142e+49	-2.74253e+47	2.33765e+43	-4.92289e+38	-0.00018788	9.91213e-07	4.15306e+179	#NUM!	#NUM!	#NUM!		#NUM!	#NUM!	#NUM!	#NUM!	#NUM!
	0.2	#NUM!	0.0062	0.01705	0.03038	-0.01178	1000	140	16500	2350	4750	#NUM!	#NUM!	#NUM!	0.00124	#NUM!	#NUM!	#NUM!	#NUM!	#NUM!	2.75	4.9	194.031	398.981	6.19513e+06	-184671	17.05	-6.18421e+06	7.0729e+16	-3944221761801074	-9.92638e+13	1.69559e+10	-683151	-1.71448e+47	-4.34141e+45	7.41485e+41	-3.09626e+37	-0.00021806	1.23939e-06	1.9958e+173	#NUM!	#NUM!	#NUM!		#NUM!	#NUM!	#NUM!	#NUM!	#NUM!
	0.3	#NUM!	0.0062	0.01705	0.03038	-0.01178	1000	140	16500	2350	4750	#NUM!	#NUM!	#NUM!	0.00186	#NUM!	#NUM!	#NUM!	#NUM!	#NUM!	2.75	4.9	129.354	265.988	4.13009e+06	-118005	17.05	-4.12281e+06	3.14351e+16	-1679912517502316	-4.51486e+13	1.16137e+10	-683151	-1.4186e+46	-3.8496e+44	9.89945e+40	-6.16781e+36	-0.000252445	1.54382e-06	3.96468e+169	#NUM!	#NUM!	#NUM!		#NUM!	#NUM!	#NUM!	#NUM!	#NUM!
	0.4	#NUM!	0.0062	0.01705	0.03038	-0.01178	1000	140	16500	2350	4750	#NUM!	#NUM!	#NUM!	0.00248	#NUM!	#NUM!	#NUM!	#NUM!	#NUM!	2.75	4.9	97.0155	199.491	3.09757e+06	-84672.4	17.05	-3.09211e+06	1.76823e+16	-9.03846e+14	-2.59241e+13	8.94254e+09	-683151	-2.3733e+45	-6.90015e+43	2.37897e+40	-1.97212e+36	-0.000291793	1.91846e-06	9.1928e+166	#NUM!	#NUM!	#NUM!		#NUM!	#NUM!	#NUM!	#NUM!	#NUM!
	0.5	#NUM!	0.0062	0.01705	0.03038	-0.01178	1000	140	16500	2350	4750	#NUM!	#NUM!	#NUM!	0.0031	#NUM!	#NUM!	#NUM!	#NUM!	#NUM!	2.75	4.9	77.6124	159.593	2.47805e+06	-64672.6	17.05	-2.47368e+06	1.13166e+16	-5.52155e+14	-1.6896e+13	7.33986e+09	-683151	-5.83118e+44	-1.81667e+43	7.88558e+39	-8.17943e+35	-0.000337055	2.38171e-06	8.13636e+164	#NUM!	#NUM!	#NUM!		#NUM!	#NUM!	#NUM!	#NUM!	#NUM!
	0.6	#NUM!	0.0062	0.01705	0.03038	-0.01178	1000	140	16500	2350	4750	#NUM!	#NUM!	#NUM!	0.00372	#NUM!	#NUM!	#NUM!	#NUM!	#NUM!	2.75	4.9	64.677	132.994	2.06504e+06	-51339.5	17.05	-2.0614e+06	7858781411014558	-3.65172e+14	-1.19216e+13	6.27141e+09	-683151	-1.82449e+44	-6.09416e+42	3.20224e+39	-4.00189e+35	-0.000389452	2.95811e-06	1.67084e+163	#NUM!	#NUM!	#NUM!		#NUM!	#NUM!	#NUM!	#NUM!	#NUM!
	0.7	#NUM!	0.0062	0.01705	0.03038	-0.01178	1000	140	16500	2350	4750	#NUM!	#NUM!	#NUM!	0.00434	#NUM!	#NUM!	#NUM!	#NUM!	#NUM!	2.75	4.9	55.4374	113.995	1.77004e+06	-41815.8	17.05	-1.76692e+06	5773798587684171	-2.54868e+14	-8.88011e+12	5.50823e+09	-683151	-6.73568e+43	-2.41461e+42	1.49551e+39	-2.19556e+35	-0.000450563	3.68098e-06	6.10305e+161	#NUM!	#NUM!	#NUM!		#NUM!	#NUM!	#NUM!	#NUM!	#NUM!
	0.8	#NUM!	0.0062	0.01705	0.03038	-0.01178	1000	140	16500	2350	4750	#NUM!	#NUM!	#NUM!	0.00496	#NUM!	#NUM!	#NUM!	#NUM!	#NUM!	2.75	4.9	48.5077	99.7453	1.54878e+06	-34673	17.05	-1.54605e+06	4420564543695691	-1.84857e+14	-6.87872e+12	4.93584e+09	-683151	-2.80297e+43	-1.08001e+42	7.73486e+38	-1.31041e+35	-0.00052247	4.59642e-06	3.38265e+160	#NUM!	#NUM!	#NUM!		#NUM!	#NUM!	#NUM!	#NUM!	#NUM!
	0.9	#NUM!	0.0062	0.01705	0.03038	-0.01178	1000	140	16500	2350	4750	#NUM!	#NUM!	#NUM!	0.00558	#NUM!	#NUM!	#NUM!	#NUM!	#NUM!	2.75	4.9	43.118	88.6625	1.3767e+06	-29117.5	17.05	-1.37427e+06	3492791738228691	-1.3794e+14	-5.48786e+12	4.49065e+09	-683151	-1.27625e+43	-5.29644e+41	4.32385e+38	-8.34342e+34	-0.000607962	5.76952e-06	2.56674e+159	#NUM!	#NUM!	#NUM!		#NUM!	#NUM!	#NUM!	#NUM!	#NUM!
	0.99	#NUM!	0.0062	0.01705	0.03038	-0.01178	1000	140	16500	2350	4750	#NUM!	#NUM!	#NUM!	0.006138	#NUM!	#NUM!	#NUM!	#NUM!	#NUM!	2.75	4.9	39.1982	80.6023	1.25154e+06	-25077.2	17.05	-1.24934e+06	2.8866e+15	-1.07961e+14	-4.56743e+12	4.16688e+09	-683151	-6.67418e+42	-2.96799e+41	2.70021e+38	-5.80823e+34	-0.000699645	7.12261e-06	3.10846e+158	#NUM!	#NUM!	#NUM!		#NUM!	#NUM!	#NUM!	#NUM!	#NUM!
	r	eq K1	a	b	c	w	K1	K2	K3	K4	K5	x	y	z	t	u2	a-(x+y+z+t+u2)	b-(x+2y+u2)	c-(z+2t+u2)	w+(x+2y+z+2t+2u2)			F	G	H	I	J	K	a	b	g	d	e	t3	t2	t1	t0	m	n	discr III	lr	h	r		K1rec	K2rec	K3rec	K4rec	K5rec
	0.01	#NUM!	0.0062	0.01705	0.03038	-0.01178	1000	140	16500	2350	4750	#NUM!	#NUM!	#NUM!	6.2e-05	#NUM!	#NUM!	#NUM!	#NUM!	#NUM!	2.75	4.9	3880.62	7979.63	1.23903e+08	-3.98462e+06	17.05	-1.23684e+08	2.82916e+19	-1.70265e+18	-3.77123e+16	3.21465e+11	-683151	-1.22004e+55	-2.70306e+53	2.30413e+48	-4.90411e+42	-0.000163811	8.06976e-07	4.06101e+200	#NUM!	#NUM!	#NUM!		#NUM!	#NUM!	#NUM!	#NUM!	#NUM!
	0.1	#NUM!	0.0062	0.01705	0.03038	-0.01178	1000	140	16500	2350	4750	#NUM!	#NUM!	#NUM!	0.00062	#NUM!	#NUM!	#NUM!	#NUM!	#NUM!	2.75	4.9	388.062	797.963	1.23903e+07	-384668	17.05	-1.23684e+07	2.82916e+17	-1.64346e+16	-3.8694e+14	3.29827e+10	-683151	-1.16142e+49	-2.74253e+47	2.33765e+43	-4.92289e+38	-0.00018788	9.91213e-07	4.15306e+179	#NUM!	#NUM!	#NUM!		#NUM!	#NUM!	#NUM!	#NUM!	#NUM!
	0.2	#NUM!	0.0062	0.01705	0.03038	-0.01178	1000	140	16500	2350	4750	#NUM!	#NUM!	#NUM!	0.00124	#NUM!	#NUM!	#NUM!	#NUM!	#NUM!	2.75	4.9	194.031	398.981	6.19513e+06	-184671	17.05	-6.18421e+06	7.0729e+16	-3944221761801074	-9.92638e+13	1.69559e+10	-683151	-1.71448e+47	-4.34141e+45	7.41485e+41	-3.09626e+37	-0.00021806	1.23939e-06	1.9958e+173	#NUM!	#NUM!	#NUM!		#NUM!	#NUM!	#NUM!	#NUM!	#NUM!
	0.3	#NUM!	0.0062	0.01705	0.03038	-0.01178	1000	140	16500	2350	4750	#NUM!	#NUM!	#NUM!	0.00186	#NUM!	#NUM!	#NUM!	#NUM!	#NUM!	2.75	4.9	129.354	265.988	4.13009e+06	-118005	17.05	-4.12281e+06	3.14351e+16	-1679912517502316	-4.51486e+13	1.16137e+10	-683151	-1.4186e+46	-3.8496e+44	9.89945e+40	-6.16781e+36	-0.000252445	1.54382e-06	3.96468e+169	#NUM!	#NUM!	#NUM!		#NUM!	#NUM!	#NUM!	#NUM!	#NUM!
	0.4	#NUM!	0.0062	0.01705	0.03038	-0.01178	1000	140	16500	2350	4750	#NUM!	#NUM!	#NUM!	0.00248	#NUM!	#NUM!	#NUM!	#NUM!	#NUM!	2.75	4.9	97.0155	199.491	3.09757e+06	-84672.4	17.05	-3.09211e+06	1.76823e+16	-9.03846e+14	-2.59241e+13	8.94254e+09	-683151	-2.3733e+45	-6.90015e+43	2.37897e+40	-1.97212e+36	-0.000291793	1.91846e-06	9.1928e+166	#NUM!	#NUM!	#NUM!		#NUM!	#NUM!	#NUM!	#NUM!	#NUM!
	0.5	#NUM!	0.0062	0.01705	0.03038	-0.01178	1000	140	16500	2350	4750	#NUM!	#NUM!	#NUM!	0.0031	#NUM!	#NUM!	#NUM!	#NUM!	#NUM!	2.75	4.9	77.6124	159.593	2.47805e+06	-64672.6	17.05	-2.47368e+06	1.13166e+16	-5.52155e+14	-1.6896e+13	7.33986e+09	-683151	-5.83118e+44	-1.81667e+43	7.88558e+39	-8.17943e+35	-0.000337055	2.38171e-06	8.13636e+164	#NUM!	#NUM!	#NUM!		#NUM!	#NUM!	#NUM!	#NUM!	#NUM!
	0.6	#NUM!	0.0062	0.01705	0.03038	-0.01178	1000	140	16500	2350	4750	#NUM!	#NUM!	#NUM!	0.00372	#NUM!	#NUM!	#NUM!	#NUM!	#NUM!	2.75	4.9	64.677	132.994	2.06504e+06	-51339.5	17.05	-2.0614e+06	7858781411014558	-3.65172e+14	-1.19216e+13	6.27141e+09	-683151	-1.82449e+44	-6.09416e+42	3.20224e+39	-4.00189e+35	-0.000389452	2.95811e-06	1.67084e+163	#NUM!	#NUM!	#NUM!		#NUM!	#NUM!	#NUM!	#NUM!	#NUM!
	0.7	#NUM!	0.0062	0.01705	0.03038	-0.01178	1000	140	16500	2350	4750	#NUM!	#NUM!	#NUM!	0.00434	#NUM!	#NUM!	#NUM!	#NUM!	#NUM!	2.75	4.9	55.4374	113.995	1.77004e+06	-41815.8	17.05	-1.76692e+06	5773798587684171	-2.54868e+14	-8.88011e+12	5.50823e+09	-683151	-6.73568e+43	-2.41461e+42	1.49551e+39	-2.19556e+35	-0.000450563	3.68098e-06	6.10305e+161	#NUM!	#NUM!	#NUM!		#NUM!	#NUM!	#NUM!	#NUM!	#NUM!
	0.8	#NUM!	0.0062	0.01705	0.03038	-0.01178	1000	140	16500	2350	4750	#NUM!	#NUM!	#NUM!	0.00496	#NUM!	#NUM!	#NUM!	#NUM!	#NUM!	2.75	4.9	48.5077	99.7453	1.54878e+06	-34673	17.05	-1.54605e+06	4420564543695691	-1.84857e+14	-6.87872e+12	4.93584e+09	-683151	-2.80297e+43	-1.08001e+42	7.73486e+38	-1.31041e+35	-0.00052247	4.59642e-06	3.38265e+160	#NUM!	#NUM!	#NUM!		#NUM!	#NUM!	#NUM!	#NUM!	#NUM!
	0.9	#NUM!	0.0062	0.01705	0.03038	-0.01178	1000	140	16500	2350	4750	#NUM!	#NUM!	#NUM!	0.00558	#NUM!	#NUM!	#NUM!	#NUM!	#NUM!	2.75	4.9	43.118	88.6625	1.3767e+06	-29117.5	17.05	-1.37427e+06	3492791738228691	-1.3794e+14	-5.48786e+12	4.49065e+09	-683151	-1.27625e+43	-5.29644e+41	4.32385e+38	-8.34342e+34	-0.000607962	5.76952e-06	2.56674e+159	#NUM!	#NUM!	#NUM!		#NUM!	#NUM!	#NUM!	#NUM!	#NUM!
	0.99	#NUM!	0.0062	0.01705	0.03038	-0.01178	1000	140	16500	2350	4750	#NUM!	#NUM!	#NUM!	0.006138	#NUM!	#NUM!	#NUM!	#NUM!	#NUM!	2.75	4.9	39.1982	80.6023	1.25154e+06	-25077.2	17.05	-1.24934e+06	2.8866e+15	-1.07961e+14	-4.56743e+12	4.16688e+09	-683151	-6.67418e+42	-2.96799e+41	2.70021e+38	-5.80823e+34	-0.000699645	7.12261e-06	3.10846e+158	#NUM!	#NUM!	#NUM!		#NUM!	#NUM!	#NUM!	#NUM!	#NUM!
	r	eq K1	a	b	c	w	K1	K2	K3	K4	K5	x	y	z	t	u3	a-(x+y+z+t+u3)	b-(x+2y+u3)	c-(z+2t+u3)	w+(x+2y+z+2t+2u3)			F	G	H	I	J	K	a	b	g	d	e	t3	t2	t1	t0	m	n	discr III	lr	h	r		K1rec	K2rec	K3rec	K4rec	K5rec
	0.01	#NUM!	0.0062	0.01705	0.03038	-0.01178	1000	140	16500	2350	4750	#NUM!	#NUM!	#NUM!	6.2e-05	#NUM!	#NUM!	#NUM!	#NUM!	#NUM!	2.75	4.9	3880.62	7979.63	1.23903e+08	-3.98462e+06	17.05	-1.23684e+08	2.82916e+19	-1.70265e+18	-3.77123e+16	3.21465e+11	-683151	-1.22004e+55	-2.70306e+53	2.30413e+48	-4.90411e+42	-0.000163811	8.06976e-07	4.06101e+200	#NUM!	#NUM!	#NUM!		#NUM!	#NUM!	#NUM!	#NUM!	#NUM!
	0.1	#NUM!	0.0062	0.01705	0.03038	-0.01178	1000	140	16500	2350	4750	#NUM!	#NUM!	#NUM!	0.00062	#NUM!	#NUM!	#NUM!	#NUM!	#NUM!	2.75	4.9	388.062	797.963	1.23903e+07	-384668	17.05	-1.23684e+07	2.82916e+17	-1.64346e+16	-3.8694e+14	3.29827e+10	-683151	-1.16142e+49	-2.74253e+47	2.33765e+43	-4.92289e+38	-0.00018788	9.91213e-07	4.15306e+179	#NUM!	#NUM!	#NUM!		#NUM!	#NUM!	#NUM!	#NUM!	#NUM!
	0.2	#NUM!	0.0062	0.01705	0.03038	-0.01178	1000	140	16500	2350	4750	#NUM!	#NUM!	#NUM!	0.00124	#NUM!	#NUM!	#NUM!	#NUM!	#NUM!	2.75	4.9	194.031	398.981	6.19513e+06	-184671	17.05	-6.18421e+06	7.0729e+16	-3944221761801074	-9.92638e+13	1.69559e+10	-683151	-1.71448e+47	-4.34141e+45	7.41485e+41	-3.09626e+37	-0.00021806	1.23939e-06	1.9958e+173	#NUM!	#NUM!	#NUM!		#NUM!	#NUM!	#NUM!	#NUM!	#NUM!
	0.3	#NUM!	0.0062	0.01705	0.03038	-0.01178	1000	140	16500	2350	4750	#NUM!	#NUM!	#NUM!	0.00186	#NUM!	#NUM!	#NUM!	#NUM!	#NUM!	2.75	4.9	129.354	265.988	4.13009e+06	-118005	17.05	-4.12281e+06	3.14351e+16	-1679912517502316	-4.51486e+13	1.16137e+10	-683151	-1.4186e+46	-3.8496e+44	9.89945e+40	-6.16781e+36	-0.000252445	1.54382e-06	3.96468e+169	#NUM!	#NUM!	#NUM!		#NUM!	#NUM!	#NUM!	#NUM!	#NUM!
	0.4	#NUM!	0.0062	0.01705	0.03038	-0.01178	1000	140	16500	2350	4750	#NUM!	#NUM!	#NUM!	0.00248	#NUM!	#NUM!	#NUM!	#NUM!	#NUM!	2.75	4.9	97.0155	199.491	3.09757e+06	-84672.4	17.05	-3.09211e+06	1.76823e+16	-9.03846e+14	-2.59241e+13	8.94254e+09	-683151	-2.3733e+45	-6.90015e+43	2.37897e+40	-1.97212e+36	-0.000291793	1.91846e-06	9.1928e+166	#NUM!	#NUM!	#NUM!		#NUM!	#NUM!	#NUM!	#NUM!	#NUM!
	0.5	#NUM!	0.0062	0.01705	0.03038	-0.01178	1000	140	16500	2350	4750	#NUM!	#NUM!	#NUM!	0.0031	#NUM!	#NUM!	#NUM!	#NUM!	#NUM!	2.75	4.9	77.6124	159.593	2.47805e+06	-64672.6	17.05	-2.47368e+06	1.13166e+16	-5.52155e+14	-1.6896e+13	7.33986e+09	-683151	-5.83118e+44	-1.81667e+43	7.88558e+39	-8.17943e+35	-0.000337055	2.38171e-06	8.13636e+164	#NUM!	#NUM!	#NUM!		#NUM!	#NUM!	#NUM!	#NUM!	#NUM!
	0.6	#NUM!	0.0062	0.01705	0.03038	-0.01178	1000	140	16500	2350	4750	#NUM!	#NUM!	#NUM!	0.00372	#NUM!	#NUM!	#NUM!	#NUM!	#NUM!	2.75	4.9	64.677	132.994	2.06504e+06	-51339.5	17.05	-2.0614e+06	7858781411014558	-3.65172e+14	-1.19216e+13	6.27141e+09	-683151	-1.82449e+44	-6.09416e+42	3.20224e+39	-4.00189e+35	-0.000389452	2.95811e-06	1.67084e+163	#NUM!	#NUM!	#NUM!		#NUM!	#NUM!	#NUM!	#NUM!	#NUM!
	0.7	#NUM!	0.0062	0.01705	0.03038	-0.01178	1000	140	16500	2350	4750	#NUM!	#NUM!	#NUM!	0.00434	#NUM!	#NUM!	#NUM!	#NUM!	#NUM!	2.75	4.9	55.4374	113.995	1.77004e+06	-41815.8	17.05	-1.76692e+06	5773798587684171	-2.54868e+14	-8.88011e+12	5.50823e+09	-683151	-6.73568e+43	-2.41461e+42	1.49551e+39	-2.19556e+35	-0.000450563	3.68098e-06	6.10305e+161	#NUM!	#NUM!	#NUM!		#NUM!	#NUM!	#NUM!	#NUM!	#NUM!
	0.8	#NUM!	0.0062	0.01705	0.03038	-0.01178	1000	140	16500	2350	4750	#NUM!	#NUM!	#NUM!	0.00496	#NUM!	#NUM!	#NUM!	#NUM!	#NUM!	2.75	4.9	48.5077	99.7453	1.54878e+06	-34673	17.05	-1.54605e+06	4420564543695691	-1.84857e+14	-6.87872e+12	4.93584e+09	-683151	-2.80297e+43	-1.08001e+42	7.73486e+38	-1.31041e+35	-0.00052247	4.59642e-06	3.38265e+160	#NUM!	#NUM!	#NUM!		#NUM!	#NUM!	#NUM!	#NUM!	#NUM!
	0.9	#NUM!	0.0062	0.01705	0.03038	-0.01178	1000	140	16500	2350	4750	#NUM!	#NUM!	#NUM!	0.00558	#NUM!	#NUM!	#NUM!	#NUM!	#NUM!	2.75	4.9	43.118	88.6625	1.3767e+06	-29117.5	17.05	-1.37427e+06	3492791738228691	-1.3794e+14	-5.48786e+12	4.49065e+09	-683151	-1.27625e+43	-5.29644e+41	4.32385e+38	-8.34342e+34	-0.000607962	5.76952e-06	2.56674e+159	#NUM!	#NUM!	#NUM!		#NUM!	#NUM!	#NUM!	#NUM!	#NUM!
	0.99	#NUM!	0.0062	0.01705	0.03038	-0.01178	1000	140	16500	2350	4750	#NUM!	#NUM!	#NUM!	0.006138	#NUM!	#NUM!	#NUM!	#NUM!	#NUM!	2.75	4.9	39.1982	80.6023	1.25154e+06	-25077.2	17.05	-1.24934e+06	2.8866e+15	-1.07961e+14	-4.56743e+12	4.16688e+09	-683151	-6.67418e+42	-2.96799e+41	2.70021e+38	-5.80823e+34	-0.000699645	7.12261e-06	3.10846e+158	#NUM!	#NUM!	#NUM!		#NUM!	#NUM!	#NUM!	#NUM!	#NUM!
	r	eq K1	a	b	c	w	K1	K2	K3	K4	K5	x	y	z	t	u4	a-(x+y+z+t+u4)	b-(x+2y+u4)	c-(z+2t+u4)	w+(x+2y+z+2t+2u4)			F	G	H	I	J	K	a	b	g	d	e	t3	t2	t1	t0	m	n	discr III	lr	h	r		K1rec	K2rec	K3rec	K4rec	K5rec
	0.01	#NUM!	0.0062	0.01705	0.03038	-0.01178	1000	140	16500	2350	4750	#NUM!	#NUM!	#NUM!	6.2e-05	#NUM!	#NUM!	#NUM!	#NUM!	#NUM!	2.75	4.9	3880.62	7979.63	1.23903e+08	-3.98462e+06	17.05	-1.23684e+08	2.82916e+19	-1.70265e+18	-3.77123e+16	3.21465e+11	-683151	-1.22004e+55	-2.70306e+53	2.30413e+48	-4.90411e+42	-0.000163811	8.06976e-07	4.06101e+200	#NUM!	#NUM!	#NUM!		#NUM!	#NUM!	#NUM!	#NUM!	#NUM!
	0.1	#NUM!	0.0062	0.01705	0.03038	-0.01178	1000	140	16500	2350	4750	#NUM!	#NUM!	#NUM!	0.00062	#NUM!	#NUM!	#NUM!	#NUM!	#NUM!	2.75	4.9	388.062	797.963	1.23903e+07	-384668	17.05	-1.23684e+07	2.82916e+17	-1.64346e+16	-3.8694e+14	3.29827e+10	-683151	-1.16142e+49	-2.74253e+47	2.33765e+43	-4.92289e+38	-0.00018788	9.91213e-07	4.15306e+179	#NUM!	#NUM!	#NUM!		#NUM!	#NUM!	#NUM!	#NUM!	#NUM!
	0.2	#NUM!	0.0062	0.01705	0.03038	-0.01178	1000	140	16500	2350	4750	#NUM!	#NUM!	#NUM!	0.00124	#NUM!	#NUM!	#NUM!	#NUM!	#NUM!	2.75	4.9	194.031	398.981	6.19513e+06	-184671	17.05	-6.18421e+06	7.0729e+16	-3944221761801074	-9.92638e+13	1.69559e+10	-683151	-1.71448e+47	-4.34141e+45	7.41485e+41	-3.09626e+37	-0.00021806	1.23939e-06	1.9958e+173	#NUM!	#NUM!	#NUM!		#NUM!	#NUM!	#NUM!	#NUM!	#NUM!
	0.3	#NUM!	0.0062	0.01705	0.03038	-0.01178	1000	140	16500	2350	4750	#NUM!	#NUM!	#NUM!	0.00186	#NUM!	#NUM!	#NUM!	#NUM!	#NUM!	2.75	4.9	129.354	265.988	4.13009e+06	-118005	17.05	-4.12281e+06	3.14351e+16	-1679912517502316	-4.51486e+13	1.16137e+10	-683151	-1.4186e+46	-3.8496e+44	9.89945e+40	-6.16781e+36	-0.000252445	1.54382e-06	3.96468e+169	#NUM!	#NUM!	#NUM!		#NUM!	#NUM!	#NUM!	#NUM!	#NUM!
	0.4	#NUM!	0.0062	0.01705	0.03038	-0.01178	1000	140	16500	2350	4750	#NUM!	#NUM!	#NUM!	0.00248	#NUM!	#NUM!	#NUM!	#NUM!	#NUM!	2.75	4.9	97.0155	199.491	3.09757e+06	-84672.4	17.05	-3.09211e+06	1.76823e+16	-9.03846e+14	-2.59241e+13	8.94254e+09	-683151	-2.3733e+45	-6.90015e+43	2.37897e+40	-1.97212e+36	-0.000291793	1.91846e-06	9.1928e+166	#NUM!	#NUM!	#NUM!		#NUM!	#NUM!	#NUM!	#NUM!	#NUM!
	0.5	#NUM!	0.0062	0.01705	0.03038	-0.01178	1000	140	16500	2350	4750	#NUM!	#NUM!	#NUM!	0.0031	#NUM!	#NUM!	#NUM!	#NUM!	#NUM!	2.75	4.9	77.6124	159.593	2.47805e+06	-64672.6	17.05	-2.47368e+06	1.13166e+16	-5.52155e+14	-1.6896e+13	7.33986e+09	-683151	-5.83118e+44	-1.81667e+43	7.88558e+39	-8.17943e+35	-0.000337055	2.38171e-06	8.13636e+164	#NUM!	#NUM!	#NUM!		#NUM!	#NUM!	#NUM!	#NUM!	#NUM!
	0.6	#NUM!	0.0062	0.01705	0.03038	-0.01178	1000	140	16500	2350	4750	#NUM!	#NUM!	#NUM!	0.00372	#NUM!	#NUM!	#NUM!	#NUM!	#NUM!	2.75	4.9	64.677	132.994	2.06504e+06	-51339.5	17.05	-2.0614e+06	7858781411014558	-3.65172e+14	-1.19216e+13	6.27141e+09	-683151	-1.82449e+44	-6.09416e+42	3.20224e+39	-4.00189e+35	-0.000389452	2.95811e-06	1.67084e+163	#NUM!	#NUM!	#NUM!		#NUM!	#NUM!	#NUM!	#NUM!	#NUM!
	0.7	#NUM!	0.0062	0.01705	0.03038	-0.01178	1000	140	16500	2350	4750	#NUM!	#NUM!	#NUM!	0.00434	#NUM!	#NUM!	#NUM!	#NUM!	#NUM!	2.75	4.9	55.4374	113.995	1.77004e+06	-41815.8	17.05	-1.76692e+06	5773798587684171	-2.54868e+14	-8.88011e+12	5.50823e+09	-683151	-6.73568e+43	-2.41461e+42	1.49551e+39	-2.19556e+35	-0.000450563	3.68098e-06	6.10305e+161	#NUM!	#NUM!	#NUM!		#NUM!	#NUM!	#NUM!	#NUM!	#NUM!
	0.8	#NUM!	0.0062	0.01705	0.03038	-0.01178	1000	140	16500	2350	4750	#NUM!	#NUM!	#NUM!	0.00496	#NUM!	#NUM!	#NUM!	#NUM!	#NUM!	2.75	4.9	48.5077	99.7453	1.54878e+06	-34673	17.05	-1.54605e+06	4420564543695691	-1.84857e+14	-6.87872e+12	4.93584e+09	-683151	-2.80297e+43	-1.08001e+42	7.73486e+38	-1.31041e+35	-0.00052247	4.59642e-06	3.38265e+160	#NUM!	#NUM!	#NUM!		#NUM!	#NUM!	#NUM!	#NUM!	#NUM!
	0.9	#NUM!	0.0062	0.01705	0.03038	-0.01178	1000	140	16500	2350	4750	#NUM!	#NUM!	#NUM!	0.00558	#NUM!	#NUM!	#NUM!	#NUM!	#NUM!	2.75	4.9	43.118	88.6625	1.3767e+06	-29117.5	17.05	-1.37427e+06	3492791738228691	-1.3794e+14	-5.48786e+12	4.49065e+09	-683151	-1.27625e+43	-5.29644e+41	4.32385e+38	-8.34342e+34	-0.000607962	5.76952e-06	2.56674e+159	#NUM!	#NUM!	#NUM!		#NUM!	#NUM!	#NUM!	#NUM!	#NUM!
	0.99	#NUM!	0.0062	0.01705	0.03038	-0.01178	1000	140	16500	2350	4750	#NUM!	#NUM!	#NUM!	0.006138	#NUM!	#NUM!	#NUM!	#NUM!	#NUM!	2.75	4.9	39.1982	80.6023	1.25154e+06	-25077.2	17.05	-1.24934e+06	2.8866e+15	-1.07961e+14	-4.56743e+12	4.16688e+09	-683151	-6.67418e+42	-2.96799e+41	2.70021e+38	-5.80823e+34	-0.000699645	7.12261e-06	3.10846e+158	#NUM!	#NUM!	#NUM!		#NUM!	#NUM!	#NUM!	#NUM!	#NUM!
t3 ¹ 0, t2 ¹ 0
discr III > 0
			[A]in	[B]in	[C]in	[H2O]in						[AB]eq	[AB2]eq	[AC]eq	[AC2]eq	[ABC]eq	[A]eq	[B]eq	[C]eq	[H2O]eq	[B]in/[A]in	[C]in/[A]in
	r	eq K1	a	b	c	w	K1	K2	K3	K4	K5	x	y	z	t	u1	a-(x+y+z+t+u1)	b-(x+2y+u1)	c-(z+2t+u1)	w+(x+2y+z+2t+2u1)			F	G	H	I	J	K	a	b	g	d	e	t3	t2	t1	t0	m	n	discr III	ltrig	h	r		K1rec	K2rec	K3rec	K4rec	K5rec
	0.01	25467.8	0.0062	0.01705	0.03038	-0.01178	1000	140	16500	2350	4750	-6.80264	1.15182	0.0494828	6.2e-05	-0.0172282	5.62471	4.53329	-0.00199851	-4.49564	2.75	4.9	3880.62	7979.63	1.23903e+08	-3.98462e+06	17.05	-1.23684e+08	2.82916e+19	-1.70265e+18	-3.77123e+16	3.21465e+11	-683151	-1.22004e+55	-2.70306e+53	2.30413e+48	-4.90411e+42	-0.000163811	8.06976e-07	4.06101e+200	4.39859e-06	2.67725e+18	5.03244e+36		1.19938	0.167913	19.7897	2.81854	5.69704
	0.1	273.717	0.0062	0.01705	0.03038	-0.01178	1000	140	16500	2350	4750	-0.70939	0.126406	0.0492572	0.00062	-0.0180481	0.557356	0.491677	-0.0020691	-0.453958	2.75	4.9	388.062	797.963	1.23903e+07	-384668	17.05	-1.23684e+07	2.82916e+17	-1.64346e+16	-3.8694e+14	3.29827e+10	-683151	-1.16142e+49	-2.74253e+47	2.33765e+43	-4.92289e+38	-0.00018788	9.91213e-07	4.15306e+179	4.67415e-05	2.66266e+16	4.88539e+32		1.17514	0.164519	19.3898	2.76157	5.5819
	0.2	73.5509	0.0062	0.01705	0.03038	-0.01178	1000	140	16500	2350	4750	-0.370479	0.0696974	0.0489934	0.00124	-0.0189528	0.275701	0.267087	-0.00214064	-0.229296	2.75	4.9	194.031	398.981	6.19513e+06	-184671	17.05	-6.18421e+06	7.0729e+16	-3944221761801074	-9.92638e+13	1.69559e+10	-683151	-1.71448e+47	-4.34141e+45	7.41485e+41	-3.09626e+37	-0.00021806	1.23939e-06	1.9958e+173	9.65828e-05	6615997031926021	2.9533e+31		1.15364	0.161509	19.035	2.71105	5.47978
	0.3	34.8865	0.0062	0.01705	0.03038	-0.01178	1000	140	16500	2350	4750	-0.257231	0.0509735	0.0487169	0.00186	-0.019851	0.181732	0.192185	-0.00220593	-0.154329	2.75	4.9	129.354	265.988	4.13009e+06	-118005	17.05	-4.12281e+06	3.14351e+16	-1679912517502316	-4.51486e+13	1.16137e+10	-683151	-1.4186e+46	-3.8496e+44	9.89945e+40	-6.16781e+36	-0.000252445	1.54382e-06	3.96468e+169	0.000148326	2.9222e+15	5.64053e+30		1.13664	0.159129	18.7545	2.67109	5.39902
	0.4	20.8145	0.0062	0.01705	0.03038	-0.01178	1000	140	16500	2350	4750	-0.200401	0.0417433	0.0484289	0.00248	-0.0207431	0.134692	0.154708	-0.00226586	-0.116792	2.75	4.9	97.0155	199.491	3.09757e+06	-84672.4	17.05	-3.09211e+06	1.76823e+16	-9.03846e+14	-2.59241e+13	8.94254e+09	-683151	-2.3733e+45	-6.90015e+43	2.37897e+40	-1.97212e+36	-0.000291793	1.91846e-06	9.1928e+166	0.00020161	1.63336e+15	1.72506e+30		1.1232	0.157249	18.5329	2.63953	5.33522
	0.5	14.0542	0.0062	0.01705	0.03038	-0.01178	1000	140	16500	2350	4750	-0.166138	0.0363086	0.0481302	0.0031	-0.0216291	0.106429	0.1322	-0.00232112	-0.0942292	2.75	4.9	77.6124	159.593	2.47805e+06	-64672.6	17.05	-2.47368e+06	1.13166e+16	-5.52155e+14	-1.6896e+13	7.33986e+09	-683151	-5.83118e+44	-1.81667e+43	7.88558e+39	-8.17943e+35	-0.000337055	2.38171e-06	8.13636e+164	0.000256267	1.03862e+15	6.82764e+29		1.11266	0.155773	18.359	2.61476	5.28516
	0.6	10.2485	0.0062	0.01705	0.03038	-0.01178	1000	140	16500	2350	4750	-0.143159	0.03277	0.0478217	0.00372	-0.0225094	0.0875569	0.117179	-0.0023723	-0.0791563	2.75	4.9	64.677	132.994	2.06504e+06	-51339.5	17.05	-2.0614e+06	7858781411014558	-3.65172e+14	-1.19216e+13	6.27141e+09	-683151	-1.82449e+44	-6.09416e+42	3.20224e+39	-4.00189e+35	-0.000389452	2.95811e-06	1.67084e+163	0.000312213	716535013977370	3.18073e+29		1.1045	0.15463	18.2243	2.59558	5.24638
	0.7	7.87327	0.0062	0.01705	0.03038	-0.01178	1000	140	16500	2350	4750	-0.126627	0.0303134	0.0475037	0.00434	-0.0233838	0.0740542	0.106435	-0.00241991	-0.0683647	2.75	4.9	55.4374	113.995	1.77004e+06	-41815.8	17.05	-1.76692e+06	5773798587684171	-2.54868e+14	-8.88011e+12	5.50823e+09	-683151	-6.73568e+43	-2.41461e+42	1.49551e+39	-2.19556e+35	-0.000450563	3.68098e-06	6.10305e+161	0.000369409	5.2291e+14	1.65807e+29		1.09832	0.153764	18.1222	2.58104	5.217
	0.8	6.27949	0.0062	0.01705	0.03038	-0.01178	1000	140	16500	2350	4750	-0.114125	0.0285317	0.047177	0.00496	-0.0242526	0.063909	0.0983643	-0.00246435	-0.0602499	2.75	4.9	48.5077	99.7453	1.54878e+06	-34673	17.05	-1.54605e+06	4420564543695691	-1.84857e+14	-6.87872e+12	4.93584e+09	-683151	-2.80297e+43	-1.08001e+42	7.73486e+38	-1.31041e+35	-0.00052247	4.59642e-06	3.38265e+160	0.000427842	3.97617e+14	9.38397e+28		1.0938	0.153132	18.0477	2.57043	5.19555
	0.9	5.15099	0.0062	0.01705	0.03038	-0.01178	1000	140	16500	2350	4750	-0.104308	0.0271989	0.0468418	0.00558	-0.0251158	0.0560036	0.0920765	-0.00250598	-0.0539205	2.75	4.9	43.118	88.6625	1.3767e+06	-29117.5	17.05	-1.37427e+06	3492791738228691	-1.3794e+14	-5.48786e+12	4.49065e+09	-683151	-1.27625e+43	-5.29644e+41	4.32385e+38	-8.34342e+34	-0.000607962	5.76952e-06	2.56674e+159	0.000487519	3.11974e+14	5.65491e+28		1.09071	0.152699	17.9967	2.56317	5.18087
	0.99	4.39128	0.0062	0.01705	0.03038	-0.01178	1000	140	16500	2350	4750	-0.0970967	0.0262697	0.0465331	0.006138	-0.0258878	0.0502436	0.087495	-0.00254131	-0.0493037	2.75	4.9	39.1982	80.6023	1.25154e+06	-25077.2	17.05	-1.24934e+06	2.8866e+15	-1.07961e+14	-4.56743e+12	4.16688e+09	-683151	-6.67418e+42	-2.96799e+41	2.70021e+38	-5.80823e+34	-0.000699645	7.12261e-06	3.10846e+158	0.000542307	2.56177e+14	3.74076e+28		1.08898	0.152457	17.9682	2.5591	5.17265
	r	eq K1	a	b	c	w	K1	K2	K3	K4	K5	x	y	z	t	u2	a-(x+y+z+t+u2)	b-(x+2y+u2)	c-(z+2t+u2)	w+(x+2y+z+2t+2u2)			F	G	H	I	J	K	a	b	g	d	e	t3	t2	t1	t0	m	n	discr III	ltrig	h	r		K1rec	K2rec	K3rec	K4rec	K5rec
	0.01	0.138022	0.0062	0.01705	0.03038	-0.01178	1000	140	16500	2350	4750	-6.04804e-05	6.34695e-08	-0.00187413	6.2e-05	4.04419e-06	0.00806851	0.0171063	0.0321261	-0.0135824	2.75	4.9	3880.62	7979.63	1.23903e+08	-3.98462e+06	17.05	-1.23684e+08	2.82916e+19	-1.70265e+18	-3.77123e+16	3.21465e+11	-683151	-1.22004e+55	-2.70306e+53	2.30413e+48	-4.90411e+42	-0.000163811	8.06976e-07	4.06101e+200	4.39859e-06	2.67725e+18	5.03244e+36		0.00595171	0.00083324	0.0982033	0.0139865	0.0282706
	0.1	0.230849	0.0062	0.01705	0.03038	-0.01178	1000	140	16500	2350	4750	-0.00021706	4.92323e-07	-0.00763701	0.00062	3.56184e-05	0.013398	0.0172305	0.0367414	-0.0183218	2.75	4.9	388.062	797.963	1.23903e+07	-384668	17.05	-1.23684e+07	2.82916e+17	-1.64346e+16	-3.8694e+14	3.29827e+10	-683151	-1.16142e+49	-2.74253e+47	2.33765e+43	-4.92289e+38	-0.00018788	9.91213e-07	4.15306e+179	4.67415e-05	2.66266e+16	4.88539e+32		0.0172272	0.00241181	0.284249	0.0404839	0.0818291
	0.2	0.30445	0.0062	0.01705	0.03038	-0.01178	1000	140	16500	2350	4750	-0.000322813	8.29268e-07	-0.0123762	0.00124	6.53751e-05	0.0175928	0.0173058	0.0402108	-0.0218666	2.75	4.9	194.031	398.981	6.19513e+06	-184671	17.05	-6.18421e+06	7.0729e+16	-3944221761801074	-9.92638e+13	1.69559e+10	-683151	-1.71448e+47	-4.34141e+45	7.41485e+41	-3.09626e+37	-0.00021806	1.23939e-06	1.9958e+173	9.65828e-05	6615997031926021	2.9533e+31		0.0231849	0.00324589	0.382551	0.0544846	0.110128
	0.3	0.370724	0.0062	0.01705	0.03038	-0.01178	1000	140	16500	2350	4750	-0.000406122	1.08141e-06	-0.016699	0.00186	9.14335e-05	0.0213526	0.0173625	0.0432675	-0.0249801	2.75	4.9	129.354	265.988	4.13009e+06	-118005	17.05	-4.12281e+06	3.14351e+16	-1679912517502316	-4.51486e+13	1.16137e+10	-683151	-1.4186e+46	-3.8496e+44	9.89945e+40	-6.16781e+36	-0.000252445	1.54382e-06	3.96468e+169	0.000148326	2.9222e+15	5.64053e+30		0.0273645	0.00383102	0.451513	0.0643065	0.129981
	0.4	0.43356	0.0062	0.01705	0.03038	-0.01178	1000	140	16500	2350	4750	-0.000476306	1.27531e-06	-0.0208246	0.00248	0.000114653	0.024905	0.0174091	0.04613	-0.0278891	2.75	4.9	97.0155	199.491	3.09757e+06	-84672.4	17.05	-3.09211e+06	1.76823e+16	-9.03846e+14	-2.59241e+13	8.94254e+09	-683151	-2.3733e+45	-6.90015e+43	2.37897e+40	-1.97212e+36	-0.000291793	1.91846e-06	9.1928e+166	0.00020161	1.63336e+15	1.72506e+30		0.0306378	0.00428929	0.505524	0.0719988	0.14553
	0.5	0.494382	0.0062	0.01705	0.03038	-0.01178	1000	140	16500	2350	4750	-0.000537293	1.4264e-06	-0.0248338	0.0031	0.000135567	0.0283341	0.0174489	0.0488783	-0.0306771	2.75	4.9	77.6124	159.593	2.47805e+06	-64672.6	17.05	-2.47368e+06	1.13166e+16	-5.52155e+14	-1.6896e+13	7.33986e+09	-683151	-5.83118e+44	-1.81667e+43	7.88558e+39	-8.17943e+35	-0.000337055	2.38171e-06	8.13636e+164	0.000256267	1.03862e+15	6.82764e+29		0.0333387	0.00466742	0.550089	0.078346	0.158359
	0.6	0.553884	0.0062	0.01705	0.03038	-0.01178	1000	140	16500	2350	4750	-0.000591271	1.5449e-06	-0.0287661	0.00372	0.000154552	0.0316813	0.0174836	0.0515515	-0.0333852	2.75	4.9	64.677	132.994	2.06504e+06	-51339.5	17.05	-2.0614e+06	7858781411014558	-3.65172e+14	-1.19216e+13	6.27141e+09	-683151	-1.82449e+44	-6.09416e+42	3.20224e+39	-4.00189e+35	-0.000389452	2.95811e-06	1.67084e+163	0.000312213	716535013977370	3.18073e+29		0.0356374	0.00498924	0.588017	0.0837479	0.169278
	0.7	0.612456	0.0062	0.01705	0.03038	-0.01178	1000	140	16500	2350	4750	-0.000639646	1.638e-06	-0.0326437	0.00434	0.000171892	0.0349698	0.0175145	0.0541718	-0.0360363	2.75	4.9	55.4374	113.995	1.77004e+06	-41815.8	17.05	-1.76692e+06	5773798587684171	-2.54868e+14	-8.88011e+12	5.50823e+09	-683151	-6.73568e+43	-2.41461e+42	1.49551e+39	-2.19556e+35	-0.000450563	3.68098e-06	6.10305e+161	0.000369409	5.2291e+14	1.65807e+29		0.0376347	0.00526886	0.620973	0.0884416	0.178765
	0.8	0.670341	0.0062	0.01705	0.03038	-0.01178	1000	140	16500	2350	4750	-0.0006834	1.71099e-06	-0.0364807	0.00496	0.00018781	0.0382146	0.0175422	0.0567529	-0.0386451	2.75	4.9	48.5077	99.7453	1.54878e+06	-34673	17.05	-1.54605e+06	4420564543695691	-1.84857e+14	-6.87872e+12	4.93584e+09	-683151	-2.80297e+43	-1.08001e+42	7.73486e+38	-1.31041e+35	-0.00052247	4.59642e-06	3.38265e+160	0.000427842	3.97617e+14	9.38397e+28		0.0393964	0.00551549	0.65004	0.0925815	0.187133
	0.9	0.7277	0.0062	0.01705	0.03038	-0.01178	1000	140	16500	2350	4750	-0.00072326	1.76787e-06	-0.0402864	0.00558	0.000202486	0.0414254	0.0175672	0.0593039	-0.0412212	2.75	4.9	43.118	88.6625	1.3767e+06	-29117.5	17.05	-1.37427e+06	3492791738228691	-1.3794e+14	-5.48786e+12	4.49065e+09	-683151	-1.27625e+43	-5.29644e+41	4.32385e+38	-8.34342e+34	-0.000607962	5.76952e-06	2.56674e+159	0.000487519	3.11974e+14	5.65491e+28		0.040968	0.00573552	0.675972	0.0962748	0.194598
	0.99	0.778967	0.0062	0.01705	0.03038	-0.01178	1000	140	16500	2350	4750	-0.000756272	1.80784e-06	-0.0436901	0.006138	0.000214757	0.0442918	0.0175879	0.0615794	-0.0435173	2.75	4.9	39.1982	80.6023	1.25154e+06	-25077.2	17.05	-1.24934e+06	2.8866e+15	-1.07961e+14	-4.56743e+12	4.16688e+09	-683151	-6.67418e+42	-2.96799e+41	2.70021e+38	-5.80823e+34	-0.000699645	7.12261e-06	3.10846e+158	0.000542307	2.56177e+14	3.74076e+28		0.0422476	0.00591466	0.697085	0.0992819	0.200676
			[A]in	[B]in	[C]in	[H2O]in						[AB]eq	[AB2]eq	[AC]eq	[AC2]eq	[ABC]eq	[A]eq	[B]eq	[C]eq	[H2O]eq	[B]in/[A]in	[C]in/[A]in
	r	eq K1	a	b	c	w	K1	K2	K3	K4	K5	x	y	z	t	u3	a-(x+y+z+t+u3)	b-(x+2y+u3)	c-(z+2t+u3)	w+(x+2y+z+2t+2u3)			F	G	H	I	J	K	a	b	g	d	e	t3	t2	t1	t0	m	n	discr III	ltrig	h	r		K1rec	K2rec	K3rec	K4rec	K5rec
	0.01	0.0791695	0.0062	0.01705	0.03038	-0.01178	1000	140	16500	2350	4750	5.08798e-05	7.77985e-08	0.00142406	6.2e-05	4.47749e-06	0.00465851	0.0169945	0.0288275	-0.010172	2.75	4.9	3880.62	7979.63	1.23903e+08	-3.98462e+06	17.05	-1.23684e+08	2.82916e+19	-1.70265e+18	-3.77123e+16	3.21465e+11	-683151	-1.22004e+55	-2.70306e+53	2.30413e+48	-4.90411e+42	-0.000163811	8.06976e-07	4.06101e+200	4.39859e-06	2.67725e+18	5.03244e+36		-0.00653724	-0.000915213	-0.107864	-0.0153625	-0.0310519
	0.1	0.038231	0.0062	0.01705	0.03038	-0.01178	1000	140	16500	2350	4750	0.000123767	9.4661e-07	0.0031404	0.00062	4.93896e-05	0.00226549	0.016875	0.0259502	-0.00717516	2.75	4.9	388.062	797.963	1.23903e+07	-384668	17.05	-1.23684e+07	2.82916e+17	-1.64346e+16	-3.8694e+14	3.29827e+10	-683151	-1.16142e+49	-2.74253e+47	2.33765e+43	-4.92289e+38	-0.00018788	9.91213e-07	4.15306e+179	4.67415e-05	2.66266e+16	4.88539e+32		-0.0232289	-0.00325205	-0.383277	-0.054588	-0.110337
	0.2	0.0221895	0.0062	0.01705	0.03038	-0.01178	1000	140	16500	2350	4750	0.000141477	2.12161e-06	0.00339105	0.00124	0.000104568	0.00132078	0.0167997	0.0244044	-0.00555409	2.75	4.9	194.031	398.981	6.19513e+06	-184671	17.05	-6.18421e+06	7.0729e+16	-3944221761801074	-9.92638e+13	1.69559e+10	-683151	-1.71448e+47	-4.34141e+45	7.41485e+41	-3.09626e+37	-0.00021806	1.23939e-06	1.9958e+173	9.65828e-05	6615997031926021	2.9533e+31		-0.0354132	-0.00495784	-0.584317	-0.0832209	-0.168213
	0.3	0.0133877	0.0062	0.01705	0.03038	-0.01178	1000	140	16500	2350	4750	0.000140926	3.4764e-06	0.00323187	0.00186	0.000163936	0.000799794	0.0167382	0.0232642	-0.00435238	2.75	4.9	129.354	265.988	4.13009e+06	-118005	17.05	-4.12281e+06	3.14351e+16	-1679912517502316	-4.51486e+13	1.16137e+10	-683151	-1.4186e+46	-3.8496e+44	9.89945e+40	-6.16781e+36	-0.000252445	1.54382e-06	3.96468e+169	0.000148326	2.9222e+15	5.64053e+30		-0.0458174	-0.00641444	-0.755987	-0.107671	-0.217633
	0.4	0.00795091	0.0062	0.01705	0.03038	-0.01178	1000	140	16500	2350	4750	0.000130537	5.00562e-06	0.00288073	0.00248	0.000227148	0.000476581	0.0166823	0.0223121	-0.00334443	2.75	4.9	97.0155	199.491	3.09757e+06	-84672.4	17.05	-3.09211e+06	1.76823e+16	-9.03846e+14	-2.59241e+13	8.94254e+09	-683151	-2.3733e+45	-6.90015e+43	2.37897e+40	-1.97212e+36	-0.000291793	1.91846e-06	9.1928e+166	0.00020161	1.63336e+15	1.72506e+30		-0.0549114	-0.00768759	-0.906038	-0.129042	-0.260829
	0.5	0.00446423	0.0062	0.01705	0.03038	-0.01178	1000	140	16500	2350	4750	0.000113473	6.7152e-06	0.00241722	0.0031	0.000294147	0.000268445	0.0166289	0.0214686	-0.00244758	2.75	4.9	77.6124	159.593	2.47805e+06	-64672.6	17.05	-2.47368e+06	1.13166e+16	-5.52155e+14	-1.6896e+13	7.33986e+09	-683151	-5.83118e+44	-1.81667e+43	7.88558e+39	-8.17943e+35	-0.000337055	2.38171e-06	8.13636e+164	0.000256267	1.03862e+15	6.82764e+29		-0.0622172	-0.00871041	-1.02658	-0.14621	-0.295532
	0.6	0.00224283	0.0062	0.01705	0.03038	-0.01178	1000	140	16500	2350	4750	9.1255e-05	8.61721e-06	0.00187982	0.00372	0.000365013	0.000135293	0.0165765	0.0206952	-0.00162166	2.75	4.9	64.677	132.994	2.06504e+06	-51339.5	17.05	-2.0614e+06	7858781411014558	-3.65172e+14	-1.19216e+13	6.27141e+09	-683151	-1.82449e+44	-6.09416e+42	3.20224e+39	-4.00189e+35	-0.000389452	2.95811e-06	1.67084e+163	0.000312213	716535013977370	3.18073e+29		-0.0659857	-0.009238	-1.08876	-0.155066	-0.313432
	0.7	0.000902502	0.0062	0.01705	0.03038	-0.01178	1000	140	16500	2350	4750	6.46931e-05	1.07284e-05	0.00129005	0.00434	0.000439912	5.46145e-05	0.0165239	0.01997	-0.000843974	2.75	4.9	55.4374	113.995	1.77004e+06	-41815.8	17.05	-1.76692e+06	5773798587684171	-2.54868e+14	-8.88011e+12	5.50823e+09	-683151	-6.73568e+43	-2.41461e+42	1.49551e+39	-2.19556e+35	-0.000450563	3.68098e-06	6.10305e+161	0.000369409	5.2291e+14	1.65807e+29		-0.0605013	-0.00847019	-0.998272	-0.142178	-0.287381
	0.8	0.000206694	0.0062	0.01705	0.03038	-0.01178	1000	140	16500	2350	4750	3.42275e-05	1.30698e-05	0.000661081	0.00496	0.000519073	1.25491e-05	0.0164706	0.0192798	-0.000100406	2.75	4.9	48.5077	99.7453	1.54878e+06	-34673	17.05	-1.54605e+06	4420564543695691	-1.84857e+14	-6.87872e+12	4.93584e+09	-683151	-2.80297e+43	-1.08001e+42	7.73486e+38	-1.31041e+35	-0.00052247	4.59642e-06	3.38265e+160	0.000427842	3.97617e+14	9.38397e+28		-0.0166271	-0.0023278	-0.274348	-0.0390738	-0.0789789
	0.9	8.64012e-10	0.0062	0.01705	0.03038	-0.01178	1000	140	16500	2350	4750	7.88742e-08	1.56666e-05	1.47583e-06	0.00558	0.000602779	5.56044e-11	0.0164158	0.0186157	0.000618445	2.75	4.9	43.118	88.6625	1.3767e+06	-29117.5	17.05	-1.37427e+06	3.49279e+15	-1.3794e+14	-5.48786e+12	4.49065e+09	-683151	-1.27625e+43	-5.29644e+41	4.32385e+38	-8.34342e+34	-0.000607962	5.76952e-06	2.56674e+159	0.000487519	3.11974e+14	5.65491e+28		53.4398	7.48304	881.757	125.608	253.889
	0.9	8.64011e-10	0.0062	0.01705	0.03038	-0.01178	1000	140	16500	2350	4750	7.88742e-08	1.56666e-05	1.47583e-06	0.00558	0.000602779	5.56044e-11	0.0164158	0.0186157	0.000618445	2.75	4.9	43.118	88.6625	1.3767e+06	-29117.5	17.05	-1.37427e+06	3492791738228691	-1.3794e+14	-5.48786e+12	4.49065e+09	-683151	-1.27625e+43	-5.29644e+41	4.32385e+38	-8.34342e+34	-0.000607962	5.76952e-06	2.56674e+159	0.000487519	3.11974e+14	5.65491e+28		53.4398	7.48304	881.758	125.608	253.889
	0.9001	2.43601e-10	0.0062	0.01705	0.03038	-0.01178	1000	140	16500	2350	4750	4.29171e-08	1.56693e-05	8.03006e-07	0.00558062	0.000602865	1.64582e-11	0.0164158	0.0186151	0.000619154	2.75	4.9	43.1132	88.6527	1.37654e+06	-29112.6	17.05	-1.37412e+06	3.49202e+15	-1.37902e+14	-5.48668e+12	4.49026e+09	-683151	-1.2753e+43	-5.29288e+41	4.32148e+38	-8.33988e+34	-0.000608056	5.77085e-06	2.56047e+159	0.000487579	3.11903e+14	5.6522e+28		98.3528	13.7707	1622.82	231.152	467.222
	0.90019	9.49355e-12	0.0062	0.01705	0.03038	-0.01178	1000	140	16500	2350	4750	1.05526e-08	1.56718e-05	1.9744e-07	0.00558118	0.000602942	9.76746e-13	0.0164157	0.0186145	0.000619792	2.75	4.9	43.1089	88.6438	1.3764e+06	-29108.2	17.05	-1.37398e+06	3491317470806992	-1.37867e+14	-5.48563e+12	4.4899e+09	-683151	-1.27444e+43	-5.28967e+41	4.31935e+38	-8.3367e+34	-0.00060814	5.77205e-06	2.55484e+159	0.000487634	3.11838e+14	5.64976e+28		407.91	56.0718	6730.52	941.205	1902.44
	0.9002	2.82806e-12	0.0062	0.01705	0.03038	-0.01178	1000	140	16500	2350	4750	6.95638e-09	1.5672e-05	1.30154e-07	0.00558124	0.000602951	4.34953e-13	0.0164157	0.0186144	0.000619863	2.75	4.9	43.1084	88.6428	1.37639e+06	-29107.7	17.05	-1.37396e+06	3.49124e+15	-1.37863e+14	-5.48551e+12	4.48986e+09	-683151	-1.27434e+43	-5.28931e+41	4.31911e+38	-8.33635e+34	-0.000608149	5.77218e-06	2.55421e+159	0.00048764	3.11831e+14	5.64949e+28		603.917	85.0704	9964.63	1427.97	2886.32
	0.900205	5.66927e-13	0.0062	0.01705	0.03038	-0.01178	1000	140	16500	2350	4750	5.15825e-09	1.56722e-05	9.65109e-08	0.00558127	0.000602955	2.29324e-13	0.0164157	0.0186144	0.000619898	2.75	4.9	43.1082	88.6423	1.37638e+06	-29107.4	17.05	-1.37396e+06	3491201121029451	-1.37861e+14	-5.48545e+12	4.48984e+09	-683151	-1.27429e+43	-5.28913e+41	4.31899e+38	-8.33617e+34	-0.000608154	5.77225e-06	2.5539e+159	0.000487643	3.11828e+14	5.64935e+28		849.402	114.733	14015.1	1925.87	3892.73
	0.900206	4.35548e-13	0.0062	0.01705	0.03038	-0.01178	1000	140	16500	2350	4750	4.79862e-09	1.56722e-05	8.97822e-08	0.00558128	0.000602956	2.07743e-13	0.0164157	0.0186144	0.000619905	2.75	4.9	43.1081	88.6422	1.37638e+06	-29107.4	17.05	-1.37395e+06	3491193364584411	-1.3786e+14	-5.48544e+12	4.48984e+09	-683151	-1.27428e+43	-5.2891e+41	4.31897e+38	-8.33614e+34	-0.000608155	5.77226e-06	2.55384e+159	0.000487643	3.11827e+14	5.64932e+28		872.282	123.333	14392.7	2070.23	4184.52
	0.900207	1.06388e-13	0.0062	0.01705	0.03038	-0.01178	1000	140	16500	2350	4750	4.439e-09	1.56722e-05	8.30536e-08	0.00558128	0.000602957	1.74112e-13	0.0164157	0.0186144	0.000619913	2.75	4.9	43.1081	88.6421	1.37638e+06	-29107.3	17.05	-1.37395e+06	3491185608165220	-1.3786e+14	-5.48543e+12	4.48983e+09	-683151	-1.27427e+43	-5.28906e+41	4.31895e+38	-8.3361e+34	-0.000608156	5.77228e-06	2.55377e+159	0.000487644	311826107833120	5.6493e+28		962.778	133.327	15885.8	2237.99	4523.59
	0.900208	-1.77697e-13	0.0062	0.01705	0.03038	-0.01178	1000	140	16500	2350	4750	4.11533e-09	1.56723e-05	7.69978e-08	0.00558129	0.000602958	1.44586e-13	0.0164157	0.0186144	0.000619919	2.75	4.9	43.108	88.642	1.37638e+06	-29107.3	17.05	-1.37395e+06	3.49118e+15	-1.3786e+14	-5.48542e+12	4.48983e+09	-683151	-1.27427e+43	-5.28903e+41	4.31892e+38	-8.33607e+34	-0.000608157	5.77229e-06	2.55372e+159	0.000487644	3.11825e+14	5.64927e+28		1074.87	143.814	17735.3	2414.03	4879.42
	0.900208	9.73763e-15	0.0062	0.01705	0.03038	-0.01178	1000	140	16500	2350	4750	4.08296e-09	1.56723e-05	7.63922e-08	0.00558129	0.000602958	1.54782e-13	0.0164157	0.0186144	0.00061992	2.75	4.9	43.108	88.642	1.37638e+06	-29107.3	17.05	-1.37395e+06	3491177929335679	-1.3786e+14	-5.48542e+12	4.48983e+09	-683151	-1.27426e+43	-5.28903e+41	4.31892e+38	-8.33607e+34	-0.000608157	5.77229e-06	2.55371e+159	0.000487644	311825400124165	5.64927e+28		996.168	144.955	16436.8	2433.17	4918.11
	0.900208	5.71038e-14	0.0062	0.01705	0.03038	-0.01178	1000	140	16500	2350	4750	4.0826e-09	1.56723e-05	7.63855e-08	0.00558129	0.000602958	1.57653e-13	0.0164157	0.0186144	0.00061992	2.75	4.9	43.108	88.642	1.37638e+06	-29107.3	17.05	-1.37395e+06	3.49118e+15	-1.3786e+14	-5.48542e+12	4.48983e+09	-683151	-1.27426e+43	-5.28903e+41	4.31892e+38	-8.33607e+34	-0.000608157	5.77229e-06	2.55371e+159	0.000487644	3.11825e+14	5.64927e+28		977.935	144.967	16135.9	2433.38	4918.54
	0.900208	4.67938e-14	0.0062	0.01705	0.03038	-0.01178	1000	140	16500	2350	4750	4.07937e-09	1.56723e-05	7.63249e-08	0.00558129	0.000602958	1.56903e-13	0.0164157	0.0186144	0.00061992	2.75	4.9	43.108	88.642	1.37638e+06	-29107.3	17.05	-1.37395e+06	3.49118e+15	-1.3786e+14	-5.48542e+12	4.48983e+09	-683151	-1.27426e+43	-5.28903e+41	4.31892e+38	-8.33607e+34	-0.000608157	5.77229e-06	2.55371e+159	0.000487644	3.11825e+14	5.64927e+28		981.832	145.083	16200.2	2435.31	4922.44
	0.900208	3.77891e-14	0.0062	0.01705	0.03038	-0.01178	1000	140	16500	2350	4750	4.0434e-09	1.56723e-05	7.5652e-08	0.00558129	0.000602958	1.54997e-13	0.0164157	0.0186144	0.00061992	2.75	4.9	43.108	88.642	1.37638e+06	-29107.3	17.05	-1.37395e+06	3.49118e+15	-1.3786e+14	-5.48542e+12	4.48983e+09	-683151	-1.27426e+43	-5.28902e+41	4.31892e+38	-8.33606e+34	-0.000608157	5.77229e-06	2.5537e+159	0.000487644	311825321489982	5.64927e+28		985.148	146.373	16254.9	2456.98	4966.23
	0.900209	-4.48475e-13	0.0062	0.01705	0.03038	-0.01178	1000	140	16500	2350	4750	3.71974e-09	1.56723e-05	6.95963e-08	0.0055813	0.000602959	1.13153e-13	0.0164157	0.0186144	0.000619927	2.75	4.9	43.108	88.6419	1.37638e+06	-29107.2	17.05	-1.37395e+06	3491170095404380	-1.37859e+14	-5.48541e+12	4.48983e+09	-683151	-1.27426e+43	-5.28899e+41	4.3189e+38	-8.33603e+34	-0.000608158	5.7723e-06	2.55365e+159	0.000487645	311824678120492	5.64924e+28		1241.44	159.111	20483.8	2670.8	5398.42
	0.90021	-6.58059e-13	0.0062	0.01705	0.03038	-0.01178	1000	140	16500	2350	4750	3.36011e-09	1.56723e-05	6.28676e-08	0.0055813	0.000602959	8.68064e-14	0.0164157	0.0186144	0.000619934	2.75	4.9	43.1079	88.6418	1.37637e+06	-29107.2	17.05	-1.37395e+06	3.49116e+15	-1.37859e+14	-5.4854e+12	4.48982e+09	-683151	-1.27425e+43	-5.28896e+41	4.31887e+38	-8.33599e+34	-0.000608159	5.77232e-06	2.55359e+159	0.000487646	3.11824e+14	5.64922e+28		1461.8	176.143	24119.7	2956.69	5976.28
	0.900211	-8.2535e-13	0.0062	0.01705	0.03038	-0.01178	1000	140	16500	2350	4750	3.00048e-09	1.56723e-05	5.61389e-08	0.00558131	0.00060296	6.30355e-14	0.0164157	0.0186144	0.000619941	2.75	4.9	43.1079	88.6417	1.37637e+06	-29107.1	17.05	-1.37395e+06	3491154582746937	-1.37859e+14	-5.48538e+12	4.48982e+09	-683151	-1.27424e+43	-5.28892e+41	4.31885e+38	-8.33596e+34	-0.00060816	5.77233e-06	2.55352e+159	0.000487646	3.11823e+14	5.64919e+28		1797.62	197.258	29660.7	3311.11	6692.67
	0.900212	-2.09982e-13	0.0062	0.01705	0.03038	-0.01178	1000	140	16500	2350	4750	2.64085e-09	1.56724e-05	4.94102e-08	0.00558131	0.000602961	8.69417e-14	0.0164157	0.0186144	0.000619948	2.75	4.9	43.1078	88.6416	1.37637e+06	-29107.1	17.05	-1.37395e+06	3491146826456991	-1.37858e+14	-5.48537e+12	4.48981e+09	-683151	-1.27423e+43	-5.28888e+41	4.31883e+38	-8.33592e+34	-0.000608161	5.77234e-06	2.55346e+159	0.000487647	3.11823e+14	5.64916e+28		1147.13	224.123	18927.6	3762.07	7604.18
	0.900213	-7.94219e-13	0.0062	0.01705	0.03038	-0.01178	1000	140	16500	2350	4750	2.28122e-09	1.56724e-05	4.26816e-08	0.00558132	0.000602962	3.7771e-14	0.0164157	0.0186144	0.000619955	2.75	4.9	43.1078	88.6415	1.37637e+06	-29107	17.05	-1.37394e+06	3.49114e+15	-1.37858e+14	-5.48536e+12	4.48981e+09	-683151	-1.27422e+43	-5.28885e+41	4.3188e+38	-8.33589e+34	-0.000608162	5.77236e-06	2.5534e+159	0.000487647	3.11822e+14	5.64913e+28		2280.92	259.459	37635.2	4355.21	8803.08
	0.900214	-3.42424e-13	0.0062	0.01705	0.03038	-0.01178	1000	140	16500	2350	4750	1.92159e-09	1.56724e-05	3.59529e-08	0.00558133	0.000602963	5.17121e-14	0.0164157	0.0186143	0.000619962	2.75	4.9	43.1077	88.6414	1.37637e+06	-29107	17.05	-1.37394e+06	3491131313954637	-1.37857e+14	-5.48535e+12	4.48981e+09	-683151	-1.27421e+43	-5.28881e+41	4.31878e+38	-8.33585e+34	-0.000608162	5.77237e-06	2.55334e+159	0.000487648	3.11821e+14	5.64911e+28		1403.38	308.022	23155.7	5170.36	10450.7
	0.900215	-8.33403e-13	0.0062	0.01705	0.03038	-0.01178	1000	140	16500	2350	4750	1.56196e-09	1.56725e-05	2.92242e-08	0.00558133	0.000602964	8.22172e-15	0.0164157	0.0186143	0.000619969	2.75	4.9	43.1077	88.6413	1.37637e+06	-29106.9	17.05	-1.37394e+06	3491123557742233	-1.37857e+14	-5.48534e+12	4.4898e+09	-683151	-1.2742e+43	-5.28878e+41	4.31876e+38	-8.33582e+34	-0.000608163	5.77238e-06	2.55327e+159	0.000487649	3.1182e+14	5.64908e+28		7174.95	378.946	118387	6360.88	12857.1
	0.900216	-2.9426e-13	0.0062	0.01705	0.03038	-0.01178	1000	140	16500	2350	4750	1.20233e-09	1.56725e-05	2.24955e-08	0.00558134	0.000602965	2.74832e-14	0.0164157	0.0186143	0.000619976	2.75	4.9	43.1076	88.6412	1.37637e+06	-29106.9	17.05	-1.37394e+06	3491115801555674	-1.37857e+14	-5.48533e+12	4.4898e+09	-683151	-1.27419e+43	-5.28874e+41	4.31873e+38	-8.33578e+34	-0.000608164	5.7724e-06	2.55321e+159	0.000487649	3.1182e+14	5.64905e+28		1652.24	492.3	27261.9	8263.61	16703
	0.900217	-2.16777e-13	0.0062	0.01705	0.03038	-0.01178	1000	140	16500	2350	4750	8.42699e-10	1.56725e-05	1.57668e-08	0.00558135	0.000602965	1.86214e-14	0.0164157	0.0186143	0.000619983	2.75	4.9	43.1076	88.6411	1.37636e+06	-29106.8	17.05	-1.37394e+06	3.49111e+15	-1.37856e+14	-5.48531e+12	4.48979e+09	-683151	-1.27418e+43	-5.28871e+41	4.31871e+38	-8.33575e+34	-0.000608165	5.77241e-06	2.55315e+159	0.00048765	3.11819e+14	5.64903e+28		1709.15	702.404	28201.1	11790.4	23831.6
	0.900218	-3.37628e-13	0.0062	0.01705	0.03038	-0.01178	1000	140	16500	2350	4750	4.83068e-10	1.56725e-05	9.03817e-09	0.00558135	0.000602966	-2.32279e-15	0.0164157	0.0186143	0.00061999	2.75	4.9	43.1075	88.641	1.37636e+06	-29106.8	17.05	-1.37394e+06	3491100289260104	-1.37856e+14	-5.4853e+12	4.48979e+09	-683151	-1.27417e+43	-5.28867e+41	4.31868e+38	-8.33571e+34	-0.000608166	5.77242e-06	2.55309e+159	0.00048765	3.11818e+14	5.649e+28		-7854.59	1225.34	-129601	20568.2	41574
	0.900219	3.18941e-13	0.0062	0.01705	0.03038	-0.01178	1000	140	16500	2350	4750	1.23435e-10	1.56726e-05	2.30946e-09	0.00558136	0.000602967	2.4091e-14	0.0164157	0.0186143	0.000619998	2.75	4.9	43.1075	88.6409	1.37636e+06	-29106.7	17.05	-1.37393e+06	3.49109e+15	-1.37855e+14	-5.48529e+12	4.48979e+09	-683151	-1.27416e+43	-5.28864e+41	4.31866e+38	-8.33568e+34	-0.000608167	5.77244e-06	2.55302e+159	0.000487651	3.11818e+14	5.64897e+28		193.515	4795.49	3193	80495.7	162704
	0.90022	2.80568e-13	0.0062	0.01705	0.03038	-0.01178	1000	140	16500	2350	4750	-2.36197e-10	1.56726e-05	-4.41922e-09	0.00558136	0.000602968	8.17055e-15	0.0164157	0.0186143	0.000620005	2.75	4.9	43.1074	88.6408	1.37636e+06	-29106.7	17.05	-1.37393e+06	3.49108e+15	-1.37855e+14	-5.48528e+12	4.48978e+09	-683151	-1.27415e+43	-5.2886e+41	4.31864e+38	-8.33564e+34	-0.000608168	5.77245e-06	2.55296e+159	0.000487652	3.11817e+14	5.64894e+28		-1091.84	-2506.13	-18015.3	-42067.1	-85029.3
	0.900221	2.82269e-14	0.0062	0.01705	0.03038	-0.01178	1000	140	16500	2350	4750	-5.95828e-10	1.56726e-05	-1.11479e-08	0.00558137	0.000602969	-2.07846e-14	0.0164157	0.0186143	0.000620012	2.75	4.9	43.1074	88.6408	1.37636e+06	-29106.6	17.05	-1.37393e+06	3491077021010603	-1.37855e+14	-5.48527e+12	4.48978e+09	-683151	-1.27414e+43	-5.28856e+41	4.31861e+38	-8.33561e+34	-0.000608169	5.77246e-06	2.5529e+159	0.000487652	3.11816e+14	5.64892e+28		1082.73	-993.486	17865	-16676.4	-33707.6
	0.900222	5.66704e-13	0.0062	0.01705	0.03038	-0.01178	1000	140	16500	2350	4750	-9.55462e-10	1.56726e-05	-1.78766e-08	0.00558138	0.00060297	-1.56559e-15	0.0164157	0.0186143	0.000620019	2.75	4.9	43.1073	88.6407	1.37636e+06	-29106.6	17.05	-1.37393e+06	3491069264979136	-137854283280422	-5.48525e+12	4.48977e+09	-683151	-1.27413e+43	-5.28853e+41	4.31859e+38	-8.33557e+34	-0.00060817	5.77248e-06	2.55284e+159	0.000487653	3.11815e+14	5.64889e+28		23050.6	-619.548	380334	-10399.6	-21020.4
	0.900223	8.98701e-13	0.0062	0.01705	0.03038	-0.01178	1000	140	16500	2350	4750	-1.31509e-09	1.56727e-05	-2.46053e-08	0.00558138	0.000602971	5.07493e-15	0.0164157	0.0186143	0.000620026	2.75	4.9	43.1073	88.6406	1.37635e+06	-29106.5	17.05	-1.37393e+06	3.49106e+15	-1.37854e+14	-5.48524e+12	4.48977e+09	-683151	-1.27412e+43	-5.28849e+41	4.31857e+38	-8.33554e+34	-0.000608171	5.77249e-06	2.55277e+159	0.000487653	3.11815e+14	5.64886e+28		-9787.63	-450.129	-161496	-7555.74	-15272.2
	0.900224	1.27067e-12	0.0062	0.01705	0.03038	-0.01178	1000	140	16500	2350	4750	-1.67473e-09	1.56727e-05	-3.1334e-08	0.00558139	0.000602972	1.41501e-14	0.0164157	0.0186143	0.000620033	2.75	4.9	43.1073	88.6405	1.37635e+06	-29106.5	17.05	-1.37393e+06	3.49105e+15	-1.37854e+14	-5.48523e+12	4.48977e+09	-683151	-1.27411e+43	-5.28846e+41	4.31854e+38	-8.3355e+34	-0.000608172	5.7725e-06	2.55271e+159	0.000487654	3.11814e+14	5.64884e+28		-4470.33	-353.472	-73760.4	-5933.28	-11992.8
	0.9003	1.41452e-10	0.0062	0.01705	0.03038	-0.01178	1000	140	16500	2350	4750	-2.9008e-08	1.56748e-05	-5.42722e-07	0.00558186	0.000603037	7.5203e-12	0.0164156	0.0186138	0.000620572	2.75	4.9	43.1036	88.633	1.37624e+06	-29102.7	17.05	-1.37381e+06	3.49046e+15	-1.37824e+14	-5.48434e+12	4.48947e+09	-683151	-1.27339e+43	-5.28575e+41	4.31674e+38	-8.33282e+34	-0.000608243	5.77351e-06	2.54797e+159	0.0004877	3.1176e+14	5.64678e+28		-145.82	-20.4277	-2406.03	-342.893	-693.081
	0.901	1.17268e-08	0.0062	0.01705	0.03038	-0.01178	1000	140	16500	2350	4750	-2.80859e-07	1.56939e-05	-5.25355e-06	0.0055862	0.00060364	7.03684e-10	0.0164153	0.0186092	0.000625533	2.75	4.9	43.0701	88.5641	1.37517e+06	-29068.2	17.05	-1.37274e+06	3.48504e+15	-1.37553e+14	-5.47616e+12	4.4867e+09	-683151	-1.26673e+43	-5.2609e+41	4.30021e+38	-8.30814e+34	-0.000608898	5.78284e-06	2.50472e+159	0.000488122	3.1126e+14	5.62785e+28		-15.2094	-2.12935	-250.956	-35.7426	-72.2456
	0.91	1.803e-06	0.0062	0.01705	0.03038	-0.01178	1000	140	16500	2350	4750	-3.53465e-06	1.59414e-05	-6.59283e-05	0.005642	0.000611412	1.09722e-07	0.0164102	0.0185505	0.000689243	2.75	4.9	42.6442	87.6882	1.36157e+06	-28629.1	17.05	-1.35917e+06	3416448868452167	-1.34131e+14	-5.37252e+12	4.45152e+09	-683151	-1.18454e+43	-4.95314e+41	4.09421e+38	-7.9991e+34	-0.000617395	5.9043e-06	2.012e+159	0.000493556	3.04939e+14	5.39126e+28		-1.35304	-0.189425	-22.3251	-3.17964	-6.42693
	0.92	7.31381e-06	0.0062	0.01705	0.03038	-0.01178	1000	140	16500	2350	4750	-7.18416e-06	1.62192e-05	-0.000133575	0.005704	0.000620094	4.45504e-07	0.0164047	0.0184855	0.000759868	2.75	4.9	42.1806	86.7351	1.34677e+06	-28151.4	17.05	-1.34439e+06	3342581885592205	-1.30454e+14	-5.26077e+12	4.41323e+09	-683151	-1.10015e+43	-4.63534e+41	3.87908e+38	-7.67281e+34	-0.000627004	6.04268e-06	1.58088e+159	0.000499605	2.98134e+14	5.14237e+28		-0.746956	-0.104574	-12.3248	-1.75535	-3.54804
	0.93	1.64489e-05	0.0062	0.01705	0.03038	-0.01178	1000	140	16500	2350	4750	-1.08697e-05	1.64998e-05	-0.000201459	0.005766	0.000628826	1.00249e-06	0.016399	0.0184206	0.000830323	2.75	4.9	41.7271	85.8024	1.33229e+06	-27683.9	17.05	-1.32994e+06	3.27108e+15	-1.26903e+14	-5.15247e+12	4.37577e+09	-683151	-1.02245e+43	-4.3409e+41	3.67738e+38	-7.36343e+34	-0.000636795	6.18477e-06	1.245e+159	0.000505667	2.9155e+14	4.90727e+28		-0.548989	-0.0768585	-9.05832	-1.29012	-2.6077
	0.94	2.91267e-05	0.0062	0.01705	0.03038	-0.01178	1000	140	16500	2350	4750	-1.45911e-05	1.67834e-05	-0.000269576	0.005828	0.000637608	1.77593e-06	0.0163934	0.018356	0.000900615	2.75	4.9	41.2832	84.8896	1.31811e+06	-27226.3	17.05	-1.31579e+06	3201857523727071	-123473252190435	-5.04747e+12	4.3391e+09	-683151	-9.5085e+42	-4.06789e+41	3.48814e+38	-7.0699e+34	-0.000646773	6.3307e-06	9.82697e+158	0.000511742	2.85176e+14	4.68509e+28		-0.45137	-0.0631918	-7.4476	-1.06072	-2.14401
	0.95	4.52682e-05	0.0062	0.01705	0.03038	-0.01178	1000	140	16500	2350	4750	-1.83486e-05	1.707e-05	-0.000337922	0.00589	0.00064644	2.76123e-06	0.0163878	0.0182915	0.000970748	2.75	4.9	40.8486	83.9961	1.30424e+06	-26778.4	17.05	-1.30194e+06	3.1348e+15	-1.20159e+14	-4.94563e+12	4.30321e+09	-683151	-8.84813e+42	-3.81454e+41	3.31049e+38	-6.79124e+34	-0.000656943	6.4806e-06	7.77361e+158	0.000517829	2.79005e+14	4.47497e+28		-0.39363	-0.0551082	-6.4949	-0.925031	-1.86974
	0.99	0.000142974	0.0062	0.01705	0.03038	-0.01178	1000	140	16500	2350	4750	-3.37395e-05	1.82469e-05	-0.00061352	0.006138	0.000682279	8.73403e-06	0.016365	0.0180352	0.00124979	2.75	4.9	39.1982	80.6023	1.25154e+06	-25077.2	17.05	-1.24934e+06	2.8866e+15	-1.07961e+14	-4.56743e+12	4.16688e+09	-683151	-6.67418e+42	-2.96799e+41	2.70021e+38	-5.80823e+34	-0.000699645	7.12261e-06	3.10846e+158	0.000542307	2.56177e+14	3.74076e+28		-0.295016	-0.0413023	-4.86777	-0.693288	-1.40133
	r	eq K1	a	b	c	w	K1	K2	K3	K4	K5	x	y	z	t	u4	a-(x+y+z+t+u4)	b-(x+2y+u4)	c-(z+2t+u4)	w+(x+2y+z+2t+2u4)			F	G	H	I	J	K	a	b	g	d	e	t3	t2	t1	t0	m	n	discr III	ltrig	h	r		K1rec	K2rec	K3rec	K4rec	K5rec
	0.01	-87084.5	0.0062	0.01705	0.03038	-0.01178	1000	140	16500	2350	4750	-27.9939	23.2489	-0.0453241	6.2e-05	0.0774018	4.71901	-18.5643	-0.00182164	18.6018	2.75	4.9	3880.62	7979.63	1.23903e+08	-3.98462e+06	17.05	-1.23684e+08	2.82916e+19	-1.70265e+18	-3.77123e+16	3.21465e+11	-683151	-1.22004e+55	-2.70306e+53	2.30413e+48	-4.90411e+42	-0.000163811	8.06976e-07	4.06101e+200	4.39859e-06	2.67725e+18	5.03244e+36		5.94412	0.832177	98.078	13.9687	28.2346
	0.1	-841.232	0.0062	0.01705	0.03038	-0.01178	1000	140	16500	2350	4750	-2.73728	2.24457	-0.0451046	0.00062	0.076053	0.46734	-1.81087	-0.00180844	1.84833	2.75	4.9	388.062	797.963	1.23903e+07	-384668	17.05	-1.23684e+07	2.82916e+17	-1.64346e+16	-3.8694e+14	3.29827e+10	-683151	-1.16142e+49	-2.74253e+47	2.33765e+43	-4.92289e+38	-0.00018788	9.91213e-07	4.15306e+179	4.67415e-05	2.66266e+16	4.88539e+32		5.9783	0.836963	98.642	14.049	28.3969
	0.2	-202.133	0.0062	0.01705	0.03038	-0.01178	1000	140	16500	2350	4750	-1.33413	1.07831	-0.044855	0.00124	0.0745481	0.231091	-0.879984	-0.00179309	0.917427	2.75	4.9	194.031	398.981	6.19513e+06	-184671	17.05	-6.18421e+06	7.0729e+16	-3944221761801074	-9.92638e+13	1.69559e+10	-683151	-1.71448e+47	-4.34141e+45	7.41485e+41	-3.09626e+37	-0.00021806	1.23939e-06	1.9958e+173	9.65828e-05	6615997031926021	2.9533e+31		6.01884	0.842638	99.3109	14.1443	28.5895
	0.3	-86.2282	0.0062	0.01705	0.03038	-0.01178	1000	140	16500	2350	4750	-0.866418	0.690012	-0.0445993	0.00186	0.0730362	0.152309	-0.569592	-0.00177697	0.607019	2.75	4.9	129.354	265.988	4.13009e+06	-118005	17.05	-4.12281e+06	3.14351e+16	-1679912517502316	-4.51486e+13	1.16137e+10	-683151	-1.4186e+46	-3.8496e+44	9.89945e+40	-6.16781e+36	-0.000252445	1.54382e-06	3.96468e+169	0.000148326	2.9222e+15	5.64053e+30		6.06233	0.848726	100.028	14.2465	28.7961
	0.4	-46.4883	0.0062	0.01705	0.03038	-0.01178	1000	140	16500	2350	4750	-0.63256	0.496207	-0.0443372	0.00248	0.0715172	0.112894	-0.41432	-0.00176003	0.45173	2.75	4.9	97.0155	199.491	3.09757e+06	-84672.4	17.05	-3.09211e+06	1.76823e+16	-9.03846e+14	-2.59241e+13	8.94254e+09	-683151	-2.3733e+45	-6.90015e+43	2.37897e+40	-1.97212e+36	-0.000291793	1.91846e-06	9.1928e+166	0.00020161	1.63336e+15	1.72506e+30		6.10908	0.855271	100.8	14.3563	29.0181
	0.5	-28.4729	0.0062	0.01705	0.03038	-0.01178	1000	140	16500	2350	4750	-0.492246	0.3802	-0.0440686	0.0031	0.0699908	0.0892238	-0.321095	-0.00174219	0.358487	2.75	4.9	77.6124	159.593	2.47805e+06	-64672.6	17.05	-2.47368e+06	1.13166e+16	-5.52155e+14	-1.6896e+13	7.33986e+09	-683151	-5.83118e+44	-1.81667e+43	7.88558e+39	-8.17943e+35	-0.000337055	2.38171e-06	8.13636e+164	0.000256267	1.03862e+15	6.82764e+29		6.15945	0.862323	101.631	14.4747	29.2574
	0.6	-18.8914	0.0062	0.01705	0.03038	-0.01178	1000	140	16500	2350	4750	-0.398705	0.303095	-0.0437931	0.00372	0.0684565	0.0734265	-0.258892	-0.00172341	0.296266	2.75	4.9	64.677	132.994	2.06504e+06	-51339.5	17.05	-2.0614e+06	7858781411014558	-3.65172e+14	-1.19216e+13	6.27141e+09	-683151	-1.82449e+44	-6.09416e+42	3.20224e+39	-4.00189e+35	-0.000389452	2.95811e-06	1.67084e+163	0.000312213	716535013977370	3.18073e+29		6.21386	0.869941	102.529	14.6026	29.5158
	0.7	-13.2374	0.0062	0.01705	0.03038	-0.01178	1000	140	16500	2350	4750	-0.331892	0.248221	-0.0435105	0.00434	0.0669141	0.0621274	-0.214414	-0.0017036	0.251768	2.75	4.9	55.4374	113.995	1.77004e+06	-41815.8	17.05	-1.76692e+06	5773798587684171	-2.54868e+14	-8.88011e+12	5.50823e+09	-683151	-6.73568e+43	-2.41461e+42	1.49551e+39	-2.19556e+35	-0.000450563	3.68098e-06	6.10305e+161	0.000369409	5.2291e+14	1.65807e+29		6.27278	0.87819	103.501	14.741	29.7957
	0.8	-9.64789	0.0062	0.01705	0.03038	-0.01178	1000	140	16500	2350	4750	-0.281784	0.207242	-0.0432205	0.00496	0.0653632	0.0536393	-0.181013	-0.00168268	0.218346	2.75	4.9	48.5077	99.7453	1.54878e+06	-34673	17.05	-1.54605e+06	4420564543695691	-1.84857e+14	-6.87872e+12	4.93584e+09	-683151	-2.80297e+43	-1.08001e+42	7.73486e+38	-1.31041e+35	-0.00052247	4.59642e-06	3.38265e+160	0.000427842	3.97617e+14	9.38397e+28		6.33677	0.887148	104.557	14.8914	30.0997
	0.9	-7.24193	0.0062	0.01705	0.03038	-0.01178	1000	140	16500	2350	4750	-0.242813	0.175528	-0.0429228	0.00558	0.0638034	0.0470247	-0.154996	-0.00166055	0.192306	2.75	4.9	43.118	88.6625	1.3767e+06	-29117.5	17.05	-1.37427e+06	3492791738228691	-1.3794e+14	-5.48786e+12	4.49065e+09	-683151	-1.27625e+43	-5.29644e+41	4.32385e+38	-8.34342e+34	-0.000607962	5.76952e-06	2.56674e+159	0.000487519	3.11974e+14	5.65491e+28		6.40648	0.896907	105.707	15.0552	30.4308
	0.99	-5.70435	0.0062	0.01705	0.03038	-0.01178	1000	140	16500	2350	4750	-0.214472	0.152586	-0.0426479	0.006138	0.0623914	0.0422039	-0.136042	-0.00163952	0.173332	2.75	4.9	39.1982	80.6023	1.25154e+06	-25077.2	17.05	-1.24934e+06	2.8866e+15	-1.07961e+14	-4.56743e+12	4.16688e+09	-683151	-6.67418e+42	-2.96799e+41	2.70021e+38	-5.80823e+34	-0.000699645	7.12261e-06	3.10846e+158	0.000542307	2.56177e+14	3.74076e+28		6.47473	0.906462	106.833	15.2156	30.755
[truncated: 11 more columns]
