# Supplementary material for: Transfer of structural units through imine exchanges, in solution or without solvent: successive transiminations, stimuli (pH)-modulated covalent switches, and mathematical models
Source: Front Chem. 2026 Apr 13;13:1241625. doi: 10.3389/fchem.2025.1241625 (PMC13112204; doi:10.3389/fchem.2025.1241625)
Supplement: Supplementary file 1 [file Supplementaryfile1.zip › Supplementary Material/g-S1-A1B2_75C4_9-W-crv.xlsx]

## Sheet: Feuil1
Influence of water
				paper -> sections 5.2.2.1, 5.2.4.iii.2
Set S1
Data taken from the files "g-S1-A1B2_75C4_9-W-1_9" to "g-S1-A1B2_75C4_9-W50" (7 files: ...W-1_9, W-1, W0, W4, W10, W25, W50)
[H2O]in/[A]in			[A]in	[B]in	[C]in	[H2O]in						[AB]eq	[AB2]eq	[AC]eq	[AC2]eq	[ABC]eq	[A]eq	[B]eq	[C]eq	[H2O]eq	[B]in/[A]in	[C]in/[A]in
	r	eq K1	a	b	c	w	K1	K2	K3	K4	K5	x	y	z	t	u3	a-(x+y+z+t+u3)	b-(x+2y+u3)	c-(z+2t+u3)	w+(x+2y+z+2t+2u3)			F	G	H	I	J	K	a	b	g	d	e	t3	t2	t1	t0	m	n	discr III	ltrig	h	r		K1rec	K2rec	K3rec	K4rec	K5rec
-1.9	0.900208	9.73763e-15	0.0062	0.01705	0.03038	-0.01178	1000	140	16500	2350	4750	4.08296e-09	1.56723e-05	7.63922e-08	0.00558129	0.000602958	1.54782e-13	0.0164157	0.0186144	0.00061992	2.75	4.9	43.108	88.642	1.37638e+06	-29107.3	17.05	-1.37395e+06	3491177929335679	-1.3786e+14	-5.48542e+12	4.48983e+09	-683151	-1.27426e+43	-5.28903e+41	4.31892e+38	-8.33607e+34	-0.000608157	5.77229e-06	2.55371e+159	0.000487644	311825400124165	5.64927e+28		996.168	144.955	16436.8	2433.17	4918.11
-1	0.900102	-1.85709e-14	0.0062	0.01705	0.03038	-0.0062	1000	140	16500	2350	4750	4.22591e-08	1.56694e-05	7.90693e-07	0.00558063	0.000602866	1.59574e-11	0.0164158	0.0186151	0.00619917	2.75	4.9	43.1131	88.6525	1.37654e+06	-29112.5	17.05	-1.37411e+06	3.492e+15	-1.37901e+14	-5.48666e+12	4.49025e+09	-683151	-1.27528e+43	-5.29281e+41	4.32144e+38	-8.33982e+34	-0.000608058	5.77088e-06	2.56035e+159	0.00048758	3.11901e+14	5.65215e+28		1000.07	140.024	16501.2	2350.41	4750.83
0	0.899984	-2.61211e-14	0.0062	0.01705	0.03038	0	1000	140	16500	2350	4750	8.4512e-08	1.56661e-05	1.58133e-06	0.0055799	0.000602765	6.38276e-11	0.0164158	0.0186158	0.0123983	2.75	4.9	43.1187	88.6641	1.37672e+06	-29118.3	17.05	-1.37429e+06	3492913445796989	-1.37946e+14	-5.48804e+12	4.49071e+09	-683151	-1.2764e+43	-5.297e+41	4.32423e+38	-8.34397e+34	-0.000607948	5.76931e-06	2.56773e+159	0.000487509	3.11985e+14	5.65534e+28		1000.02	140.005	16500.4	2350.09	4750.18
4	0.899515	1.36978e-14	0.0062	0.01705	0.03038	0.0248	1000	140	16500	2350	4750	2.53343e-07	1.56533e-05	4.74109e-06	0.00557699	0.000602361	5.74017e-10	0.0164161	0.0186189	0.037195	2.75	4.9	43.1412	88.7104	1.37744e+06	-29141.5	17.05	-1.37501e+06	3496562004327502	-1.38129e+14	-5.49355e+12	4.49257e+09	-683151	-1.2809e+43	-5.31379e+41	4.33539e+38	-8.36061e+34	-0.000607509	5.76307e-06	2.59742e+159	0.000487226	3.12322e+14	5.6681e+28		999.999	139.995	16500	2349.91	4749.83
10	0.898811	3.42557e-14	0.0062	0.01705	0.03038	0.062	1000	140	16500	2350	4750	5.06037e-07	1.56341e-05	9.47214e-06	0.00557263	0.000601756	2.29307e-09	0.0164165	0.0186235	0.07439	2.75	4.9	43.175	88.7798	1.37852e+06	-29176.3	17.05	-1.37609e+06	3502036796588905	-1.38402e+14	-5.50181e+12	4.49536e+09	-683151	-1.28767e+43	-5.33906e+41	4.35217e+38	-8.38561e+34	-0.000606853	5.75373e-06	2.64255e+159	0.000486802	3.12826e+14	5.68728e+28		999.999	139.999	16500	2349.99	4749.97
25	0.897058	9.40266e-14	0.0062	0.01705	0.03038	0.155	1000	140	16500	2350	4750	1.13503e-06	1.55863e-05	2.12576e-05	0.00556176	0.000600248	1.15717e-08	0.0164174	0.018635	0.167378	2.75	4.9	43.2594	88.9533	1.38121e+06	-29263.3	17.05	-1.37878e+06	3.51574e+15	-1.39087e+14	-5.52249e+12	4.50233e+09	-683151	-1.30473e+43	-5.40262e+41	4.39433e+38	-8.44832e+34	-0.000605221	5.73054e-06	2.75861e+159	0.000485745	3.14089e+14	5.73543e+28		1000	140	16500	2350	4750
50	0.894154	-6.01287e-14	0.0062	0.01705	0.03038	0.31	1000	140	16500	2350	4750	2.17468e-06	1.55072e-05	4.07664e-05	0.00554375	0.000597754	4.26957e-08	0.0164191	0.018654	0.322357	2.75	4.9	43.3999	89.2422	1.3857e+06	-29408.1	17.05	-1.38325e+06	3538613080036450	-1.40231e+14	-5.55701e+12	4.51394e+09	-683151	-1.33355e+43	-5.50988e+41	4.46527e+38	-8.55354e+34	-0.000602529	5.69235e-06	2.96272e+159	0.000483996	3.16198e+14	5.8163e+28		1000	140	16500	2350	4750
[truncated: 18 more columns]
