# Supplementary material for: Transfer of structural units through imine exchanges, in solution or without solvent: successive transiminations, stimuli (pH)-modulated covalent switches, and mathematical models
Source: Front Chem. 2026 Apr 13;13:1241625. doi: 10.3389/fchem.2025.1241625 (PMC13112204; doi:10.3389/fchem.2025.1241625)
Supplement: Supplementary file 1 [file Supplementaryfile1.zip › Supplementary Material/g-S1-A1B2_75C4_9-W0.xlsx]

## Sheet: Feuil1
Composition at equilibrium								^
Mixture: dialdehyde A + amine B + amine C
Set S1		general approach
		[C]in/[A]in = 4.9			paper -> sections 5.2.2.1, 5.2.4.iii.2				Inputs: a, b, c, w, K1 to K5, r
		[B]in/[A]in = 2.75
		[H2O]in/[A]in = 0
		t = r·a
t3 ¹ 0, t2 ¹ 0																																													recalc
discr III < 0
			[A]in	[B]in	[C]in	[H2O]in						[AB]eq	[AB2]eq	[AC]eq	[AC2]eq	[ABC]eq	[A]eq	[B]eq	[C]eq	[H2O]eq	[B]in/[A]in	[C]in/[A]in
	r	eq K1	a	b	c	w	K1	K2	K3	K4	K5	x	y	z	t	u1	a-(x+y+z+t+u1)	b-(x+2y+u1)	c-(z+2t+u1)	w+(x+2y+z+2t+2u1)			F	G	H	I	J	K	a	b	g	d	e	t3	t2	t1	t0	m	n	discr III	lr	h	r		K1rec	K2rec	K3rec	K4rec	K5rec
	0.01	#NUM!	0.0062	0.01705	0.03038	0	1000	140	16500	2350	4750	#NUM!	#NUM!	#NUM!	6.2e-05	#NUM!	#NUM!	#NUM!	#NUM!	#NUM!	2.75	4.9	3880.62	7979.63	1.23903e+08	-3.98462e+06	17.05	-1.23684e+08	2.82916e+19	-1.70265e+18	-3.77123e+16	3.21465e+11	-683151	-1.22004e+55	-2.70306e+53	2.30413e+48	-4.90411e+42	-0.000163811	8.06976e-07	4.06101e+200	#NUM!	#NUM!	#NUM!		#NUM!	#NUM!	#NUM!	#NUM!	#NUM!
	0.1	#NUM!	0.0062	0.01705	0.03038	0	1000	140	16500	2350	4750	#NUM!	#NUM!	#NUM!	0.00062	#NUM!	#NUM!	#NUM!	#NUM!	#NUM!	2.75	4.9	388.062	797.963	1.23903e+07	-384668	17.05	-1.23684e+07	2.82916e+17	-1.64346e+16	-3.8694e+14	3.29827e+10	-683151	-1.16142e+49	-2.74253e+47	2.33765e+43	-4.92289e+38	-0.00018788	9.91213e-07	4.15306e+179	#NUM!	#NUM!	#NUM!		#NUM!	#NUM!	#NUM!	#NUM!	#NUM!
	0.2	#NUM!	0.0062	0.01705	0.03038	0	1000	140	16500	2350	4750	#NUM!	#NUM!	#NUM!	0.00124	#NUM!	#NUM!	#NUM!	#NUM!	#NUM!	2.75	4.9	194.031	398.981	6.19513e+06	-184671	17.05	-6.18421e+06	7.0729e+16	-3944221761801074	-9.92638e+13	1.69559e+10	-683151	-1.71448e+47	-4.34141e+45	7.41485e+41	-3.09626e+37	-0.00021806	1.23939e-06	1.9958e+173	#NUM!	#NUM!	#NUM!		#NUM!	#NUM!	#NUM!	#NUM!	#NUM!
	0.3	#NUM!	0.0062	0.01705	0.03038	0	1000	140	16500	2350	4750	#NUM!	#NUM!	#NUM!	0.00186	#NUM!	#NUM!	#NUM!	#NUM!	#NUM!	2.75	4.9	129.354	265.988	4.13009e+06	-118005	17.05	-4.12281e+06	3.14351e+16	-1679912517502316	-4.51486e+13	1.16137e+10	-683151	-1.4186e+46	-3.8496e+44	9.89945e+40	-6.16781e+36	-0.000252445	1.54382e-06	3.96468e+169	#NUM!	#NUM!	#NUM!		#NUM!	#NUM!	#NUM!	#NUM!	#NUM!
	0.4	#NUM!	0.0062	0.01705	0.03038	0	1000	140	16500	2350	4750	#NUM!	#NUM!	#NUM!	0.00248	#NUM!	#NUM!	#NUM!	#NUM!	#NUM!	2.75	4.9	97.0155	199.491	3.09757e+06	-84672.4	17.05	-3.09211e+06	1.76823e+16	-9.03846e+14	-2.59241e+13	8.94254e+09	-683151	-2.3733e+45	-6.90015e+43	2.37897e+40	-1.97212e+36	-0.000291793	1.91846e-06	9.1928e+166	#NUM!	#NUM!	#NUM!		#NUM!	#NUM!	#NUM!	#NUM!	#NUM!
	0.5	#NUM!	0.0062	0.01705	0.03038	0	1000	140	16500	2350	4750	#NUM!	#NUM!	#NUM!	0.0031	#NUM!	#NUM!	#NUM!	#NUM!	#NUM!	2.75	4.9	77.6124	159.593	2.47805e+06	-64672.6	17.05	-2.47368e+06	1.13166e+16	-5.52155e+14	-1.6896e+13	7.33986e+09	-683151	-5.83118e+44	-1.81667e+43	7.88558e+39	-8.17943e+35	-0.000337055	2.38171e-06	8.13636e+164	#NUM!	#NUM!	#NUM!		#NUM!	#NUM!	#NUM!	#NUM!	#NUM!
	0.6	#NUM!	0.0062	0.01705	0.03038	0	1000	140	16500	2350	4750	#NUM!	#NUM!	#NUM!	0.00372	#NUM!	#NUM!	#NUM!	#NUM!	#NUM!	2.75	4.9	64.677	132.994	2.06504e+06	-51339.5	17.05	-2.0614e+06	7858781411014558	-3.65172e+14	-1.19216e+13	6.27141e+09	-683151	-1.82449e+44	-6.09416e+42	3.20224e+39	-4.00189e+35	-0.000389452	2.95811e-06	1.67084e+163	#NUM!	#NUM!	#NUM!		#NUM!	#NUM!	#NUM!	#NUM!	#NUM!
	0.7	#NUM!	0.0062	0.01705	0.03038	0	1000	140	16500	2350	4750	#NUM!	#NUM!	#NUM!	0.00434	#NUM!	#NUM!	#NUM!	#NUM!	#NUM!	2.75	4.9	55.4374	113.995	1.77004e+06	-41815.8	17.05	-1.76692e+06	5773798587684171	-2.54868e+14	-8.88011e+12	5.50823e+09	-683151	-6.73568e+43	-2.41461e+42	1.49551e+39	-2.19556e+35	-0.000450563	3.68098e-06	6.10305e+161	#NUM!	#NUM!	#NUM!		#NUM!	#NUM!	#NUM!	#NUM!	#NUM!
	0.8	#NUM!	0.0062	0.01705	0.03038	0	1000	140	16500	2350	4750	#NUM!	#NUM!	#NUM!	0.00496	#NUM!	#NUM!	#NUM!	#NUM!	#NUM!	2.75	4.9	48.5077	99.7453	1.54878e+06	-34673	17.05	-1.54605e+06	4420564543695691	-1.84857e+14	-6.87872e+12	4.93584e+09	-683151	-2.80297e+43	-1.08001e+42	7.73486e+38	-1.31041e+35	-0.00052247	4.59642e-06	3.38265e+160	#NUM!	#NUM!	#NUM!		#NUM!	#NUM!	#NUM!	#NUM!	#NUM!
	0.9	#NUM!	0.0062	0.01705	0.03038	0	1000	140	16500	2350	4750	#NUM!	#NUM!	#NUM!	0.00558	#NUM!	#NUM!	#NUM!	#NUM!	#NUM!	2.75	4.9	43.118	88.6625	1.3767e+06	-29117.5	17.05	-1.37427e+06	3492791738228691	-1.3794e+14	-5.48786e+12	4.49065e+09	-683151	-1.27625e+43	-5.29644e+41	4.32385e+38	-8.34342e+34	-0.000607962	5.76952e-06	2.56674e+159	#NUM!	#NUM!	#NUM!		#NUM!	#NUM!	#NUM!	#NUM!	#NUM!
	0.99	#NUM!	0.0062	0.01705	0.03038	0	1000	140	16500	2350	4750	#NUM!	#NUM!	#NUM!	0.006138	#NUM!	#NUM!	#NUM!	#NUM!	#NUM!	2.75	4.9	39.1982	80.6023	1.25154e+06	-25077.2	17.05	-1.24934e+06	2.8866e+15	-1.07961e+14	-4.56743e+12	4.16688e+09	-683151	-6.67418e+42	-2.96799e+41	2.70021e+38	-5.80823e+34	-0.000699645	7.12261e-06	3.10846e+158	#NUM!	#NUM!	#NUM!		#NUM!	#NUM!	#NUM!	#NUM!	#NUM!
	r	eq K1	a	b	c	w	K1	K2	K3	K4	K5	x	y	z	t	u2	a-(x+y+z+t+u2)	b-(x+2y+u2)	c-(z+2t+u2)	w+(x+2y+z+2t+2u2)			F	G	H	I	J	K	a	b	g	d	e	t3	t2	t1	t0	m	n	discr III	lr	h	r		K1rec	K2rec	K3rec	K4rec	K5rec
	0.01	#NUM!	0.0062	0.01705	0.03038	0	1000	140	16500	2350	4750	#NUM!	#NUM!	#NUM!	6.2e-05	#NUM!	#NUM!	#NUM!	#NUM!	#NUM!	2.75	4.9	3880.62	7979.63	1.23903e+08	-3.98462e+06	17.05	-1.23684e+08	2.82916e+19	-1.70265e+18	-3.77123e+16	3.21465e+11	-683151	-1.22004e+55	-2.70306e+53	2.30413e+48	-4.90411e+42	-0.000163811	8.06976e-07	4.06101e+200	#NUM!	#NUM!	#NUM!		#NUM!	#NUM!	#NUM!	#NUM!	#NUM!
	0.1	#NUM!	0.0062	0.01705	0.03038	0	1000	140	16500	2350	4750	#NUM!	#NUM!	#NUM!	0.00062	#NUM!	#NUM!	#NUM!	#NUM!	#NUM!	2.75	4.9	388.062	797.963	1.23903e+07	-384668	17.05	-1.23684e+07	2.82916e+17	-1.64346e+16	-3.8694e+14	3.29827e+10	-683151	-1.16142e+49	-2.74253e+47	2.33765e+43	-4.92289e+38	-0.00018788	9.91213e-07	4.15306e+179	#NUM!	#NUM!	#NUM!		#NUM!	#NUM!	#NUM!	#NUM!	#NUM!
	0.2	#NUM!	0.0062	0.01705	0.03038	0	1000	140	16500	2350	4750	#NUM!	#NUM!	#NUM!	0.00124	#NUM!	#NUM!	#NUM!	#NUM!	#NUM!	2.75	4.9	194.031	398.981	6.19513e+06	-184671	17.05	-6.18421e+06	7.0729e+16	-3944221761801074	-9.92638e+13	1.69559e+10	-683151	-1.71448e+47	-4.34141e+45	7.41485e+41	-3.09626e+37	-0.00021806	1.23939e-06	1.9958e+173	#NUM!	#NUM!	#NUM!		#NUM!	#NUM!	#NUM!	#NUM!	#NUM!
	0.3	#NUM!	0.0062	0.01705	0.03038	0	1000	140	16500	2350	4750	#NUM!	#NUM!	#NUM!	0.00186	#NUM!	#NUM!	#NUM!	#NUM!	#NUM!	2.75	4.9	129.354	265.988	4.13009e+06	-118005	17.05	-4.12281e+06	3.14351e+16	-1679912517502316	-4.51486e+13	1.16137e+10	-683151	-1.4186e+46	-3.8496e+44	9.89945e+40	-6.16781e+36	-0.000252445	1.54382e-06	3.96468e+169	#NUM!	#NUM!	#NUM!		#NUM!	#NUM!	#NUM!	#NUM!	#NUM!
	0.4	#NUM!	0.0062	0.01705	0.03038	0	1000	140	16500	2350	4750	#NUM!	#NUM!	#NUM!	0.00248	#NUM!	#NUM!	#NUM!	#NUM!	#NUM!	2.75	4.9	97.0155	199.491	3.09757e+06	-84672.4	17.05	-3.09211e+06	1.76823e+16	-9.03846e+14	-2.59241e+13	8.94254e+09	-683151	-2.3733e+45	-6.90015e+43	2.37897e+40	-1.97212e+36	-0.000291793	1.91846e-06	9.1928e+166	#NUM!	#NUM!	#NUM!		#NUM!	#NUM!	#NUM!	#NUM!	#NUM!
	0.5	#NUM!	0.0062	0.01705	0.03038	0	1000	140	16500	2350	4750	#NUM!	#NUM!	#NUM!	0.0031	#NUM!	#NUM!	#NUM!	#NUM!	#NUM!	2.75	4.9	77.6124	159.593	2.47805e+06	-64672.6	17.05	-2.47368e+06	1.13166e+16	-5.52155e+14	-1.6896e+13	7.33986e+09	-683151	-5.83118e+44	-1.81667e+43	7.88558e+39	-8.17943e+35	-0.000337055	2.38171e-06	8.13636e+164	#NUM!	#NUM!	#NUM!		#NUM!	#NUM!	#NUM!	#NUM!	#NUM!
	0.6	#NUM!	0.0062	0.01705	0.03038	0	1000	140	16500	2350	4750	#NUM!	#NUM!	#NUM!	0.00372	#NUM!	#NUM!	#NUM!	#NUM!	#NUM!	2.75	4.9	64.677	132.994	2.06504e+06	-51339.5	17.05	-2.0614e+06	7858781411014558	-3.65172e+14	-1.19216e+13	6.27141e+09	-683151	-1.82449e+44	-6.09416e+42	3.20224e+39	-4.00189e+35	-0.000389452	2.95811e-06	1.67084e+163	#NUM!	#NUM!	#NUM!		#NUM!	#NUM!	#NUM!	#NUM!	#NUM!
	0.7	#NUM!	0.0062	0.01705	0.03038	0	1000	140	16500	2350	4750	#NUM!	#NUM!	#NUM!	0.00434	#NUM!	#NUM!	#NUM!	#NUM!	#NUM!	2.75	4.9	55.4374	113.995	1.77004e+06	-41815.8	17.05	-1.76692e+06	5773798587684171	-2.54868e+14	-8.88011e+12	5.50823e+09	-683151	-6.73568e+43	-2.41461e+42	1.49551e+39	-2.19556e+35	-0.000450563	3.68098e-06	6.10305e+161	#NUM!	#NUM!	#NUM!		#NUM!	#NUM!	#NUM!	#NUM!	#NUM!
	0.8	#NUM!	0.0062	0.01705	0.03038	0	1000	140	16500	2350	4750	#NUM!	#NUM!	#NUM!	0.00496	#NUM!	#NUM!	#NUM!	#NUM!	#NUM!	2.75	4.9	48.5077	99.7453	1.54878e+06	-34673	17.05	-1.54605e+06	4420564543695691	-1.84857e+14	-6.87872e+12	4.93584e+09	-683151	-2.80297e+43	-1.08001e+42	7.73486e+38	-1.31041e+35	-0.00052247	4.59642e-06	3.38265e+160	#NUM!	#NUM!	#NUM!		#NUM!	#NUM!	#NUM!	#NUM!	#NUM!
	0.9	#NUM!	0.0062	0.01705	0.03038	0	1000	140	16500	2350	4750	#NUM!	#NUM!	#NUM!	0.00558	#NUM!	#NUM!	#NUM!	#NUM!	#NUM!	2.75	4.9	43.118	88.6625	1.3767e+06	-29117.5	17.05	-1.37427e+06	3492791738228691	-1.3794e+14	-5.48786e+12	4.49065e+09	-683151	-1.27625e+43	-5.29644e+41	4.32385e+38	-8.34342e+34	-0.000607962	5.76952e-06	2.56674e+159	#NUM!	#NUM!	#NUM!		#NUM!	#NUM!	#NUM!	#NUM!	#NUM!
	0.99	#NUM!	0.0062	0.01705	0.03038	0	1000	140	16500	2350	4750	#NUM!	#NUM!	#NUM!	0.006138	#NUM!	#NUM!	#NUM!	#NUM!	#NUM!	2.75	4.9	39.1982	80.6023	1.25154e+06	-25077.2	17.05	-1.24934e+06	2.8866e+15	-1.07961e+14	-4.56743e+12	4.16688e+09	-683151	-6.67418e+42	-2.96799e+41	2.70021e+38	-5.80823e+34	-0.000699645	7.12261e-06	3.10846e+158	#NUM!	#NUM!	#NUM!		#NUM!	#NUM!	#NUM!	#NUM!	#NUM!
	r	eq K1	a	b	c	w	K1	K2	K3	K4	K5	x	y	z	t	u3	a-(x+y+z+t+u3)	b-(x+2y+u3)	c-(z+2t+u3)	w+(x+2y+z+2t+2u3)			F	G	H	I	J	K	a	b	g	d	e	t3	t2	t1	t0	m	n	discr III	lr	h	r		K1rec	K2rec	K3rec	K4rec	K5rec
	0.01	#NUM!	0.0062	0.01705	0.03038	0	1000	140	16500	2350	4750	#NUM!	#NUM!	#NUM!	6.2e-05	#NUM!	#NUM!	#NUM!	#NUM!	#NUM!	2.75	4.9	3880.62	7979.63	1.23903e+08	-3.98462e+06	17.05	-1.23684e+08	2.82916e+19	-1.70265e+18	-3.77123e+16	3.21465e+11	-683151	-1.22004e+55	-2.70306e+53	2.30413e+48	-4.90411e+42	-0.000163811	8.06976e-07	4.06101e+200	#NUM!	#NUM!	#NUM!		#NUM!	#NUM!	#NUM!	#NUM!	#NUM!
	0.1	#NUM!	0.0062	0.01705	0.03038	0	1000	140	16500	2350	4750	#NUM!	#NUM!	#NUM!	0.00062	#NUM!	#NUM!	#NUM!	#NUM!	#NUM!	2.75	4.9	388.062	797.963	1.23903e+07	-384668	17.05	-1.23684e+07	2.82916e+17	-1.64346e+16	-3.8694e+14	3.29827e+10	-683151	-1.16142e+49	-2.74253e+47	2.33765e+43	-4.92289e+38	-0.00018788	9.91213e-07	4.15306e+179	#NUM!	#NUM!	#NUM!		#NUM!	#NUM!	#NUM!	#NUM!	#NUM!
	0.2	#NUM!	0.0062	0.01705	0.03038	0	1000	140	16500	2350	4750	#NUM!	#NUM!	#NUM!	0.00124	#NUM!	#NUM!	#NUM!	#NUM!	#NUM!	2.75	4.9	194.031	398.981	6.19513e+06	-184671	17.05	-6.18421e+06	7.0729e+16	-3944221761801074	-9.92638e+13	1.69559e+10	-683151	-1.71448e+47	-4.34141e+45	7.41485e+41	-3.09626e+37	-0.00021806	1.23939e-06	1.9958e+173	#NUM!	#NUM!	#NUM!		#NUM!	#NUM!	#NUM!	#NUM!	#NUM!
	0.3	#NUM!	0.0062	0.01705	0.03038	0	1000	140	16500	2350	4750	#NUM!	#NUM!	#NUM!	0.00186	#NUM!	#NUM!	#NUM!	#NUM!	#NUM!	2.75	4.9	129.354	265.988	4.13009e+06	-118005	17.05	-4.12281e+06	3.14351e+16	-1679912517502316	-4.51486e+13	1.16137e+10	-683151	-1.4186e+46	-3.8496e+44	9.89945e+40	-6.16781e+36	-0.000252445	1.54382e-06	3.96468e+169	#NUM!	#NUM!	#NUM!		#NUM!	#NUM!	#NUM!	#NUM!	#NUM!
	0.4	#NUM!	0.0062	0.01705	0.03038	0	1000	140	16500	2350	4750	#NUM!	#NUM!	#NUM!	0.00248	#NUM!	#NUM!	#NUM!	#NUM!	#NUM!	2.75	4.9	97.0155	199.491	3.09757e+06	-84672.4	17.05	-3.09211e+06	1.76823e+16	-9.03846e+14	-2.59241e+13	8.94254e+09	-683151	-2.3733e+45	-6.90015e+43	2.37897e+40	-1.97212e+36	-0.000291793	1.91846e-06	9.1928e+166	#NUM!	#NUM!	#NUM!		#NUM!	#NUM!	#NUM!	#NUM!	#NUM!
	0.5	#NUM!	0.0062	0.01705	0.03038	0	1000	140	16500	2350	4750	#NUM!	#NUM!	#NUM!	0.0031	#NUM!	#NUM!	#NUM!	#NUM!	#NUM!	2.75	4.9	77.6124	159.593	2.47805e+06	-64672.6	17.05	-2.47368e+06	1.13166e+16	-5.52155e+14	-1.6896e+13	7.33986e+09	-683151	-5.83118e+44	-1.81667e+43	7.88558e+39	-8.17943e+35	-0.000337055	2.38171e-06	8.13636e+164	#NUM!	#NUM!	#NUM!		#NUM!	#NUM!	#NUM!	#NUM!	#NUM!
	0.6	#NUM!	0.0062	0.01705	0.03038	0	1000	140	16500	2350	4750	#NUM!	#NUM!	#NUM!	0.00372	#NUM!	#NUM!	#NUM!	#NUM!	#NUM!	2.75	4.9	64.677	132.994	2.06504e+06	-51339.5	17.05	-2.0614e+06	7858781411014558	-3.65172e+14	-1.19216e+13	6.27141e+09	-683151	-1.82449e+44	-6.09416e+42	3.20224e+39	-4.00189e+35	-0.000389452	2.95811e-06	1.67084e+163	#NUM!	#NUM!	#NUM!		#NUM!	#NUM!	#NUM!	#NUM!	#NUM!
	0.7	#NUM!	0.0062	0.01705	0.03038	0	1000	140	16500	2350	4750	#NUM!	#NUM!	#NUM!	0.00434	#NUM!	#NUM!	#NUM!	#NUM!	#NUM!	2.75	4.9	55.4374	113.995	1.77004e+06	-41815.8	17.05	-1.76692e+06	5773798587684171	-2.54868e+14	-8.88011e+12	5.50823e+09	-683151	-6.73568e+43	-2.41461e+42	1.49551e+39	-2.19556e+35	-0.000450563	3.68098e-06	6.10305e+161	#NUM!	#NUM!	#NUM!		#NUM!	#NUM!	#NUM!	#NUM!	#NUM!
	0.8	#NUM!	0.0062	0.01705	0.03038	0	1000	140	16500	2350	4750	#NUM!	#NUM!	#NUM!	0.00496	#NUM!	#NUM!	#NUM!	#NUM!	#NUM!	2.75	4.9	48.5077	99.7453	1.54878e+06	-34673	17.05	-1.54605e+06	4420564543695691	-1.84857e+14	-6.87872e+12	4.93584e+09	-683151	-2.80297e+43	-1.08001e+42	7.73486e+38	-1.31041e+35	-0.00052247	4.59642e-06	3.38265e+160	#NUM!	#NUM!	#NUM!		#NUM!	#NUM!	#NUM!	#NUM!	#NUM!
	0.9	#NUM!	0.0062	0.01705	0.03038	0	1000	140	16500	2350	4750	#NUM!	#NUM!	#NUM!	0.00558	#NUM!	#NUM!	#NUM!	#NUM!	#NUM!	2.75	4.9	43.118	88.6625	1.3767e+06	-29117.5	17.05	-1.37427e+06	3492791738228691	-1.3794e+14	-5.48786e+12	4.49065e+09	-683151	-1.27625e+43	-5.29644e+41	4.32385e+38	-8.34342e+34	-0.000607962	5.76952e-06	2.56674e+159	#NUM!	#NUM!	#NUM!		#NUM!	#NUM!	#NUM!	#NUM!	#NUM!
	0.99	#NUM!	0.0062	0.01705	0.03038	0	1000	140	16500	2350	4750	#NUM!	#NUM!	#NUM!	0.006138	#NUM!	#NUM!	#NUM!	#NUM!	#NUM!	2.75	4.9	39.1982	80.6023	1.25154e+06	-25077.2	17.05	-1.24934e+06	2.8866e+15	-1.07961e+14	-4.56743e+12	4.16688e+09	-683151	-6.67418e+42	-2.96799e+41	2.70021e+38	-5.80823e+34	-0.000699645	7.12261e-06	3.10846e+158	#NUM!	#NUM!	#NUM!		#NUM!	#NUM!	#NUM!	#NUM!	#NUM!
	r	eq K1	a	b	c	w	K1	K2	K3	K4	K5	x	y	z	t	u4	a-(x+y+z+t+u4)	b-(x+2y+u4)	c-(z+2t+u4)	w+(x+2y+z+2t+2u4)			F	G	H	I	J	K	a	b	g	d	e	t3	t2	t1	t0	m	n	discr III	lr	h	r		K1rec	K2rec	K3rec	K4rec	K5rec
	0.01	#NUM!	0.0062	0.01705	0.03038	0	1000	140	16500	2350	4750	#NUM!	#NUM!	#NUM!	6.2e-05	#NUM!	#NUM!	#NUM!	#NUM!	#NUM!	2.75	4.9	3880.62	7979.63	1.23903e+08	-3.98462e+06	17.05	-1.23684e+08	2.82916e+19	-1.70265e+18	-3.77123e+16	3.21465e+11	-683151	-1.22004e+55	-2.70306e+53	2.30413e+48	-4.90411e+42	-0.000163811	8.06976e-07	4.06101e+200	#NUM!	#NUM!	#NUM!		#NUM!	#NUM!	#NUM!	#NUM!	#NUM!
	0.1	#NUM!	0.0062	0.01705	0.03038	0	1000	140	16500	2350	4750	#NUM!	#NUM!	#NUM!	0.00062	#NUM!	#NUM!	#NUM!	#NUM!	#NUM!	2.75	4.9	388.062	797.963	1.23903e+07	-384668	17.05	-1.23684e+07	2.82916e+17	-1.64346e+16	-3.8694e+14	3.29827e+10	-683151	-1.16142e+49	-2.74253e+47	2.33765e+43	-4.92289e+38	-0.00018788	9.91213e-07	4.15306e+179	#NUM!	#NUM!	#NUM!		#NUM!	#NUM!	#NUM!	#NUM!	#NUM!
	0.2	#NUM!	0.0062	0.01705	0.03038	0	1000	140	16500	2350	4750	#NUM!	#NUM!	#NUM!	0.00124	#NUM!	#NUM!	#NUM!	#NUM!	#NUM!	2.75	4.9	194.031	398.981	6.19513e+06	-184671	17.05	-6.18421e+06	7.0729e+16	-3944221761801074	-9.92638e+13	1.69559e+10	-683151	-1.71448e+47	-4.34141e+45	7.41485e+41	-3.09626e+37	-0.00021806	1.23939e-06	1.9958e+173	#NUM!	#NUM!	#NUM!		#NUM!	#NUM!	#NUM!	#NUM!	#NUM!
	0.3	#NUM!	0.0062	0.01705	0.03038	0	1000	140	16500	2350	4750	#NUM!	#NUM!	#NUM!	0.00186	#NUM!	#NUM!	#NUM!	#NUM!	#NUM!	2.75	4.9	129.354	265.988	4.13009e+06	-118005	17.05	-4.12281e+06	3.14351e+16	-1679912517502316	-4.51486e+13	1.16137e+10	-683151	-1.4186e+46	-3.8496e+44	9.89945e+40	-6.16781e+36	-0.000252445	1.54382e-06	3.96468e+169	#NUM!	#NUM!	#NUM!		#NUM!	#NUM!	#NUM!	#NUM!	#NUM!
	0.4	#NUM!	0.0062	0.01705	0.03038	0	1000	140	16500	2350	4750	#NUM!	#NUM!	#NUM!	0.00248	#NUM!	#NUM!	#NUM!	#NUM!	#NUM!	2.75	4.9	97.0155	199.491	3.09757e+06	-84672.4	17.05	-3.09211e+06	1.76823e+16	-9.03846e+14	-2.59241e+13	8.94254e+09	-683151	-2.3733e+45	-6.90015e+43	2.37897e+40	-1.97212e+36	-0.000291793	1.91846e-06	9.1928e+166	#NUM!	#NUM!	#NUM!		#NUM!	#NUM!	#NUM!	#NUM!	#NUM!
	0.5	#NUM!	0.0062	0.01705	0.03038	0	1000	140	16500	2350	4750	#NUM!	#NUM!	#NUM!	0.0031	#NUM!	#NUM!	#NUM!	#NUM!	#NUM!	2.75	4.9	77.6124	159.593	2.47805e+06	-64672.6	17.05	-2.47368e+06	1.13166e+16	-5.52155e+14	-1.6896e+13	7.33986e+09	-683151	-5.83118e+44	-1.81667e+43	7.88558e+39	-8.17943e+35	-0.000337055	2.38171e-06	8.13636e+164	#NUM!	#NUM!	#NUM!		#NUM!	#NUM!	#NUM!	#NUM!	#NUM!
	0.6	#NUM!	0.0062	0.01705	0.03038	0	1000	140	16500	2350	4750	#NUM!	#NUM!	#NUM!	0.00372	#NUM!	#NUM!	#NUM!	#NUM!	#NUM!	2.75	4.9	64.677	132.994	2.06504e+06	-51339.5	17.05	-2.0614e+06	7858781411014558	-3.65172e+14	-1.19216e+13	6.27141e+09	-683151	-1.82449e+44	-6.09416e+42	3.20224e+39	-4.00189e+35	-0.000389452	2.95811e-06	1.67084e+163	#NUM!	#NUM!	#NUM!		#NUM!	#NUM!	#NUM!	#NUM!	#NUM!
	0.7	#NUM!	0.0062	0.01705	0.03038	0	1000	140	16500	2350	4750	#NUM!	#NUM!	#NUM!	0.00434	#NUM!	#NUM!	#NUM!	#NUM!	#NUM!	2.75	4.9	55.4374	113.995	1.77004e+06	-41815.8	17.05	-1.76692e+06	5773798587684171	-2.54868e+14	-8.88011e+12	5.50823e+09	-683151	-6.73568e+43	-2.41461e+42	1.49551e+39	-2.19556e+35	-0.000450563	3.68098e-06	6.10305e+161	#NUM!	#NUM!	#NUM!		#NUM!	#NUM!	#NUM!	#NUM!	#NUM!
	0.8	#NUM!	0.0062	0.01705	0.03038	0	1000	140	16500	2350	4750	#NUM!	#NUM!	#NUM!	0.00496	#NUM!	#NUM!	#NUM!	#NUM!	#NUM!	2.75	4.9	48.5077	99.7453	1.54878e+06	-34673	17.05	-1.54605e+06	4420564543695691	-1.84857e+14	-6.87872e+12	4.93584e+09	-683151	-2.80297e+43	-1.08001e+42	7.73486e+38	-1.31041e+35	-0.00052247	4.59642e-06	3.38265e+160	#NUM!	#NUM!	#NUM!		#NUM!	#NUM!	#NUM!	#NUM!	#NUM!
	0.9	#NUM!	0.0062	0.01705	0.03038	0	1000	140	16500	2350	4750	#NUM!	#NUM!	#NUM!	0.00558	#NUM!	#NUM!	#NUM!	#NUM!	#NUM!	2.75	4.9	43.118	88.6625	1.3767e+06	-29117.5	17.05	-1.37427e+06	3492791738228691	-1.3794e+14	-5.48786e+12	4.49065e+09	-683151	-1.27625e+43	-5.29644e+41	4.32385e+38	-8.34342e+34	-0.000607962	5.76952e-06	2.56674e+159	#NUM!	#NUM!	#NUM!		#NUM!	#NUM!	#NUM!	#NUM!	#NUM!
	0.99	#NUM!	0.0062	0.01705	0.03038	0	1000	140	16500	2350	4750	#NUM!	#NUM!	#NUM!	0.006138	#NUM!	#NUM!	#NUM!	#NUM!	#NUM!	2.75	4.9	39.1982	80.6023	1.25154e+06	-25077.2	17.05	-1.24934e+06	2.8866e+15	-1.07961e+14	-4.56743e+12	4.16688e+09	-683151	-6.67418e+42	-2.96799e+41	2.70021e+38	-5.80823e+34	-0.000699645	7.12261e-06	3.10846e+158	#NUM!	#NUM!	#NUM!		#NUM!	#NUM!	#NUM!	#NUM!	#NUM!
t3 ¹ 0, t2 ¹ 0
discr III > 0
			[A]in	[B]in	[C]in	[H2O]in						[AB]eq	[AB2]eq	[AC]eq	[AC2]eq	[ABC]eq	[A]eq	[B]eq	[C]eq	[H2O]eq	[B]in/[A]in	[C]in/[A]in
	r	eq K1	a	b	c	w	K1	K2	K3	K4	K5	x	y	z	t	u1	a-(x+y+z+t+u1)	b-(x+2y+u1)	c-(z+2t+u1)	w+(x+2y+z+2t+2u1)			F	G	H	I	J	K	a	b	g	d	e	t3	t2	t1	t0	m	n	discr III	ltrig	h	r		K1rec	K2rec	K3rec	K4rec	K5rec
	0.01	25467.9	0.0062	0.01705	0.03038	0	1000	140	16500	2350	4750	-6.80264	1.15182	0.0494828	6.2e-05	-0.0172282	5.62471	4.53329	-0.00199851	-4.48386	2.75	4.9	3880.62	7979.63	1.23903e+08	-3.98462e+06	17.05	-1.23684e+08	2.82916e+19	-1.70265e+18	-3.77123e+16	3.21465e+11	-683151	-1.22004e+55	-2.70306e+53	2.30413e+48	-4.90411e+42	-0.000163811	8.06976e-07	4.06101e+200	4.39859e-06	2.67725e+18	5.03244e+36		1.19623	0.167473	19.7379	2.81115	5.68211
	0.1	273.726	0.0062	0.01705	0.03038	0	1000	140	16500	2350	4750	-0.70939	0.126406	0.0492572	0.00062	-0.0180481	0.557356	0.491677	-0.0020691	-0.442178	2.75	4.9	388.062	797.963	1.23903e+07	-384668	17.05	-1.23684e+07	2.82916e+17	-1.64346e+16	-3.8694e+14	3.29827e+10	-683151	-1.16142e+49	-2.74253e+47	2.33765e+43	-4.92289e+38	-0.00018788	9.91213e-07	4.15306e+179	4.67415e-05	2.66266e+16	4.88539e+32		1.14464	0.16025	18.8866	2.68991	5.43705
	0.2	73.5553	0.0062	0.01705	0.03038	0	1000	140	16500	2350	4750	-0.370479	0.0696974	0.0489934	0.00124	-0.0189528	0.275701	0.267087	-0.00214064	-0.217516	2.75	4.9	194.031	398.981	6.19513e+06	-184671	17.05	-6.18421e+06	7.0729e+16	-3944221761801074	-9.92638e+13	1.69559e+10	-683151	-1.71448e+47	-4.34141e+45	7.41485e+41	-3.09626e+37	-0.00021806	1.23939e-06	1.9958e+173	9.65828e-05	6615997031926021	2.9533e+31		1.09437	0.153212	18.0571	2.57177	5.19826
	0.3	34.8895	0.0062	0.01705	0.03038	0	1000	140	16500	2350	4750	-0.257231	0.0509735	0.0487169	0.00186	-0.019851	0.181732	0.192185	-0.00220593	-0.142549	2.75	4.9	129.354	265.988	4.13009e+06	-118005	17.05	-4.12281e+06	3.14351e+16	-1679912517502316	-4.51486e+13	1.16137e+10	-683151	-1.4186e+46	-3.8496e+44	9.89945e+40	-6.16781e+36	-0.000252445	1.54382e-06	3.96468e+169	0.000148326	2.9222e+15	5.64053e+30		1.04988	0.146983	17.3229	2.46721	4.98691
	0.4	20.8168	0.0062	0.01705	0.03038	0	1000	140	16500	2350	4750	-0.200401	0.0417433	0.0484289	0.00248	-0.0207431	0.134692	0.154708	-0.00226586	-0.105012	2.75	4.9	97.0155	199.491	3.09757e+06	-84672.4	17.05	-3.09211e+06	1.76823e+16	-9.03846e+14	-2.59241e+13	8.94254e+09	-683151	-2.3733e+45	-6.90015e+43	2.37897e+40	-1.97212e+36	-0.000291793	1.91846e-06	9.1928e+166	0.00020161	1.63336e+15	1.72506e+30		1.00991	0.141388	16.6636	2.3733	4.79709
	0.5	14.0562	0.0062	0.01705	0.03038	0	1000	140	16500	2350	4750	-0.166138	0.0363086	0.0481302	0.0031	-0.0216291	0.106429	0.1322	-0.00232112	-0.0824492	2.75	4.9	77.6124	159.593	2.47805e+06	-64672.6	17.05	-2.47368e+06	1.13166e+16	-5.52155e+14	-1.6896e+13	7.33986e+09	-683151	-5.83118e+44	-1.81667e+43	7.88558e+39	-8.17943e+35	-0.000337055	2.38171e-06	8.13636e+164	0.000256267	1.03862e+15	6.82764e+29		0.973566	0.136299	16.0638	2.28788	4.62444
	0.6	10.2501	0.0062	0.01705	0.03038	0	1000	140	16500	2350	4750	-0.143159	0.03277	0.0478217	0.00372	-0.0225094	0.0875569	0.117179	-0.0023723	-0.0673763	2.75	4.9	64.677	132.994	2.06504e+06	-51339.5	17.05	-2.0614e+06	7858781411014558	-3.65172e+14	-1.19216e+13	6.27141e+09	-683151	-1.82449e+44	-6.09416e+42	3.20224e+39	-4.00189e+35	-0.000389452	2.95811e-06	1.67084e+163	0.000312213	716535013977370	3.18073e+29		0.940129	0.131618	15.5121	2.2093	4.46561
	0.7	7.87476	0.0062	0.01705	0.03038	0	1000	140	16500	2350	4750	-0.126627	0.0303134	0.0475037	0.00434	-0.0233838	0.0740542	0.106435	-0.00241991	-0.0565847	2.75	4.9	55.4374	113.995	1.77004e+06	-41815.8	17.05	-1.76692e+06	5773798587684171	-2.54868e+14	-8.88011e+12	5.50823e+09	-683151	-6.73568e+43	-2.41461e+42	1.49551e+39	-2.19556e+35	-0.000450563	3.68098e-06	6.10305e+161	0.000369409	5.2291e+14	1.65807e+29		0.909064	0.127269	14.9996	2.1363	4.31805
	0.8	6.28084	0.0062	0.01705	0.03038	0	1000	140	16500	2350	4750	-0.114125	0.0285317	0.047177	0.00496	-0.0242526	0.063909	0.0983643	-0.00246435	-0.0484699	2.75	4.9	48.5077	99.7453	1.54878e+06	-34673	17.05	-1.54605e+06	4420564543695691	-1.84857e+14	-6.87872e+12	4.93584e+09	-683151	-2.80297e+43	-1.08001e+42	7.73486e+38	-1.31041e+35	-0.00052247	4.59642e-06	3.38265e+160	0.000427842	3.97617e+14	9.38397e+28		0.879942	0.123192	14.519	2.06786	4.17972
	0.9	5.15222	0.0062	0.01705	0.03038	0	1000	140	16500	2350	4750	-0.104308	0.0271989	0.0468418	0.00558	-0.0251158	0.0560036	0.0920765	-0.00250598	-0.0421405	2.75	4.9	43.118	88.6625	1.3767e+06	-29117.5	17.05	-1.37427e+06	3492791738228691	-1.3794e+14	-5.48786e+12	4.49065e+09	-683151	-1.27625e+43	-5.29644e+41	4.32385e+38	-8.34342e+34	-0.000607962	5.76952e-06	2.56674e+159	0.000487519	3.11974e+14	5.65491e+28		0.852422	0.119339	14.065	2.00319	4.049
	0.99	4.39242	0.0062	0.01705	0.03038	0	1000	140	16500	2350	4750	-0.0970967	0.0262697	0.0465331	0.006138	-0.0258878	0.0502436	0.087495	-0.00254131	-0.0375237	2.75	4.9	39.1982	80.6023	1.25154e+06	-25077.2	17.05	-1.24934e+06	2.8866e+15	-1.07961e+14	-4.56743e+12	4.16688e+09	-683151	-6.67418e+42	-2.96799e+41	2.70021e+38	-5.80823e+34	-0.000699645	7.12261e-06	3.10846e+158	0.000542307	2.56177e+14	3.74076e+28		0.828792	0.116031	13.6751	1.94766	3.93676
	r	eq K1	a	b	c	w	K1	K2	K3	K4	K5	x	y	z	t	u2	a-(x+y+z+t+u2)	b-(x+2y+u2)	c-(z+2t+u2)	w+(x+2y+z+2t+2u2)			F	G	H	I	J	K	a	b	g	d	e	t3	t2	t1	t0	m	n	discr III	ltrig	h	r		K1rec	K2rec	K3rec	K4rec	K5rec
	0.01	0.138022	0.0062	0.01705	0.03038	0	1000	140	16500	2350	4750	-6.04804e-05	6.34695e-08	-0.00187413	6.2e-05	4.04419e-06	0.00806851	0.0171063	0.0321261	-0.0018024	2.75	4.9	3880.62	7979.63	1.23903e+08	-3.98462e+06	17.05	-1.23684e+08	2.82916e+19	-1.70265e+18	-3.77123e+16	3.21465e+11	-683151	-1.22004e+55	-2.70306e+53	2.30413e+48	-4.90411e+42	-0.000163811	8.06976e-07	4.06101e+200	4.39859e-06	2.67725e+18	5.03244e+36		0.000789799	0.000110572	0.0130317	0.00185603	0.00375154
	0.1	0.230851	0.0062	0.01705	0.03038	0	1000	140	16500	2350	4750	-0.00021706	4.92323e-07	-0.00763701	0.00062	3.56184e-05	0.013398	0.0172305	0.0367414	-0.00654185	2.75	4.9	388.062	797.963	1.23903e+07	-384668	17.05	-1.23684e+07	2.82916e+17	-1.64346e+16	-3.8694e+14	3.29827e+10	-683151	-1.16142e+49	-2.74253e+47	2.33765e+43	-4.92289e+38	-0.00018788	9.91213e-07	4.15306e+179	4.67415e-05	2.66266e+16	4.88539e+32		0.006151	0.000861139	0.101491	0.0144548	0.0292172
	0.2	0.304453	0.0062	0.01705	0.03038	0	1000	140	16500	2350	4750	-0.000322813	8.29268e-07	-0.0123762	0.00124	6.53751e-05	0.0175928	0.0173058	0.0402108	-0.0100866	2.75	4.9	194.031	398.981	6.19513e+06	-184671	17.05	-6.18421e+06	7.0729e+16	-3944221761801074	-9.92638e+13	1.69559e+10	-683151	-1.71448e+47	-4.34141e+45	7.41485e+41	-3.09626e+37	-0.00021806	1.23939e-06	1.9958e+173	9.65828e-05	6615997031926021	2.9533e+31		0.0106947	0.00149726	0.176463	0.0251325	0.0507998
	0.3	0.370729	0.0062	0.01705	0.03038	0	1000	140	16500	2350	4750	-0.000406122	1.08141e-06	-0.016699	0.00186	9.14335e-05	0.0213526	0.0173625	0.0432675	-0.0132001	2.75	4.9	129.354	265.988	4.13009e+06	-118005	17.05	-4.12281e+06	3.14351e+16	-1679912517502316	-4.51486e+13	1.16137e+10	-683151	-1.4186e+46	-3.8496e+44	9.89945e+40	-6.16781e+36	-0.000252445	1.54382e-06	3.96468e+169	0.000148326	2.9222e+15	5.64053e+30		0.01446	0.0020244	0.238591	0.0339811	0.0686851
	0.4	0.433566	0.0062	0.01705	0.03038	0	1000	140	16500	2350	4750	-0.000476306	1.27531e-06	-0.0208246	0.00248	0.000114653	0.024905	0.0174091	0.04613	-0.0161091	2.75	4.9	97.0155	199.491	3.09757e+06	-84672.4	17.05	-3.09211e+06	1.76823e+16	-9.03846e+14	-2.59241e+13	8.94254e+09	-683151	-2.3733e+45	-6.90015e+43	2.37897e+40	-1.97212e+36	-0.000291793	1.91846e-06	9.1928e+166	0.00020161	1.63336e+15	1.72506e+30		0.0176968	0.00247755	0.291997	0.0415874	0.0840597
	0.5	0.494389	0.0062	0.01705	0.03038	0	1000	140	16500	2350	4750	-0.000537293	1.4264e-06	-0.0248338	0.0031	0.000135567	0.0283341	0.0174489	0.0488783	-0.0188971	2.75	4.9	77.6124	159.593	2.47805e+06	-64672.6	17.05	-2.47368e+06	1.13166e+16	-5.52155e+14	-1.6896e+13	7.33986e+09	-683151	-5.83118e+44	-1.81667e+43	7.88558e+39	-8.17943e+35	-0.000337055	2.38171e-06	8.13636e+164	0.000256267	1.03862e+15	6.82764e+29		0.0205367	0.00287514	0.338855	0.0482612	0.0975492
	0.6	0.553891	0.0062	0.01705	0.03038	0	1000	140	16500	2350	4750	-0.000591271	1.5449e-06	-0.0287661	0.00372	0.000154552	0.0316813	0.0174836	0.0515515	-0.0216052	2.75	4.9	64.677	132.994	2.06504e+06	-51339.5	17.05	-2.0614e+06	7858781411014558	-3.65172e+14	-1.19216e+13	6.27141e+09	-683151	-1.82449e+44	-6.09416e+42	3.20224e+39	-4.00189e+35	-0.000389452	2.95811e-06	1.67084e+163	0.000312213	716535013977370	3.18073e+29		0.0230627	0.00322878	0.380535	0.0541974	0.109548
	0.7	0.612463	0.0062	0.01705	0.03038	0	1000	140	16500	2350	4750	-0.000639646	1.638e-06	-0.0326437	0.00434	0.000171892	0.0349698	0.0175145	0.0541718	-0.0242563	2.75	4.9	55.4374	113.995	1.77004e+06	-41815.8	17.05	-1.76692e+06	5773798587684171	-2.54868e+14	-8.88011e+12	5.50823e+09	-683151	-6.73568e+43	-2.41461e+42	1.49551e+39	-2.19556e+35	-0.000450563	3.68098e-06	6.10305e+161	0.000369409	5.2291e+14	1.65807e+29		0.0253322	0.00354651	0.417982	0.0595307	0.120328
	0.8	0.670349	0.0062	0.01705	0.03038	0	1000	140	16500	2350	4750	-0.0006834	1.71099e-06	-0.0364807	0.00496	0.00018781	0.0382146	0.0175422	0.0567529	-0.0268651	2.75	4.9	48.5077	99.7453	1.54878e+06	-34673	17.05	-1.54605e+06	4420564543695691	-1.84857e+14	-6.87872e+12	4.93584e+09	-683151	-2.80297e+43	-1.08001e+42	7.73486e+38	-1.31041e+35	-0.00052247	4.59642e-06	3.38265e+160	0.000427842	3.97617e+14	9.38397e+28		0.0273874	0.00383423	0.451892	0.0643603	0.13009
	0.9	0.727709	0.0062	0.01705	0.03038	0	1000	140	16500	2350	4750	-0.00072326	1.76787e-06	-0.0402864	0.00558	0.000202486	0.0414254	0.0175672	0.0593039	-0.0294412	2.75	4.9	43.118	88.6625	1.3767e+06	-29117.5	17.05	-1.37427e+06	3492791738228691	-1.3794e+14	-5.48786e+12	4.49065e+09	-683151	-1.27625e+43	-5.29644e+41	4.32385e+38	-8.34342e+34	-0.000607962	5.76952e-06	2.56674e+159	0.000487519	3.11974e+14	5.65491e+28		0.0292603	0.00409645	0.482796	0.0687618	0.138987
	0.99	0.778976	0.0062	0.01705	0.03038	0	1000	140	16500	2350	4750	-0.000756272	1.80784e-06	-0.0436901	0.006138	0.000214757	0.0442918	0.0175879	0.0615794	-0.0317373	2.75	4.9	39.1982	80.6023	1.25154e+06	-25077.2	17.05	-1.24934e+06	2.8866e+15	-1.07961e+14	-4.56743e+12	4.16688e+09	-683151	-6.67418e+42	-2.96799e+41	2.70021e+38	-5.80823e+34	-0.000699645	7.12261e-06	3.10846e+158	0.000542307	2.56177e+14	3.74076e+28		0.0308113	0.00431358	0.508386	0.0724066	0.146354
			[A]in	[B]in	[C]in	[H2O]in						[AB]eq	[AB2]eq	[AC]eq	[AC2]eq	[ABC]eq	[A]eq	[B]eq	[C]eq	[H2O]eq	[B]in/[A]in	[C]in/[A]in
	r	eq K1	a	b	c	w	K1	K2	K3	K4	K5	x	y	z	t	u3	a-(x+y+z+t+u3)	b-(x+2y+u3)	c-(z+2t+u3)	w+(x+2y+z+2t+2u3)			F	G	H	I	J	K	a	b	g	d	e	t3	t2	t1	t0	m	n	discr III	ltrig	h	r		K1rec	K2rec	K3rec	K4rec	K5rec
	0.01	0.0791689	0.0062	0.01705	0.03038	0	1000	140	16500	2350	4750	5.08798e-05	7.77985e-08	0.00142406	6.2e-05	4.47749e-06	0.00465851	0.0169945	0.0288275	0.00160805	2.75	4.9	3880.62	7979.63	1.23903e+08	-3.98462e+06	17.05	-1.23684e+08	2.82916e+19	-1.70265e+18	-3.77123e+16	3.21465e+11	-683151	-1.22004e+55	-2.70306e+53	2.30413e+48	-4.90411e+42	-0.000163811	8.06976e-07	4.06101e+200	4.39859e-06	2.67725e+18	5.03244e+36		0.00103345	0.000144683	0.0170519	0.0024286	0.00490888
	0.1	0.0382295	0.0062	0.01705	0.03038	0	1000	140	16500	2350	4750	0.000123767	9.4661e-07	0.0031404	0.00062	4.93896e-05	0.00226549	0.016875	0.0259502	0.00460484	2.75	4.9	388.062	797.963	1.23903e+07	-384668	17.05	-1.23684e+07	2.82916e+17	-1.64346e+16	-3.8694e+14	3.29827e+10	-683151	-1.16142e+49	-2.74253e+47	2.33765e+43	-4.92289e+38	-0.00018788	9.91213e-07	4.15306e+179	4.67415e-05	2.66266e+16	4.88539e+32		0.0149078	0.00208709	0.245978	0.0350332	0.0708118
	0.2	0.0221879	0.0062	0.01705	0.03038	0	1000	140	16500	2350	4750	0.000141477	2.12161e-06	0.00339105	0.00124	0.000104568	0.00132078	0.0167997	0.0244044	0.00622591	2.75	4.9	194.031	398.981	6.19513e+06	-184671	17.05	-6.18421e+06	7.0729e+16	-3944221761801074	-9.92638e+13	1.69559e+10	-683151	-1.71448e+47	-4.34141e+45	7.41485e+41	-3.09626e+37	-0.00021806	1.23939e-06	1.9958e+173	9.65828e-05	6615997031926021	2.9533e+31		0.0396967	0.00555754	0.654995	0.0932872	0.188559
	0.3	0.0133861	0.0062	0.01705	0.03038	0	1000	140	16500	2350	4750	0.000140926	3.4764e-06	0.00323187	0.00186	0.000163936	0.000799794	0.0167382	0.0232642	0.00742762	2.75	4.9	129.354	265.988	4.13009e+06	-118005	17.05	-4.12281e+06	3.14351e+16	-1679912517502316	-4.51486e+13	1.16137e+10	-683151	-1.4186e+46	-3.8496e+44	9.89945e+40	-6.16781e+36	-0.000252445	1.54382e-06	3.96468e+169	0.000148326	2.9222e+15	5.64053e+30		0.0781903	0.0109466	1.29014	0.183747	0.371404
	0.4	0.00794937	0.0062	0.01705	0.03038	0	1000	140	16500	2350	4750	0.000130537	5.00562e-06	0.00288073	0.00248	0.000227148	0.000476581	0.0166823	0.0223121	0.00843557	2.75	4.9	97.0155	199.491	3.09757e+06	-84672.4	17.05	-3.09211e+06	1.76823e+16	-9.03846e+14	-2.59241e+13	8.94254e+09	-683151	-2.3733e+45	-6.90015e+43	2.37897e+40	-1.97212e+36	-0.000291793	1.91846e-06	9.1928e+166	0.00020161	1.63336e+15	1.72506e+30		0.138502	0.0193902	2.28528	0.325479	0.657883
	0.5	0.00446289	0.0062	0.01705	0.03038	0	1000	140	16500	2350	4750	0.000113473	6.7152e-06	0.00241722	0.0031	0.000294147	0.000268445	0.0166289	0.0214686	0.00933242	2.75	4.9	77.6124	159.593	2.47805e+06	-64672.6	17.05	-2.47368e+06	1.13166e+16	-5.52155e+14	-1.6896e+13	7.33986e+09	-683151	-5.83118e+44	-1.81667e+43	7.88558e+39	-8.17943e+35	-0.000337055	2.38171e-06	8.13636e+164	0.000256267	1.03862e+15	6.82764e+29		0.237229	0.033212	3.91427	0.557488	1.12684
	0.6	0.00224175	0.0062	0.01705	0.03038	0	1000	140	16500	2350	4750	9.1255e-05	8.61721e-06	0.00187982	0.00372	0.000365013	0.000135293	0.0165765	0.0206952	0.0101583	2.75	4.9	64.677	132.994	2.06504e+06	-51339.5	17.05	-2.0614e+06	7858781411014558	-3.65172e+14	-1.19216e+13	6.27141e+09	-683151	-1.82449e+44	-6.09416e+42	3.20224e+39	-4.00189e+35	-0.000389452	2.95811e-06	1.67084e+163	0.000312213	716535013977370	3.18073e+29		0.413344	0.0578682	6.82018	0.97136	1.96339
	0.7	0.00090174	0.0062	0.01705	0.03038	0	1000	140	16500	2350	4750	6.46931e-05	1.07284e-05	0.00129005	0.00434	0.000439912	5.46145e-05	0.0165239	0.01997	0.010936	2.75	4.9	55.4374	113.995	1.77004e+06	-41815.8	17.05	-1.76692e+06	5773798587684171	-2.54868e+14	-8.88011e+12	5.50823e+09	-683151	-6.73568e+43	-2.41461e+42	1.49551e+39	-2.19556e+35	-0.000450563	3.68098e-06	6.10305e+161	0.000369409	5.2291e+14	1.65807e+29		0.783963	0.109755	12.9354	1.84231	3.72382
	0.8	0.00020629	0.0062	0.01705	0.03038	0	1000	140	16500	2350	4750	3.42275e-05	1.30698e-05	0.000661081	0.00496	0.000519073	1.25491e-05	0.0164706	0.0192798	0.0116796	2.75	4.9	48.5077	99.7453	1.54878e+06	-34673	17.05	-1.54605e+06	4420564543695691	-1.84857e+14	-6.87872e+12	4.93584e+09	-683151	-2.80297e+43	-1.08001e+42	7.73486e+38	-1.31041e+35	-0.00052247	4.59642e-06	3.38265e+160	0.000427842	3.97617e+14	9.38397e+28		1.93412	0.270777	31.913	4.54518	9.18707
	0.89	1.95147e-06	0.0062	0.01705	0.03038	0	1000	140	16500	2350	4750	3.65641e-06	1.53946e-05	6.86331e-05	0.005518	0.000594194	1.21582e-07	0.0164214	0.0186812	0.0123275	2.75	4.9	43.6025	89.6587	1.39216e+06	-29616.9	17.05	-1.38971e+06	3571722393593286	-1.41888e+14	-5.60694e+12	4.53067e+09	-683151	-1.37602e+43	-5.6676e+41	4.56915e+38	-8.70699e+34	-0.000598703	5.63822e-06	3.28236e+159	0.000481495	3.1925e+14	5.93438e+28		22.5762	3.16066	372.506	53.054	107.237
	0.899	2.27939e-08	0.0062	0.01705	0.03038	0	1000	140	16500	2350	4750	4.38248e-07	1.56393e-05	8.20275e-06	0.0055738	0.000601918	1.71928e-09	0.0164164	0.0186223	0.0123914	2.75	4.9	43.1659	88.7611	1.37823e+06	-29167	17.05	-1.3758e+06	3500566453104165	-1.38329e+14	-5.49959e+12	4.49461e+09	-683151	-1.28585e+43	-5.33226e+41	4.34766e+38	-8.37889e+34	-0.000607029	5.75624e-06	2.63036e+159	0.000486916	3.12691e+14	5.68213e+28		192.404	26.9363	3174.67	452.145	913.911
	0.8998	1.46678e-09	0.0062	0.01705	0.03038	0	1000	140	16500	2350	4750	1.50778e-07	1.56611e-05	2.82141e-06	0.00557876	0.000602606	2.03216e-10	0.0164159	0.0186171	0.012397	2.75	4.9	43.1276	88.6822	1.377e+06	-29127.4	17.05	-1.37457e+06	3.49434e+15	-1.38018e+14	-5.4902e+12	4.49144e+09	-683151	-1.27817e+43	-5.30359e+41	4.3286e+38	-8.3505e+34	-0.000607776	5.76686e-06	2.57934e+159	0.000487398	3.12117e+14	5.66034e+28		560.315	78.44	9245.2	1316.67	2661.36
	0.8999	5.11133e-10	0.0062	0.01705	0.03038	0	1000	140	16500	2350	4750	1.14828e-07	1.56638e-05	2.14864e-06	0.00557938	0.000602693	1.17858e-10	0.0164159	0.0186164	0.0123977	2.75	4.9	43.1228	88.6724	1.37685e+06	-29122.5	17.05	-1.37442e+06	3493568043552343	-1.37979e+14	-5.48903e+12	4.49105e+09	-683151	-1.27721e+43	-5.30001e+41	4.32623e+38	-8.34696e+34	-0.000607869	5.76819e-06	2.57303e+159	0.000487459	3.12046e+14	5.65763e+28		735.813	103.022	12140.9	1729.3	3495.39
	0.899984	-2.61211e-14	0.0062	0.01705	0.03038	0	1000	140	16500	2350	4750	8.4512e-08	1.56661e-05	1.58133e-06	0.0055799	0.000602765	6.38276e-11	0.0164158	0.0186158	0.0123983	2.75	4.9	43.1187	88.6641	1.37672e+06	-29118.3	17.05	-1.37429e+06	3492913445796989	-1.37946e+14	-5.48804e+12	4.49071e+09	-683151	-1.2764e+43	-5.297e+41	4.32423e+38	-8.34397e+34	-0.000607948	5.76931e-06	2.56773e+159	0.000487509	3.11985e+14	5.65534e+28		1000.02	140.005	16500.4	2350.09	4750.18
	0.89999	-2.49787e-11	0.0062	0.01705	0.03038	0	1000	140	16500	2350	4750	8.24698e-08	1.56663e-05	1.54311e-06	0.00557994	0.00060277	6.07653e-11	0.0164158	0.0186158	0.0123984	2.75	4.9	43.1185	88.6635	1.37671e+06	-29118	17.05	-1.37428e+06	3492869357116524	-1.37944e+14	-5.48797e+12	4.49069e+09	-683151	-1.27635e+43	-5.2968e+41	4.32409e+38	-8.34377e+34	-0.000607953	5.76939e-06	2.56737e+159	0.000487513	3.11981e+14	5.65518e+28		1025.04	143.474	16913.2	2408.32	4867.88
	0.9	-6.51273e-11	0.0062	0.01705	0.03038	0	1000	140	16500	2350	4750	7.88742e-08	1.56666e-05	1.47583e-06	0.00558	0.000602779	5.56044e-11	0.0164158	0.0186157	0.0123984	2.75	4.9	43.118	88.6625	1.3767e+06	-29117.5	17.05	-1.37427e+06	3492791738228691	-1.3794e+14	-5.48786e+12	4.49065e+09	-683151	-1.27625e+43	-5.29644e+41	4.32385e+38	-8.34342e+34	-0.000607962	5.76952e-06	2.56674e+159	0.000487519	3.11974e+14	5.65491e+28		1071.35	150.018	17677.3	2518.16	5089.9
	0.900219	6.69491e-15	0.0062	0.01705	0.03038	0	1000	140	16500	2350	4750	-1.68198e-11	1.56726e-05	-3.14698e-10	0.00558136	0.000602968	-1.22975e-14	0.0164157	0.0186143	0.0124	2.75	4.9	43.1075	88.6409	1.37636e+06	-29106.7	17.05	-1.37393e+06	3.49109e+15	-1.37855e+14	-5.48529e+12	4.48978e+09	-683151	-1.27416e+43	-5.28862e+41	4.31865e+38	-8.33566e+34	-0.000608167	5.77244e-06	2.553e+159	0.000487651	3.11817e+14	5.64896e+28		1033.16	-703852	17047.2	-1.18147e+07	-2.38807e+07
	0.905	4.53273e-07	0.0062	0.01705	0.03038	0	1000	140	16500	2350	4750	-1.72339e-06	1.58036e-05	-3.21957e-05	0.005611	0.000607089	2.63111e-08	0.016413	0.0185831	0.0124339	2.75	4.9	42.8798	88.1727	1.36909e+06	-28872	17.05	-1.36668e+06	3.4543e+15	-1.36019e+14	-5.42973e+12	4.47098e+09	-683151	-1.22944e+43	-5.12146e+41	4.20715e+38	-8.16893e+34	-0.000612657	5.83647e-06	2.27183e+159	0.000490536	3.08427e+14	5.52117e+28		-49.6207	-6.9469	-818.742	-116.609	-235.698
	0.91	1.84464e-06	0.0062	0.01705	0.03038	0	1000	140	16500	2350	4750	-3.53465e-06	1.59414e-05	-6.59283e-05	0.005642	0.000611412	1.09722e-07	0.0164102	0.0185505	0.0124692	2.75	4.9	42.6442	87.6882	1.36157e+06	-28629.1	17.05	-1.35917e+06	3416448868452167	-1.34131e+14	-5.37252e+12	4.45152e+09	-683151	-1.18454e+43	-4.95314e+41	4.09421e+38	-7.9991e+34	-0.000617395	5.9043e-06	2.012e+159	0.000493556	3.04939e+14	5.39126e+28		-24.4781	-3.42693	-403.889	-57.5235	-116.271
	0.92	7.39843e-06	0.0062	0.01705	0.03038	0	1000	140	16500	2350	4750	-7.18416e-06	1.62192e-05	-0.000133575	0.005704	0.000620094	4.45504e-07	0.0164047	0.0184855	0.0125399	2.75	4.9	42.1806	86.7351	1.34677e+06	-28151.4	17.05	-1.34439e+06	3342581885592205	-1.30454e+14	-5.26077e+12	4.41323e+09	-683151	-1.10015e+43	-4.63534e+41	3.87908e+38	-7.67281e+34	-0.000627004	6.04268e-06	1.58088e+159	0.000499605	2.98134e+14	5.14237e+28		-12.3268	-1.72575	-203.392	-28.968	-58.5523
	0.93	1.6577e-05	0.0062	0.01705	0.03038	0	1000	140	16500	2350	4750	-1.08697e-05	1.64998e-05	-0.000201459	0.005766	0.000628826	1.00249e-06	0.016399	0.0184206	0.0126103	2.75	4.9	41.7271	85.8024	1.33229e+06	-27683.9	17.05	-1.32994e+06	3.27108e+15	-1.26903e+14	-5.15247e+12	4.37577e+09	-683151	-1.02245e+43	-4.3409e+41	3.67738e+38	-7.36343e+34	-0.000636795	6.18477e-06	1.245e+159	0.000505667	2.9155e+14	4.90727e+28		-8.33763	-1.16727	-137.571	-19.5934	-39.6038
	0.94	2.92986e-05	0.0062	0.01705	0.03038	0	1000	140	16500	2350	4750	-1.45911e-05	1.67834e-05	-0.000269576	0.005828	0.000637608	1.77593e-06	0.0163934	0.018356	0.0126806	2.75	4.9	41.2832	84.8896	1.31811e+06	-27226.3	17.05	-1.31579e+06	3201857523727071	-123473252190435	-5.04747e+12	4.3391e+09	-683151	-9.5085e+42	-4.06789e+41	3.48814e+38	-7.0699e+34	-0.000646773	6.3307e-06	9.82697e+158	0.000511742	2.85176e+14	4.68509e+28		-6.35527	-0.889737	-104.862	-14.9349	-30.1875
	0.95	4.54843e-05	0.0062	0.01705	0.03038	0	1000	140	16500	2350	4750	-1.83486e-05	1.707e-05	-0.000337922	0.00589	0.00064644	2.76123e-06	0.0163878	0.0182915	0.0127507	2.75	4.9	40.8486	83.9961	1.30424e+06	-26778.4	17.05	-1.30194e+06	3.1348e+15	-1.20159e+14	-4.94563e+12	4.30321e+09	-683151	-8.84813e+42	-3.81454e+41	3.31049e+38	-6.79124e+34	-0.000656943	6.4806e-06	7.77361e+158	0.000517829	2.79005e+14	4.47497e+28		-5.17032	-0.723845	-85.3103	-12.1503	-24.559
	0.99	0.000143372	0.0062	0.01705	0.03038	0	1000	140	16500	2350	4750	-3.37395e-05	1.82469e-05	-0.00061352	0.006138	0.000682279	8.73403e-06	0.016365	0.0180352	0.0130298	2.75	4.9	39.1982	80.6023	1.25154e+06	-25077.2	17.05	-1.24934e+06	2.8866e+15	-1.07961e+14	-4.56743e+12	4.16688e+09	-683151	-6.67418e+42	-2.96799e+41	2.70021e+38	-5.80823e+34	-0.000699645	7.12261e-06	3.10846e+158	0.000542307	2.56177e+14	3.74076e+28		-3.07571	-0.4306	-50.7492	-7.22792	-14.6096
	r	eq K1	a	b	c	w	K1	K2	K3	K4	K5	x	y	z	t	u4	a-(x+y+z+t+u4)	b-(x+2y+u4)	c-(z+2t+u4)	w+(x+2y+z+2t+2u4)			F	G	H	I	J	K	a	b	g	d	e	t3	t2	t1	t0	m	n	discr III	ltrig	h	r		K1rec	K2rec	K3rec	K4rec	K5rec
	0.01	-87084.1	0.0062	0.01705	0.03038	0	1000	140	16500	2350	4750	-27.9939	23.2489	-0.0453241	6.2e-05	0.0774018	4.71901	-18.5643	-0.00182164	18.6136	2.75	4.9	3880.62	7979.63	1.23903e+08	-3.98462e+06	17.05	-1.23684e+08	2.82916e+19	-1.70265e+18	-3.77123e+16	3.21465e+11	-683151	-1.22004e+55	-2.70306e+53	2.30413e+48	-4.90411e+42	-0.000163811	8.06976e-07	4.06101e+200	4.39859e-06	2.67725e+18	5.03244e+36		5.94788	0.832704	98.1401	13.9775	28.2524
	0.1	-841.2	0.0062	0.01705	0.03038	0	1000	140	16500	2350	4750	-2.73728	2.24457	-0.0451046	0.00062	0.076053	0.46734	-1.81087	-0.00180844	1.86011	2.75	4.9	388.062	797.963	1.23903e+07	-384668	17.05	-1.23684e+07	2.82916e+17	-1.64346e+16	-3.8694e+14	3.29827e+10	-683151	-1.16142e+49	-2.74253e+47	2.33765e+43	-4.92289e+38	-0.00018788	9.91213e-07	4.15306e+179	4.67415e-05	2.66266e+16	4.88539e+32		6.01641	0.842297	99.2707	14.1386	28.5779
	0.2	-202.117	0.0062	0.01705	0.03038	0	1000	140	16500	2350	4750	-1.33413	1.07831	-0.044855	0.00124	0.0745481	0.231091	-0.879984	-0.00179309	0.929207	2.75	4.9	194.031	398.981	6.19513e+06	-184671	17.05	-6.18421e+06	7.0729e+16	-3944221761801074	-9.92638e+13	1.69559e+10	-683151	-1.71448e+47	-4.34141e+45	7.41485e+41	-3.09626e+37	-0.00021806	1.23939e-06	1.9958e+173	9.65828e-05	6615997031926021	2.9533e+31		6.09612	0.853457	100.586	14.3259	28.9566
	0.3	-86.218	0.0062	0.01705	0.03038	0	1000	140	16500	2350	4750	-0.866418	0.690012	-0.0445993	0.00186	0.0730362	0.152309	-0.569592	-0.00177697	0.618799	2.75	4.9	129.354	265.988	4.13009e+06	-118005	17.05	-4.12281e+06	3.14351e+16	-1679912517502316	-4.51486e+13	1.16137e+10	-683151	-1.4186e+46	-3.8496e+44	9.89945e+40	-6.16781e+36	-0.000252445	1.54382e-06	3.96468e+169	0.000148326	2.9222e+15	5.64053e+30		6.17997	0.865196	101.97	14.5229	29.3549
	0.4	-46.4809	0.0062	0.01705	0.03038	0	1000	140	16500	2350	4750	-0.63256	0.496207	-0.0443372	0.00248	0.0715172	0.112894	-0.41432	-0.00176003	0.46351	2.75	4.9	97.0155	199.491	3.09757e+06	-84672.4	17.05	-3.09211e+06	1.76823e+16	-9.03846e+14	-2.59241e+13	8.94254e+09	-683151	-2.3733e+45	-6.90015e+43	2.37897e+40	-1.97212e+36	-0.000291793	1.91846e-06	9.1928e+166	0.00020161	1.63336e+15	1.72506e+30		6.26839	0.877574	103.428	14.7307	29.7748
	0.5	-28.4671	0.0062	0.01705	0.03038	0	1000	140	16500	2350	4750	-0.492246	0.3802	-0.0440686	0.0031	0.0699908	0.0892238	-0.321095	-0.00174219	0.370267	2.75	4.9	77.6124	159.593	2.47805e+06	-64672.6	17.05	-2.47368e+06	1.13166e+16	-5.52155e+14	-1.6896e+13	7.33986e+09	-683151	-5.83118e+44	-1.81667e+43	7.88558e+39	-8.17943e+35	-0.000337055	2.38171e-06	8.13636e+164	0.000256267	1.03862e+15	6.82764e+29		6.36185	0.89066	104.971	14.9504	30.2188
	0.6	-18.8867	0.0062	0.01705	0.03038	0	1000	140	16500	2350	4750	-0.398705	0.303095	-0.0437931	0.00372	0.0684565	0.0734265	-0.258892	-0.00172341	0.308046	2.75	4.9	64.677	132.994	2.06504e+06	-51339.5	17.05	-2.0614e+06	7858781411014558	-3.65172e+14	-1.19216e+13	6.27141e+09	-683151	-1.82449e+44	-6.09416e+42	3.20224e+39	-4.00189e+35	-0.000389452	2.95811e-06	1.67084e+163	0.000312213	716535013977370	3.18073e+29		6.46094	0.904531	106.605	15.1832	30.6894
	0.7	-13.2335	0.0062	0.01705	0.03038	0	1000	140	16500	2350	4750	-0.331892	0.248221	-0.0435105	0.00434	0.0669141	0.0621274	-0.214414	-0.0017036	0.263548	2.75	4.9	55.4374	113.995	1.77004e+06	-41815.8	17.05	-1.76692e+06	5773798587684171	-2.54868e+14	-8.88011e+12	5.50823e+09	-683151	-6.73568e+43	-2.41461e+42	1.49551e+39	-2.19556e+35	-0.000450563	3.68098e-06	6.10305e+161	0.000369409	5.2291e+14	1.65807e+29		6.56628	0.91928	108.344	15.4308	31.1898
	0.8	-9.64458	0.0062	0.01705	0.03038	0	1000	140	16500	2350	4750	-0.281784	0.207242	-0.0432205	0.00496	0.0653632	0.0536393	-0.181013	-0.00168268	0.230126	2.75	4.9	48.5077	99.7453	1.54878e+06	-34673	17.05	-1.54605e+06	4420564543695691	-1.84857e+14	-6.87872e+12	4.93584e+09	-683151	-2.80297e+43	-1.08001e+42	7.73486e+38	-1.31041e+35	-0.00052247	4.59642e-06	3.38265e+160	0.000427842	3.97617e+14	9.38397e+28		6.67865	0.935011	110.198	15.6948	31.7236
	0.9	-7.23907	0.0062	0.01705	0.03038	0	1000	140	16500	2350	4750	-0.242813	0.175528	-0.0429228	0.00558	0.0638034	0.0470247	-0.154996	-0.00166055	0.204086	2.75	4.9	43.118	88.6625	1.3767e+06	-29117.5	17.05	-1.37427e+06	3492791738228691	-1.3794e+14	-5.48786e+12	4.49065e+09	-683151	-1.27625e+43	-5.29644e+41	4.32385e+38	-8.34342e+34	-0.000607962	5.76952e-06	2.56674e+159	0.000487519	3.11974e+14	5.65491e+28		6.79892	0.951849	112.182	15.9775	32.2949
	0.99	-5.70182	0.0062	0.01705	0.03038	0	1000	140	16500	2350	4750	-0.214472	0.152586	-0.0426479	0.006138	0.0623914	0.0422039	-0.136042	-0.00163952	0.185112	2.75	4.9	39.1982	80.6023	1.25154e+06	-25077.2	17.05	-1.24934e+06	2.8866e+15	-1.07961e+14	-4.56743e+12	4.16688e+09	-683151	-6.67418e+42	-2.96799e+41	2.70021e+38	-5.80823e+34	-0.000699645	7.12261e-06	3.10846e+158	0.000542307	2.56177e+14	3.74076e+28		6.91477	0.968068	114.094	16.2497	32.8451
[truncated: 11 more columns]
