# Supplementary material for: Transfer of structural units through imine exchanges, in solution or without solvent: successive transiminations, stimuli (pH)-modulated covalent switches, and mathematical models
Source: Front Chem. 2026 Apr 13;13:1241625. doi: 10.3389/fchem.2025.1241625 (PMC13112204; doi:10.3389/fchem.2025.1241625)
Supplement: Supplementary file 1 [file Supplementaryfile1.zip › Supplementary Material/g-S1-A1B2_75C4_9-W10.xlsx]

## Sheet: Feuil1
Composition at equilibrium								^
Mixture: dialdehyde A + amine B + amine C
Set S1		general approach			paper -> sections 5.2.2.1, 5.2.4.iii.2				Inputs: a, b, c, w, K1 to K5, r
		[C]in/[A]in = 4.9
		[B]in/[A]in = 2.75
		[H2O]in/[A]in = 10
		t = r·a
t3 ¹ 0, t2 ¹ 0																																													recalc
discr III < 0
			[A]in	[B]in	[C]in	[H2O]in						[AB]eq	[AB2]eq	[AC]eq	[AC2]eq	[ABC]eq	[A]eq	[B]eq	[C]eq	[H2O]eq	[B]in/[A]in	[C]in/[A]in
	r	eq K1	a	b	c	w	K1	K2	K3	K4	K5	x	y	z	t	u1	a-(x+y+z+t+u1)	b-(x+2y+u1)	c-(z+2t+u1)	w+(x+2y+z+2t+2u1)			F	G	H	I	J	K	a	b	g	d	e	t3	t2	t1	t0	m	n	discr III	lr	h	r		K1rec	K2rec	K3rec	K4rec	K5rec
	0.01	#NUM!	0.0062	0.01705	0.03038	0.062	1000	140	16500	2350	4750	#NUM!	#NUM!	#NUM!	6.2e-05	#NUM!	#NUM!	#NUM!	#NUM!	#NUM!	2.75	4.9	3880.62	7979.63	1.23903e+08	-3.98462e+06	17.05	-1.23684e+08	2.82916e+19	-1.70265e+18	-3.77123e+16	3.21465e+11	-683151	-1.22004e+55	-2.70306e+53	2.30413e+48	-4.90411e+42	-0.000163811	8.06976e-07	4.06101e+200	#NUM!	#NUM!	#NUM!		#NUM!	#NUM!	#NUM!	#NUM!	#NUM!
	0.1	#NUM!	0.0062	0.01705	0.03038	0.062	1000	140	16500	2350	4750	#NUM!	#NUM!	#NUM!	0.00062	#NUM!	#NUM!	#NUM!	#NUM!	#NUM!	2.75	4.9	388.062	797.963	1.23903e+07	-384668	17.05	-1.23684e+07	2.82916e+17	-1.64346e+16	-3.8694e+14	3.29827e+10	-683151	-1.16142e+49	-2.74253e+47	2.33765e+43	-4.92289e+38	-0.00018788	9.91213e-07	4.15306e+179	#NUM!	#NUM!	#NUM!		#NUM!	#NUM!	#NUM!	#NUM!	#NUM!
	0.2	#NUM!	0.0062	0.01705	0.03038	0.062	1000	140	16500	2350	4750	#NUM!	#NUM!	#NUM!	0.00124	#NUM!	#NUM!	#NUM!	#NUM!	#NUM!	2.75	4.9	194.031	398.981	6.19513e+06	-184671	17.05	-6.18421e+06	7.0729e+16	-3944221761801074	-9.92638e+13	1.69559e+10	-683151	-1.71448e+47	-4.34141e+45	7.41485e+41	-3.09626e+37	-0.00021806	1.23939e-06	1.9958e+173	#NUM!	#NUM!	#NUM!		#NUM!	#NUM!	#NUM!	#NUM!	#NUM!
	0.3	#NUM!	0.0062	0.01705	0.03038	0.062	1000	140	16500	2350	4750	#NUM!	#NUM!	#NUM!	0.00186	#NUM!	#NUM!	#NUM!	#NUM!	#NUM!	2.75	4.9	129.354	265.988	4.13009e+06	-118005	17.05	-4.12281e+06	3.14351e+16	-1679912517502316	-4.51486e+13	1.16137e+10	-683151	-1.4186e+46	-3.8496e+44	9.89945e+40	-6.16781e+36	-0.000252445	1.54382e-06	3.96468e+169	#NUM!	#NUM!	#NUM!		#NUM!	#NUM!	#NUM!	#NUM!	#NUM!
	0.4	#NUM!	0.0062	0.01705	0.03038	0.062	1000	140	16500	2350	4750	#NUM!	#NUM!	#NUM!	0.00248	#NUM!	#NUM!	#NUM!	#NUM!	#NUM!	2.75	4.9	97.0155	199.491	3.09757e+06	-84672.4	17.05	-3.09211e+06	1.76823e+16	-9.03846e+14	-2.59241e+13	8.94254e+09	-683151	-2.3733e+45	-6.90015e+43	2.37897e+40	-1.97212e+36	-0.000291793	1.91846e-06	9.1928e+166	#NUM!	#NUM!	#NUM!		#NUM!	#NUM!	#NUM!	#NUM!	#NUM!
	0.5	#NUM!	0.0062	0.01705	0.03038	0.062	1000	140	16500	2350	4750	#NUM!	#NUM!	#NUM!	0.0031	#NUM!	#NUM!	#NUM!	#NUM!	#NUM!	2.75	4.9	77.6124	159.593	2.47805e+06	-64672.6	17.05	-2.47368e+06	1.13166e+16	-5.52155e+14	-1.6896e+13	7.33986e+09	-683151	-5.83118e+44	-1.81667e+43	7.88558e+39	-8.17943e+35	-0.000337055	2.38171e-06	8.13636e+164	#NUM!	#NUM!	#NUM!		#NUM!	#NUM!	#NUM!	#NUM!	#NUM!
	0.6	#NUM!	0.0062	0.01705	0.03038	0.062	1000	140	16500	2350	4750	#NUM!	#NUM!	#NUM!	0.00372	#NUM!	#NUM!	#NUM!	#NUM!	#NUM!	2.75	4.9	64.677	132.994	2.06504e+06	-51339.5	17.05	-2.0614e+06	7858781411014558	-3.65172e+14	-1.19216e+13	6.27141e+09	-683151	-1.82449e+44	-6.09416e+42	3.20224e+39	-4.00189e+35	-0.000389452	2.95811e-06	1.67084e+163	#NUM!	#NUM!	#NUM!		#NUM!	#NUM!	#NUM!	#NUM!	#NUM!
	0.7	#NUM!	0.0062	0.01705	0.03038	0.062	1000	140	16500	2350	4750	#NUM!	#NUM!	#NUM!	0.00434	#NUM!	#NUM!	#NUM!	#NUM!	#NUM!	2.75	4.9	55.4374	113.995	1.77004e+06	-41815.8	17.05	-1.76692e+06	5773798587684171	-2.54868e+14	-8.88011e+12	5.50823e+09	-683151	-6.73568e+43	-2.41461e+42	1.49551e+39	-2.19556e+35	-0.000450563	3.68098e-06	6.10305e+161	#NUM!	#NUM!	#NUM!		#NUM!	#NUM!	#NUM!	#NUM!	#NUM!
	0.8	#NUM!	0.0062	0.01705	0.03038	0.062	1000	140	16500	2350	4750	#NUM!	#NUM!	#NUM!	0.00496	#NUM!	#NUM!	#NUM!	#NUM!	#NUM!	2.75	4.9	48.5077	99.7453	1.54878e+06	-34673	17.05	-1.54605e+06	4420564543695691	-1.84857e+14	-6.87872e+12	4.93584e+09	-683151	-2.80297e+43	-1.08001e+42	7.73486e+38	-1.31041e+35	-0.00052247	4.59642e-06	3.38265e+160	#NUM!	#NUM!	#NUM!		#NUM!	#NUM!	#NUM!	#NUM!	#NUM!
	0.9	#NUM!	0.0062	0.01705	0.03038	0.062	1000	140	16500	2350	4750	#NUM!	#NUM!	#NUM!	0.00558	#NUM!	#NUM!	#NUM!	#NUM!	#NUM!	2.75	4.9	43.118	88.6625	1.3767e+06	-29117.5	17.05	-1.37427e+06	3492791738228691	-1.3794e+14	-5.48786e+12	4.49065e+09	-683151	-1.27625e+43	-5.29644e+41	4.32385e+38	-8.34342e+34	-0.000607962	5.76952e-06	2.56674e+159	#NUM!	#NUM!	#NUM!		#NUM!	#NUM!	#NUM!	#NUM!	#NUM!
	0.99	#NUM!	0.0062	0.01705	0.03038	0.062	1000	140	16500	2350	4750	#NUM!	#NUM!	#NUM!	0.006138	#NUM!	#NUM!	#NUM!	#NUM!	#NUM!	2.75	4.9	39.1982	80.6023	1.25154e+06	-25077.2	17.05	-1.24934e+06	2.8866e+15	-1.07961e+14	-4.56743e+12	4.16688e+09	-683151	-6.67418e+42	-2.96799e+41	2.70021e+38	-5.80823e+34	-0.000699645	7.12261e-06	3.10846e+158	#NUM!	#NUM!	#NUM!		#NUM!	#NUM!	#NUM!	#NUM!	#NUM!
	r	eq K1	a	b	c	w	K1	K2	K3	K4	K5	x	y	z	t	u2	a-(x+y+z+t+u2)	b-(x+2y+u2)	c-(z+2t+u2)	w+(x+2y+z+2t+2u2)			F	G	H	I	J	K	a	b	g	d	e	t3	t2	t1	t0	m	n	discr III	lr	h	r		K1rec	K2rec	K3rec	K4rec	K5rec
	0.01	#NUM!	0.0062	0.01705	0.03038	0.062	1000	140	16500	2350	4750	#NUM!	#NUM!	#NUM!	6.2e-05	#NUM!	#NUM!	#NUM!	#NUM!	#NUM!	2.75	4.9	3880.62	7979.63	1.23903e+08	-3.98462e+06	17.05	-1.23684e+08	2.82916e+19	-1.70265e+18	-3.77123e+16	3.21465e+11	-683151	-1.22004e+55	-2.70306e+53	2.30413e+48	-4.90411e+42	-0.000163811	8.06976e-07	4.06101e+200	#NUM!	#NUM!	#NUM!		#NUM!	#NUM!	#NUM!	#NUM!	#NUM!
	0.1	#NUM!	0.0062	0.01705	0.03038	0.062	1000	140	16500	2350	4750	#NUM!	#NUM!	#NUM!	0.00062	#NUM!	#NUM!	#NUM!	#NUM!	#NUM!	2.75	4.9	388.062	797.963	1.23903e+07	-384668	17.05	-1.23684e+07	2.82916e+17	-1.64346e+16	-3.8694e+14	3.29827e+10	-683151	-1.16142e+49	-2.74253e+47	2.33765e+43	-4.92289e+38	-0.00018788	9.91213e-07	4.15306e+179	#NUM!	#NUM!	#NUM!		#NUM!	#NUM!	#NUM!	#NUM!	#NUM!
	0.2	#NUM!	0.0062	0.01705	0.03038	0.062	1000	140	16500	2350	4750	#NUM!	#NUM!	#NUM!	0.00124	#NUM!	#NUM!	#NUM!	#NUM!	#NUM!	2.75	4.9	194.031	398.981	6.19513e+06	-184671	17.05	-6.18421e+06	7.0729e+16	-3944221761801074	-9.92638e+13	1.69559e+10	-683151	-1.71448e+47	-4.34141e+45	7.41485e+41	-3.09626e+37	-0.00021806	1.23939e-06	1.9958e+173	#NUM!	#NUM!	#NUM!		#NUM!	#NUM!	#NUM!	#NUM!	#NUM!
	0.3	#NUM!	0.0062	0.01705	0.03038	0.062	1000	140	16500	2350	4750	#NUM!	#NUM!	#NUM!	0.00186	#NUM!	#NUM!	#NUM!	#NUM!	#NUM!	2.75	4.9	129.354	265.988	4.13009e+06	-118005	17.05	-4.12281e+06	3.14351e+16	-1679912517502316	-4.51486e+13	1.16137e+10	-683151	-1.4186e+46	-3.8496e+44	9.89945e+40	-6.16781e+36	-0.000252445	1.54382e-06	3.96468e+169	#NUM!	#NUM!	#NUM!		#NUM!	#NUM!	#NUM!	#NUM!	#NUM!
	0.4	#NUM!	0.0062	0.01705	0.03038	0.062	1000	140	16500	2350	4750	#NUM!	#NUM!	#NUM!	0.00248	#NUM!	#NUM!	#NUM!	#NUM!	#NUM!	2.75	4.9	97.0155	199.491	3.09757e+06	-84672.4	17.05	-3.09211e+06	1.76823e+16	-9.03846e+14	-2.59241e+13	8.94254e+09	-683151	-2.3733e+45	-6.90015e+43	2.37897e+40	-1.97212e+36	-0.000291793	1.91846e-06	9.1928e+166	#NUM!	#NUM!	#NUM!		#NUM!	#NUM!	#NUM!	#NUM!	#NUM!
	0.5	#NUM!	0.0062	0.01705	0.03038	0.062	1000	140	16500	2350	4750	#NUM!	#NUM!	#NUM!	0.0031	#NUM!	#NUM!	#NUM!	#NUM!	#NUM!	2.75	4.9	77.6124	159.593	2.47805e+06	-64672.6	17.05	-2.47368e+06	1.13166e+16	-5.52155e+14	-1.6896e+13	7.33986e+09	-683151	-5.83118e+44	-1.81667e+43	7.88558e+39	-8.17943e+35	-0.000337055	2.38171e-06	8.13636e+164	#NUM!	#NUM!	#NUM!		#NUM!	#NUM!	#NUM!	#NUM!	#NUM!
	0.6	#NUM!	0.0062	0.01705	0.03038	0.062	1000	140	16500	2350	4750	#NUM!	#NUM!	#NUM!	0.00372	#NUM!	#NUM!	#NUM!	#NUM!	#NUM!	2.75	4.9	64.677	132.994	2.06504e+06	-51339.5	17.05	-2.0614e+06	7858781411014558	-3.65172e+14	-1.19216e+13	6.27141e+09	-683151	-1.82449e+44	-6.09416e+42	3.20224e+39	-4.00189e+35	-0.000389452	2.95811e-06	1.67084e+163	#NUM!	#NUM!	#NUM!		#NUM!	#NUM!	#NUM!	#NUM!	#NUM!
	0.7	#NUM!	0.0062	0.01705	0.03038	0.062	1000	140	16500	2350	4750	#NUM!	#NUM!	#NUM!	0.00434	#NUM!	#NUM!	#NUM!	#NUM!	#NUM!	2.75	4.9	55.4374	113.995	1.77004e+06	-41815.8	17.05	-1.76692e+06	5773798587684171	-2.54868e+14	-8.88011e+12	5.50823e+09	-683151	-6.73568e+43	-2.41461e+42	1.49551e+39	-2.19556e+35	-0.000450563	3.68098e-06	6.10305e+161	#NUM!	#NUM!	#NUM!		#NUM!	#NUM!	#NUM!	#NUM!	#NUM!
	0.8	#NUM!	0.0062	0.01705	0.03038	0.062	1000	140	16500	2350	4750	#NUM!	#NUM!	#NUM!	0.00496	#NUM!	#NUM!	#NUM!	#NUM!	#NUM!	2.75	4.9	48.5077	99.7453	1.54878e+06	-34673	17.05	-1.54605e+06	4420564543695691	-1.84857e+14	-6.87872e+12	4.93584e+09	-683151	-2.80297e+43	-1.08001e+42	7.73486e+38	-1.31041e+35	-0.00052247	4.59642e-06	3.38265e+160	#NUM!	#NUM!	#NUM!		#NUM!	#NUM!	#NUM!	#NUM!	#NUM!
	0.9	#NUM!	0.0062	0.01705	0.03038	0.062	1000	140	16500	2350	4750	#NUM!	#NUM!	#NUM!	0.00558	#NUM!	#NUM!	#NUM!	#NUM!	#NUM!	2.75	4.9	43.118	88.6625	1.3767e+06	-29117.5	17.05	-1.37427e+06	3492791738228691	-1.3794e+14	-5.48786e+12	4.49065e+09	-683151	-1.27625e+43	-5.29644e+41	4.32385e+38	-8.34342e+34	-0.000607962	5.76952e-06	2.56674e+159	#NUM!	#NUM!	#NUM!		#NUM!	#NUM!	#NUM!	#NUM!	#NUM!
	0.99	#NUM!	0.0062	0.01705	0.03038	0.062	1000	140	16500	2350	4750	#NUM!	#NUM!	#NUM!	0.006138	#NUM!	#NUM!	#NUM!	#NUM!	#NUM!	2.75	4.9	39.1982	80.6023	1.25154e+06	-25077.2	17.05	-1.24934e+06	2.8866e+15	-1.07961e+14	-4.56743e+12	4.16688e+09	-683151	-6.67418e+42	-2.96799e+41	2.70021e+38	-5.80823e+34	-0.000699645	7.12261e-06	3.10846e+158	#NUM!	#NUM!	#NUM!		#NUM!	#NUM!	#NUM!	#NUM!	#NUM!
	r	eq K1	a	b	c	w	K1	K2	K3	K4	K5	x	y	z	t	u3	a-(x+y+z+t+u3)	b-(x+2y+u3)	c-(z+2t+u3)	w+(x+2y+z+2t+2u3)			F	G	H	I	J	K	a	b	g	d	e	t3	t2	t1	t0	m	n	discr III	lr	h	r		K1rec	K2rec	K3rec	K4rec	K5rec
	0.01	#NUM!	0.0062	0.01705	0.03038	0.062	1000	140	16500	2350	4750	#NUM!	#NUM!	#NUM!	6.2e-05	#NUM!	#NUM!	#NUM!	#NUM!	#NUM!	2.75	4.9	3880.62	7979.63	1.23903e+08	-3.98462e+06	17.05	-1.23684e+08	2.82916e+19	-1.70265e+18	-3.77123e+16	3.21465e+11	-683151	-1.22004e+55	-2.70306e+53	2.30413e+48	-4.90411e+42	-0.000163811	8.06976e-07	4.06101e+200	#NUM!	#NUM!	#NUM!		#NUM!	#NUM!	#NUM!	#NUM!	#NUM!
	0.1	#NUM!	0.0062	0.01705	0.03038	0.062	1000	140	16500	2350	4750	#NUM!	#NUM!	#NUM!	0.00062	#NUM!	#NUM!	#NUM!	#NUM!	#NUM!	2.75	4.9	388.062	797.963	1.23903e+07	-384668	17.05	-1.23684e+07	2.82916e+17	-1.64346e+16	-3.8694e+14	3.29827e+10	-683151	-1.16142e+49	-2.74253e+47	2.33765e+43	-4.92289e+38	-0.00018788	9.91213e-07	4.15306e+179	#NUM!	#NUM!	#NUM!		#NUM!	#NUM!	#NUM!	#NUM!	#NUM!
	0.2	#NUM!	0.0062	0.01705	0.03038	0.062	1000	140	16500	2350	4750	#NUM!	#NUM!	#NUM!	0.00124	#NUM!	#NUM!	#NUM!	#NUM!	#NUM!	2.75	4.9	194.031	398.981	6.19513e+06	-184671	17.05	-6.18421e+06	7.0729e+16	-3944221761801074	-9.92638e+13	1.69559e+10	-683151	-1.71448e+47	-4.34141e+45	7.41485e+41	-3.09626e+37	-0.00021806	1.23939e-06	1.9958e+173	#NUM!	#NUM!	#NUM!		#NUM!	#NUM!	#NUM!	#NUM!	#NUM!
	0.3	#NUM!	0.0062	0.01705	0.03038	0.062	1000	140	16500	2350	4750	#NUM!	#NUM!	#NUM!	0.00186	#NUM!	#NUM!	#NUM!	#NUM!	#NUM!	2.75	4.9	129.354	265.988	4.13009e+06	-118005	17.05	-4.12281e+06	3.14351e+16	-1679912517502316	-4.51486e+13	1.16137e+10	-683151	-1.4186e+46	-3.8496e+44	9.89945e+40	-6.16781e+36	-0.000252445	1.54382e-06	3.96468e+169	#NUM!	#NUM!	#NUM!		#NUM!	#NUM!	#NUM!	#NUM!	#NUM!
	0.4	#NUM!	0.0062	0.01705	0.03038	0.062	1000	140	16500	2350	4750	#NUM!	#NUM!	#NUM!	0.00248	#NUM!	#NUM!	#NUM!	#NUM!	#NUM!	2.75	4.9	97.0155	199.491	3.09757e+06	-84672.4	17.05	-3.09211e+06	1.76823e+16	-9.03846e+14	-2.59241e+13	8.94254e+09	-683151	-2.3733e+45	-6.90015e+43	2.37897e+40	-1.97212e+36	-0.000291793	1.91846e-06	9.1928e+166	#NUM!	#NUM!	#NUM!		#NUM!	#NUM!	#NUM!	#NUM!	#NUM!
	0.5	#NUM!	0.0062	0.01705	0.03038	0.062	1000	140	16500	2350	4750	#NUM!	#NUM!	#NUM!	0.0031	#NUM!	#NUM!	#NUM!	#NUM!	#NUM!	2.75	4.9	77.6124	159.593	2.47805e+06	-64672.6	17.05	-2.47368e+06	1.13166e+16	-5.52155e+14	-1.6896e+13	7.33986e+09	-683151	-5.83118e+44	-1.81667e+43	7.88558e+39	-8.17943e+35	-0.000337055	2.38171e-06	8.13636e+164	#NUM!	#NUM!	#NUM!		#NUM!	#NUM!	#NUM!	#NUM!	#NUM!
	0.6	#NUM!	0.0062	0.01705	0.03038	0.062	1000	140	16500	2350	4750	#NUM!	#NUM!	#NUM!	0.00372	#NUM!	#NUM!	#NUM!	#NUM!	#NUM!	2.75	4.9	64.677	132.994	2.06504e+06	-51339.5	17.05	-2.0614e+06	7858781411014558	-3.65172e+14	-1.19216e+13	6.27141e+09	-683151	-1.82449e+44	-6.09416e+42	3.20224e+39	-4.00189e+35	-0.000389452	2.95811e-06	1.67084e+163	#NUM!	#NUM!	#NUM!		#NUM!	#NUM!	#NUM!	#NUM!	#NUM!
	0.7	#NUM!	0.0062	0.01705	0.03038	0.062	1000	140	16500	2350	4750	#NUM!	#NUM!	#NUM!	0.00434	#NUM!	#NUM!	#NUM!	#NUM!	#NUM!	2.75	4.9	55.4374	113.995	1.77004e+06	-41815.8	17.05	-1.76692e+06	5773798587684171	-2.54868e+14	-8.88011e+12	5.50823e+09	-683151	-6.73568e+43	-2.41461e+42	1.49551e+39	-2.19556e+35	-0.000450563	3.68098e-06	6.10305e+161	#NUM!	#NUM!	#NUM!		#NUM!	#NUM!	#NUM!	#NUM!	#NUM!
	0.8	#NUM!	0.0062	0.01705	0.03038	0.062	1000	140	16500	2350	4750	#NUM!	#NUM!	#NUM!	0.00496	#NUM!	#NUM!	#NUM!	#NUM!	#NUM!	2.75	4.9	48.5077	99.7453	1.54878e+06	-34673	17.05	-1.54605e+06	4420564543695691	-1.84857e+14	-6.87872e+12	4.93584e+09	-683151	-2.80297e+43	-1.08001e+42	7.73486e+38	-1.31041e+35	-0.00052247	4.59642e-06	3.38265e+160	#NUM!	#NUM!	#NUM!		#NUM!	#NUM!	#NUM!	#NUM!	#NUM!
	0.9	#NUM!	0.0062	0.01705	0.03038	0.062	1000	140	16500	2350	4750	#NUM!	#NUM!	#NUM!	0.00558	#NUM!	#NUM!	#NUM!	#NUM!	#NUM!	2.75	4.9	43.118	88.6625	1.3767e+06	-29117.5	17.05	-1.37427e+06	3492791738228691	-1.3794e+14	-5.48786e+12	4.49065e+09	-683151	-1.27625e+43	-5.29644e+41	4.32385e+38	-8.34342e+34	-0.000607962	5.76952e-06	2.56674e+159	#NUM!	#NUM!	#NUM!		#NUM!	#NUM!	#NUM!	#NUM!	#NUM!
	0.99	#NUM!	0.0062	0.01705	0.03038	0.062	1000	140	16500	2350	4750	#NUM!	#NUM!	#NUM!	0.006138	#NUM!	#NUM!	#NUM!	#NUM!	#NUM!	2.75	4.9	39.1982	80.6023	1.25154e+06	-25077.2	17.05	-1.24934e+06	2.8866e+15	-1.07961e+14	-4.56743e+12	4.16688e+09	-683151	-6.67418e+42	-2.96799e+41	2.70021e+38	-5.80823e+34	-0.000699645	7.12261e-06	3.10846e+158	#NUM!	#NUM!	#NUM!		#NUM!	#NUM!	#NUM!	#NUM!	#NUM!
	r	eq K1	a	b	c	w	K1	K2	K3	K4	K5	x	y	z	t	u4	a-(x+y+z+t+u4)	b-(x+2y+u4)	c-(z+2t+u4)	w+(x+2y+z+2t+2u4)			F	G	H	I	J	K	a	b	g	d	e	t3	t2	t1	t0	m	n	discr III	lr	h	r		K1rec	K2rec	K3rec	K4rec	K5rec
	0.01	#NUM!	0.0062	0.01705	0.03038	0.062	1000	140	16500	2350	4750	#NUM!	#NUM!	#NUM!	6.2e-05	#NUM!	#NUM!	#NUM!	#NUM!	#NUM!	2.75	4.9	3880.62	7979.63	1.23903e+08	-3.98462e+06	17.05	-1.23684e+08	2.82916e+19	-1.70265e+18	-3.77123e+16	3.21465e+11	-683151	-1.22004e+55	-2.70306e+53	2.30413e+48	-4.90411e+42	-0.000163811	8.06976e-07	4.06101e+200	#NUM!	#NUM!	#NUM!		#NUM!	#NUM!	#NUM!	#NUM!	#NUM!
	0.1	#NUM!	0.0062	0.01705	0.03038	0.062	1000	140	16500	2350	4750	#NUM!	#NUM!	#NUM!	0.00062	#NUM!	#NUM!	#NUM!	#NUM!	#NUM!	2.75	4.9	388.062	797.963	1.23903e+07	-384668	17.05	-1.23684e+07	2.82916e+17	-1.64346e+16	-3.8694e+14	3.29827e+10	-683151	-1.16142e+49	-2.74253e+47	2.33765e+43	-4.92289e+38	-0.00018788	9.91213e-07	4.15306e+179	#NUM!	#NUM!	#NUM!		#NUM!	#NUM!	#NUM!	#NUM!	#NUM!
	0.2	#NUM!	0.0062	0.01705	0.03038	0.062	1000	140	16500	2350	4750	#NUM!	#NUM!	#NUM!	0.00124	#NUM!	#NUM!	#NUM!	#NUM!	#NUM!	2.75	4.9	194.031	398.981	6.19513e+06	-184671	17.05	-6.18421e+06	7.0729e+16	-3944221761801074	-9.92638e+13	1.69559e+10	-683151	-1.71448e+47	-4.34141e+45	7.41485e+41	-3.09626e+37	-0.00021806	1.23939e-06	1.9958e+173	#NUM!	#NUM!	#NUM!		#NUM!	#NUM!	#NUM!	#NUM!	#NUM!
	0.3	#NUM!	0.0062	0.01705	0.03038	0.062	1000	140	16500	2350	4750	#NUM!	#NUM!	#NUM!	0.00186	#NUM!	#NUM!	#NUM!	#NUM!	#NUM!	2.75	4.9	129.354	265.988	4.13009e+06	-118005	17.05	-4.12281e+06	3.14351e+16	-1679912517502316	-4.51486e+13	1.16137e+10	-683151	-1.4186e+46	-3.8496e+44	9.89945e+40	-6.16781e+36	-0.000252445	1.54382e-06	3.96468e+169	#NUM!	#NUM!	#NUM!		#NUM!	#NUM!	#NUM!	#NUM!	#NUM!
	0.4	#NUM!	0.0062	0.01705	0.03038	0.062	1000	140	16500	2350	4750	#NUM!	#NUM!	#NUM!	0.00248	#NUM!	#NUM!	#NUM!	#NUM!	#NUM!	2.75	4.9	97.0155	199.491	3.09757e+06	-84672.4	17.05	-3.09211e+06	1.76823e+16	-9.03846e+14	-2.59241e+13	8.94254e+09	-683151	-2.3733e+45	-6.90015e+43	2.37897e+40	-1.97212e+36	-0.000291793	1.91846e-06	9.1928e+166	#NUM!	#NUM!	#NUM!		#NUM!	#NUM!	#NUM!	#NUM!	#NUM!
	0.5	#NUM!	0.0062	0.01705	0.03038	0.062	1000	140	16500	2350	4750	#NUM!	#NUM!	#NUM!	0.0031	#NUM!	#NUM!	#NUM!	#NUM!	#NUM!	2.75	4.9	77.6124	159.593	2.47805e+06	-64672.6	17.05	-2.47368e+06	1.13166e+16	-5.52155e+14	-1.6896e+13	7.33986e+09	-683151	-5.83118e+44	-1.81667e+43	7.88558e+39	-8.17943e+35	-0.000337055	2.38171e-06	8.13636e+164	#NUM!	#NUM!	#NUM!		#NUM!	#NUM!	#NUM!	#NUM!	#NUM!
	0.6	#NUM!	0.0062	0.01705	0.03038	0.062	1000	140	16500	2350	4750	#NUM!	#NUM!	#NUM!	0.00372	#NUM!	#NUM!	#NUM!	#NUM!	#NUM!	2.75	4.9	64.677	132.994	2.06504e+06	-51339.5	17.05	-2.0614e+06	7858781411014558	-3.65172e+14	-1.19216e+13	6.27141e+09	-683151	-1.82449e+44	-6.09416e+42	3.20224e+39	-4.00189e+35	-0.000389452	2.95811e-06	1.67084e+163	#NUM!	#NUM!	#NUM!		#NUM!	#NUM!	#NUM!	#NUM!	#NUM!
	0.7	#NUM!	0.0062	0.01705	0.03038	0.062	1000	140	16500	2350	4750	#NUM!	#NUM!	#NUM!	0.00434	#NUM!	#NUM!	#NUM!	#NUM!	#NUM!	2.75	4.9	55.4374	113.995	1.77004e+06	-41815.8	17.05	-1.76692e+06	5773798587684171	-2.54868e+14	-8.88011e+12	5.50823e+09	-683151	-6.73568e+43	-2.41461e+42	1.49551e+39	-2.19556e+35	-0.000450563	3.68098e-06	6.10305e+161	#NUM!	#NUM!	#NUM!		#NUM!	#NUM!	#NUM!	#NUM!	#NUM!
	0.8	#NUM!	0.0062	0.01705	0.03038	0.062	1000	140	16500	2350	4750	#NUM!	#NUM!	#NUM!	0.00496	#NUM!	#NUM!	#NUM!	#NUM!	#NUM!	2.75	4.9	48.5077	99.7453	1.54878e+06	-34673	17.05	-1.54605e+06	4420564543695691	-1.84857e+14	-6.87872e+12	4.93584e+09	-683151	-2.80297e+43	-1.08001e+42	7.73486e+38	-1.31041e+35	-0.00052247	4.59642e-06	3.38265e+160	#NUM!	#NUM!	#NUM!		#NUM!	#NUM!	#NUM!	#NUM!	#NUM!
	0.9	#NUM!	0.0062	0.01705	0.03038	0.062	1000	140	16500	2350	4750	#NUM!	#NUM!	#NUM!	0.00558	#NUM!	#NUM!	#NUM!	#NUM!	#NUM!	2.75	4.9	43.118	88.6625	1.3767e+06	-29117.5	17.05	-1.37427e+06	3492791738228691	-1.3794e+14	-5.48786e+12	4.49065e+09	-683151	-1.27625e+43	-5.29644e+41	4.32385e+38	-8.34342e+34	-0.000607962	5.76952e-06	2.56674e+159	#NUM!	#NUM!	#NUM!		#NUM!	#NUM!	#NUM!	#NUM!	#NUM!
	0.99	#NUM!	0.0062	0.01705	0.03038	0.062	1000	140	16500	2350	4750	#NUM!	#NUM!	#NUM!	0.006138	#NUM!	#NUM!	#NUM!	#NUM!	#NUM!	2.75	4.9	39.1982	80.6023	1.25154e+06	-25077.2	17.05	-1.24934e+06	2.8866e+15	-1.07961e+14	-4.56743e+12	4.16688e+09	-683151	-6.67418e+42	-2.96799e+41	2.70021e+38	-5.80823e+34	-0.000699645	7.12261e-06	3.10846e+158	#NUM!	#NUM!	#NUM!		#NUM!	#NUM!	#NUM!	#NUM!	#NUM!
t3 ¹ 0, t2 ¹ 0
discr III > 0
			[A]in	[B]in	[C]in	[H2O]in						[AB]eq	[AB2]eq	[AC]eq	[AC2]eq	[ABC]eq	[A]eq	[B]eq	[C]eq	[H2O]eq	[B]in/[A]in	[C]in/[A]in
	r	eq K1	a	b	c	w	K1	K2	K3	K4	K5	x	y	z	t	u1	a-(x+y+z+t+u1)	b-(x+2y+u1)	c-(z+2t+u1)	w+(x+2y+z+2t+2u1)			F	G	H	I	J	K	a	b	g	d	e	t3	t2	t1	t0	m	n	discr III	ltrig	h	r		K1rec	K2rec	K3rec	K4rec	K5rec
	0.01	25468.3	0.0062	0.01705	0.03038	0.062	1000	140	16500	2350	4750	-6.80264	1.15182	0.0494828	6.2e-05	-0.0172282	5.62471	4.53329	-0.00199851	-4.42186	2.75	4.9	3880.62	7979.63	1.23903e+08	-3.98462e+06	17.05	-1.23684e+08	2.82916e+19	-1.70265e+18	-3.77123e+16	3.21465e+11	-683151	-1.22004e+55	-2.70306e+53	2.30413e+48	-4.90411e+42	-0.000163811	8.06976e-07	4.06101e+200	4.39859e-06	2.67725e+18	5.03244e+36		1.17969	0.165157	19.4649	2.77228	5.60354
	0.1	273.77	0.0062	0.01705	0.03038	0.062	1000	140	16500	2350	4750	-0.70939	0.126406	0.0492572	0.00062	-0.0180481	0.557356	0.491677	-0.0020691	-0.380178	2.75	4.9	388.062	797.963	1.23903e+07	-384668	17.05	-1.23684e+07	2.82916e+17	-1.64346e+16	-3.8694e+14	3.29827e+10	-683151	-1.16142e+49	-2.74253e+47	2.33765e+43	-4.92289e+38	-0.00018788	9.91213e-07	4.15306e+179	4.67415e-05	2.66266e+16	4.88539e+32		0.984147	0.137781	16.2384	2.31275	4.6747
	0.2	73.5783	0.0062	0.01705	0.03038	0.062	1000	140	16500	2350	4750	-0.370479	0.0696974	0.0489934	0.00124	-0.0189528	0.275701	0.267087	-0.00214064	-0.155516	2.75	4.9	194.031	398.981	6.19513e+06	-184671	17.05	-6.18421e+06	7.0729e+16	-3944221761801074	-9.92638e+13	1.69559e+10	-683151	-1.71448e+47	-4.34141e+45	7.41485e+41	-3.09626e+37	-0.00021806	1.23939e-06	1.9958e+173	9.65828e-05	6615997031926021	2.9533e+31		0.782435	0.109541	12.9102	1.83872	3.71657
	0.3	34.9054	0.0062	0.01705	0.03038	0.062	1000	140	16500	2350	4750	-0.257231	0.0509735	0.0487169	0.00186	-0.019851	0.181732	0.192185	-0.00220593	-0.0805493	2.75	4.9	129.354	265.988	4.13009e+06	-118005	17.05	-4.12281e+06	3.14351e+16	-1679912517502316	-4.51486e+13	1.16137e+10	-683151	-1.4186e+46	-3.8496e+44	9.89945e+40	-6.16781e+36	-0.000252445	1.54382e-06	3.96468e+169	0.000148326	2.9222e+15	5.64053e+30		0.593246	0.0830544	9.78855	1.39413	2.81792
	0.4	20.8293	0.0062	0.01705	0.03038	0.062	1000	140	16500	2350	4750	-0.200401	0.0417433	0.0484289	0.00248	-0.0207431	0.134692	0.154708	-0.00226586	-0.0430118	2.75	4.9	97.0155	199.491	3.09757e+06	-84672.4	17.05	-3.09211e+06	1.76823e+16	-9.03846e+14	-2.59241e+13	8.94254e+09	-683151	-2.3733e+45	-6.90015e+43	2.37897e+40	-1.97212e+36	-0.000291793	1.91846e-06	9.1928e+166	0.00020161	1.63336e+15	1.72506e+30		0.413651	0.0579111	6.82524	0.972079	1.96484
	0.5	14.0665	0.0062	0.01705	0.03038	0.062	1000	140	16500	2350	4750	-0.166138	0.0363086	0.0481302	0.0031	-0.0216291	0.106429	0.1322	-0.00232112	-0.0204492	2.75	4.9	77.6124	159.593	2.47805e+06	-64672.6	17.05	-2.47368e+06	1.13166e+16	-5.52155e+14	-1.6896e+13	7.33986e+09	-683151	-5.83118e+44	-1.81667e+43	7.88558e+39	-8.17943e+35	-0.000337055	2.38171e-06	8.13636e+164	0.000256267	1.03862e+15	6.82764e+29		0.241465	0.0338052	3.98418	0.567444	1.14696
	0.6	10.259	0.0062	0.01705	0.03038	0.062	1000	140	16500	2350	4750	-0.143159	0.03277	0.0478217	0.00372	-0.0225094	0.0875569	0.117179	-0.0023723	-0.00537628	2.75	4.9	64.677	132.994	2.06504e+06	-51339.5	17.05	-2.0614e+06	7858781411014558	-3.65172e+14	-1.19216e+13	6.27141e+09	-683151	-1.82449e+44	-6.09416e+42	3.20224e+39	-4.00189e+35	-0.000389452	2.95811e-06	1.67084e+163	0.000312213	716535013977370	3.18073e+29		0.0750174	0.0105024	1.23779	0.176291	0.356333
	0.7	7.88262	0.0062	0.01705	0.03038	0.062	1000	140	16500	2350	4750	-0.126627	0.0303134	0.0475037	0.00434	-0.0233838	0.0740542	0.106435	-0.00241991	0.00541533	2.75	4.9	55.4374	113.995	1.77004e+06	-41815.8	17.05	-1.76692e+06	5773798587684171	-2.54868e+14	-8.88011e+12	5.50823e+09	-683151	-6.73568e+43	-2.41461e+42	1.49551e+39	-2.19556e+35	-0.000450563	3.68098e-06	6.10305e+161	0.000369409	5.2291e+14	1.65807e+29		-0.0870002	-0.01218	-1.4355	-0.20445	-0.413251
	0.8	6.28791	0.0062	0.01705	0.03038	0.062	1000	140	16500	2350	4750	-0.114125	0.0285317	0.047177	0.00496	-0.0242526	0.063909	0.0983643	-0.00246435	0.0135301	2.75	4.9	48.5077	99.7453	1.54878e+06	-34673	17.05	-1.54605e+06	4420564543695691	-1.84857e+14	-6.87872e+12	4.93584e+09	-683151	-2.80297e+43	-1.08001e+42	7.73486e+38	-1.31041e+35	-0.00052247	4.59642e-06	3.38265e+160	0.000427842	3.97617e+14	9.38397e+28		-0.24563	-0.0343882	-4.0529	-0.577231	-1.16674
	0.9	5.15868	0.0062	0.01705	0.03038	0.062	1000	140	16500	2350	4750	-0.104308	0.0271989	0.0468418	0.00558	-0.0251158	0.0560036	0.0920765	-0.00250598	0.0198595	2.75	4.9	43.118	88.6625	1.3767e+06	-29117.5	17.05	-1.37427e+06	3492791738228691	-1.3794e+14	-5.48786e+12	4.49065e+09	-683151	-1.27625e+43	-5.29644e+41	4.32385e+38	-8.34342e+34	-0.000607962	5.76952e-06	2.56674e+159	0.000487519	3.11974e+14	5.65491e+28		-0.401721	-0.0562409	-6.62839	-0.944043	-1.90817
	0.99	4.39844	0.0062	0.01705	0.03038	0.062	1000	140	16500	2350	4750	-0.0970967	0.0262697	0.0465331	0.006138	-0.0258878	0.0502436	0.087495	-0.00254131	0.0244763	2.75	4.9	39.1982	80.6023	1.25154e+06	-25077.2	17.05	-1.24934e+06	2.8866e+15	-1.07961e+14	-4.56743e+12	4.16688e+09	-683151	-6.67418e+42	-2.96799e+41	2.70021e+38	-5.80823e+34	-0.000699645	7.12261e-06	3.10846e+158	0.000542307	2.56177e+14	3.74076e+28		-0.540613	-0.0756858	-8.92011	-1.27044	-2.56791
	r	eq K1	a	b	c	w	K1	K2	K3	K4	K5	x	y	z	t	u2	a-(x+y+z+t+u2)	b-(x+2y+u2)	c-(z+2t+u2)	w+(x+2y+z+2t+2u2)			F	G	H	I	J	K	a	b	g	d	e	t3	t2	t1	t0	m	n	discr III	ltrig	h	r		K1rec	K2rec	K3rec	K4rec	K5rec
	0.01	0.138026	0.0062	0.01705	0.03038	0.062	1000	140	16500	2350	4750	-6.04804e-05	6.34695e-08	-0.00187413	6.2e-05	4.04419e-06	0.00806851	0.0171063	0.0321261	0.0601976	2.75	4.9	3880.62	7979.63	1.23903e+08	-3.98462e+06	17.05	-1.23684e+08	2.82916e+19	-1.70265e+18	-3.77123e+16	3.21465e+11	-683151	-1.22004e+55	-2.70306e+53	2.30413e+48	-4.90411e+42	-0.000163811	8.06976e-07	4.06101e+200	4.39859e-06	2.67725e+18	5.03244e+36		-0.0263782	-0.00369294	-0.43524	-0.0619887	-0.125296
	0.1	0.230865	0.0062	0.01705	0.03038	0.062	1000	140	16500	2350	4750	-0.00021706	4.92323e-07	-0.00763701	0.00062	3.56184e-05	0.013398	0.0172305	0.0367414	0.0554582	2.75	4.9	388.062	797.963	1.23903e+07	-384668	17.05	-1.23684e+07	2.82916e+17	-1.64346e+16	-3.8694e+14	3.29827e+10	-683151	-1.16142e+49	-2.74253e+47	2.33765e+43	-4.92289e+38	-0.00018788	9.91213e-07	4.15306e+179	4.67415e-05	2.66266e+16	4.88539e+32		-0.0521447	-0.00730026	-0.860388	-0.12254	-0.247688
	0.2	0.304473	0.0062	0.01705	0.03038	0.062	1000	140	16500	2350	4750	-0.000322813	8.29268e-07	-0.0123762	0.00124	6.53751e-05	0.0175928	0.0173058	0.0402108	0.0519134	2.75	4.9	194.031	398.981	6.19513e+06	-184671	17.05	-6.18421e+06	7.0729e+16	-3944221761801074	-9.92638e+13	1.69559e+10	-683151	-1.71448e+47	-4.34141e+45	7.41485e+41	-3.09626e+37	-0.00021806	1.23939e-06	1.9958e+173	9.65828e-05	6615997031926021	2.9533e+31		-0.0550434	-0.00770607	-0.908216	-0.129352	-0.261456
	0.3	0.370754	0.0062	0.01705	0.03038	0.062	1000	140	16500	2350	4750	-0.000406122	1.08141e-06	-0.016699	0.00186	9.14335e-05	0.0213526	0.0173625	0.0432675	0.0487999	2.75	4.9	129.354	265.988	4.13009e+06	-118005	17.05	-4.12281e+06	3.14351e+16	-1679912517502316	-4.51486e+13	1.16137e+10	-683151	-1.4186e+46	-3.8496e+44	9.89945e+40	-6.16781e+36	-0.000252445	1.54382e-06	3.96468e+169	0.000148326	2.9222e+15	5.64053e+30		-0.053458	-0.00748412	-0.882057	-0.125626	-0.253925
	0.4	0.433596	0.0062	0.01705	0.03038	0.062	1000	140	16500	2350	4750	-0.000476306	1.27531e-06	-0.0208246	0.00248	0.000114653	0.024905	0.0174091	0.04613	0.0458909	2.75	4.9	97.0155	199.491	3.09757e+06	-84672.4	17.05	-3.09211e+06	1.76823e+16	-9.03846e+14	-2.59241e+13	8.94254e+09	-683151	-2.3733e+45	-6.90015e+43	2.37897e+40	-1.97212e+36	-0.000291793	1.91846e-06	9.1928e+166	0.00020161	1.63336e+15	1.72506e+30		-0.0504139	-0.00705795	-0.831829	-0.118473	-0.239466
	0.5	0.494422	0.0062	0.01705	0.03038	0.062	1000	140	16500	2350	4750	-0.000537293	1.4264e-06	-0.0248338	0.0031	0.000135567	0.0283341	0.0174489	0.0488783	0.0431029	2.75	4.9	77.6124	159.593	2.47805e+06	-64672.6	17.05	-2.47368e+06	1.13166e+16	-5.52155e+14	-1.6896e+13	7.33986e+09	-683151	-5.83118e+44	-1.81667e+43	7.88558e+39	-8.17943e+35	-0.000337055	2.38171e-06	8.13636e+164	0.000256267	1.03862e+15	6.82764e+29		-0.0468425	-0.00655795	-0.772901	-0.11008	-0.222502
	0.6	0.553927	0.0062	0.01705	0.03038	0.062	1000	140	16500	2350	4750	-0.000591271	1.5449e-06	-0.0287661	0.00372	0.000154552	0.0316813	0.0174836	0.0515515	0.0403948	2.75	4.9	64.677	132.994	2.06504e+06	-51339.5	17.05	-2.0614e+06	7858781411014558	-3.65172e+14	-1.19216e+13	6.27141e+09	-683151	-1.82449e+44	-6.09416e+42	3.20224e+39	-4.00189e+35	-0.000389452	2.95811e-06	1.67084e+163	0.000312213	716535013977370	3.18073e+29		-0.04312	-0.0060368	-0.71148	-0.101332	-0.20482
	0.7	0.612503	0.0062	0.01705	0.03038	0.062	1000	140	16500	2350	4750	-0.000639646	1.638e-06	-0.0326437	0.00434	0.000171892	0.0349698	0.0175145	0.0541718	0.0377437	2.75	4.9	55.4374	113.995	1.77004e+06	-41815.8	17.05	-1.76692e+06	5773798587684171	-2.54868e+14	-8.88011e+12	5.50823e+09	-683151	-6.73568e+43	-2.41461e+42	1.49551e+39	-2.19556e+35	-0.000450563	3.68098e-06	6.10305e+161	0.000369409	5.2291e+14	1.65807e+29		-0.0394178	-0.0055185	-0.650394	-0.0926319	-0.187235
	0.8	0.670391	0.0062	0.01705	0.03038	0.062	1000	140	16500	2350	4750	-0.0006834	1.71099e-06	-0.0364807	0.00496	0.00018781	0.0382146	0.0175422	0.0567529	0.0351349	2.75	4.9	48.5077	99.7453	1.54878e+06	-34673	17.05	-1.54605e+06	4420564543695691	-1.84857e+14	-6.87872e+12	4.93584e+09	-683151	-2.80297e+43	-1.08001e+42	7.73486e+38	-1.31041e+35	-0.00052247	4.59642e-06	3.38265e+160	0.000427842	3.97617e+14	9.38397e+28		-0.0358179	-0.00501451	-0.590996	-0.0841722	-0.170135
	0.9	0.727754	0.0062	0.01705	0.03038	0.062	1000	140	16500	2350	4750	-0.00072326	1.76787e-06	-0.0402864	0.00558	0.000202486	0.0414254	0.0175672	0.0593039	0.0325588	2.75	4.9	43.118	88.6625	1.3767e+06	-29117.5	17.05	-1.37427e+06	3492791738228691	-1.3794e+14	-5.48786e+12	4.49065e+09	-683151	-1.27625e+43	-5.29644e+41	4.32385e+38	-8.34342e+34	-0.000607962	5.76952e-06	2.56674e+159	0.000487519	3.11974e+14	5.65491e+28		-0.0323589	-0.00453024	-0.533921	-0.0760433	-0.153705
	0.99	0.779023	0.0062	0.01705	0.03038	0.062	1000	140	16500	2350	4750	-0.000756272	1.80784e-06	-0.0436901	0.006138	0.000214757	0.0442918	0.0175879	0.0615794	0.0302627	2.75	4.9	39.1982	80.6023	1.25154e+06	-25077.2	17.05	-1.24934e+06	2.8866e+15	-1.07961e+14	-4.56743e+12	4.16688e+09	-683151	-6.67418e+42	-2.96799e+41	2.70021e+38	-5.80823e+34	-0.000699645	7.12261e-06	3.10846e+158	0.000542307	2.56177e+14	3.74076e+28		-0.0293798	-0.00411317	-0.484766	-0.0690425	-0.139554
			[A]in	[B]in	[C]in	[H2O]in						[AB]eq	[AB2]eq	[AC]eq	[AC2]eq	[ABC]eq	[A]eq	[B]eq	[C]eq	[H2O]eq	[B]in/[A]in	[C]in/[A]in
	r	eq K1	a	b	c	w	K1	K2	K3	K4	K5	x	y	z	t	u3	a-(x+y+z+t+u3)	b-(x+2y+u3)	c-(z+2t+u3)	w+(x+2y+z+2t+2u3)			F	G	H	I	J	K	a	b	g	d	e	t3	t2	t1	t0	m	n	discr III	ltrig	h	r		K1rec	K2rec	K3rec	K4rec	K5rec
	0.01	0.0791657	0.0062	0.01705	0.03038	0.062	1000	140	16500	2350	4750	5.08798e-05	7.77985e-08	0.00142406	6.2e-05	4.47749e-06	0.00465851	0.0169945	0.0288275	0.063608	2.75	4.9	3880.62	7979.63	1.23903e+08	-3.98462e+06	17.05	-1.23684e+08	2.82916e+19	-1.70265e+18	-3.77123e+16	3.21465e+11	-683151	-1.22004e+55	-2.70306e+53	2.30413e+48	-4.90411e+42	-0.000163811	8.06976e-07	4.06101e+200	4.39859e-06	2.67725e+18	5.03244e+36		0.0408792	0.00572308	0.674506	0.0960661	0.194176
	0.1	0.0382219	0.0062	0.01705	0.03038	0.062	1000	140	16500	2350	4750	0.000123767	9.4661e-07	0.0031404	0.00062	4.93896e-05	0.00226549	0.016875	0.0259502	0.0666048	2.75	4.9	388.062	797.963	1.23903e+07	-384668	17.05	-1.23684e+07	2.82916e+17	-1.64346e+16	-3.8694e+14	3.29827e+10	-683151	-1.16142e+49	-2.74253e+47	2.33765e+43	-4.92289e+38	-0.00018788	9.91213e-07	4.15306e+179	4.67415e-05	2.66266e+16	4.88539e+32		0.215627	0.0301878	3.55785	0.506724	1.02423
	0.2	0.0221791	0.0062	0.01705	0.03038	0.062	1000	140	16500	2350	4750	0.000141477	2.12161e-06	0.00339105	0.00124	0.000104568	0.00132078	0.0167997	0.0244044	0.0682259	2.75	4.9	194.031	398.981	6.19513e+06	-184671	17.05	-6.18421e+06	7.0729e+16	-3944221761801074	-9.92638e+13	1.69559e+10	-683151	-1.71448e+47	-4.34141e+45	7.41485e+41	-3.09626e+37	-0.00021806	1.23939e-06	1.9958e+173	9.65828e-05	6615997031926021	2.9533e+31		0.435012	0.0609016	7.17769	1.02228	2.06631
	0.3	0.0133773	0.0062	0.01705	0.03038	0.062	1000	140	16500	2350	4750	0.000140926	3.4764e-06	0.00323187	0.00186	0.000163936	0.000799794	0.0167382	0.0232642	0.0694276	2.75	4.9	129.354	265.988	4.13009e+06	-118005	17.05	-4.12281e+06	3.14351e+16	-1679912517502316	-4.51486e+13	1.16137e+10	-683151	-1.4186e+46	-3.8496e+44	9.89945e+40	-6.16781e+36	-0.000252445	1.54382e-06	3.96468e+169	0.000148326	2.9222e+15	5.64053e+30		0.730863	0.102321	12.0592	1.71753	3.4716
	0.4	0.00794128	0.0062	0.01705	0.03038	0.062	1000	140	16500	2350	4750	0.000130537	5.00562e-06	0.00288073	0.00248	0.000227148	0.000476581	0.0166823	0.0223121	0.0704356	2.75	4.9	97.0155	199.491	3.09757e+06	-84672.4	17.05	-3.09211e+06	1.76823e+16	-9.03846e+14	-2.59241e+13	8.94254e+09	-683151	-2.3733e+45	-6.90015e+43	2.37897e+40	-1.97212e+36	-0.000291793	1.91846e-06	9.1928e+166	0.00020161	1.63336e+15	1.72506e+30		1.15647	0.161905	19.0817	2.71769	5.49321
	0.5	0.00445586	0.0062	0.01705	0.03038	0.062	1000	140	16500	2350	4750	0.000113473	6.7152e-06	0.00241722	0.0031	0.000294147	0.000268445	0.0166289	0.0214686	0.0713324	2.75	4.9	77.6124	159.593	2.47805e+06	-64672.6	17.05	-2.47368e+06	1.13166e+16	-5.52155e+14	-1.6896e+13	7.33986e+09	-683151	-5.83118e+44	-1.81667e+43	7.88558e+39	-8.17943e+35	-0.000337055	2.38171e-06	8.13636e+164	0.000256267	1.03862e+15	6.82764e+29		1.81326	0.253856	29.9188	4.26116	8.61299
	0.6	0.00223609	0.0062	0.01705	0.03038	0.062	1000	140	16500	2350	4750	9.1255e-05	8.61721e-06	0.00187982	0.00372	0.000365013	0.000135293	0.0165765	0.0206952	0.0721583	2.75	4.9	64.677	132.994	2.06504e+06	-51339.5	17.05	-2.0614e+06	7858781411014558	-3.65172e+14	-1.19216e+13	6.27141e+09	-683151	-1.82449e+44	-6.09416e+42	3.20224e+39	-4.00189e+35	-0.000389452	2.95811e-06	1.67084e+163	0.000312213	716535013977370	3.18073e+29		2.93613	0.411059	48.4462	6.89992	13.9466
	0.7	0.000897729	0.0062	0.01705	0.03038	0.062	1000	140	16500	2350	4750	6.46931e-05	1.07284e-05	0.00129005	0.00434	0.000439912	5.46145e-05	0.0165239	0.01997	0.072936	2.75	4.9	55.4374	113.995	1.77004e+06	-41815.8	17.05	-1.76692e+06	5773798587684171	-2.54868e+14	-8.88011e+12	5.50823e+09	-683151	-6.73568e+43	-2.41461e+42	1.49551e+39	-2.19556e+35	-0.000450563	3.68098e-06	6.10305e+161	0.000369409	5.2291e+14	1.65807e+29		5.22851	0.731992	86.2704	12.287	24.8354
	0.8	0.000204168	0.0062	0.01705	0.03038	0.062	1000	140	16500	2350	4750	3.42275e-05	1.30698e-05	0.000661081	0.00496	0.000519073	1.25491e-05	0.0164706	0.0192798	0.0736796	2.75	4.9	48.5077	99.7453	1.54878e+06	-34673	17.05	-1.54605e+06	4420564543695691	-1.84857e+14	-6.87872e+12	4.93584e+09	-683151	-2.80297e+43	-1.08001e+42	7.73486e+38	-1.31041e+35	-0.00052247	4.59642e-06	3.38265e+160	0.000427842	3.97617e+14	9.38397e+28		12.2012	1.70817	201.32	28.6728	57.9557
	0.89	1.72477e-06	0.0062	0.01705	0.03038	0.062	1000	140	16500	2350	4750	3.65641e-06	1.53946e-05	6.86331e-05	0.005518	0.000594194	1.21582e-07	0.0164214	0.0186812	0.0743275	2.75	4.9	43.6025	89.6587	1.39216e+06	-29616.9	17.05	-1.38971e+06	3571722393593286	-1.41888e+14	-5.60694e+12	4.53067e+09	-683151	-1.37602e+43	-5.6676e+41	4.56915e+38	-8.70699e+34	-0.000598703	5.63822e-06	3.28236e+159	0.000481495	3.1925e+14	5.93438e+28		136.121	19.0569	2246	319.885	646.575
	0.898	3.42716e-08	0.0062	0.01705	0.03038	0.062	1000	140	16500	2350	4750	7.97261e-07	1.5612e-05	1.49272e-05	0.0055676	0.000601058	5.69993e-09	0.0164169	0.0186288	0.0743843	2.75	4.9	43.214	88.86	1.37976e+06	-29216.5	17.05	-1.37733e+06	3508367155873784	-1.38719e+14	-5.51137e+12	4.49859e+09	-683151	-1.29554e+43	-5.36837e+41	4.37162e+38	-8.41455e+34	-0.000606097	5.74299e-06	2.69562e+159	0.000486313	3.1341e+14	5.70951e+28		633.753	88.725	10456.9	1489.31	3010.31
	0.8988	3.04188e-10	0.0062	0.01705	0.03038	0.062	1000	140	16500	2350	4750	5.10079e-07	1.56338e-05	9.54783e-06	0.00557256	0.000601746	2.32991e-09	0.0164165	0.0186236	0.0743899	2.75	4.9	43.1755	88.7809	1.37853e+06	-29176.9	17.05	-1.3761e+06	3.50212e+15	-1.38407e+14	-5.50194e+12	4.49541e+09	-683151	-1.28778e+43	-5.33946e+41	4.35244e+38	-8.38601e+34	-0.000606842	5.75358e-06	2.64328e+159	0.000486795	3.12834e+14	5.68759e+28		992.047	138.887	16368.8	2331.31	4712.23
	0.898811	3.42557e-14	0.0062	0.01705	0.03038	0.062	1000	140	16500	2350	4750	5.06037e-07	1.56341e-05	9.47214e-06	0.00557263	0.000601756	2.29307e-09	0.0164165	0.0186235	0.07439	2.75	4.9	43.175	88.7798	1.37852e+06	-29176.3	17.05	-1.37609e+06	3502036796588905	-1.38402e+14	-5.50181e+12	4.49536e+09	-683151	-1.28767e+43	-5.33906e+41	4.35217e+38	-8.38561e+34	-0.000606853	5.75373e-06	2.64255e+159	0.000486802	3.12826e+14	5.68728e+28		999.999	139.999	16500	2349.99	4749.97
	0.8989	-2.22664e-09	0.0062	0.01705	0.03038	0.062	1000	140	16500	2350	4750	4.74165e-07	1.56365e-05	8.8753e-06	0.00557318	0.000601832	2.01303e-09	0.0164164	0.0186229	0.0743906	2.75	4.9	43.1707	88.771	1.37838e+06	-29171.9	17.05	-1.37595e+06	3501345352017730	-1.38368e+14	-5.50077e+12	4.49501e+09	-683151	-1.28682e+43	-5.33586e+41	4.35005e+38	-8.38245e+34	-0.000606936	5.75491e-06	2.63681e+159	0.000486856	3.12762e+14	5.68486e+28		1067.38	149.434	17611.7	2508.36	5070.09
	0.899	-4.37746e-09	0.0062	0.01705	0.03038	0.062	1000	140	16500	2350	4750	4.38248e-07	1.56393e-05	8.20275e-06	0.0055738	0.000601918	1.71928e-09	0.0164164	0.0186223	0.0743914	2.75	4.9	43.1659	88.7611	1.37823e+06	-29167	17.05	-1.3758e+06	3500566453104165	-1.38329e+14	-5.49959e+12	4.49461e+09	-683151	-1.28585e+43	-5.33226e+41	4.34766e+38	-8.37889e+34	-0.000607029	5.75624e-06	2.63036e+159	0.000486916	3.12691e+14	5.68213e+28		1155.1	161.712	19059.1	2714.45	5486.65
	0.9	-4.95533e-09	0.0062	0.01705	0.03038	0.062	1000	140	16500	2350	4750	7.88742e-08	1.56666e-05	1.47583e-06	0.00558	0.000602779	5.56044e-11	0.0164158	0.0186157	0.0743984	2.75	4.9	43.118	88.6625	1.3767e+06	-29117.5	17.05	-1.37427e+06	3492791738228691	-1.3794e+14	-5.48786e+12	4.49065e+09	-683151	-1.27625e+43	-5.29644e+41	4.32385e+38	-8.34342e+34	-0.000607962	5.76952e-06	2.56674e+159	0.000487519	3.11974e+14	5.65491e+28		6428.77	900.203	106075	15110.6	30542.6
	0.9002	-5.10414e-10	0.0062	0.01705	0.03038	0.062	1000	140	16500	2350	4750	6.95638e-09	1.5672e-05	1.30154e-07	0.00558124	0.000602951	4.34953e-13	0.0164157	0.0186144	0.0743999	2.75	4.9	43.1084	88.6428	1.37639e+06	-29107.7	17.05	-1.37396e+06	3.49124e+15	-1.37863e+14	-5.48551e+12	4.48986e+09	-683151	-1.27434e+43	-5.28931e+41	4.31911e+38	-8.33635e+34	-0.000608149	5.77218e-06	2.55421e+159	0.00048764	3.11831e+14	5.64949e+28		72485.9	10210.7	1.19602e+06	171394	346434
	0.90021	-2.48567e-10	0.0062	0.01705	0.03038	0.062	1000	140	16500	2350	4750	3.36011e-09	1.56723e-05	6.28676e-08	0.0055813	0.000602959	8.68064e-14	0.0164157	0.0186144	0.0743999	2.75	4.9	43.1079	88.6418	1.37637e+06	-29107.2	17.05	-1.37395e+06	3.49116e+15	-1.37859e+14	-5.4854e+12	4.48982e+09	-683151	-1.27425e+43	-5.28896e+41	4.31887e+38	-8.33599e+34	-0.000608159	5.77232e-06	2.55359e+159	0.000487646	3.11824e+14	5.64922e+28		175435	21139.4	2.89467e+06	354840	717230
	0.900219	-7.65671e-14	0.0062	0.01705	0.03038	0.062	1000	140	16500	2350	4750	8.01583e-13	1.56726e-05	1.49975e-11	0.00558136	0.000602967	-1.03129e-15	0.0164157	0.0186143	0.0744	2.75	4.9	43.1075	88.6409	1.37636e+06	-29106.7	17.05	-1.37393e+06	3.49109e+15	-1.37855e+14	-5.48529e+12	4.48979e+09	-683151	-1.27416e+43	-5.28862e+41	4.31865e+38	-8.33566e+34	-0.000608167	5.77244e-06	2.553e+159	0.000487651	3.11817e+14	5.64896e+28		-3522.74	8.86147e+07	-58125.1	1.48746e+09	3.00657e+09
	0.90022	1.77072e-11	0.0062	0.01705	0.03038	0.062	1000	140	16500	2350	4750	-2.36197e-10	1.56726e-05	-4.41922e-09	0.00558136	0.000602968	8.17055e-15	0.0164157	0.0186143	0.0744	2.75	4.9	43.1074	88.6408	1.37636e+06	-29106.7	17.05	-1.37393e+06	3.49108e+15	-1.37855e+14	-5.48528e+12	4.48978e+09	-683151	-1.27415e+43	-5.2886e+41	4.31864e+38	-8.33564e+34	-0.000608168	5.77245e-06	2.55296e+159	0.000487652	3.11817e+14	5.64894e+28		-131020	-300733	-2.16182e+06	-5.04802e+06	-1.02034e+07
	0.9003	2.28166e-09	0.0062	0.01705	0.03038	0.062	1000	140	16500	2350	4750	-2.9008e-08	1.56748e-05	-5.42722e-07	0.00558186	0.000603037	7.5203e-12	0.0164156	0.0186138	0.0744006	2.75	4.9	43.1036	88.633	1.37624e+06	-29102.7	17.05	-1.37381e+06	3.49046e+15	-1.37824e+14	-5.48434e+12	4.48947e+09	-683151	-1.27339e+43	-5.28575e+41	4.31674e+38	-8.33282e+34	-0.000608243	5.77351e-06	2.54797e+159	0.0004877	3.1176e+14	5.64678e+28		-17482.4	-2449.08	-288459	-41109.5	-83093.8
	0.99	0.000145464	0.0062	0.01705	0.03038	0.062	1000	140	16500	2350	4750	-3.37395e-05	1.82469e-05	-0.00061352	0.006138	0.000682279	8.73403e-06	0.016365	0.0180352	0.0750298	2.75	4.9	39.1982	80.6023	1.25154e+06	-25077.2	17.05	-1.24934e+06	2.8866e+15	-1.07961e+14	-4.56743e+12	4.16688e+09	-683151	-6.67418e+42	-2.96799e+41	2.70021e+38	-5.80823e+34	-0.000699645	7.12261e-06	3.10846e+158	0.000542307	2.56177e+14	3.74076e+28		-17.711	-2.47953	-292.231	-41.6207	-84.127
	r	eq K1	a	b	c	w	K1	K2	K3	K4	K5	x	y	z	t	u4	a-(x+y+z+t+u4)	b-(x+2y+u4)	c-(z+2t+u4)	w+(x+2y+z+2t+2u4)			F	G	H	I	J	K	a	b	g	d	e	t3	t2	t1	t0	m	n	discr III	ltrig	h	r		K1rec	K2rec	K3rec	K4rec	K5rec
	0.01	-87082.4	0.0062	0.01705	0.03038	0.062	1000	140	16500	2350	4750	-27.9939	23.2489	-0.0453241	6.2e-05	0.0774018	4.71901	-18.5643	-0.00182164	18.6756	2.75	4.9	3880.62	7979.63	1.23903e+08	-3.98462e+06	17.05	-1.23684e+08	2.82916e+19	-1.70265e+18	-3.77123e+16	3.21465e+11	-683151	-1.22004e+55	-2.70306e+53	2.30413e+48	-4.90411e+42	-0.000163811	8.06976e-07	4.06101e+200	4.39859e-06	2.67725e+18	5.03244e+36		5.96769	0.835477	98.467	14.0241	28.3466
	0.1	-841.03	0.0062	0.01705	0.03038	0.062	1000	140	16500	2350	4750	-2.73728	2.24457	-0.0451046	0.00062	0.076053	0.46734	-1.81087	-0.00180844	1.92211	2.75	4.9	388.062	797.963	1.23903e+07	-384668	17.05	-1.23684e+07	2.82916e+17	-1.64346e+16	-3.8694e+14	3.29827e+10	-683151	-1.16142e+49	-2.74253e+47	2.33765e+43	-4.92289e+38	-0.00018788	9.91213e-07	4.15306e+179	4.67415e-05	2.66266e+16	4.88539e+32		6.21694	0.870372	102.58	14.6098	29.5305
	0.2	-202.034	0.0062	0.01705	0.03038	0.062	1000	140	16500	2350	4750	-1.33413	1.07831	-0.044855	0.00124	0.0745481	0.231091	-0.879984	-0.00179309	0.991207	2.75	4.9	194.031	398.981	6.19513e+06	-184671	17.05	-6.18421e+06	7.0729e+16	-3944221761801074	-9.92638e+13	1.69559e+10	-683151	-1.71448e+47	-4.34141e+45	7.41485e+41	-3.09626e+37	-0.00021806	1.23939e-06	1.9958e+173	9.65828e-05	6615997031926021	2.9533e+31		6.50288	0.910403	107.297	15.2818	30.8887
	0.3	-86.1643	0.0062	0.01705	0.03038	0.062	1000	140	16500	2350	4750	-0.866418	0.690012	-0.0445993	0.00186	0.0730362	0.152309	-0.569592	-0.00177697	0.680799	2.75	4.9	129.354	265.988	4.13009e+06	-118005	17.05	-4.12281e+06	3.14351e+16	-1679912517502316	-4.51486e+13	1.16137e+10	-683151	-1.4186e+46	-3.8496e+44	9.89945e+40	-6.16781e+36	-0.000252445	1.54382e-06	3.96468e+169	0.000148326	2.9222e+15	5.64053e+30		6.79917	0.951884	112.186	15.9781	32.2961
	0.4	-46.4417	0.0062	0.01705	0.03038	0.062	1000	140	16500	2350	4750	-0.63256	0.496207	-0.0443372	0.00248	0.0715172	0.112894	-0.41432	-0.00176003	0.52551	2.75	4.9	97.0155	199.491	3.09757e+06	-84672.4	17.05	-3.09211e+06	1.76823e+16	-9.03846e+14	-2.59241e+13	8.94254e+09	-683151	-2.3733e+45	-6.90015e+43	2.37897e+40	-1.97212e+36	-0.000291793	1.91846e-06	9.1928e+166	0.00020161	1.63336e+15	1.72506e+30		7.10686	0.99496	117.263	16.7011	33.7576
	0.5	-28.4365	0.0062	0.01705	0.03038	0.062	1000	140	16500	2350	4750	-0.492246	0.3802	-0.0440686	0.0031	0.0699908	0.0892238	-0.321095	-0.00174219	0.432267	2.75	4.9	77.6124	159.593	2.47805e+06	-64672.6	17.05	-2.47368e+06	1.13166e+16	-5.52155e+14	-1.6896e+13	7.33986e+09	-683151	-5.83118e+44	-1.81667e+43	7.88558e+39	-8.17943e+35	-0.000337055	2.38171e-06	8.13636e+164	0.000256267	1.03862e+15	6.82764e+29		7.42712	1.0398	122.548	17.4537	35.2788
	0.6	-18.862	0.0062	0.01705	0.03038	0.062	1000	140	16500	2350	4750	-0.398705	0.303095	-0.0437931	0.00372	0.0684565	0.0734265	-0.258892	-0.00172341	0.370046	2.75	4.9	64.677	132.994	2.06504e+06	-51339.5	17.05	-2.0614e+06	7858781411014558	-3.65172e+14	-1.19216e+13	6.27141e+09	-683151	-1.82449e+44	-6.09416e+42	3.20224e+39	-4.00189e+35	-0.000389452	2.95811e-06	1.67084e+163	0.000312213	716535013977370	3.18073e+29		7.76132	1.08658	128.062	18.2391	36.8663
	0.7	-13.213	0.0062	0.01705	0.03038	0.062	1000	140	16500	2350	4750	-0.331892	0.248221	-0.0435105	0.00434	0.0669141	0.0621274	-0.214414	-0.0017036	0.325548	2.75	4.9	55.4374	113.995	1.77004e+06	-41815.8	17.05	-1.76692e+06	5773798587684171	-2.54868e+14	-8.88011e+12	5.50823e+09	-683151	-6.73568e+43	-2.41461e+42	1.49551e+39	-2.19556e+35	-0.000450563	3.68098e-06	6.10305e+161	0.000369409	5.2291e+14	1.65807e+29		8.11101	1.13554	133.832	19.0609	38.5273
	0.8	-9.6271	0.0062	0.01705	0.03038	0.062	1000	140	16500	2350	4750	-0.281784	0.207242	-0.0432205	0.00496	0.0653632	0.0536393	-0.181013	-0.00168268	0.292126	2.75	4.9	48.5077	99.7453	1.54878e+06	-34673	17.05	-1.54605e+06	4420564543695691	-1.84857e+14	-6.87872e+12	4.93584e+09	-683151	-2.80297e+43	-1.08001e+42	7.73486e+38	-1.31041e+35	-0.00052247	4.59642e-06	3.38265e+160	0.000427842	3.97617e+14	9.38397e+28		8.478	1.18692	139.887	19.9233	40.2705
	0.9	-7.22402	0.0062	0.01705	0.03038	0.062	1000	140	16500	2350	4750	-0.242813	0.175528	-0.0429228	0.00558	0.0638034	0.0470247	-0.154996	-0.00166055	0.266086	2.75	4.9	43.118	88.6625	1.3767e+06	-29117.5	17.05	-1.37427e+06	3492791738228691	-1.3794e+14	-5.48786e+12	4.49065e+09	-683151	-1.27625e+43	-5.29644e+41	4.32385e+38	-8.34342e+34	-0.000607962	5.76952e-06	2.56674e+159	0.000487519	3.11974e+14	5.65491e+28		8.86438	1.24101	146.262	20.8313	42.1058
	0.99	-5.68852	0.0062	0.01705	0.03038	0.062	1000	140	16500	2350	4750	-0.214472	0.152586	-0.0426479	0.006138	0.0623914	0.0422039	-0.136042	-0.00163952	0.247112	2.75	4.9	39.1982	80.6023	1.25154e+06	-25077.2	17.05	-1.24934e+06	2.8866e+15	-1.07961e+14	-4.56743e+12	4.16688e+09	-683151	-6.67418e+42	-2.96799e+41	2.70021e+38	-5.80823e+34	-0.000699645	7.12261e-06	3.10846e+158	0.000542307	2.56177e+14	3.74076e+28		9.23075	1.2923	152.307	21.6923	43.8461
[truncated: 11 more columns]
