# Supplementary material for: Transfer of structural units through imine exchanges, in solution or without solvent: successive transiminations, stimuli (pH)-modulated covalent switches, and mathematical models
Source: Front Chem. 2026 Apr 13;13:1241625. doi: 10.3389/fchem.2025.1241625 (PMC13112204; doi:10.3389/fchem.2025.1241625)
Supplement: Supplementary file 1 [file Supplementaryfile1.zip › Supplementary Material/g-S1-A1B2_75C4_9-W4.xlsx]

## Sheet: Feuil1
Composition at equilibrium								^
Mixture: dialdehyde A + amine B + amine C
Set S1		general approach			paper -> sections 5.2.2.1, 5.2.4.iii.2				Inputs: a, b, c, w, K1 to K5, r
		[C]in/[A]in = 4.9
		[B]in/[A]in = 2.75
		[H2O]in/[A]in = 4
		t = r·a
t3 ¹ 0, t2 ¹ 0																																													recalc
discr III < 0
			[A]in	[B]in	[C]in	[H2O]in						[AB]eq	[AB2]eq	[AC]eq	[AC2]eq	[ABC]eq	[A]eq	[B]eq	[C]eq	[H2O]eq	[B]in/[A]in	[C]in/[A]in
	r	eq K1	a	b	c	w	K1	K2	K3	K4	K5	x	y	z	t	u1	a-(x+y+z+t+u1)	b-(x+2y+u1)	c-(z+2t+u1)	w+(x+2y+z+2t+2u1)			F	G	H	I	J	K	a	b	g	d	e	t3	t2	t1	t0	m	n	discr III	lr	h	r		K1rec	K2rec	K3rec	K4rec	K5rec
	0.01	#NUM!	0.0062	0.01705	0.03038	0.0248	1000	140	16500	2350	4750	#NUM!	#NUM!	#NUM!	6.2e-05	#NUM!	#NUM!	#NUM!	#NUM!	#NUM!	2.75	4.9	3880.62	7979.63	1.23903e+08	-3.98462e+06	17.05	-1.23684e+08	2.82916e+19	-1.70265e+18	-3.77123e+16	3.21465e+11	-683151	-1.22004e+55	-2.70306e+53	2.30413e+48	-4.90411e+42	-0.000163811	8.06976e-07	4.06101e+200	#NUM!	#NUM!	#NUM!		#NUM!	#NUM!	#NUM!	#NUM!	#NUM!
	0.1	#NUM!	0.0062	0.01705	0.03038	0.0248	1000	140	16500	2350	4750	#NUM!	#NUM!	#NUM!	0.00062	#NUM!	#NUM!	#NUM!	#NUM!	#NUM!	2.75	4.9	388.062	797.963	1.23903e+07	-384668	17.05	-1.23684e+07	2.82916e+17	-1.64346e+16	-3.8694e+14	3.29827e+10	-683151	-1.16142e+49	-2.74253e+47	2.33765e+43	-4.92289e+38	-0.00018788	9.91213e-07	4.15306e+179	#NUM!	#NUM!	#NUM!		#NUM!	#NUM!	#NUM!	#NUM!	#NUM!
	0.2	#NUM!	0.0062	0.01705	0.03038	0.0248	1000	140	16500	2350	4750	#NUM!	#NUM!	#NUM!	0.00124	#NUM!	#NUM!	#NUM!	#NUM!	#NUM!	2.75	4.9	194.031	398.981	6.19513e+06	-184671	17.05	-6.18421e+06	7.0729e+16	-3944221761801074	-9.92638e+13	1.69559e+10	-683151	-1.71448e+47	-4.34141e+45	7.41485e+41	-3.09626e+37	-0.00021806	1.23939e-06	1.9958e+173	#NUM!	#NUM!	#NUM!		#NUM!	#NUM!	#NUM!	#NUM!	#NUM!
	0.3	#NUM!	0.0062	0.01705	0.03038	0.0248	1000	140	16500	2350	4750	#NUM!	#NUM!	#NUM!	0.00186	#NUM!	#NUM!	#NUM!	#NUM!	#NUM!	2.75	4.9	129.354	265.988	4.13009e+06	-118005	17.05	-4.12281e+06	3.14351e+16	-1679912517502316	-4.51486e+13	1.16137e+10	-683151	-1.4186e+46	-3.8496e+44	9.89945e+40	-6.16781e+36	-0.000252445	1.54382e-06	3.96468e+169	#NUM!	#NUM!	#NUM!		#NUM!	#NUM!	#NUM!	#NUM!	#NUM!
	0.4	#NUM!	0.0062	0.01705	0.03038	0.0248	1000	140	16500	2350	4750	#NUM!	#NUM!	#NUM!	0.00248	#NUM!	#NUM!	#NUM!	#NUM!	#NUM!	2.75	4.9	97.0155	199.491	3.09757e+06	-84672.4	17.05	-3.09211e+06	1.76823e+16	-9.03846e+14	-2.59241e+13	8.94254e+09	-683151	-2.3733e+45	-6.90015e+43	2.37897e+40	-1.97212e+36	-0.000291793	1.91846e-06	9.1928e+166	#NUM!	#NUM!	#NUM!		#NUM!	#NUM!	#NUM!	#NUM!	#NUM!
	0.5	#NUM!	0.0062	0.01705	0.03038	0.0248	1000	140	16500	2350	4750	#NUM!	#NUM!	#NUM!	0.0031	#NUM!	#NUM!	#NUM!	#NUM!	#NUM!	2.75	4.9	77.6124	159.593	2.47805e+06	-64672.6	17.05	-2.47368e+06	1.13166e+16	-5.52155e+14	-1.6896e+13	7.33986e+09	-683151	-5.83118e+44	-1.81667e+43	7.88558e+39	-8.17943e+35	-0.000337055	2.38171e-06	8.13636e+164	#NUM!	#NUM!	#NUM!		#NUM!	#NUM!	#NUM!	#NUM!	#NUM!
	0.6	#NUM!	0.0062	0.01705	0.03038	0.0248	1000	140	16500	2350	4750	#NUM!	#NUM!	#NUM!	0.00372	#NUM!	#NUM!	#NUM!	#NUM!	#NUM!	2.75	4.9	64.677	132.994	2.06504e+06	-51339.5	17.05	-2.0614e+06	7858781411014558	-3.65172e+14	-1.19216e+13	6.27141e+09	-683151	-1.82449e+44	-6.09416e+42	3.20224e+39	-4.00189e+35	-0.000389452	2.95811e-06	1.67084e+163	#NUM!	#NUM!	#NUM!		#NUM!	#NUM!	#NUM!	#NUM!	#NUM!
	0.7	#NUM!	0.0062	0.01705	0.03038	0.0248	1000	140	16500	2350	4750	#NUM!	#NUM!	#NUM!	0.00434	#NUM!	#NUM!	#NUM!	#NUM!	#NUM!	2.75	4.9	55.4374	113.995	1.77004e+06	-41815.8	17.05	-1.76692e+06	5773798587684171	-2.54868e+14	-8.88011e+12	5.50823e+09	-683151	-6.73568e+43	-2.41461e+42	1.49551e+39	-2.19556e+35	-0.000450563	3.68098e-06	6.10305e+161	#NUM!	#NUM!	#NUM!		#NUM!	#NUM!	#NUM!	#NUM!	#NUM!
	0.8	#NUM!	0.0062	0.01705	0.03038	0.0248	1000	140	16500	2350	4750	#NUM!	#NUM!	#NUM!	0.00496	#NUM!	#NUM!	#NUM!	#NUM!	#NUM!	2.75	4.9	48.5077	99.7453	1.54878e+06	-34673	17.05	-1.54605e+06	4420564543695691	-1.84857e+14	-6.87872e+12	4.93584e+09	-683151	-2.80297e+43	-1.08001e+42	7.73486e+38	-1.31041e+35	-0.00052247	4.59642e-06	3.38265e+160	#NUM!	#NUM!	#NUM!		#NUM!	#NUM!	#NUM!	#NUM!	#NUM!
	0.9	#NUM!	0.0062	0.01705	0.03038	0.0248	1000	140	16500	2350	4750	#NUM!	#NUM!	#NUM!	0.00558	#NUM!	#NUM!	#NUM!	#NUM!	#NUM!	2.75	4.9	43.118	88.6625	1.3767e+06	-29117.5	17.05	-1.37427e+06	3492791738228691	-1.3794e+14	-5.48786e+12	4.49065e+09	-683151	-1.27625e+43	-5.29644e+41	4.32385e+38	-8.34342e+34	-0.000607962	5.76952e-06	2.56674e+159	#NUM!	#NUM!	#NUM!		#NUM!	#NUM!	#NUM!	#NUM!	#NUM!
	0.99	#NUM!	0.0062	0.01705	0.03038	0.0248	1000	140	16500	2350	4750	#NUM!	#NUM!	#NUM!	0.006138	#NUM!	#NUM!	#NUM!	#NUM!	#NUM!	2.75	4.9	39.1982	80.6023	1.25154e+06	-25077.2	17.05	-1.24934e+06	2.8866e+15	-1.07961e+14	-4.56743e+12	4.16688e+09	-683151	-6.67418e+42	-2.96799e+41	2.70021e+38	-5.80823e+34	-0.000699645	7.12261e-06	3.10846e+158	#NUM!	#NUM!	#NUM!		#NUM!	#NUM!	#NUM!	#NUM!	#NUM!
	r	eq K1	a	b	c	w	K1	K2	K3	K4	K5	x	y	z	t	u2	a-(x+y+z+t+u2)	b-(x+2y+u2)	c-(z+2t+u2)	w+(x+2y+z+2t+2u2)			F	G	H	I	J	K	a	b	g	d	e	t3	t2	t1	t0	m	n	discr III	lr	h	r		K1rec	K2rec	K3rec	K4rec	K5rec
	0.01	#NUM!	0.0062	0.01705	0.03038	0.0248	1000	140	16500	2350	4750	#NUM!	#NUM!	#NUM!	6.2e-05	#NUM!	#NUM!	#NUM!	#NUM!	#NUM!	2.75	4.9	3880.62	7979.63	1.23903e+08	-3.98462e+06	17.05	-1.23684e+08	2.82916e+19	-1.70265e+18	-3.77123e+16	3.21465e+11	-683151	-1.22004e+55	-2.70306e+53	2.30413e+48	-4.90411e+42	-0.000163811	8.06976e-07	4.06101e+200	#NUM!	#NUM!	#NUM!		#NUM!	#NUM!	#NUM!	#NUM!	#NUM!
	0.1	#NUM!	0.0062	0.01705	0.03038	0.0248	1000	140	16500	2350	4750	#NUM!	#NUM!	#NUM!	0.00062	#NUM!	#NUM!	#NUM!	#NUM!	#NUM!	2.75	4.9	388.062	797.963	1.23903e+07	-384668	17.05	-1.23684e+07	2.82916e+17	-1.64346e+16	-3.8694e+14	3.29827e+10	-683151	-1.16142e+49	-2.74253e+47	2.33765e+43	-4.92289e+38	-0.00018788	9.91213e-07	4.15306e+179	#NUM!	#NUM!	#NUM!		#NUM!	#NUM!	#NUM!	#NUM!	#NUM!
	0.2	#NUM!	0.0062	0.01705	0.03038	0.0248	1000	140	16500	2350	4750	#NUM!	#NUM!	#NUM!	0.00124	#NUM!	#NUM!	#NUM!	#NUM!	#NUM!	2.75	4.9	194.031	398.981	6.19513e+06	-184671	17.05	-6.18421e+06	7.0729e+16	-3944221761801074	-9.92638e+13	1.69559e+10	-683151	-1.71448e+47	-4.34141e+45	7.41485e+41	-3.09626e+37	-0.00021806	1.23939e-06	1.9958e+173	#NUM!	#NUM!	#NUM!		#NUM!	#NUM!	#NUM!	#NUM!	#NUM!
	0.3	#NUM!	0.0062	0.01705	0.03038	0.0248	1000	140	16500	2350	4750	#NUM!	#NUM!	#NUM!	0.00186	#NUM!	#NUM!	#NUM!	#NUM!	#NUM!	2.75	4.9	129.354	265.988	4.13009e+06	-118005	17.05	-4.12281e+06	3.14351e+16	-1679912517502316	-4.51486e+13	1.16137e+10	-683151	-1.4186e+46	-3.8496e+44	9.89945e+40	-6.16781e+36	-0.000252445	1.54382e-06	3.96468e+169	#NUM!	#NUM!	#NUM!		#NUM!	#NUM!	#NUM!	#NUM!	#NUM!
	0.4	#NUM!	0.0062	0.01705	0.03038	0.0248	1000	140	16500	2350	4750	#NUM!	#NUM!	#NUM!	0.00248	#NUM!	#NUM!	#NUM!	#NUM!	#NUM!	2.75	4.9	97.0155	199.491	3.09757e+06	-84672.4	17.05	-3.09211e+06	1.76823e+16	-9.03846e+14	-2.59241e+13	8.94254e+09	-683151	-2.3733e+45	-6.90015e+43	2.37897e+40	-1.97212e+36	-0.000291793	1.91846e-06	9.1928e+166	#NUM!	#NUM!	#NUM!		#NUM!	#NUM!	#NUM!	#NUM!	#NUM!
	0.5	#NUM!	0.0062	0.01705	0.03038	0.0248	1000	140	16500	2350	4750	#NUM!	#NUM!	#NUM!	0.0031	#NUM!	#NUM!	#NUM!	#NUM!	#NUM!	2.75	4.9	77.6124	159.593	2.47805e+06	-64672.6	17.05	-2.47368e+06	1.13166e+16	-5.52155e+14	-1.6896e+13	7.33986e+09	-683151	-5.83118e+44	-1.81667e+43	7.88558e+39	-8.17943e+35	-0.000337055	2.38171e-06	8.13636e+164	#NUM!	#NUM!	#NUM!		#NUM!	#NUM!	#NUM!	#NUM!	#NUM!
	0.6	#NUM!	0.0062	0.01705	0.03038	0.0248	1000	140	16500	2350	4750	#NUM!	#NUM!	#NUM!	0.00372	#NUM!	#NUM!	#NUM!	#NUM!	#NUM!	2.75	4.9	64.677	132.994	2.06504e+06	-51339.5	17.05	-2.0614e+06	7858781411014558	-3.65172e+14	-1.19216e+13	6.27141e+09	-683151	-1.82449e+44	-6.09416e+42	3.20224e+39	-4.00189e+35	-0.000389452	2.95811e-06	1.67084e+163	#NUM!	#NUM!	#NUM!		#NUM!	#NUM!	#NUM!	#NUM!	#NUM!
	0.7	#NUM!	0.0062	0.01705	0.03038	0.0248	1000	140	16500	2350	4750	#NUM!	#NUM!	#NUM!	0.00434	#NUM!	#NUM!	#NUM!	#NUM!	#NUM!	2.75	4.9	55.4374	113.995	1.77004e+06	-41815.8	17.05	-1.76692e+06	5773798587684171	-2.54868e+14	-8.88011e+12	5.50823e+09	-683151	-6.73568e+43	-2.41461e+42	1.49551e+39	-2.19556e+35	-0.000450563	3.68098e-06	6.10305e+161	#NUM!	#NUM!	#NUM!		#NUM!	#NUM!	#NUM!	#NUM!	#NUM!
	0.8	#NUM!	0.0062	0.01705	0.03038	0.0248	1000	140	16500	2350	4750	#NUM!	#NUM!	#NUM!	0.00496	#NUM!	#NUM!	#NUM!	#NUM!	#NUM!	2.75	4.9	48.5077	99.7453	1.54878e+06	-34673	17.05	-1.54605e+06	4420564543695691	-1.84857e+14	-6.87872e+12	4.93584e+09	-683151	-2.80297e+43	-1.08001e+42	7.73486e+38	-1.31041e+35	-0.00052247	4.59642e-06	3.38265e+160	#NUM!	#NUM!	#NUM!		#NUM!	#NUM!	#NUM!	#NUM!	#NUM!
	0.9	#NUM!	0.0062	0.01705	0.03038	0.0248	1000	140	16500	2350	4750	#NUM!	#NUM!	#NUM!	0.00558	#NUM!	#NUM!	#NUM!	#NUM!	#NUM!	2.75	4.9	43.118	88.6625	1.3767e+06	-29117.5	17.05	-1.37427e+06	3492791738228691	-1.3794e+14	-5.48786e+12	4.49065e+09	-683151	-1.27625e+43	-5.29644e+41	4.32385e+38	-8.34342e+34	-0.000607962	5.76952e-06	2.56674e+159	#NUM!	#NUM!	#NUM!		#NUM!	#NUM!	#NUM!	#NUM!	#NUM!
	0.99	#NUM!	0.0062	0.01705	0.03038	0.0248	1000	140	16500	2350	4750	#NUM!	#NUM!	#NUM!	0.006138	#NUM!	#NUM!	#NUM!	#NUM!	#NUM!	2.75	4.9	39.1982	80.6023	1.25154e+06	-25077.2	17.05	-1.24934e+06	2.8866e+15	-1.07961e+14	-4.56743e+12	4.16688e+09	-683151	-6.67418e+42	-2.96799e+41	2.70021e+38	-5.80823e+34	-0.000699645	7.12261e-06	3.10846e+158	#NUM!	#NUM!	#NUM!		#NUM!	#NUM!	#NUM!	#NUM!	#NUM!
	r	eq K1	a	b	c	w	K1	K2	K3	K4	K5	x	y	z	t	u3	a-(x+y+z+t+u3)	b-(x+2y+u3)	c-(z+2t+u3)	w+(x+2y+z+2t+2u3)			F	G	H	I	J	K	a	b	g	d	e	t3	t2	t1	t0	m	n	discr III	lr	h	r		K1rec	K2rec	K3rec	K4rec	K5rec
	0.01	#NUM!	0.0062	0.01705	0.03038	0.0248	1000	140	16500	2350	4750	#NUM!	#NUM!	#NUM!	6.2e-05	#NUM!	#NUM!	#NUM!	#NUM!	#NUM!	2.75	4.9	3880.62	7979.63	1.23903e+08	-3.98462e+06	17.05	-1.23684e+08	2.82916e+19	-1.70265e+18	-3.77123e+16	3.21465e+11	-683151	-1.22004e+55	-2.70306e+53	2.30413e+48	-4.90411e+42	-0.000163811	8.06976e-07	4.06101e+200	#NUM!	#NUM!	#NUM!		#NUM!	#NUM!	#NUM!	#NUM!	#NUM!
	0.1	#NUM!	0.0062	0.01705	0.03038	0.0248	1000	140	16500	2350	4750	#NUM!	#NUM!	#NUM!	0.00062	#NUM!	#NUM!	#NUM!	#NUM!	#NUM!	2.75	4.9	388.062	797.963	1.23903e+07	-384668	17.05	-1.23684e+07	2.82916e+17	-1.64346e+16	-3.8694e+14	3.29827e+10	-683151	-1.16142e+49	-2.74253e+47	2.33765e+43	-4.92289e+38	-0.00018788	9.91213e-07	4.15306e+179	#NUM!	#NUM!	#NUM!		#NUM!	#NUM!	#NUM!	#NUM!	#NUM!
	0.2	#NUM!	0.0062	0.01705	0.03038	0.0248	1000	140	16500	2350	4750	#NUM!	#NUM!	#NUM!	0.00124	#NUM!	#NUM!	#NUM!	#NUM!	#NUM!	2.75	4.9	194.031	398.981	6.19513e+06	-184671	17.05	-6.18421e+06	7.0729e+16	-3944221761801074	-9.92638e+13	1.69559e+10	-683151	-1.71448e+47	-4.34141e+45	7.41485e+41	-3.09626e+37	-0.00021806	1.23939e-06	1.9958e+173	#NUM!	#NUM!	#NUM!		#NUM!	#NUM!	#NUM!	#NUM!	#NUM!
	0.3	#NUM!	0.0062	0.01705	0.03038	0.0248	1000	140	16500	2350	4750	#NUM!	#NUM!	#NUM!	0.00186	#NUM!	#NUM!	#NUM!	#NUM!	#NUM!	2.75	4.9	129.354	265.988	4.13009e+06	-118005	17.05	-4.12281e+06	3.14351e+16	-1679912517502316	-4.51486e+13	1.16137e+10	-683151	-1.4186e+46	-3.8496e+44	9.89945e+40	-6.16781e+36	-0.000252445	1.54382e-06	3.96468e+169	#NUM!	#NUM!	#NUM!		#NUM!	#NUM!	#NUM!	#NUM!	#NUM!
	0.4	#NUM!	0.0062	0.01705	0.03038	0.0248	1000	140	16500	2350	4750	#NUM!	#NUM!	#NUM!	0.00248	#NUM!	#NUM!	#NUM!	#NUM!	#NUM!	2.75	4.9	97.0155	199.491	3.09757e+06	-84672.4	17.05	-3.09211e+06	1.76823e+16	-9.03846e+14	-2.59241e+13	8.94254e+09	-683151	-2.3733e+45	-6.90015e+43	2.37897e+40	-1.97212e+36	-0.000291793	1.91846e-06	9.1928e+166	#NUM!	#NUM!	#NUM!		#NUM!	#NUM!	#NUM!	#NUM!	#NUM!
	0.5	#NUM!	0.0062	0.01705	0.03038	0.0248	1000	140	16500	2350	4750	#NUM!	#NUM!	#NUM!	0.0031	#NUM!	#NUM!	#NUM!	#NUM!	#NUM!	2.75	4.9	77.6124	159.593	2.47805e+06	-64672.6	17.05	-2.47368e+06	1.13166e+16	-5.52155e+14	-1.6896e+13	7.33986e+09	-683151	-5.83118e+44	-1.81667e+43	7.88558e+39	-8.17943e+35	-0.000337055	2.38171e-06	8.13636e+164	#NUM!	#NUM!	#NUM!		#NUM!	#NUM!	#NUM!	#NUM!	#NUM!
	0.6	#NUM!	0.0062	0.01705	0.03038	0.0248	1000	140	16500	2350	4750	#NUM!	#NUM!	#NUM!	0.00372	#NUM!	#NUM!	#NUM!	#NUM!	#NUM!	2.75	4.9	64.677	132.994	2.06504e+06	-51339.5	17.05	-2.0614e+06	7858781411014558	-3.65172e+14	-1.19216e+13	6.27141e+09	-683151	-1.82449e+44	-6.09416e+42	3.20224e+39	-4.00189e+35	-0.000389452	2.95811e-06	1.67084e+163	#NUM!	#NUM!	#NUM!		#NUM!	#NUM!	#NUM!	#NUM!	#NUM!
	0.7	#NUM!	0.0062	0.01705	0.03038	0.0248	1000	140	16500	2350	4750	#NUM!	#NUM!	#NUM!	0.00434	#NUM!	#NUM!	#NUM!	#NUM!	#NUM!	2.75	4.9	55.4374	113.995	1.77004e+06	-41815.8	17.05	-1.76692e+06	5773798587684171	-2.54868e+14	-8.88011e+12	5.50823e+09	-683151	-6.73568e+43	-2.41461e+42	1.49551e+39	-2.19556e+35	-0.000450563	3.68098e-06	6.10305e+161	#NUM!	#NUM!	#NUM!		#NUM!	#NUM!	#NUM!	#NUM!	#NUM!
	0.8	#NUM!	0.0062	0.01705	0.03038	0.0248	1000	140	16500	2350	4750	#NUM!	#NUM!	#NUM!	0.00496	#NUM!	#NUM!	#NUM!	#NUM!	#NUM!	2.75	4.9	48.5077	99.7453	1.54878e+06	-34673	17.05	-1.54605e+06	4420564543695691	-1.84857e+14	-6.87872e+12	4.93584e+09	-683151	-2.80297e+43	-1.08001e+42	7.73486e+38	-1.31041e+35	-0.00052247	4.59642e-06	3.38265e+160	#NUM!	#NUM!	#NUM!		#NUM!	#NUM!	#NUM!	#NUM!	#NUM!
	0.9	#NUM!	0.0062	0.01705	0.03038	0.0248	1000	140	16500	2350	4750	#NUM!	#NUM!	#NUM!	0.00558	#NUM!	#NUM!	#NUM!	#NUM!	#NUM!	2.75	4.9	43.118	88.6625	1.3767e+06	-29117.5	17.05	-1.37427e+06	3492791738228691	-1.3794e+14	-5.48786e+12	4.49065e+09	-683151	-1.27625e+43	-5.29644e+41	4.32385e+38	-8.34342e+34	-0.000607962	5.76952e-06	2.56674e+159	#NUM!	#NUM!	#NUM!		#NUM!	#NUM!	#NUM!	#NUM!	#NUM!
	0.99	#NUM!	0.0062	0.01705	0.03038	0.0248	1000	140	16500	2350	4750	#NUM!	#NUM!	#NUM!	0.006138	#NUM!	#NUM!	#NUM!	#NUM!	#NUM!	2.75	4.9	39.1982	80.6023	1.25154e+06	-25077.2	17.05	-1.24934e+06	2.8866e+15	-1.07961e+14	-4.56743e+12	4.16688e+09	-683151	-6.67418e+42	-2.96799e+41	2.70021e+38	-5.80823e+34	-0.000699645	7.12261e-06	3.10846e+158	#NUM!	#NUM!	#NUM!		#NUM!	#NUM!	#NUM!	#NUM!	#NUM!
	r	eq K1	a	b	c	w	K1	K2	K3	K4	K5	x	y	z	t	u4	a-(x+y+z+t+u4)	b-(x+2y+u4)	c-(z+2t+u4)	w+(x+2y+z+2t+2u4)			F	G	H	I	J	K	a	b	g	d	e	t3	t2	t1	t0	m	n	discr III	lr	h	r		K1rec	K2rec	K3rec	K4rec	K5rec
	0.01	#NUM!	0.0062	0.01705	0.03038	0.0248	1000	140	16500	2350	4750	#NUM!	#NUM!	#NUM!	6.2e-05	#NUM!	#NUM!	#NUM!	#NUM!	#NUM!	2.75	4.9	3880.62	7979.63	1.23903e+08	-3.98462e+06	17.05	-1.23684e+08	2.82916e+19	-1.70265e+18	-3.77123e+16	3.21465e+11	-683151	-1.22004e+55	-2.70306e+53	2.30413e+48	-4.90411e+42	-0.000163811	8.06976e-07	4.06101e+200	#NUM!	#NUM!	#NUM!		#NUM!	#NUM!	#NUM!	#NUM!	#NUM!
	0.1	#NUM!	0.0062	0.01705	0.03038	0.0248	1000	140	16500	2350	4750	#NUM!	#NUM!	#NUM!	0.00062	#NUM!	#NUM!	#NUM!	#NUM!	#NUM!	2.75	4.9	388.062	797.963	1.23903e+07	-384668	17.05	-1.23684e+07	2.82916e+17	-1.64346e+16	-3.8694e+14	3.29827e+10	-683151	-1.16142e+49	-2.74253e+47	2.33765e+43	-4.92289e+38	-0.00018788	9.91213e-07	4.15306e+179	#NUM!	#NUM!	#NUM!		#NUM!	#NUM!	#NUM!	#NUM!	#NUM!
	0.2	#NUM!	0.0062	0.01705	0.03038	0.0248	1000	140	16500	2350	4750	#NUM!	#NUM!	#NUM!	0.00124	#NUM!	#NUM!	#NUM!	#NUM!	#NUM!	2.75	4.9	194.031	398.981	6.19513e+06	-184671	17.05	-6.18421e+06	7.0729e+16	-3944221761801074	-9.92638e+13	1.69559e+10	-683151	-1.71448e+47	-4.34141e+45	7.41485e+41	-3.09626e+37	-0.00021806	1.23939e-06	1.9958e+173	#NUM!	#NUM!	#NUM!		#NUM!	#NUM!	#NUM!	#NUM!	#NUM!
	0.3	#NUM!	0.0062	0.01705	0.03038	0.0248	1000	140	16500	2350	4750	#NUM!	#NUM!	#NUM!	0.00186	#NUM!	#NUM!	#NUM!	#NUM!	#NUM!	2.75	4.9	129.354	265.988	4.13009e+06	-118005	17.05	-4.12281e+06	3.14351e+16	-1679912517502316	-4.51486e+13	1.16137e+10	-683151	-1.4186e+46	-3.8496e+44	9.89945e+40	-6.16781e+36	-0.000252445	1.54382e-06	3.96468e+169	#NUM!	#NUM!	#NUM!		#NUM!	#NUM!	#NUM!	#NUM!	#NUM!
	0.4	#NUM!	0.0062	0.01705	0.03038	0.0248	1000	140	16500	2350	4750	#NUM!	#NUM!	#NUM!	0.00248	#NUM!	#NUM!	#NUM!	#NUM!	#NUM!	2.75	4.9	97.0155	199.491	3.09757e+06	-84672.4	17.05	-3.09211e+06	1.76823e+16	-9.03846e+14	-2.59241e+13	8.94254e+09	-683151	-2.3733e+45	-6.90015e+43	2.37897e+40	-1.97212e+36	-0.000291793	1.91846e-06	9.1928e+166	#NUM!	#NUM!	#NUM!		#NUM!	#NUM!	#NUM!	#NUM!	#NUM!
	0.5	#NUM!	0.0062	0.01705	0.03038	0.0248	1000	140	16500	2350	4750	#NUM!	#NUM!	#NUM!	0.0031	#NUM!	#NUM!	#NUM!	#NUM!	#NUM!	2.75	4.9	77.6124	159.593	2.47805e+06	-64672.6	17.05	-2.47368e+06	1.13166e+16	-5.52155e+14	-1.6896e+13	7.33986e+09	-683151	-5.83118e+44	-1.81667e+43	7.88558e+39	-8.17943e+35	-0.000337055	2.38171e-06	8.13636e+164	#NUM!	#NUM!	#NUM!		#NUM!	#NUM!	#NUM!	#NUM!	#NUM!
	0.6	#NUM!	0.0062	0.01705	0.03038	0.0248	1000	140	16500	2350	4750	#NUM!	#NUM!	#NUM!	0.00372	#NUM!	#NUM!	#NUM!	#NUM!	#NUM!	2.75	4.9	64.677	132.994	2.06504e+06	-51339.5	17.05	-2.0614e+06	7858781411014558	-3.65172e+14	-1.19216e+13	6.27141e+09	-683151	-1.82449e+44	-6.09416e+42	3.20224e+39	-4.00189e+35	-0.000389452	2.95811e-06	1.67084e+163	#NUM!	#NUM!	#NUM!		#NUM!	#NUM!	#NUM!	#NUM!	#NUM!
	0.7	#NUM!	0.0062	0.01705	0.03038	0.0248	1000	140	16500	2350	4750	#NUM!	#NUM!	#NUM!	0.00434	#NUM!	#NUM!	#NUM!	#NUM!	#NUM!	2.75	4.9	55.4374	113.995	1.77004e+06	-41815.8	17.05	-1.76692e+06	5773798587684171	-2.54868e+14	-8.88011e+12	5.50823e+09	-683151	-6.73568e+43	-2.41461e+42	1.49551e+39	-2.19556e+35	-0.000450563	3.68098e-06	6.10305e+161	#NUM!	#NUM!	#NUM!		#NUM!	#NUM!	#NUM!	#NUM!	#NUM!
	0.8	#NUM!	0.0062	0.01705	0.03038	0.0248	1000	140	16500	2350	4750	#NUM!	#NUM!	#NUM!	0.00496	#NUM!	#NUM!	#NUM!	#NUM!	#NUM!	2.75	4.9	48.5077	99.7453	1.54878e+06	-34673	17.05	-1.54605e+06	4420564543695691	-1.84857e+14	-6.87872e+12	4.93584e+09	-683151	-2.80297e+43	-1.08001e+42	7.73486e+38	-1.31041e+35	-0.00052247	4.59642e-06	3.38265e+160	#NUM!	#NUM!	#NUM!		#NUM!	#NUM!	#NUM!	#NUM!	#NUM!
	0.9	#NUM!	0.0062	0.01705	0.03038	0.0248	1000	140	16500	2350	4750	#NUM!	#NUM!	#NUM!	0.00558	#NUM!	#NUM!	#NUM!	#NUM!	#NUM!	2.75	4.9	43.118	88.6625	1.3767e+06	-29117.5	17.05	-1.37427e+06	3492791738228691	-1.3794e+14	-5.48786e+12	4.49065e+09	-683151	-1.27625e+43	-5.29644e+41	4.32385e+38	-8.34342e+34	-0.000607962	5.76952e-06	2.56674e+159	#NUM!	#NUM!	#NUM!		#NUM!	#NUM!	#NUM!	#NUM!	#NUM!
	0.99	#NUM!	0.0062	0.01705	0.03038	0.0248	1000	140	16500	2350	4750	#NUM!	#NUM!	#NUM!	0.006138	#NUM!	#NUM!	#NUM!	#NUM!	#NUM!	2.75	4.9	39.1982	80.6023	1.25154e+06	-25077.2	17.05	-1.24934e+06	2.8866e+15	-1.07961e+14	-4.56743e+12	4.16688e+09	-683151	-6.67418e+42	-2.96799e+41	2.70021e+38	-5.80823e+34	-0.000699645	7.12261e-06	3.10846e+158	#NUM!	#NUM!	#NUM!		#NUM!	#NUM!	#NUM!	#NUM!	#NUM!
t3 ¹ 0, t2 ¹ 0
discr III > 0
			[A]in	[B]in	[C]in	[H2O]in						[AB]eq	[AB2]eq	[AC]eq	[AC2]eq	[ABC]eq	[A]eq	[B]eq	[C]eq	[H2O]eq	[B]in/[A]in	[C]in/[A]in
	r	eq K1	a	b	c	w	K1	K2	K3	K4	K5	x	y	z	t	u1	a-(x+y+z+t+u1)	b-(x+2y+u1)	c-(z+2t+u1)	w+(x+2y+z+2t+2u1)			F	G	H	I	J	K	a	b	g	d	e	t3	t2	t1	t0	m	n	discr III	ltrig	h	r		K1rec	K2rec	K3rec	K4rec	K5rec
	0.01	25468.1	0.0062	0.01705	0.03038	0.0248	1000	140	16500	2350	4750	-6.80264	1.15182	0.0494828	6.2e-05	-0.0172282	5.62471	4.53329	-0.00199851	-4.45906	2.75	4.9	3880.62	7979.63	1.23903e+08	-3.98462e+06	17.05	-1.23684e+08	2.82916e+19	-1.70265e+18	-3.77123e+16	3.21465e+11	-683151	-1.22004e+55	-2.70306e+53	2.30413e+48	-4.90411e+42	-0.000163811	8.06976e-07	4.06101e+200	4.39859e-06	2.67725e+18	5.03244e+36		1.18962	0.166547	19.6287	2.7956	5.65069
	0.1	273.743	0.0062	0.01705	0.03038	0.0248	1000	140	16500	2350	4750	-0.70939	0.126406	0.0492572	0.00062	-0.0180481	0.557356	0.491677	-0.0020691	-0.417378	2.75	4.9	388.062	797.963	1.23903e+07	-384668	17.05	-1.23684e+07	2.82916e+17	-1.64346e+16	-3.8694e+14	3.29827e+10	-683151	-1.16142e+49	-2.74253e+47	2.33765e+43	-4.92289e+38	-0.00018788	9.91213e-07	4.15306e+179	4.67415e-05	2.66266e+16	4.88539e+32		1.08044	0.151262	17.8273	2.53904	5.13211
	0.2	73.5645	0.0062	0.01705	0.03038	0.0248	1000	140	16500	2350	4750	-0.370479	0.0696974	0.0489934	0.00124	-0.0189528	0.275701	0.267087	-0.00214064	-0.192716	2.75	4.9	194.031	398.981	6.19513e+06	-184671	17.05	-6.18421e+06	7.0729e+16	-3944221761801074	-9.92638e+13	1.69559e+10	-683151	-1.71448e+47	-4.34141e+45	7.41485e+41	-3.09626e+37	-0.00021806	1.23939e-06	1.9958e+173	9.65828e-05	6615997031926021	2.9533e+31		0.969597	0.135744	15.9983	2.27855	4.60558
	0.3	34.8959	0.0062	0.01705	0.03038	0.0248	1000	140	16500	2350	4750	-0.257231	0.0509735	0.0487169	0.00186	-0.019851	0.181732	0.192185	-0.00220593	-0.117749	2.75	4.9	129.354	265.988	4.13009e+06	-118005	17.05	-4.12281e+06	3.14351e+16	-1679912517502316	-4.51486e+13	1.16137e+10	-683151	-1.4186e+46	-3.8496e+44	9.89945e+40	-6.16781e+36	-0.000252445	1.54382e-06	3.96468e+169	0.000148326	2.9222e+15	5.64053e+30		0.867224	0.121411	14.3092	2.03798	4.11931
	0.4	20.8218	0.0062	0.01705	0.03038	0.0248	1000	140	16500	2350	4750	-0.200401	0.0417433	0.0484289	0.00248	-0.0207431	0.134692	0.154708	-0.00226586	-0.0802118	2.75	4.9	97.0155	199.491	3.09757e+06	-84672.4	17.05	-3.09211e+06	1.76823e+16	-9.03846e+14	-2.59241e+13	8.94254e+09	-683151	-2.3733e+45	-6.90015e+43	2.37897e+40	-1.97212e+36	-0.000291793	1.91846e-06	9.1928e+166	0.00020161	1.63336e+15	1.72506e+30		0.771409	0.107997	12.7282	1.81281	3.66419
	0.5	14.0603	0.0062	0.01705	0.03038	0.0248	1000	140	16500	2350	4750	-0.166138	0.0363086	0.0481302	0.0031	-0.0216291	0.106429	0.1322	-0.00232112	-0.0576492	2.75	4.9	77.6124	159.593	2.47805e+06	-64672.6	17.05	-2.47368e+06	1.13166e+16	-5.52155e+14	-1.6896e+13	7.33986e+09	-683151	-5.83118e+44	-1.81667e+43	7.88558e+39	-8.17943e+35	-0.000337055	2.38171e-06	8.13636e+164	0.000256267	1.03862e+15	6.82764e+29		0.680726	0.0953016	11.232	1.59971	3.23345
	0.6	10.2537	0.0062	0.01705	0.03038	0.0248	1000	140	16500	2350	4750	-0.143159	0.03277	0.0478217	0.00372	-0.0225094	0.0875569	0.117179	-0.0023723	-0.0425763	2.75	4.9	64.677	132.994	2.06504e+06	-51339.5	17.05	-2.0614e+06	7858781411014558	-3.65172e+14	-1.19216e+13	6.27141e+09	-683151	-1.82449e+44	-6.09416e+42	3.20224e+39	-4.00189e+35	-0.000389452	2.95811e-06	1.67084e+163	0.000312213	716535013977370	3.18073e+29		0.594085	0.0831718	9.8024	1.3961	2.8219
	0.7	7.8779	0.0062	0.01705	0.03038	0.0248	1000	140	16500	2350	4750	-0.126627	0.0303134	0.0475037	0.00434	-0.0233838	0.0740542	0.106435	-0.00241991	-0.0317847	2.75	4.9	55.4374	113.995	1.77004e+06	-41815.8	17.05	-1.76692e+06	5773798587684171	-2.54868e+14	-8.88011e+12	5.50823e+09	-683151	-6.73568e+43	-2.41461e+42	1.49551e+39	-2.19556e+35	-0.000450563	3.68098e-06	6.10305e+161	0.000369409	5.2291e+14	1.65807e+29		0.510638	0.0714893	8.42553	1.2	2.42553
	0.8	6.28367	0.0062	0.01705	0.03038	0.0248	1000	140	16500	2350	4750	-0.114125	0.0285317	0.047177	0.00496	-0.0242526	0.063909	0.0983643	-0.00246435	-0.0236699	2.75	4.9	48.5077	99.7453	1.54878e+06	-34673	17.05	-1.54605e+06	4420564543695691	-1.84857e+14	-6.87872e+12	4.93584e+09	-683151	-2.80297e+43	-1.08001e+42	7.73486e+38	-1.31041e+35	-0.00052247	4.59642e-06	3.38265e+160	0.000427842	3.97617e+14	9.38397e+28		0.429713	0.0601598	7.09026	1.00983	2.04114
	0.9	5.1548	0.0062	0.01705	0.03038	0.0248	1000	140	16500	2350	4750	-0.104308	0.0271989	0.0468418	0.00558	-0.0251158	0.0560036	0.0920765	-0.00250598	-0.0173405	2.75	4.9	43.118	88.6625	1.3767e+06	-29117.5	17.05	-1.37427e+06	3492791738228691	-1.3794e+14	-5.48786e+12	4.49065e+09	-683151	-1.27625e+43	-5.29644e+41	4.32385e+38	-8.34342e+34	-0.000607962	5.76952e-06	2.56674e+159	0.000487519	3.11974e+14	5.65491e+28		0.350765	0.0491071	5.78762	0.824297	1.66613
	0.99	4.39483	0.0062	0.01705	0.03038	0.0248	1000	140	16500	2350	4750	-0.0970967	0.0262697	0.0465331	0.006138	-0.0258878	0.0502436	0.087495	-0.00254131	-0.0127237	2.75	4.9	39.1982	80.6023	1.25154e+06	-25077.2	17.05	-1.24934e+06	2.8866e+15	-1.07961e+14	-4.56743e+12	4.16688e+09	-683151	-6.67418e+42	-2.96799e+41	2.70021e+38	-5.80823e+34	-0.000699645	7.12261e-06	3.10846e+158	0.000542307	2.56177e+14	3.74076e+28		0.28103	0.0393442	4.637	0.660421	1.33489
	r	eq K1	a	b	c	w	K1	K2	K3	K4	K5	x	y	z	t	u2	a-(x+y+z+t+u2)	b-(x+2y+u2)	c-(z+2t+u2)	w+(x+2y+z+2t+2u2)			F	G	H	I	J	K	a	b	g	d	e	t3	t2	t1	t0	m	n	discr III	ltrig	h	r		K1rec	K2rec	K3rec	K4rec	K5rec
	0.01	0.138024	0.0062	0.01705	0.03038	0.0248	1000	140	16500	2350	4750	-6.04804e-05	6.34695e-08	-0.00187413	6.2e-05	4.04419e-06	0.00806851	0.0171063	0.0321261	0.0229976	2.75	4.9	3880.62	7979.63	1.23903e+08	-3.98462e+06	17.05	-1.23684e+08	2.82916e+19	-1.70265e+18	-3.77123e+16	3.21465e+11	-683151	-1.22004e+55	-2.70306e+53	2.30413e+48	-4.90411e+42	-0.000163811	8.06976e-07	4.06101e+200	4.39859e-06	2.67725e+18	5.03244e+36		-0.0100774	-0.00141083	-0.166277	-0.0236819	-0.0478676
	0.1	0.230857	0.0062	0.01705	0.03038	0.0248	1000	140	16500	2350	4750	-0.00021706	4.92323e-07	-0.00763701	0.00062	3.56184e-05	0.013398	0.0172305	0.0367414	0.0182582	2.75	4.9	388.062	797.963	1.23903e+07	-384668	17.05	-1.23684e+07	2.82916e+17	-1.64346e+16	-3.8694e+14	3.29827e+10	-683151	-1.16142e+49	-2.74253e+47	2.33765e+43	-4.92289e+38	-0.00018788	9.91213e-07	4.15306e+179	4.67415e-05	2.66266e+16	4.88539e+32		-0.0171673	-0.00240342	-0.28326	-0.0403432	-0.0815447
	0.2	0.304461	0.0062	0.01705	0.03038	0.0248	1000	140	16500	2350	4750	-0.000322813	8.29268e-07	-0.0123762	0.00124	6.53751e-05	0.0175928	0.0173058	0.0402108	0.0147134	2.75	4.9	194.031	398.981	6.19513e+06	-184671	17.05	-6.18421e+06	7.0729e+16	-3944221761801074	-9.92638e+13	1.69559e+10	-683151	-1.71448e+47	-4.34141e+45	7.41485e+41	-3.09626e+37	-0.00021806	1.23939e-06	1.9958e+173	9.65828e-05	6615997031926021	2.9533e+31		-0.0156005	-0.00218407	-0.257409	-0.0366612	-0.0741025
	0.3	0.370739	0.0062	0.01705	0.03038	0.0248	1000	140	16500	2350	4750	-0.000406122	1.08141e-06	-0.016699	0.00186	9.14335e-05	0.0213526	0.0173625	0.0432675	0.0115999	2.75	4.9	129.354	265.988	4.13009e+06	-118005	17.05	-4.12281e+06	3.14351e+16	-1679912517502316	-4.51486e+13	1.16137e+10	-683151	-1.4186e+46	-3.8496e+44	9.89945e+40	-6.16781e+36	-0.000252445	1.54382e-06	3.96468e+169	0.000148326	2.9222e+15	5.64053e+30		-0.0127072	-0.001779	-0.209668	-0.0298619	-0.0603591
	0.4	0.433578	0.0062	0.01705	0.03038	0.0248	1000	140	16500	2350	4750	-0.000476306	1.27531e-06	-0.0208246	0.00248	0.000114653	0.024905	0.0174091	0.04613	0.00869093	2.75	4.9	97.0155	199.491	3.09757e+06	-84672.4	17.05	-3.09211e+06	1.76823e+16	-9.03846e+14	-2.59241e+13	8.94254e+09	-683151	-2.3733e+45	-6.90015e+43	2.37897e+40	-1.97212e+36	-0.000291793	1.91846e-06	9.1928e+166	0.00020161	1.63336e+15	1.72506e+30		-0.0095475	-0.00133665	-0.157534	-0.0224366	-0.0453506
	0.5	0.494402	0.0062	0.01705	0.03038	0.0248	1000	140	16500	2350	4750	-0.000537293	1.4264e-06	-0.0248338	0.0031	0.000135567	0.0283341	0.0174489	0.0488783	0.00590285	2.75	4.9	77.6124	159.593	2.47805e+06	-64672.6	17.05	-2.47368e+06	1.13166e+16	-5.52155e+14	-1.6896e+13	7.33986e+09	-683151	-5.83118e+44	-1.81667e+43	7.88558e+39	-8.17943e+35	-0.000337055	2.38171e-06	8.13636e+164	0.000256267	1.03862e+15	6.82764e+29		-0.00641499	-0.000898098	-0.105847	-0.0150752	-0.0304712
	0.6	0.553905	0.0062	0.01705	0.03038	0.0248	1000	140	16500	2350	4750	-0.000591271	1.5449e-06	-0.0287661	0.00372	0.000154552	0.0316813	0.0174836	0.0515515	0.00319484	2.75	4.9	64.677	132.994	2.06504e+06	-51339.5	17.05	-2.0614e+06	7858781411014558	-3.65172e+14	-1.19216e+13	6.27141e+09	-683151	-1.82449e+44	-6.09416e+42	3.20224e+39	-4.00189e+35	-0.000389452	2.95811e-06	1.67084e+163	0.000312213	716535013977370	3.18073e+29		-0.00341037	-0.000477452	-0.0562712	-0.00801438	-0.0161993
	0.7	0.612479	0.0062	0.01705	0.03038	0.0248	1000	140	16500	2350	4750	-0.000639646	1.638e-06	-0.0326437	0.00434	0.000171892	0.0349698	0.0175145	0.0541718	0.000543686	2.75	4.9	55.4374	113.995	1.77004e+06	-41815.8	17.05	-1.76692e+06	5773798587684171	-2.54868e+14	-8.88011e+12	5.50823e+09	-683151	-6.73568e+43	-2.41461e+42	1.49551e+39	-2.19556e+35	-0.000450563	3.68098e-06	6.10305e+161	0.000369409	5.2291e+14	1.65807e+29		-0.000567801	-7.94922e-05	-0.00936872	-0.00133433	-0.00269706
	0.8	0.670366	0.0062	0.01705	0.03038	0.0248	1000	140	16500	2350	4750	-0.0006834	1.71099e-06	-0.0364807	0.00496	0.00018781	0.0382146	0.0175422	0.0567529	-0.0020651	2.75	4.9	48.5077	99.7453	1.54878e+06	-34673	17.05	-1.54605e+06	4420564543695691	-1.84857e+14	-6.87872e+12	4.93584e+09	-683151	-2.80297e+43	-1.08001e+42	7.73486e+38	-1.31041e+35	-0.00052247	4.59642e-06	3.38265e+160	0.000427842	3.97617e+14	9.38397e+28		0.00210525	0.000294734	0.0347365	0.00494733	0.00999991
	0.9	0.727727	0.0062	0.01705	0.03038	0.0248	1000	140	16500	2350	4750	-0.00072326	1.76787e-06	-0.0402864	0.00558	0.000202486	0.0414254	0.0175672	0.0593039	-0.00464116	2.75	4.9	43.118	88.6625	1.3767e+06	-29117.5	17.05	-1.37427e+06	3492791738228691	-1.3794e+14	-5.48786e+12	4.49065e+09	-683151	-1.27625e+43	-5.29644e+41	4.32385e+38	-8.34342e+34	-0.000607962	5.76952e-06	2.56674e+159	0.000487519	3.11974e+14	5.65491e+28		0.00461266	0.000645772	0.0761088	0.0108397	0.0219101
	0.99	0.778995	0.0062	0.01705	0.03038	0.0248	1000	140	16500	2350	4750	-0.000756272	1.80784e-06	-0.0436901	0.006138	0.000214757	0.0442918	0.0175879	0.0615794	-0.00693727	2.75	4.9	39.1982	80.6023	1.25154e+06	-25077.2	17.05	-1.24934e+06	2.8866e+15	-1.07961e+14	-4.56743e+12	4.16688e+09	-683151	-6.67418e+42	-2.96799e+41	2.70021e+38	-5.80823e+34	-0.000699645	7.12261e-06	3.10846e+158	0.000542307	2.56177e+14	3.74076e+28		0.00673487	0.000942882	0.111125	0.0158269	0.0319906
			[A]in	[B]in	[C]in	[H2O]in						[AB]eq	[AB2]eq	[AC]eq	[AC2]eq	[ABC]eq	[A]eq	[B]eq	[C]eq	[H2O]eq	[B]in/[A]in	[C]in/[A]in
	r	eq K1	a	b	c	w	K1	K2	K3	K4	K5	x	y	z	t	u3	a-(x+y+z+t+u3)	b-(x+2y+u3)	c-(z+2t+u3)	w+(x+2y+z+2t+2u3)			F	G	H	I	J	K	a	b	g	d	e	t3	t2	t1	t0	m	n	discr III	ltrig	h	r		K1rec	K2rec	K3rec	K4rec	K5rec
	0.01	0.0791676	0.0062	0.01705	0.03038	0.0248	1000	140	16500	2350	4750	5.08798e-05	7.77985e-08	0.00142406	6.2e-05	4.47749e-06	0.00465851	0.0169945	0.0288275	0.026408	2.75	4.9	3880.62	7979.63	1.23903e+08	-3.98462e+06	17.05	-1.23684e+08	2.82916e+19	-1.70265e+18	-3.77123e+16	3.21465e+11	-683151	-1.22004e+55	-2.70306e+53	2.30413e+48	-4.90411e+42	-0.000163811	8.06976e-07	4.06101e+200	4.39859e-06	2.67725e+18	5.03244e+36		0.0169717	0.00237604	0.280034	0.0398836	0.0806158
	0.1	0.0382265	0.0062	0.01705	0.03038	0.0248	1000	140	16500	2350	4750	0.000123767	9.4661e-07	0.0031404	0.00062	4.93896e-05	0.00226549	0.016875	0.0259502	0.0294048	2.75	4.9	388.062	797.963	1.23903e+07	-384668	17.05	-1.23684e+07	2.82916e+17	-1.64346e+16	-3.8694e+14	3.29827e+10	-683151	-1.16142e+49	-2.74253e+47	2.33765e+43	-4.92289e+38	-0.00018788	9.91213e-07	4.15306e+179	4.67415e-05	2.66266e+16	4.88539e+32		0.0951955	0.0133274	1.57073	0.223709	0.452179
	0.2	0.0221844	0.0062	0.01705	0.03038	0.0248	1000	140	16500	2350	4750	0.000141477	2.12161e-06	0.00339105	0.00124	0.000104568	0.00132078	0.0167997	0.0244044	0.0310259	2.75	4.9	194.031	398.981	6.19513e+06	-184671	17.05	-6.18421e+06	7.0729e+16	-3944221761801074	-9.92638e+13	1.69559e+10	-683151	-1.71448e+47	-4.34141e+45	7.41485e+41	-3.09626e+37	-0.00021806	1.23939e-06	1.9958e+173	9.65828e-05	6615997031926021	2.9533e+31		0.197823	0.0276952	3.26407	0.464883	0.939658
	0.3	0.0133826	0.0062	0.01705	0.03038	0.0248	1000	140	16500	2350	4750	0.000140926	3.4764e-06	0.00323187	0.00186	0.000163936	0.000799794	0.0167382	0.0232642	0.0322276	2.75	4.9	129.354	265.988	4.13009e+06	-118005	17.05	-4.12281e+06	3.14351e+16	-1679912517502316	-4.51486e+13	1.16137e+10	-683151	-1.4186e+46	-3.8496e+44	9.89945e+40	-6.16781e+36	-0.000252445	1.54382e-06	3.96468e+169	0.000148326	2.9222e+15	5.64053e+30		0.339259	0.0474963	5.59778	0.797259	1.61148
	0.4	0.00794613	0.0062	0.01705	0.03038	0.0248	1000	140	16500	2350	4750	0.000130537	5.00562e-06	0.00288073	0.00248	0.000227148	0.000476581	0.0166823	0.0223121	0.0332356	2.75	4.9	97.0155	199.491	3.09757e+06	-84672.4	17.05	-3.09211e+06	1.76823e+16	-9.03846e+14	-2.59241e+13	8.94254e+09	-683151	-2.3733e+45	-6.90015e+43	2.37897e+40	-1.97212e+36	-0.000291793	1.91846e-06	9.1928e+166	0.00020161	1.63336e+15	1.72506e+30		0.545687	0.0763962	9.00384	1.28236	2.59201
	0.5	0.00446008	0.0062	0.01705	0.03038	0.0248	1000	140	16500	2350	4750	0.000113473	6.7152e-06	0.00241722	0.0031	0.000294147	0.000268445	0.0166289	0.0214686	0.0341324	2.75	4.9	77.6124	159.593	2.47805e+06	-64672.6	17.05	-2.47368e+06	1.13166e+16	-5.52155e+14	-1.6896e+13	7.33986e+09	-683151	-5.83118e+44	-1.81667e+43	7.88558e+39	-8.17943e+35	-0.000337055	2.38171e-06	8.13636e+164	0.000256267	1.03862e+15	6.82764e+29		0.867641	0.12147	14.3161	2.03896	4.1213
	0.6	0.00223949	0.0062	0.01705	0.03038	0.0248	1000	140	16500	2350	4750	9.1255e-05	8.61721e-06	0.00187982	0.00372	0.000365013	0.000135293	0.0165765	0.0206952	0.0349583	2.75	4.9	64.677	132.994	2.06504e+06	-51339.5	17.05	-2.0614e+06	7858781411014558	-3.65172e+14	-1.19216e+13	6.27141e+09	-683151	-1.82449e+44	-6.09416e+42	3.20224e+39	-4.00189e+35	-0.000389452	2.95811e-06	1.67084e+163	0.000312213	716535013977370	3.18073e+29		1.42246	0.199144	23.4706	3.34278	6.75669
	0.7	0.000900135	0.0062	0.01705	0.03038	0.0248	1000	140	16500	2350	4750	6.46931e-05	1.07284e-05	0.00129005	0.00434	0.000439912	5.46145e-05	0.0165239	0.01997	0.035736	2.75	4.9	55.4374	113.995	1.77004e+06	-41815.8	17.05	-1.76692e+06	5773798587684171	-2.54868e+14	-8.88011e+12	5.50823e+09	-683151	-6.73568e+43	-2.41461e+42	1.49551e+39	-2.19556e+35	-0.000450563	3.68098e-06	6.10305e+161	0.000369409	5.2291e+14	1.65807e+29		2.56178	0.35865	42.2694	6.02019	12.1685
	0.8	0.000205442	0.0062	0.01705	0.03038	0.0248	1000	140	16500	2350	4750	3.42275e-05	1.30698e-05	0.000661081	0.00496	0.000519073	1.25491e-05	0.0164706	0.0192798	0.0364796	2.75	4.9	48.5077	99.7453	1.54878e+06	-34673	17.05	-1.54605e+06	4420564543695691	-1.84857e+14	-6.87872e+12	4.93584e+09	-683151	-2.80297e+43	-1.08001e+42	7.73486e+38	-1.31041e+35	-0.00052247	4.59642e-06	3.38265e+160	0.000427842	3.97617e+14	9.38397e+28		6.04096	0.845734	99.6758	14.1962	28.6945
	0.83	9.80454e-05	0.0062	0.01705	0.03038	0.0248	1000	140	16500	2350	4750	2.43639e-05	1.38207e-05	0.000466109	0.005146	0.000543693	6.01298e-06	0.0164543	0.0190782	0.0366975	2.75	4.9	46.7544	96.1401	1.4928e+06	-32865.8	17.05	-1.49017e+06	4106780821549198	-1.68871e+14	-6.41035e+12	4.79102e+09	-683151	-2.19521e+43	-8.64669e+41	6.4493e+38	-1.13748e+35	-0.000546541	4.91769e-06	1.51557e+160	0.000445614	3.68624e+14	8.01381e+28		9.03677	1.26515	149.107	21.2364	42.9246
	0.8307	9.60348e-05	0.0062	0.01705	0.03038	0.0248	1000	140	16500	2350	4750	2.41298e-05	1.38385e-05	0.000461529	0.00515034	0.000544272	5.89041e-06	0.0164539	0.0190735	0.0367026	2.75	4.9	46.715	96.0591	1.49154e+06	-32825.2	17.05	-1.48892e+06	4099862474723472	-1.6852e+14	-6.4e+12	4.78777e+09	-683151	-2.18293e+43	-8.60275e+41	6.42251e+38	-1.13381e+35	-0.000547118	4.92547e-06	1.48792e+160	0.00044603	3.67985e+14	7.98486e+28		9.13765	1.27927	150.771	21.4735	43.4039
	0.8308	9.57494e-05	0.0062	0.01705	0.03038	0.0248	1000	140	16500	2350	4750	2.40963e-05	1.38411e-05	0.000460874	0.00515096	0.000544355	5.87301e-06	0.0164539	0.0190729	0.0367033	2.75	4.9	46.7094	96.0475	1.49136e+06	-32819.4	17.05	-1.48874e+06	4098875566747334	-1.6847e+14	-6.39852e+12	4.7873e+09	-683151	-2.18118e+43	-8.59649e+41	6.41869e+38	-1.13328e+35	-0.000547201	4.92659e-06	1.48401e+160	0.000446089	3.67893e+14	7.98074e+28		9.15223	1.28131	151.012	21.5077	43.4731
	0.89951	6.29352e-11	0.0062	0.01705	0.03038	0.0248	1000	140	16500	2350	4750	2.55012e-07	1.56532e-05	4.77233e-06	0.00557696	0.000602357	5.81631e-10	0.0164161	0.0186189	0.037195	2.75	4.9	43.1415	88.7108	1.37745e+06	-29141.8	17.05	-1.37502e+06	3496598108597305	-1.3813e+14	-5.4936e+12	4.49259e+09	-683151	-1.28095e+43	-5.31396e+41	4.3355e+38	-8.36077e+34	-0.000607505	5.76301e-06	2.59771e+159	0.000487223	3.12325e+14	5.66823e+28		993.409	139.077	16391.2	2334.51	4718.7
	0.899514	9.25502e-12	0.0062	0.01705	0.03038	0.0248	1000	140	16500	2350	4750	2.53575e-07	1.56533e-05	4.74542e-06	0.00557699	0.00060236	5.75105e-10	0.0164161	0.0186189	0.037195	2.75	4.9	43.1413	88.7104	1.37744e+06	-29141.6	17.05	-1.37501e+06	3.49657e+15	-1.38129e+14	-5.49356e+12	4.49258e+09	-683151	-1.28091e+43	-5.31382e+41	4.3354e+38	-8.36063e+34	-0.000607508	5.76306e-06	2.59746e+159	0.000487226	3.12322e+14	5.66812e+28		999.02	139.867	16483.8	2347.77	4745.48
	0.899515	9.2112e-13	0.0062	0.01705	0.03038	0.0248	1000	140	16500	2350	4750	2.53359e-07	1.56533e-05	4.74139e-06	0.00557699	0.000602361	5.74109e-10	0.0164161	0.0186189	0.037195	2.75	4.9	43.1412	88.7104	1.37744e+06	-29141.5	17.05	-1.37501e+06	3.49656e+15	-1.38129e+14	-5.49355e+12	4.49257e+09	-683151	-1.2809e+43	-5.3138e+41	4.33539e+38	-8.36061e+34	-0.000607509	5.76307e-06	2.59742e+159	0.000487226	3.12322e+14	5.6681e+28		999.902	139.986	16498.4	2349.77	4749.53
	0.899515	1.36978e-14	0.0062	0.01705	0.03038	0.0248	1000	140	16500	2350	4750	2.53343e-07	1.56533e-05	4.74109e-06	0.00557699	0.000602361	5.74017e-10	0.0164161	0.0186189	0.037195	2.75	4.9	43.1412	88.7104	1.37744e+06	-29141.5	17.05	-1.37501e+06	3496562004327502	-1.38129e+14	-5.49355e+12	4.49257e+09	-683151	-1.2809e+43	-5.31379e+41	4.33539e+38	-8.36061e+34	-0.000607509	5.76307e-06	2.59742e+159	0.000487226	3.12322e+14	5.6681e+28		999.999	139.995	16500	2349.91	4749.83
	0.899515	-1.15936e-13	0.0062	0.01705	0.03038	0.0248	1000	140	16500	2350	4750	2.53323e-07	1.56533e-05	4.74071e-06	0.00557699	0.000602361	5.73964e-10	0.0164161	0.0186189	0.037195	2.75	4.9	43.1412	88.7104	1.37744e+06	-29141.5	17.05	-1.37501e+06	3.49656e+15	-1.38129e+14	-5.49355e+12	4.49257e+09	-683151	-1.2809e+43	-5.31379e+41	4.33539e+38	-8.36061e+34	-0.000607509	5.76307e-06	2.59741e+159	0.000487226	3.12322e+14	5.6681e+28		1000.01	140.006	16500.2	2350.1	4750.2
	0.899515	-4.42693e-12	0.0062	0.01705	0.03038	0.0248	1000	140	16500	2350	4750	2.53215e-07	1.56533e-05	4.7387e-06	0.00557699	0.000602361	5.73457e-10	0.0164161	0.0186189	0.037195	2.75	4.9	43.1412	88.7103	1.37744e+06	-29141.5	17.05	-1.37501e+06	3.49656e+15	-1.38129e+14	-5.49354e+12	4.49257e+09	-683151	-1.2809e+43	-5.31378e+41	4.33538e+38	-8.3606e+34	-0.000607509	5.76307e-06	2.59739e+159	0.000487226	3.12321e+14	5.66809e+28		1000.47	140.066	16507.8	2351.1	4752.23
	0.89952	-7.04957e-11	0.0062	0.01705	0.03038	0.0248	1000	140	16500	2350	4750	2.51418e-07	1.56535e-05	4.70506e-06	0.00557702	0.000602365	5.65362e-10	0.0164161	0.0186189	0.037195	2.75	4.9	43.141	88.7098	1.37743e+06	-29141.3	17.05	-1.375e+06	3.49652e+15	-1.38127e+14	-5.49348e+12	4.49255e+09	-683151	-1.28085e+43	-5.3136e+41	4.33526e+38	-8.36042e+34	-0.000607514	5.76314e-06	2.59707e+159	0.000487229	3.12318e+14	5.66796e+28		1007.6	141.068	16625.3	2367.93	4786.24
	0.9	-2.02121e-09	0.0062	0.01705	0.03038	0.0248	1000	140	16500	2350	4750	7.88742e-08	1.56666e-05	1.47583e-06	0.00558	0.000602779	5.56044e-11	0.0164158	0.0186157	0.0371984	2.75	4.9	43.118	88.6625	1.3767e+06	-29117.5	17.05	-1.37427e+06	3492791738228691	-1.3794e+14	-5.48786e+12	4.49065e+09	-683151	-1.27625e+43	-5.29644e+41	4.32385e+38	-8.34342e+34	-0.000607962	5.76952e-06	2.56674e+159	0.000487519	3.11974e+14	5.65491e+28		3214.32	450.092	53036.2	7555.12	15271
	0.9002	-2.51636e-10	0.0062	0.01705	0.03038	0.0248	1000	140	16500	2350	4750	6.95638e-09	1.5672e-05	1.30154e-07	0.00558124	0.000602951	4.34953e-13	0.0164157	0.0186144	0.0371999	2.75	4.9	43.1084	88.6428	1.37639e+06	-29107.7	17.05	-1.37396e+06	3.49124e+15	-1.37863e+14	-5.48551e+12	4.48986e+09	-683151	-1.27434e+43	-5.28931e+41	4.31911e+38	-8.33635e+34	-0.000608149	5.77218e-06	2.55421e+159	0.00048764	3.11831e+14	5.64949e+28		36242.9	5105.34	598008	85696.7	173217
	0.90021	-1.23571e-10	0.0062	0.01705	0.03038	0.0248	1000	140	16500	2350	4750	3.36011e-09	1.56723e-05	6.28676e-08	0.0055813	0.000602959	8.68064e-14	0.0164157	0.0186144	0.0371999	2.75	4.9	43.1079	88.6418	1.37637e+06	-29107.2	17.05	-1.37395e+06	3.49116e+15	-1.37859e+14	-5.4854e+12	4.48982e+09	-683151	-1.27425e+43	-5.28896e+41	4.31887e+38	-8.33599e+34	-0.000608159	5.77232e-06	2.55359e+159	0.000487646	3.11824e+14	5.64922e+28		87717.2	10569.7	1.44733e+06	177420	358615
	0.900219	-4.88075e-13	0.0062	0.01705	0.03038	0.0248	1000	140	16500	2350	4750	1.55462e-11	1.56726e-05	2.90868e-10	0.00558136	0.000602967	5.49734e-15	0.0164157	0.0186143	0.0372	2.75	4.9	43.1075	88.6409	1.37636e+06	-29106.7	17.05	-1.37393e+06	3.49109e+15	-137855329323868	-5.48529e+12	4.48979e+09	-683151	-1.27416e+43	-5.28862e+41	4.31865e+38	-8.33567e+34	-0.000608167	5.77244e-06	2.55301e+159	0.000487651	3.11817e+14	5.64896e+28		6408.48	2.28455e+06	105740	3.83478e+07	7.75115e+07
	0.900219	-2.4298e-14	0.0062	0.01705	0.03038	0.0248	1000	140	16500	2350	4750	4.75703e-12	1.56726e-05	8.90036e-11	0.00558136	0.000602967	9.29985e-15	0.0164157	0.0186143	0.0372	2.75	4.9	43.1075	88.6409	1.37636e+06	-29106.7	17.05	-1.37393e+06	3491089973640791	-1.37855e+14	-5.48529e+12	4.48979e+09	-683151	-1.27416e+43	-5.28862e+41	4.31865e+38	-8.33566e+34	-0.000608167	5.77244e-06	2.553e+159	0.000487651	3.11817e+14	5.64896e+28		1159.16	7.46601e+06	19126.1	1.25322e+08	2.53311e+08
	0.900219	1.07396e-12	0.0062	0.01705	0.03038	0.0248	1000	140	16500	2350	4750	-2.04177e-11	1.56726e-05	-3.82014e-10	0.00558136	0.000602968	1.91539e-14	0.0164157	0.0186143	0.0372	2.75	4.9	43.1075	88.6409	1.37636e+06	-29106.7	17.05	-1.37393e+06	3.49109e+15	-1.37855e+14	-5.48529e+12	4.48978e+09	-683151	-1.27416e+43	-5.28862e+41	4.31865e+38	-8.33566e+34	-0.000608167	5.77244e-06	2.553e+159	0.000487651	3.11817e+14	5.64896e+28		-2415.64	-1.73947e+06	-39858.1	-2.91983e+07	-5.90178e+07
	0.90022	8.92064e-12	0.0062	0.01705	0.03038	0.0248	1000	140	16500	2350	4750	-2.36197e-10	1.56726e-05	-4.41922e-09	0.00558136	0.000602968	8.17055e-15	0.0164157	0.0186143	0.0372	2.75	4.9	43.1074	88.6408	1.37636e+06	-29106.7	17.05	-1.37393e+06	3.49108e+15	-1.37855e+14	-5.48528e+12	4.48978e+09	-683151	-1.27415e+43	-5.2886e+41	4.31864e+38	-8.33564e+34	-0.000608168	5.77245e-06	2.55296e+159	0.000487652	3.11817e+14	5.64894e+28		-65509.8	-150367	-1.08091e+06	-2.52401e+06	-5.10172e+06
	0.9003	1.20256e-09	0.0062	0.01705	0.03038	0.0248	1000	140	16500	2350	4750	-2.9008e-08	1.56748e-05	-5.42722e-07	0.00558186	0.000603037	7.5203e-12	0.0164156	0.0186138	0.0372006	2.75	4.9	43.1036	88.633	1.37624e+06	-29102.7	17.05	-1.37381e+06	3.49046e+15	-1.37824e+14	-5.48434e+12	4.48947e+09	-683151	-1.27339e+43	-5.28575e+41	4.31674e+38	-8.33282e+34	-0.000608243	5.77351e-06	2.54797e+159	0.0004877	3.1176e+14	5.64678e+28		-8741.26	-1224.55	-144231	-20554.9	-41547.2
	0.91	1.9323e-06	0.0062	0.01705	0.03038	0.0248	1000	140	16500	2350	4750	-3.53465e-06	1.59414e-05	-6.59283e-05	0.005642	0.000611412	1.09722e-07	0.0164102	0.0185505	0.0372692	2.75	4.9	42.6442	87.6882	1.36157e+06	-28629.1	17.05	-1.35917e+06	3416448868452167	-1.34131e+14	-5.37252e+12	4.45152e+09	-683151	-1.18454e+43	-4.95314e+41	4.09421e+38	-7.9991e+34	-0.000617395	5.9043e-06	2.012e+159	0.000493556	3.04939e+14	5.39126e+28		-73.1624	-10.2427	-1207.18	-171.932	-347.521
	0.92	7.5766e-06	0.0062	0.01705	0.03038	0.0248	1000	140	16500	2350	4750	-7.18416e-06	1.62192e-05	-0.000133575	0.005704	0.000620094	4.45504e-07	0.0164047	0.0184855	0.0373399	2.75	4.9	42.1806	86.7351	1.34677e+06	-28151.4	17.05	-1.34439e+06	3342581885592205	-1.30454e+14	-5.26077e+12	4.41323e+09	-683151	-1.10015e+43	-4.63534e+41	3.87908e+38	-7.67281e+34	-0.000627004	6.04268e-06	1.58088e+159	0.000499605	2.98134e+14	5.14237e+28		-36.7054	-5.13875	-605.639	-86.2577	-174.351
	0.93	1.68465e-05	0.0062	0.01705	0.03038	0.0248	1000	140	16500	2350	4750	-1.08697e-05	1.64998e-05	-0.000201459	0.005766	0.000628826	1.00249e-06	0.016399	0.0184206	0.0374103	2.75	4.9	41.7271	85.8024	1.33229e+06	-27683.9	17.05	-1.32994e+06	3.27108e+15	-1.26903e+14	-5.15247e+12	4.37577e+09	-683151	-1.02245e+43	-4.3409e+41	3.67738e+38	-7.36343e+34	-0.000636795	6.18477e-06	1.245e+159	0.000505667	2.9155e+14	4.90727e+28		-24.7348	-3.46287	-408.124	-58.1267	-117.49
	0.94	2.96605e-05	0.0062	0.01705	0.03038	0.0248	1000	140	16500	2350	4750	-1.45911e-05	1.67834e-05	-0.000269576	0.005828	0.000637608	1.77593e-06	0.0163934	0.018356	0.0374806	2.75	4.9	41.2832	84.8896	1.31811e+06	-27226.3	17.05	-1.31579e+06	3201857523727071	-123473252190435	-5.04747e+12	4.3391e+09	-683151	-9.5085e+42	-4.06789e+41	3.48814e+38	-7.0699e+34	-0.000646773	6.3307e-06	9.82697e+158	0.000511742	2.85176e+14	4.68509e+28		-18.7845	-2.62983	-309.945	-44.1436	-89.2265
	0.95	4.59394e-05	0.0062	0.01705	0.03038	0.0248	1000	140	16500	2350	4750	-1.83486e-05	1.707e-05	-0.000337922	0.00589	0.00064644	2.76123e-06	0.0163878	0.0182915	0.0375507	2.75	4.9	40.8486	83.9961	1.30424e+06	-26778.4	17.05	-1.30194e+06	3.1348e+15	-1.20159e+14	-4.94563e+12	4.30321e+09	-683151	-8.84813e+42	-3.81454e+41	3.31049e+38	-6.79124e+34	-0.000656943	6.4806e-06	7.77361e+158	0.000517829	2.79005e+14	4.47497e+28		-15.2265	-2.13171	-251.237	-35.7823	-72.3259
	0.99	0.000144209	0.0062	0.01705	0.03038	0.0248	1000	140	16500	2350	4750	-3.37395e-05	1.82469e-05	-0.00061352	0.006138	0.000682279	8.73403e-06	0.016365	0.0180352	0.0378298	2.75	4.9	39.1982	80.6023	1.25154e+06	-25077.2	17.05	-1.24934e+06	2.8866e+15	-1.07961e+14	-4.56743e+12	4.16688e+09	-683151	-6.67418e+42	-2.96799e+41	2.70021e+38	-5.80823e+34	-0.000699645	7.12261e-06	3.10846e+158	0.000542307	2.56177e+14	3.74076e+28		-8.92981	-1.25017	-147.342	-20.985	-42.4166
	r	eq K1	a	b	c	w	K1	K2	K3	K4	K5	x	y	z	t	u4	a-(x+y+z+t+u4)	b-(x+2y+u4)	c-(z+2t+u4)	w+(x+2y+z+2t+2u4)			F	G	H	I	J	K	a	b	g	d	e	t3	t2	t1	t0	m	n	discr III	ltrig	h	r		K1rec	K2rec	K3rec	K4rec	K5rec
	0.01	-87083.4	0.0062	0.01705	0.03038	0.0248	1000	140	16500	2350	4750	-27.9939	23.2489	-0.0453241	6.2e-05	0.0774018	4.71901	-18.5643	-0.00182164	18.6384	2.75	4.9	3880.62	7979.63	1.23903e+08	-3.98462e+06	17.05	-1.23684e+08	2.82916e+19	-1.70265e+18	-3.77123e+16	3.21465e+11	-683151	-1.22004e+55	-2.70306e+53	2.30413e+48	-4.90411e+42	-0.000163811	8.06976e-07	4.06101e+200	4.39859e-06	2.67725e+18	5.03244e+36		5.95581	0.833813	98.2708	13.9961	28.2901
	0.1	-841.132	0.0062	0.01705	0.03038	0.0248	1000	140	16500	2350	4750	-2.73728	2.24457	-0.0451046	0.00062	0.076053	0.46734	-1.81087	-0.00180844	1.88491	2.75	4.9	388.062	797.963	1.23903e+07	-384668	17.05	-1.23684e+07	2.82916e+17	-1.64346e+16	-3.8694e+14	3.29827e+10	-683151	-1.16142e+49	-2.74253e+47	2.33765e+43	-4.92289e+38	-0.00018788	9.91213e-07	4.15306e+179	4.67415e-05	2.66266e+16	4.88539e+32		6.09662	0.853527	100.594	14.3271	28.9589
	0.2	-202.084	0.0062	0.01705	0.03038	0.0248	1000	140	16500	2350	4750	-1.33413	1.07831	-0.044855	0.00124	0.0745481	0.231091	-0.879984	-0.00179309	0.954007	2.75	4.9	194.031	398.981	6.19513e+06	-184671	17.05	-6.18421e+06	7.0729e+16	-3944221761801074	-9.92638e+13	1.69559e+10	-683151	-1.71448e+47	-4.34141e+45	7.41485e+41	-3.09626e+37	-0.00021806	1.23939e-06	1.9958e+173	9.65828e-05	6615997031926021	2.9533e+31		6.25883	0.876236	103.271	14.7082	29.7294
	0.3	-86.1965	0.0062	0.01705	0.03038	0.0248	1000	140	16500	2350	4750	-0.866418	0.690012	-0.0445993	0.00186	0.0730362	0.152309	-0.569592	-0.00177697	0.643599	2.75	4.9	129.354	265.988	4.13009e+06	-118005	17.05	-4.12281e+06	3.14351e+16	-1679912517502316	-4.51486e+13	1.16137e+10	-683151	-1.4186e+46	-3.8496e+44	9.89945e+40	-6.16781e+36	-0.000252445	1.54382e-06	3.96468e+169	0.000148326	2.9222e+15	5.64053e+30		6.42765	0.899871	106.056	15.105	30.5314
	0.4	-46.4652	0.0062	0.01705	0.03038	0.0248	1000	140	16500	2350	4750	-0.63256	0.496207	-0.0443372	0.00248	0.0715172	0.112894	-0.41432	-0.00176003	0.48831	2.75	4.9	97.0155	199.491	3.09757e+06	-84672.4	17.05	-3.09211e+06	1.76823e+16	-9.03846e+14	-2.59241e+13	8.94254e+09	-683151	-2.3733e+45	-6.90015e+43	2.37897e+40	-1.97212e+36	-0.000291793	1.91846e-06	9.1928e+166	0.00020161	1.63336e+15	1.72506e+30		6.60378	0.924529	108.962	15.5189	31.3679
	0.5	-28.4549	0.0062	0.01705	0.03038	0.0248	1000	140	16500	2350	4750	-0.492246	0.3802	-0.0440686	0.0031	0.0699908	0.0892238	-0.321095	-0.00174219	0.395067	2.75	4.9	77.6124	159.593	2.47805e+06	-64672.6	17.05	-2.47368e+06	1.13166e+16	-5.52155e+14	-1.6896e+13	7.33986e+09	-683151	-5.83118e+44	-1.81667e+43	7.88558e+39	-8.17943e+35	-0.000337055	2.38171e-06	8.13636e+164	0.000256267	1.03862e+15	6.82764e+29		6.78796	0.950315	112.001	15.9517	32.2428
	0.6	-18.8768	0.0062	0.01705	0.03038	0.0248	1000	140	16500	2350	4750	-0.398705	0.303095	-0.0437931	0.00372	0.0684565	0.0734265	-0.258892	-0.00172341	0.332846	2.75	4.9	64.677	132.994	2.06504e+06	-51339.5	17.05	-2.0614e+06	7858781411014558	-3.65172e+14	-1.19216e+13	6.27141e+09	-683151	-1.82449e+44	-6.09416e+42	3.20224e+39	-4.00189e+35	-0.000389452	2.95811e-06	1.67084e+163	0.000312213	716535013977370	3.18073e+29		6.98109	0.977353	115.188	16.4056	33.1602
	0.7	-13.2253	0.0062	0.01705	0.03038	0.0248	1000	140	16500	2350	4750	-0.331892	0.248221	-0.0435105	0.00434	0.0669141	0.0621274	-0.214414	-0.0017036	0.288348	2.75	4.9	55.4374	113.995	1.77004e+06	-41815.8	17.05	-1.76692e+06	5773798587684171	-2.54868e+14	-8.88011e+12	5.50823e+09	-683151	-6.73568e+43	-2.41461e+42	1.49551e+39	-2.19556e+35	-0.000450563	3.68098e-06	6.10305e+161	0.000369409	5.2291e+14	1.65807e+29		7.18417	1.00578	118.539	16.8828	34.1248
	0.8	-9.63759	0.0062	0.01705	0.03038	0.0248	1000	140	16500	2350	4750	-0.281784	0.207242	-0.0432205	0.00496	0.0653632	0.0536393	-0.181013	-0.00168268	0.254926	2.75	4.9	48.5077	99.7453	1.54878e+06	-34673	17.05	-1.54605e+06	4420564543695691	-1.84857e+14	-6.87872e+12	4.93584e+09	-683151	-2.80297e+43	-1.08001e+42	7.73486e+38	-1.31041e+35	-0.00052247	4.59642e-06	3.38265e+160	0.000427842	3.97617e+14	9.38397e+28		7.39839	1.03577	122.073	17.3862	35.1423
	0.9	-7.23305	0.0062	0.01705	0.03038	0.0248	1000	140	16500	2350	4750	-0.242813	0.175528	-0.0429228	0.00558	0.0638034	0.0470247	-0.154996	-0.00166055	0.228886	2.75	4.9	43.118	88.6625	1.3767e+06	-29117.5	17.05	-1.37427e+06	3492791738228691	-1.3794e+14	-5.48786e+12	4.49065e+09	-683151	-1.27625e+43	-5.29644e+41	4.32385e+38	-8.34342e+34	-0.000607962	5.76952e-06	2.56674e+159	0.000487519	3.11974e+14	5.65491e+28		7.6251	1.06751	125.814	17.919	36.2192
	0.99	-5.6965	0.0062	0.01705	0.03038	0.0248	1000	140	16500	2350	4750	-0.214472	0.152586	-0.0426479	0.006138	0.0623914	0.0422039	-0.136042	-0.00163952	0.209912	2.75	4.9	39.1982	80.6023	1.25154e+06	-25077.2	17.05	-1.24934e+06	2.8866e+15	-1.07961e+14	-4.56743e+12	4.16688e+09	-683151	-6.67418e+42	-2.96799e+41	2.70021e+38	-5.80823e+34	-0.000699645	7.12261e-06	3.10846e+158	0.000542307	2.56177e+14	3.74076e+28		7.84116	1.09776	129.379	18.4267	37.2455
[truncated: 11 more columns]
