# Supplementary material for: Transfer of structural units through imine exchanges, in solution or without solvent: successive transiminations, stimuli (pH)-modulated covalent switches, and mathematical models
Source: Front Chem. 2026 Apr 13;13:1241625. doi: 10.3389/fchem.2025.1241625 (PMC13112204; doi:10.3389/fchem.2025.1241625)
Supplement: Supplementary file 1 [file Supplementaryfile1.zip › Supplementary Material/g-S1-St1-comp-after-add-B.xlsx]

## Sheet: Feuil1
Step 1		Composition of the equilibrated reaction mixture consisting of 1 equiv. of A and 2 equiv. of B
													paper -> section 5.1.2
Set S1		general approach						Inputs: a1, b1, w1, K1, K2					supplementary material -> g-S1-Num-expl
		b1/a1 = 2	w1/a1 = 0
Algebraic solution (discriminant of the cubic equation < 0)
	[A]in1	[B]in1	[H2O]in1					[AB]eq1	[AB2]eq1	[B]eq1	[A]eq1	[H2O]eq1	% AB of A	% AB2 ofA
	a1	b1	w1	K1	K2			x	y	b1-(x+2y)	a1-(x+y)	w1+(x+2y)			A	B	D	E	F	G	a	b	g	d	m	n	{-n/2+[(m/3)3+(n/2)2]1/2}1/3	{-n/2-[(m/3)3+(n/2)2]1/2}1/3	discr III		K1 recalc	K2 recalc	100|K1-K1recalc|/K1	100|K2-K2recalc|/K2	S100|Ki-Kirecalc|/Ki, i = 1,2
	0.0062	0.0124	0	1000	140			#NUM!	#NUM!	#NUM!	#NUM!	#NUM!	#NUM!	#NUM!	-439560	-3472	-719	-1.736	440000	3472	-34249846400	159014128	2.06137e+06	-10463.6	-6.73713e-05	2.0495e-07	#NUM!	#NUM!	1.22528e+29		#NUM!	#NUM!	#NUM!	#NUM!	#NUM!
Trigonometric solution (discriminant of the cubic equation > 0)
	[A]in1	[B]in1	[H2O]in1					[AB]eq1	[AB2]eq1	[B]eq1	[A]eq1	[H2O]eq1	% AB of A	% AB2 ofA
	a1	b1	w1	K1	K2			x	y	b1-(x+2y)	a1-(x+y)	w1+(x+2y)			A	B	D	E	F	G	a	b	g	d	m	n	cosq	q	discr III		K1 recalc	K2 recalc	100|K1-K1recalc|/K1	100|K2-K2recalc|/K2	S100|Ki-Kirecalc|/Ki, i = 1,2
	0.0062	0.0124	0	1000	140			-0.000826927	0.00701328	-0.000799627	1.36503e-05	0.0131996	-13.3375	113.117	-439560	-3472	-719	-1.736	440000	3472	-34249846400	159014128	2.06137e+06	-10463.6	-6.73713e-05	2.0495e-07	-0.962914	2.8684	1.22528e+29		1000	140	2.12594e-11	8.12049e-13	2.20715e-11
	0.0062	0.0124	0	1000	140			0.0282067	-0.00789092	-2.48278e-05	-0.0141158	0.0124248	454.946	-127.273	-439560	-3472	-719	-1.736	440000	3472	-34249846400	159014128	2.06137e+06	-10463.6	-6.73713e-05	2.0495e-07	-0.962914	2.8684	1.22528e+29		1000	140	7.43719e-09	7.43717e-09	1.48744e-08
	0.0062	0.0124	0	1000	140			0.00066826	0.00552042	0.00069091	1.13252e-05	0.0117091	10.7784	89.039	-439560	-3472	-719	-1.736	440000	3472	-34249846400	159014128	2.06137e+06	-10463.6	-6.73713e-05	2.0495e-07	-0.962914	2.8684	1.22528e+29		1000	140	2.21689e-12	1.09221e-11	1.3139e-11
