# Supplementary material for: Transfer of structural units through imine exchanges, in solution or without solvent: successive transiminations, stimuli (pH)-modulated covalent switches, and mathematical models
Source: Front Chem. 2026 Apr 13;13:1241625. doi: 10.3389/fchem.2025.1241625 (PMC13112204; doi:10.3389/fchem.2025.1241625)
Supplement: Supplementary file 1 [file Supplementaryfile1.zip › Supplementary Material/g-S1-St2-calc-exc-B.xlsx]

## Sheet: Feuil1
Step 2		Calculation of the excess of B
							paper -> section 5.1.3.
Set S1		general approach					supplementary material -> g-S1-Num-expl
			b1/a1 = 2	w1/a1 = 0		Inputs: a1, b1, w1, K1, K2, y/a
		[A]in1	[B]in1 (before	[H2O]in1		[B]exc	[B]in2=[B]in1 + [B]exc				[B]exc/[A]in1	([B]in1+[B]exc)/[A]in1	[AB]eq2	[AB2]eq2		[A]eq2	[B]eq2	[H2O]eq2
y/a = p = 0,982
	p = y/a	a1	b1	w1		gB = excess of B	b2 = b1 + gB	K1	K2		gB/a1	(b1 + gB)/a1	x1	y = ap	D	a1-x-y	b1+gB-x-2y	w1+x+2y	K1 recalculated	K2 recalculated
	0.982	0.0062	0.0124	0		0.00468884	0.0170888	1000	140	0,75 <-	0.756264	2.75626	0.000111315	0.0060884	0.00191067	2.84926e-07	0.00480072	0.0122881	1000	140
	p = y/a	a1	b1	w1		gB = excess of B	b2 = b1 + gB	K1	K2		gB/a1	(b1 + gB)/a1	x2 < 0	y = ap	D
	0.982	0.0062	0.0124	0		-0.0437917	-0.0313917	1000	140		-7.06318	-5.06318	-0.0435999	0.0060884	0.00191067
