# Supplementary material for: Transfer of structural units through imine exchanges, in solution or without solvent: successive transiminations, stimuli (pH)-modulated covalent switches, and mathematical models
Source: Front Chem. 2026 Apr 13;13:1241625. doi: 10.3389/fchem.2025.1241625 (PMC13112204; doi:10.3389/fchem.2025.1241625)
Supplement: Supplementary file 1 [file Supplementaryfile1.zip › Supplementary Material/g-S1-St3-comp-after-add-exc-B.xlsx]

## Sheet: Feuil1
Step 3		Composition at equilibrium after addition of the excess of B
										paper -> section 5.1.2.
Set S1		general approach				Inputs: a1, b2, w1, K1, K2				supplementary material -> g-S1-Num-expl
	b1+gB = b2	(b1+gB)/a1 = 2.75	w1/a1 = 0
Algebraic solution (discriminant of the cubic equation < 0)
	[A]in2	[B]in2=[B]in1+[B]exc	[H2O]in2					[AB]eq2	[AB2]eq2	[B]eq2	[A]eq2	[H2O]eq2	% AB of A	% AB2 of A
	a1	b2 = b1+gB	w1	K1	K2			x	y	b1+gB-x-2y	a1-x-y	w1+x+2y			A	B	D	E	F	G	a	b	g	d	m	n	{-n/2+[(m/3)3+(n/2)2]1/2}1/3	{-n/2-[(m/3)3+(n/2)2]1/2}1/3
	0.0062	0.01705	0	1000	140			#NUM!	#NUM!	#NUM!	#NUM!	#NUM!	#NUM!	#NUM!	-439560	-4123	-719	-2.387	440000	3472	-34249846400	319420528	2.57445e+06	-19782.7	-0.000104159	2.83838e-07	#NUM!	#NUM!
Trigonometric solution (discriminant of the cubic equation > 0)
	[A]in2	[B]in2=[B]in1+[B]exc	[H2O]in2					[AB]eq2	[AB2]eq2	[B]eq2	[A]eq2	[H2O]eq2	% AB of A	% AB2 of A
	a1	b2 = b1+gB	w1	K1	K2			x	y	b1+gB-x-2y	a1-x-y	w1+x+2y			A	B	D	E	F	G	a	b	g	d	m	n	cosq	q
	0.0062	0.01705	0	1000	140			-0.00568782	0.0114938	-0.000249705	0.000394055	0.0172997	-91.739	185.383	-439560	-4123	-719	-2.387	440000	3472	-34249846400	319420528	2.57445e+06	-19782.7	-0.000104159	2.83838e-07	-0.693706	2.33742
	0.0062	0.01705	0	1000	140			0.0335902	-0.0082551	-2.99826e-05	-0.0191351	0.01708	541.777	-133.147	-439560	-4123	-719	-2.387	440000	3472	-34249846400	319420528	2.57445e+06	-19782.7	-0.000104159	2.83838e-07	-0.693706	2.33742
	0.0062	0.01705	0	1000	140			0.000112178	0.00608753	0.00476276	2.89404e-07	0.0122872	1.80933	98.186	-439560	-4123	-719	-2.387	440000	3472	-34249846400	319420528	2.57445e+06	-19782.7	-0.000104159	2.83838e-07	-0.693706	2.33742
