# Supplementary material for: Transfer of structural units through imine exchanges, in solution or without solvent: successive transiminations, stimuli (pH)-modulated covalent switches, and mathematical models
Source: Front Chem. 2026 Apr 13;13:1241625. doi: 10.3389/fchem.2025.1241625 (PMC13112204; doi:10.3389/fchem.2025.1241625)
Supplement: Supplementary file 1 [file Supplementaryfile1.zip › Supplementary Material/g-S1-St4-comp-after-add-C-altern.xlsx]

## Sheet: Feuil1
Step 4		Composition at equilibrium after addition of amine C
Alternative method
Set S1		general approach			paper -> section 5.2.2.2.
					supplementary material -> g-S1-Num-expl							Inputs: a, b, c, w, K1 to K5, m
t3 ¹ 0, t2 ¹ 0																																														recalc
discr III < 0
			[A]in3	[B]in3	[C]in3	[H2O]in3						[AB]eq3	[AB2]eq3	[AC]eq3	[AC2]eq3	[ABC]eq3	[A]eq3	[B]eq3	[C]eq3	[H2O]eq3	[B]in3/[A]in3	[C]in3/[A]in3
	m	eq K5	a1	b2 = b1 + gB	c1 = b2	w1	K1	K2	K3	K4	K5	x1	y	z = ma1	t	u	a1-(x1+y+z+t+u)	b2-(x1+2y+u)	c2-(z+2t+u)	w1+(x1+2y+z+2t+2u)			A	B	C	D	E	F	G	a	b	g	d	e	t3	t2	t1	t0	m	n	discr III	lr	h	r		K1rec	K2rec	K3rec	K4rec
	0.01	#NUM!	0.0062	0.01705	0.01705	0	1000	140	16500	2350	4750	#NUM!	#NUM!	6.2e-05	#NUM!	#NUM!	#NUM!	#NUM!	#NUM!	#NUM!	2.75	2.75	280.364	0.0010571	5.06211e+08	30978.7	2.55718e+08	32601.2	5.47479e-10	-2.02425e+13	-1.54805e+09	-9507.32	0.35531	-1.11746e-06	-1.35342e+27	-5.23082e+20	2.97831e+17	-1.22437e+11	-2.20107e-10	1.18819e-16	1.41839e+80	#NUM!	#NUM!	#NUM!		#NUM!	#NUM!	#NUM!	#NUM!
	0.1	#NUM!	0.0062	0.01705	0.01705	0	1000	140	16500	2350	4750	#NUM!	#NUM!	0.00062	#NUM!	#NUM!	#NUM!	#NUM!	#NUM!	#NUM!	2.75	2.75	271.715	0.010571	5.06211e+07	30978.7	2.55718e+06	3260.12	5.47479e-08	-2.02689e+11	-1.57306e+08	-11128.7	3.55298	-0.000111746	-1.30549e+24	-2.18565e+19	2.73579e+16	-2.06492e+11	-2.10495e-08	2.75467e-13	1.02412e+74	#NUM!	#NUM!	#NUM!		#NUM!	#NUM!	#NUM!	#NUM!
	0.2	#NUM!	0.0062	0.01705	0.01705	0	1000	140	16500	2350	4750	#NUM!	#NUM!	0.00124	#NUM!	#NUM!	#NUM!	#NUM!	#NUM!	#NUM!	2.75	2.75	262.105	0.021142	2.53106e+07	30978.7	639294	1630.06	2.18992e-07	-5.06932e+10	-7.99217e+07	-12854.8	7.10567	-0.000446984	-1.56091e+23	-9.40386e+18	1.2378e+16	-2.95569e+11	-8.05093e-08	3.50225e-12	1.04253e+72	#NUM!	#NUM!	#NUM!		#NUM!	#NUM!	#NUM!	#NUM!
	0.3	#NUM!	0.0062	0.01705	0.01705	0	1000	140	16500	2350	4750	#NUM!	#NUM!	0.00186	#NUM!	#NUM!	#NUM!	#NUM!	#NUM!	#NUM!	2.75	2.75	252.495	0.031713	1.68737e+07	30978.7	284131	1086.71	4.92731e-07	-2.25152e+10	-5.40427e+07	-14501.6	10.6581	-0.00100571	-4.40328e+22	-5.63422e+18	7418504627128610	-3.79687e+11	-1.73934e-07	1.59638e-11	5.32595e+70	#NUM!	#NUM!	#NUM!		#NUM!	#NUM!	#NUM!	#NUM!
	0.4	#NUM!	0.0062	0.01705	0.01705	0	1000	140	16500	2350	4750	#NUM!	#NUM!	0.00248	#NUM!	#NUM!	#NUM!	#NUM!	#NUM!	#NUM!	2.75	2.75	242.885	0.042284	1.26553e+07	30978.7	159824	815.031	8.75966e-07	-1.26426e+10	-4.10399e+07	-16069	14.2102	-0.00178794	-1.76027e+22	-3.83317e+18	4965155645013548	-4.58457e+11	-2.97875e-07	4.72841e-11	4.3545e+69	#NUM!	#NUM!	#NUM!		#NUM!	#NUM!	#NUM!	#NUM!
	0.5	#NUM!	0.0062	0.01705	0.01705	0	1000	140	16500	2350	4750	#NUM!	#NUM!	0.0031	#NUM!	#NUM!	#NUM!	#NUM!	#NUM!	#NUM!	2.75	2.75	233.275	0.052855	1.01242e+07	30978.7	102287	652.025	1.3687e-06	-8.0682e+09	-3.31877e+07	-17557	17.7621	-0.00279365	-8.49906e+21	-2.78717e+18	3514949226104201	-5.31533e+11	-4.49417e-07	1.10361e-10	1.7864e+68	#NUM!	#NUM!	#NUM!		#NUM!	#NUM!	#NUM!	#NUM!
	0.6	#NUM!	0.0062	0.01705	0.01705	0	1000	140	16500	2350	4750	#NUM!	#NUM!	0.00372	#NUM!	#NUM!	#NUM!	#NUM!	#NUM!	#NUM!	2.75	2.75	223.665	0.063426	8.43686e+06	30978.7	71032.7	543.354	1.97092e-06	-5.5808e+09	-2.79106e+07	-18965.7	21.3137	-0.00402286	-4.61524e+21	-2.10964e+18	2566825826564549	-5.98614e+11	-6.2581e-07	2.21519e-10	-1.56324e+68	-0.00108194	3.50436e+07	1.31103e+14		#NUM!	#NUM!	#NUM!	#NUM!
	0.7	#NUM!	0.0062	0.01705	0.01705	0	1000	140	16500	2350	4750	#NUM!	#NUM!	0.00434	#NUM!	#NUM!	#NUM!	#NUM!	#NUM!	#NUM!	2.75	2.75	214.055	0.073997	7.23159e+06	30978.7	52187.3	465.732	2.68265e-06	-4.07945e+09	-2.41052e+07	-20295	24.865	-0.00547556	-2.71327e+21	-1.63927e+18	1905985206076168	-6.59439e+11	-8.24142e-07	4.00848e-10	-1.13773e+68	-0.0012929	3.00337e+07	8.94107e+13		#NUM!	#NUM!	#NUM!	#NUM!
	0.8	#NUM!	0.0062	0.01705	0.01705	0	1000	140	16500	2350	4750	#NUM!	#NUM!	0.00496	#NUM!	#NUM!	#NUM!	#NUM!	#NUM!	#NUM!	2.75	2.75	204.445	0.084568	6.32764e+06	30978.7	39955.9	407.515	3.50386e-06	-3.10401e+09	-2.12195e+07	-21544.9	28.416	-0.00715175	-1.68786e+21	-1.29685e+18	1424974366182347	-7.13792e+11	-1.04103e-06	6.72721e-10	-6.25426e+67	-0.00151181	2.62538e+07	6.32641e+13		#NUM!	#NUM!	#NUM!	#NUM!
	0.9	#NUM!	0.0062	0.01705	0.01705	0	1000	140	16500	2350	4750	#NUM!	#NUM!	0.00558	#NUM!	#NUM!	#NUM!	#NUM!	#NUM!	#NUM!	2.75	2.75	194.835	0.095139	5.62457e+06	30978.7	31570.1	362.236	4.43458e-06	-2.43458e+09	-1.89469e+07	-22715.4	31.9667	-0.00905143	-1.09463e+21	-1.03891e+18	1064050196402833	-7.615e+11	-1.27232e-06	1.06652e-09	-3.22653e+67	-0.00173844	2.32933e+07	4.59788e+13		#NUM!	#NUM!	#NUM!	#NUM!
	0.99	#NUM!	0.0062	0.01705	0.01705	0	1000	140	16500	2350	4750	#NUM!	#NUM!	0.006138	#NUM!	#NUM!	#NUM!	#NUM!	#NUM!	#NUM!	2.75	2.75	186.186	0.104653	5.11325e+06	30978.7	26091	329.305	5.36584e-06	-1.99676e+09	-1.72723e+07	-23701.1	35.1622	-0.0109522	-7.61657e+20	-8.57422e+17	8.11932e+14	-7.98646e+11	-1.48843e-06	1.55425e-09	-1.75115e+67	-0.00194882	2.11235e+07	3.50941e+13		#NUM!	#NUM!	#NUM!	#NUM!
	m	eq K5	a1	b2 = b1 + gB	c1 = b2	w1	K1	K2	K3	K4	K5	x2	y	z = ma1	t	u	a1-(x2+y+z+t+u)	b2-(x2+2y+u)	c2-(z+2t+u)	w1+(x2+2y+z+2t+2u)			A	B	C	D	E	F	G	a	b	g	d	e	t3	t2	t1	t0	m	n	discr III	lr	h	r		K1rec	K2rec	K3rec	K4rec
	0.01	#NUM!	0.0062	0.01705	0.01705	0	1000	140	16500	2350	4750	#NUM!	#NUM!	6.2e-05	#NUM!	#NUM!	#NUM!	#NUM!	#NUM!	#NUM!	2.75	2.75	280.364	0.0010571	5.06211e+08	30978.7	2.55718e+08	32601.2	5.47479e-10	-2.02425e+13	-1.54805e+09	-9507.32	0.35531	-1.11746e-06	-1.35342e+27	-5.23082e+20	2.97831e+17	-1.22437e+11	-2.20107e-10	1.18819e-16	1.41839e+80	#NUM!	#NUM!	#NUM!		#NUM!	#NUM!	#NUM!	#NUM!
	0.1	#NUM!	0.0062	0.01705	0.01705	0	1000	140	16500	2350	4750	#NUM!	#NUM!	0.00062	#NUM!	#NUM!	#NUM!	#NUM!	#NUM!	#NUM!	2.75	2.75	271.715	0.010571	5.06211e+07	30978.7	2.55718e+06	3260.12	5.47479e-08	-2.02689e+11	-1.57306e+08	-11128.7	3.55298	-0.000111746	-1.30549e+24	-2.18565e+19	2.73579e+16	-2.06492e+11	-2.10495e-08	2.75467e-13	1.02412e+74	#NUM!	#NUM!	#NUM!		#NUM!	#NUM!	#NUM!	#NUM!
	0.2	#NUM!	0.0062	0.01705	0.01705	0	1000	140	16500	2350	4750	#NUM!	#NUM!	0.00124	#NUM!	#NUM!	#NUM!	#NUM!	#NUM!	#NUM!	2.75	2.75	262.105	0.021142	2.53106e+07	30978.7	639294	1630.06	2.18992e-07	-5.06932e+10	-7.99217e+07	-12854.8	7.10567	-0.000446984	-1.56091e+23	-9.40386e+18	1.2378e+16	-2.95569e+11	-8.05093e-08	3.50225e-12	1.04253e+72	#NUM!	#NUM!	#NUM!		#NUM!	#NUM!	#NUM!	#NUM!
	0.3	#NUM!	0.0062	0.01705	0.01705	0	1000	140	16500	2350	4750	#NUM!	#NUM!	0.00186	#NUM!	#NUM!	#NUM!	#NUM!	#NUM!	#NUM!	2.75	2.75	252.495	0.031713	1.68737e+07	30978.7	284131	1086.71	4.92731e-07	-2.25152e+10	-5.40427e+07	-14501.6	10.6581	-0.00100571	-4.40328e+22	-5.63422e+18	7418504627128610	-3.79687e+11	-1.73934e-07	1.59638e-11	5.32595e+70	#NUM!	#NUM!	#NUM!		#NUM!	#NUM!	#NUM!	#NUM!
	0.4	#NUM!	0.0062	0.01705	0.01705	0	1000	140	16500	2350	4750	#NUM!	#NUM!	0.00248	#NUM!	#NUM!	#NUM!	#NUM!	#NUM!	#NUM!	2.75	2.75	242.885	0.042284	1.26553e+07	30978.7	159824	815.031	8.75966e-07	-1.26426e+10	-4.10399e+07	-16069	14.2102	-0.00178794	-1.76027e+22	-3.83317e+18	4965155645013548	-4.58457e+11	-2.97875e-07	4.72841e-11	4.3545e+69	#NUM!	#NUM!	#NUM!		#NUM!	#NUM!	#NUM!	#NUM!
	0.5	#NUM!	0.0062	0.01705	0.01705	0	1000	140	16500	2350	4750	#NUM!	#NUM!	0.0031	#NUM!	#NUM!	#NUM!	#NUM!	#NUM!	#NUM!	2.75	2.75	233.275	0.052855	1.01242e+07	30978.7	102287	652.025	1.3687e-06	-8.0682e+09	-3.31877e+07	-17557	17.7621	-0.00279365	-8.49906e+21	-2.78717e+18	3514949226104201	-5.31533e+11	-4.49417e-07	1.10361e-10	1.7864e+68	#NUM!	#NUM!	#NUM!		#NUM!	#NUM!	#NUM!	#NUM!
	0.6	#NUM!	0.0062	0.01705	0.01705	0	1000	140	16500	2350	4750	#NUM!	#NUM!	0.00372	#NUM!	#NUM!	#NUM!	#NUM!	#NUM!	#NUM!	2.75	2.75	223.665	0.063426	8.43686e+06	30978.7	71032.7	543.354	1.97092e-06	-5.5808e+09	-2.79106e+07	-18965.7	21.3137	-0.00402286	-4.61524e+21	-2.10964e+18	2566825826564549	-5.98614e+11	-6.2581e-07	2.21519e-10	-1.56324e+68	-0.00108194	3.50436e+07	1.31103e+14		#NUM!	#NUM!	#NUM!	#NUM!
	0.7	#NUM!	0.0062	0.01705	0.01705	0	1000	140	16500	2350	4750	#NUM!	#NUM!	0.00434	#NUM!	#NUM!	#NUM!	#NUM!	#NUM!	#NUM!	2.75	2.75	214.055	0.073997	7.23159e+06	30978.7	52187.3	465.732	2.68265e-06	-4.07945e+09	-2.41052e+07	-20295	24.865	-0.00547556	-2.71327e+21	-1.63927e+18	1905985206076168	-6.59439e+11	-8.24142e-07	4.00848e-10	-1.13773e+68	-0.0012929	3.00337e+07	8.94107e+13		#NUM!	#NUM!	#NUM!	#NUM!
	0.8	#NUM!	0.0062	0.01705	0.01705	0	1000	140	16500	2350	4750	#NUM!	#NUM!	0.00496	#NUM!	#NUM!	#NUM!	#NUM!	#NUM!	#NUM!	2.75	2.75	204.445	0.084568	6.32764e+06	30978.7	39955.9	407.515	3.50386e-06	-3.10401e+09	-2.12195e+07	-21544.9	28.416	-0.00715175	-1.68786e+21	-1.29685e+18	1424974366182347	-7.13792e+11	-1.04103e-06	6.72721e-10	-6.25426e+67	-0.00151181	2.62538e+07	6.32641e+13		#NUM!	#NUM!	#NUM!	#NUM!
	0.9	#NUM!	0.0062	0.01705	0.01705	0	1000	140	16500	2350	4750	#NUM!	#NUM!	0.00558	#NUM!	#NUM!	#NUM!	#NUM!	#NUM!	#NUM!	2.75	2.75	194.835	0.095139	5.62457e+06	30978.7	31570.1	362.236	4.43458e-06	-2.43458e+09	-1.89469e+07	-22715.4	31.9667	-0.00905143	-1.09463e+21	-1.03891e+18	1064050196402833	-7.615e+11	-1.27232e-06	1.06652e-09	-3.22653e+67	-0.00173844	2.32933e+07	4.59788e+13		#NUM!	#NUM!	#NUM!	#NUM!
	0.99	#NUM!	0.0062	0.01705	0.01705	0	1000	140	16500	2350	4750	#NUM!	#NUM!	0.006138	#NUM!	#NUM!	#NUM!	#NUM!	#NUM!	#NUM!	2.75	2.75	186.186	0.104653	5.11325e+06	30978.7	26091	329.305	5.36584e-06	-1.99676e+09	-1.72723e+07	-23701.1	35.1622	-0.0109522	-7.61657e+20	-8.57422e+17	8.11932e+14	-7.98646e+11	-1.48843e-06	1.55425e-09	-1.75115e+67	-0.00194882	2.11235e+07	3.50941e+13		#NUM!	#NUM!	#NUM!	#NUM!
	m	eq K5	a1	b2 = b1 + gB	c1 = b2	w1	K1	K2	K3	K4	K5	x3	y	z = ma1	t	u	a1-(x3+y+z+t+u)	b2-(x3+2y+u)	c2-(z+2t+u)	w1+(x3+2y+z+2t+2u)			A	B	C	D	E	F	G	a	b	g	d	e	t3	t2	t1	t0	m	n	discr III	lr	h	r		K1rec	K2rec	K3rec	K4rec
	0.01	#NUM!	0.0062	0.01705	0.01705	0	1000	140	16500	2350	4750	#NUM!	#NUM!	6.2e-05	#NUM!	#NUM!	#NUM!	#NUM!	#NUM!	#NUM!	2.75	2.75	280.364	0.0010571	5.06211e+08	30978.7	2.55718e+08	32601.2	5.47479e-10	-2.02425e+13	-1.54805e+09	-9507.32	0.35531	-1.11746e-06	-1.35342e+27	-5.23082e+20	2.97831e+17	-1.22437e+11	-2.20107e-10	1.18819e-16	1.41839e+80	#NUM!	#NUM!	#NUM!		#NUM!	#NUM!	#NUM!	#NUM!
	0.1	#NUM!	0.0062	0.01705	0.01705	0	1000	140	16500	2350	4750	#NUM!	#NUM!	0.00062	#NUM!	#NUM!	#NUM!	#NUM!	#NUM!	#NUM!	2.75	2.75	271.715	0.010571	5.06211e+07	30978.7	2.55718e+06	3260.12	5.47479e-08	-2.02689e+11	-1.57306e+08	-11128.7	3.55298	-0.000111746	-1.30549e+24	-2.18565e+19	2.73579e+16	-2.06492e+11	-2.10495e-08	2.75467e-13	1.02412e+74	#NUM!	#NUM!	#NUM!		#NUM!	#NUM!	#NUM!	#NUM!
	0.2	#NUM!	0.0062	0.01705	0.01705	0	1000	140	16500	2350	4750	#NUM!	#NUM!	0.00124	#NUM!	#NUM!	#NUM!	#NUM!	#NUM!	#NUM!	2.75	2.75	262.105	0.021142	2.53106e+07	30978.7	639294	1630.06	2.18992e-07	-5.06932e+10	-7.99217e+07	-12854.8	7.10567	-0.000446984	-1.56091e+23	-9.40386e+18	1.2378e+16	-2.95569e+11	-8.05093e-08	3.50225e-12	1.04253e+72	#NUM!	#NUM!	#NUM!		#NUM!	#NUM!	#NUM!	#NUM!
	0.3	#NUM!	0.0062	0.01705	0.01705	0	1000	140	16500	2350	4750	#NUM!	#NUM!	0.00186	#NUM!	#NUM!	#NUM!	#NUM!	#NUM!	#NUM!	2.75	2.75	252.495	0.031713	1.68737e+07	30978.7	284131	1086.71	4.92731e-07	-2.25152e+10	-5.40427e+07	-14501.6	10.6581	-0.00100571	-4.40328e+22	-5.63422e+18	7418504627128610	-3.79687e+11	-1.73934e-07	1.59638e-11	5.32595e+70	#NUM!	#NUM!	#NUM!		#NUM!	#NUM!	#NUM!	#NUM!
	0.4	#NUM!	0.0062	0.01705	0.01705	0	1000	140	16500	2350	4750	#NUM!	#NUM!	0.00248	#NUM!	#NUM!	#NUM!	#NUM!	#NUM!	#NUM!	2.75	2.75	242.885	0.042284	1.26553e+07	30978.7	159824	815.031	8.75966e-07	-1.26426e+10	-4.10399e+07	-16069	14.2102	-0.00178794	-1.76027e+22	-3.83317e+18	4965155645013548	-4.58457e+11	-2.97875e-07	4.72841e-11	4.3545e+69	#NUM!	#NUM!	#NUM!		#NUM!	#NUM!	#NUM!	#NUM!
	0.5	#NUM!	0.0062	0.01705	0.01705	0	1000	140	16500	2350	4750	#NUM!	#NUM!	0.0031	#NUM!	#NUM!	#NUM!	#NUM!	#NUM!	#NUM!	2.75	2.75	233.275	0.052855	1.01242e+07	30978.7	102287	652.025	1.3687e-06	-8.0682e+09	-3.31877e+07	-17557	17.7621	-0.00279365	-8.49906e+21	-2.78717e+18	3514949226104201	-5.31533e+11	-4.49417e-07	1.10361e-10	1.7864e+68	#NUM!	#NUM!	#NUM!		#NUM!	#NUM!	#NUM!	#NUM!
	0.6	0.0293995	0.0062	0.01705	0.01705	0	1000	140	16500	2350	4750	-0.00179312	0.00373246	0.00372	0.0163426	-0.0159225	0.000120601	0.0273007	-0.00343261	0.0102319	2.75	2.75	223.665	0.063426	8.43686e+06	30978.7	71032.7	543.354	1.97092e-06	-5.5808e+09	-2.79106e+07	-18965.7	21.3137	-0.00402286	-4.61524e+21	-2.10964e+18	2566825826564549	-5.98614e+11	-6.2581e-07	2.21519e-10	-1.56324e+68	-0.00108194	3.50436e+07	1.31103e+14		-5.57239	-0.780135	-91.9445	-13.0951
	0.7	0.0346207	0.0062	0.01705	0.01705	0	1000	140	16500	2350	4750	-0.00215582	0.00391476	0.00434	0.0161404	-0.0162055	0.000166207	0.0275818	-0.00336524	0.00988341	2.75	2.75	214.055	0.073997	7.23159e+06	30978.7	52187.3	465.732	2.68265e-06	-4.07945e+09	-2.41052e+07	-20295	24.865	-0.00547556	-2.71327e+21	-1.63927e+18	1905985206076168	-6.59439e+11	-8.24142e-07	4.00848e-10	-1.13773e+68	-0.0012929	3.00337e+07	8.94107e+13		-4.6478	-0.650692	-76.6887	-10.9223
	0.8	0.0399437	0.0062	0.01705	0.01705	0	1000	140	16500	2350	4750	-0.00253714	0.00409764	0.00496	0.0159318	-0.0164723	0.000219928	0.0278641	-0.00330141	0.00953728	2.75	2.75	204.445	0.084568	6.32764e+06	30978.7	39955.9	407.515	3.50386e-06	-3.10401e+09	-2.12195e+07	-21544.9	28.416	-0.00715175	-1.68786e+21	-1.29685e+18	1424974366182347	-7.13792e+11	-1.04103e-06	6.72721e-10	-6.25426e+67	-0.00151181	2.62538e+07	6.32641e+13		-3.94858	-0.552802	-65.1516	-9.27917
	0.9	0.0453694	0.0062	0.01705	0.01705	0	1000	140	16500	2350	4750	-0.00293727	0.00428072	0.00558	0.0157164	-0.016722	0.000282162	0.0281478	-0.0032408	0.00919295	2.75	2.75	194.835	0.095139	5.62457e+06	30978.7	31570.1	362.236	4.43458e-06	-2.43458e+09	-1.89469e+07	-22715.4	31.9667	-0.00905143	-1.09463e+21	-1.03891e+18	1064050196402833	-7.615e+11	-1.27232e-06	1.06652e-09	-3.22653e+67	-0.00173844	2.32933e+07	4.59788e+13		-3.39981	-0.475973	-56.0968	-7.98955
	0.99	0.0503414	0.0062	0.01705	0.01705	0	1000	140	16500	2350	4750	-0.00331371	0.00444534	0.006138	0.0155162	-0.0169316	0.000345822	0.0284047	-0.00318873	0.00888407	2.75	2.75	186.186	0.104653	5.11325e+06	30978.7	26091	329.305	5.36584e-06	-1.99676e+09	-1.72723e+07	-23701.1	35.1622	-0.0109522	-7.61657e+20	-8.57422e+17	8.11932e+14	-7.98646e+11	-1.48843e-06	1.55425e-09	-1.75115e+67	-0.00194882	2.11235e+07	3.50941e+13		-2.99699	-0.419578	-49.4503	-7.04292
	m	eq K5	a1	b2 = b1 + gB	c1 = b2	w1	K1	K2	K3	K4	K5	x4	y	z = ma1	t	u	a1-(x4+y+z+t+u)	b2-(x4+2y+u)	c2-(z+2t+u)	w1+(x4+2y+z+2t+2u)			A	B	C	D	E	F	G	a	b	g	d	e	t3	t2	t1	t0	m	n	discr III	lr	h	r		K1rec	K2rec	K3rec	K4rec
	0.01	#NUM!	0.0062	0.01705	0.01705	0	1000	140	16500	2350	4750	#NUM!	#NUM!	6.2e-05	#NUM!	#NUM!	#NUM!	#NUM!	#NUM!	#NUM!	2.75	2.75	280.364	0.0010571	5.06211e+08	30978.7	2.55718e+08	32601.2	5.47479e-10	-2.02425e+13	-1.54805e+09	-9507.32	0.35531	-1.11746e-06	-1.35342e+27	-5.23082e+20	2.97831e+17	-1.22437e+11	-2.20107e-10	1.18819e-16	1.41839e+80	#NUM!	#NUM!	#NUM!		#NUM!	#NUM!	#NUM!	#NUM!
	0.1	#NUM!	0.0062	0.01705	0.01705	0	1000	140	16500	2350	4750	#NUM!	#NUM!	0.00062	#NUM!	#NUM!	#NUM!	#NUM!	#NUM!	#NUM!	2.75	2.75	271.715	0.010571	5.06211e+07	30978.7	2.55718e+06	3260.12	5.47479e-08	-2.02689e+11	-1.57306e+08	-11128.7	3.55298	-0.000111746	-1.30549e+24	-2.18565e+19	2.73579e+16	-2.06492e+11	-2.10495e-08	2.75467e-13	1.02412e+74	#NUM!	#NUM!	#NUM!		#NUM!	#NUM!	#NUM!	#NUM!
	0.2	#NUM!	0.0062	0.01705	0.01705	0	1000	140	16500	2350	4750	#NUM!	#NUM!	0.00124	#NUM!	#NUM!	#NUM!	#NUM!	#NUM!	#NUM!	2.75	2.75	262.105	0.021142	2.53106e+07	30978.7	639294	1630.06	2.18992e-07	-5.06932e+10	-7.99217e+07	-12854.8	7.10567	-0.000446984	-1.56091e+23	-9.40386e+18	1.2378e+16	-2.95569e+11	-8.05093e-08	3.50225e-12	1.04253e+72	#NUM!	#NUM!	#NUM!		#NUM!	#NUM!	#NUM!	#NUM!
	0.3	#NUM!	0.0062	0.01705	0.01705	0	1000	140	16500	2350	4750	#NUM!	#NUM!	0.00186	#NUM!	#NUM!	#NUM!	#NUM!	#NUM!	#NUM!	2.75	2.75	252.495	0.031713	1.68737e+07	30978.7	284131	1086.71	4.92731e-07	-2.25152e+10	-5.40427e+07	-14501.6	10.6581	-0.00100571	-4.40328e+22	-5.63422e+18	7418504627128610	-3.79687e+11	-1.73934e-07	1.59638e-11	5.32595e+70	#NUM!	#NUM!	#NUM!		#NUM!	#NUM!	#NUM!	#NUM!
	0.4	#NUM!	0.0062	0.01705	0.01705	0	1000	140	16500	2350	4750	#NUM!	#NUM!	0.00248	#NUM!	#NUM!	#NUM!	#NUM!	#NUM!	#NUM!	2.75	2.75	242.885	0.042284	1.26553e+07	30978.7	159824	815.031	8.75966e-07	-1.26426e+10	-4.10399e+07	-16069	14.2102	-0.00178794	-1.76027e+22	-3.83317e+18	4965155645013548	-4.58457e+11	-2.97875e-07	4.72841e-11	4.3545e+69	#NUM!	#NUM!	#NUM!		#NUM!	#NUM!	#NUM!	#NUM!
	0.5	#NUM!	0.0062	0.01705	0.01705	0	1000	140	16500	2350	4750	#NUM!	#NUM!	0.0031	#NUM!	#NUM!	#NUM!	#NUM!	#NUM!	#NUM!	2.75	2.75	233.275	0.052855	1.01242e+07	30978.7	102287	652.025	1.3687e-06	-8.0682e+09	-3.31877e+07	-17557	17.7621	-0.00279365	-8.49906e+21	-2.78717e+18	3514949226104201	-5.31533e+11	-4.49417e-07	1.10361e-10	1.7864e+68	#NUM!	#NUM!	#NUM!		#NUM!	#NUM!	#NUM!	#NUM!
	0.6	0.0202529	0.0062	0.01705	0.01705	0	1000	140	16500	2350	4750	-0.00384713	-0.17071	0.00372	-0.162377	0.339426	-1.21379e-05	0.02289	-0.00134143	0.0125514	2.75	2.75	223.665	0.063426	8.43686e+06	30978.7	71032.7	543.354	1.97092e-06	-5.5808e+09	-2.79106e+07	-18965.7	21.3137	-0.00402286	-4.61524e+21	-2.10964e+18	2566825826564549	-5.98614e+11	-6.2581e-07	2.21519e-10	-1.56324e+68	-0.00108194	3.50436e+07	1.31103e+14		173.796	24.3314	2867.63	408.42
	0.7	0.0243052	0.0062	0.01705	0.01705	0	1000	140	16500	2350	4750	-0.00447974	-0.170426	0.00434	-0.16273	0.339512	-1.64853e-05	0.0228701	-0.00134283	0.0125727	2.75	2.75	214.055	0.073997	7.23159e+06	30978.7	52187.3	465.732	2.68265e-06	-4.07945e+09	-2.41052e+07	-20295	24.865	-0.00547556	-2.71327e+21	-1.63927e+18	1905985206076168	-6.59439e+11	-8.24142e-07	4.00848e-10	-1.13773e+68	-0.0012929	3.00337e+07	8.94107e+13		149.388	20.9144	2464.91	351.063
	0.8	0.0283528	0.0062	0.01705	0.01705	0	1000	140	16500	2350	4750	-0.00510995	-0.170133	0.00496	-0.16307	0.339574	-2.14869e-05	0.0228514	-0.00134429	0.0125929	2.75	2.75	204.445	0.084568	6.32764e+06	30978.7	39955.9	407.515	3.50386e-06	-3.10401e+09	-2.12195e+07	-21544.9	28.416	-0.00715175	-1.68786e+21	-1.29685e+18	1424974366182347	-7.13792e+11	-1.04103e-06	6.72721e-10	-6.25426e+67	-0.00151181	2.62538e+07	6.32641e+13		131.056	18.3478	2162.43	307.982
	0.9	0.0323961	0.0062	0.01705	0.01705	0	1000	140	16500	2350	4750	-0.00573779	-0.169828	0.00558	-0.163397	0.33961	-2.71399e-05	0.0228337	-0.00134581	0.0126121	2.75	2.75	194.835	0.095139	5.62457e+06	30978.7	31570.1	362.236	4.43458e-06	-2.43458e+09	-1.89469e+07	-22715.4	31.9667	-0.00905143	-1.09463e+21	-1.03891e+18	1064050196402833	-7.615e+11	-1.27232e-06	1.06652e-09	-3.22653e+67	-0.00173844	2.32933e+07	4.59788e+13		116.774	16.3483	1926.77	274.419
	0.99	0.036032	0.0062	0.01705	0.01705	0	1000	140	16500	2350	4750	-0.00630083	-0.169545	0.006138	-0.163681	0.339621	-3.27823e-05	0.0228188	-0.00134722	0.0126284	2.75	2.75	186.186	0.104653	5.11325e+06	30978.7	26091	329.305	5.36584e-06	-1.99676e+09	-1.72723e+07	-23701.1	35.1622	-0.0109522	-7.61657e+20	-8.57422e+17	8.11932e+14	-7.98646e+11	-1.48843e-06	1.55425e-09	-1.75115e+67	-0.00194882	2.11235e+07	3.50941e+13		106.369	14.8916	1755.08	249.966
t3 ¹ 0, t2 ¹ 0
discr III > 0
			[A]in3	[B]in3	[C]in3	[H2O]in3						[AB]eq3	[AB2]eq3	[AC]eq3	[AC2]eq3	[ABC]eq3	[A]eq3	[B]eq3	[C]eq3	[H2O]eq3	[B]in3/[A]in3	[C]in3/[A]in3
	m	eq K5	a1	b2 = b1 + gB	c1 = b2	w1	K1	K2	K3	K4	K5	x1	y	z = ma1	t	u	a1-(x1+y+z+t+u)	b2-(x1+2y+u)	c2-(z+2t+u)	w1+(x1+2y+z+2t+2u)			A	B	C	D	E	F	G	a	b	g	d	e	t3	t2	t1	t0	m	n	discr III	ltrig	h	r		K1rec	K2rec	K3rec	K4rec
	1e-09	3.04317e-11	0.0062	0.01705	0.01705	0	1000	140	16500	2350	4750	3.75758e-13	-2.64389e-20	6.2e-12	-7.32264e-18	-8.97035e-19	0.0062	0.01705	0.01705	6.57574e-12	2.75	2.75	281.325	1.0571e-10	5062113932738504	30978.7	2.55718e+22	3.26012e+11	5.47479e-24	-2.02385e+27	-1.54515e+16	-9323.2	3.55312e-08	-1.11746e-20	-1.35854e+48	-3.23411e+34	3.00572e+24	-1.12885e+11	-2.21265e-24	1.00651e-37	1.4667e+122	1.45627e-12	7062009869576919	2.57711e+32		2.33742e-20	-2.71367e-17	3.85674e-19	-4.55508e-16
	0.1	0.00303598	0.0062	0.01705	0.01705	0	1000	140	16500	2350	4750	3.89515e-05	3.84116e-08	0.00062	9.90042e-06	1.25722e-06	0.00552985	0.0170097	0.0164089	0.000681344	2.75	2.75	271.715	0.010571	5.06211e+07	30978.7	2.55718e+06	3260.12	5.47479e-08	-2.02689e+11	-1.57306e+08	-11128.7	3.55298	-0.000111746	-1.30549e+24	-2.18565e+19	2.73579e+16	-2.06492e+11	-2.10495e-08	2.75467e-13	1.02412e+74	0.000132455	7.02288e+07	2.56289e+16		0.00028215	3.9501e-05	0.00465547	0.000663052
	0.2	0.00605509	0.0062	0.01705	0.01705	0	1000	140	16500	2350	4750	8.11261e-05	1.90873e-07	0.00124	4.5365e-05	5.9991e-06	0.00482732	0.0169625	0.0157133	0.00142424	2.75	2.75	262.105	0.021142	2.53106e+07	30978.7	639294	1630.06	2.18992e-07	-5.06932e+10	-7.99217e+07	-12854.8	7.10567	-0.000446984	-1.56091e+23	-9.40386e+18	1.2378e+16	-2.95569e+11	-8.05093e-08	3.50225e-12	1.04253e+72	0.000238716	3.48763e+07	6366418941974339		0.00141107	0.000197549	0.0232826	0.003316
	0.3	0.00905154	0.0062	0.01705	0.01705	0	1000	140	16500	2350	4750	0.000127624	5.59707e-07	0.00186	0.000120942	1.67735e-05	0.0040741	0.0169045	0.0149313	0.00226417	2.75	2.75	252.495	0.031713	1.68737e+07	30978.7	284131	1086.71	4.92731e-07	-2.25152e+10	-5.40427e+07	-14501.6	10.6581	-0.00100571	-4.40328e+22	-5.63422e+18	7418504627128610	-3.79687e+11	-1.73934e-07	1.59638e-11	5.32595e+70	0.000317332	2.30856e+07	2.80842e+15		0.00419574	0.000587403	0.0692297	0.00985998
	0.4	0.0120129	0.0062	0.01705	0.01705	0	1000	140	16500	2350	4750	0.000180815	1.41873e-06	0.00248	0.000271513	4.00128e-05	0.00322624	0.0168263	0.013987	0.0032867	2.75	2.75	242.885	0.042284	1.26553e+07	30978.7	159824	815.031	8.75966e-07	-1.26426e+10	-4.10399e+07	-16069	14.2102	-0.00178794	-1.76027e+22	-3.83317e+18	4965155645013548	-4.58457e+11	-2.97875e-07	4.72841e-11	4.3545e+69	0.000362334	1.72199e+07	1.56554e+15		0.0109473	0.00153263	0.180631	0.0257262
	0.5	0.0148887	0.0062	0.01705	0.01705	0	1000	140	16500	2350	4750	0.00025023	4.21393e-06	0.0031	0.000657943	0.000107347	0.00208027	0.016684	0.0125268	0.00488924	2.75	2.75	233.275	0.052855	1.01242e+07	30978.7	102287	652.025	1.3687e-06	-8.0682e+09	-3.31877e+07	-17557	17.7621	-0.00279365	-8.49906e+21	-2.78717e+18	3514949226104201	-5.31533e+11	-4.49417e-07	1.10361e-10	1.7864e+68	0.000345262	1.38464e+07	9.89656e+14		0.0352502	0.00493502	0.581628	0.0828379
	0.6	#NUM!	0.0062	0.01705	0.01705	0	1000	140	16500	2350	4750	#NUM!	#NUM!	0.00372	#NUM!	#NUM!	#NUM!	#NUM!	#NUM!	#NUM!	2.75	2.75	223.665	0.063426	8.43686e+06	30978.7	71032.7	543.354	1.97092e-06	-5.5808e+09	-2.79106e+07	-18965.7	21.3137	-0.00402286	-4.61524e+21	-2.10964e+18	2566825826564549	-5.98614e+11	-6.2581e-07	2.21519e-10	-1.56324e+68	#NUM!	#NUM!	#NUM!		#NUM!	#NUM!	#NUM!	#NUM!
	0.7	#NUM!	0.0062	0.01705	0.01705	0	1000	140	16500	2350	4750	#NUM!	#NUM!	0.00434	#NUM!	#NUM!	#NUM!	#NUM!	#NUM!	#NUM!	2.75	2.75	214.055	0.073997	7.23159e+06	30978.7	52187.3	465.732	2.68265e-06	-4.07945e+09	-2.41052e+07	-20295	24.865	-0.00547556	-2.71327e+21	-1.63927e+18	1905985206076168	-6.59439e+11	-8.24142e-07	4.00848e-10	-1.13773e+68	#NUM!	#NUM!	#NUM!		#NUM!	#NUM!	#NUM!	#NUM!
	0.8	#NUM!	0.0062	0.01705	0.01705	0	1000	140	16500	2350	4750	#NUM!	#NUM!	0.00496	#NUM!	#NUM!	#NUM!	#NUM!	#NUM!	#NUM!	2.75	2.75	204.445	0.084568	6.32764e+06	30978.7	39955.9	407.515	3.50386e-06	-3.10401e+09	-2.12195e+07	-21544.9	28.416	-0.00715175	-1.68786e+21	-1.29685e+18	1424974366182347	-7.13792e+11	-1.04103e-06	6.72721e-10	-6.25426e+67	#NUM!	#NUM!	#NUM!		#NUM!	#NUM!	#NUM!	#NUM!
	0.9	#NUM!	0.0062	0.01705	0.01705	0	1000	140	16500	2350	4750	#NUM!	#NUM!	0.00558	#NUM!	#NUM!	#NUM!	#NUM!	#NUM!	#NUM!	2.75	2.75	194.835	0.095139	5.62457e+06	30978.7	31570.1	362.236	4.43458e-06	-2.43458e+09	-1.89469e+07	-22715.4	31.9667	-0.00905143	-1.09463e+21	-1.03891e+18	1064050196402833	-7.615e+11	-1.27232e-06	1.06652e-09	-3.22653e+67	#NUM!	#NUM!	#NUM!		#NUM!	#NUM!	#NUM!	#NUM!
	0.99	#NUM!	0.0062	0.01705	0.01705	0	1000	140	16500	2350	4750	#NUM!	#NUM!	0.006138	#NUM!	#NUM!	#NUM!	#NUM!	#NUM!	#NUM!	2.75	2.75	186.186	0.104653	5.11325e+06	30978.7	26091	329.305	5.36584e-06	-1.99676e+09	-1.72723e+07	-23701.1	35.1622	-0.0109522	-7.61657e+20	-8.57422e+17	8.11932e+14	-7.98646e+11	-1.48843e-06	1.55425e-09	-1.75115e+67	#NUM!	#NUM!	#NUM!		#NUM!	#NUM!	#NUM!	#NUM!
	m	eq K5	a1	b2 = b1 + gB	c1 = b2	w1	K1	K2	K3	K4	K5	x2	y	z = ma1	t	u	a1-(x2+y+z+t+u)	b2-(x2+2y+u)	c2-(z+2t+u)	w1+(x2+2y+z+2t+2u)			A	B	C	D	E	F	G	a	b	g	d	e	t3	t2	t1	t0	m	n	discr III	ltrig	h	r		K1rec	K2rec	K3rec	K4rec
	1e-16	0.000172823	0.0062	0.01705	0.01705	0	1000	140	16500	2350	4750	-2.44841e-19	0.00267665	6.2e-19	0.0174607	-0.0139374	0	0.0256341	-0.00393406	0.0124	2.75	2.75	281.325	1.0571e-17	5.06211e+22	30978.7	2.55718e+36	3.26012e+18	5.47479e-38	-2.02385e+41	-1.54515e+23	-9323.2	3.55312e-15	-1.11746e-34	-1.35854e+69	-3.23411e+48	3.00572e+31	-1.12885e+11	-2.21265e-38	1.00651e-58	1.4667e+164	1.45627e-19	7.06201e+22	2.57711e+46		-0.0455163	-5288243547886807	-0.75102	-8.87669e+16
	0.1	0.00479635	0.0062	0.01705	0.01705	0	1000	140	16500	2350	4750	-0.000253756	0.00284562	0.00062	0.0172816	-0.0142967	3.16798e-06	0.0259092	-0.00383659	0.0120274	2.75	2.75	271.715	0.010571	5.06211e+07	30978.7	2.55718e+06	3260.12	5.47479e-08	-2.02689e+11	-1.57306e+08	-11128.7	3.55298	-0.000111746	-1.30549e+24	-2.18565e+19	2.73579e+16	-2.06492e+11	-2.10495e-08	2.75467e-13	1.02412e+74	0.000132455	7.02288e+07	2.56289e+16		-37.1837	-5.20571	-613.53	-87.3816
	0.2	0.00951822	0.0062	0.01705	0.01705	0	1000	140	16500	2350	4750	-0.00052542	0.00301808	0.00124	0.0171008	-0.0146463	1.28059e-05	0.0261855	-0.00374535	0.0116598	2.75	2.75	262.105	0.021142	2.53106e+07	30978.7	639294	1630.06	2.18992e-07	-5.06932e+10	-7.99217e+07	-12854.8	7.10567	-0.000446984	-1.56091e+23	-9.40386e+18	1.2378e+16	-2.95569e+11	-8.05093e-08	3.50225e-12	1.04253e+72	0.000238716	3.48763e+07	6366418941974339		-18.2695	-2.55773	-301.446	-42.9332
	0.3	0.014339	0.0062	0.01705	0.01705	0	1000	140	16500	2350	4750	-0.000815095	0.0031935	0.00186	0.0169173	-0.0149849	2.91258e-05	0.026463	-0.00365982	0.0112968	2.75	2.75	252.495	0.031713	1.68737e+07	30978.7	284131	1086.71	4.92731e-07	-2.25152e+10	-5.40427e+07	-14501.6	10.6581	-0.00100571	-4.40328e+22	-5.63422e+18	7418504627128610	-3.79687e+11	-1.73934e-07	1.59638e-11	5.32595e+70	0.000317332	2.30856e+07	2.80842e+15		-11.9467	-1.67254	-197.121	-28.0748
	0.4	0.0192592	0.0062	0.01705	0.01705	0	1000	140	16500	2350	4750	-0.00112287	0.00337136	0.00248	0.0167303	-0.0153112	5.23579e-05	0.0267413	-0.00357949	0.0109382	2.75	2.75	242.885	0.042284	1.26553e+07	30978.7	159824	815.031	8.75966e-07	-1.26426e+10	-4.10399e+07	-16069	14.2102	-0.00178794	-1.76027e+22	-3.83317e+18	4965155645013548	-4.58457e+11	-2.97875e-07	4.72841e-11	4.3545e+69	0.000362334	1.72199e+07	1.56554e+15		-8.7722	-1.22811	-144.741	-20.6147
	0.5	0.0242792	0.0062	0.01705	0.01705	0	1000	140	16500	2350	4750	-0.00144884	0.00355118	0.0031	0.016539	-0.0156241	8.27558e-05	0.0270206	-0.00350389	0.0105833	2.75	2.75	233.275	0.052855	1.01242e+07	30978.7	102287	652.025	1.3687e-06	-8.0682e+09	-3.31877e+07	-17557	17.7621	-0.00279365	-8.49906e+21	-2.78717e+18	3514949226104201	-5.31533e+11	-4.49417e-07	1.10361e-10	1.7864e+68	0.000345262	1.38464e+07	9.89656e+14		-6.85726	-0.960017	-113.145	-16.1146
	0.6	#NUM!	0.0062	0.01705	0.01705	0	1000	140	16500	2350	4750	#NUM!	#NUM!	0.00372	#NUM!	#NUM!	#NUM!	#NUM!	#NUM!	#NUM!	2.75	2.75	223.665	0.063426	8.43686e+06	30978.7	71032.7	543.354	1.97092e-06	-5.5808e+09	-2.79106e+07	-18965.7	21.3137	-0.00402286	-4.61524e+21	-2.10964e+18	2566825826564549	-5.98614e+11	-6.2581e-07	2.21519e-10	-1.56324e+68	#NUM!	#NUM!	#NUM!		#NUM!	#NUM!	#NUM!	#NUM!
	0.7	#NUM!	0.0062	0.01705	0.01705	0	1000	140	16500	2350	4750	#NUM!	#NUM!	0.00434	#NUM!	#NUM!	#NUM!	#NUM!	#NUM!	#NUM!	2.75	2.75	214.055	0.073997	7.23159e+06	30978.7	52187.3	465.732	2.68265e-06	-4.07945e+09	-2.41052e+07	-20295	24.865	-0.00547556	-2.71327e+21	-1.63927e+18	1905985206076168	-6.59439e+11	-8.24142e-07	4.00848e-10	-1.13773e+68	#NUM!	#NUM!	#NUM!		#NUM!	#NUM!	#NUM!	#NUM!
	0.8	#NUM!	0.0062	0.01705	0.01705	0	1000	140	16500	2350	4750	#NUM!	#NUM!	0.00496	#NUM!	#NUM!	#NUM!	#NUM!	#NUM!	#NUM!	2.75	2.75	204.445	0.084568	6.32764e+06	30978.7	39955.9	407.515	3.50386e-06	-3.10401e+09	-2.12195e+07	-21544.9	28.416	-0.00715175	-1.68786e+21	-1.29685e+18	1424974366182347	-7.13792e+11	-1.04103e-06	6.72721e-10	-6.25426e+67	#NUM!	#NUM!	#NUM!		#NUM!	#NUM!	#NUM!	#NUM!
	0.9	#NUM!	0.0062	0.01705	0.01705	0	1000	140	16500	2350	4750	#NUM!	#NUM!	0.00558	#NUM!	#NUM!	#NUM!	#NUM!	#NUM!	#NUM!	2.75	2.75	194.835	0.095139	5.62457e+06	30978.7	31570.1	362.236	4.43458e-06	-2.43458e+09	-1.89469e+07	-22715.4	31.9667	-0.00905143	-1.09463e+21	-1.03891e+18	1064050196402833	-7.615e+11	-1.27232e-06	1.06652e-09	-3.22653e+67	#NUM!	#NUM!	#NUM!		#NUM!	#NUM!	#NUM!	#NUM!
	0.99	#NUM!	0.0062	0.01705	0.01705	0	1000	140	16500	2350	4750	#NUM!	#NUM!	0.006138	#NUM!	#NUM!	#NUM!	#NUM!	#NUM!	#NUM!	2.75	2.75	186.186	0.104653	5.11325e+06	30978.7	26091	329.305	5.36584e-06	-1.99676e+09	-1.72723e+07	-23701.1	35.1622	-0.0109522	-7.61657e+20	-8.57422e+17	8.11932e+14	-7.98646e+11	-1.48843e-06	1.55425e-09	-1.75115e+67	#NUM!	#NUM!	#NUM!		#NUM!	#NUM!	#NUM!	#NUM!
	m	eq K5	a1	b2 = b1 + gB	c1 = b2	w1	K1	K2	K3	K4	K5	x3	y	z = ma1	t	u	a1-(x3+y+z+t+u)	b2-(x3+2y+u)	c2-(z+2t+u)	w1+(x3+2y+z+2t+2u)			A	B	C	D	E	F	G	a	b	g	d	e	t3	t2	t1	t0	m	n	discr III	ltrig	h	r		K1rec	K2rec	K3rec	K4rec
	0.0001	-1.47616e-05	0.0062	0.01705	0.01705	0	1000	140	16500	2350	4750	9.25071e-08	0.000102504	6.2e-07	0.00468412	0.00141266	1.1688e-11	0.0154322	0.00626847	0.0123993	2.75	2.75	281.315	1.0571e-05	5.06211e+10	30978.7	2.55718e+12	3.26012e+06	5.47479e-14	-2.02385e+17	-1.54518e+11	-9325.05	0.00355312	-1.11746e-10	-1.35849e+33	-3.25423e+24	3.00545e+19	-1.12981e+11	-2.21253e-14	1.00833e-22	1.46621e+92	1.45614e-07	7.06198e+10	2.5771e+22		6359.22	890.291	104927	14944.2
	0.0002	-1.20031e-05	0.0062	0.01705	0.01705	0	1000	140	16500	2350	4750	1.85001e-07	0.000102479	1.24e-06	0.00468367	0.00141242	4.67564e-11	0.0154324	0.00626899	0.0123986	2.75	2.75	281.306	2.1142e-05	2.53106e+10	30978.7	6.39294e+11	1.63006e+06	2.18992e-13	-5.05963e+16	-7.72603e+10	-9326.89	0.00710623	-4.46984e-10	-1.69805e+32	-8.18587e+23	1.50259e+19	-1.13077e+11	-8.84967e-14	8.08125e-22	2.29019e+90	2.91202e-07	3.53097e+10	6.44272e+21		3178.86	445.04	52451.1	7470.31
	0.0006	-9.68757e-07	0.0062	0.01705	0.01705	0	1000	140	16500	2350	4750	5.54847e-07	0.000102382	3.72e-06	0.00468186	0.00141148	4.2097e-10	0.0154332	0.00627107	0.0123957	2.75	2.75	281.267	6.3426e-05	8.43686e+09	30978.7	7.10327e+10	543354	1.97092e-12	-5621862468440363	-2.57554e+10	-9334.27	0.0213187	-4.02286e-09	-6.28813e+30	-9.31883e+22	5.00679e+18	-1.1346e+11	-7.96302e-13	2.1977e-20	3.13738e+87	8.73284e-07	1.17697e+10	7.15843e+20		1058.61	148.206	17467.1	2487.74
	0.00063	-1.41135e-07	0.0062	0.01705	0.01705	0	1000	140	16500	2350	4750	5.82577e-07	0.000102375	3.906e-06	0.00468173	0.00141141	4.64133e-10	0.0154333	0.00627123	0.0123955	2.75	2.75	281.264	6.65973e-05	8.0351e+09	30978.7	6.44287e+10	517480	2.17294e-12	-5099198103002162	-2.45291e+10	-9334.82	0.0223846	-4.4352e-09	-5.43186e+30	-8.46764e+22	4.76824e+18	-1.13488e+11	-8.7791e-13	2.54548e-20	2.34092e+87	9.16923e-07	1.12092e+10	6.49289e+20		1008.13	141.139	16634.2	2369.11
	0.000635	-3.19749e-09	0.0062	0.01705	0.01705	0	1000	140	16500	2350	4750	5.87198e-07	0.000102373	3.937e-06	0.0046817	0.0014114	4.71532e-10	0.0154333	0.00627126	0.0123955	2.75	2.75	281.264	6.71258e-05	7.97183e+09	30978.7	6.34181e+10	513405	2.20757e-12	-5019212433429174	-2.4336e+10	-9334.92	0.0225623	-4.50588e-09	-5.30455e+30	-8.33731e+22	4.73068e+18	-1.13493e+11	-8.91898e-13	2.6068e-20	2.23245e+87	9.24196e-07	1.11209e+10	6.39104e+20		1000.18	140.026	16503	2350.43
	0.0006351	-4.38733e-10	0.0062	0.01705	0.01705	0	1000	140	16500	2350	4750	5.87291e-07	0.000102373	3.93762e-06	0.0046817	0.0014114	4.7168e-10	0.0154333	0.00627126	0.0123955	2.75	2.75	281.264	6.71364e-05	7.97058e+09	30978.7	6.33981e+10	513324	2.20827e-12	-5017631962704686	-2.43321e+10	-9334.92	0.0225658	-4.5073e-09	-5.30204e+30	-8.33474e+22	4.72993e+18	-1.13493e+11	-8.92178e-13	2.60804e-20	2.23034e+87	9.24342e-07	1.11192e+10	6.38903e+20		1000.03	140.004	16500.4	2350.06
	0.00063511	-1.62857e-10	0.0062	0.01705	0.01705	0	1000	140	16500	2350	4750	5.873e-07	0.000102373	3.93768e-06	0.0046817	0.0014114	4.71695e-10	0.0154333	0.00627126	0.0123955	2.75	2.75	281.264	6.71375e-05	7.97045e+09	30978.7	6.33961e+10	513316	2.20834e-12	-5017473956691092	-2.43317e+10	-9334.92	0.0225662	-4.50744e-09	-5.30179e+30	-8.33448e+22	4.72986e+18	-1.13493e+11	-8.92207e-13	2.60816e-20	2.23013e+87	9.24356e-07	1.1119e+10	6.38883e+20		1000.01	140.001	16500.2	2350.02
	0.000635115	-2.49195e-11	0.0062	0.01705	0.01705	0	1000	140	16500	2350	4750	5.87305e-07	0.000102373	3.93771e-06	0.0046817	0.0014114	4.71702e-10	0.0154333	0.00627126	0.0123955	2.75	2.75	281.264	6.7138e-05	7.97039e+09	30978.7	6.33951e+10	513312	2.20837e-12	-5017394956483087	-2.43315e+10	-9334.92	0.0225664	-4.50751e-09	-5.30167e+30	-8.33435e+22	4.72982e+18	-1.13493e+11	-8.92221e-13	2.60823e-20	2.23002e+87	9.24364e-07	1.11189e+10	6.38873e+20		1000	140	16500	2350
	0.000635116	-9.07684e-14	0.0062	0.01705	0.01705	0	1000	140	16500	2350	4750	5.87306e-07	0.000102373	3.93772e-06	0.0046817	0.0014114	4.71704e-10	0.0154333	0.00627126	0.0123955	2.75	2.75	281.264	6.71381e-05	7.97038e+09	30978.7	6.3395e+10	513312	2.20838e-12	-5017380736643794	-2.43315e+10	-9334.92	0.0225664	-4.50752e-09	-5.30164e+30	-8.33433e+22	4.72981e+18	-1.13493e+11	-8.92223e-13	2.60824e-20	2.23e+87	9.24365e-07	1.11189e+10	6.38871e+20		1000	140	16500	2350
	0.000635116	-8.00585e-15	0.0062	0.01705	0.01705	0	1000	140	16500	2350	4750	5.87306e-07	0.000102373	3.93772e-06	0.0046817	0.0014114	4.71704e-10	0.0154333	0.00627126	0.0123955	2.75	2.75	281.264	6.71381e-05	7.97038e+09	30978.7	6.3395e+10	513312	2.20838e-12	-5017380689244430	-2.43315e+10	-9334.92	0.0225664	-4.50752e-09	-5.30164e+30	-8.33433e+22	4.72981e+18	-1.13493e+11	-8.92223e-13	2.60824e-20	2.23e+87	9.24365e-07	1.11189e+10	6.38871e+20		1000	140	16500	2350
	0.000635116	-2.48829e-15	0.0062	0.01705	0.01705	0	1000	140	16500	2350	4750	5.87306e-07	0.000102373	3.93772e-06	0.0046817	0.0014114	4.71704e-10	0.0154333	0.00627126	0.0123955	2.75	2.75	281.264	6.71381e-05	7.97038e+09	30978.7	6.3395e+10	513312	2.20838e-12	-5017380686084474	-2.43315e+10	-9334.92	0.0225664	-4.50752e-09	-5.30164e+30	-8.33433e+22	4.72981e+18	-1.13493e+11	-8.92223e-13	2.60824e-20	2.23e+87	9.24365e-07	1.11189e+10	6.38871e+20		1000	140	16500	2350
	0.000635116	1.95817e-14	0.0062	0.01705	0.01705	0	1000	140	16500	2350	4750	5.87306e-07	0.000102373	3.93772e-06	0.0046817	0.0014114	4.71704e-10	0.0154333	0.00627126	0.0123955	2.75	2.75	281.264	6.71381e-05	7.97038e+09	30978.7	6.3395e+10	513312	2.20838e-12	-5017380673444644	-2.43315e+10	-9334.92	0.0225664	-4.50752e-09	-5.30164e+30	-8.33433e+22	4.72981e+18	-1.13493e+11	-8.92223e-13	2.60824e-20	2.23e+87	9.24365e-07	1.11189e+10	6.38871e+20		1000	140	16500	2350
	0.000635116	2.66798e-12	0.0062	0.01705	0.01705	0	1000	140	16500	2350	4750	5.87306e-07	0.000102373	3.93772e-06	0.0046817	0.0014114	4.71704e-10	0.0154333	0.00627126	0.0123955	2.75	2.75	281.264	6.71381e-05	7.97038e+09	30978.7	6.33949e+10	513312	2.20838e-12	-5017379156665381	-2.43315e+10	-9334.92	0.0225664	-4.50753e-09	-5.30164e+30	-8.33432e+22	4.72981e+18	-1.13493e+11	-8.92223e-13	2.60824e-20	2.23e+87	9.24365e-07	1.11189e+10	6.38871e+20		1000	140	16500	2350
	0.00063512	1.13018e-10	0.0062	0.01705	0.01705	0	1000	140	16500	2350	4750	5.87309e-07	0.000102373	3.93774e-06	0.0046817	0.0014114	4.7171e-10	0.0154333	0.00627126	0.0123955	2.75	2.75	281.264	6.71385e-05	7.97033e+09	30978.7	6.33941e+10	513308	2.20841e-12	-5017315958140865	-2.43314e+10	-9334.92	0.0225665	-4.50758e-09	-5.30154e+30	-8.33422e+22	4.72978e+18	-1.13493e+11	-8.92235e-13	2.60829e-20	2.22992e+87	9.24371e-07	1.11188e+10	6.38863e+20		999.994	139.999	16499.9	2349.98
	0.0006352	2.32002e-09	0.0062	0.01705	0.01705	0	1000	140	16500	2350	4750	5.87383e-07	0.000102373	3.93824e-06	0.0046817	0.0014114	4.71829e-10	0.0154333	0.00627126	0.0123955	2.75	2.75	281.264	6.7147e-05	7.96932e+09	30978.7	6.33782e+10	513244	2.20896e-12	-5016052238363806	-2.43283e+10	-9334.92	0.0225694	-4.50872e-09	-5.29954e+30	-8.33216e+22	4.72919e+18	-1.13493e+11	-8.92459e-13	2.60928e-20	2.22823e+87	9.24487e-07	1.11174e+10	6.38702e+20		999.867	139.981	16497.8	2349.69
	0.000636	2.439e-08	0.0062	0.01705	0.01705	0	1000	140	16500	2350	4750	5.88123e-07	0.000102373	3.9432e-06	0.0046817	0.00141139	4.73018e-10	0.0154333	0.00627126	0.0123955	2.75	2.75	281.264	6.72316e-05	7.9593e+09	30978.7	6.32188e+10	512598	2.21453e-12	-5003441257135798	-2.42977e+10	-9334.93	0.0225978	-4.52008e-09	-5.27956e+30	-8.31161e+22	4.72323e+18	-1.13494e+11	-8.94708e-13	2.61919e-20	2.21146e+87	9.25651e-07	1.11035e+10	6.37096e+20		998.608	139.805	16477	2346.73
	0.00064	1.3474e-07	0.0062	0.01705	0.01705	0	1000	140	16500	2350	4750	5.9182e-07	0.000102372	3.968e-06	0.00468168	0.00141139	4.78989e-10	0.0154333	0.00627128	0.0123954	2.75	2.75	281.263	6.76544e-05	7.90955e+09	30978.7	6.24311e+10	509394	2.24247e-12	-4941094091435291	-2.41458e+10	-9335.01	0.0227399	-4.57712e-09	-5.18118e+30	-8.21e+22	4.6937e+18	-1.13498e+11	-9.05996e-13	2.66911e-20	2.12979e+87	9.31469e-07	1.10341e+10	6.29157e+20		992.357	138.93	16373.9	2332.04
	0.0007	1.79001e-06	0.0062	0.01705	0.01705	0	1000	140	16500	2350	4750	6.47276e-07	0.000102358	4.34e-06	0.00468141	0.00141124	5.73042e-10	0.0154334	0.00627159	0.012395	2.75	2.75	281.258	7.3997e-05	7.23159e+09	30978.7	5.21873e+10	465732	2.68265e-12	-4.13036e+15	-2.20765e+10	-9336.11	0.0248718	-5.47556e-09	-3.95972e+30	-6.8875e+22	4.29114e+18	-1.13555e+11	-1.0838e-12	3.49613e-20	1.24377e+87	1.01874e-06	1.00883e+10	5.25922e+20		907.169	127.004	14968.3	2131.85
	0.001	1.00667e-05	0.0062	0.01705	0.01705	0	1000	140	16500	2350	4750	9.24484e-07	0.000102285	6.2e-06	0.00468005	0.00141054	1.16981e-09	0.015434	0.00627316	0.0123929	2.75	2.75	281.229	0.00010571	5.06211e+09	30978.7	2.55718e+10	326012	5.47479e-12	-2023886984929723	-1.54544e+10	-9341.65	0.0355311	-1.11746e-08	-1.35803e+30	-3.43516e+22	3.00298e+18	-1.13842e+11	-2.21148e-12	1.02475e-19	1.46183e+86	1.45494e-06	7.06168e+09	2.57698e+20		634.567	88.8393	10470.3	1491.23
	0.1	0.00277403	0.0062	0.01705	0.01705	0	1000	140	16500	2350	4750	8.61513e-05	8.00281e-05	0.00062	0.00421656	0.00118428	1.2984e-05	0.0156195	0.00681261	0.0116679	2.75	2.75	271.715	0.010571	5.06211e+07	30978.7	2.55718e+06	3260.12	5.47479e-08	-2.02689e+11	-1.57306e+08	-11128.7	3.55298	-0.000111746	-1.30549e+24	-2.18565e+19	2.73579e+16	-2.06492e+11	-2.10495e-08	2.75467e-13	1.02412e+74	0.000132455	7.02288e+07	2.56289e+16		4.95652	0.693913	81.7826	11.6478
	0.2	0.00562955	0.0062	0.01705	0.01705	0	1000	140	16500	2350	4750	0.000160065	6.07947e-05	0.00124	0.0037117	0.00096844	5.90003e-05	0.0157999	0.00741816	0.0108819	2.75	2.75	262.105	0.021142	2.53106e+07	30978.7	639294	1630.06	2.18992e-07	-5.06932e+10	-7.99217e+07	-12854.8	7.10567	-0.000446984	-1.56091e+23	-9.40386e+18	1.2378e+16	-2.95569e+11	-8.05093e-08	3.50225e-12	1.04253e+72	0.000238716	3.48763e+07	6366418941974339		1.8685	0.26159	30.8303	4.39098
	0.3	0.0085481	0.0062	0.01705	0.01705	0	1000	140	16500	2350	4750	0.00022194	4.41767e-05	0.00186	0.00315649	0.000761294	0.000156101	0.0159784	0.00811573	0.0100059	2.75	2.75	252.495	0.031713	1.68737e+07	30978.7	284131	1086.71	4.92731e-07	-2.25152e+10	-5.40427e+07	-14501.6	10.6581	-0.00100571	-4.40328e+22	-5.63422e+18	7418504627128610	-3.79687e+11	-1.73934e-07	1.59638e-11	5.32595e+70	0.000317332	2.30856e+07	2.80842e+15		0.890329	0.124646	14.6904	2.09227
	0.4	0.0115363	0.0062	0.01705	0.01705	0	1000	140	16500	2350	4750	0.000270541	2.94436e-05	0.00248	0.002517	0.000554997	0.00034802	0.0161656	0.00898101	0.00895342	2.75	2.75	242.885	0.042284	1.26553e+07	30978.7	159824	815.031	8.75966e-07	-1.26426e+10	-4.10399e+07	-16069	14.2102	-0.00178794	-1.76027e+22	-3.83317e+18	4965155645013548	-4.58457e+11	-2.97875e-07	4.72841e-11	4.3545e+69	0.000362334	1.72199e+07	1.56554e+15		0.430553	0.0602775	7.10413	1.0118
	0.5	0.0146392	0.0062	0.01705	0.01705	0	1000	140	16500	2350	4750	0.000297334	1.47693e-05	0.0031	0.00163323	0.000316634	0.000838029	0.0164065	0.0103669	0.00732661	2.75	2.75	233.275	0.052855	1.01242e+07	30978.7	102287	652.025	1.3687e-06	-8.0682e+09	-3.31877e+07	-17557	17.7621	-0.00279365	-8.49906e+21	-2.78717e+18	3514949226104201	-5.31533e+11	-4.49417e-07	1.10361e-10	1.7864e+68	0.000345262	1.38464e+07	9.89656e+14		0.158443	0.022182	2.61431	0.372341
	0.6	#NUM!	0.0062	0.01705	0.01705	0	1000	140	16500	2350	4750	#NUM!	#NUM!	0.00372	#NUM!	#NUM!	#NUM!	#NUM!	#NUM!	#NUM!	2.75	2.75	223.665	0.063426	8.43686e+06	30978.7	71032.7	543.354	1.97092e-06	-5.5808e+09	-2.79106e+07	-18965.7	21.3137	-0.00402286	-4.61524e+21	-2.10964e+18	2566825826564549	-5.98614e+11	-6.2581e-07	2.21519e-10	-1.56324e+68	#NUM!	#NUM!	#NUM!		#NUM!	#NUM!	#NUM!	#NUM!
	0.7	#NUM!	0.0062	0.01705	0.01705	0	1000	140	16500	2350	4750	#NUM!	#NUM!	0.00434	#NUM!	#NUM!	#NUM!	#NUM!	#NUM!	#NUM!	2.75	2.75	214.055	0.073997	7.23159e+06	30978.7	52187.3	465.732	2.68265e-06	-4.07945e+09	-2.41052e+07	-20295	24.865	-0.00547556	-2.71327e+21	-1.63927e+18	1905985206076168	-6.59439e+11	-8.24142e-07	4.00848e-10	-1.13773e+68	#NUM!	#NUM!	#NUM!		#NUM!	#NUM!	#NUM!	#NUM!
	0.8	#NUM!	0.0062	0.01705	0.01705	0	1000	140	16500	2350	4750	#NUM!	#NUM!	0.00496	#NUM!	#NUM!	#NUM!	#NUM!	#NUM!	#NUM!	2.75	2.75	204.445	0.084568	6.32764e+06	30978.7	39955.9	407.515	3.50386e-06	-3.10401e+09	-2.12195e+07	-21544.9	28.416	-0.00715175	-1.68786e+21	-1.29685e+18	1424974366182347	-7.13792e+11	-1.04103e-06	6.72721e-10	-6.25426e+67	#NUM!	#NUM!	#NUM!		#NUM!	#NUM!	#NUM!	#NUM!
	0.9	#NUM!	0.0062	0.01705	0.01705	0	1000	140	16500	2350	4750	#NUM!	#NUM!	0.00558	#NUM!	#NUM!	#NUM!	#NUM!	#NUM!	#NUM!	2.75	2.75	194.835	0.095139	5.62457e+06	30978.7	31570.1	362.236	4.43458e-06	-2.43458e+09	-1.89469e+07	-22715.4	31.9667	-0.00905143	-1.09463e+21	-1.03891e+18	1064050196402833	-7.615e+11	-1.27232e-06	1.06652e-09	-3.22653e+67	#NUM!	#NUM!	#NUM!		#NUM!	#NUM!	#NUM!	#NUM!
	0.99	#NUM!	0.0062	0.01705	0.01705	0	1000	140	16500	2350	4750	#NUM!	#NUM!	0.006138	#NUM!	#NUM!	#NUM!	#NUM!	#NUM!	#NUM!	2.75	2.75	186.186	0.104653	5.11325e+06	30978.7	26091	329.305	5.36584e-06	-1.99676e+09	-1.72723e+07	-23701.1	35.1622	-0.0109522	-7.61657e+20	-8.57422e+17	8.11932e+14	-7.98646e+11	-1.48843e-06	1.55425e-09	-1.75115e+67	#NUM!	#NUM!	#NUM!		#NUM!	#NUM!	#NUM!	#NUM!
	m	eq K5	a1	b2 = b1 + gB	c1 = b2	w1	K1	K2	K3	K4	K5	x4	y	z = ma1	t	u	a1-(x4+y+z+t+u)	b2-(x4+2y+u)	c2-(z+2t+u)	w1+(x4+2y+z+2t+2u)			A	B	C	D	E	F	G	a	b	g	d	e	t3	t2	t1	t0	m	n	discr III	ltrig	h	r		K1rec	K2rec	K3rec	K4rec
	0.01	-0.00378605	0.0062	0.01705	0.01705	0	1000	140	16500	2350	4750	-6.48591e-05	-0.172158	6.2e-05	-0.160039	0.3384	-3.42092e-09	0.0230314	-0.00133431	0.0124029	2.75	2.75	280.364	0.0010571	5.06211e+08	30978.7	2.55718e+08	32601.2	5.47479e-10	-2.02425e+13	-1.54805e+09	-9507.32	0.35531	-1.11746e-06	-1.35342e+27	-5.23082e+20	2.97831e+17	-1.22437e+11	-2.20107e-10	1.18819e-16	1.41839e+80	1.44295e-05	7.05861e+08	2.57577e+18		10210.1	1429.41	168466	23993.7
	0.1	-0.000101909	0.0062	0.01705	0.01705	0	1000	140	16500	2350	4750	-0.000647441	-0.171962	0.00062	-0.160424	0.338614	-3.41269e-07	0.0230071	-0.00133527	0.0124281	2.75	2.75	271.715	0.010571	5.06211e+07	30978.7	2.55718e+06	3260.12	5.47479e-08	-2.02689e+11	-1.57306e+08	-11128.7	3.55298	-0.000111746	-1.30549e+24	-2.18565e+19	2.73579e+16	-2.06492e+11	-2.10495e-08	2.75467e-13	1.02412e+74	0.000132455	7.02288e+07	2.56289e+16		1024.82	143.474	16909.5	2408.32
	0.2	0.00398351	0.0062	0.01705	0.01705	0	1000	140	16500	2350	4750	-0.00129235	-0.171733	0.00124	-0.160841	0.338828	-1.36154e-06	0.0229813	-0.00133639	0.0124551	2.75	2.75	262.105	0.021142	2.53106e+07	30978.7	639294	1630.06	2.18992e-07	-5.06932e+10	-7.99217e+07	-12854.8	7.10567	-0.000446984	-1.56091e+23	-9.40386e+18	1.2378e+16	-2.95569e+11	-8.05093e-08	3.50225e-12	1.04253e+72	0.000238716	3.48763e+07	6366418941974339		514.421	72.0189	8487.95	1208.89
	0.3	0.00806107	0.0062	0.01705	0.01705	0	1000	140	16500	2350	4750	-0.00193474	-0.171494	0.00186	-0.161244	0.339016	-3.05581e-06	0.0229567	-0.00133757	0.0124809	2.75	2.75	252.495	0.031713	1.68737e+07	30978.7	284131	1086.71	4.92731e-07	-2.25152e+10	-5.40427e+07	-14501.6	10.6581	-0.00100571	-4.40328e+22	-5.63422e+18	7418504627128610	-3.79687e+11	-1.73934e-07	1.59638e-11	5.32595e+70	0.000317332	2.30856e+07	2.80842e+15		344.216	48.1903	5679.57	808.909
	0.4	0.0121314	0.0062	0.01705	0.01705	0	1000	140	16500	2350	4750	-0.00257466	-0.171243	0.00248	-0.161635	0.339178	-5.41942e-06	0.0229333	-0.0013388	0.0125055	2.75	2.75	242.885	0.042284	1.26553e+07	30978.7	159824	815.031	8.75966e-07	-1.26426e+10	-4.10399e+07	-16069	14.2102	-0.00178794	-1.76027e+22	-3.83317e+18	4965155645013548	-4.58457e+11	-2.97875e-07	4.72841e-11	4.3545e+69	0.000362334	1.72199e+07	1.56554e+15		259.06	36.2684	4274.49	608.791
	0.5	0.0161951	0.0062	0.01705	0.01705	0	1000	140	16500	2350	4750	-0.00321211	-0.170982	0.0031	-0.162012	0.339315	-8.44811e-06	0.0229111	-0.00134009	0.012529	2.75	2.75	233.275	0.052855	1.01242e+07	30978.7	102287	652.025	1.3687e-06	-8.0682e+09	-3.31877e+07	-17557	17.7621	-0.00279365	-8.49906e+21	-2.78717e+18	3514949226104201	-5.31533e+11	-4.49417e-07	1.10361e-10	1.7864e+68	0.000345262	1.38464e+07	9.89656e+14		207.923	29.1092	3430.73	488.619
	0.6	#NUM!	0.0062	0.01705	0.01705	0	1000	140	16500	2350	4750	#NUM!	#NUM!	0.00372	#NUM!	#NUM!	#NUM!	#NUM!	#NUM!	#NUM!	2.75	2.75	223.665	0.063426	8.43686e+06	30978.7	71032.7	543.354	1.97092e-06	-5.5808e+09	-2.79106e+07	-18965.7	21.3137	-0.00402286	-4.61524e+21	-2.10964e+18	2566825826564549	-5.98614e+11	-6.2581e-07	2.21519e-10	-1.56324e+68	#NUM!	#NUM!	#NUM!		#NUM!	#NUM!	#NUM!	#NUM!
	0.7	#NUM!	0.0062	0.01705	0.01705	0	1000	140	16500	2350	4750	#NUM!	#NUM!	0.00434	#NUM!	#NUM!	#NUM!	#NUM!	#NUM!	#NUM!	2.75	2.75	214.055	0.073997	7.23159e+06	30978.7	52187.3	465.732	2.68265e-06	-4.07945e+09	-2.41052e+07	-20295	24.865	-0.00547556	-2.71327e+21	-1.63927e+18	1905985206076168	-6.59439e+11	-8.24142e-07	4.00848e-10	-1.13773e+68	#NUM!	#NUM!	#NUM!		#NUM!	#NUM!	#NUM!	#NUM!
	0.8	#NUM!	0.0062	0.01705	0.01705	0	1000	140	16500	2350	4750	#NUM!	#NUM!	0.00496	#NUM!	#NUM!	#NUM!	#NUM!	#NUM!	#NUM!	2.75	2.75	204.445	0.084568	6.32764e+06	30978.7	39955.9	407.515	3.50386e-06	-3.10401e+09	-2.12195e+07	-21544.9	28.416	-0.00715175	-1.68786e+21	-1.29685e+18	1424974366182347	-7.13792e+11	-1.04103e-06	6.72721e-10	-6.25426e+67	#NUM!	#NUM!	#NUM!		#NUM!	#NUM!	#NUM!	#NUM!
	0.9	#NUM!	0.0062	0.01705	0.01705	0	1000	140	16500	2350	4750	#NUM!	#NUM!	0.00558	#NUM!	#NUM!	#NUM!	#NUM!	#NUM!	#NUM!	2.75	2.75	194.835	0.095139	5.62457e+06	30978.7	31570.1	362.236	4.43458e-06	-2.43458e+09	-1.89469e+07	-22715.4	31.9667	-0.00905143	-1.09463e+21	-1.03891e+18	1064050196402833	-7.615e+11	-1.27232e-06	1.06652e-09	-3.22653e+67	#NUM!	#NUM!	#NUM!		#NUM!	#NUM!	#NUM!	#NUM!
	0.99	#NUM!	0.0062	0.01705	0.01705	0	1000	140	16500	2350	4750	#NUM!	#NUM!	0.006138	#NUM!	#NUM!	#NUM!	#NUM!	#NUM!	#NUM!	2.75	2.75	186.186	0.104653	5.11325e+06	30978.7	26091	329.305	5.36584e-06	-1.99676e+09	-1.72723e+07	-23701.1	35.1622	-0.0109522	-7.61657e+20	-8.57422e+17	8.11932e+14	-7.98646e+11	-1.48843e-06	1.55425e-09	-1.75115e+67	#NUM!	#NUM!	#NUM!		#NUM!	#NUM!	#NUM!	#NUM!
[truncated: 12 more columns]
