# Supplementary material for: Transfer of structural units through imine exchanges, in solution or without solvent: successive transiminations, stimuli (pH)-modulated covalent switches, and mathematical models
Source: Front Chem. 2026 Apr 13;13:1241625. doi: 10.3389/fchem.2025.1241625 (PMC13112204; doi:10.3389/fchem.2025.1241625)
Supplement: Supplementary file 1 [file Supplementaryfile1.zip › Supplementary Material/g-S1-St4-comp-after-add-C.xlsx]

## Sheet: Feuil1
Step 4		Composition at equilibrium after addition of amine C						^
Set S1		general approach
	[C]in3/[A]in3 = [B]in3/[A]in3 = 2.75					paper -> section 5.2.2.1.						Inputs: a, b, c, w, K1 to K5, r
	t = r·a1					supplementary material -> g-S1-Num-expl
t3 ¹ 0, t2 ¹ 0
discr III < 0
			[A]in3	[B]in3	[C]in3	[H2O]in3							[AB]eq3	[AB2]eq3	[AC]eq3	[AC2]eq3	[ABC]eq3	[A]eq3	[B]eq3	[C]eq3	[H2O]eq3																							recalculated constants
	r	eq K1	a1	b2 = b1 + gB	c1 = b2	w1	K1	K2	K3	K4	K5		x	y	z	t	u1	a1-(x+y+z+t+u1)	b2-(x+2y+u1)	c1-(z+2t+u1)	w1+(x+2y+z+2t+2u1)	F	G	H	I	J	K	a	b	g	d	e	t3	t2	t1	t0	m	n	discr III	lr	h	r		K1rec	K2rec	K3rec	K4rec	K5rec	100*|K1-K1rec|/K1
	0.01	#NUM!	0.0062	0.01705	0.01705	0	1000	140	16500	2350	4750		#NUM!	#NUM!	#NUM!	6.2e-05	#NUM!	#NUM!	#NUM!	#NUM!	#NUM!	3880.62	7979.63	1.23903e+08	-2.22954e+06	17.05	-1.23684e+08	2.82916e+19	-9.52681e+17	-1.18603e+16	1.80822e+11	-683151	-2.14217e+54	-2.66928e+52	4.06958e+47	-1.54507e+42	-5.19459e-05	1.44104e-07	3.90119e+197	#NUM!	#NUM!	#NUM!		#NUM!	#NUM!	#NUM!	#NUM!	#NUM!	#NUM!
	0.1	#NUM!	0.0062	0.01705	0.01705	0	1000	140	16500	2350	4750		#NUM!	#NUM!	#NUM!	0.00062	#NUM!	#NUM!	#NUM!	#NUM!	#NUM!	388.062	797.963	1.23903e+07	-209161	17.05	-1.23684e+07	2.82916e+17	-8934906941555486	-1.19812e+14	1.89184e+10	-683151	-1.91264e+48	-2.59063e+46	4.08921e+42	-1.55795e+38	-6.3292e-05	1.93805e-07	3.39974e+176	#NUM!	#NUM!	#NUM!		#NUM!	#NUM!	#NUM!	#NUM!	#NUM!	#NUM!
	0.2	#NUM!	0.0062	0.01705	0.01705	0	1000	140	16500	2350	4750		#NUM!	#NUM!	#NUM!	0.00124	#NUM!	#NUM!	#NUM!	#NUM!	#NUM!	194.031	398.981	6.19513e+06	-96917.1	17.05	-6.18421e+06	7.0729e+16	-2069308137968012	-3.00908e+13	9.92377e+09	-683151	-2.60801e+46	-3.87978e+44	1.27777e+41	-9.89076e+36	-7.86685e-05	2.68545e-07	1.32763e+170	#NUM!	#NUM!	#NUM!		#NUM!	#NUM!	#NUM!	#NUM!	#NUM!	#NUM!
	0.3	#NUM!	0.0062	0.01705	0.01705	0	1000	140	16500	2350	4750		#NUM!	#NUM!	#NUM!	0.00186	#NUM!	#NUM!	#NUM!	#NUM!	#NUM!	129.354	265.988	4.13009e+06	-59502.6	17.05	-4.12281e+06	3.14351e+16	-8.46618e+14	-1.33423e+13	6.92556e+09	-683151	-1.97242e+45	-3.23266e+43	1.67282e+40	-1.99739e+36	-9.80179e-05	3.73445e-07	2.06929e+166	#NUM!	#NUM!	#NUM!		#NUM!	#NUM!	#NUM!	#NUM!	#NUM!	#NUM!
	0.4	#NUM!	0.0062	0.01705	0.01705	0	1000	140	16500	2350	4750		#NUM!	#NUM!	#NUM!	0.00248	#NUM!	#NUM!	#NUM!	#NUM!	#NUM!	97.0155	199.491	3.09757e+06	-40795.4	17.05	-3.09211e+06	1.76823e+16	-4.35118e+14	-7.43526e+12	5.42646e+09	-683151	-2.9763e+44	-5.40474e+42	3.92314e+39	-6.50019e+35	-0.000123101	5.25539e-07	3.6129e+163	#NUM!	#NUM!	#NUM!		#NUM!	#NUM!	#NUM!	#NUM!	#NUM!	#NUM!
	0.5	#NUM!	0.0062	0.01705	0.01705	0	1000	140	16500	2350	4750		#NUM!	#NUM!	#NUM!	0.0031	#NUM!	#NUM!	#NUM!	#NUM!	#NUM!	77.6124	159.593	2.47805e+06	-29571.1	17.05	-2.47368e+06	1.13166e+16	-2.52168e+14	-4.68055e+12	4.52699e+09	-683151	-6.48247e+43	-1.31655e+42	1.26261e+39	-2.75361e+35	-0.000156968	7.56628e-07	2.28955e+161	#NUM!	#NUM!	#NUM!		#NUM!	#NUM!	#NUM!	#NUM!	#NUM!	#NUM!
	0.6	#NUM!	0.0062	0.01705	0.01705	0	1000	140	16500	2350	4750		#NUM!	#NUM!	#NUM!	0.00372	#NUM!	#NUM!	#NUM!	#NUM!	#NUM!	64.677	132.994	2.06504e+06	-22088.2	17.05	-2.0614e+06	7858781411014558	-1.56848e+14	-3.17305e+12	3.92735e+09	-683151	-1.75631e+43	-4.04914e+41	4.95089e+38	-1.38021e+35	-0.000205365	1.13221e-06	3.15548e+159	#NUM!	#NUM!	#NUM!		#NUM!	#NUM!	#NUM!	#NUM!	#NUM!	#NUM!
	0.7	#NUM!	0.0062	0.01705	0.01705	0	1000	140	16500	2350	4750		#NUM!	#NUM!	#NUM!	0.00434	#NUM!	#NUM!	#NUM!	#NUM!	#NUM!	55.4374	113.995	1.77004e+06	-16743.2	17.05	-1.76692e+06	5773798587684171	-1.01813e+14	-2.25738e+12	3.49904e+09	-683151	-5.43023e+42	-1.45566e+41	2.21905e+38	-7.77717e+34	-0.000280395	1.80635e-06	7.08492e+157	#NUM!	#NUM!	#NUM!		#NUM!	#NUM!	#NUM!	#NUM!	#NUM!	#NUM!
	0.8	#NUM!	0.0062	0.01705	0.01705	0	1000	140	16500	2350	4750		#NUM!	#NUM!	#NUM!	0.00496	#NUM!	#NUM!	#NUM!	#NUM!	#NUM!	48.5077	99.7453	1.54878e+06	-12734.5	17.05	-1.54605e+06	4420564543695691	-6.76748e+13	-1.65874e+12	3.1778e+09	-683151	-1.79808e+42	-5.83633e+40	1.09395e+38	-4.77695e+34	-0.00041203	3.21798e-06	2.12266e+156	#NUM!	#NUM!	#NUM!		#NUM!	#NUM!	#NUM!	#NUM!	#NUM!	#NUM!
	0.9	#NUM!	0.0062	0.01705	0.01705	0	1000	140	16500	2350	4750		#NUM!	#NUM!	#NUM!	0.00558	#NUM!	#NUM!	#NUM!	#NUM!	#NUM!	43.118	88.6625	1.3767e+06	-9616.67	17.05	-1.37427e+06	3492791738228691	-4.5352e+13	-1.24535e+12	2.92795e+09	-683151	-5.96604e+41	-2.52904e+40	5.78315e+37	-3.13484e+34	-0.000695923	7.0648e-06	7.05506e+154	#NUM!	#NUM!	#NUM!		#NUM!	#NUM!	#NUM!	#NUM!	#NUM!	#NUM!
	0.99	#NUM!	0.0062	0.01705	0.01705	0	1000	140	16500	2350	4750		#NUM!	#NUM!	#NUM!	0.006138	#NUM!	#NUM!	#NUM!	#NUM!	#NUM!	39.1982	80.6023	1.25154e+06	-7349.12	17.05	-1.24934e+06	2.8866e+15	-3.14417e+13	-9.73406e+11	2.74624e+09	-683151	-2.01403e+41	-1.24923e+40	3.40769e+37	-2.24457e+34	-0.00145162	2.12861e-05	2.87378e+153	#NUM!	#NUM!	#NUM!		#NUM!	#NUM!	#NUM!	#NUM!	#NUM!	#NUM!
	r	eq K1	a1	b2 = b1 + gB	c1 = b2	w1	K1	K2	K3	K4	K5		x	y	z	t	u2	a1-(x+y+z+t+u2)	b2-(x+2y+u2)	c1-(z+2t+u2)	w1+(x+2y+z+2t+2u2)	F	G	H	I	J	K	a	b	g	d	e	t3	t2	t1	t0	m	n	discr III	lr	h	r		K1rec	K2rec	K3rec	K4rec	K5rec	100*|K1-K1rec|/K1
	0.01	#NUM!	0.0062	0.01705	0.01705	0	1000	140	16500	2350	4750		#NUM!	#NUM!	#NUM!	6.2e-05	#NUM!	#NUM!	#NUM!	#NUM!	#NUM!	3880.62	7979.63	1.23903e+08	-2.22954e+06	17.05	-1.23684e+08	2.82916e+19	-9.52681e+17	-1.18603e+16	1.80822e+11	-683151	-2.14217e+54	-2.66928e+52	4.06958e+47	-1.54507e+42	-5.19459e-05	1.44104e-07	3.90119e+197	#NUM!	#NUM!	#NUM!		#NUM!	#NUM!	#NUM!	#NUM!	#NUM!	#NUM!
	0.1	#NUM!	0.0062	0.01705	0.01705	0	1000	140	16500	2350	4750		#NUM!	#NUM!	#NUM!	0.00062	#NUM!	#NUM!	#NUM!	#NUM!	#NUM!	388.062	797.963	1.23903e+07	-209161	17.05	-1.23684e+07	2.82916e+17	-8934906941555486	-1.19812e+14	1.89184e+10	-683151	-1.91264e+48	-2.59063e+46	4.08921e+42	-1.55795e+38	-6.3292e-05	1.93805e-07	3.39974e+176	#NUM!	#NUM!	#NUM!		#NUM!	#NUM!	#NUM!	#NUM!	#NUM!	#NUM!
	0.2	#NUM!	0.0062	0.01705	0.01705	0	1000	140	16500	2350	4750		#NUM!	#NUM!	#NUM!	0.00124	#NUM!	#NUM!	#NUM!	#NUM!	#NUM!	194.031	398.981	6.19513e+06	-96917.1	17.05	-6.18421e+06	7.0729e+16	-2069308137968012	-3.00908e+13	9.92377e+09	-683151	-2.60801e+46	-3.87978e+44	1.27777e+41	-9.89076e+36	-7.86685e-05	2.68545e-07	1.32763e+170	#NUM!	#NUM!	#NUM!		#NUM!	#NUM!	#NUM!	#NUM!	#NUM!	#NUM!
	0.3	#NUM!	0.0062	0.01705	0.01705	0	1000	140	16500	2350	4750		#NUM!	#NUM!	#NUM!	0.00186	#NUM!	#NUM!	#NUM!	#NUM!	#NUM!	129.354	265.988	4.13009e+06	-59502.6	17.05	-4.12281e+06	3.14351e+16	-8.46618e+14	-1.33423e+13	6.92556e+09	-683151	-1.97242e+45	-3.23266e+43	1.67282e+40	-1.99739e+36	-9.80179e-05	3.73445e-07	2.06929e+166	#NUM!	#NUM!	#NUM!		#NUM!	#NUM!	#NUM!	#NUM!	#NUM!	#NUM!
	0.4	#NUM!	0.0062	0.01705	0.01705	0	1000	140	16500	2350	4750		#NUM!	#NUM!	#NUM!	0.00248	#NUM!	#NUM!	#NUM!	#NUM!	#NUM!	97.0155	199.491	3.09757e+06	-40795.4	17.05	-3.09211e+06	1.76823e+16	-4.35118e+14	-7.43526e+12	5.42646e+09	-683151	-2.9763e+44	-5.40474e+42	3.92314e+39	-6.50019e+35	-0.000123101	5.25539e-07	3.6129e+163	#NUM!	#NUM!	#NUM!		#NUM!	#NUM!	#NUM!	#NUM!	#NUM!	#NUM!
	0.5	#NUM!	0.0062	0.01705	0.01705	0	1000	140	16500	2350	4750		#NUM!	#NUM!	#NUM!	0.0031	#NUM!	#NUM!	#NUM!	#NUM!	#NUM!	77.6124	159.593	2.47805e+06	-29571.1	17.05	-2.47368e+06	1.13166e+16	-2.52168e+14	-4.68055e+12	4.52699e+09	-683151	-6.48247e+43	-1.31655e+42	1.26261e+39	-2.75361e+35	-0.000156968	7.56628e-07	2.28955e+161	#NUM!	#NUM!	#NUM!		#NUM!	#NUM!	#NUM!	#NUM!	#NUM!	#NUM!
	0.6	#NUM!	0.0062	0.01705	0.01705	0	1000	140	16500	2350	4750		#NUM!	#NUM!	#NUM!	0.00372	#NUM!	#NUM!	#NUM!	#NUM!	#NUM!	64.677	132.994	2.06504e+06	-22088.2	17.05	-2.0614e+06	7858781411014558	-1.56848e+14	-3.17305e+12	3.92735e+09	-683151	-1.75631e+43	-4.04914e+41	4.95089e+38	-1.38021e+35	-0.000205365	1.13221e-06	3.15548e+159	#NUM!	#NUM!	#NUM!		#NUM!	#NUM!	#NUM!	#NUM!	#NUM!	#NUM!
	0.7	#NUM!	0.0062	0.01705	0.01705	0	1000	140	16500	2350	4750		#NUM!	#NUM!	#NUM!	0.00434	#NUM!	#NUM!	#NUM!	#NUM!	#NUM!	55.4374	113.995	1.77004e+06	-16743.2	17.05	-1.76692e+06	5773798587684171	-1.01813e+14	-2.25738e+12	3.49904e+09	-683151	-5.43023e+42	-1.45566e+41	2.21905e+38	-7.77717e+34	-0.000280395	1.80635e-06	7.08492e+157	#NUM!	#NUM!	#NUM!		#NUM!	#NUM!	#NUM!	#NUM!	#NUM!	#NUM!
	0.8	#NUM!	0.0062	0.01705	0.01705	0	1000	140	16500	2350	4750		#NUM!	#NUM!	#NUM!	0.00496	#NUM!	#NUM!	#NUM!	#NUM!	#NUM!	48.5077	99.7453	1.54878e+06	-12734.5	17.05	-1.54605e+06	4420564543695691	-6.76748e+13	-1.65874e+12	3.1778e+09	-683151	-1.79808e+42	-5.83633e+40	1.09395e+38	-4.77695e+34	-0.00041203	3.21798e-06	2.12266e+156	#NUM!	#NUM!	#NUM!		#NUM!	#NUM!	#NUM!	#NUM!	#NUM!	#NUM!
	0.9	#NUM!	0.0062	0.01705	0.01705	0	1000	140	16500	2350	4750		#NUM!	#NUM!	#NUM!	0.00558	#NUM!	#NUM!	#NUM!	#NUM!	#NUM!	43.118	88.6625	1.3767e+06	-9616.67	17.05	-1.37427e+06	3492791738228691	-4.5352e+13	-1.24535e+12	2.92795e+09	-683151	-5.96604e+41	-2.52904e+40	5.78315e+37	-3.13484e+34	-0.000695923	7.0648e-06	7.05506e+154	#NUM!	#NUM!	#NUM!		#NUM!	#NUM!	#NUM!	#NUM!	#NUM!	#NUM!
	0.99	#NUM!	0.0062	0.01705	0.01705	0	1000	140	16500	2350	4750		#NUM!	#NUM!	#NUM!	0.006138	#NUM!	#NUM!	#NUM!	#NUM!	#NUM!	39.1982	80.6023	1.25154e+06	-7349.12	17.05	-1.24934e+06	2.8866e+15	-3.14417e+13	-9.73406e+11	2.74624e+09	-683151	-2.01403e+41	-1.24923e+40	3.40769e+37	-2.24457e+34	-0.00145162	2.12861e-05	2.87378e+153	#NUM!	#NUM!	#NUM!		#NUM!	#NUM!	#NUM!	#NUM!	#NUM!	#NUM!
	r	eq K1	a1	b2 = b1 + gB	c1 = b2	w1	K1	K2	K3	K4	K5		x	y	z	t	u3	a1-(x+y+z+t+u3)	b2-(x+2y+u3)	c1-(z+2t+u3)	w1+(x+2y+z+2t+2u3)	F	G	H	I	J	K	a	b	g	d	e	t3	t2	t1	t0	m	n	discr III	lr	h	r		K1rec	K2rec	K3rec	K4rec	K5rec	100*|K1-K1rec|/K1
	0.01	#NUM!	0.0062	0.01705	0.01705	0	1000	140	16500	2350	4750		#NUM!	#NUM!	#NUM!	6.2e-05	#NUM!	#NUM!	#NUM!	#NUM!	#NUM!	3880.62	7979.63	1.23903e+08	-2.22954e+06	17.05	-1.23684e+08	2.82916e+19	-9.52681e+17	-1.18603e+16	1.80822e+11	-683151	-2.14217e+54	-2.66928e+52	4.06958e+47	-1.54507e+42	-5.19459e-05	1.44104e-07	3.90119e+197	#NUM!	#NUM!	#NUM!		#NUM!	#NUM!	#NUM!	#NUM!	#NUM!	#NUM!
	0.1	#NUM!	0.0062	0.01705	0.01705	0	1000	140	16500	2350	4750		#NUM!	#NUM!	#NUM!	0.00062	#NUM!	#NUM!	#NUM!	#NUM!	#NUM!	388.062	797.963	1.23903e+07	-209161	17.05	-1.23684e+07	2.82916e+17	-8934906941555486	-1.19812e+14	1.89184e+10	-683151	-1.91264e+48	-2.59063e+46	4.08921e+42	-1.55795e+38	-6.3292e-05	1.93805e-07	3.39974e+176	#NUM!	#NUM!	#NUM!		#NUM!	#NUM!	#NUM!	#NUM!	#NUM!	#NUM!
	0.2	#NUM!	0.0062	0.01705	0.01705	0	1000	140	16500	2350	4750		#NUM!	#NUM!	#NUM!	0.00124	#NUM!	#NUM!	#NUM!	#NUM!	#NUM!	194.031	398.981	6.19513e+06	-96917.1	17.05	-6.18421e+06	7.0729e+16	-2069308137968012	-3.00908e+13	9.92377e+09	-683151	-2.60801e+46	-3.87978e+44	1.27777e+41	-9.89076e+36	-7.86685e-05	2.68545e-07	1.32763e+170	#NUM!	#NUM!	#NUM!		#NUM!	#NUM!	#NUM!	#NUM!	#NUM!	#NUM!
	0.3	#NUM!	0.0062	0.01705	0.01705	0	1000	140	16500	2350	4750		#NUM!	#NUM!	#NUM!	0.00186	#NUM!	#NUM!	#NUM!	#NUM!	#NUM!	129.354	265.988	4.13009e+06	-59502.6	17.05	-4.12281e+06	3.14351e+16	-8.46618e+14	-1.33423e+13	6.92556e+09	-683151	-1.97242e+45	-3.23266e+43	1.67282e+40	-1.99739e+36	-9.80179e-05	3.73445e-07	2.06929e+166	#NUM!	#NUM!	#NUM!		#NUM!	#NUM!	#NUM!	#NUM!	#NUM!	#NUM!
	0.4	#NUM!	0.0062	0.01705	0.01705	0	1000	140	16500	2350	4750		#NUM!	#NUM!	#NUM!	0.00248	#NUM!	#NUM!	#NUM!	#NUM!	#NUM!	97.0155	199.491	3.09757e+06	-40795.4	17.05	-3.09211e+06	1.76823e+16	-4.35118e+14	-7.43526e+12	5.42646e+09	-683151	-2.9763e+44	-5.40474e+42	3.92314e+39	-6.50019e+35	-0.000123101	5.25539e-07	3.6129e+163	#NUM!	#NUM!	#NUM!		#NUM!	#NUM!	#NUM!	#NUM!	#NUM!	#NUM!
	0.5	#NUM!	0.0062	0.01705	0.01705	0	1000	140	16500	2350	4750		#NUM!	#NUM!	#NUM!	0.0031	#NUM!	#NUM!	#NUM!	#NUM!	#NUM!	77.6124	159.593	2.47805e+06	-29571.1	17.05	-2.47368e+06	1.13166e+16	-2.52168e+14	-4.68055e+12	4.52699e+09	-683151	-6.48247e+43	-1.31655e+42	1.26261e+39	-2.75361e+35	-0.000156968	7.56628e-07	2.28955e+161	#NUM!	#NUM!	#NUM!		#NUM!	#NUM!	#NUM!	#NUM!	#NUM!	#NUM!
	0.6	#NUM!	0.0062	0.01705	0.01705	0	1000	140	16500	2350	4750		#NUM!	#NUM!	#NUM!	0.00372	#NUM!	#NUM!	#NUM!	#NUM!	#NUM!	64.677	132.994	2.06504e+06	-22088.2	17.05	-2.0614e+06	7858781411014558	-1.56848e+14	-3.17305e+12	3.92735e+09	-683151	-1.75631e+43	-4.04914e+41	4.95089e+38	-1.38021e+35	-0.000205365	1.13221e-06	3.15548e+159	#NUM!	#NUM!	#NUM!		#NUM!	#NUM!	#NUM!	#NUM!	#NUM!	#NUM!
	0.7	#NUM!	0.0062	0.01705	0.01705	0	1000	140	16500	2350	4750		#NUM!	#NUM!	#NUM!	0.00434	#NUM!	#NUM!	#NUM!	#NUM!	#NUM!	55.4374	113.995	1.77004e+06	-16743.2	17.05	-1.76692e+06	5773798587684171	-1.01813e+14	-2.25738e+12	3.49904e+09	-683151	-5.43023e+42	-1.45566e+41	2.21905e+38	-7.77717e+34	-0.000280395	1.80635e-06	7.08492e+157	#NUM!	#NUM!	#NUM!		#NUM!	#NUM!	#NUM!	#NUM!	#NUM!	#NUM!
	0.8	#NUM!	0.0062	0.01705	0.01705	0	1000	140	16500	2350	4750		#NUM!	#NUM!	#NUM!	0.00496	#NUM!	#NUM!	#NUM!	#NUM!	#NUM!	48.5077	99.7453	1.54878e+06	-12734.5	17.05	-1.54605e+06	4420564543695691	-6.76748e+13	-1.65874e+12	3.1778e+09	-683151	-1.79808e+42	-5.83633e+40	1.09395e+38	-4.77695e+34	-0.00041203	3.21798e-06	2.12266e+156	#NUM!	#NUM!	#NUM!		#NUM!	#NUM!	#NUM!	#NUM!	#NUM!	#NUM!
	0.9	#NUM!	0.0062	0.01705	0.01705	0	1000	140	16500	2350	4750		#NUM!	#NUM!	#NUM!	0.00558	#NUM!	#NUM!	#NUM!	#NUM!	#NUM!	43.118	88.6625	1.3767e+06	-9616.67	17.05	-1.37427e+06	3492791738228691	-4.5352e+13	-1.24535e+12	2.92795e+09	-683151	-5.96604e+41	-2.52904e+40	5.78315e+37	-3.13484e+34	-0.000695923	7.0648e-06	7.05506e+154	#NUM!	#NUM!	#NUM!		#NUM!	#NUM!	#NUM!	#NUM!	#NUM!	#NUM!
	0.99	#NUM!	0.0062	0.01705	0.01705	0	1000	140	16500	2350	4750		#NUM!	#NUM!	#NUM!	0.006138	#NUM!	#NUM!	#NUM!	#NUM!	#NUM!	39.1982	80.6023	1.25154e+06	-7349.12	17.05	-1.24934e+06	2.8866e+15	-3.14417e+13	-9.73406e+11	2.74624e+09	-683151	-2.01403e+41	-1.24923e+40	3.40769e+37	-2.24457e+34	-0.00145162	2.12861e-05	2.87378e+153	#NUM!	#NUM!	#NUM!		#NUM!	#NUM!	#NUM!	#NUM!	#NUM!	#NUM!
	r	eq K1	a1	b2 = b1 + gB	c1 = b2	w1	K1	K2	K3	K4	K5		x	y	z	t	u4	a1-(x+y+z+t+u4)	b2-(x+2y+u4)	c1-(z+2t+u4)	w1+(x+2y+z+2t+2u4)	F	G	H	I	J	K	a	b	g	d	e	t3	t2	t1	t0	m	n	discr III	lr	h	r		K1rec	K2rec	K3rec	K4rec	K5rec	100*|K1-K1rec|/K1
	0.01	#NUM!	0.0062	0.01705	0.01705	0	1000	140	16500	2350	4750		#NUM!	#NUM!	#NUM!	6.2e-05	#NUM!	#NUM!	#NUM!	#NUM!	#NUM!	3880.62	7979.63	1.23903e+08	-2.22954e+06	17.05	-1.23684e+08	2.82916e+19	-9.52681e+17	-1.18603e+16	1.80822e+11	-683151	-2.14217e+54	-2.66928e+52	4.06958e+47	-1.54507e+42	-5.19459e-05	1.44104e-07	3.90119e+197	#NUM!	#NUM!	#NUM!		#NUM!	#NUM!	#NUM!	#NUM!	#NUM!	#NUM!
	0.1	#NUM!	0.0062	0.01705	0.01705	0	1000	140	16500	2350	4750		#NUM!	#NUM!	#NUM!	0.00062	#NUM!	#NUM!	#NUM!	#NUM!	#NUM!	388.062	797.963	1.23903e+07	-209161	17.05	-1.23684e+07	2.82916e+17	-8934906941555486	-1.19812e+14	1.89184e+10	-683151	-1.91264e+48	-2.59063e+46	4.08921e+42	-1.55795e+38	-6.3292e-05	1.93805e-07	3.39974e+176	#NUM!	#NUM!	#NUM!		#NUM!	#NUM!	#NUM!	#NUM!	#NUM!	#NUM!
	0.2	#NUM!	0.0062	0.01705	0.01705	0	1000	140	16500	2350	4750		#NUM!	#NUM!	#NUM!	0.00124	#NUM!	#NUM!	#NUM!	#NUM!	#NUM!	194.031	398.981	6.19513e+06	-96917.1	17.05	-6.18421e+06	7.0729e+16	-2069308137968012	-3.00908e+13	9.92377e+09	-683151	-2.60801e+46	-3.87978e+44	1.27777e+41	-9.89076e+36	-7.86685e-05	2.68545e-07	1.32763e+170	#NUM!	#NUM!	#NUM!		#NUM!	#NUM!	#NUM!	#NUM!	#NUM!	#NUM!
	0.3	#NUM!	0.0062	0.01705	0.01705	0	1000	140	16500	2350	4750		#NUM!	#NUM!	#NUM!	0.00186	#NUM!	#NUM!	#NUM!	#NUM!	#NUM!	129.354	265.988	4.13009e+06	-59502.6	17.05	-4.12281e+06	3.14351e+16	-8.46618e+14	-1.33423e+13	6.92556e+09	-683151	-1.97242e+45	-3.23266e+43	1.67282e+40	-1.99739e+36	-9.80179e-05	3.73445e-07	2.06929e+166	#NUM!	#NUM!	#NUM!		#NUM!	#NUM!	#NUM!	#NUM!	#NUM!	#NUM!
	0.4	#NUM!	0.0062	0.01705	0.01705	0	1000	140	16500	2350	4750		#NUM!	#NUM!	#NUM!	0.00248	#NUM!	#NUM!	#NUM!	#NUM!	#NUM!	97.0155	199.491	3.09757e+06	-40795.4	17.05	-3.09211e+06	1.76823e+16	-4.35118e+14	-7.43526e+12	5.42646e+09	-683151	-2.9763e+44	-5.40474e+42	3.92314e+39	-6.50019e+35	-0.000123101	5.25539e-07	3.6129e+163	#NUM!	#NUM!	#NUM!		#NUM!	#NUM!	#NUM!	#NUM!	#NUM!	#NUM!
	0.5	#NUM!	0.0062	0.01705	0.01705	0	1000	140	16500	2350	4750		#NUM!	#NUM!	#NUM!	0.0031	#NUM!	#NUM!	#NUM!	#NUM!	#NUM!	77.6124	159.593	2.47805e+06	-29571.1	17.05	-2.47368e+06	1.13166e+16	-2.52168e+14	-4.68055e+12	4.52699e+09	-683151	-6.48247e+43	-1.31655e+42	1.26261e+39	-2.75361e+35	-0.000156968	7.56628e-07	2.28955e+161	#NUM!	#NUM!	#NUM!		#NUM!	#NUM!	#NUM!	#NUM!	#NUM!	#NUM!
	0.6	#NUM!	0.0062	0.01705	0.01705	0	1000	140	16500	2350	4750		#NUM!	#NUM!	#NUM!	0.00372	#NUM!	#NUM!	#NUM!	#NUM!	#NUM!	64.677	132.994	2.06504e+06	-22088.2	17.05	-2.0614e+06	7858781411014558	-1.56848e+14	-3.17305e+12	3.92735e+09	-683151	-1.75631e+43	-4.04914e+41	4.95089e+38	-1.38021e+35	-0.000205365	1.13221e-06	3.15548e+159	#NUM!	#NUM!	#NUM!		#NUM!	#NUM!	#NUM!	#NUM!	#NUM!	#NUM!
	0.7	#NUM!	0.0062	0.01705	0.01705	0	1000	140	16500	2350	4750		#NUM!	#NUM!	#NUM!	0.00434	#NUM!	#NUM!	#NUM!	#NUM!	#NUM!	55.4374	113.995	1.77004e+06	-16743.2	17.05	-1.76692e+06	5773798587684171	-1.01813e+14	-2.25738e+12	3.49904e+09	-683151	-5.43023e+42	-1.45566e+41	2.21905e+38	-7.77717e+34	-0.000280395	1.80635e-06	7.08492e+157	#NUM!	#NUM!	#NUM!		#NUM!	#NUM!	#NUM!	#NUM!	#NUM!	#NUM!
	0.8	#NUM!	0.0062	0.01705	0.01705	0	1000	140	16500	2350	4750		#NUM!	#NUM!	#NUM!	0.00496	#NUM!	#NUM!	#NUM!	#NUM!	#NUM!	48.5077	99.7453	1.54878e+06	-12734.5	17.05	-1.54605e+06	4420564543695691	-6.76748e+13	-1.65874e+12	3.1778e+09	-683151	-1.79808e+42	-5.83633e+40	1.09395e+38	-4.77695e+34	-0.00041203	3.21798e-06	2.12266e+156	#NUM!	#NUM!	#NUM!		#NUM!	#NUM!	#NUM!	#NUM!	#NUM!	#NUM!
	0.9	#NUM!	0.0062	0.01705	0.01705	0	1000	140	16500	2350	4750		#NUM!	#NUM!	#NUM!	0.00558	#NUM!	#NUM!	#NUM!	#NUM!	#NUM!	43.118	88.6625	1.3767e+06	-9616.67	17.05	-1.37427e+06	3492791738228691	-4.5352e+13	-1.24535e+12	2.92795e+09	-683151	-5.96604e+41	-2.52904e+40	5.78315e+37	-3.13484e+34	-0.000695923	7.0648e-06	7.05506e+154	#NUM!	#NUM!	#NUM!		#NUM!	#NUM!	#NUM!	#NUM!	#NUM!	#NUM!
	0.99	#NUM!	0.0062	0.01705	0.01705	0	1000	140	16500	2350	4750		#NUM!	#NUM!	#NUM!	0.006138	#NUM!	#NUM!	#NUM!	#NUM!	#NUM!	39.1982	80.6023	1.25154e+06	-7349.12	17.05	-1.24934e+06	2.8866e+15	-3.14417e+13	-9.73406e+11	2.74624e+09	-683151	-2.01403e+41	-1.24923e+40	3.40769e+37	-2.24457e+34	-0.00145162	2.12861e-05	2.87378e+153	#NUM!	#NUM!	#NUM!		#NUM!	#NUM!	#NUM!	#NUM!	#NUM!	#NUM!
t3 ¹ 0, t2 ¹ 0
discr III > 0
			[A]in3	[B]in3	[C]in3	[H2O]in3							[AB]eq3	[AB2]eq3	[AC]eq3	[AC2]eq3	[ABC]eq3	[A]eq3	[B]eq3	[C]eq3	[H2O]eq3
	r	eq K1	a1	b2 = b1 + gB	c1 = b2	w1	K1	K2	K3	K4	K5		x	y	z	t	u1	a1-(x+y+z+t+u1)	b2-(x+2y+u1)	c1-(z+2t+u1)	w1+(x+2y+z+2t+2u1)	F	G	H	I	J	K	a	b	g	d	e	t3	t2	t1	t0	m	n	discr III	ltrig	h	r		K1rec	K2rec	K3rec	K4rec	K5rec	100*|K1-K1rec|/K1
	0.01	2547.3	0.0062	0.01705	0.01705	0	1000	140	16500	2350	4750		-2.14371	0.363924	0.0277414	6.2e-05	-0.009684	1.76787	1.4426	-0.00113142	-1.40737	3880.62	7979.63	1.23903e+08	-2.22954e+06	17.05	-1.23684e+08	2.82916e+19	-9.52681e+17	-1.18603e+16	1.80822e+11	-683151	-2.14217e+54	-2.66928e+52	4.06958e+47	-1.54507e+42	-5.19459e-05	1.44104e-07	3.90119e+197	8.05268e-06	1.50024e+18	1.57823e+36		1.18298	0.165618	19.5192	2.78001	5.61917	99.8817
	0.1	29.0711	0.0062	0.01705	0.01705	0	1000	140	16500	2350	4750		-0.224116	0.0409615	0.0273371	0.00062	-0.010274	0.171671	0.169517	-0.00125317	-0.134164	388.062	797.963	1.23903e+07	-209161	17.05	-1.23684e+07	2.82916e+17	-8934906941555486	-1.19812e+14	1.89184e+10	-683151	-1.91264e+48	-2.59063e+46	4.08921e+42	-1.55795e+38	-6.3292e-05	1.93805e-07	3.39974e+176	9.15112e-05	1.47164e+16	1.47049e+32		1.03323	0.144652	17.0483	2.42809	4.90785	99.8967
	0.2	8.16804	0.0062	0.01705	0.01705	0	1000	140	16500	2350	4750		-0.116937	0.023108	0.0268566	0.00124	-0.010913	0.0828449	0.0986836	-0.00137361	-0.06321	194.031	398.981	6.19513e+06	-96917.1	17.05	-6.18421e+06	7.0729e+16	-2069308137968012	-3.00908e+13	9.92377e+09	-683151	-2.60801e+46	-3.87978e+44	1.27777e+41	-9.89076e+36	-7.86685e-05	2.68545e-07	1.32763e+170	0.000197872	3599127571693460	8.45937e+30		0.904118	0.126576	14.9179	2.12468	4.29456	99.9096
	0.3	3.98285	0.0062	0.01705	0.01705	0	1000	140	16500	2350	4750		-0.0808319	0.0172103	0.0263461	0.00186	-0.0115347	0.0531501	0.0749959	-0.00148145	-0.0394144	129.354	265.988	4.13009e+06	-59502.6	17.05	-4.12281e+06	3.14351e+16	-8.46618e+14	-1.33423e+13	6.92556e+09	-683151	-1.97242e+45	-3.23266e+43	1.67282e+40	-1.99739e+36	-9.80179e-05	3.73445e-07	2.06929e+166	0.000315645	1.56344e+15	1.53063e+30		0.799275	0.111899	13.188	1.8783	3.79656	99.9201
	0.4	2.41153	0.0062	0.01705	0.01705	0	1000	140	16500	2350	4750		-0.0624928	0.0142943	0.0258075	0.00248	-0.0121384	0.0382493	0.0630925	-0.0015791	-0.0274134	97.0155	199.491	3.09757e+06	-40795.4	17.05	-3.09211e+06	1.76823e+16	-4.35118e+14	-7.43526e+12	5.42646e+09	-683151	-2.9763e+44	-5.40474e+42	3.92314e+39	-6.50019e+35	-0.000123101	5.25539e-07	3.6129e+163	0.000444318	858644945457955	4.41244e+29		0.70989	0.0993846	11.7132	1.66824	3.37198	99.929
	0.5	1.63537	0.0062	0.01705	0.01705	0	1000	140	16500	2350	4750		-0.0512566	0.0125648	0.0252421	0.0031	-0.0127236	0.0292734	0.0559007	-0.00166843	-0.0201322	77.6124	159.593	2.47805e+06	-29571.1	17.05	-2.47368e+06	1.13166e+16	-2.52168e+14	-4.68055e+12	4.52699e+09	-683151	-6.48247e+43	-1.31655e+42	1.26261e+39	-2.75361e+35	-0.000156968	7.56628e-07	2.28955e+161	0.000584218	5.35898e+14	1.63663e+29		0.630597	0.0882836	10.4049	1.4819	2.99534	99.9369
	0.6	1.18728	0.0062	0.01705	0.01705	0	1000	140	16500	2350	4750		-0.0435684	0.0114229	0.0246506	0.00372	-0.0132896	0.0232646	0.0510623	-0.00175094	-0.0152113	64.677	132.994	2.06504e+06	-22088.2	17.05	-2.0614e+06	7858781411014558	-1.56848e+14	-3.17305e+12	3.92735e+09	-683151	-1.75631e+43	-4.04914e+41	4.95089e+38	-1.38021e+35	-0.000205365	1.13221e-06	3.15548e+159	0.000736169	3.6243e+14	7.09695e+28		0.557884	0.0781037	9.20508	1.31103	2.64995	99.9442
	0.7	0.901172	0.0062	0.01705	0.01705	0	1000	140	16500	2350	4750		-0.0379045	0.0106118	0.0240333	0.00434	-0.0138354	0.0189548	0.0475663	-0.00182784	-0.0116385	55.4374	113.995	1.77004e+06	-16743.2	17.05	-1.76692e+06	5773798587684171	-1.01813e+14	-2.25738e+12	3.49904e+09	-683151	-5.43023e+42	-1.45566e+41	2.21905e+38	-7.77717e+34	-0.000280395	1.80635e-06	7.08492e+157	0.000901413	2.58928e+14	3.41616e+28		0.489291	0.0685008	8.0733	1.14983	2.32413	99.9511
	0.8	0.705171	0.0062	0.01705	0.01705	0	1000	140	16500	2350	4750		-0.0335023	0.0100026	0.02339	0.00496	-0.0143599	0.0157096	0.044907	-0.00190014	-0.00890685	48.5077	99.7453	1.54878e+06	-12734.5	17.05	-1.54605e+06	4420564543695691	-6.76748e+13	-1.65874e+12	3.1778e+09	-683151	-1.79808e+42	-5.83633e+40	1.09395e+38	-4.77695e+34	-0.00041203	3.21798e-06	2.12266e+156	0.0010816	1.92447e+14	1.76822e+28		0.422981	0.0592173	6.97919	0.994005	2.00916	99.9577
	0.9	0.563767	0.0062	0.01705	0.01705	0	1000	140	16500	2350	4750		-0.0299381	0.00952347	0.0227204	0.00558	-0.0148617	0.0131759	0.0428029	-0.0019687	-0.00673417	43.118	88.6625	1.3767e+06	-9616.67	17.05	-1.37427e+06	3492791738228691	-4.5352e+13	-1.24535e+12	2.92795e+09	-683151	-5.96604e+41	-2.52904e+40	5.78315e+37	-3.13484e+34	-0.000695923	7.0648e-06	7.05506e+154	0.00127887	1.47332e+14	9.63087e+27		0.357482	0.0500475	5.89845	0.840082	1.69804	99.9643
	0.99	0.467028	0.0062	0.01705	0.01705	0	1000	140	16500	2350	4750		-0.0272342	0.00916711	0.0220945	0.006138	-0.0152927	0.0113273	0.0412427	-0.00202783	-0.00511484	39.1982	80.6023	1.25154e+06	-7349.12	17.05	-1.24934e+06	2.8866e+15	-3.14417e+13	-9.73406e+11	2.74624e+09	-683151	-2.01403e+41	-1.24923e+40	3.40769e+37	-2.24457e+34	-0.00145162	2.12861e-05	2.87378e+153	0.00147323	1.18136e+14	5.74415e+27		0.298177	0.0417448	4.91992	0.700716	1.41634	99.9702
	r	eq K1	a1	b2 = b1 + gB	c1 = b2	w1	K1	K2	K3	K4	K5		x	y	z	t	u2	a1-(x+y+z+t+u2)	b2-(x+2y+u2)	c1-(z+2t+u2)	w1+(x+2y+z+2t+2u2)	F	G	H	I	J	K	a	b	g	d	e	t3	t2	t1	t0	m	n	discr III	ltrig	h	r		K1rec	K2rec	K3rec	K4rec	K5rec	100*|K1-K1rec|/K1
	0.0001	0.108778	0.0062	0.01705	0.01705	0	1000	140	16500	2350	4750		-1.00237e-05	2.19826e-09	-0.0001669	6.2e-07	7.52644e-08	0.00637623	0.0170599	0.0172156	-0.000175529	388062	797963	1.23903e+10	-2.24472e+08	17.05	-1.23684e+10	2.82916e+23	-9.59192e+21	-1.18429e+20	1.79902e+13	-683151	-2.16802e+66	-2.67681e+64	4.06627e+57	-1.54418e+50	-5.08164e-05	1.39429e-07	3.95117e+239	7.63925e-08	1.50342e+22	1.59015e+44		1.61746e-05	2.25643e-06	0.000266881	3.78758e-05	7.65575e-05	100
	0.1	0.234826	0.0062	0.01705	0.01705	0	1000	140	16500	2350	4750		-0.000344302	1.22517e-06	-0.00767907	0.00062	5.61886e-05	0.013546	0.0173357	0.0234329	-0.00666855	388.062	797.963	1.23903e+07	-209161	17.05	-1.23684e+07	2.82916e+17	-8934906941555486	-1.19812e+14	1.89184e+10	-683151	-1.91264e+48	-2.59063e+46	4.08921e+42	-1.55795e+38	-6.3292e-05	1.93805e-07	3.39974e+176	9.15112e-05	1.47164e+16	1.47049e+32		0.00977734	0.00136883	0.161326	0.0229767	0.0464423	99.999
	0.2	0.31029	0.0062	0.01705	0.01705	0	1000	140	16500	2350	4750		-0.000488645	1.87845e-06	-0.0124473	0.00124	9.83931e-05	0.0177957	0.0174365	0.0269189	-0.0102554	194.031	398.981	6.19513e+06	-96917.1	17.05	-6.18421e+06	7.0729e+16	-2069308137968012	-3.00908e+13	9.92377e+09	-683151	-2.60801e+46	-3.87978e+44	1.27777e+41	-9.89076e+36	-7.86685e-05	2.68545e-07	1.32763e+170	0.000197872	3599127571693460	8.45937e+30		0.01615	0.00226101	0.266476	0.0379526	0.0767127	99.9984
	0.3	0.377967	0.0062	0.01705	0.01705	0	1000	140	16500	2350	4750		-0.000594092	2.28861e-06	-0.0167918	0.00186	0.000133013	0.0215906	0.0175065	0.0299888	-0.0133953	129.354	265.988	4.13009e+06	-59502.6	17.05	-4.12281e+06	3.14351e+16	-8.46618e+14	-1.33423e+13	6.92556e+09	-683151	-1.97242e+45	-3.23266e+43	1.67282e+40	-1.99739e+36	-9.80179e-05	3.73445e-07	2.06929e+166	0.000315645	1.56344e+15	1.53063e+30		0.0210543	0.0029476	0.347396	0.0494777	0.100008	99.9979
	0.4	0.441933	0.0062	0.01705	0.01705	0	1000	140	16500	2350	4750		-0.000677977	2.55698e-06	-0.0209338	0.00248	0.000162347	0.0251669	0.0175605	0.0328615	-0.016322	97.0155	199.491	3.09757e+06	-40795.4	17.05	-3.09211e+06	1.76823e+16	-4.35118e+14	-7.43526e+12	5.42646e+09	-683151	-2.9763e+44	-5.40474e+42	3.92314e+39	-6.50019e+35	-0.000123101	5.25539e-07	3.6129e+163	0.000444318	858644945457955	4.41244e+29		0.0250392	0.00350549	0.413148	0.0588422	0.118936	99.9975
	0.5	0.503695	0.0062	0.01705	0.01705	0	1000	140	16500	2350	4750		-0.000747544	2.73427e-06	-0.0249556	0.0031	0.000187696	0.0286128	0.0176044	0.0356179	-0.0191223	77.6124	159.593	2.47805e+06	-29571.1	17.05	-2.47368e+06	1.13166e+16	-2.52168e+14	-4.68055e+12	4.52699e+09	-683151	-6.48247e+43	-1.31655e+42	1.26261e+39	-2.75361e+35	-0.000156968	7.56628e-07	2.28955e+161	0.000584218	5.35898e+14	1.63663e+29		0.028379	0.00397306	0.468253	0.0666906	0.1348	99.9972
	0.6	0.563996	0.0062	0.01705	0.01705	0	1000	140	16500	2350	4750		-0.000806736	2.84988e-06	-0.0288976	0.00372	0.000209913	0.0319715	0.0176411	0.0382977	-0.0218388	64.677	132.994	2.06504e+06	-22088.2	17.05	-2.0614e+06	7858781411014558	-1.56848e+14	-3.17305e+12	3.92735e+09	-683151	-1.75631e+43	-4.04914e+41	4.95089e+38	-1.38021e+35	-0.000205365	1.13221e-06	3.15548e+159	0.000736169	3.6243e+14	7.09695e+28		0.031237	0.00437319	0.515411	0.0734071	0.148376	99.9969
	0.7	0.623258	0.0062	0.01705	0.01705	0	1000	140	16500	2350	4750		-0.000858009	2.92233e-06	-0.0327827	0.00434	0.000229595	0.0352682	0.0176726	0.0409231	-0.0244956	55.4374	113.995	1.77004e+06	-16743.2	17.05	-1.76692e+06	5773798587684171	-1.01813e+14	-2.25738e+12	3.49904e+09	-683151	-5.43023e+42	-1.45566e+41	2.21905e+38	-7.77717e+34	-0.000280395	1.80635e-06	7.08492e+157	0.000901413	2.58928e+14	3.41616e+28		0.0337208	0.00472092	0.556394	0.0792439	0.160174	99.9966
	0.8	0.681745	0.0062	0.01705	0.01705	0	1000	140	16500	2350	4750		-0.000903022	2.96386e-06	-0.0366254	0.00496	0.000247186	0.0385183	0.0176999	0.0435082	-0.0271081	48.5077	99.7453	1.54878e+06	-12734.5	17.05	-1.54605e+06	4420564543695691	-6.76748e+13	-1.65874e+12	3.1778e+09	-683151	-1.79808e+42	-5.83633e+40	1.09395e+38	-4.77695e+34	-0.00041203	3.21798e-06	2.12266e+156	0.0010816	1.92447e+14	1.76822e+28		0.0359054	0.00502676	0.592439	0.0843777	0.170551	99.9964
	0.9	0.739635	0.0062	0.01705	0.01705	0	1000	140	16500	2350	4750		-0.000942958	2.98291e-06	-0.0404354	0.00558	0.000263021	0.0417323	0.017724	0.0460623	-0.0296863	43.118	88.6625	1.3767e+06	-9616.67	17.05	-1.37427e+06	3492791738228691	-4.5352e+13	-1.24535e+12	2.92795e+09	-683151	-5.96604e+41	-2.52904e+40	5.78315e+37	-3.13484e+34	-0.000695923	7.0648e-06	7.05506e+154	0.00127887	1.47332e+14	9.63087e+27		0.0378456	0.00529838	0.624452	0.0889371	0.179767	99.9962
	0.99	0.791327	0.0062	0.01705	0.01705	0	1000	140	16500	2350	4750		-0.000975292	2.98579e-06	-0.043842	0.006138	0.000275992	0.0446003	0.0177433	0.04834	-0.0319834	39.1982	80.6023	1.25154e+06	-7349.12	17.05	-1.24934e+06	2.8866e+15	-3.14417e+13	-9.73406e+11	2.74624e+09	-683151	-2.01403e+41	-1.24923e+40	3.40769e+37	-2.24457e+34	-0.00145162	2.12861e-05	2.87378e+153	0.00147323	1.18136e+14	5.74415e+27		0.0394172	0.00551841	0.650384	0.0926304	0.187232	99.9961
			[A]in	[B]in	[C]in	[H2O]in							[AB]eq	[AB2]eq	[AC]eq	[AC2]eq	[ABC]eq	[A]eq	[B]eq	[C]eq	[H2O]eq
	r	eq K1	a1	b2 = b1 + gB	c1 = b2	w1	K1	K2	K3	K4	K5		x	y	z	t	u3	a1-(x+y+z+t+u3)	b2-(x+2y+u3)	c1-(z+2t+u3)	w1+(x+2y+z+2t+2u3)	F	G	H	I	J	K	a	b	g	d	e	t3	t2	t1	t0	m	n	discr III	ltrig	h	r		K1rec	K2rec	K3rec	K4rec	K5rec	100*|K1-K1rec|/K1
	0.01	0.0782566	0.0062	0.01705	0.01705	0	1000	140	16500	2350	4750		9.39509e-05	2.67613e-07	0.0014178	6.2e-05	8.3043e-06	0.00461768	0.0169472	0.0154999	0.0016529	3880.62	7979.63	1.23903e+08	-2.22954e+06	17.05	-1.23684e+08	2.82916e+19	-9.52681e+17	-1.18603e+16	1.80822e+11	-683151	-2.14217e+54	-2.66928e+52	4.06958e+47	-1.54507e+42	-5.19459e-05	1.44104e-07	3.90119e+197	8.05268e-06	1.50024e+18	1.57823e+36		0.00198438	0.000277813	0.0327423	0.0046633	0.00942581	99.9998
	0.1	0.0360999	0.0062	0.01705	0.01705	0	1000	140	16500	2350	4750		0.000245575	3.90479e-06	0.00306799	0.00062	0.000100311	0.00216222	0.0166963	0.0126417	0.004762	388.062	797.963	1.23903e+07	-209161	17.05	-1.23684e+07	2.82916e+17	-8934906941555486	-1.19812e+14	1.89184e+10	-683151	-1.91264e+48	-2.59063e+46	4.08921e+42	-1.55795e+38	-6.3292e-05	1.93805e-07	3.39974e+176	9.15112e-05	1.47164e+16	1.47049e+32		0.0323932	0.00453504	0.534487	0.076124	0.153868	99.9968
	0.2	0.0198204	0.0062	0.01705	0.01705	0	1000	140	16500	2350	4750		0.000291178	9.88835e-06	0.0032328	0.00124	0.000225749	0.00120038	0.0165133	0.0111114	0.00647525	194.031	398.981	6.19513e+06	-96917.1	17.05	-6.18421e+06	7.0729e+16	-2069308137968012	-3.00908e+13	9.92377e+09	-683151	-2.60801e+46	-3.87978e+44	1.27777e+41	-9.89076e+36	-7.86685e-05	2.68545e-07	1.32763e+170	0.000197872	3599127571693460	8.45937e+30		0.0951176	0.0133165	1.56944	0.223526	0.451809	99.9905
	0.3	0.0110795	0.0062	0.01705	0.01705	0	1000	140	16500	2350	4750		0.000295323	1.80099e-05	0.00297556	0.00186	0.000373135	0.000677968	0.0163455	0.0099813	0.00777318	129.354	265.988	4.13009e+06	-59502.6	17.05	-4.12281e+06	3.14351e+16	-8.46618e+14	-1.33423e+13	6.92556e+09	-683151	-1.97242e+45	-3.23266e+43	1.67282e+40	-1.99739e+36	-9.80179e-05	3.73445e-07	2.06929e+166	0.000315645	1.56344e+15	1.53063e+30		0.207151	0.0290012	3.41799	0.486805	0.983968	99.9793
	0.4	0.00586054	0.0062	0.01705	0.01705	0	1000	140	16500	2350	4750		0.00027263	2.87097e-05	0.00251222	0.00248	0.000543993	0.000362449	0.016176	0.00903379	0.00889025	97.0155	199.491	3.09757e+06	-40795.4	17.05	-3.09211e+06	1.76823e+16	-4.35118e+14	-7.43526e+12	5.42646e+09	-683151	-2.9763e+44	-5.40474e+42	3.92314e+39	-6.50019e+35	-0.000123101	5.25539e-07	3.6129e+163	0.000444318	858644945457955	4.41244e+29		0.4134	0.057876	6.8211	0.971491	1.96365	99.9587
	0.5	0.00270439	0.0062	0.01705	0.01705	0	1000	140	16500	2350	4750		0.000227188	4.2704e-05	0.00191913	0.0031	0.000741769	0.000169212	0.0159956	0.0081891	0.00991526	77.6124	159.593	2.47805e+06	-29571.1	17.05	-2.47368e+06	1.13166e+16	-2.52168e+14	-4.68055e+12	4.52699e+09	-683151	-6.48247e+43	-1.31655e+42	1.26261e+39	-2.75361e+35	-0.000156968	7.56628e-07	2.28955e+161	0.000584218	5.35898e+14	1.63663e+29		0.832258	0.116516	13.7323	1.95581	3.95322	99.9168
	0.6	0.000913618	0.0062	0.01705	0.01705	0	1000	140	16500	2350	4750		0.000158992	6.10759e-05	0.00123022	0.00372	0.000971763	5.79442e-05	0.0157971	0.00740801	0.0108949	64.677	132.994	2.06504e+06	-22088.2	17.05	-2.0614e+06	7858781411014558	-1.56848e+14	-3.17305e+12	3.92735e+09	-683151	-1.75631e+43	-4.04914e+41	4.95089e+38	-1.38021e+35	-0.000205365	1.13221e-06	3.15548e+159	0.000736169	3.6243e+14	7.09695e+28		1.8924	0.264935	31.2245	4.44713	8.98888	99.8108
	0.7	0.00010768	0.0062	0.01705	0.01705	0	1000	140	16500	2350	4750		6.52068e-05	8.54712e-05	0.000460681	0.00434	0.00124168	6.96457e-06	0.0155722	0.00666764	0.0118602	55.4374	113.995	1.77004e+06	-16743.2	17.05	-1.76692e+06	5773798587684171	-1.01813e+14	-2.25738e+12	3.49904e+09	-683151	-5.43023e+42	-1.45566e+41	2.21905e+38	-7.77717e+34	-0.000280395	1.80635e-06	7.08492e+157	0.000901413	2.58928e+14	3.41616e+28		7.13084	0.998318	117.659	16.7575	33.8715	99.2869
	0.71	7.18103e-05	0.0062	0.01705	0.01705	0	1000	140	16500	2350	4750		5.42251e-05	8.83302e-05	0.000379527	0.004402	0.00127126	4.66036e-06	0.0155479	0.00659522	0.0119569	54.6566	112.389	1.74511e+06	-16291.5	17.05	-1.74203e+06	5612301741648963	-9.7661e+13	-2.18615e+12	3.46284e+09	-683151	-4.85183e+42	-1.32282e+41	2.0597e+38	-7.38143e+34	-0.000290233	1.90226e-06	4.93886e+157	0.000918728	2.5096e+14	3.18934e+28		8.94808	1.25273	147.643	21.028	42.5034	99.1052
	0.753	1.85238e-07	0.0062	0.01705	0.01705	0	1000	140	16500	2350	4750		3.25719e-06	0.000101671	2.18832e-05	0.0046686	0.00140457	1.4609e-08	0.0154388	0.00628634	0.0123748	51.5354	105.971	1.64545e+06	-14486	17.05	-1.64255e+06	4989623282814280	-8.18381e+13	-1.91101e+12	3.31816e+09	-683151	-3.0086e+42	-8.86684e+40	1.51012e+38	-5.95119e+34	-0.000339719	2.40905e-06	1.07691e+157	0.000994929	2.2032e+14	2.39166e+28		178.71	25.0194	2948.72	419.969	848.873	82.129
	0.754	5.96875e-08	0.0062	0.01705	0.01705	0	1000	140	16500	2350	4750		1.996e-06	0.000102003	1.3397e-05	0.0046748	0.0014078	5.46813e-09	0.0154362	0.0062792	0.0123846	51.4671	105.831	1.64327e+06	-14446.5	17.05	-1.64037e+06	4976396984368499	-8.15055e+13	-1.90515e+12	3.31499e+09	-683151	-2.97565e+42	-8.78656e+40	1.49954e+38	-5.92246e+34	-0.000341032	2.42303e-06	1.03994e+157	0.000996736	2.19671e+14	2.37603e+28		292.862	41.0007	4832.23	688.226	1391.1	70.7138
	0.755	2.22615e-09	0.0062	0.01705	0.01705	0	1000	140	16500	2350	4750		7.31217e-07	0.000102335	4.90314e-06	0.004681	0.00141103	7.31465e-10	0.0154336	0.00627207	0.0123944	51.3989	105.69	1.64109e+06	-14407	17.05	-1.6382e+06	4963223205938757	-8.11743e+13	-1.89932e+12	3.31183e+09	-683151	-2.94307e+42	-8.70709e+40	1.48904e+38	-5.89391e+34	-0.000342354	2.43713e-06	1.00425e+157	0.000998544	2.19024e+14	2.36052e+28		802.805	112.393	13246.3	1886.59	3813.32	19.7195
	0.755114	-4.73896e-15	0.0062	0.01705	0.01705	0	1000	140	16500	2350	4750		5.87303e-07	0.000102373	3.9377e-06	0.0046817	0.0014114	4.71701e-10	0.0154333	0.00627126	0.0123955	51.3912	105.675	1.64085e+06	-14402.6	17.05	-1.63796e+06	4961729908628588	-8.11368e+13	-1.89866e+12	3.31147e+09	-683151	-2.93939e+42	-8.69811e+40	1.48785e+38	-5.89068e+34	-0.000342504	2.43874e-06	1.00028e+157	0.00099875	2.18951e+14	2.35877e+28		1000	140.001	16500	2350.01	4750.02	6.50966e-05
	0.7552	-1.1059e-09	0.0062	0.01705	0.01705	0	1000	140	16500	2350	4750		4.77828e-07	0.000102402	3.20343e-06	0.00468224	0.00141168	3.12149e-10	0.015433	0.00627064	0.0123963	51.3853	105.662	1.64066e+06	-14399.2	17.05	-1.63777e+06	4960594728184799	-8.11083e+13	-1.89816e+12	3.3112e+09	-683151	-2.9366e+42	-8.69129e+40	1.48695e+38	-5.88822e+34	-0.000342619	2.43997e-06	9.97267e+156	0.000998906	2.18895e+14	2.35743e+28		1229.56	172.139	20287.8	2889.48	5840.43	22.9562
	0.755577	3.74103e-15	0.0062	0.01705	0.01705	0	1000	140	16500	2350	4750		-4.23674e-13	0.000102528	-2.83934e-12	0.00468458	0.0014129	-9.80119e-17	0.015432	0.00626795	0.0124	51.3597	105.61	1.63984e+06	-14384.3	17.05	-1.63695e+06	4955647820725406	-8.0984e+13	-1.89597e+12	3.31001e+09	-683151	-2.92444e+42	-8.66161e+40	1.48302e+38	-5.87752e+34	-0.00034312	2.44532e-06	9.84237e+156	0.000999588	2.18652e+14	2.35163e+28		3473.37	-1.9445e+08	57310.6	-3.26399e+09	-6.59743e+09	247.337
	0.756	1.27348e-08	0.0062	0.01705	0.01705	0	1000	140	16500	2350	4750		-5.37173e-07	0.000102669	-3.59851e-06	0.0046872	0.00141427	3.93472e-10	0.0154309	0.00626493	0.0124041	51.3309	105.551	1.63892e+06	-14367.7	17.05	-1.63603e+06	4950101669825247	-8.08447e+13	-1.89352e+12	3.30868e+09	-683151	-2.91085e+42	-8.62841e+40	1.47862e+38	-5.86554e+34	-0.000343684	2.45135e-06	9.69811e+156	0.00100035	2.1838e+14	2.34513e+28		-1097.42	-153.639	-18107.5	-2578.94	-5212.75	209.742
	0.759	4.509e-07	0.0062	0.01705	0.01705	0	1000	140	16500	2350	4750		-4.36407e-06	0.000103678	-2.915e-05	0.0047058	0.00142401	2.57174e-08	0.015423	0.00624354	0.0124335	51.128	105.133	1.63245e+06	-14250.3	17.05	-1.62957e+06	4911047765792040	-7.98643e+13	-1.87623e+12	3.29927e+09	-683151	-2.81637e+42	-8.39707e+40	1.44788e+38	-5.7815e+34	-0.000347726	2.49473e-06	8.7351e+156	0.00100579	2.16463e+14	2.29962e+28		-136.801	-19.1521	-2257.21	-321.482	-649.804	113.68
	0.76	7.32111e-07	0.0062	0.01705	0.01705	0	1000	140	16500	2350	4750		-5.64699e-06	0.000104016	-3.76827e-05	0.004712	0.00142727	4.29202e-08	0.0154203	0.00623641	0.0124432	51.0608	104.995	1.6303e+06	-14211.4	17.05	-1.62742e+06	4898132458388577	-7.95404e+13	-1.87051e+12	3.29615e+09	-683151	-2.78558e+42	-8.32149e+40	1.4378e+38	-5.75384e+34	-0.000349091	2.50944e-06	8.43615e+156	0.00100761	2.1583e+14	2.28467e+28		-106.168	-14.8636	-1751.78	-249.495	-504.299	110.617
	0.77	7.23168e-06	0.0062	0.01705	0.01705	0	1000	140	16500	2350	4750		-1.8679e-05	0.000107458	-0.000123438	0.004774	0.0014602	4.54568e-07	0.0153936	0.00616523	0.0125412	50.3976	103.632	1.60912e+06	-13827.8	17.05	-1.60629e+06	4771734369986916	-7.63786e+13	-1.81452e+12	3.26541e+09	-683151	-2.49602e+42	-7.60577e+40	1.34134e+38	-5.48659e+34	-0.000363244	2.66362e-06	5.96118e+156	0.00102586	2.09632e+14	2.14114e+28		-33.4777	-4.68688	-552.382	-78.6726	-159.019	103.348
	0.78	2.03587e-05	0.0062	0.01705	0.01705	0	1000	140	16500	2350	4750		-3.20877e-05	0.000111011	-0.000209977	0.004836	0.00149376	1.2985e-06	0.0153663	0.00609422	0.0126395	49.7515	102.303	1.58849e+06	-13454	17.05	-1.5857e+06	4650166515393228	-7.33518e+13	-1.76063e+12	3.23546e+09	-683151	-2.23715e+42	-6.95753e+40	1.2523e+38	-5.23545e+34	-0.000378381	2.83187e-06	4.21926e+156	0.00104428	2.03677e+14	2.00775e+28		-20.3263	-2.84568	-335.383	-47.7667	-96.5497	102.033
	0.8	6.6083e-05	0.0062	0.01705	0.01705	0	1000	140	16500	2350	4750		-6.00817e-05	0.00011847	-0.000385435	0.00496	0.00156278	4.26585e-06	0.0153104	0.00595265	0.012837	48.5077	99.7453	1.54878e+06	-12734.5	17.05	-1.54605e+06	4420564543695691	-6.76748e+13	-1.65874e+12	3.1778e+09	-683151	-1.79808e+42	-5.83633e+40	1.09395e+38	-4.77695e+34	-0.00041203	3.21798e-06	2.12266e+156	0.0010816	1.92447e+14	1.76822e+28		-11.809	-1.65327	-194.849	-27.7512	-56.0929	101.181
	0.9	0.000663256	0.0062	0.01705	0.01705	0	1000	140	16500	2350	4750		-0.000227299	0.000164323	-0.00131322	0.00558	0.00195218	4.40175e-05	0.0149965	0.00525104	0.0138525	43.118	88.6625	1.3767e+06	-9616.67	17.05	-1.37427e+06	3492791738228691	-4.5352e+13	-1.24535e+12	2.92795e+09	-683151	-5.96604e+41	-2.52904e+40	5.78315e+37	-3.13484e+34	-0.000695923	7.0648e-06	7.05506e+154	0.00127887	1.47332e+14	9.63087e+27		-4.76992	-0.667788	-78.7036	-11.2093	-22.6571	100.477
	0.99	0.00169837	0.0062	0.01705	0.01705	0	1000	140	16500	2350	4750		-0.000428613	0.000222683	-0.00223104	0.006138	0.00238347	0.000115497	0.0146498	0.00462157	0.0148287	39.1982	80.6023	1.25154e+06	-7349.12	17.05	-1.24934e+06	2.8866e+15	-3.14417e+13	-9.73406e+11	2.74624e+09	-683151	-2.01403e+41	-1.24923e+40	3.40769e+37	-2.24457e+34	-0.00145162	2.12861e-05	2.87378e+153	0.00147323	1.18136e+14	5.74415e+27		-3.75633	-0.525887	-61.9795	-8.82738	-17.8426	100.376
	r	eq K1	a1	b2 = b1 + gB	c1 = b2	w1	K1	K2	K3	K4	K5		x	y	z	t	u4	a1-(x+y+z+t+u4)	b2-(x+2y+u4)	c1-(z+2t+u4)	w1+(x+2y+z+2t+2u4)	F	G	H	I	J	K	a	b	g	d	e	t3	t2	t1	t0	m	n	discr III	ltrig	h	r		K1rec	K2rec	K3rec	K4rec	K5rec	100*|K1-K1rec|/K1
	0.01	-8575.61	0.0062	0.01705	0.01705	0	1000	140	16500	2350	4750		-8.78337	7.28999	-0.025396	6.2e-05	0.0433424	1.48158	-5.8229	-0.00102037	5.85802	3880.62	7979.63	1.23903e+08	-2.22954e+06	17.05	-1.23684e+08	2.82916e+19	-9.52681e+17	-1.18603e+16	1.80822e+11	-683151	-2.14217e+54	-2.66928e+52	4.06958e+47	-1.54507e+42	-5.19459e-05	1.44104e-07	3.90119e+197	8.05268e-06	1.50024e+18	1.57823e+36		5.96416	0.834982	98.4086	14.0158	28.3297	99.4036
	0.1	-77.2253	0.0062	0.01705	0.01705	0	1000	140	16500	2350	4750		-0.828353	0.674762	-0.0248948	0.00062	0.0416989	0.142367	-0.54582	-0.000994164	0.580914	388.062	797.963	1.23903e+07	-209161	17.05	-1.23684e+07	2.82916e+17	-8934906941555486	-1.19812e+14	1.89184e+10	-683151	-1.91264e+48	-2.59063e+46	4.08921e+42	-1.55795e+38	-6.3292e-05	1.93805e-07	3.39974e+176	9.15112e-05	1.47164e+16	1.47049e+32		6.19255	0.866958	102.177	14.5525	29.4146	99.3807
	0.2	-17.0254	0.0062	0.01705	0.01705	0	1000	140	16500	2350	4750		-0.38653	0.30806	-0.0243136	0.00124	0.0398457	0.0678985	-0.252385	-0.000962154	0.287447	194.031	398.981	6.19513e+06	-96917.1	17.05	-6.18421e+06	7.0729e+16	-2069308137968012	-3.00908e+13	9.92377e+09	-683151	-2.60801e+46	-3.87978e+44	1.27777e+41	-9.89076e+36	-7.86685e-05	2.68545e-07	1.32763e+170	0.000197872	3599127571693460	8.45937e+30		6.48362	0.907707	106.98	15.2365	30.7972	99.3516
	0.3	-6.59644	0.0062	0.01705	0.01705	0	1000	140	16500	2350	4750		-0.239343	0.186401	-0.0237041	0.00186	0.0379607	0.0430249	-0.15437	-0.000926583	0.189397	129.354	265.988	4.13009e+06	-59502.6	17.05	-4.12281e+06	3.14351e+16	-8.46618e+14	-1.33423e+13	6.92556e+09	-683151	-1.97242e+45	-3.23266e+43	1.67282e+40	-1.99739e+36	-9.80179e-05	3.73445e-07	2.06929e+166	0.000315645	1.56344e+15	1.53063e+30		6.82511	0.955515	112.614	16.039	32.4193	99.3175
	0.4	-3.1901	0.0062	0.01705	0.01705	0	1000	140	16500	2350	4750		-0.165812	0.126009	-0.0230629	0.00248	0.0360396	0.0305463	-0.105196	-0.00088677	0.140182	97.0155	199.491	3.09757e+06	-40795.4	17.05	-3.09211e+06	1.76823e+16	-4.35118e+14	-7.43526e+12	5.42646e+09	-683151	-2.9763e+44	-5.40474e+42	3.92314e+39	-6.50019e+35	-0.000123101	5.25539e-07	3.6129e+163	0.000444318	858644945457955	4.41244e+29		7.23358	1.0127	119.354	16.9989	34.3595	99.2766
	0.5	-1.72567	0.0062	0.01705	0.01705	0	1000	140	16500	2350	4750		-0.121742	0.0901275	-0.0223853	0.0031	0.0340771	0.0230223	-0.0755405	-0.000841822	0.110482	77.6124	159.593	2.47805e+06	-29571.1	17.05	-2.47368e+06	1.13166e+16	-2.52168e+14	-4.68055e+12	4.52699e+09	-683151	-6.48247e+43	-1.31655e+42	1.26261e+39	-2.75361e+35	-0.000156968	7.56628e-07	2.28955e+161	0.000584218	5.35898e+14	1.63663e+29		7.73398	1.08276	127.611	18.1749	36.7364	99.2266
	0.6	-0.991366	0.0062	0.01705	0.01705	0	1000	140	16500	2350	4750		-0.0923962	0.066504	-0.0216658	0.00372	0.0320663	0.0179717	-0.055628	-0.00079055	0.0905186	64.677	132.994	2.06504e+06	-22088.2	17.05	-2.0614e+06	7858781411014558	-1.56848e+14	-3.17305e+12	3.92735e+09	-683151	-1.75631e+43	-4.04914e+41	4.95089e+38	-1.38021e+35	-0.000205365	1.13221e-06	3.15548e+159	0.000736169	3.6243e+14	7.09695e+28		8.36584	1.17122	138.036	19.6597	39.7377	99.1634
	0.7	-0.585862	0.0062	0.01705	0.01705	0	1000	140	16500	2350	4750		-0.0714578	0.0498866	-0.0208966	0.00434	0.0299979	0.0143299	-0.0412632	-0.000731315	0.0760946	55.4374	113.995	1.77004e+06	-16743.2	17.05	-1.76692e+06	5773798587684171	-1.01813e+14	-2.25738e+12	3.49904e+09	-683151	-5.43023e+42	-1.45566e+41	2.21905e+38	-7.77717e+34	-0.000280395	1.80635e-06	7.08492e+157	0.000901413	2.58928e+14	3.41616e+28		9.19594	1.28743	151.733	21.6105	43.6807	99.0804
	0.8	-0.347221	0.0062	0.01705	0.01705	0	1000	140	16500	2350	4750		-0.055763	0.0376481	-0.0200673	0.00496	0.027859	0.0115632	-0.0303421	-0.000661764	0.0651039	48.5077	99.7453	1.54878e+06	-12734.5	17.05	-1.54605e+06	4420564543695691	-6.76748e+13	-1.65874e+12	3.1778e+09	-683151	-1.79808e+42	-5.83633e+40	1.09395e+38	-4.77695e+34	-0.00041203	3.21798e-06	2.12266e+156	0.0010816	1.92447e+14	1.76822e+28		10.3474	1.44863	170.731	24.3163	49.1499	98.9653
	0.9	-0.200801	0.0062	0.01705	0.01705	0	1000	140	16500	2350	4750		-0.0435471	0.0283262	-0.0191626	0.00558	0.025631	0.00937257	-0.0216862	-0.000578356	0.0563646	43.118	88.6625	1.3767e+06	-9616.67	17.05	-1.37427e+06	3492791738228691	-4.5352e+13	-1.24535e+12	2.92795e+09	-683151	-5.96604e+41	-2.52904e+40	5.78315e+37	-3.13484e+34	-0.000695923	7.0648e-06	7.05506e+154	0.00127887	1.47332e+14	9.63087e+27		12.076	1.69064	199.254	28.3786	57.361	98.7924
	0.9999	-0.108804	0.0062	0.01705	0.01705	0	1000	140	16500	2350	4750		-0.0337481	0.0210456	-0.01816	0.00619938	0.0232867	0.00757647	-0.0145797	-0.000475478	0.0491552	38.8101	79.8042	1.23915e+06	-7124.61	17.05	-1.23697e+06	2829727225112990	-3.0171e+13	-9.47795e+11	2.72825e+09	-683151	-1.7637e+41	-1.15841e+40	3.22188e+37	-2.16845e+34	-0.00162065	2.51106e-05	1.97068e+153	0.00149569	1.15411e+14	5.43362e+27		15.0177	2.10248	247.792	35.2916	71.334	98.4982
[truncated: 10 more columns]
