# Supplementary material for: Transfer of structural units through imine exchanges, in solution or without solvent: successive transiminations, stimuli (pH)-modulated covalent switches, and mathematical models
Source: Front Chem. 2026 Apr 13;13:1241625. doi: 10.3389/fchem.2025.1241625 (PMC13112204; doi:10.3389/fchem.2025.1241625)
Supplement: Supplementary file 1 [file Supplementaryfile1.zip › Supplementary Material/g-S1-St5-calc-suppl-amt-C-altern.xlsx]

## Sheet: Feuil1
Step 5		Supplementary amount of amine C to obtain the yield n = t/a1
Alternative method								paper -> section 5.2.3.2.
Set S1		general approach						supplementary material -> g-S1-Num-expl						Inputs: a, b, c, w, K1 to K5, m																				recalc												yield
u1			[A]in3	[B]in3	[C]in3	[H2O]in3							[C]exc = [C]in4-[C]in3	[C]exc/[A]in4	[AB]eq4	[AB2]eq4	[AC]eq4	[AC2]eq4	[ABC]eq4	[A]eq4	[B]eq4	[C]eq4	[H2O]eq4	[C]in4	[C]in4
	m	eq K1	a1	b2 = b1 + gB	c1 = b2	w1	K1	K2	K3	K4	K5	p = t/a1	excess gC = c2-c1	gC/a	x = Au	y = B-uC	z = ma1	t = pa1	u1	a1-(x+y+z+t+u1)	b2-(x+2y+u1)	c1+gC-(z+2t+u1)	w1+(x+2y+z+2t+2u1)	c2 from K4	c2 from K1/K3	A	B	C	D	E	F	D = E2-4DF		K1rec	K2rec	K3rec	K4rec	K5rec	100*|K1-K1rec|/K1	100*|K2-K2rec|/K2	100*|K3-K3rec|/K3	100*|K4-K4rec|/K4	100*|K5-K5rec|/K5	S100*|Ki-Kirec|/Ki, i = 1 to 5		x/a	y/a	z/a	t/a
	1e-05	-1.56059e-15	0.0062	0.01705	0.01705	0	1000	140	16500	2350	4750	0.9	0.46962	75.7452	3.40436e-09	6.3149e-07	6.2e-08	0.00558	0.000619303	9.81142e-14	0.0164294	0.474891	0.0123999	0.48667	0.0299134	5.49708e-06	0.000619938	1.00001	0.000764098	0.0124122	-7.68719e-06	0.000154086		26187.9	140	16500	2350	4750	2518.79	1.08259e-08	0.0002579	1.9351e-14	0	2518.79		5.4909e-07	0.000101853	1e-05	0.9
	0.0001	-9.76976e-14	0.0062	0.01705	0.01705	0	1000	140	16500	2350	4750	0.9	0.0422106	6.80816	3.37024e-08	6.24998e-06	6.2e-07	0.00558	0.000613096	9.81145e-12	0.0164244	0.0474869	0.0123993	0.0592606	0.0300857	5.49708e-05	0.00061938	1.00005	0.00764136	0.0125218	-7.67993e-06	0.00015703		2593.21	140	16500	2350	4750	159.321	7.17161e-10	1.53066e-06	1.9351e-14	0	159.321		5.43587e-06	0.00100806	0.0001	0.9
	0.0002	-1.37099e-13	0.0062	0.01705	0.01705	0	1000	140	16500	2350	4750	0.9	0.0184598	2.97738	6.66614e-08	1.23586e-05	1.24e-06	0.00558	0.000606335	3.92458e-11	0.0164189	0.0237422	0.0123987	0.0355098	0.0302776	0.000109942	0.00061876	1.00011	0.0152836	0.0126436	-7.67186e-06	0.000160329		1282.67	140	16500	2350	4750	28.2666	2.00556e-10	1.53066e-06	1.9351e-14	1.91473e-14	28.2666		1.07518e-05	0.00199333	0.0002	0.9
	0.00025	-1.94417e-14	0.0062	0.01705	0.01705	0	1000	140	16500	2350	4750	0.9	0.0137078	2.21094	8.28692e-08	1.53613e-05	1.55e-06	0.00558	0.000603006	6.13215e-11	0.0164162	0.0189932	0.0123984	0.0307578	0.0303737	0.000137427	0.00061845	1.00014	0.019105	0.0127045	-7.66782e-06	0.00016199		1020.64	140	16500	2350	4750	2.06392	1.66267e-11	4.69826e-07	0	0	2.06392		1.3366e-05	0.00247764	0.00025	0.9
	0.000255	-9.08989e-17	0.0062	0.01705	0.01705	0	1000	140	16500	2350	4750	0.9	0.013335	2.15081	8.44802e-08	1.56598e-05	1.581e-06	0.00558	0.000602675	6.37989e-11	0.0164159	0.0186208	0.0123983	0.030385	0.0303833	0.000140175	0.000618419	1.00014	0.0194871	0.0127106	-7.66742e-06	0.000162156		1000.09	140	16500	2350	4750	0.00910017	9.58015e-11	1.62923e-06	0	1.91473e-14	0.0091018		1.36258e-05	0.00252577	0.000255	0.9
	0.00025502	-1.04074e-17	0.0062	0.01705	0.01705	0	1000	140	16500	2350	4750	0.9	0.0133336	2.15058	8.44866e-08	1.56609e-05	1.58112e-06	0.00558	0.000602673	6.38089e-11	0.0164159	0.0186193	0.0123983	0.0303836	0.0303834	0.000140186	0.000618419	1.00014	0.0194886	0.0127106	-7.66742e-06	0.000162157		1000.01	140	16500	2350	4750	0.00104214	7.90733e-11	9.74097e-07	3.87019e-14	1.91473e-14	0.00104312		1.36269e-05	0.00252596	0.00025502	0.9
	0.000255022	-2.35333e-18	0.0062	0.01705	0.01705	0	1000	140	16500	2350	4750	0.9	0.0133334	2.15055	8.44873e-08	1.56611e-05	1.58114e-06	0.00558	0.000602673	6.38099e-11	0.0164159	0.0186192	0.0123983	0.0303834	0.0303834	0.000140188	0.000618419	1.00014	0.0194888	0.0127106	-7.66742e-06	0.000162157		1000	140	16500	2350	4750	0.000234981	1.92009e-10	5.18968e-07	0	0	0.0002355		1.3627e-05	0.00252598	0.000255022	0.9
	0.000255022	-3.40222e-19	0.0062	0.01705	0.01705	0	1000	140	16500	2350	4750	0.9	0.0133334	2.15055	8.44874e-08	1.56611e-05	1.58114e-06	0.00558	0.000602673	6.38102e-11	0.0164159	0.0186191	0.0123983	0.0303834	0.0303834	0.000140188	0.000618419	1.00014	0.0194888	0.0127106	-7.66742e-06	0.000162157		1000	140	16500	2350	4750	3.42145e-05	1.63567e-10	1.29158e-07	1.9351e-14	1.91473e-14	3.43438e-05		1.3627e-05	0.00252598	0.000255022	0.9
	0.000255023	-2.87855e-20	0.0062	0.01705	0.01705	0	1000	140	16500	2350	4750	0.9	0.0133334	2.15055	8.44875e-08	1.56611e-05	1.58114e-06	0.00558	0.000602673	6.38102e-11	0.0164159	0.0186191	0.0123983	0.0303834	0.0303834	0.000140188	0.000618419	1.00014	0.0194888	0.0127106	-7.66742e-06	0.000162157		1000	140	16500	2350	4750	3.55996e-06	1.45519e-10	1.70095e-06	1.9351e-14	1.91473e-14	5.26106e-06		1.3627e-05	0.00252598	0.000255023	0.9
	0.000255023	1.28704e-20	0.0062	0.01705	0.01705	0	1000	140	16500	2350	4750	0.9	0.0133334	2.15055	8.44875e-08	1.56611e-05	1.58114e-06	0.00558	0.000602673	6.38102e-11	0.0164159	0.0186191	0.0123983	0.0303834	0.0303834	0.000140188	0.000618419	1.00014	0.0194888	0.0127106	-7.66742e-06	0.000162157		1000	140	16500	2350	4750	4.11311e-07	9.61669e-11	9.69288e-07	0	1.91473e-14	1.3807e-06		1.3627e-05	0.00252598	0.000255023	0.9
	0.000255023	3.32805e-20	0.0062	0.01705	0.01705	0	1000	140	16500	2350	4750	0.9	0.0133334	2.15055	8.44875e-08	1.56611e-05	1.58114e-06	0.00558	0.000602673	6.38102e-11	0.0164159	0.0186191	0.0123983	0.0303834	0.0303834	0.000140188	0.000618419	1.00014	0.0194888	0.0127106	-7.66742e-06	0.000162157		1000	140	16500	2350	4750	3.50016e-06	3.77603e-12	1.33087e-06	0	0	4.83103e-06		1.3627e-05	0.00252598	0.000255023	0.9
	0.000255023	5.28949e-20	0.0062	0.01705	0.01705	0	1000	140	16500	2350	4750	0.9	0.0133334	2.15055	8.44875e-08	1.56611e-05	1.58114e-06	0.00558	0.000602673	6.38102e-11	0.0164159	0.0186191	0.0123983	0.0303834	0.0303834	0.000140188	0.000618419	1.00014	0.0194888	0.0127106	-7.66742e-06	0.000162157		1000	140	16500	2350	4750	6.48241e-06	4.61244e-11	2.84838e-07	0	0	6.7673e-06		1.3627e-05	0.00252598	0.000255023	0.9
	0.000255023	1.6746e-18	0.0062	0.01705	0.01705	0	1000	140	16500	2350	4750	0.9	0.0133334	2.15054	8.44876e-08	1.56611e-05	1.58114e-06	0.00558	0.000602673	6.38104e-11	0.0164159	0.0186191	0.0123983	0.0303834	0.0303834	0.000140188	0.000618419	1.00014	0.0194889	0.0127106	-7.66742e-06	0.000162157		999.998	140	16500	2350	4750	0.00016791	2.05854e-11	5.81231e-07	0	1.91473e-14	0.000168491		1.3627e-05	0.00252599	0.000255023	0.9
	0.00025503	2.98524e-17	0.0062	0.01705	0.01705	0	1000	140	16500	2350	4750	0.9	0.0133328	2.15046	8.44899e-08	1.56615e-05	1.58119e-06	0.00558	0.000602673	6.3814e-11	0.0164159	0.0186186	0.0123983	0.0303828	0.0303834	0.000140192	0.000618419	1.00014	0.0194894	0.0127106	-7.66741e-06	0.000162157		999.97	140	16500	2350	4750	0.00298661	1.1929e-10	4.2826e-07	0	0	0.00298704		1.36274e-05	0.00252605	0.00025503	0.9
	0.0002551	3.1183e-16	0.0062	0.01705	0.01705	0	1000	140	16500	2350	4750	0.9	0.0133277	2.14963	8.45124e-08	1.56657e-05	1.58162e-06	0.00558	0.000602668	6.3849e-11	0.0164159	0.0186135	0.0123983	0.0303777	0.0303835	0.00014023	0.000618418	1.00014	0.0194948	0.0127107	-7.66741e-06	0.00016216		999.688	140	16500	2350	4750	0.0311759	1.33582e-11	2.1872e-07	0	1.91473e-14	0.0311761		1.3631e-05	0.00252673	0.0002551	0.9
	0.000256	3.96448e-15	0.0062	0.01705	0.01705	0	1000	140	16500	2350	4750	0.9	0.0132622	2.13907	8.48022e-08	1.57194e-05	1.5872e-06	0.00558	0.000602609	6.43003e-11	0.0164159	0.018548	0.0123983	0.0303122	0.0303853	0.000140725	0.000618413	1.00014	0.0195635	0.0127118	-7.66734e-06	0.00016219		996.078	140	16500	2350	4750	0.392227	1.13687e-10	4.46319e-07	0	1.91473e-14	0.392228		1.36778e-05	0.00253539	0.000256	0.9
	0.00026	2.0815e-14	0.0062	0.01705	0.01705	0	1000	140	16500	2350	4750	0.9	0.0129766	2.093	8.60894e-08	1.59578e-05	1.612e-06	0.00558	0.000602344	6.63254e-11	0.0164157	0.0182626	0.0123983	0.0300266	0.030393	0.000142924	0.000618388	1.00014	0.0198693	0.0127167	-7.66701e-06	0.000162323		980.334	140	16500	2350	4750	1.96664	4.21047e-11	2.75235e-07	0	1.91473e-14	1.96664		1.38854e-05	0.00257384	0.00026	0.9
	0.0003	2.49269e-13	0.0062	0.01705	0.01705	0	1000	140	16500	2350	4750	0.9	0.0105389	1.69982	9.88996e-08	1.83304e-05	1.86e-06	0.00558	0.000599711	8.8303e-11	0.0164135	0.0158273	0.012398	0.0275889	0.03047	0.000164912	0.00061814	1.00016	0.0229266	0.0127654	-7.66379e-06	0.000163658		846	140	16500	2350	4750	15.4	1.82711e-10	4.33849e-07	1.9351e-14	0	15.4		1.59516e-05	0.00295651	0.0003	0.9
	0.001	4.24521e-11	0.0062	0.01705	0.01705	0	1000	140	16500	2350	4750	0.9	-0.000580502	-0.0936293	3.06107e-07	5.66383e-05	6.2e-06	0.00558	0.000556855	9.81145e-10	0.0163796	0.00474644	0.0123935	0.0164695	0.0318296	0.000549708	0.000613799	1.00055	0.0764514	0.0136186	-7.6073e-06	0.000187793		236.065	140	16500	2350	4750	76.3935	3.18729e-12	2.78113e-08	0	3.82945e-14	76.3935		4.93721e-05	0.00913521	0.001	0.9
	0.098	2.55834e-08	0.0062	0.01705	0.01705	0	1000	140	16500	2350	4750	0.9	-0.00523614	-0.844539	1.33959e-08	2.71502e-06	0.0006076	0.00558	2.48666e-07	9.42291e-06	0.0170443	4.60104e-05	0.0117735	0.0118139	46.865	0.0538713	2.97709e-06	1.05387	7.89151	0.140954	-3.50509e-08	0.0198691		0.00098201	140	16500	2350	4750	99.9999	1.85411e-10	1.49929e-12	2.07055e-12	2.08705e-12	99.9999		2.16064e-06	0.000437907	0.098	0.9
	0.1	-8.79573e-08	0.0062	0.01705	0.01705	0	1000	140	16500	2350	4750	0.9	-0.00522576	-0.842865	-4.41194e-08	-8.96473e-06	0.00062	0.00558	-8.02598e-07	9.81145e-06	0.0170688	4.50399e-05	0.0117604	0.0118242	-14.5254	0.0549708	-9.81145e-06	1.05497	8.06096	0.143773	1.15386e-07	0.0206668		-0.00309825	140	16500	2350	4750	100	9.23706e-11	2.31508e-12	2.59303e-12	2.58488e-12	100		-7.11603e-06	-0.00144592	0.1	0.9
	0.2	-2.47932e-05	0.0062	0.01705	0.01705	0	1000	140	16500	2350	4750	0.9	-0.00465358	-0.750577	-2.72695e-06	-0.000631715	0.00124	0.00558	-2.48036e-05	3.92458e-05	0.018341	2.12251e-05	0.0110842	0.0123964	-0.49308	0.109942	-0.000659246	1.10994	16.962	0.294952	7.30544e-06	0.0865009		-0.0419921	140	16500	2350	4750	100.004	2.61886e-12	2.57966e-12	2.30276e-12	2.29767e-12	100.004		-0.00043983	-0.10189	0.2	0.9
	0.3	-0.000114258	0.0062	0.01705	0.01705	0	1000	140	16500	2350	4750	0.9	-0.0040463	-0.652629	-4.87107e-06	-0.00129389	0.00186	0.00558	-2.95373e-05	8.8303e-05	0.0196722	1.32361e-05	0.0103683	0.0130037	-0.442268	0.164912	-0.0013283	1.16491	26.7031	0.466834	1.37657e-05	0.216464		-0.0290738	140	16500	2350	4750	100.003	6.6994e-13	2.75604e-12	3.05745e-12	3.04441e-12	100.003		-0.000785656	-0.208693	0.3	0.9
	0.4	-0.00031101	0.0062	0.01705	0.01705	0	1000	140	16500	2350	4750	0.9	-0.00343019	-0.553256	-6.46261e-06	-0.00198113	0.00248	0.00558	-2.93911e-05	0.000156983	0.0210481	9.20345e-06	0.0096125	0.0136198	-0.475912	0.219883	-0.00201698	1.21988	37.2842	0.660316	1.93752e-05	0.433127		-0.0188009	140	16500	2350	4750	100.002	1.78651e-12	1.38243e-11	1.40875e-11	1.41115e-11	100.002		-0.00104236	-0.319537	0.4	0.9
	0.5	-0.000659903	0.0062	0.01705	0.01705	0	1000	140	16500	2350	4750	0.9	-0.00281069	-0.453336	-7.5418e-06	-0.00269031	0.0031	0.00558	-2.74393e-05	0.000245286	0.0224656	6.75342e-06	0.00881697	0.0142393	-0.545423	0.274854	-0.00272529	1.27485	48.7054	0.876293	2.40082e-05	0.763212		-0.0120671	140	16500	2350	4750	100.001	1.46169e-12	9.87766e-12	1.01786e-11	1.0148e-11	100.001		-0.00121642	-0.43392	0.5	0.9
	0.6	-0.00120812	0.0062	0.01705	0.01705	0	1000	140	16500	2350	4750	0.9	-0.00218962	-0.353164	-8.15104e-06	-0.00342035	0.00372	0.00558	-2.47133e-05	0.000353212	0.0239236	5.09472e-06	0.00798173	0.0148604	-0.646861	0.329825	-0.00345321	1.32982	60.9666	1.11566	2.75344e-05	1.23799		-0.00769926	140	16500	2350	4750	100.001	2.45645e-12	2.07916e-11	2.07442e-11	2.07556e-11	100.001		-0.00131468	-0.551669	0.6	0.9
	0.7	-0.00200516	0.0062	0.01705	0.01705	0	1000	140	16500	2350	4750	0.9	-0.00156776	-0.252864	-8.32842e-06	-0.00417079	0.00434	0.00558	-2.16438e-05	0.000480761	0.0254215	3.88822e-06	0.00710681	0.0154822	-0.787392	0.384795	-0.00420076	1.3848	74.0679	1.37932	2.9819e-05	1.89369		-0.0048429	140	16500	2350	4750	100	3.04518e-12	1.55882e-11	1.55582e-11	1.55284e-11	100		-0.00134329	-0.672708	0.7	0.9
	0.8	-0.00310287	0.0062	0.01705	0.01705	0	1000	140	16500	2350	4750	0.9	-0.00094547	-0.152495	-8.107e-06	-0.00494139	0.00496	0.00558	-1.84348e-05	0.000627933	0.0269593	2.96437e-06	0.00619224	0.0161045	-0.983545	0.439766	-0.00496793	1.43977	88.0093	1.66816	3.07224e-05	2.77196		-0.00296542	140	16500	2350	4750	100	1.94892e-12	7.18776e-11	7.18501e-11	7.18597e-11	100		-0.00130758	-0.796999	0.8	0.9
	0.9	-0.0045554	0.0062	0.01705	0.01705	0	1000	140	16500	2350	4750	0.9	-0.000322962	-0.0520906	-7.51529e-06	-0.00573202	0.00558	0.00558	-1.51905e-05	0.000794727	0.0285367	2.22896e-06	0.00523806	0.016727	-1.26741	0.494737	-0.00575473	1.49474	102.791	1.98309	3.01004e-05	3.92027		-0.00173578	140	16500	2350	4750	100	2.65946e-12	2.54659e-11	2.54852e-11	2.5485e-11	100		-0.00121214	-0.92452	0.9	0.9
	1	-0.00641924	0.0062	0.01705	0.01705	0	1000	140	16500	2350	4750	0.9	0.000299659	0.0483321	-6.57788e-06	-0.0065426	0.0062	0.00558	-1.19661e-05	0.000981145	0.0301537	1.62547e-06	0.00424429	0.0173497	-1.70517	0.549708	-0.00656114	1.54971	118.412	2.32499	2.78042e-05	5.39242		-0.000943662	140	16500	2350	4750	100	2.49705e-12	1.35575e-10	1.35611e-10	1.35601e-10	100		-0.00106095	-1.05526	1	0.9
u2			[A]in3	[B]in3	[C]in3	[H2O]in3							[C]exc = [C]in4-[C]in3	[C]exc/[A]in4	[AB]eq4	[AB2]eq4	[AC]eq4	[AC2]eq4	[ABC]eq4	[A]eq4	[B]eq4	[C]eq4	[H2O]eq4	[C]in4	[C]in4
	m	eq K1	a1	b2 = b1 + gB	c1 = b2	w1	K1	K2	K3	K4	K5	p	excess gC = c2-c1	gC/a	x = Au	y = B-uC	z = ma1	t = pa1	u2	a1-(x+y+z+t+u2)	b2-(x+2y+u2)	c1+gC-(z+2t+u2)	w1+(x+2y+z+2t+2u2)	c2 from K4	c2 from K1/K3	A	B	C	D	E	F	D = B2-4DF		K1rec	K2rec	K3rec	K4rec	K5rec	100*|K1-K1rec|/K1	100*|K2-K2rec|/K2	100*|K3-K3rec|/K3	100*|K4-K4rec|/K4	100*|K5-K5rec|/K5	S100*|Ki-Kirec|/Ki, i = 1 to 5		x/a	y/a	z/a	t/a
	1e-05	-1.11479e-06	0.0062	0.01705	0.01705	0	1000	140	16500	2350	4750	0.9	-15.7724	-2543.94	-8.92992e-05	16.2456	6.2e-08	0.00558	-16.2448	9.97145e-14	-16.2291	0.478311	0.0124892	-15.7554	-16.233	5.49708e-06	0.000619938	1.00001	0.000764098	0.0124122	-7.68719e-06	0.000154086		689175	140	16235.2	2350	4750	68817.5	6.70955e-11	1.60461	1.9351e-13	1.91473e-13	68819.1		-0.0144031	2620.25	1e-05	0.9
	0.0001	-1.12077e-06	0.0062	0.01705	0.01705	0	1000	140	16500	2350	4750	0.9	-1.59736	-257.638	-9.01135e-05	1.64001	6.2e-07	0.00558	-1.6393	9.81128e-12	-1.62358	0.0478321	0.0124895	-1.58031	-1.62746	5.49708e-05	0.00061938	1.00005	0.00764136	0.0125218	-7.67993e-06	0.00015703		70653.9	140	16500.3	2350	4750	6965.39	7.10543e-13	0.00171658	2.90264e-13	3.06356e-13	6965.39		-0.0145344	264.517	0.0001	0.9
	0.0003	-1.13365e-06	0.0062	0.01705	0.01705	0	1000	140	16500	2350	4750	0.9	-0.547337	-88.2802	-9.19211e-05	0.558104	1.86e-06	0.00558	-0.557394	8.83029e-11	-0.541672	0.0159448	0.0124901	-0.530287	-0.545568	0.000164912	0.00061814	1.00016	0.0229266	0.0127654	-7.66379e-06	0.000163658		24003.1	140	16500	2350	4750	2300.31	2.31434e-12	0.00010565	9.67548e-14	9.57363e-14	2300.31		-0.014826	90.0168	0.0003	0.9
	0.098	4.77792e-05	0.0062	0.01705	0.01705	0	1000	140	16500	2350	4750	0.9	-0.0230943	-3.72489	-0.000962235	0.0188269	0.0006076	0.00558	-0.0178617	9.42291e-06	-0.0017799	4.97708e-05	0.0127358	-0.00604434	-0.006026	0.0538713	2.97709e-06	1.05387	7.89151	0.140954	-3.50509e-08	0.0198691		730.677	140	16500	2350	4750	26.9323	0	2.43634e-11	2.38017e-12	2.37426e-12	26.9323		-0.155199	3.0366	0.098	0.9
	0.099	4.88557e-05	0.0062	0.01705	0.01705	0	1000	140	16500	2350	4750	0.9	-0.023075	-3.72178	-0.000971313	0.018816	0.0006138	0.00558	-0.0178481	9.6162e-06	-0.00176259	4.92777e-05	0.0127383	-0.00602503	-0.0060068	0.0544211	-3.4162e-06	1.05442	7.9762	0.142362	4.01983e-08	0.0202657		729.987	140	16500	2350	4750	27.0013	1.6241e-13	2.15412e-11	2.28341e-12	2.25938e-12	27.0013		-0.156663	3.03484	0.099	0.9
	0.1	4.99441e-05	0.0062	0.01705	0.01705	0	1000	140	16500	2350	4750	0.9	-0.0230561	-3.71872	-0.000980395	0.0188054	0.00062	0.00558	-0.0178348	9.81145e-06	-0.00174562	4.87944e-05	0.0127408	-0.00600605	-0.00598794	0.0549708	-9.81145e-06	1.05497	8.06096	0.143773	1.15386e-07	0.0206668		729.313	140	16500	2350	4750	27.0687	8.12049e-14	3.28961e-11	6.67608e-12	6.6441e-12	27.0687		-0.158128	3.03313	0.1	0.9
	0.2	0.000220297	0.0062	0.01705	0.01705	0	1000	140	16500	2350	4750	0.9	-0.0219893	-3.54666	-0.00190904	0.018614	0.00124	0.00558	-0.0173642	3.92458e-05	-0.000904738	2.48755e-05	0.0129906	-0.00493931	-0.00492857	0.109942	-0.000659246	1.10994	16.962	0.294952	7.30544e-06	0.0865009		698.438	140	16500	2350	4750	30.1562	1.21807e-13	5.88691e-12	3.9863e-12	3.96348e-12	30.1562		-0.30791	3.00226	0.2	0.9
	0.3	0.000518242	0.0062	0.01705	0.01705	0	1000	140	16500	2350	4750	0.9	-0.021466	-3.46225	-0.00287819	0.0190028	0.00186	0.00558	-0.0174529	8.8303e-05	-0.000624466	1.69042e-05	0.0132416	-0.00441597	-0.00440842	0.164912	-0.0013283	1.16491	26.7031	0.466834	1.37657e-05	0.216464		691.155	140	16500	2350	4750	30.8845	4.26326e-13	1.04289e-11	3.85084e-12	3.8486e-12	30.8845		-0.464225	3.06496	0.3	0.9
	0.4	0.000953255	0.0062	0.01705	0.01705	0	1000	140	16500	2350	4750	0.9	-0.021078	-3.39968	-0.00388774	0.0195517	0.00248	0.00558	-0.0176809	0.000156983	-0.000484722	1.29196e-05	0.0134938	-0.00402803	-0.00402221	0.219883	-0.00201698	1.21988	37.2842	0.660316	1.93752e-05	0.433127		689.422	140	16500	2350	4750	31.0578	1.6038e-12	1.04068e-11	8.47572e-12	8.48223e-12	31.0578		-0.627055	3.1535	0.4	0.9
	0.5	0.00153591	0.0062	0.01705	0.01705	0	1000	140	16500	2350	4750	0.9	-0.0207437	-3.34577	-0.00493755	0.0201765	0.0031	0.00558	-0.0179643	0.000245286	-0.000401249	1.05296e-05	0.013747	-0.00369374	-0.00368901	0.274854	-0.00272529	1.27485	48.7054	0.876293	2.40082e-05	0.763212		689.654	140	16500	2350	4750	31.0346	2.92338e-12	2.77809e-12	2.03185e-12	1.99131e-12	31.0346		-0.796379	3.25428	0.5	0.9
	0.6	0.00227787	0.0062	0.01705	0.01705	0	1000	140	16500	2350	4750	0.9	-0.0204359	-3.29612	-0.0060275	0.0208491	0.00372	0.00558	-0.0182749	0.000353212	-0.000345927	8.93685e-06	0.0140011	-0.00338592	-0.00338192	0.329825	-0.00345321	1.32982	60.9666	1.11566	2.75344e-05	1.23799		690.682	140	16500	2350	4750	30.9318	1.52259e-12	2.18279e-12	3.0768e-12	3.08271e-12	30.9318		-0.972177	3.36276	0.6	0.9
	0.7	0.00319186	0.0062	0.01705	0.01705	0	1000	140	16500	2350	4750	0.9	-0.0201429	-3.24886	-0.00715748	0.0215575	0.00434	0.00558	-0.0186007	0.000480761	-0.000306694	7.79961e-06	0.014256	-0.00309294	-0.00308947	0.384795	-0.00420076	1.3848	74.0679	1.37932	2.9819e-05	1.89369		692.024	140	16500	2350	4750	30.7976	2.63916e-12	5.29161e-13	3.09615e-13	3.06356e-13	30.7976		-1.15443	3.47701	0.7	0.9
	0.8	0.00429165	0.0062	0.01705	0.01705	0	1000	140	16500	2350	4750	0.9	-0.019859	-3.20307	-0.0083274	0.0222955	0.00496	0.00558	-0.018936	0.000627933	-0.000277519	6.94701e-06	0.0145115	-0.00280903	-0.00280596	0.439766	-0.00496793	1.43977	88.0093	1.66816	3.07224e-05	2.77196		693.454	140	16500	2350	4750	30.6546	1.31958e-12	2.58848e-11	2.62786e-11	2.627e-11	30.6546		-1.34313	3.59604	0.8	0.9
	0.9	0.0055921	0.0062	0.01705	0.01705	0	1000	140	16500	2350	4750	0.9	-0.019581	-3.15823	-0.00953719	0.0230598	0.00558	0.00558	-0.0192773	0.000794727	-0.000255047	6.28414e-06	0.0147677	-0.00253102	-0.00252826	0.494737	-0.00575473	1.49474	102.791	1.98309	3.01004e-05	3.92027		694.858	140	16500	2350	4750	30.5142	1.19777e-12	4.29722e-11	4.29978e-11	4.29856e-11	30.5142		-1.53826	3.71932	0.9	0.9
	1	0.00710908	0.0062	0.01705	0.01705	0	1000	140	16500	2350	4750	0.9	-0.019307	-3.11404	-0.0107868	0.0238484	0.0062	0.00558	-0.0196228	0.000981145	-0.000237268	5.75406e-06	0.0150245	-0.00225702	-0.00225451	0.549708	-0.00656114	1.54971	118.412	2.32499	2.78042e-05	5.39242		696.177	140	16500	2350	4750	30.3823	1.92862e-12	2.22909e-11	2.17118e-11	2.1713e-11	30.3823		-1.7398	3.84652	1	0.9
[truncated: 1 more columns]
