# Supplementary material for: Transfer of structural units through imine exchanges, in solution or without solvent: successive transiminations, stimuli (pH)-modulated covalent switches, and mathematical models
Source: Front Chem. 2026 Apr 13;13:1241625. doi: 10.3389/fchem.2025.1241625 (PMC13112204; doi:10.3389/fchem.2025.1241625)
Supplement: Supplementary file 1 [file Supplementaryfile1.zip › Supplementary Material/g-S1-St5-calc-suppl-amt-C.xlsx]

## Sheet: Feuil1
Step 5		Supplementary amount of amine C required to obtain the yield n = t/a1
Set S1		general approach
t = a1p, u = f(r) = a1r									paper -> section 5.2.3.1.						Inputs: a, b, c, w, K1 to K5, r
									supplementary material -> g-S1-Num-expl
				2,75 equiv	2,75 equiv																			2,15 equiv				4,9 equiv
p = t/a1 = 0,9
			[A]in3	[B]in3	[C]in3	[H2O]in3						[AB]eq4	[AB2]eq4	[AC]eq4	[AC2]eq4	[ABC]eq4	[A]eq4	[B]eq4	[C]eq4	[H2O]eq4				[C]exc	[C]in3/[A]in3	[C]exc/[A]in3	[C]in4=[C]in3+[C]exc	[C]in4/[A]in3			constants recalculated on the basis of values of x, y, z1, t and u
r	eq from K2	t/a1 = p	a1	b2 = b1 + gB	c1 = b2	w1	K1	K2	K3	K4	K5	x	y	z1	t	u = f(r)	a1-(x+y+z1+t+u)	b2-(x+2y+u)	c1+gC-(z1+2t+u)	w1+(x+2y+z1+2t+2u)	O	P	Q	gC (supplementary	c2/a1	gC/a1	cB+gC	(c2+gC)/a1			K1rec	K2rec	K3rec	K4rec	K5rec
																								amount)
1e-05	-8.00966e-09	0.9	0.0062	0.01705	0.01705	0	1000	140	16500	2350	4750	3.35555e-09	1.65746e-13	0.000610424	0.00558	6.2e-08	9.51071e-06	0.0170499	187.978	0.0117706	5.49708e-06	0.0391789	-2.42884e-05	187.973	2.75	30318.2	187.99	30320.9			0.00024357	3.40999e-05	0.00401891	0.00057239	0.00115696
0.02	-1.25973e-05	0.9	0.0062	0.01705	0.01705	0	1000	140	16500	2350	4750	5.32156e-06	6.62982e-07	0.000484035	0.00558	0.000124	5.98004e-06	0.0169194	0.0932692	0.0118987	0.0109942	0.0396095	-1.94067e-05	0.0879872	2.75	14.1915	0.105037	16.9415			0.625821	0.0876149	10.326	1.47068	2.97265
0.09	-5.10596e-06	0.9	0.0062	0.01705	0.01705	0	1000	140	16500	2350	4750	2.2873e-06	1.34254e-05	4.62328e-05	0.00558	0.000558	5.45568e-08	0.0164629	0.0201673	0.0123514	0.0494737	0.041117	-1.90309e-06	0.0148815	2.75	2.40024	0.0319315	5.15024			31.4546	4.40365	519.001	73.9184	149.41
0.097	-1.56281e-07	0.9	0.0062	0.01705	0.01705	0	1000	140	16500	2350	4750	1.5211e-07	1.5595e-05	2.85269e-06	0.00558	0.0006014	2.0771e-10	0.0164173	0.0186601	0.012397	0.0533216	0.0412678	-1.17732e-07	0.0133743	2.75	2.15715	0.0304243	4.90715			552.988	77.4183	9124.3	1299.52	2626.69
0.0972	-4.08448e-09	0.9	0.0062	0.01705	0.01705	0	1000	140	16500	2350	4750	8.6255e-08	1.56594e-05	1.61431e-06	0.00558	0.00060264	6.65154e-11	0.016416	0.0186202	0.0123983	0.0534316	0.0412721	-6.66284e-08	0.0133344	2.75	2.15072	0.0303844	4.90072			979.396	137.115	16160	2301.58	4652.13
0.097205	-2.71936e-10	0.9	0.0062	0.01705	0.01705	0	1000	140	16500	2350	4750	8.46051e-08	1.5661e-05	1.58335e-06	0.00558	0.000602671	6.39886e-11	0.0164159	0.0186192	0.0123983	0.0534343	0.0412722	-6.53508e-08	0.0133335	2.75	2.15056	0.0303835	4.90056			998.601	139.804	16476.9	2346.71	4743.36
0.0972053	-4.3171e-11	0.9	0.0062	0.01705	0.01705	0	1000	140	16500	2350	4750	8.45061e-08	1.56611e-05	1.58149e-06	0.00558	0.000602673	6.38385e-11	0.0164159	0.0186191	0.0123983	0.0534345	0.0412722	-6.52741e-08	0.0133334	2.75	2.15055	0.0303834	4.90055			999.778	139.969	16496.3	2349.48	4748.94
0.0972054	2.58214e-12	0.9	0.0062	0.01705	0.01705	0	1000	140	16500	2350	4750	8.44863e-08	1.56611e-05	1.58112e-06	0.00558	0.000602673	6.38085e-11	0.0164159	0.0186191	0.0123983	0.0534345	0.0412722	-6.52588e-08	0.0133334	2.75	2.15055	0.0303834	4.90055			1000.01	140.002	16500.2	2350.03	4750.06
0.0972054	3.30842e-11	0.9	0.0062	0.01705	0.01705	0	1000	140	16500	2350	4750	8.44731e-08	1.56611e-05	1.58087e-06	0.00558	0.000602673	6.37886e-11	0.0164159	0.0186191	0.0123983	0.0534345	0.0412722	-6.52486e-08	0.0133334	2.75	2.15054	0.0303834	4.90054			1000.17	140.024	16502.8	2350.4	4750.81
0.097206	4.90619e-10	0.9	0.0062	0.01705	0.01705	0	1000	140	16500	2350	4750	8.42752e-08	1.56613e-05	1.57716e-06	0.00558	0.000602677	6.34891e-11	0.0164159	0.018619	0.0123983	0.0534349	0.0412722	-6.50953e-08	0.0133333	2.75	2.15052	0.0303833	4.90052			1002.53	140.355	16541.8	2355.95	4762.03
0.09721	3.54099e-09	0.9	0.0062	0.01705	0.01705	0	1000	140	16500	2350	4750	8.29551e-08	1.56626e-05	1.55239e-06	0.00558	0.000602702	6.15108e-11	0.0164159	0.0186182	0.0123984	0.0534371	0.0412723	-6.40731e-08	0.0133325	2.75	2.1504	0.0303825	4.9004			1018.57	142.6	16806.5	2393.65	4838.22
0.0973	7.22373e-08	0.9	0.0062	0.01705	0.01705	0	1000	140	16500	2350	4750	5.32266e-08	1.56916e-05	9.95139e-07	0.00558	0.00060326	2.52765e-11	0.0164153	0.0186003	0.012399	0.0534865	0.0412743	-4.10746e-08	0.0133146	2.75	2.14751	0.0303646	4.89751			1590.55	222.677	26244.1	3737.79	7555.11
0.1	2.1892e-06	0.9	0.0062	0.01705	0.01705	0	1000	140	16500	2350	4750	-8.63969e-07	1.65746e-05	-1.57169e-05	0.00558	0.00062	6.30497e-09	0.0163977	0.0180787	0.0124166	0.0549708	0.0413324	6.4937e-07	0.012793	2.75	2.06339	0.029843	4.81339			-103.761	-14.5265	-1712.05	-243.838	-492.864
0.2	0.00015292	0.9	0.0062	0.01705	0.01705	0	1000	140	16500	2350	4750	-6.8974e-05	6.62982e-05	-0.00062737	0.00558	0.00124	1.00461e-05	0.0157464	0.0086803	0.0130763	0.109942	0.0434861	2.68883e-05	0.00340293	2.75	0.54886	0.0204529	3.29886			-5.70152	-0.798213	-94.0751	-13.3986	-27.0822
0.3	0.000429083	0.9	0.0062	0.01705	0.01705	0	1000	140	16500	2350	4750	-0.000202086	0.000149171	-0.00122541	0.00558	0.00186	3.83279e-05	0.0150937	0.00554702	0.0137508	0.164912	0.0456398	5.44259e-05	0.000291611	2.75	0.047034	0.0173416	2.79703			-4.80345	-0.672483	-79.2569	-11.2881	-22.8164
0.4	0.000808603	0.9	0.0062	0.01705	0.01705	0	1000	140	16500	2350	4750	-0.000398149	0.000265193	-0.00181073	0.00558	0.00248	8.36869e-05	0.0144378	0.00397946	0.0144415	0.219883	0.0477935	8.32623e-05	-0.00124127	2.75	-0.200205	0.0158087	2.5498			-4.75884	-0.666237	-78.5208	-11.1833	-22.6045
0.5	0.00127015	0.9	0.0062	0.01705	0.01705	0	1000	140	16500	2350	4750	-0.000655294	0.000414364	-0.00238415	0.00558	0.0031	0.000145084	0.0137766	0.00303777	0.0151493	0.274854	0.0499471	0.000113397	-0.00213638	2.75	-0.344578	0.0149136	2.40542			-4.96671	-0.695339	-81.9507	-11.6718	-23.5919
0.6	0.00179293	0.9	0.0062	0.01705	0.01705	0	1000	140	16500	2350	4750	-0.000971815	0.000596684	-0.00294646	0.00558	0.00372	0.00022159	0.0131084	0.00240871	0.0158751	0.329825	0.0521008	0.000144831	-0.00270775	2.75	-0.436734	0.0143422	2.31327			-5.31126	-0.743577	-87.6359	-12.4815	-25.2285
0.7	0.00235643	0.9	0.0062	0.01705	0.01705	0	1000	140	16500	2350	4750	-0.00134616	0.000812153	-0.00349837	0.00558	0.00434	0.000312379	0.0124319	0.00195804	0.0166198	0.384795	0.0542545	0.000177564	-0.00309033	2.75	-0.498441	0.0139597	2.25156			-5.76107	-0.80655	-95.0576	-13.5385	-27.3651
0.8	0.0029403	0.9	0.0062	0.01705	0.01705	0	1000	140	16500	2350	4750	-0.00177691	0.00106077	-0.00404058	0.00558	0.00496	0.000416712	0.0117454	0.00161868	0.0173841	0.439766	0.0564082	0.000211595	-0.0033519	2.75	-0.540628	0.0136981	2.20937			-6.31122	-0.883571	-104.135	-14.8314	-29.9783
0.9	0.00352417	0.9	0.0062	0.01705	0.01705	0	1000	140	16500	2350	4750	-0.00226277	0.00134254	-0.00457369	0.00558	0.00558	0.000533929	0.0110477	0.00135336	0.0181686	0.494737	0.0585619	0.000246925	-0.00353033	2.75	-0.569409	0.0135197	2.18059			-6.96959	-0.975743	-114.998	-16.3785	-33.1056
0.99	0.00403273	0.9	0.0062	0.01705	0.01705	0	1000	140	16500	2350	4750	-0.00274621	0.00162447	-0.00504622	0.00558	0.006138	0.000649953	0.0104093	0.00115923	0.0188925	0.544211	0.0605002	0.000279833	-0.00363899	2.75	-0.586934	0.013411	2.16307			-7.66869	-1.07362	-126.533	-18.0214	-36.4263
eq = equation
