# Supplementary material for: Transfer of structural units through imine exchanges, in solution or without solvent: successive transiminations, stimuli (pH)-modulated covalent switches, and mathematical models
Source: Front Chem. 2026 Apr 13;13:1241625. doi: 10.3389/fchem.2025.1241625 (PMC13112204; doi:10.3389/fchem.2025.1241625)
Supplement: Supplementary file 1 [file Supplementaryfile1.zip › Supplementary Material/g-S1-St6-comp-after-add-exc-C-altern.xlsx]

## Sheet: Feuil1
Step 6		Composition at equilibrium after addition of exces of amine C
Alternative method
Set S1		general approach				paper -> section 5.2.2.2.							Inputs: a, b, c, w, K1 to K5, m
						supplementary material -> g-S1-Num-expl
t3 ¹ 0, t2 ¹ 0																																														recalc
discr III < 0
			[A]in4	[B]in4	[C]in4	[H2O]in4						[AB]eq4	[AB2]eq4	[AC]eq4	[AC2]eq4	[ABC]eq4	[A]eq4	[B]eq4	[C]eq4	[H2O]eq4	[B]in4/[A]in4	[C]in4/[A]in4
	m	eq K5	a1	b2 = b1 + gB	c2 = c1+gC	w1	K1	K2	K3	K4	K5	x1	y	z = ma	t	u	a1-(x1+y+z+t+u)	b2-(x1+2y+u)	c2-(z+2t+u)	w1+(x1+2y+z+2t+2u)			A	B	C	D	E	F	G	a	b	g	d	e	t3	t2	t1	t0	m	n	discr III	lr	h	r		K1rec	K2rec	K3rec	K4rec
	0.01	#NUM!	0.0062	0.01705	0.03038	0	1000	140	16500	2350	4750	#NUM!	#NUM!	6.2e-05	#NUM!	#NUM!	#NUM!	#NUM!	#NUM!	#NUM!	2.75	4.9	500.309	0.0010571	5.06211e+08	30978.7	2.55718e+08	32601.2	5.47479e-10	-6.42619e+13	-6.35036e+09	-124231	0.820318	-1.11746e-06	-2.62035e+28	-4.4709e+23	3.23749e+18	-1.82069e+12	-2.20592e-10	1.14011e-15	3.69646e+84	#NUM!	#NUM!	#NUM!		#NUM!	#NUM!	#NUM!	#NUM!
	0.1	#NUM!	0.0062	0.01705	0.03038	0	1000	140	16500	2350	4750	#NUM!	#NUM!	0.00062	#NUM!	#NUM!	#NUM!	#NUM!	#NUM!	#NUM!	2.75	4.9	491.66	0.010571	5.06211e+07	30978.7	2.55718e+06	3260.12	5.47479e-08	-6.43174e+11	-6.37478e+08	-125849	8.20305	-0.000111746	-2.55121e+25	-4.40881e+21	3.11082e+17	-2.13187e+12	-2.21483e-08	1.16825e-12	2.79973e+78	#NUM!	#NUM!	#NUM!		#NUM!	#NUM!	#NUM!	#NUM!
	0.2	#NUM!	0.0062	0.01705	0.03038	0	1000	140	16500	2350	4750	#NUM!	#NUM!	0.00124	#NUM!	#NUM!	#NUM!	#NUM!	#NUM!	#NUM!	2.75	4.9	482.05	0.021142	2.53106e+07	30978.7	639294	1630.06	2.18992e-07	-1.60895e+11	-3.19975e+08	-127573	16.4058	-0.000446984	-3.09168e+24	-1.08317e+21	1.48626e+17	-2.45887e+12	-8.89879e-08	9.59488e-12	3.04294e+76	#NUM!	#NUM!	#NUM!		#NUM!	#NUM!	#NUM!	#NUM!
	0.3	#NUM!	0.0062	0.01705	0.03038	0	1000	140	16500	2350	4750	#NUM!	#NUM!	0.00186	#NUM!	#NUM!	#NUM!	#NUM!	#NUM!	#NUM!	2.75	4.9	472.44	0.031713	1.68737e+07	30978.7	284131	1086.71	4.92731e-07	-7.153e+10	-2.14057e+08	-129217	24.6083	-0.00100571	-8.86877e+23	-4.72169e+20	9.45634e+16	-2.76571e+12	-2.01107e-07	3.32188e-11	1.69506e+75	#NUM!	#NUM!	#NUM!		#NUM!	#NUM!	#NUM!	#NUM!
	0.4	#NUM!	0.0062	0.01705	0.03038	0	1000	140	16500	2350	4750	#NUM!	#NUM!	0.00248	#NUM!	#NUM!	#NUM!	#NUM!	#NUM!	#NUM!	2.75	4.9	462.83	0.042284	1.26553e+07	30978.7	159824	815.031	8.75966e-07	-4.02336e+10	-1.61034e+08	-130781	32.8105	-0.00178794	-3.6173e+23	-2.59993e+20	6.76019e+16	-3.05203e+12	-3.59084e-07	8.07156e-11	1.59196e+74	#NUM!	#NUM!	#NUM!		#NUM!	#NUM!	#NUM!	#NUM!
	0.5	#NUM!	0.0062	0.01705	0.03038	0	1000	140	16500	2350	4750	#NUM!	#NUM!	0.0031	#NUM!	#NUM!	#NUM!	#NUM!	#NUM!	#NUM!	2.75	4.9	453.22	0.052855	1.01242e+07	30978.7	102287	652.025	1.3687e-06	-2.57394e+10	-1.2917e+08	-132266	41.0125	-0.00279365	-1.78803e+23	-1.62571e+20	5.14829e+16	-3.31748e+12	-5.6349e-07	1.61494e-10	1.17646e+73	#NUM!	#NUM!	#NUM!		#NUM!	#NUM!	#NUM!	#NUM!
	0.6	#NUM!	0.0062	0.01705	0.03038	0	1000	140	16500	2350	4750	#NUM!	#NUM!	0.00372	#NUM!	#NUM!	#NUM!	#NUM!	#NUM!	#NUM!	2.75	4.9	443.61	0.063426	8.43686e+06	30978.7	71032.7	543.354	1.97092e-06	-1.78615e+10	-1.07885e+08	-133672	49.2141	-0.00402286	-9.97523e+22	-1.1009e+20	4.07867e+16	-3.56177e+12	-8.14881e-07	2.85696e-10	-3.89882e+72	-0.00141128	1.1891e+08	8.38638e+14		#NUM!	#NUM!	#NUM!	#NUM!
	0.7	#NUM!	0.0062	0.01705	0.03038	0	1000	140	16500	2350	4750	#NUM!	#NUM!	0.00434	#NUM!	#NUM!	#NUM!	#NUM!	#NUM!	#NUM!	2.75	4.9	434	0.073997	7.23159e+06	30978.7	52187.3	465.732	2.68265e-06	-1.31086e+10	-9.26454e+07	-134998	57.4155	-0.00547556	-6.04689e+22	-7.87198e+19	3.31906e+16	-3.78465e+12	-1.1138e-06	4.642e-10	-3.89148e+72	-0.00165608	1.0202e+08	5.92215e+14		#NUM!	#NUM!	#NUM!	#NUM!
	0.8	#NUM!	0.0062	0.01705	0.03038	0	1000	140	16500	2350	4750	#NUM!	#NUM!	0.00496	#NUM!	#NUM!	#NUM!	#NUM!	#NUM!	#NUM!	2.75	4.9	424.39	0.084568	6.32764e+06	30978.7	39955.9	407.515	3.50386e-06	-1.0022e+10	-8.1184e+07	-136245	65.6166	-0.00715175	-3.89357e+22	-5.85451e+19	2.75331e+16	-3.98592e+12	-1.46079e-06	7.08624e-10	-2.50356e+72	-0.00190341	8.93216e+07	4.35297e+14		#NUM!	#NUM!	#NUM!	#NUM!
	0.9	#NUM!	0.0062	0.01705	0.03038	0	1000	140	16500	2350	4750	#NUM!	#NUM!	0.00558	#NUM!	#NUM!	#NUM!	#NUM!	#NUM!	#NUM!	2.75	4.9	414.78	0.095139	5.62457e+06	30978.7	31570.1	362.236	4.43458e-06	-7.90465e+09	-7.22415e+07	-137413	73.8174	-0.00905143	-2.62427e+22	-4.48468e+19	2.3169e+16	-4.16541e+12	-1.85635e-06	1.03134e-09	-1.48475e+72	-0.00215319	7.94186e+07	329796350492482		#NUM!	#NUM!	#NUM!	#NUM!
	0.99	#NUM!	0.0062	0.01705	0.03038	0	1000	140	16500	2350	4750	#NUM!	#NUM!	0.006138	#NUM!	#NUM!	#NUM!	#NUM!	#NUM!	#NUM!	2.75	4.9	406.131	0.104653	5.11325e+06	30978.7	26091	329.305	5.36584e-06	-6.52045e+09	-6.5716e+07	-138396	81.1979	-0.0109522	-1.89735e+22	-3.5984e+19	2.00237e+16	-4.30824e+12	-2.25431e-06	1.39954e-09	-9.15047e+71	-0.00238004	7.21956e+07	2.62172e+14		#NUM!	#NUM!	#NUM!	#NUM!
	m	eq K5	a1	b2 = b1 + gB	c2 = c1+gC	w1	K1	K2	K3	K4	K5	x2	y	z = ma	t	u	a1-(x2+y+z+t+u)	b2-(x2+2y+u)	c2-(z+2t+u)	w1+(x2+2y+z+2t+2u)			A	B	C	D	E	F	G	a	b	g	d	e	t3	t2	t1	t0	m	n	discr III	lr	h	r		K1rec	K2rec	K3rec	K4rec
	0.01	#NUM!	0.0062	0.01705	0.03038	0	1000	140	16500	2350	4750	#NUM!	#NUM!	6.2e-05	#NUM!	#NUM!	#NUM!	#NUM!	#NUM!	#NUM!	2.75	4.9	500.309	0.0010571	5.06211e+08	30978.7	2.55718e+08	32601.2	5.47479e-10	-6.42619e+13	-6.35036e+09	-124231	0.820318	-1.11746e-06	-2.62035e+28	-4.4709e+23	3.23749e+18	-1.82069e+12	-2.20592e-10	1.14011e-15	3.69646e+84	#NUM!	#NUM!	#NUM!		#NUM!	#NUM!	#NUM!	#NUM!
	0.1	#NUM!	0.0062	0.01705	0.03038	0	1000	140	16500	2350	4750	#NUM!	#NUM!	0.00062	#NUM!	#NUM!	#NUM!	#NUM!	#NUM!	#NUM!	2.75	4.9	491.66	0.010571	5.06211e+07	30978.7	2.55718e+06	3260.12	5.47479e-08	-6.43174e+11	-6.37478e+08	-125849	8.20305	-0.000111746	-2.55121e+25	-4.40881e+21	3.11082e+17	-2.13187e+12	-2.21483e-08	1.16825e-12	2.79973e+78	#NUM!	#NUM!	#NUM!		#NUM!	#NUM!	#NUM!	#NUM!
	0.2	#NUM!	0.0062	0.01705	0.03038	0	1000	140	16500	2350	4750	#NUM!	#NUM!	0.00124	#NUM!	#NUM!	#NUM!	#NUM!	#NUM!	#NUM!	2.75	4.9	482.05	0.021142	2.53106e+07	30978.7	639294	1630.06	2.18992e-07	-1.60895e+11	-3.19975e+08	-127573	16.4058	-0.000446984	-3.09168e+24	-1.08317e+21	1.48626e+17	-2.45887e+12	-8.89879e-08	9.59488e-12	3.04294e+76	#NUM!	#NUM!	#NUM!		#NUM!	#NUM!	#NUM!	#NUM!
	0.3	#NUM!	0.0062	0.01705	0.03038	0	1000	140	16500	2350	4750	#NUM!	#NUM!	0.00186	#NUM!	#NUM!	#NUM!	#NUM!	#NUM!	#NUM!	2.75	4.9	472.44	0.031713	1.68737e+07	30978.7	284131	1086.71	4.92731e-07	-7.153e+10	-2.14057e+08	-129217	24.6083	-0.00100571	-8.86877e+23	-4.72169e+20	9.45634e+16	-2.76571e+12	-2.01107e-07	3.32188e-11	1.69506e+75	#NUM!	#NUM!	#NUM!		#NUM!	#NUM!	#NUM!	#NUM!
	0.4	#NUM!	0.0062	0.01705	0.03038	0	1000	140	16500	2350	4750	#NUM!	#NUM!	0.00248	#NUM!	#NUM!	#NUM!	#NUM!	#NUM!	#NUM!	2.75	4.9	462.83	0.042284	1.26553e+07	30978.7	159824	815.031	8.75966e-07	-4.02336e+10	-1.61034e+08	-130781	32.8105	-0.00178794	-3.6173e+23	-2.59993e+20	6.76019e+16	-3.05203e+12	-3.59084e-07	8.07156e-11	1.59196e+74	#NUM!	#NUM!	#NUM!		#NUM!	#NUM!	#NUM!	#NUM!
	0.5	#NUM!	0.0062	0.01705	0.03038	0	1000	140	16500	2350	4750	#NUM!	#NUM!	0.0031	#NUM!	#NUM!	#NUM!	#NUM!	#NUM!	#NUM!	2.75	4.9	453.22	0.052855	1.01242e+07	30978.7	102287	652.025	1.3687e-06	-2.57394e+10	-1.2917e+08	-132266	41.0125	-0.00279365	-1.78803e+23	-1.62571e+20	5.14829e+16	-3.31748e+12	-5.6349e-07	1.61494e-10	1.17646e+73	#NUM!	#NUM!	#NUM!		#NUM!	#NUM!	#NUM!	#NUM!
	0.6	#NUM!	0.0062	0.01705	0.03038	0	1000	140	16500	2350	4750	#NUM!	#NUM!	0.00372	#NUM!	#NUM!	#NUM!	#NUM!	#NUM!	#NUM!	2.75	4.9	443.61	0.063426	8.43686e+06	30978.7	71032.7	543.354	1.97092e-06	-1.78615e+10	-1.07885e+08	-133672	49.2141	-0.00402286	-9.97523e+22	-1.1009e+20	4.07867e+16	-3.56177e+12	-8.14881e-07	2.85696e-10	-3.89882e+72	-0.00141128	1.1891e+08	8.38638e+14		#NUM!	#NUM!	#NUM!	#NUM!
	0.7	#NUM!	0.0062	0.01705	0.03038	0	1000	140	16500	2350	4750	#NUM!	#NUM!	0.00434	#NUM!	#NUM!	#NUM!	#NUM!	#NUM!	#NUM!	2.75	4.9	434	0.073997	7.23159e+06	30978.7	52187.3	465.732	2.68265e-06	-1.31086e+10	-9.26454e+07	-134998	57.4155	-0.00547556	-6.04689e+22	-7.87198e+19	3.31906e+16	-3.78465e+12	-1.1138e-06	4.642e-10	-3.89148e+72	-0.00165608	1.0202e+08	5.92215e+14		#NUM!	#NUM!	#NUM!	#NUM!
	0.8	#NUM!	0.0062	0.01705	0.03038	0	1000	140	16500	2350	4750	#NUM!	#NUM!	0.00496	#NUM!	#NUM!	#NUM!	#NUM!	#NUM!	#NUM!	2.75	4.9	424.39	0.084568	6.32764e+06	30978.7	39955.9	407.515	3.50386e-06	-1.0022e+10	-8.1184e+07	-136245	65.6166	-0.00715175	-3.89357e+22	-5.85451e+19	2.75331e+16	-3.98592e+12	-1.46079e-06	7.08624e-10	-2.50356e+72	-0.00190341	8.93216e+07	4.35297e+14		#NUM!	#NUM!	#NUM!	#NUM!
	0.9	#NUM!	0.0062	0.01705	0.03038	0	1000	140	16500	2350	4750	#NUM!	#NUM!	0.00558	#NUM!	#NUM!	#NUM!	#NUM!	#NUM!	#NUM!	2.75	4.9	414.78	0.095139	5.62457e+06	30978.7	31570.1	362.236	4.43458e-06	-7.90465e+09	-7.22415e+07	-137413	73.8174	-0.00905143	-2.62427e+22	-4.48468e+19	2.3169e+16	-4.16541e+12	-1.85635e-06	1.03134e-09	-1.48475e+72	-0.00215319	7.94186e+07	329796350492482		#NUM!	#NUM!	#NUM!	#NUM!
	0.99	#NUM!	0.0062	0.01705	0.03038	0	1000	140	16500	2350	4750	#NUM!	#NUM!	0.006138	#NUM!	#NUM!	#NUM!	#NUM!	#NUM!	#NUM!	2.75	4.9	406.131	0.104653	5.11325e+06	30978.7	26091	329.305	5.36584e-06	-6.52045e+09	-6.5716e+07	-138396	81.1979	-0.0109522	-1.89735e+22	-3.5984e+19	2.00237e+16	-4.30824e+12	-2.25431e-06	1.39954e-09	-9.15047e+71	-0.00238004	7.21956e+07	2.62172e+14		#NUM!	#NUM!	#NUM!	#NUM!
	m	eq K5	a1	b2 = b1 + gB	c2 = c1+gC	w1	K1	K2	K3	K4	K5	x3	y	z = ma	t	u	a1-(x3+y+z+t+u)	b2-(x3+2y+u)	c2-(z+2t+u)	w1+(x3+2y+z+2t+2u)			A	B	C	D	E	F	G	a	b	g	d	e	t3	t2	t1	t0	m	n	discr III	lr	h	r		K1rec	K2rec	K3rec	K4rec
	0.01	#NUM!	0.0062	0.01705	0.03038	0	1000	140	16500	2350	4750	#NUM!	#NUM!	6.2e-05	#NUM!	#NUM!	#NUM!	#NUM!	#NUM!	#NUM!	2.75	4.9	500.309	0.0010571	5.06211e+08	30978.7	2.55718e+08	32601.2	5.47479e-10	-6.42619e+13	-6.35036e+09	-124231	0.820318	-1.11746e-06	-2.62035e+28	-4.4709e+23	3.23749e+18	-1.82069e+12	-2.20592e-10	1.14011e-15	3.69646e+84	#NUM!	#NUM!	#NUM!		#NUM!	#NUM!	#NUM!	#NUM!
	0.1	#NUM!	0.0062	0.01705	0.03038	0	1000	140	16500	2350	4750	#NUM!	#NUM!	0.00062	#NUM!	#NUM!	#NUM!	#NUM!	#NUM!	#NUM!	2.75	4.9	491.66	0.010571	5.06211e+07	30978.7	2.55718e+06	3260.12	5.47479e-08	-6.43174e+11	-6.37478e+08	-125849	8.20305	-0.000111746	-2.55121e+25	-4.40881e+21	3.11082e+17	-2.13187e+12	-2.21483e-08	1.16825e-12	2.79973e+78	#NUM!	#NUM!	#NUM!		#NUM!	#NUM!	#NUM!	#NUM!
	0.2	#NUM!	0.0062	0.01705	0.03038	0	1000	140	16500	2350	4750	#NUM!	#NUM!	0.00124	#NUM!	#NUM!	#NUM!	#NUM!	#NUM!	#NUM!	2.75	4.9	482.05	0.021142	2.53106e+07	30978.7	639294	1630.06	2.18992e-07	-1.60895e+11	-3.19975e+08	-127573	16.4058	-0.000446984	-3.09168e+24	-1.08317e+21	1.48626e+17	-2.45887e+12	-8.89879e-08	9.59488e-12	3.04294e+76	#NUM!	#NUM!	#NUM!		#NUM!	#NUM!	#NUM!	#NUM!
	0.3	#NUM!	0.0062	0.01705	0.03038	0	1000	140	16500	2350	4750	#NUM!	#NUM!	0.00186	#NUM!	#NUM!	#NUM!	#NUM!	#NUM!	#NUM!	2.75	4.9	472.44	0.031713	1.68737e+07	30978.7	284131	1086.71	4.92731e-07	-7.153e+10	-2.14057e+08	-129217	24.6083	-0.00100571	-8.86877e+23	-4.72169e+20	9.45634e+16	-2.76571e+12	-2.01107e-07	3.32188e-11	1.69506e+75	#NUM!	#NUM!	#NUM!		#NUM!	#NUM!	#NUM!	#NUM!
	0.4	#NUM!	0.0062	0.01705	0.03038	0	1000	140	16500	2350	4750	#NUM!	#NUM!	0.00248	#NUM!	#NUM!	#NUM!	#NUM!	#NUM!	#NUM!	2.75	4.9	462.83	0.042284	1.26553e+07	30978.7	159824	815.031	8.75966e-07	-4.02336e+10	-1.61034e+08	-130781	32.8105	-0.00178794	-3.6173e+23	-2.59993e+20	6.76019e+16	-3.05203e+12	-3.59084e-07	8.07156e-11	1.59196e+74	#NUM!	#NUM!	#NUM!		#NUM!	#NUM!	#NUM!	#NUM!
	0.5	#NUM!	0.0062	0.01705	0.03038	0	1000	140	16500	2350	4750	#NUM!	#NUM!	0.0031	#NUM!	#NUM!	#NUM!	#NUM!	#NUM!	#NUM!	2.75	4.9	453.22	0.052855	1.01242e+07	30978.7	102287	652.025	1.3687e-06	-2.57394e+10	-1.2917e+08	-132266	41.0125	-0.00279365	-1.78803e+23	-1.62571e+20	5.14829e+16	-3.31748e+12	-5.6349e-07	1.61494e-10	1.17646e+73	#NUM!	#NUM!	#NUM!		#NUM!	#NUM!	#NUM!	#NUM!
	0.6	0.0437841	0.0062	0.01705	0.03038	0	1000	140	16500	2350	4750	-0.00236364	0.0169153	0.00372	0.0426243	-0.0547422	4.62394e-05	0.0403252	-0.00384639	0.0109512	2.75	4.9	443.61	0.063426	8.43686e+06	30978.7	71032.7	543.354	1.97092e-06	-1.78615e+10	-1.07885e+08	-133672	49.2141	-0.00402286	-9.97523e+22	-1.1009e+20	4.07867e+16	-3.56177e+12	-8.14881e-07	2.85696e-10	-3.89882e+72	-0.00141128	1.1891e+08	8.38638e+14		-13.882	-1.94348	-229.054	-32.6228
	0.7	0.0512437	0.0062	0.01705	0.03038	0	1000	140	16500	2350	4750	-0.00278412	0.0171796	0.00434	0.0424689	-0.0550675	6.31673e-05	0.0405425	-0.00383025	0.0107178	2.75	4.9	434	0.073997	7.23159e+06	30978.7	52187.3	465.732	2.68265e-06	-1.31086e+10	-9.26454e+07	-134998	57.4155	-0.00547556	-6.04689e+22	-7.87198e+19	3.31906e+16	-3.78465e+12	-1.1138e-06	4.642e-10	-3.89148e+72	-0.00165608	1.0202e+08	5.92215e+14		-11.6517	-1.63124	-192.254	-27.3816
	0.8	0.0587783	0.0062	0.01705	0.03038	0	1000	140	16500	2350	4750	-0.00321202	0.017439	0.00496	0.0423042	-0.055374	8.28254e-05	0.0407581	-0.00381446	0.0104864	2.75	4.9	424.39	0.084568	6.32764e+06	30978.7	39955.9	407.515	3.50386e-06	-1.0022e+10	-8.1184e+07	-136245	65.6166	-0.00715175	-3.89357e+22	-5.85451e+19	2.75331e+16	-3.98592e+12	-1.46079e-06	7.08624e-10	-2.50356e+72	-0.00190341	8.93216e+07	4.35297e+14		-9.97759	-1.39686	-164.63	-23.4473
	0.9	0.0663872	0.0062	0.01705	0.03038	0	1000	140	16500	2350	4750	-0.00364728	0.0176933	0.00558	0.0421303	-0.0556616	0.000105259	0.0409722	-0.00379901	0.0102568	2.75	4.9	414.78	0.095139	5.62457e+06	30978.7	31570.1	362.236	4.43458e-06	-7.90465e+09	-7.22415e+07	-137413	73.8174	-0.00905143	-2.62427e+22	-4.48468e+19	2.3169e+16	-4.16541e+12	-1.85635e-06	1.03134e-09	-1.48475e+72	-0.00215319	7.94186e+07	329796350492482		-8.67427	-1.2144	-143.125	-20.3845
	0.99	0.0732983	0.0062	0.01705	0.03038	0	1000	140	16500	2350	4750	-0.0040453	0.0179179	0.006138	0.0419658	-0.0559043	0.000127862	0.0411638	-0.00378537	0.0100516	2.75	4.9	406.131	0.104653	5.11325e+06	30978.7	26091	329.305	5.36584e-06	-6.52045e+09	-6.5716e+07	-138396	81.1979	-0.0109522	-1.89735e+22	-3.5984e+19	2.00237e+16	-4.30824e+12	-2.25431e-06	1.39954e-09	-9.15047e+71	-0.00238004	7.21956e+07	2.62172e+14		-7.72551	-1.08157	-127.471	-18.155
	m	eq K5	a1	b2 = b1 + gB	c2 = c1+gC	w1	K1	K2	K3	K4	K5	x4	y	z = ma	t	u	a1-(x4+y+z+t+u)	b2-(x4+2y+u)	c2-(z+2t+u)	w1+(x4+2y+z+2t+2u)			A	B	C	D	E	F	G	a	b	g	d	e	t3	t2	t1	t0	m	n	discr III	lr	h	r		K1rec	K2rec	K3rec	K4rec
	0.01	#NUM!	0.0062	0.01705	0.03038	0	1000	140	16500	2350	4750	#NUM!	#NUM!	6.2e-05	#NUM!	#NUM!	#NUM!	#NUM!	#NUM!	#NUM!	2.75	4.9	500.309	0.0010571	5.06211e+08	30978.7	2.55718e+08	32601.2	5.47479e-10	-6.42619e+13	-6.35036e+09	-124231	0.820318	-1.11746e-06	-2.62035e+28	-4.4709e+23	3.23749e+18	-1.82069e+12	-2.20592e-10	1.14011e-15	3.69646e+84	#NUM!	#NUM!	#NUM!		#NUM!	#NUM!	#NUM!	#NUM!
	0.1	#NUM!	0.0062	0.01705	0.03038	0	1000	140	16500	2350	4750	#NUM!	#NUM!	0.00062	#NUM!	#NUM!	#NUM!	#NUM!	#NUM!	#NUM!	2.75	4.9	491.66	0.010571	5.06211e+07	30978.7	2.55718e+06	3260.12	5.47479e-08	-6.43174e+11	-6.37478e+08	-125849	8.20305	-0.000111746	-2.55121e+25	-4.40881e+21	3.11082e+17	-2.13187e+12	-2.21483e-08	1.16825e-12	2.79973e+78	#NUM!	#NUM!	#NUM!		#NUM!	#NUM!	#NUM!	#NUM!
	0.2	#NUM!	0.0062	0.01705	0.03038	0	1000	140	16500	2350	4750	#NUM!	#NUM!	0.00124	#NUM!	#NUM!	#NUM!	#NUM!	#NUM!	#NUM!	2.75	4.9	482.05	0.021142	2.53106e+07	30978.7	639294	1630.06	2.18992e-07	-1.60895e+11	-3.19975e+08	-127573	16.4058	-0.000446984	-3.09168e+24	-1.08317e+21	1.48626e+17	-2.45887e+12	-8.89879e-08	9.59488e-12	3.04294e+76	#NUM!	#NUM!	#NUM!		#NUM!	#NUM!	#NUM!	#NUM!
	0.3	#NUM!	0.0062	0.01705	0.03038	0	1000	140	16500	2350	4750	#NUM!	#NUM!	0.00186	#NUM!	#NUM!	#NUM!	#NUM!	#NUM!	#NUM!	2.75	4.9	472.44	0.031713	1.68737e+07	30978.7	284131	1086.71	4.92731e-07	-7.153e+10	-2.14057e+08	-129217	24.6083	-0.00100571	-8.86877e+23	-4.72169e+20	9.45634e+16	-2.76571e+12	-2.01107e-07	3.32188e-11	1.69506e+75	#NUM!	#NUM!	#NUM!		#NUM!	#NUM!	#NUM!	#NUM!
	0.4	#NUM!	0.0062	0.01705	0.03038	0	1000	140	16500	2350	4750	#NUM!	#NUM!	0.00248	#NUM!	#NUM!	#NUM!	#NUM!	#NUM!	#NUM!	2.75	4.9	462.83	0.042284	1.26553e+07	30978.7	159824	815.031	8.75966e-07	-4.02336e+10	-1.61034e+08	-130781	32.8105	-0.00178794	-3.6173e+23	-2.59993e+20	6.76019e+16	-3.05203e+12	-3.59084e-07	8.07156e-11	1.59196e+74	#NUM!	#NUM!	#NUM!		#NUM!	#NUM!	#NUM!	#NUM!
	0.5	#NUM!	0.0062	0.01705	0.03038	0	1000	140	16500	2350	4750	#NUM!	#NUM!	0.0031	#NUM!	#NUM!	#NUM!	#NUM!	#NUM!	#NUM!	2.75	4.9	453.22	0.052855	1.01242e+07	30978.7	102287	652.025	1.3687e-06	-2.57394e+10	-1.2917e+08	-132266	41.0125	-0.00279365	-1.78803e+23	-1.62571e+20	5.14829e+16	-3.31748e+12	-5.6349e-07	1.61494e-10	1.17646e+73	#NUM!	#NUM!	#NUM!		#NUM!	#NUM!	#NUM!	#NUM!
	0.6	0.0346601	0.0062	0.01705	0.03038	0	1000	140	16500	2350	4750	-0.00398509	-0.196139	0.00372	-0.173872	0.376487	-1.13355e-05	0.0368256	-0.00208339	0.0126878	2.75	4.9	443.61	0.063426	8.43686e+06	30978.7	71032.7	543.354	1.97092e-06	-1.78615e+10	-1.07885e+08	-133672	49.2141	-0.00402286	-9.97523e+22	-1.1009e+20	4.07867e+16	-3.56177e+12	-8.14881e-07	2.85696e-10	-3.89882e+72	-0.00141128	1.1891e+08	8.38638e+14		121.124	16.9574	1998.55	284.642
	0.7	0.0411625	0.0062	0.01705	0.03038	0	1000	140	16500	2350	4750	-0.00464097	-0.195811	0.00434	-0.174203	0.37653	-1.53996e-05	0.0367829	-0.0020847	0.0127318	2.75	4.9	434	0.073997	7.23159e+06	30978.7	52187.3	465.732	2.68265e-06	-1.31086e+10	-9.26454e+07	-134998	57.4155	-0.00547556	-6.04689e+22	-7.87198e+19	3.31906e+16	-3.78465e+12	-1.1138e-06	4.642e-10	-3.89148e+72	-0.00165608	1.0202e+08	5.92215e+14		104.314	14.604	1721.18	245.138
	0.8	0.0476519	0.0062	0.01705	0.03038	0	1000	140	16500	2350	4750	-0.00529454	-0.195475	0.00496	-0.174523	0.376553	-2.00768e-05	0.0367414	-0.00208605	0.0127747	2.75	4.9	424.39	0.084568	6.32764e+06	30978.7	39955.9	407.515	3.50386e-06	-1.0022e+10	-8.1184e+07	-136245	65.6166	-0.00715175	-3.89357e+22	-5.85451e+19	2.75331e+16	-3.98592e+12	-1.46079e-06	7.08624e-10	-2.50356e+72	-0.00190341	8.93216e+07	4.35297e+14		91.6916	12.8368	1512.91	215.475
	0.9	0.0541289	0.0062	0.01705	0.03038	0	1000	140	16500	2350	4750	-0.00594582	-0.19513	0.00558	-0.174834	0.376555	-2.53646e-05	0.0367009	-0.00208745	0.0128165	2.75	4.9	414.78	0.095139	5.62457e+06	30978.7	31570.1	362.236	4.43458e-06	-7.90465e+09	-7.22415e+07	-137413	73.8174	-0.00905143	-2.62427e+22	-4.48468e+19	2.3169e+16	-4.16541e+12	-1.85635e-06	1.03134e-09	-1.48475e+72	-0.00215319	7.94186e+07	329796350492482		81.8613	11.4606	1350.71	192.374
	0.99	0.059948	0.0062	0.01705	0.03038	0	1000	140	16500	2350	4750	-0.00653002	-0.194812	0.006138	-0.175104	0.376539	-3.06437e-05	0.0366654	-0.00208874	0.0128533	2.75	4.9	406.131	0.104653	5.11325e+06	30978.7	26091	329.305	5.36584e-06	-6.52045e+09	-6.5716e+07	-138396	81.1979	-0.0109522	-1.89735e+22	-3.5984e+19	2.00237e+16	-4.30824e+12	-2.25431e-06	1.39954e-09	-9.15047e+71	-0.00238004	7.21956e+07	2.62172e+14		74.7019	10.4583	1232.58	175.549
t3 ¹ 0, t2 ¹ 0
discr III > 0
			[A]in4	[B]in4	[C]in4	[H2O]in4						[AB]eq4	[AB2]eq4	[AC]eq4	[AC2]eq4	[ABC]eq4	[A]eq4	[B]eq4	[C]eq4	[H2O]eq4	[B]in4/[A]in4	[C]in4/[A]in4
	m	eq K5	a1	b2 = b1 + gB	c2 = c1+gC	w1	K1	K2	K3	K4	K5	x1	y	z = ma	t	u	a1-(x1+y+z+t+u)	b2-(x1+2y+u)	c2-(z+2t+u)	w1+(x1+2y+z+2t+2u)			A	B	C	D	E	F	G	a	b	g	d	e	t3	t2	t1	t0	m	n	discr III	ltrig	h	r		K1rec	K2rec	K3rec	K4rec
	1e-09	3.04317e-11	0.0062	0.01705	0.03038	0	1000	140	16500	2350	4750	2.10884e-13	0	6.2e-12	0	0	0.0062	0.01705	0.03038	6.41088e-12	2.75	4.9	501.27	1.0571e-10	5062113932738504	30978.7	2.55718e+22	3.26012e+11	5.47479e-24	-6.42546e+27	-6.34752e+16	-124047	8.20319e-08	-1.11746e-20	-2.62797e+49	-4.47741e+37	3.25168e+25	-1.78514e+12	-2.20493e-24	1.13697e-36	3.80405e+126	4.99837e-13	1.85561e+16	2.68325e+33		1.27893e-20	0	2.11023e-19	0
	0.1	0.0030392	0.0062	0.01705	0.03038	0	1000	140	16500	2350	4750	2.15145e-05	1.16805e-08	0.00062	9.86819e-06	6.92154e-07	0.00554791	0.0170278	0.0297396	0.000662659	2.75	4.9	491.66	0.010571	5.06211e+07	30978.7	2.55718e+06	3260.12	5.47479e-08	-6.43174e+11	-6.37478e+08	-125849	8.20305	-0.000111746	-2.55121e+25	-4.40881e+21	3.11082e+17	-2.13187e+12	-2.21483e-08	1.16825e-12	2.79973e+78	4.73674e-05	1.83297e+08	2.68995e+17		0.000150915	2.11281e-05	0.0024901	0.000354651
	0.2	0.00606943	0.0062	0.01705	0.03038	0	1000	140	16500	2350	4750	4.39903e-05	5.56563e-08	0.00124	4.49883e-05	3.22597e-06	0.00486774	0.0170027	0.0290468	0.00138053	2.75	4.9	482.05	0.021142	2.53106e+07	30978.7	639294	1630.06	2.18992e-07	-1.60895e+11	-3.19975e+08	-127573	16.4058	-0.000446984	-3.09168e+24	-1.08317e+21	1.48626e+17	-2.45887e+12	-8.89879e-08	9.59488e-12	3.04294e+76	8.90808e-05	9.05212e+07	6.73757e+16		0.000733767	0.000102727	0.0121072	0.00172435
	0.3	0.0090884	0.0062	0.01705	0.03038	0	1000	140	16500	2350	4750	6.7673e-05	1.54697e-07	0.00186	0.000118887	8.74302e-06	0.00414454	0.0169733	0.0282735	0.00218324	2.75	4.9	472.44	0.031713	1.68737e+07	30978.7	284131	1086.71	4.92731e-07	-7.153e+10	-2.14057e+08	-129217	24.6083	-0.00100571	-8.86877e+23	-4.72169e+20	9.45634e+16	-2.76571e+12	-2.01107e-07	3.32188e-11	1.69506e+75	0.000124144	5.96115e+07	2.99822e+16		0.00210027	0.000294038	0.0346544	0.00493563
	0.4	0.0120915	0.0062	0.01705	0.03038	0	1000	140	16500	2350	4750	9.30528e-05	3.6242e-07	0.00248	0.000261886	1.98617e-05	0.00334484	0.0169364	0.0273564	0.00313727	2.75	4.9	462.83	0.042284	1.26553e+07	30978.7	159824	815.031	8.75966e-07	-4.02336e+10	-1.61034e+08	-130781	32.8105	-0.00178794	-3.6173e+23	-2.59993e+20	6.76019e+16	-3.05203e+12	-3.59084e-07	8.07156e-11	1.59196e+74	0.000150502	4.41883e+07	1.68745e+16		0.00515331	0.000721464	0.0850297	0.0121103
	0.5	0.0150642	0.0062	0.01705	0.03038	0	1000	140	16500	2350	4750	0.00012166	8.82375e-07	0.0031	0.00058282	4.62325e-05	0.0023484	0.0168803	0.0260681	0.00448153	2.75	4.9	453.22	0.052855	1.01242e+07	30978.7	102287	652.025	1.3687e-06	-2.57394e+10	-1.2917e+08	-132266	41.0125	-0.00279365	-1.78803e+23	-1.62571e+20	5.14829e+16	-3.31748e+12	-5.6349e-07	1.61494e-10	1.17646e+73	0.00016174	3.50167e+07	1.07964e+16		0.0137538	0.00192553	0.226937	0.0323213
	0.6	#NUM!	0.0062	0.01705	0.03038	0	1000	140	16500	2350	4750	#NUM!	#NUM!	0.00372	#NUM!	#NUM!	#NUM!	#NUM!	#NUM!	#NUM!	2.75	4.9	443.61	0.063426	8.43686e+06	30978.7	71032.7	543.354	1.97092e-06	-1.78615e+10	-1.07885e+08	-133672	49.2141	-0.00402286	-9.97523e+22	-1.1009e+20	4.07867e+16	-3.56177e+12	-8.14881e-07	2.85696e-10	-3.89882e+72	#NUM!	#NUM!	#NUM!		#NUM!	#NUM!	#NUM!	#NUM!
	0.7	#NUM!	0.0062	0.01705	0.03038	0	1000	140	16500	2350	4750	#NUM!	#NUM!	0.00434	#NUM!	#NUM!	#NUM!	#NUM!	#NUM!	#NUM!	2.75	4.9	434	0.073997	7.23159e+06	30978.7	52187.3	465.732	2.68265e-06	-1.31086e+10	-9.26454e+07	-134998	57.4155	-0.00547556	-6.04689e+22	-7.87198e+19	3.31906e+16	-3.78465e+12	-1.1138e-06	4.642e-10	-3.89148e+72	#NUM!	#NUM!	#NUM!		#NUM!	#NUM!	#NUM!	#NUM!
	0.8	#NUM!	0.0062	0.01705	0.03038	0	1000	140	16500	2350	4750	#NUM!	#NUM!	0.00496	#NUM!	#NUM!	#NUM!	#NUM!	#NUM!	#NUM!	2.75	4.9	424.39	0.084568	6.32764e+06	30978.7	39955.9	407.515	3.50386e-06	-1.0022e+10	-8.1184e+07	-136245	65.6166	-0.00715175	-3.89357e+22	-5.85451e+19	2.75331e+16	-3.98592e+12	-1.46079e-06	7.08624e-10	-2.50356e+72	#NUM!	#NUM!	#NUM!		#NUM!	#NUM!	#NUM!	#NUM!
	0.9	#NUM!	0.0062	0.01705	0.03038	0	1000	140	16500	2350	4750	#NUM!	#NUM!	0.00558	#NUM!	#NUM!	#NUM!	#NUM!	#NUM!	#NUM!	2.75	4.9	414.78	0.095139	5.62457e+06	30978.7	31570.1	362.236	4.43458e-06	-7.90465e+09	-7.22415e+07	-137413	73.8174	-0.00905143	-2.62427e+22	-4.48468e+19	2.3169e+16	-4.16541e+12	-1.85635e-06	1.03134e-09	-1.48475e+72	#NUM!	#NUM!	#NUM!		#NUM!	#NUM!	#NUM!	#NUM!
	0.99	#NUM!	0.0062	0.01705	0.03038	0	1000	140	16500	2350	4750	#NUM!	#NUM!	0.006138	#NUM!	#NUM!	#NUM!	#NUM!	#NUM!	#NUM!	2.75	4.9	406.131	0.104653	5.11325e+06	30978.7	26091	329.305	5.36584e-06	-6.52045e+09	-6.5716e+07	-138396	81.1979	-0.0109522	-1.89735e+22	-3.5984e+19	2.00237e+16	-4.30824e+12	-2.25431e-06	1.39954e-09	-9.15047e+71	#NUM!	#NUM!	#NUM!		#NUM!	#NUM!	#NUM!	#NUM!
	m	eq K5	a1	b2 = b1 + gB	c2 = c1+gC	w1	K1	K2	K3	K4	K5	x2	y	z = ma	t	u	a1-(x2+y+z+t+u)	b2-(x2+2y+u)	c2-(z+2t+u)	w1+(x2+2y+z+2t+2u)			A	B	C	D	E	F	G	a	b	g	d	e	t3	t2	t1	t0	m	n	discr III	ltrig	h	r		K1rec	K2rec	K3rec	K4rec
	1e-12	0.000649729	0.0062	0.01705	0.03038	0	1000	140	16500	2350	4750	-3.70629e-15	0.0152327	6.2e-15	0.0433648	-0.0523975	0	0.0389822	-0.00395216	0.0124	2.75	4.9	501.27	1.0571e-13	5.06211e+18	30978.7	2.55718e+28	3.26012e+14	5.47479e-30	-6.42546e+33	-6.34752e+19	-124047	8.20319e-11	-1.11746e-26	-2.62797e+58	-4.47741e+43	3.25168e+28	-1.78514e+12	-2.20493e-30	1.13697e-45	3.80405e+144	4.99837e-16	1.85561e+19	2.68325e+39		271.847	-1.30735e+12	4485.47	-2.19449e+13
	0.1	0.00764067	0.0062	0.01705	0.03038	0	1000	140	16500	2350	4750	-0.000374592	0.0155241	0.00062	0.0432641	-0.0528348	1.26544e-06	0.0392113	-0.00393333	0.0121521	2.75	4.9	491.66	0.010571	5.06211e+07	30978.7	2.55718e+06	3260.12	5.47479e-08	-6.43174e+11	-6.37478e+08	-125849	8.20305	-0.000111746	-2.55121e+25	-4.40881e+21	3.11082e+17	-2.13187e+12	-2.21483e-08	1.16825e-12	2.79973e+78	4.73674e-05	1.83297e+08	2.68995e+17		-91.7398	-12.8436	-1513.71	-215.589
	0.2	0.0147123	0.0062	0.01705	0.03038	0	1000	140	16500	2350	4750	-0.000757043	0.0158112	0.00124	0.0431543	-0.0532536	5.07462e-06	0.0394381	-0.00391501	0.0119069	2.75	4.9	482.05	0.021142	2.53106e+07	30978.7	639294	1630.06	2.18992e-07	-1.60895e+11	-3.19975e+08	-127573	16.4058	-0.000446984	-3.09168e+24	-1.08317e+21	1.48626e+17	-2.45887e+12	-8.89879e-08	9.59488e-12	3.04294e+76	8.90808e-05	9.05212e+07	6.73757e+16		-45.0401	-6.30562	-743.162	-105.844
	0.3	0.0218635	0.0062	0.01705	0.03038	0	1000	140	16500	2350	4750	-0.00114726	0.0160941	0.00186	0.0430355	-0.0536537	1.14494e-05	0.0396628	-0.0038972	0.0116644	2.75	4.9	472.44	0.031713	1.68737e+07	30978.7	284131	1086.71	4.92731e-07	-7.153e+10	-2.14057e+08	-129217	24.6083	-0.00100571	-8.86877e+23	-4.72169e+20	9.45634e+16	-2.76571e+12	-2.01107e-07	3.32188e-11	1.69506e+75	0.000124144	5.96115e+07	2.99822e+16		-29.4682	-4.12555	-486.226	-69.2504
	0.4	0.0290932	0.0062	0.01705	0.03038	0	1000	140	16500	2350	4750	-0.00154515	0.0163724	0.00248	0.0429075	-0.0540352	2.04152e-05	0.0398855	-0.00387984	0.0114243	2.75	4.9	462.83	0.042284	1.26553e+07	30978.7	159824	815.031	8.75966e-07	-4.02336e+10	-1.61034e+08	-130781	32.8105	-0.00178794	-3.6173e+23	-2.59993e+20	6.76019e+16	-3.05203e+12	-3.59084e-07	8.07156e-11	1.59196e+74	0.000150502	4.41883e+07	1.68745e+16		-21.6786	-3.035	-357.696	-50.9446
	0.5	0.0364004	0.0062	0.01705	0.03038	0	1000	140	16500	2350	4750	-0.00195063	0.0166462	0.0031	0.0427705	-0.0543981	3.2001e-05	0.0401063	-0.00386291	0.0111866	2.75	4.9	453.22	0.052855	1.01242e+07	30978.7	102287	652.025	1.3687e-06	-2.57394e+10	-1.2917e+08	-132266	41.0125	-0.00279365	-1.78803e+23	-1.62571e+20	5.14829e+16	-3.31748e+12	-5.6349e-07	1.61494e-10	1.17646e+73	0.00016174	3.50167e+07	1.07964e+16		-17.002	-2.38027	-280.532	-39.9546
	0.6	#NUM!	0.0062	0.01705	0.03038	0	1000	140	16500	2350	4750	#NUM!	#NUM!	0.00372	#NUM!	#NUM!	#NUM!	#NUM!	#NUM!	#NUM!	2.75	4.9	443.61	0.063426	8.43686e+06	30978.7	71032.7	543.354	1.97092e-06	-1.78615e+10	-1.07885e+08	-133672	49.2141	-0.00402286	-9.97523e+22	-1.1009e+20	4.07867e+16	-3.56177e+12	-8.14881e-07	2.85696e-10	-3.89882e+72	#NUM!	#NUM!	#NUM!		#NUM!	#NUM!	#NUM!	#NUM!
	0.7	#NUM!	0.0062	0.01705	0.03038	0	1000	140	16500	2350	4750	#NUM!	#NUM!	0.00434	#NUM!	#NUM!	#NUM!	#NUM!	#NUM!	#NUM!	2.75	4.9	434	0.073997	7.23159e+06	30978.7	52187.3	465.732	2.68265e-06	-1.31086e+10	-9.26454e+07	-134998	57.4155	-0.00547556	-6.04689e+22	-7.87198e+19	3.31906e+16	-3.78465e+12	-1.1138e-06	4.642e-10	-3.89148e+72	#NUM!	#NUM!	#NUM!		#NUM!	#NUM!	#NUM!	#NUM!
	0.8	#NUM!	0.0062	0.01705	0.03038	0	1000	140	16500	2350	4750	#NUM!	#NUM!	0.00496	#NUM!	#NUM!	#NUM!	#NUM!	#NUM!	#NUM!	2.75	4.9	424.39	0.084568	6.32764e+06	30978.7	39955.9	407.515	3.50386e-06	-1.0022e+10	-8.1184e+07	-136245	65.6166	-0.00715175	-3.89357e+22	-5.85451e+19	2.75331e+16	-3.98592e+12	-1.46079e-06	7.08624e-10	-2.50356e+72	#NUM!	#NUM!	#NUM!		#NUM!	#NUM!	#NUM!	#NUM!
	0.9	#NUM!	0.0062	0.01705	0.03038	0	1000	140	16500	2350	4750	#NUM!	#NUM!	0.00558	#NUM!	#NUM!	#NUM!	#NUM!	#NUM!	#NUM!	2.75	4.9	414.78	0.095139	5.62457e+06	30978.7	31570.1	362.236	4.43458e-06	-7.90465e+09	-7.22415e+07	-137413	73.8174	-0.00905143	-2.62427e+22	-4.48468e+19	2.3169e+16	-4.16541e+12	-1.85635e-06	1.03134e-09	-1.48475e+72	#NUM!	#NUM!	#NUM!		#NUM!	#NUM!	#NUM!	#NUM!
	0.99	#NUM!	0.0062	0.01705	0.03038	0	1000	140	16500	2350	4750	#NUM!	#NUM!	0.006138	#NUM!	#NUM!	#NUM!	#NUM!	#NUM!	#NUM!	2.75	4.9	406.131	0.104653	5.11325e+06	30978.7	26091	329.305	5.36584e-06	-6.52045e+09	-6.5716e+07	-138396	81.1979	-0.0109522	-1.89735e+22	-3.5984e+19	2.00237e+16	-4.30824e+12	-2.25431e-06	1.39954e-09	-9.15047e+71	#NUM!	#NUM!	#NUM!		#NUM!	#NUM!	#NUM!	#NUM!
	m	eq K5	a1	b2 = b1 + gB	c2 = c1+gC	w1	K1	K2	K3	K4	K5	x3	y	z = ma	t	u	a1-(x3+y+z+t+u)	b2-(x3+2y+u)	c2-(z+2t+u)	w1+(x3+2y+z+2t+2u)			A	B	C	D	E	F	G	a	b	g	d	e	t3	t2	t1	t0	m	n	discr III	ltrig	h	r		K1rec	K2rec	K3rec	K4rec
	0.0001	-4.54546e-06	0.0062	0.01705	0.03038	0	1000	140	16500	2350	4750	3.31365e-08	1.56701e-05	6.2e-07	0.00558079	0.000602888	9.81007e-12	0.0164157	0.0186149	0.0123993	2.75	4.9	501.26	1.0571e-05	5.06211e+10	30978.7	2.55718e+12	3.26012e+06	5.47479e-14	-6.42547e+17	-6.34755e+11	-124049	0.00820319	-1.11746e-10	-2.62789e+34	-4.47734e+27	3.25154e+20	-1.7855e+12	-2.20494e-14	1.137e-21	3.80296e+96	4.99812e-08	1.85558e+11	2.68326e+23		2551.37	357.192	42097.6	5995.72
	0.0002	-1.6141e-06	0.0062	0.01705	0.03038	0	1000	140	16500	2350	4750	6.62711e-08	1.56675e-05	1.24e-06	0.00558022	0.000602809	3.92442e-11	0.0164158	0.0186155	0.0123987	2.75	4.9	501.251	2.1142e-05	2.53106e+10	30978.7	6.39294e+11	1.63006e+06	2.18992e-13	-1.60637e+17	-3.17379e+11	-124051	0.0164064	-4.46984e-10	-3.28477e+33	-1.11932e+27	1.6257e+20	-1.78586e+12	-8.81978e-14	9.09629e-21	5.94044e+94	9.99573e-08	9.2778e+10	6.70817e+22		1275.45	178.563	21044.9	2997.3
	0.00025	-1.48418e-07	0.0062	0.01705	0.03038	0	1000	140	16500	2350	4750	8.28377e-08	1.56663e-05	1.55e-06	0.00557993	0.000602769	6.13223e-11	0.0164158	0.0186158	0.0123984	2.75	4.9	501.246	2.64275e-05	2.02485e+10	30978.7	4.09148e+11	1.30405e+06	3.42174e-13	-1.02808e+17	-2.53904e+11	-124051	0.020508	-6.98413e-10	-1.68178e+33	-7.16359e+26	1.30053e+20	-1.78603e+12	-1.37809e-13	1.77664e-20	1.55703e+94	1.24943e-07	7.4222e+10	4.29324e+22		1020.26	142.837	16834.3	2397.62
	0.000255	-1.84882e-09	0.0062	0.01705	0.03038	0	1000	140	16500	2350	4750	8.44943e-08	1.56662e-05	1.581e-06	0.0055799	0.000602765	6.38e-11	0.0164158	0.0186158	0.0123983	2.75	4.9	501.245	2.6956e-05	1.98514e+10	30978.7	3.93261e+11	1.27848e+06	3.55998e-13	-9.88155e+16	-2.48925e+11	-124052	0.0209181	-7.26629e-10	-1.58478e+33	-6.88542e+26	1.27503e+20	-1.78605e+12	-1.43377e-13	1.88539e-20	1.38258e+94	1.27442e-07	7.27666e+10	4.12652e+22		1000.25	140.035	16504.1	2350.58
	0.00025506	-8.99926e-11	0.0062	0.01705	0.03038	0	1000	140	16500	2350	4750	8.45142e-08	1.56661e-05	1.58137e-06	0.0055799	0.000602765	6.38301e-11	0.0164158	0.0186158	0.0123983	2.75	4.9	501.245	2.69624e-05	1.98468e+10	30978.7	3.93076e+11	1.27818e+06	3.56166e-13	-9.8769e+16	-2.48867e+11	-124052	0.0209231	-7.26971e-10	-1.58366e+33	-6.88218e+26	1.27473e+20	-1.78605e+12	-1.43444e-13	1.88672e-20	1.38063e+94	1.27472e-07	7.27495e+10	4.12458e+22		1000.01	140.002	16500.2	2350.03
	0.000255063	-2.05129e-12	0.0062	0.01705	0.03038	0	1000	140	16500	2350	4750	8.45152e-08	1.56661e-05	1.58139e-06	0.0055799	0.000602765	6.38316e-11	0.0164158	0.0186158	0.0123983	2.75	4.9	501.245	2.69627e-05	1.98465e+10	30978.7	3.93066e+11	1.27816e+06	3.56174e-13	-9.87667e+16	-2.48864e+11	-124052	0.0209233	-7.26988e-10	-1.5836e+33	-6.88202e+26	1.27471e+20	-1.78605e+12	-1.43448e-13	1.88679e-20	1.38053e+94	1.27473e-07	7.27486e+10	4.12449e+22		1000	140	16500	2350
	0.000255063	-2.92464e-13	0.0062	0.01705	0.03038	0	1000	140	16500	2350	4750	8.45152e-08	1.56661e-05	1.58139e-06	0.0055799	0.000602765	6.38316e-11	0.0164158	0.0186158	0.0123983	2.75	4.9	501.245	2.69627e-05	1.98465e+10	30978.7	3.93066e+11	1.27816e+06	3.56174e-13	-9.87666e+16	-2.48864e+11	-124052	0.0209233	-7.26988e-10	-1.5836e+33	-6.88201e+26	1.27471e+20	-1.78605e+12	-1.43448e-13	1.88679e-20	1.38053e+94	1.27473e-07	7.27486e+10	4.12448e+22		1000	140	16500	2350
	0.000255063	-2.86404e-14	0.0062	0.01705	0.03038	0	1000	140	16500	2350	4750	8.45152e-08	1.56661e-05	1.58139e-06	0.0055799	0.000602765	6.38317e-11	0.0164158	0.0186158	0.0123983	2.75	4.9	501.245	2.69627e-05	1.98465e+10	30978.7	3.93066e+11	1.27816e+06	3.56174e-13	-9.87666e+16	-2.48864e+11	-124052	0.0209233	-7.26988e-10	-1.5836e+33	-6.88201e+26	1.27471e+20	-1.78605e+12	-1.43448e-13	1.88679e-20	1.38053e+94	1.27473e-07	7.27486e+10	4.12448e+22		999.999	140	16500	2350
	0.000255063	-2.0616e-16	0.0062	0.01705	0.03038	0	1000	140	16500	2350	4750	8.45152e-08	1.56661e-05	1.58139e-06	0.0055799	0.000602765	6.38316e-11	0.0164158	0.0186158	0.0123983	2.75	4.9	501.245	2.69627e-05	1.98465e+10	30978.7	3.93066e+11	1.27816e+06	3.56174e-13	-9.87666e+16	-2.48864e+11	-124052	0.0209233	-7.26988e-10	-1.5836e+33	-6.88201e+26	1.27471e+20	-1.78605e+12	-1.43448e-13	1.88679e-20	1.38053e+94	1.27473e-07	7.27486e+10	4.12448e+22		1000	140	16500	2350
	0.000255063	-6.18334e-20	0.0062	0.01705	0.03038	0	1000	140	16500	2350	4750	8.45152e-08	1.56661e-05	1.58139e-06	0.0055799	0.000602765	6.38316e-11	0.0164158	0.0186158	0.0123983	2.75	4.9	501.245	2.69627e-05	1.98465e+10	30978.7	3.93066e+11	1.27816e+06	3.56174e-13	-9.87666e+16	-2.48864e+11	-124052	0.0209233	-7.26988e-10	-1.5836e+33	-6.88201e+26	1.27471e+20	-1.78605e+12	-1.43448e-13	1.88679e-20	1.38053e+94	1.27473e-07	7.27486e+10	4.12448e+22		1000	140	16500	2350
	0.000255063	2.61733e-19	0.0062	0.01705	0.03038	0	1000	140	16500	2350	4750	8.45152e-08	1.56661e-05	1.58139e-06	0.0055799	0.000602765	6.38316e-11	0.0164158	0.0186158	0.0123983	2.75	4.9	501.245	2.69627e-05	1.98465e+10	30978.7	3.93066e+11	1.27816e+06	3.56174e-13	-9.87666e+16	-2.48864e+11	-124052	0.0209233	-7.26988e-10	-1.5836e+33	-6.88201e+26	1.27471e+20	-1.78605e+12	-1.43448e-13	1.88679e-20	1.38053e+94	1.27473e-07	7.27486e+10	4.12448e+22		1000	140	16500	2350
	0.000255063	2.83934e-17	0.0062	0.01705	0.03038	0	1000	140	16500	2350	4750	8.45152e-08	1.56661e-05	1.58139e-06	0.0055799	0.000602765	6.38316e-11	0.0164158	0.0186158	0.0123983	2.75	4.9	501.245	2.69627e-05	1.98465e+10	30978.7	3.93066e+11	1.27816e+06	3.56174e-13	-9.87666e+16	-2.48864e+11	-124052	0.0209233	-7.26988e-10	-1.5836e+33	-6.88201e+26	1.27471e+20	-1.78605e+12	-1.43448e-13	1.88679e-20	1.38053e+94	1.27473e-07	7.27486e+10	4.12448e+22		1000	140	16500	2350
	0.000255063	8.69742e-17	0.0062	0.01705	0.03038	0	1000	140	16500	2350	4750	8.45152e-08	1.56661e-05	1.58139e-06	0.0055799	0.000602765	6.38316e-11	0.0164158	0.0186158	0.0123983	2.75	4.9	501.245	2.69627e-05	1.98465e+10	30978.7	3.93066e+11	1.27816e+06	3.56174e-13	-9.87666e+16	-2.48864e+11	-124052	0.0209233	-7.26988e-10	-1.5836e+33	-6.88201e+26	1.27471e+20	-1.78605e+12	-1.43448e-13	1.88679e-20	1.38053e+94	1.27473e-07	7.27486e+10	4.12448e+22		1000	140	16500	2350
	0.000255063	6.73229e-16	0.0062	0.01705	0.03038	0	1000	140	16500	2350	4750	8.45152e-08	1.56661e-05	1.58139e-06	0.0055799	0.000602765	6.38316e-11	0.0164158	0.0186158	0.0123983	2.75	4.9	501.245	2.69627e-05	1.98465e+10	30978.7	3.93066e+11	1.27816e+06	3.56174e-13	-9.87666e+16	-2.48864e+11	-124052	0.0209233	-7.26988e-10	-1.5836e+33	-6.88201e+26	1.27471e+20	-1.78605e+12	-1.43448e-13	1.88679e-20	1.38053e+94	1.27473e-07	7.27486e+10	4.12448e+22		1000	140	16500	2350
	0.000255063	8.80086e-13	0.0062	0.01705	0.03038	0	1000	140	16500	2350	4750	8.45153e-08	1.56661e-05	1.58139e-06	0.0055799	0.000602765	6.38316e-11	0.0164158	0.0186158	0.0123983	2.75	4.9	501.245	2.69627e-05	1.98465e+10	30978.7	3.93066e+11	1.27816e+06	3.56174e-13	-9.87666e+16	-2.48864e+11	-124052	0.0209233	-7.26988e-10	-1.5836e+33	-6.88201e+26	1.27471e+20	-1.78605e+12	-1.43448e-13	1.88679e-20	1.38052e+94	1.27473e-07	7.27486e+10	4.12448e+22		1000	140	16500	2350
	0.000255064	2.72625e-11	0.0062	0.01705	0.03038	0	1000	140	16500	2350	4750	8.45155e-08	1.56661e-05	1.5814e-06	0.0055799	0.000602765	6.38321e-11	0.0164158	0.0186158	0.0123983	2.75	4.9	501.245	2.69628e-05	1.98464e+10	30978.7	3.93063e+11	1.27816e+06	3.56177e-13	-9.87659e+16	-2.48863e+11	-124052	0.0209234	-7.26993e-10	-1.58358e+33	-6.88196e+26	1.27471e+20	-1.78605e+12	-1.43449e-13	1.88681e-20	1.3805e+94	1.27474e-07	7.27483e+10	4.12445e+22		999.997	139.999	16499.9	2349.99
	0.00025507	2.03145e-10	0.0062	0.01705	0.03038	0	1000	140	16500	2350	4750	8.45175e-08	1.56661e-05	1.58143e-06	0.0055799	0.000602765	6.38351e-11	0.0164158	0.0186158	0.0123983	2.75	4.9	501.245	2.69634e-05	1.9846e+10	30978.7	3.93045e+11	1.27813e+06	3.56194e-13	-9.87613e+16	-2.48857e+11	-124052	0.0209239	-7.27028e-10	-1.58347e+33	-6.88164e+26	1.27468e+20	-1.78605e+12	-1.43456e-13	1.88694e-20	1.3803e+94	1.27477e-07	7.27466e+10	4.12426e+22		999.973	139.996	16499.6	2349.94
	0.0002551	1.08256e-09	0.0062	0.01705	0.03038	0	1000	140	16500	2350	4750	8.45275e-08	1.56661e-05	1.58162e-06	0.0055799	0.000602765	6.38501e-11	0.0164158	0.0186158	0.0123983	2.75	4.9	501.245	2.69666e-05	1.98436e+10	30978.7	3.92952e+11	1.27798e+06	3.56277e-13	-9.8738e+16	-2.48828e+11	-124052	0.0209263	-7.27199e-10	-1.58291e+33	-6.88002e+26	1.27453e+20	-1.78605e+12	-1.43489e-13	1.88761e-20	1.37933e+94	1.27492e-07	7.27381e+10	4.12329e+22		999.855	139.98	16497.6	2349.66
	0.000256	2.74649e-08	0.0062	0.01705	0.03038	0	1000	140	16500	2350	4750	8.48257e-08	1.56661e-05	1.5872e-06	0.0055799	0.000602764	6.43015e-11	0.0164158	0.0186159	0.0123983	2.75	4.9	501.245	2.70618e-05	1.97739e+10	30978.7	3.90194e+11	1.27349e+06	3.58796e-13	-9.8045e+16	-2.47953e+11	-124052	0.0210002	-7.32339e-10	-1.56628e+33	-6.83173e+26	1.27005e+20	-1.78606e+12	-1.44504e-13	1.90766e-20	1.35048e+94	1.27942e-07	7.24823e+10	4.09435e+22		996.338	139.487	16439.6	2341.4
	0.00026	1.4472e-07	0.0062	0.01705	0.03038	0	1000	140	16500	2350	4750	8.6151e-08	1.5666e-05	1.612e-06	0.00557987	0.000602761	6.63269e-11	0.0164158	0.0186159	0.0123983	2.75	4.9	501.245	2.74846e-05	1.94697e+10	30978.7	3.78281e+11	1.25389e+06	3.70096e-13	-9.50515e+16	-2.44138e+11	-124052	0.0213283	-7.55403e-10	-1.49509e+33	-6.62314e+26	1.25051e+20	-1.78607e+12	-1.49055e-13	1.99849e-20	1.23051e+94	1.2994e-07	7.13672e+10	3.96934e+22		981.003	137.34	16186.5	2305.36
	0.0003	1.31727e-06	0.0062	0.01705	0.03038	0	1000	140	16500	2350	4750	9.94038e-08	1.5665e-05	1.86e-06	0.00557965	0.00060273	8.83086e-11	0.0164158	0.0186161	0.012398	2.75	4.9	501.241	3.1713e-05	1.68737e+10	30978.7	2.84131e+11	1.08671e+06	4.92731e-13	-7.13942e+16	-2.11587e+11	-124052	0.0246096	-1.00571e-09	-9.73238e+32	-4.97468e+26	1.08375e+20	-1.78621e+12	-1.98446e-13	3.07008e-20	5.21371e+93	1.49928e-07	6.18513e+10	2.98142e+22		850.139	119.019	14027.3	1997.83
	0.001	2.18374e-05	0.0062	0.01705	0.03038	0	1000	140	16500	2350	4750	3.31278e-07	1.56474e-05	6.2e-06	0.00557565	0.000602174	9.81911e-10	0.0164162	0.0186203	0.0123935	2.75	4.9	501.174	0.00010571	5.06211e+09	30978.7	2.55718e+10	326012	5.47479e-12	-6425532825408446	-6.3478e+10	-124065	0.0820319	-1.11746e-08	-2.62721e+31	-4.47676e+25	3.25026e+19	-1.78871e+12	-2.20502e-12	1.13729e-18	3.79321e+90	4.99583e-07	1.85538e+10	2.68333e+21		254.707	35.659	4202.67	598.562
	0.1	0.00293299	0.0062	0.01705	0.03038	0	1000	140	16500	2350	4750	3.21654e-05	1.32269e-05	0.00062	0.0049994	0.000524254	1.09509e-05	0.0164671	0.0192369	0.0117259	2.75	4.9	491.66	0.010571	5.06211e+07	30978.7	2.55718e+06	3260.12	5.47479e-08	-6.43174e+11	-6.37478e+08	-125849	8.20305	-0.000111746	-2.55121e+25	-4.40881e+21	3.11082e+17	-2.13187e+12	-2.21483e-08	1.16825e-12	2.79973e+78	4.73674e-05	1.83297e+08	2.68995e+17		2.09156	0.292818	34.5107	4.91516
	0.2	0.00589209	0.0062	0.01705	0.03038	0	1000	140	16500	2350	4750	6.23465e-05	1.09107e-05	0.00124	0.00439065	0.000446216	4.98768e-05	0.0165196	0.0199125	0.0109979	2.75	4.9	482.05	0.021142	2.53106e+07	30978.7	639294	1630.06	2.18992e-07	-1.60895e+11	-3.19975e+08	-127573	16.4058	-0.000446984	-3.09168e+24	-1.08317e+21	1.48626e+17	-2.45887e+12	-8.89879e-08	9.59488e-12	3.04294e+76	8.90808e-05	9.05212e+07	6.73757e+16		0.832192	0.116507	13.7312	1.95565
	0.3	0.00887124	0.0062	0.01705	0.03038	0	1000	140	16500	2350	4750	9.03966e-05	8.68736e-06	0.00186	0.00374167	0.000367562	0.000131688	0.0165747	0.0206691	0.0101862	2.75	4.9	472.44	0.031713	1.68737e+07	30978.7	284131	1086.71	4.92731e-07	-7.153e+10	-2.14057e+08	-129217	24.6083	-0.00100571	-8.86877e+23	-4.72169e+20	9.45634e+16	-2.76571e+12	-2.01107e-07	3.32188e-11	1.69506e+75	0.000124144	5.96115e+07	2.99822e+16		0.421867	0.0590614	6.96081	0.991389
	0.4	0.0118742	0.0062	0.01705	0.03038	0	1000	140	16500	2350	4750	0.000115919	6.49046e-06	0.00248	0.00302222	0.000285532	0.000289842	0.0166356	0.02157	0.0092244	2.75	4.9	462.83	0.042284	1.26553e+07	30978.7	159824	815.031	8.75966e-07	-4.02336e+10	-1.61034e+08	-130781	32.8105	-0.00178794	-3.6173e+23	-2.59993e+20	6.76019e+16	-3.05203e+12	-3.59084e-07	8.07156e-11	1.59196e+74	0.000150502	4.41883e+07	1.68745e+16		0.221765	0.0310471	3.65912	0.521148
	0.5	0.0149145	0.0062	0.01705	0.03038	0	1000	140	16500	2350	4750	0.000137471	4.10495e-06	0.0031	0.00212355	0.000190344	0.000644534	0.016714	0.0228426	0.00787346	2.75	4.9	453.22	0.052855	1.01242e+07	30978.7	102287	652.025	1.3687e-06	-2.57394e+10	-1.2917e+08	-132266	41.0125	-0.00279365	-1.78803e+23	-1.62571e+20	5.14829e+16	-3.31748e+12	-5.6349e-07	1.61494e-10	1.17646e+73	0.00016174	3.50167e+07	1.07964e+16		0.100474	0.0140663	1.65782	0.236114
	0.6	#NUM!	0.0062	0.01705	0.03038	0	1000	140	16500	2350	4750	#NUM!	#NUM!	0.00372	#NUM!	#NUM!	#NUM!	#NUM!	#NUM!	#NUM!	2.75	4.9	443.61	0.063426	8.43686e+06	30978.7	71032.7	543.354	1.97092e-06	-1.78615e+10	-1.07885e+08	-133672	49.2141	-0.00402286	-9.97523e+22	-1.1009e+20	4.07867e+16	-3.56177e+12	-8.14881e-07	2.85696e-10	-3.89882e+72	#NUM!	#NUM!	#NUM!		#NUM!	#NUM!	#NUM!	#NUM!
	0.7	#NUM!	0.0062	0.01705	0.03038	0	1000	140	16500	2350	4750	#NUM!	#NUM!	0.00434	#NUM!	#NUM!	#NUM!	#NUM!	#NUM!	#NUM!	2.75	4.9	434	0.073997	7.23159e+06	30978.7	52187.3	465.732	2.68265e-06	-1.31086e+10	-9.26454e+07	-134998	57.4155	-0.00547556	-6.04689e+22	-7.87198e+19	3.31906e+16	-3.78465e+12	-1.1138e-06	4.642e-10	-3.89148e+72	#NUM!	#NUM!	#NUM!		#NUM!	#NUM!	#NUM!	#NUM!
	0.8	#NUM!	0.0062	0.01705	0.03038	0	1000	140	16500	2350	4750	#NUM!	#NUM!	0.00496	#NUM!	#NUM!	#NUM!	#NUM!	#NUM!	#NUM!	2.75	4.9	424.39	0.084568	6.32764e+06	30978.7	39955.9	407.515	3.50386e-06	-1.0022e+10	-8.1184e+07	-136245	65.6166	-0.00715175	-3.89357e+22	-5.85451e+19	2.75331e+16	-3.98592e+12	-1.46079e-06	7.08624e-10	-2.50356e+72	#NUM!	#NUM!	#NUM!		#NUM!	#NUM!	#NUM!	#NUM!
	0.9	#NUM!	0.0062	0.01705	0.03038	0	1000	140	16500	2350	4750	#NUM!	#NUM!	0.00558	#NUM!	#NUM!	#NUM!	#NUM!	#NUM!	#NUM!	2.75	4.9	414.78	0.095139	5.62457e+06	30978.7	31570.1	362.236	4.43458e-06	-7.90465e+09	-7.22415e+07	-137413	73.8174	-0.00905143	-2.62427e+22	-4.48468e+19	2.3169e+16	-4.16541e+12	-1.85635e-06	1.03134e-09	-1.48475e+72	#NUM!	#NUM!	#NUM!		#NUM!	#NUM!	#NUM!	#NUM!
	0.99	#NUM!	0.0062	0.01705	0.03038	0	1000	140	16500	2350	4750	#NUM!	#NUM!	0.006138	#NUM!	#NUM!	#NUM!	#NUM!	#NUM!	#NUM!	2.75	4.9	406.131	0.104653	5.11325e+06	30978.7	26091	329.305	5.36584e-06	-6.52045e+09	-6.5716e+07	-138396	81.1979	-0.0109522	-1.89735e+22	-3.5984e+19	2.00237e+16	-4.30824e+12	-2.25431e-06	1.39954e-09	-9.15047e+71	#NUM!	#NUM!	#NUM!		#NUM!	#NUM!	#NUM!	#NUM!
	m	eq K5	a1	b2 = b1 + gB	c2 = c1+gC	w1	K1	K2	K3	K4	K5	x4	y	z = ma	t	u	a1-(x4+y+z+t+u)	b2-(x4+2y+u)	c2-(z+2t+u)	w1+(x4+2y+z+2t+2u)			A	B	C	D	E	F	G	a	b	g	d	e	t3	t2	t1	t0	m	n	discr III	ltrig	h	r		K1rec	K2rec	K3rec	K4rec
	0.01	-0.00399976	0.0062	0.01705	0.03038	0	1000	140	16500	2350	4750	-6.71343e-05	-0.197897	6.2e-05	-0.171707	0.375809	-3.18844e-09	0.0371015	-0.00207661	0.0124051	2.75	4.9	500.309	0.0010571	5.06211e+08	30978.7	2.55718e+08	32601.2	5.47479e-10	-6.42619e+13	-6.35036e+09	-124231	0.820318	-1.11746e-06	-2.62035e+28	-4.4709e+23	3.23749e+18	-1.82069e+12	-2.20592e-10	1.14011e-15	3.69646e+84	4.97293e-06	1.85334e+09	2.684e+19		7040.06	985.609	116161	16544.1
	0.07	-4.30415e-05	0.0062	0.01705	0.03038	0	1000	140	16500	2350	4750	-0.000469421	-0.197732	0.000434	-0.171944	0.375911	-1.56019e-07	0.0370715	-0.00207723	0.0124357	2.75	4.9	494.543	0.0073997	7.23159e+07	30978.7	5.21873e+06	4657.32	2.68265e-08	-1.31226e+12	-9.09552e+08	-125317	5.74217	-5.47556e-05	-7.50543e+25	-9.04124e+21	4.50402e+17	-2.0299e+12	-1.08381e-08	3.97499e-13	2.62183e+79	3.37194e-05	2.62823e+08	5.48594e+17		1009.29	141.301	16653.3	2371.84
	0.0706	-3.50524e-06	0.0062	0.01705	0.03038	0	1000	140	16500	2350	4750	-0.000473439	-0.19773	0.00043772	-0.171946	0.375912	-1.58702e-07	0.0370712	-0.00207723	0.012436	2.75	4.9	494.485	0.00746313	7.17013e+07	30978.7	5.1304e+06	4617.74	2.72883e-08	-1.29006e+12	-9.01845e+08	-125328	5.79138	-5.56982e-05	-7.31438e+25	-8.88738e+21	4.46455e+17	-2.03196e+12	-1.1025e-08	4.07874e-13	2.48624e+79	3.39972e-05	2.6057e+08	5.39317e+17		1000.75	140.105	16512.4	2351.76
	0.0707	3.08409e-06	0.0062	0.01705	0.03038	0	1000	140	16500	2350	4750	-0.000474109	-0.19773	0.00043834	-0.171947	0.375912	-1.59152e-07	0.0370711	-0.00207723	0.0124361	2.75	4.9	494.476	0.0074737	7.15999e+07	30978.7	5.1159e+06	4611.21	2.73657e-08	-1.28641e+12	-9.00573e+08	-125329	5.79959	-5.58561e-05	-7.28317e+25	-8.86211e+21	4.45803e+17	-2.0323e+12	-1.10563e-08	4.09621e-13	2.46444e+79	3.40435e-05	2.60198e+08	5.37794e+17		999.341	139.908	16489.1	2348.45
	0.071	2.2852e-05	0.0062	0.01705	0.03038	0	1000	140	16500	2350	4750	-0.000476118	-0.197729	0.0004402	-0.171948	0.375913	-1.60504e-07	0.037071	-0.00207724	0.0124362	2.75	4.9	494.447	0.00750541	7.12974e+07	30978.7	5.07276e+06	4591.72	2.75984e-08	-1.27557e+12	-8.96779e+08	-125335	5.8242	-5.63312e-05	-7.19059e+25	-8.78696e+21	4.4386e+17	-2.03333e+12	-1.11505e-08	4.14891e-13	2.40034e+79	3.41823e-05	2.59089e+08	5.33262e+17		995.136	139.319	16419.7	2338.57
	0.08	0.000615818	0.0062	0.01705	0.03038	0	1000	140	16500	2350	4750	-0.000536382	-0.197704	0.000496	-0.171983	0.375928	-2.03733e-07	0.0370665	-0.00207733	0.0124408	2.75	4.9	493.582	0.0084568	6.32764e+07	30978.7	3.99559e+06	4075.15	3.50386e-08	-1.00479e+12	-7.96191e+08	-125495	6.56246	-7.15175e-05	-5.013e+25	-6.91118e+21	3.92349e+17	-2.06409e+12	-1.41622e-08	5.9495e-13	1.13986e+79	3.83238e-05	2.29687e+08	4.20116e+17		883.647	123.711	14580.2	2076.57
	0.1	0.00193303	0.0062	0.01705	0.03038	0	1000	140	16500	2350	4750	-0.000670231	-0.197648	0.00062	-0.172061	0.375959	-3.18189e-07	0.0370567	-0.00207754	0.0124509	2.75	4.9	491.66	0.010571	5.06211e+07	30978.7	2.55718e+06	3260.12	5.47479e-08	-6.43174e+11	-6.37478e+08	-125849	8.20305	-0.000111746	-2.55121e+25	-4.40881e+21	3.11082e+17	-2.13187e+12	-2.21483e-08	1.16825e-12	2.79973e+78	4.73674e-05	1.83297e+08	2.68995e+17		707.739	99.0834	11677.7	1663.19
	0.2	0.00850922	0.0062	0.01705	0.03038	0	1000	140	16500	2350	4750	-0.00133801	-0.197363	0.00124	-0.172444	0.376107	-1.26993e-06	0.0370081	-0.00207862	0.0125005	2.75	4.9	482.05	0.021142	2.53106e+07	30978.7	639294	1630.06	2.18992e-07	-1.60895e+11	-3.19975e+08	-127573	16.4058	-0.000446984	-3.09168e+24	-1.08317e+21	1.48626e+17	-2.45887e+12	-8.89879e-08	9.59488e-12	3.04294e+76	8.90808e-05	9.05212e+07	6.73757e+16		355.887	49.8242	5872.14	836.335
	0.3	0.0150694	0.0062	0.01705	0.03038	0	1000	140	16500	2350	4750	-0.00200336	-0.19707	0.00186	-0.172817	0.376233	-2.85118e-06	0.0369607	-0.00207975	0.0125491	2.75	4.9	472.44	0.031713	1.68737e+07	30978.7	284131	1086.71	4.92731e-07	-7.153e+10	-2.14057e+08	-129217	24.6083	-0.00100571	-8.86877e+23	-4.72169e+20	9.45634e+16	-2.76571e+12	-2.01107e-07	3.32188e-11	1.69506e+75	0.000124144	5.96115e+07	2.99822e+16		238.564	33.399	3936.31	560.626
	0.4	0.0216142	0.0062	0.01705	0.03038	0	1000	140	16500	2350	4750	-0.00266631	-0.196768	0.00248	-0.173179	0.376338	-5.05816e-06	0.0369145	-0.00208092	0.0125964	2.75	4.9	462.83	0.042284	1.26553e+07	30978.7	159824	815.031	8.75966e-07	-4.02336e+10	-1.61034e+08	-130781	32.8105	-0.00178794	-3.6173e+23	-2.59993e+20	6.76019e+16	-3.05203e+12	-3.59084e-07	8.07156e-11	1.59196e+74	0.000150502	4.41883e+07	1.68745e+16		179.874	25.1823	2967.91	422.703
	0.5	0.0281442	0.0062	0.01705	0.03038	0	1000	140	16500	2350	4750	-0.00332687	-0.196458	0.0031	-0.17353	0.376423	-7.88737e-06	0.0368695	-0.00208213	0.0126426	2.75	4.9	453.22	0.052855	1.01242e+07	30978.7	102287	652.025	1.3687e-06	-2.57394e+10	-1.2917e+08	-132266	41.0125	-0.00279365	-1.78803e+23	-1.62571e+20	5.14829e+16	-3.31748e+12	-5.6349e-07	1.61494e-10	1.17646e+73	0.00016174	3.50167e+07	1.07964e+16		144.636	20.249	2386.49	339.894
	0.6	#NUM!	0.0062	0.01705	0.03038	0	1000	140	16500	2350	4750	#NUM!	#NUM!	0.00372	#NUM!	#NUM!	#NUM!	#NUM!	#NUM!	#NUM!	2.75	4.9	443.61	0.063426	8.43686e+06	30978.7	71032.7	543.354	1.97092e-06	-1.78615e+10	-1.07885e+08	-133672	49.2141	-0.00402286	-9.97523e+22	-1.1009e+20	4.07867e+16	-3.56177e+12	-8.14881e-07	2.85696e-10	-3.89882e+72	#NUM!	#NUM!	#NUM!		#NUM!	#NUM!	#NUM!	#NUM!
	0.7	#NUM!	0.0062	0.01705	0.03038	0	1000	140	16500	2350	4750	#NUM!	#NUM!	0.00434	#NUM!	#NUM!	#NUM!	#NUM!	#NUM!	#NUM!	2.75	4.9	434	0.073997	7.23159e+06	30978.7	52187.3	465.732	2.68265e-06	-1.31086e+10	-9.26454e+07	-134998	57.4155	-0.00547556	-6.04689e+22	-7.87198e+19	3.31906e+16	-3.78465e+12	-1.1138e-06	4.642e-10	-3.89148e+72	#NUM!	#NUM!	#NUM!		#NUM!	#NUM!	#NUM!	#NUM!
	0.8	#NUM!	0.0062	0.01705	0.03038	0	1000	140	16500	2350	4750	#NUM!	#NUM!	0.00496	#NUM!	#NUM!	#NUM!	#NUM!	#NUM!	#NUM!	2.75	4.9	424.39	0.084568	6.32764e+06	30978.7	39955.9	407.515	3.50386e-06	-1.0022e+10	-8.1184e+07	-136245	65.6166	-0.00715175	-3.89357e+22	-5.85451e+19	2.75331e+16	-3.98592e+12	-1.46079e-06	7.08624e-10	-2.50356e+72	#NUM!	#NUM!	#NUM!		#NUM!	#NUM!	#NUM!	#NUM!
	0.9	#NUM!	0.0062	0.01705	0.03038	0	1000	140	16500	2350	4750	#NUM!	#NUM!	0.00558	#NUM!	#NUM!	#NUM!	#NUM!	#NUM!	#NUM!	2.75	4.9	414.78	0.095139	5.62457e+06	30978.7	31570.1	362.236	4.43458e-06	-7.90465e+09	-7.22415e+07	-137413	73.8174	-0.00905143	-2.62427e+22	-4.48468e+19	2.3169e+16	-4.16541e+12	-1.85635e-06	1.03134e-09	-1.48475e+72	#NUM!	#NUM!	#NUM!		#NUM!	#NUM!	#NUM!	#NUM!
	0.99	#NUM!	0.0062	0.01705	0.03038	0	1000	140	16500	2350	4750	#NUM!	#NUM!	0.006138	#NUM!	#NUM!	#NUM!	#NUM!	#NUM!	#NUM!	2.75	4.9	406.131	0.104653	5.11325e+06	30978.7	26091	329.305	5.36584e-06	-6.52045e+09	-6.5716e+07	-138396	81.1979	-0.0109522	-1.89735e+22	-3.5984e+19	2.00237e+16	-4.30824e+12	-2.25431e-06	1.39954e-09	-9.15047e+71	#NUM!	#NUM!	#NUM!		#NUM!	#NUM!	#NUM!	#NUM!
[truncated: 12 more columns]
