# Supplementary material for: Transfer of structural units through imine exchanges, in solution or without solvent: successive transiminations, stimuli (pH)-modulated covalent switches, and mathematical models
Source: Front Chem. 2026 Apr 13;13:1241625. doi: 10.3389/fchem.2025.1241625 (PMC13112204; doi:10.3389/fchem.2025.1241625)
Supplement: Supplementary file 1 [file Supplementaryfile1.zip › Supplementary Material/g-S1-St7-pH-crv.xlsx]

## Sheet: Feuil1
Influence of the pH										^							^
Concentration of species at equilibrium as a function of the pH: [species]eq = f(pH)
Step 7
Set S1		general approach			paper -> section 5.3.
Data taken from files "g-S1-St7-pH0" to "g-S1-St7-pH14"
			[A]in	[B]in	[C]in	[H2O]in	[H+]eq	pH													pH	[AB]eq	[AB2]eq	[AC]eq	[AC2]eq	[ABC]eq	[BH+]eq	[CH+]eq	[A]eq	[B]eq	[C]eq	[H2O]eq
	r	eq K1	a	b	c	w	h		K1	K2	K3	K4	K5	K6	K7	K1h	K2h	K3h	K4h	K5h		x	y	z	t	u = f(r)	v	s	a-(x+y+z+t+u)	b-(x+2y+u+v)	c-(z+2t+u+s)	w+(x+2y+z+2t+2u)	F	G	H	I	J	K	L	M	a	b	g	d	e	t3	t2	t1	t0
u3 discr III > 0	2.53389e-11	9.27524e-14	0.0062	0.01705	0.03038	0	1	0	1000	140	16500	2350	4750	8.51138e-06	2.51189e-11	0.00851131	0.00119158	4.14461e-07	5.90293e-08	1.19315e-07	0	0.000839259	1.84586e-05	7.6764e-08	1.57101e-13	3.47171e-09	0.0161737	0.0303799	0.0053422	1.3766e-07	7.63108e-13	0.00087626	1.53149e+12	3.14916e+12	-2.60686e+10	-39652.2	0.000145118	2.68022e+10	8.51131e-06	2.51189e-11	3.15187e+13	9.58846e+07	-92.8723	6.79337e-07	-1.24311e-15	2.00965e+24	-1.9372e+18	1.41699e+10	-25.9748
u3 discr III > 0	2.54424e-10	-1.42378e-15	0.0062	0.01705	0.03038	0	0.1	1	1000	140	16500	2350	4750	8.51138e-06	2.51189e-11	0.0851066	0.0119149	4.14461e-06	5.90293e-07	1.19315e-06	1	0.00207848	0.000152388	2.09661e-07	1.57743e-12	3.16085e-08	0.0146655	0.0303798	0.00396889	1.24823e-06	7.63105e-12	0.00238353	1.52526e+11	3.13635e+11	-2.59605e+10	-39490.9	0.00145107	2.66911e+10	8.51066e-05	2.51189e-10	3.12579e+14	9.50987e+08	-926.639	6.7652e-05	-1.24292e-12	2.01474e+27	-1.87335e+21	1.36608e+14	-2.55467e+06
u2 discr III < 0	2.37972e-09	1.86288e-15	0.0062	0.01705	0.03038	0	0.01	2	1000	140	16500	2350	4750	8.51138e-06	2.51189e-11	0.850414	0.119058	4.14461e-05	5.90293e-06	1.19315e-05	2	0.00345658	0.000915364	4.35092e-07	1.47543e-11	2.36924e-07	0.0117524	0.0303793	0.00182738	1.0003e-05	7.63094e-11	0.00528822	1.6307e+10	3.35318e+10	-2.77341e+10	-42221.9	0.0144996	2.85145e+10	0.000850414	2.51189e-09	3567471452784897	1.08621e+10	-11169.9	0.00722728	-1.24102e-09	3.74876e+30	-2.79088e+24	1.61997e+18	-3.32764e+11
u2 discr III < 0	1.66346e-08	-7.01018e-14	0.0062	0.01705	0.03038	0	0.001	3	1000	140	16500	2350	4750	8.51138e-06	2.51189e-11	8.43955	1.18154	0.000414461	5.90293e-05	0.000119315	3	0.00279743	0.0030406	5.10803e-07	1.03134e-10	1.14165e-06	0.00810128	0.0303783	0.00036032	6.89531e-05	7.6307e-10	0.00888142	2.33286e+09	4.79701e+09	-3.93746e+10	-60409.2	0.143894	4.04826e+10	0.00843955	2.51189e-08	7.1906e+16	2.20638e+11	-306545	1.02598	-1.22224e-06	7.26329e+34	-1.10509e+29	-1.47218e+22	-1.35191e+17
u2 discr III < 0	6.88494e-08	-1.93663e-14	0.0062	0.01705	0.03038	0	0.0001	4	1000	140	16500	2350	4750	8.51138e-06	2.51189e-11	78.4377	10.9813	0.00414461	0.000590293	0.00119315	4	0.000956342	0.0052158	2.71251e-07	4.26867e-10	3.04201e-06	0.00521514	0.0303767	2.4549e-05	0.000443881	7.63028e-09	0.0113943	5.63638e+08	1.159e+09	-8.84162e+10	-146012	1.33736	9.09042e+10	0.0784377	2.51189e-07	3.62573e+18	1.19748e+13	-3.16023e+07	230.318	-0.00105576	3.14275e+40	-2.2108e+35	-2.2812e+29	-3.43724e+23
u2 discr III < 0	3.06621e-07	1.0248e-14	0.0062	0.01705	0.03038	0	1e-05	5	1000	140	16500	2350	4750	8.51138e-06	2.51189e-11	459.792	64.3708	0.041446	0.00590292	0.0119314	5	0.000230422	0.00596134	1.29009e-07	1.90105e-09	6.86313e-06	0.00264164	0.0303729	1.2469e-06	0.0022484	7.62933e-08	0.012167	1.26561e+08	2.60244e+08	-1.16372e+11	-328141	7.83945	1.19647e+11	0.459792	2.51188e-06	6.28104e+19	3.5419e+14	-2.10187e+09	30296	-0.362775	1.18765e+45	-2.29249e+40	-4.47656e+34	-1.03161e+29
u2 discr III < 0	8.45696e-06	-6.68261e-14	0.0062	0.01705	0.03038	0	1e-06	6	1000	140	16500	2350	4750	8.51138e-06	2.51189e-11	894.863	125.281	0.414451	0.0590278	0.119312	6	0.000123022	0.00603994	3.59369e-07	5.24332e-08	3.62805e-05	0.000505797	0.0303425	3.508e-07	0.00430503	7.62169e-07	0.0122759	4.58867e+06	9.43557e+06	-8.20854e+09	-119698	15.2574	8.43963e+09	0.894863	2.51182e-05	3.12503e+18	9.10993e+13	-2.84472e+09	212804	-13.741	2.06211e+43	-2.15067e+39	-2.19619e+34	-2.55557e+29
u2 discr III < 0	0.000589969	-5.65679e-15	0.0062	0.01705	0.03038	0	1e-07	7	1000	140	16500	2350	4750	8.51138e-06	2.51189e-11	988.387	138.374	4.14357	0.590145	1.19285	7	0.000101733	0.00579501	2.53406e-06	3.65781e-06	0.000296819	5.87761e-05	0.0300658	2.50033e-07	0.00500266	7.55218e-06	0.0122952	65776.7	135255	-1.29465e+08	-18010.4	16.852	1.33124e+08	0.988387	0.000251126	7771943025651066	2.15557e+12	-5.14579e+08	324230	-167.595	2.01175e+38	-1.61732e+35	-1.57685e+31	-1.59576e+27
u2 discr III < 0	0.0228227	5.97049e-15	0.0062	0.01705	0.03038	0	1e-08	8	1000	140	16500	2350	4750	8.51138e-06	2.51189e-11	998.826	139.836	41.3423	5.88814	11.9016	8	5.8412e-05	0.00438388	1.04046e-05	0.000141501	0.00160569	7.76651e-06	0.0284095	1.08962e-07	0.00661037	7.13615e-05	0.012331	1700.33	3496.35	-3.25212e+06	-5349.26	17.03	3.3477e+06	0.998826	0.00250559	4.893e+13	1.59539e+11	-1.80395e+08	739280	-1707.68	2.3853e+34	-6.48337e+31	-6.17264e+28	-7.0207e+25
u2 discr III < 0	0.230046	2.95645e-15	0.0062	0.01705	0.03038	0	1e-09	9	1000	140	16500	2350	4750	8.51138e-06	2.51189e-11	999.883	139.984	404.306	57.5829	116.391	9	1.35622e-05	0.00163465	1.25601e-05	0.00142629	0.00311293	1.25161e-06	0.023804	1.5753e-08	0.010653	0.00059793	0.0123738	168.689	346.87	-197096	-4860.37	17.048	206588	0.999883	0.0245034	1.75606e+12	8.9389e+10	-9.81295e+08	7.51167e+06	-16735.6	1.51571e+33	-1.30723e+31	9.07818e+28	-2.3281e+26
u3 discr III > 0	0.668516	-4.36038e-14	0.0062	0.01705	0.03038	0	1e-10	10	1000	140	16500	2350	4750	8.51138e-06	2.51189e-11	999.988	139.998	3312.54	471.786	953.61	10	1.18816e-06	0.000198664	5.38072e-06	0.0041448	0.00184997	1.73901e-07	0.0161727	9.94867e-10	0.0148013	0.00406239	0.0123934	58.0483	119.363	279301	-9734.44	17.0498	-276034	0.999988	0.20076	2.88184e+13	-1.82581e+12	-7.6229e+10	2.21222e+08	-137146	-2.06605e+37	-9.49058e+35	2.73911e+33	-1.86753e+30
u3 discr III > 0	0.867305	-5.18797e-14	0.0062	0.01705	0.03038	0	1e-11	11	1000	140	16500	2350	4750	8.51138e-06	2.51189e-11	999.999	140	11801.7	1680.84	3397.45	11	1.53539e-07	2.80915e-05	2.10612e-06	0.00537729	0.00079236	1.90348e-08	0.00536206	1.17489e-10	0.0162013	0.0134689	0.0123977	44.7434	92.0049	996325	-22309.5	17.05	-993807	0.999999	0.715253	1.30832e+15	-5.45715e+13	-2.1502e+12	2.35401e+09	-488624	-7.44354e+41	-3.09483e+40	3.37783e+37	-8.70507e+33
u3 discr III > 0	0.896564	3.51427e-15	0.0062	0.01705	0.03038	0	1e-12	12	1000	140	16500	2350	4750	8.51138e-06	2.51189e-11	1000	140	15868.3	2260.03	4568.14	12	9.07001e-08	1.67879e-05	1.63632e-06	0.0055587	0.000622786	1.92607e-09	0.000713591	6.85958e-11	0.0163935	0.0179246	0.0123983	43.2832	89.0023	1.32575e+06	-28204.8	17.05	-1.32331e+06	1	0.961713	3.11501e+15	-1.23714e+14	-4.91607e+12	4.16382e+09	-656995	-9.14828e+42	-3.79684e+41	3.20806e+38	-6.40616e+34
u3 discr III > 0	0.899641	-5.02394e-14	0.0062	0.01705	0.03038	0	1e-13	13	1000	140	16500	2350	4750	8.51138e-06	2.51189e-11	1000	140	16434.6	2340.68	4731.16	13	8.51382e-08	1.5777e-05	1.58714e-06	0.00557777	0.000604779	1.92843e-10	7.3826e-05	6.43078e-11	0.0164136	0.0185443	0.0123983	43.1352	88.6979	1.37144e+06	-29023.7	17.05	-1.36901e+06	1	0.996035	3452438311871784	-1.36425e+14	-5.42685e+12	4.45629e+09	-680442	-1.23383e+43	-5.12038e+41	4.19473e+38	-8.12244e+34
u3 discr III > 0	0.89995	-1.48934e-14	0.0062	0.01705	0.03038	0	1e-14	14	1000	140	16500	2350	4750	8.51138e-06	2.51189e-11	1000	140	16493.4	2349.06	4748.11	14	8.45849e-08	1.56772e-05	1.5821e-06	0.00557969	0.000602967	1.92866e-11	7.40824e-06	6.38842e-11	0.0164156	0.0186087	0.0123983	43.1204	88.6675	1.37619e+06	-29108.8	17.05	-1.37376e+06	1	0.999602	3.48884e+15	-1.37793e+14	-5.48188e+12	4.48725e+09	-682879	-1.27207e+43	-5.27904e+41	4.31107e+38	-8.32151e+34
[truncated: 41 more columns]
