# Supplementary material for: Transfer of structural units through imine exchanges, in solution or without solvent: successive transiminations, stimuli (pH)-modulated covalent switches, and mathematical models
Source: Front Chem. 2026 Apr 13;13:1241625. doi: 10.3389/fchem.2025.1241625 (PMC13112204; doi:10.3389/fchem.2025.1241625)
Supplement: Supplementary file 1 [file Supplementaryfile1.zip › Supplementary Material/g-S1-St7-pH0.xlsx]

## Sheet: Feuil1
Influence of the pH
pH = 0	Step 7
Set S1		general approach				paper -> section 5.3.					Inputs: a, b, c, w, K1 to K5, pH, r
t3 ¹ 0, t2 ¹ 0
discr III < 0
			[A]in	[B]in	[C]in	[H2O]in	[H+]eq	pH													[AB]eq	[AB2]eq	[AC]eq	[AC2]eq	[ABC]eq	[BH+]eq	[CH+]eq	[A]eq	[B]eq	[C]eq	[H2O]eq
	r	eq K1	a	b	c	w	h		K1	K2	K3	K4	K5	K6	K7	K1h	K2h	K3h	K4h	K5h	x	y	z	t	u1	v	s	a-(x+y+z+t+u)	b-(x+2y+u+v)	c-(z+2t+u+s)	w+(x+2y+z+2t+2u)	F	G	H	I	J	K	L	M	a	b	g	d	e	t3	t2	t1	t0	m
	9.4e-10	0.370188	0.0062	0.01705	0.03038	0	1	0	1000	140	16500	2350	4750	8.51138e-06	2.51189e-11	0.00851131	0.00119158	4.14461e-07	5.90293e-08	1.19315e-07	-0.735969	0.619828	2.23746e-06	5.828e-12	-3.8748e-06	-0.48663	0.0303816	0.122342	-4.14189e-06	7.6315e-13	0.503683	4.12832e+10	8.48896e+10	-7.02712e+08	-1068.88	0.000145118	7.22487e+08	8.51131e-06	2.51189e-11	2.29028e+10	69674.1	-0.0690818	1.83123e-08	-1.24311e-15	8.56018e+14	-7.24541e+08	188.919	-1.37148e-05	-1.8107e-14
	1e-07	0.000448925	0.0062	0.01705	0.03038	0	1	0	1000	140	16500	2350	4750	8.51138e-06	2.51189e-11	0.00851131	0.00119158	4.14461e-07	5.90293e-08	1.19315e-07	-0.0173671	0.0216184	2.91597e-06	6.2e-10	-7.46382e-06	-0.00881211	0.0303845	0.00195325	-7.50033e-08	7.63223e-13	0.0258576	3.88062e+08	7.97963e+08	-6.6055e+06	-10.0559	0.000145118	6.79138e+06	8.51131e-06	2.51189e-11	2.02369e+06	6.16125	-2.13874e-05	1.72029e-10	-1.24311e-15	6936.65	-0.0816794	-8.7684e-08	-1.07079e-13	-5.88579e-11
	1e-05	0.000108982	0.0062	0.01705	0.03038	0	1	0	1000	140	16500	2350	4750	8.51138e-06	2.51189e-11	0.00851131	0.00119158	4.14461e-07	5.90293e-08	1.19315e-07	-0.00616953	0.0119657	1.39236e-05	6.2e-08	-5.55289e-05	-0.000656396	0.0304215	0.000445341	-5.58684e-09	7.64153e-13	0.0176649	3.88062e+06	7.97963e+06	-66055	-0.108985	0.000145118	67913.8	8.51131e-06	2.51189e-11	202.369	0.00066454	-1.54876e-07	1.61392e-12	-1.24311e-15	6.12367e-07	-8.33598e-10	-1.13436e-15	-1.07609e-21	-6.19538e-07
	0.00022	#NUM!	0.0062	0.01705	0.03038	0	1	0	1000	140	16500	2350	4750	8.51138e-06	2.51189e-11	0.00851131	0.00119158	4.14461e-07	5.90293e-08	1.19315e-07	#NUM!	#NUM!	#NUM!	1.364e-06	#NUM!	#NUM!	#NUM!	#NUM!	#NUM!	#NUM!	#NUM!	176392	362710	-3002.5	-0.0130779	0.000145118	3086.99	8.51131e-06	2.51189e-11	0.418117	3.49493e-06	-7.01088e-09	-2.91966e-14	-1.24311e-15	1.88697e-16	-3.55954e-15	-1.4875e-20	-1.55404e-26	-118.615
	0.00023	#NUM!	0.0062	0.01705	0.03038	0	1	0	1000	140	16500	2350	4750	8.51138e-06	2.51189e-11	0.00851131	0.00119158	4.14461e-07	5.90293e-08	1.19315e-07	#NUM!	#NUM!	#NUM!	1.426e-06	#NUM!	#NUM!	#NUM!	#NUM!	#NUM!	#NUM!	#NUM!	168723	346940	-2871.96	-0.0128793	0.000145118	2952.77	8.51131e-06	2.51189e-11	0.38255	3.29008e-06	-6.70587e-09	-3.25985e-14	-1.24311e-15	-4.36875e-15	-2.97972e-15	-1.28516e-20	-1.38627e-26	-0.155062
	0.1	#NUM!	0.0062	0.01705	0.03038	0	1	0	1000	140	16500	2350	4750	8.51138e-06	2.51189e-11	0.00851131	0.00119158	4.14461e-07	5.90293e-08	1.19315e-07	#NUM!	#NUM!	#NUM!	0.00062	#NUM!	#NUM!	#NUM!	#NUM!	#NUM!	#NUM!	#NUM!	388.062	797.963	-6.6055	-0.00852095	0.000145118	6.79138	8.51131e-06	2.51189e-11	2.02369e-06	4.89666e-09	-1.21996e-11	-1.07268e-13	-1.24311e-15	-2.91341e-24	-8.50779e-26	-1.11712e-28	-5.30919e-32	-0.000245911
	0.2	#NUM!	0.0062	0.01705	0.03038	0	1	0	1000	140	16500	2350	4750	8.51138e-06	2.51189e-11	0.00851131	0.00119158	4.14461e-07	5.90293e-08	1.19315e-07	#NUM!	#NUM!	#NUM!	0.00124	#NUM!	#NUM!	#NUM!	#NUM!	#NUM!	#NUM!	#NUM!	194.031	398.981	-3.30275	-0.00851592	0.000145118	3.39569	8.51131e-06	2.51189e-11	5.05922e-07	2.44679e-09	-4.4854e-12	-1.07354e-13	-1.24311e-15	-1.82967e-25	-5.42427e-27	-1.39278e-29	-1.32729e-32	-0.000216844
	0.3	#NUM!	0.0062	0.01705	0.03038	0	1	0	1000	140	16500	2350	4750	8.51138e-06	2.51189e-11	0.00851131	0.00119158	4.14461e-07	5.90293e-08	1.19315e-07	#NUM!	#NUM!	#NUM!	0.00186	#NUM!	#NUM!	#NUM!	#NUM!	#NUM!	#NUM!	#NUM!	129.354	265.988	-2.20183	-0.00851425	0.000145118	2.26379	8.51131e-06	2.51189e-11	2.24854e-07	1.63085e-09	-1.91401e-12	-1.07383e-13	-1.24311e-15	-3.62888e-26	-1.09275e-27	-4.11728e-30	-5.89909e-33	-0.0001888
	0.4	#NUM!	0.0062	0.01705	0.03038	0	1	0	1000	140	16500	2350	4750	8.51138e-06	2.51189e-11	0.00851131	0.00119158	4.14461e-07	5.90293e-08	1.19315e-07	#NUM!	#NUM!	#NUM!	0.00248	#NUM!	#NUM!	#NUM!	#NUM!	#NUM!	#NUM!	#NUM!	97.0155	199.491	-1.65137	-0.00851341	0.000145118	1.69784	8.51131e-06	2.51189e-11	1.2648e-07	1.22301e-09	-6.28312e-13	-1.07397e-13	-1.24311e-15	-1.15265e-26	-3.52548e-28	-1.73312e-30	-3.31824e-33	-0.000161473
	0.5	#NUM!	0.0062	0.01705	0.03038	0	1	0	1000	140	16500	2350	4750	8.51138e-06	2.51189e-11	0.00851131	0.00119158	4.14461e-07	5.90293e-08	1.19315e-07	#NUM!	#NUM!	#NUM!	0.0031	#NUM!	#NUM!	#NUM!	#NUM!	#NUM!	#NUM!	#NUM!	77.6124	159.593	-1.3211	-0.00851291	0.000145118	1.35828	8.51131e-06	2.51189e-11	8.09475e-08	9.78346e-10	1.43105e-13	-1.07406e-13	-1.24311e-15	-4.73912e-27	-1.47209e-28	-8.85409e-31	-2.12367e-33	-0.000134797
	0.6	#NUM!	0.0062	0.01705	0.03038	0	1	0	1000	140	16500	2350	4750	8.51138e-06	2.51189e-11	0.00851131	0.00119158	4.14461e-07	5.90293e-08	1.19315e-07	#NUM!	#NUM!	#NUM!	0.00372	#NUM!	#NUM!	#NUM!	#NUM!	#NUM!	#NUM!	#NUM!	64.677	132.994	-1.10092	-0.00851257	0.000145118	1.1319	8.51131e-06	2.51189e-11	5.62135e-08	8.15254e-10	6.57383e-13	-1.07412e-13	-1.24311e-15	-2.29399e-27	-7.23561e-29	-5.1127e-31	-1.47477e-33	-0.00010875
	0.7	#NUM!	0.0062	0.01705	0.03038	0	1	0	1000	140	16500	2350	4750	8.51138e-06	2.51189e-11	0.00851131	0.00119158	4.14461e-07	5.90293e-08	1.19315e-07	#NUM!	#NUM!	#NUM!	0.00434	#NUM!	#NUM!	#NUM!	#NUM!	#NUM!	#NUM!	#NUM!	55.4374	113.995	-0.943642	-0.00851233	0.000145118	0.970196	8.51131e-06	2.51189e-11	4.12997e-08	6.98768e-10	1.02472e-12	-1.07416e-13	-1.24311e-15	-1.24282e-27	-3.97983e-29	-3.21264e-31	-1.08351e-33	-8.33173e-05
	0.8	#NUM!	0.0062	0.01705	0.03038	0	1	0	1000	140	16500	2350	4750	8.51138e-06	2.51189e-11	0.00851131	0.00119158	4.14461e-07	5.90293e-08	1.19315e-07	#NUM!	#NUM!	#NUM!	0.00496	#NUM!	#NUM!	#NUM!	#NUM!	#NUM!	#NUM!	#NUM!	48.5077	99.7453	-0.825687	-0.00851215	0.000145118	0.848922	8.51131e-06	2.51189e-11	3.16201e-08	6.11409e-10	1.30023e-12	-1.07419e-13	-1.24311e-15	-7.31198e-28	-2.37676e-29	-2.14752e-31	-8.29559e-34	-5.84924e-05
	0.9	#NUM!	0.0062	0.01705	0.03038	0	1	0	1000	140	16500	2350	4750	8.51138e-06	2.51189e-11	0.00851131	0.00119158	4.14461e-07	5.90293e-08	1.19315e-07	#NUM!	#NUM!	#NUM!	0.00558	#NUM!	#NUM!	#NUM!	#NUM!	#NUM!	#NUM!	#NUM!	43.118	88.6625	-0.733944	-0.00851201	0.000145118	0.754597	8.51131e-06	2.51189e-11	2.49838e-08	5.43465e-10	1.51451e-12	-1.07421e-13	-1.24311e-15	-4.58151e-28	-1.5114e-29	-1.50498e-31	-6.55454e-34	-3.4269e-05
	0.99	#NUM!	0.0062	0.01705	0.03038	0	1	0	1000	140	16500	2350	4750	8.51138e-06	2.51189e-11	0.00851131	0.00119158	4.14461e-07	5.90293e-08	1.19315e-07	#NUM!	#NUM!	#NUM!	0.006138	#NUM!	#NUM!	#NUM!	#NUM!	#NUM!	#NUM!	#NUM!	39.1982	80.6023	-0.667222	-0.00851191	0.000145118	0.685997	8.51131e-06	2.51189e-11	2.06478e-08	4.94053e-10	1.67035e-12	-1.07423e-13	-1.24311e-15	-3.13947e-28	-1.0494e-29	-1.12849e-31	-5.41697e-34	-1.29782e-05
	r	eq K1	a	b	c	w	h		K1	K2	K3	K4	K5	K6	K7	K1h	K2h	K3h	K4h	K5h	x	y	z	t	u2	v	s	a-(x+y+z+t+u)	b-(x+2y+u+v)	c-(z+2t+u+s)	w+(x+2y+z+2t+2u)	F	G	H	I	J	K	L	M	a	b	g	d	e	t3	t2	t1	t0	m
	1e-10	#NUM!	0.0062	0.01705	0.03038	0	1	0	1000	140	16500	2350	4750	8.51138e-06	2.51189e-11	0.00851131	0.00119158	4.14461e-07	5.90293e-08	1.19315e-07	#NUM!	#NUM!	#NUM!	6.2e-13	#NUM!	#NUM!	#NUM!	#NUM!	#NUM!	#NUM!	#NUM!	3.88062e+11	7.97963e+11	-6.6055e+09	-10047.4	0.000145118	6.79138e+09	8.51131e-06	2.51189e-11	2.02369e+12	6.15636e+06	-5.97447	1.72136e-07	-1.24311e-15	5.36703e+20	-5.11166e+14	1.4725e+07	-0.107079	-2.7493e-13
	9.5e-10	-1.13988e-05	0.0062	0.01705	0.03038	0	1	0	1000	140	16500	2350	4750	8.51138e-06	2.51189e-11	0.00851131	0.00119158	4.14461e-07	5.90293e-08	1.19315e-07	0.00299467	0.000456886	3.37112e-07	5.89e-12	1.05759e-07	0.0131413	0.0303796	0.002748	1.11851e-07	7.63098e-13	0.00390899	4.08486e+10	8.39961e+10	-6.95315e+08	-1057.63	0.000145118	7.14882e+08	8.51131e-06	2.51189e-11	2.24231e+10	68215	-0.0676522	1.81195e-08	-1.24311e-15	8.04228e+14	-6.79881e+08	179.051	-1.31464e-05	-1.5587e-14
	1e-09	-1.17466e-05	0.0062	0.01705	0.03038	0	1	0	1000	140	16500	2350	4750	8.51138e-06	2.51189e-11	0.00851131	0.00119158	4.14461e-07	5.90293e-08	1.19315e-07	0.00302724	0.000475795	3.42614e-07	6.2e-12	1.10728e-07	0.0130709	0.0303795	0.00269651	1.11252e-07	7.63098e-13	0.00397939	3.88062e+10	7.97963e+10	-6.6055e+08	-1004.75	0.000145118	6.79138e+08	8.51131e-06	2.51189e-11	2.02369e+10	61564	-0.0611332	1.72135e-08	-1.24311e-15	5.94386e+14	-4.9948e+08	138.034	-1.07079e-05	-3.15441e-15
	1e-08	-2.55379e-05	0.0062	0.01705	0.03038	0	1	0	1000	140	16500	2350	4750	8.51138e-06	2.51189e-11	0.00851131	0.00119158	4.14461e-07	5.90293e-08	1.19315e-07	0.00323792	0.00233115	5.23538e-07	6.2e-11	7.75059e-07	0.00914893	0.0303787	0.000629635	7.787e-08	7.63077e-13	0.00790229	3.88062e+09	7.97963e+09	-6.6055e+07	-100.483	0.000145118	6.79138e+07	8.51131e-06	2.51189e-11	2.02369e+08	615.684	-0.000750187	1.72126e-09	-1.24311e-15	1.17119e+09	-1125.55	0.000458635	-1.07079e-09	8.37348e-14
	1e-07	-5.56619e-07	0.0062	0.01705	0.03038	0	1	0	1000	140	16500	2350	4750	8.51138e-06	2.51189e-11	0.00851131	0.00119158	4.14461e-07	5.90293e-08	1.19315e-07	4.50529e-05	0.0061509	1.41815e-08	6.2e-10	3.98125e-06	0.00469912	0.030376	4.61992e-08	3.9996e-08	7.63008e-13	0.0123548	3.88062e+08	7.97963e+08	-6.6055e+06	-10.0559	0.000145118	6.79138e+06	8.51131e-06	2.51189e-11	2.02369e+06	6.16125	-2.13874e-05	1.72029e-10	-1.24311e-15	6936.65	-0.0816794	-8.7684e-08	-1.07079e-13	-5.88579e-11
	1.03e-07	6.25088e-08	0.0062	0.01705	0.03038	0	1	0	1000	140	16500	2350	4750	8.51138e-06	2.51189e-11	0.00851131	0.00119158	4.14461e-07	5.90293e-08	1.19315e-07	-5.03899e-06	0.00620098	-1.60324e-09	6.386e-10	4.05694e-06	0.00464898	0.0303759	5.73263e-10	3.95692e-08	7.63008e-13	0.012405	3.76759e+08	7.74721e+08	-6.4131e+06	-9.76328	0.000145118	6.59357e+06	8.51131e-06	2.51189e-11	1.90752e+06	5.8077	-2.05959e-05	1.67015e-10	-1.24311e-15	5970.22	-0.0726023	-7.82928e-08	-9.51379e-14	-6.24084e-11
	1e-06	4.79875e-05	0.0062	0.01705	0.03038	0	1	0	1000	140	16500	2350	4750	8.51138e-06	2.51189e-11	0.00851131	0.00119158	4.14461e-07	5.90293e-08	1.19315e-07	-0.00314705	0.00918324	-2.56374e-06	6.2e-09	1.53832e-05	0.00181517	0.0303672	0.000150987	1.54496e-08	7.62786e-13	0.0152476	3.88062e+07	7.97963e+07	-660550	-1.01325	0.000145118	679138	8.51131e-06	2.51189e-11	20236.9	0.0620526	-1.60242e-06	1.71062e-11	-1.24311e-15	0.0643321	-8.31653e-06	-1.02035e-11	-1.07084e-17	-5.72928e-09
	1e-05	7.64507e-05	0.0062	0.01705	0.03038	0	1	0	1000	140	16500	2350	4750	8.51138e-06	2.51189e-11	0.00851131	0.00119158	4.14461e-07	5.90293e-08	1.19315e-07	-0.00463963	0.010512	-1.11714e-05	6.2e-08	5.20466e-05	0.000613564	0.030339	0.000286688	5.22228e-09	7.62078e-13	0.0164774	3.88062e+06	7.97963e+06	-66055	-0.108985	0.000145118	67913.8	8.51131e-06	2.51189e-11	202.369	0.00066454	-1.54876e-07	1.61392e-12	-1.24311e-15	6.12367e-07	-8.33598e-10	-1.13436e-15	-1.07609e-21	-6.19538e-07
	0.0001	8.90977e-05	0.0062	0.01705	0.03038	0	1	0	1000	140	16500	2350	4750	8.51138e-06	2.51189e-11	0.00851131	0.00119158	4.14461e-07	5.90293e-08	1.19315e-07	-0.00524636	0.0109653	-3.91125e-05	6.2e-07	0.000168097	0.000197583	0.0302498	0.000351417	1.6817e-09	7.59837e-13	0.0169826	388062	797963	-6605.5	-0.0185583	0.000145118	6791.38	8.51131e-06	2.51189e-11	2.02369	1.10469e-05	-1.54311e-08	6.4696e-14	-1.24311e-15	3.50082e-12	-8.33812e-14	-2.14232e-19	-1.60171e-25	-0.000189154
	0.001	#NUM!	0.0062	0.01705	0.03038	0	1	0	1000	140	16500	2350	4750	8.51138e-06	2.51189e-11	0.00851131	0.00119158	4.14461e-07	5.90293e-08	1.19315e-07	#NUM!	#NUM!	#NUM!	6.2e-06	#NUM!	#NUM!	#NUM!	#NUM!	#NUM!	#NUM!	#NUM!	38806.2	79796.3	-660.55	-0.00951564	0.000145118	679.138	8.51131e-06	2.51189e-11	0.0202369	5.50613e-07	-1.53966e-09	-9.02268e-14	-1.24311e-15	-2.26815e-16	-8.33984e-18	-1.22085e-22	-5.41626e-28	-0.000450125
	0.1	#NUM!	0.0062	0.01705	0.03038	0	1	0	1000	140	16500	2350	4750	8.51138e-06	2.51189e-11	0.00851131	0.00119158	4.14461e-07	5.90293e-08	1.19315e-07	#NUM!	#NUM!	#NUM!	0.00062	#NUM!	#NUM!	#NUM!	#NUM!	#NUM!	#NUM!	#NUM!	388.062	797.963	-6.6055	-0.00852095	0.000145118	6.79138	8.51131e-06	2.51189e-11	2.02369e-06	4.89666e-09	-1.21996e-11	-1.07268e-13	-1.24311e-15	-2.91341e-24	-8.50779e-26	-1.11712e-28	-5.30919e-32	-0.000245911
	0.2	#NUM!	0.0062	0.01705	0.03038	0	1	0	1000	140	16500	2350	4750	8.51138e-06	2.51189e-11	0.00851131	0.00119158	4.14461e-07	5.90293e-08	1.19315e-07	#NUM!	#NUM!	#NUM!	0.00124	#NUM!	#NUM!	#NUM!	#NUM!	#NUM!	#NUM!	#NUM!	194.031	398.981	-3.30275	-0.00851592	0.000145118	3.39569	8.51131e-06	2.51189e-11	5.05922e-07	2.44679e-09	-4.4854e-12	-1.07354e-13	-1.24311e-15	-1.82967e-25	-5.42427e-27	-1.39278e-29	-1.32729e-32	-0.000216844
	0.3	#NUM!	0.0062	0.01705	0.03038	0	1	0	1000	140	16500	2350	4750	8.51138e-06	2.51189e-11	0.00851131	0.00119158	4.14461e-07	5.90293e-08	1.19315e-07	#NUM!	#NUM!	#NUM!	0.00186	#NUM!	#NUM!	#NUM!	#NUM!	#NUM!	#NUM!	#NUM!	129.354	265.988	-2.20183	-0.00851425	0.000145118	2.26379	8.51131e-06	2.51189e-11	2.24854e-07	1.63085e-09	-1.91401e-12	-1.07383e-13	-1.24311e-15	-3.62888e-26	-1.09275e-27	-4.11728e-30	-5.89909e-33	-0.0001888
	0.4	#NUM!	0.0062	0.01705	0.03038	0	1	0	1000	140	16500	2350	4750	8.51138e-06	2.51189e-11	0.00851131	0.00119158	4.14461e-07	5.90293e-08	1.19315e-07	#NUM!	#NUM!	#NUM!	0.00248	#NUM!	#NUM!	#NUM!	#NUM!	#NUM!	#NUM!	#NUM!	97.0155	199.491	-1.65137	-0.00851341	0.000145118	1.69784	8.51131e-06	2.51189e-11	1.2648e-07	1.22301e-09	-6.28312e-13	-1.07397e-13	-1.24311e-15	-1.15265e-26	-3.52548e-28	-1.73312e-30	-3.31824e-33	-0.000161473
	0.5	#NUM!	0.0062	0.01705	0.03038	0	1	0	1000	140	16500	2350	4750	8.51138e-06	2.51189e-11	0.00851131	0.00119158	4.14461e-07	5.90293e-08	1.19315e-07	#NUM!	#NUM!	#NUM!	0.0031	#NUM!	#NUM!	#NUM!	#NUM!	#NUM!	#NUM!	#NUM!	77.6124	159.593	-1.3211	-0.00851291	0.000145118	1.35828	8.51131e-06	2.51189e-11	8.09475e-08	9.78346e-10	1.43105e-13	-1.07406e-13	-1.24311e-15	-4.73912e-27	-1.47209e-28	-8.85409e-31	-2.12367e-33	-0.000134797
	0.6	#NUM!	0.0062	0.01705	0.03038	0	1	0	1000	140	16500	2350	4750	8.51138e-06	2.51189e-11	0.00851131	0.00119158	4.14461e-07	5.90293e-08	1.19315e-07	#NUM!	#NUM!	#NUM!	0.00372	#NUM!	#NUM!	#NUM!	#NUM!	#NUM!	#NUM!	#NUM!	64.677	132.994	-1.10092	-0.00851257	0.000145118	1.1319	8.51131e-06	2.51189e-11	5.62135e-08	8.15254e-10	6.57383e-13	-1.07412e-13	-1.24311e-15	-2.29399e-27	-7.23561e-29	-5.1127e-31	-1.47477e-33	-0.00010875
	0.7	#NUM!	0.0062	0.01705	0.03038	0	1	0	1000	140	16500	2350	4750	8.51138e-06	2.51189e-11	0.00851131	0.00119158	4.14461e-07	5.90293e-08	1.19315e-07	#NUM!	#NUM!	#NUM!	0.00434	#NUM!	#NUM!	#NUM!	#NUM!	#NUM!	#NUM!	#NUM!	55.4374	113.995	-0.943642	-0.00851233	0.000145118	0.970196	8.51131e-06	2.51189e-11	4.12997e-08	6.98768e-10	1.02472e-12	-1.07416e-13	-1.24311e-15	-1.24282e-27	-3.97983e-29	-3.21264e-31	-1.08351e-33	-8.33173e-05
	0.8	#NUM!	0.0062	0.01705	0.03038	0	1	0	1000	140	16500	2350	4750	8.51138e-06	2.51189e-11	0.00851131	0.00119158	4.14461e-07	5.90293e-08	1.19315e-07	#NUM!	#NUM!	#NUM!	0.00496	#NUM!	#NUM!	#NUM!	#NUM!	#NUM!	#NUM!	#NUM!	48.5077	99.7453	-0.825687	-0.00851215	0.000145118	0.848922	8.51131e-06	2.51189e-11	3.16201e-08	6.11409e-10	1.30023e-12	-1.07419e-13	-1.24311e-15	-7.31198e-28	-2.37676e-29	-2.14752e-31	-8.29559e-34	-5.84924e-05
	0.9	#NUM!	0.0062	0.01705	0.03038	0	1	0	1000	140	16500	2350	4750	8.51138e-06	2.51189e-11	0.00851131	0.00119158	4.14461e-07	5.90293e-08	1.19315e-07	#NUM!	#NUM!	#NUM!	0.00558	#NUM!	#NUM!	#NUM!	#NUM!	#NUM!	#NUM!	#NUM!	43.118	88.6625	-0.733944	-0.00851201	0.000145118	0.754597	8.51131e-06	2.51189e-11	2.49838e-08	5.43465e-10	1.51451e-12	-1.07421e-13	-1.24311e-15	-4.58151e-28	-1.5114e-29	-1.50498e-31	-6.55454e-34	-3.4269e-05
	0.99	#NUM!	0.0062	0.01705	0.03038	0	1	0	1000	140	16500	2350	4750	8.51138e-06	2.51189e-11	0.00851131	0.00119158	4.14461e-07	5.90293e-08	1.19315e-07	#NUM!	#NUM!	#NUM!	0.006138	#NUM!	#NUM!	#NUM!	#NUM!	#NUM!	#NUM!	#NUM!	39.1982	80.6023	-0.667222	-0.00851191	0.000145118	0.685997	8.51131e-06	2.51189e-11	2.06478e-08	4.94053e-10	1.67035e-12	-1.07423e-13	-1.24311e-15	-3.13947e-28	-1.0494e-29	-1.12849e-31	-5.41697e-34	-1.29782e-05
	r	eq K1	a	b	c	w	h		K1	K2	K3	K4	K5	K6	K7	K1h	K2h	K3h	K4h	K5h	x	y	z	t	u3	v	s	a-(x+y+z+t+u)	b-(x+2y+u+v)	c-(z+2t+u+s)	w+(x+2y+z+2t+2u)	F	G	H	I	J	K	L	M	a	b	g	d	e	t3	t2	t1	t0	m
	1e-09	#NUM!	0.0062	0.01705	0.03038	0	1	0	1000	140	16500	2350	4750	8.51138e-06	2.51189e-11	0.00851131	0.00119158	4.14461e-07	5.90293e-08	1.19315e-07	#NUM!	#NUM!	#NUM!	6.2e-12	#NUM!	#NUM!	#NUM!	#NUM!	#NUM!	#NUM!	#NUM!	3.88062e+10	7.97963e+10	-6.6055e+08	-1004.75	0.000145118	6.79138e+08	8.51131e-06	2.51189e-11	2.02369e+10	61564	-0.0611332	1.72135e-08	-1.24311e-15	5.94386e+14	-4.9948e+08	138.034	-1.07079e-05	-3.15441e-15
	0.001	8.43339e-05	0.0062	0.01705	0.03038	0	1	0	1000	140	16500	2350	4750	8.51138e-06	2.51189e-11	0.00851131	0.00119158	4.14461e-07	5.90293e-08	1.19315e-07	-0.00504897	0.0113523	0.000116985	6.2e-06	-0.000540868	-6.47125e-05	0.0307915	0.000314377	-5.50793e-10	7.73444e-13	0.0167032	38806.2	79796.3	-660.55	-0.00951564	0.000145118	679.138	8.51131e-06	2.51189e-11	0.0202369	5.50613e-07	-1.53966e-09	-9.02268e-14	-1.24311e-15	-2.26815e-16	-8.33984e-18	-1.22085e-22	-5.41626e-28	-0.000450125
	0.01	6.44123e-05	0.0062	0.01705	0.03038	0	1	0	1000	140	16500	2350	4750	8.51138e-06	2.51189e-11	0.00851131	0.00119158	4.14461e-07	5.90293e-08	1.19315e-07	-0.00408279	0.0114353	0.000298058	6.2e-05	-0.00171661	-2.11276e-05	0.0316746	0.000204077	-1.79825e-10	7.95627e-13	0.0157766	3880.62	7979.63	-66.055	-0.00861137	0.000145118	67.9138	8.51131e-06	2.51189e-11	0.000202369	4.95206e-08	-1.51055e-10	-1.05719e-13	-1.24311e-15	-2.84596e-20	-8.35507e-22	-1.12848e-25	-5.31025e-30	-0.000283325
	0.1	1.02823e-05	0.0062	0.01705	0.03038	0	1	0	1000	140	16500	2350	4750	8.51138e-06	2.51189e-11	0.00851131	0.00119158	4.14461e-07	5.90293e-08	1.19315e-07	-0.000791229	0.0116657	0.000180848	0.00062	-0.00548283	-7.33769e-06	0.034442	7.51315e-06	-6.24539e-11	8.65145e-13	0.0129954	388.062	797.963	-6.6055	-0.00852095	0.000145118	6.79138	8.51131e-06	2.51189e-11	2.02369e-06	4.89666e-09	-1.21996e-11	-1.07268e-13	-1.24311e-15	-2.91341e-24	-8.50779e-26	-1.11712e-28	-5.30919e-32	-0.000245911
	0.131	1.07069e-07	0.0062	0.01705	0.03038	0	1	0	1000	140	16500	2350	4750	8.51138e-06	2.51189e-11	0.00851131	0.00119158	4.14461e-07	5.90293e-08	1.19315e-07	-8.63014e-06	0.011671	2.25719e-06	0.0008122	-0.00627681	-6.52193e-06	0.0350302	8.93422e-10	-5.55106e-11	8.79911e-13	0.0124064	296.23	609.132	-5.04236	-0.00851857	0.000145118	5.18426	8.51131e-06	2.51189e-11	1.17924e-06	3.73679e-09	-8.54858e-12	-1.07309e-13	-1.24311e-15	-9.90932e-25	-2.90685e-26	-4.96482e-29	-3.09375e-32	-0.000236734
	0.132	-1.92316e-07	0.0062	0.01705	0.03038	0	1	0	1000	140	16500	2350	4750	8.51138e-06	2.51189e-11	0.00851131	0.00119158	4.14461e-07	5.90293e-08	1.19315e-07	1.55237e-05	0.0116708	-4.07567e-06	0.0008184	-0.00630068	-6.50044e-06	0.035048	2.89078e-09	-5.53277e-11	8.80365e-13	0.0123885	293.986	604.517	-5.00416	-0.00851851	0.000145118	5.14498	8.51131e-06	2.51189e-11	1.16144e-06	3.70846e-09	-8.45936e-12	-1.0731e-13	-1.24311e-15	-9.61291e-25	-2.82032e-26	-4.8527e-29	-3.04705e-32	-0.000236442
	0.14	-2.53177e-06	0.0062	0.01705	0.03038	0	1	0	1000	140	16500	2350	4750	8.51138e-06	2.51189e-11	0.00851131	0.00119158	4.14461e-07	5.90293e-08	1.19315e-07	0.000206706	0.011669	-5.58946e-05	0.000868	-0.00648828	-6.33672e-06	0.0351882	5.1263e-07	-5.39343e-11	8.83883e-13	0.0122482	277.187	569.973	-4.71821	-0.00851807	0.000145118	4.85098	8.51131e-06	2.51189e-11	1.03249e-06	3.49635e-09	-7.79147e-12	-1.07317e-13	-1.24311e-15	-7.59992e-25	-2.23241e-26	-4.06659e-29	-2.70877e-32	-0.000234105
	0.2	-1.75077e-05	0.0062	0.01705	0.03038	0	1	0	1000	140	16500	2350	4750	8.51138e-06	2.51189e-11	0.00851131	0.00119158	4.14461e-07	5.90293e-08	1.19315e-07	0.00155019	0.0116224	-0.000502019	0.00124	-0.00773948	-5.43444e-06	0.0361415	2.8947e-05	-4.62545e-11	9.07826e-13	0.0112939	194.031	398.981	-3.30275	-0.00851592	0.000145118	3.39569	8.51131e-06	2.51189e-11	5.05922e-07	2.44679e-09	-4.4854e-12	-1.07354e-13	-1.24311e-15	-1.82967e-25	-5.42427e-27	-1.39278e-29	-1.32729e-32	-0.000216844
	0.3	-3.55526e-05	0.0062	0.01705	0.03038	0	1	0	1000	140	16500	2350	4750	8.51138e-06	2.51189e-11	0.00851131	0.00119158	4.14461e-07	5.90293e-08	1.19315e-07	0.00357672	0.0114413	-0.0014298	0.00186	-0.00940476	-4.56732e-06	0.0374946	0.000156539	-3.88742e-11	9.41813e-13	0.00994	129.354	265.988	-2.20183	-0.00851425	0.000145118	2.26379	8.51131e-06	2.51189e-11	2.24854e-07	1.63085e-09	-1.91401e-12	-1.07383e-13	-1.24311e-15	-3.62888e-26	-1.09275e-27	-4.11728e-30	-5.89909e-33	-0.0001888
	0.4	-4.77989e-05	0.0062	0.01705	0.03038	0	1	0	1000	140	16500	2350	4750	8.51138e-06	2.51189e-11	0.00851131	0.00119158	4.14461e-07	5.90293e-08	1.19315e-07	0.00547269	0.0111512	-0.00255881	0.00248	-0.0107211	-4.03049e-06	0.0386999	0.000376016	-3.4305e-11	9.72097e-13	0.00873408	97.0155	199.491	-1.65137	-0.00851341	0.000145118	1.69784	8.51131e-06	2.51189e-11	1.2648e-07	1.22301e-09	-6.28312e-13	-1.07397e-13	-1.24311e-15	-1.15265e-26	-3.52548e-28	-1.73312e-30	-3.31824e-33	-0.000161473
	0.5	-5.54809e-05	0.0062	0.01705	0.03038	0	1	0	1000	140	16500	2350	4750	8.51138e-06	2.51189e-11	0.00851131	0.00119158	4.14461e-07	5.90293e-08	1.19315e-07	0.00731023	0.0107585	-0.00389052	0.0031	-0.0117736	-3.64563e-06	0.0398442	0.000695404	-3.10293e-11	1.00084e-12	0.00758948	77.6124	159.593	-1.3211	-0.00851291	0.000145118	1.35828	8.51131e-06	2.51189e-11	8.09475e-08	9.78346e-10	1.43105e-13	-1.07406e-13	-1.24311e-15	-4.73912e-27	-1.47209e-28	-8.85409e-31	-2.12367e-33	-0.000134797
	0.6	-5.88567e-05	0.0062	0.01705	0.03038	0	1	0	1000	140	16500	2350	4750	8.51138e-06	2.51189e-11	0.00851131	0.00119158	4.14461e-07	5.90293e-08	1.19315e-07	0.00912537	0.0102622	-0.00544722	0.00372	-0.0125963	-3.34325e-06	0.0409836	0.00113603	-2.84557e-11	1.02945e-12	0.00644978	64.677	132.994	-1.10092	-0.00851257	0.000145118	1.1319	8.51131e-06	2.51189e-11	5.62135e-08	8.15254e-10	6.57383e-13	-1.07412e-13	-1.24311e-15	-2.29399e-27	-7.23561e-29	-5.1127e-31	-1.47477e-33	-0.00010875
	0.7	-5.75855e-05	0.0062	0.01705	0.03038	0	1	0	1000	140	16500	2350	4750	8.51138e-06	2.51189e-11	0.00851131	0.00119158	4.14461e-07	5.90293e-08	1.19315e-07	0.0109346	0.00965916	-0.00726692	0.00434	-0.0131998	-3.08963e-06	0.0421667	0.00173299	-2.6297e-11	1.05918e-12	0.00526635	55.4374	113.995	-0.943642	-0.00851233	0.000145118	0.970196	8.51131e-06	2.51189e-11	4.12997e-08	6.98768e-10	1.02472e-12	-1.07416e-13	-1.24311e-15	-1.24282e-27	-3.97983e-29	-3.21264e-31	-1.08351e-33	-8.33173e-05
	0.8	-5.08075e-05	0.0062	0.01705	0.03038	0	1	0	1000	140	16500	2350	4750	8.51138e-06	2.51189e-11	0.00851131	0.00119158	4.14461e-07	5.90293e-08	1.19315e-07	0.0127364	0.00894987	-0.00940047	0.00496	-0.0135832	-2.8662e-06	0.0434437	0.00253747	-2.43953e-11	1.09126e-12	0.00398917	48.5077	99.7453	-0.825687	-0.00851215	0.000145118	0.848922	8.51131e-06	2.51189e-11	3.16201e-08	6.11409e-10	1.30023e-12	-1.07419e-13	-1.24311e-15	-7.31198e-28	-2.37676e-29	-2.14752e-31	-8.29559e-34	-5.84924e-05
	0.9	-3.72039e-05	0.0062	0.01705	0.03038	0	1	0	1000	140	16500	2350	4750	8.51138e-06	2.51189e-11	0.00851131	0.00119158	4.14461e-07	5.90293e-08	1.19315e-07	0.0145057	0.00814596	-0.011903	0.00558	-0.0137449	-2.66257e-06	0.0448679	0.00361627	-2.26622e-11	1.12703e-12	0.00256478	43.118	88.6625	-0.733944	-0.00851201	0.000145118	0.754597	8.51131e-06	2.51189e-11	2.49838e-08	5.43465e-10	1.51451e-12	-1.07421e-13	-1.24311e-15	-4.58151e-28	-1.5114e-29	-1.50498e-31	-6.55454e-34	-3.4269e-05
	1	-1.52816e-05	0.0062	0.01705	0.03038	0	1	0	1000	140	16500	2350	4750	8.51138e-06	2.51189e-11	0.00851131	0.00119158	4.14461e-07	5.90293e-08	1.19315e-07	0.0161885	0.00728058	-0.0148113	0.0062	-0.0136972	-2.47426e-06	0.0464885	0.00503939	-2.10593e-11	1.16774e-12	0.00094397	38.8062	79.7963	-0.66055	-0.0085119	0.000145118	0.679138	8.51131e-06	2.51189e-11	2.02369e-08	4.89111e-10	1.68594e-12	-1.07423e-13	-1.24311e-15	-3.01685e-28	-1.00988e-29	-1.09474e-31	-5.30918e-34	-1.06422e-05
	r	eq K1	a	b	c	w	h		K1	K2	K3	K4	K5	K6	K7	K1h	K2h	K3h	K4h	K5h	x	y	z	t	u4	v	s	a-(x+y+z+t+u)	b-(x+2y+u+v)	c-(z+2t+u+s)	w+(x+2y+z+2t+2u)	F	G	H	I	J	K	L	M	a	b	g	d	e	t3	t2	t1	t0	m
	0.00023	9.23576e-05	0.0062	0.01705	0.03038	0	1	0	1000	140	16500	2350	4750	8.51138e-06	2.51189e-11	0.00851131	0.00119158	4.14461e-07	5.90293e-08	1.19315e-07	-0.00539554	0.0110297	-6.08252e-05	1.426e-06	0.00025568	0.000130373	0.0301823	0.000369515	1.10965e-09	7.58144e-13	0.0171173	168723	346940	-2871.96	-0.0128793	0.000145118	2952.77	8.51131e-06	2.51189e-11	0.38255	3.29008e-06	-6.70587e-09	-3.25985e-14	-1.24311e-15	-4.36875e-15	-2.97972e-15	-1.28516e-20	-1.38627e-26	-0.155062
	0.1	0.000189167	0.0062	0.01705	0.03038	0	1	0	1000	140	16500	2350	4750	8.51138e-06	2.51189e-11	0.00851131	0.00119158	4.14461e-07	5.90293e-08	1.19315e-07	-0.00887946	0.0103766	-0.00215193	0.00062	0.00517103	5.24846e-06	0.0261209	0.00106377	4.46716e-11	6.56124e-13	0.0213039	388.062	797.963	-6.6055	-0.00852095	0.000145118	6.79138	8.51131e-06	2.51189e-11	2.02369e-06	4.89666e-09	-1.21996e-11	-1.07268e-13	-1.24311e-15	-2.91341e-24	-8.50779e-26	-1.11712e-28	-5.30919e-32	-0.000245911
	0.2	0.000234124	0.0062	0.01705	0.03038	0	1	0	1000	140	16500	2350	4750	8.51138e-06	2.51189e-11	0.00851131	0.00119158	4.14461e-07	5.90293e-08	1.19315e-07	-0.0101039	0.00998792	-0.00352967	0.00124	0.00717467	3.38096e-06	0.024255	0.00143097	2.87766e-11	6.09252e-13	0.0231716	194.031	398.981	-3.30275	-0.00851592	0.000145118	3.39569	8.51131e-06	2.51189e-11	5.05922e-07	2.44679e-09	-4.4854e-12	-1.07354e-13	-1.24311e-15	-1.82967e-25	-5.42427e-27	-1.39278e-29	-1.32729e-32	-0.000216844
	0.3	0.000270333	0.0062	0.01705	0.03038	0	1	0	1000	140	16500	2350	4750	8.51138e-06	2.51189e-11	0.00851131	0.00119158	4.14461e-07	5.90293e-08	1.19315e-07	-0.0109655	0.00968093	-0.00476538	0.00186	0.00865105	2.55188e-06	0.0227743	0.00173886	2.172e-11	5.72063e-13	0.0246531	129.354	265.988	-2.20183	-0.00851425	0.000145118	2.26379	8.51131e-06	2.51189e-11	2.24854e-07	1.63085e-09	-1.91401e-12	-1.07383e-13	-1.24311e-15	-3.62888e-26	-1.09275e-27	-4.11728e-30	-5.89909e-33	-0.0001888
	0.4	0.000302028	0.0062	0.01705	0.03038	0	1	0	1000	140	16500	2350	4750	8.51138e-06	2.51189e-11	0.00851131	0.00119158	4.14461e-07	5.90293e-08	1.19315e-07	-0.0116444	0.0094194	-0.00592383	0.00248	0.00985352	2.05703e-06	0.0214903	0.00201529	1.75082e-11	5.39808e-13	0.0259376	97.0155	199.491	-1.65137	-0.00851341	0.000145118	1.69784	8.51131e-06	2.51189e-11	1.2648e-07	1.22301e-09	-6.28312e-13	-1.07397e-13	-1.24311e-15	-1.15265e-26	-3.52548e-28	-1.73312e-30	-3.31824e-33	-0.000161473
	0.5	0.000330846	0.0062	0.01705	0.03038	0	1	0	1000	140	16500	2350	4750	8.51138e-06	2.51189e-11	0.00851131	0.00119158	4.14461e-07	5.90293e-08	1.19315e-07	-0.0122093	0.00918846	-0.00703109	0.0031	0.0108807	1.71909e-06	0.0203304	0.00227126	1.46318e-11	5.10671e-13	0.0270979	77.6124	159.593	-1.3211	-0.00851291	0.000145118	1.35828	8.51131e-06	2.51189e-11	8.09475e-08	9.78346e-10	1.43105e-13	-1.07406e-13	-1.24311e-15	-4.73912e-27	-1.47209e-28	-8.85409e-31	-2.12367e-33	-0.000134797
	0.6	0.000357629	0.0062	0.01705	0.03038	0	1	0	1000	140	16500	2350	4750	8.51138e-06	2.51189e-11	0.00851131	0.00119158	4.14461e-07	5.90293e-08	1.19315e-07	-0.012695	0.00898013	-0.00810094	0.00372	0.0117833	1.46955e-06	0.0192577	0.00251253	1.25079e-11	4.83728e-13	0.0281709	64.677	132.994	-1.10092	-0.00851257	0.000145118	1.1319	8.51131e-06	2.51189e-11	5.62135e-08	8.15254e-10	6.57383e-13	-1.07412e-13	-1.24311e-15	-2.29399e-27	-7.23561e-29	-5.1127e-31	-1.47477e-33	-0.00010875
	0.7	0.000382877	0.0062	0.01705	0.03038	0	1	0	1000	140	16500	2350	4750	8.51138e-06	2.51189e-11	0.00851131	0.00119158	4.14461e-07	5.90293e-08	1.19315e-07	-0.0131219	0.0087895	-0.00914178	0.00434	0.0125916	1.27561e-06	0.0182502	0.00274256	1.08572e-11	4.58421e-13	0.0291785	55.4374	113.995	-0.943642	-0.00851233	0.000145118	0.970196	8.51131e-06	2.51189e-11	4.12997e-08	6.98768e-10	1.02472e-12	-1.07416e-13	-1.24311e-15	-1.24282e-27	-3.97983e-29	-3.21264e-31	-1.08351e-33	-8.33173e-05
	0.8	0.000406915	0.0062	0.01705	0.03038	0	1	0	1000	140	16500	2350	4750	8.51138e-06	2.51189e-11	0.00851131	0.00119158	4.14461e-07	5.90293e-08	1.19315e-07	-0.013503	0.00861328	-0.0101592	0.00496	0.0133254	1.1193e-06	0.0172939	0.00296362	9.52681e-12	4.34399e-13	0.030135	48.5077	99.7453	-0.825687	-0.00851215	0.000145118	0.848922	8.51131e-06	2.51189e-11	3.16201e-08	6.11409e-10	1.30023e-12	-1.07419e-13	-1.24311e-15	-7.31198e-28	-2.37676e-29	-2.14752e-31	-8.29559e-34	-5.84924e-05
	0.9	0.000429968	0.0062	0.01705	0.03038	0	1	0	1000	140	16500	2350	4750	8.51138e-06	2.51189e-11	0.00851131	0.00119158	4.14461e-07	5.90293e-08	1.19315e-07	-0.0138475	0.00844911	-0.0111572	0.00558	0.0139983	9.89886e-07	0.0163789	0.00317733	8.42529e-12	4.11417e-13	0.0310501	43.118	88.6625	-0.733944	-0.00851201	0.000145118	0.754597	8.51131e-06	2.51189e-11	2.49838e-08	5.43465e-10	1.51451e-12	-1.07421e-13	-1.24311e-15	-4.58151e-28	-1.5114e-29	-1.50498e-31	-6.55454e-34	-3.4269e-05
	0.99	0.000450011	0.0062	0.01705	0.03038	0	1	0	1000	140	16500	2350	4750	8.51138e-06	2.51189e-11	0.00851131	0.00119158	4.14461e-07	5.90293e-08	1.19315e-07	-0.0141316	0.00831019	-0.0120413	0.006138	0.0145604	8.90652e-07	0.0155849	0.00336436	7.58068e-12	3.91475e-13	0.0318442	39.1982	80.6023	-0.667222	-0.00851191	0.000145118	0.685997	8.51131e-06	2.51189e-11	2.06478e-08	4.94053e-10	1.67035e-12	-1.07423e-13	-1.24311e-15	-3.13947e-28	-1.0494e-29	-1.12849e-31	-5.41697e-34	-1.29782e-05
t3 ¹ 0, t2 ¹ 0
discr III > 0
			[A]in	[B]in	[C]in	[H2O]in															[AB]eq	[AB2]eq	[AC]eq	[AC2]eq	[ABC]eq			[A]eq	[B]eq	[C]eq	[H2O]eq
	r	eq K1	a	b	c	w	h		K1	K2	K3	K4	K5	K6	K7	K1h	K2h	K3h	K4h	K5h	x	y	z	t	u1	v	s	a-(x+y+z+t+u)	b-(x+2y+u+v)	c-(z+2t+u+s)	w+(x+2y+z+2t+2u)	F	G	H	I	J	K	L	M	a	b	g	d	e	t3	t2	t1	t0	m
	1e-12	305243	0.0062	0.01705	0.03038	0	1	0	1000	140	16500	2350	4750	8.51138e-06	2.51189e-11	0.00851131	0.00119158	4.14461e-07	5.90293e-08	1.19315e-07	-678.834	564.569	2.23035e-06	6.2e-15	-3.81424e-06	-450.282	0.0303816	114.272	-0.00383252	7.6315e-13	450.303	3.88062e+13	7.97963e+13	-6.6055e+11	-1.00474e+06	0.000145118	6.79138e+11	8.51131e-06	2.51189e-11	2.02369e+16	6.15635e+10	-59592	1.72136e-05	-1.24311e-15	5.30358e+32	-5.13276e+26	1.48264e+17	-1.07079e+07	-3.11927e-13
	1e-10	30.7527	0.0062	0.01705	0.03038	0	1	0	1000	140	16500	2350	4750	8.51138e-06	2.51189e-11	0.00851131	0.00119158	4.14461e-07	5.90293e-08	1.19315e-07	-6.80208	5.66481	2.23109e-06	6.2e-13	-3.82069e-06	-4.51044	0.0303816	1.14347	-3.83901e-05	7.6315e-13	4.52753	3.88062e+11	7.97963e+11	-6.6055e+09	-10047.4	0.000145118	6.79138e+09	8.51131e-06	2.51189e-11	2.02369e+12	6.15636e+06	-5.97447	1.72136e-07	-1.24311e-15	5.36703e+20	-5.11166e+14	1.4725e+07	-0.107079	-2.7493e-13
	9e-10	0.402665	0.0062	0.01705	0.03038	0	1	0	1000	140	16500	2350	4750	8.51138e-06	2.51189e-11	0.00851131	0.00119158	4.14461e-07	5.90293e-08	1.19315e-07	-0.768067	0.646524	2.23715e-06	5.58e-12	-3.87225e-06	-0.507924	0.0303816	0.127744	-4.32313e-06	7.6315e-13	0.524976	4.3118e+10	8.86625e+10	-7.33944e+08	-1116.39	0.000145118	7.54597e+08	8.51131e-06	2.51189e-11	2.49838e+10	76004.9	-0.0752827	1.91262e-08	-1.24311e-15	1.10638e+15	-9.41048e+08	235.496	-1.63205e-05	-2.82997e-14
	9.32e-10	0.376354	0.0062	0.01705	0.03038	0	1	0	1000	140	16500	2350	4750	8.51138e-06	2.51189e-11	0.00851131	0.00119158	4.14461e-07	5.90293e-08	1.19315e-07	-0.742168	0.624984	2.2374e-06	5.7784e-12	-3.87429e-06	-0.490743	0.0303816	0.123385	-4.1769e-06	7.6315e-13	0.507795	4.16375e+10	8.56183e+10	-7.08744e+08	-1078.06	0.000145118	7.28688e+08	8.51131e-06	2.51189e-11	2.32976e+10	70875.3	-0.0702586	1.84695e-08	-1.24311e-15	9.00279e+14	-7.62746e+08	197.284	-1.41918e-05	-2.0131e-14
	0.1	#NUM!	0.0062	0.01705	0.03038	0	1	0	1000	140	16500	2350	4750	8.51138e-06	2.51189e-11	0.00851131	0.00119158	4.14461e-07	5.90293e-08	1.19315e-07	#NUM!	#NUM!	#NUM!	0.00062	#NUM!	#NUM!	#NUM!	#NUM!	#NUM!	#NUM!	#NUM!	388.062	797.963	-6.6055	-0.00852095	0.000145118	6.79138	8.51131e-06	2.51189e-11	2.02369e-06	4.89666e-09	-1.21996e-11	-1.07268e-13	-1.24311e-15	-2.91341e-24	-8.50779e-26	-1.11712e-28	-5.30919e-32	-0.000245911
	0.2	#NUM!	0.0062	0.01705	0.03038	0	1	0	1000	140	16500	2350	4750	8.51138e-06	2.51189e-11	0.00851131	0.00119158	4.14461e-07	5.90293e-08	1.19315e-07	#NUM!	#NUM!	#NUM!	0.00124	#NUM!	#NUM!	#NUM!	#NUM!	#NUM!	#NUM!	#NUM!	194.031	398.981	-3.30275	-0.00851592	0.000145118	3.39569	8.51131e-06	2.51189e-11	5.05922e-07	2.44679e-09	-4.4854e-12	-1.07354e-13	-1.24311e-15	-1.82967e-25	-5.42427e-27	-1.39278e-29	-1.32729e-32	-0.000216844
	0.3	#NUM!	0.0062	0.01705	0.03038	0	1	0	1000	140	16500	2350	4750	8.51138e-06	2.51189e-11	0.00851131	0.00119158	4.14461e-07	5.90293e-08	1.19315e-07	#NUM!	#NUM!	#NUM!	0.00186	#NUM!	#NUM!	#NUM!	#NUM!	#NUM!	#NUM!	#NUM!	129.354	265.988	-2.20183	-0.00851425	0.000145118	2.26379	8.51131e-06	2.51189e-11	2.24854e-07	1.63085e-09	-1.91401e-12	-1.07383e-13	-1.24311e-15	-3.62888e-26	-1.09275e-27	-4.11728e-30	-5.89909e-33	-0.0001888
	0.4	#NUM!	0.0062	0.01705	0.03038	0	1	0	1000	140	16500	2350	4750	8.51138e-06	2.51189e-11	0.00851131	0.00119158	4.14461e-07	5.90293e-08	1.19315e-07	#NUM!	#NUM!	#NUM!	0.00248	#NUM!	#NUM!	#NUM!	#NUM!	#NUM!	#NUM!	#NUM!	97.0155	199.491	-1.65137	-0.00851341	0.000145118	1.69784	8.51131e-06	2.51189e-11	1.2648e-07	1.22301e-09	-6.28312e-13	-1.07397e-13	-1.24311e-15	-1.15265e-26	-3.52548e-28	-1.73312e-30	-3.31824e-33	-0.000161473
	0.5	#NUM!	0.0062	0.01705	0.03038	0	1	0	1000	140	16500	2350	4750	8.51138e-06	2.51189e-11	0.00851131	0.00119158	4.14461e-07	5.90293e-08	1.19315e-07	#NUM!	#NUM!	#NUM!	0.0031	#NUM!	#NUM!	#NUM!	#NUM!	#NUM!	#NUM!	#NUM!	77.6124	159.593	-1.3211	-0.00851291	0.000145118	1.35828	8.51131e-06	2.51189e-11	8.09475e-08	9.78346e-10	1.43105e-13	-1.07406e-13	-1.24311e-15	-4.73912e-27	-1.47209e-28	-8.85409e-31	-2.12367e-33	-0.000134797
	0.6	#NUM!	0.0062	0.01705	0.03038	0	1	0	1000	140	16500	2350	4750	8.51138e-06	2.51189e-11	0.00851131	0.00119158	4.14461e-07	5.90293e-08	1.19315e-07	#NUM!	#NUM!	#NUM!	0.00372	#NUM!	#NUM!	#NUM!	#NUM!	#NUM!	#NUM!	#NUM!	64.677	132.994	-1.10092	-0.00851257	0.000145118	1.1319	8.51131e-06	2.51189e-11	5.62135e-08	8.15254e-10	6.57383e-13	-1.07412e-13	-1.24311e-15	-2.29399e-27	-7.23561e-29	-5.1127e-31	-1.47477e-33	-0.00010875
	0.7	#NUM!	0.0062	0.01705	0.03038	0	1	0	1000	140	16500	2350	4750	8.51138e-06	2.51189e-11	0.00851131	0.00119158	4.14461e-07	5.90293e-08	1.19315e-07	#NUM!	#NUM!	#NUM!	0.00434	#NUM!	#NUM!	#NUM!	#NUM!	#NUM!	#NUM!	#NUM!	55.4374	113.995	-0.943642	-0.00851233	0.000145118	0.970196	8.51131e-06	2.51189e-11	4.12997e-08	6.98768e-10	1.02472e-12	-1.07416e-13	-1.24311e-15	-1.24282e-27	-3.97983e-29	-3.21264e-31	-1.08351e-33	-8.33173e-05
	0.8	#NUM!	0.0062	0.01705	0.03038	0	1	0	1000	140	16500	2350	4750	8.51138e-06	2.51189e-11	0.00851131	0.00119158	4.14461e-07	5.90293e-08	1.19315e-07	#NUM!	#NUM!	#NUM!	0.00496	#NUM!	#NUM!	#NUM!	#NUM!	#NUM!	#NUM!	#NUM!	48.5077	99.7453	-0.825687	-0.00851215	0.000145118	0.848922	8.51131e-06	2.51189e-11	3.16201e-08	6.11409e-10	1.30023e-12	-1.07419e-13	-1.24311e-15	-7.31198e-28	-2.37676e-29	-2.14752e-31	-8.29559e-34	-5.84924e-05
	0.9	#NUM!	0.0062	0.01705	0.03038	0	1	0	1000	140	16500	2350	4750	8.51138e-06	2.51189e-11	0.00851131	0.00119158	4.14461e-07	5.90293e-08	1.19315e-07	#NUM!	#NUM!	#NUM!	0.00558	#NUM!	#NUM!	#NUM!	#NUM!	#NUM!	#NUM!	#NUM!	43.118	88.6625	-0.733944	-0.00851201	0.000145118	0.754597	8.51131e-06	2.51189e-11	2.49838e-08	5.43465e-10	1.51451e-12	-1.07421e-13	-1.24311e-15	-4.58151e-28	-1.5114e-29	-1.50498e-31	-6.55454e-34	-3.4269e-05
	0.99	#NUM!	0.0062	0.01705	0.03038	0	1	0	1000	140	16500	2350	4750	8.51138e-06	2.51189e-11	0.00851131	0.00119158	4.14461e-07	5.90293e-08	1.19315e-07	#NUM!	#NUM!	#NUM!	0.006138	#NUM!	#NUM!	#NUM!	#NUM!	#NUM!	#NUM!	#NUM!	39.1982	80.6023	-0.667222	-0.00851191	0.000145118	0.685997	8.51131e-06	2.51189e-11	2.06478e-08	4.94053e-10	1.67035e-12	-1.07423e-13	-1.24311e-15	-3.13947e-28	-1.0494e-29	-1.12849e-31	-5.41697e-34	-1.29782e-05
	r	eq K1	a	b	c	w	h		K1	K2	K3	K4	K5	K6	K7	K1h	K2h	K3h	K4h	K5h	x	y	z	t	u2	v	s	a-(x+y+z+t+u)	b-(x+2y+u+v)	c-(z+2t+u+s)	w+(x+2y+z+2t+2u)	F	G	H	I	J	K	L	M	a	b	g	d	e	t3	t2	t1	t0	m
	7e-10	-0.00881363	0.0062	0.01705	0.03038	0	1	0	1000	140	16500	2350	4750	8.51138e-06	2.51189e-11	0.00851131	0.00119158	4.14461e-07	5.90293e-08	1.19315e-07	-0.113675	0.0177067	-1.76447e-06	4.34e-12	5.65155e-07	0.0953105	0.0303812	0.10217	8.11224e-07	7.6314e-13	-0.0782625	5.54374e+10	1.13995e+11	-9.43642e+08	-1435.35	0.000145118	9.70196e+08	8.51131e-06	2.51189e-11	4.12997e+10	125641	-0.123817	2.45908e-08	-1.24311e-15	4888768346501395	-4.26586e+09	839.568	-4.45975e-05	-8.20669e-14
	7.91e-10	-0.00523238	0.0062	0.01705	0.03038	0	1	0	1000	140	16500	2350	4750	8.51138e-06	2.51189e-11	0.00851131	0.00119158	4.14461e-07	5.90293e-08	1.19315e-07	-0.0871903	0.0132863	-1.66082e-06	4.9042e-12	5.20403e-07	0.0776665	0.0303811	0.0801051	6.61049e-07	7.63136e-13	-0.0606183	4.90597e+10	1.0088e+11	-8.35082e+08	-1270.23	0.000145118	8.58581e+08	8.51131e-06	2.51189e-11	3.23438e+10	98395.1	-0.0971914	2.17618e-08	-1.24311e-15	2371977584478360	-2.04536e+09	452.675	-2.73525e-05	-5.70118e-14
	8e-10	-0.00494876	0.0062	0.01705	0.03038	0	1	0	1000	140	16500	2350	4750	8.51138e-06	2.51189e-11	0.00851131	0.00119158	4.14461e-07	5.90293e-08	1.19315e-07	-0.0847486	0.0128798	-1.64889e-06	4.96e-12	5.15287e-07	0.0760378	0.0303811	0.0780699	6.47187e-07	7.63136e-13	-0.0589896	4.85077e+10	9.97453e+10	-8.25687e+08	-1255.94	0.000145118	8.48922e+08	8.51131e-06	2.51189e-11	3.16201e+10	96193.7	-0.0950386	2.15169e-08	-1.24311e-15	2.21851e+15	-1.91082e+09	427.497	-2.61422e-05	-5.45882e-14
	0.1	#NUM!	0.0062	0.01705	0.03038	0	1	0	1000	140	16500	2350	4750	8.51138e-06	2.51189e-11	0.00851131	0.00119158	4.14461e-07	5.90293e-08	1.19315e-07	#NUM!	#NUM!	#NUM!	0.00062	#NUM!	#NUM!	#NUM!	#NUM!	#NUM!	#NUM!	#NUM!	388.062	797.963	-6.6055	-0.00852095	0.000145118	6.79138	8.51131e-06	2.51189e-11	2.02369e-06	4.89666e-09	-1.21996e-11	-1.07268e-13	-1.24311e-15	-2.91341e-24	-8.50779e-26	-1.11712e-28	-5.30919e-32	-0.000245911
	0.2	#NUM!	0.0062	0.01705	0.03038	0	1	0	1000	140	16500	2350	4750	8.51138e-06	2.51189e-11	0.00851131	0.00119158	4.14461e-07	5.90293e-08	1.19315e-07	#NUM!	#NUM!	#NUM!	0.00124	#NUM!	#NUM!	#NUM!	#NUM!	#NUM!	#NUM!	#NUM!	194.031	398.981	-3.30275	-0.00851592	0.000145118	3.39569	8.51131e-06	2.51189e-11	5.05922e-07	2.44679e-09	-4.4854e-12	-1.07354e-13	-1.24311e-15	-1.82967e-25	-5.42427e-27	-1.39278e-29	-1.32729e-32	-0.000216844
	0.3	#NUM!	0.0062	0.01705	0.03038	0	1	0	1000	140	16500	2350	4750	8.51138e-06	2.51189e-11	0.00851131	0.00119158	4.14461e-07	5.90293e-08	1.19315e-07	#NUM!	#NUM!	#NUM!	0.00186	#NUM!	#NUM!	#NUM!	#NUM!	#NUM!	#NUM!	#NUM!	129.354	265.988	-2.20183	-0.00851425	0.000145118	2.26379	8.51131e-06	2.51189e-11	2.24854e-07	1.63085e-09	-1.91401e-12	-1.07383e-13	-1.24311e-15	-3.62888e-26	-1.09275e-27	-4.11728e-30	-5.89909e-33	-0.0001888
	0.4	#NUM!	0.0062	0.01705	0.03038	0	1	0	1000	140	16500	2350	4750	8.51138e-06	2.51189e-11	0.00851131	0.00119158	4.14461e-07	5.90293e-08	1.19315e-07	#NUM!	#NUM!	#NUM!	0.00248	#NUM!	#NUM!	#NUM!	#NUM!	#NUM!	#NUM!	#NUM!	97.0155	199.491	-1.65137	-0.00851341	0.000145118	1.69784	8.51131e-06	2.51189e-11	1.2648e-07	1.22301e-09	-6.28312e-13	-1.07397e-13	-1.24311e-15	-1.15265e-26	-3.52548e-28	-1.73312e-30	-3.31824e-33	-0.000161473
	0.5	#NUM!	0.0062	0.01705	0.03038	0	1	0	1000	140	16500	2350	4750	8.51138e-06	2.51189e-11	0.00851131	0.00119158	4.14461e-07	5.90293e-08	1.19315e-07	#NUM!	#NUM!	#NUM!	0.0031	#NUM!	#NUM!	#NUM!	#NUM!	#NUM!	#NUM!	#NUM!	77.6124	159.593	-1.3211	-0.00851291	0.000145118	1.35828	8.51131e-06	2.51189e-11	8.09475e-08	9.78346e-10	1.43105e-13	-1.07406e-13	-1.24311e-15	-4.73912e-27	-1.47209e-28	-8.85409e-31	-2.12367e-33	-0.000134797
	0.6	#NUM!	0.0062	0.01705	0.03038	0	1	0	1000	140	16500	2350	4750	8.51138e-06	2.51189e-11	0.00851131	0.00119158	4.14461e-07	5.90293e-08	1.19315e-07	#NUM!	#NUM!	#NUM!	0.00372	#NUM!	#NUM!	#NUM!	#NUM!	#NUM!	#NUM!	#NUM!	64.677	132.994	-1.10092	-0.00851257	0.000145118	1.1319	8.51131e-06	2.51189e-11	5.62135e-08	8.15254e-10	6.57383e-13	-1.07412e-13	-1.24311e-15	-2.29399e-27	-7.23561e-29	-5.1127e-31	-1.47477e-33	-0.00010875
	0.7	#NUM!	0.0062	0.01705	0.03038	0	1	0	1000	140	16500	2350	4750	8.51138e-06	2.51189e-11	0.00851131	0.00119158	4.14461e-07	5.90293e-08	1.19315e-07	#NUM!	#NUM!	#NUM!	0.00434	#NUM!	#NUM!	#NUM!	#NUM!	#NUM!	#NUM!	#NUM!	55.4374	113.995	-0.943642	-0.00851233	0.000145118	0.970196	8.51131e-06	2.51189e-11	4.12997e-08	6.98768e-10	1.02472e-12	-1.07416e-13	-1.24311e-15	-1.24282e-27	-3.97983e-29	-3.21264e-31	-1.08351e-33	-8.33173e-05
	0.8	#NUM!	0.0062	0.01705	0.03038	0	1	0	1000	140	16500	2350	4750	8.51138e-06	2.51189e-11	0.00851131	0.00119158	4.14461e-07	5.90293e-08	1.19315e-07	#NUM!	#NUM!	#NUM!	0.00496	#NUM!	#NUM!	#NUM!	#NUM!	#NUM!	#NUM!	#NUM!	48.5077	99.7453	-0.825687	-0.00851215	0.000145118	0.848922	8.51131e-06	2.51189e-11	3.16201e-08	6.11409e-10	1.30023e-12	-1.07419e-13	-1.24311e-15	-7.31198e-28	-2.37676e-29	-2.14752e-31	-8.29559e-34	-5.84924e-05
	0.9	#NUM!	0.0062	0.01705	0.03038	0	1	0	1000	140	16500	2350	4750	8.51138e-06	2.51189e-11	0.00851131	0.00119158	4.14461e-07	5.90293e-08	1.19315e-07	#NUM!	#NUM!	#NUM!	0.00558	#NUM!	#NUM!	#NUM!	#NUM!	#NUM!	#NUM!	#NUM!	43.118	88.6625	-0.733944	-0.00851201	0.000145118	0.754597	8.51131e-06	2.51189e-11	2.49838e-08	5.43465e-10	1.51451e-12	-1.07421e-13	-1.24311e-15	-4.58151e-28	-1.5114e-29	-1.50498e-31	-6.55454e-34	-3.4269e-05
	0.99	#NUM!	0.0062	0.01705	0.03038	0	1	0	1000	140	16500	2350	4750	8.51138e-06	2.51189e-11	0.00851131	0.00119158	4.14461e-07	5.90293e-08	1.19315e-07	#NUM!	#NUM!	#NUM!	0.006138	#NUM!	#NUM!	#NUM!	#NUM!	#NUM!	#NUM!	#NUM!	39.1982	80.6023	-0.667222	-0.00851191	0.000145118	0.685997	8.51131e-06	2.51189e-11	2.06478e-08	4.94053e-10	1.67035e-12	-1.07423e-13	-1.24311e-15	-3.13947e-28	-1.0494e-29	-1.12849e-31	-5.41697e-34	-1.29782e-05
			[A]in	[B]in	[C]in	[H2O]in															[AB]eq	[AB2]eq	[AC]eq	[AC2]eq	[ABC]eq			[A]eq	[B]eq	[C]eq	[H2O]eq
	r	eq K1	a	b	c	w	h		K1	K2	K3	K4	K5	K6	K7	K1h	K2h	K3h	K4h	K5h	x	y	z	t	u3	v	s	a-(x+y+z+t+u)	b-(x+2y+u+v)	c-(z+2t+u+s)	w+(x+2y+z+2t+2u)	F	G	H	I	J	K	L	M	a	b	g	d	e	t3	t2	t1	t0	m
	1e-14	#NUM!	0.0062	0.01705	0.03038	0	1	0	1000	140	16500	2350	4750	8.51138e-06	2.51189e-11	0.00851131	0.00119158	4.14461e-07	5.90293e-08	1.19315e-07	#NUM!	#NUM!	#NUM!	6.2e-17	#NUM!	#NUM!	#NUM!	#NUM!	#NUM!	#NUM!	#NUM!	3.88062e+15	7979626485568761	-6.6055e+13	-1.00474e+08	0.000145118	6.79138e+13	8.51131e-06	2.51189e-11	2.02369e+20	6.15635e+14	-5.95904e+08	0.00172136	-1.24311e-15	5.30295e+44	-5.13298e+38	1.48274e+27	-1.07079e+15	-3.12305e-13
	1e-13	8.82411e-07	0.0062	0.01705	0.03038	0	1	0	1000	140	16500	2350	4750	8.51138e-06	2.51189e-11	0.00851131	0.00119158	4.14461e-07	5.90293e-08	1.19315e-07	6.57198e-05	8.03288e-08	5.72439e-09	6.2e-16	1.43875e-11	0.016984	0.03038	0.00613419	1.44557e-07	7.63108e-13	6.58863e-05	3.88062e+14	7.97963e+14	-6.6055e+12	-1.00474e+07	0.000145118	6.79138e+12	8.51131e-06	2.51189e-11	2.02369e+18	6.15635e+12	-5.95906e+06	0.000172136	-1.24311e-15	5.303e+38	-5.13296e+32	1.48273e+22	-1.07079e+11	-3.12271e-13
	1e-12	8.29013e-07	0.0062	0.01705	0.03038	0	1	0	1000	140	16500	2350	4750	8.51138e-06	2.51189e-11	0.00851131	0.00119158	4.14461e-07	5.90293e-08	1.19315e-07	0.000184436	7.91964e-07	1.61793e-08	6.2e-15	1.42857e-10	0.0168638	0.03038	0.00601476	1.43535e-07	7.63108e-13	0.000186036	3.88062e+13	7.97963e+13	-6.6055e+11	-1.00474e+06	0.000145118	6.79138e+11	8.51131e-06	2.51189e-11	2.02369e+16	6.15635e+10	-59592	1.72136e-05	-1.24311e-15	5.30358e+32	-5.13276e+26	1.48264e+17	-1.07079e+07	-3.11927e-13
	1e-11	4.7809e-07	0.0062	0.01705	0.03038	0	1	0	1000	140	16500	2350	4750	8.51138e-06	2.51189e-11	0.00851131	0.00119158	4.14461e-07	5.90293e-08	1.19315e-07	0.000552091	7.56567e-06	4.95513e-08	6.2e-14	1.39628e-09	0.0164826	0.0303799	0.00564029	1.4029e-07	7.63108e-13	0.000567274	3.88062e+12	7.97963e+12	-6.6055e+10	-100474	0.000145118	6.79138e+10	8.51131e-06	2.51189e-11	2.02369e+14	6.15636e+08	-596.058	1.72136e-06	-1.24311e-15	5.30935e+26	-5.13077e+20	1.48172e+12	-1070.79	-3.08497e-13
	2e-11	1.57891e-07	0.0062	0.01705	0.03038	0	1	0	1000	140	16500	2350	4750	8.51138e-06	2.51189e-11	0.00851131	0.00119158	4.14461e-07	5.90293e-08	1.19315e-07	0.000755894	1.47335e-05	6.87529e-08	1.24e-13	2.75561e-09	0.0162645	0.0303799	0.0054293	1.38433e-07	7.63108e-13	0.000785435	1.94031e+12	3.98981e+12	-3.30275e+10	-50237.1	0.000145118	3.39569e+10	8.51131e-06	2.51189e-11	5.05922e+13	1.53909e+08	-149.053	8.60682e-07	-1.24311e-15	8.30587e+24	-8.01341e+18	4.62717e+10	-66.9241	-3.04701e-13
	2.5e-11	9.815e-09	0.0062	0.01705	0.03038	0	1	0	1000	140	16500	2350	4750	8.51138e-06	2.51189e-11	0.00851131	0.00119158	4.14461e-07	5.90293e-08	1.19315e-07	0.000834312	1.8224e-05	7.6286e-08	1.55e-13	3.42642e-09	0.0161791	0.0303799	0.00534738	1.37706e-07	7.63108e-13	0.000870843	1.55225e+12	3.19185e+12	-2.6422e+10	-40189.7	0.000145118	2.71655e+10	8.51131e-06	2.51189e-11	3.2379e+13	9.85017e+07	-95.4064	6.88546e-07	-1.24311e-15	2.17865e+24	-2.10022e+18	1.51571e+10	-27.4121	-3.0281e-13
	2.53e-11	1.12483e-09	0.0062	0.01705	0.03038	0	1	0	1000	140	16500	2350	4750	8.51138e-06	2.51189e-11	0.00851131	0.00119158	4.14461e-07	5.90293e-08	1.19315e-07	0.000838694	1.84317e-05	7.67094e-08	1.5686e-13	3.46651e-09	0.0161743	0.0303799	0.00534279	1.37666e-07	7.63108e-13	0.000875641	1.53384e+12	3.154e+12	-2.61087e+10	-39713.1	0.000145118	2.68434e+10	8.51131e-06	2.51189e-11	3.16157e+13	9.61795e+07	-93.1579	6.80381e-07	-1.24311e-15	2.02824e+24	-1.95513e+18	1.42792e+10	-26.1349	-3.02696e-13
	2.533e-11	2.56948e-10	0.0062	0.01705	0.03038	0	1	0	1000	140	16500	2350	4750	8.51138e-06	2.51189e-11	0.00851131	0.00119158	4.14461e-07	5.90293e-08	1.19315e-07	0.00083913	1.84525e-05	7.67515e-08	1.57046e-13	3.47052e-09	0.0161738	0.0303799	0.00534234	1.37662e-07	7.63108e-13	0.000876119	1.53202e+12	3.15027e+12	-2.60778e+10	-39666.1	0.000145118	2.68116e+10	8.51131e-06	2.51189e-11	3.15408e+13	9.59518e+07	-92.9375	6.79575e-07	-1.24311e-15	2.01388e+24	-1.94128e+18	1.41948e+10	-26.0113	-3.02685e-13
	2.53389e-11	9.27524e-14	0.0062	0.01705	0.03038	0	1	0	1000	140	16500	2350	4750	8.51138e-06	2.51189e-11	0.00851131	0.00119158	4.14461e-07	5.90293e-08	1.19315e-07	0.000839259	1.84586e-05	7.6764e-08	1.57101e-13	3.47171e-09	0.0161737	0.0303799	0.0053422	1.3766e-07	7.63108e-13	0.00087626	1.53149e+12	3.14916e+12	-2.60686e+10	-39652.2	0.000145118	2.68022e+10	8.51131e-06	2.51189e-11	3.15187e+13	9.58846e+07	-92.8723	6.79337e-07	-1.24311e-15	2.00965e+24	-1.9372e+18	1.41699e+10	-25.9748	-3.02682e-13
	2.534e-11	-3.2298e-11	0.0062	0.01705	0.03038	0	1	0	1000	140	16500	2350	4750	8.51138e-06	2.51189e-11	0.00851131	0.00119158	4.14461e-07	5.90293e-08	1.19315e-07	0.000839275	1.84594e-05	7.67656e-08	1.57108e-13	3.47186e-09	0.0161737	0.0303799	0.00534218	1.3766e-07	7.63108e-13	0.000876278	1.53142e+12	3.14902e+12	-2.60675e+10	-39650.4	0.000145118	2.6801e+10	8.51131e-06	2.51189e-11	3.15159e+13	9.58761e+07	-92.8641	6.79307e-07	-1.24311e-15	2.00912e+24	-1.93669e+18	1.41668e+10	-25.9702	-3.02681e-13
	2.54e-11	-1.76732e-09	0.0062	0.01705	0.03038	0	1	0	1000	140	16500	2350	4750	8.51138e-06	2.51189e-11	0.00851131	0.00119158	4.14461e-07	5.90293e-08	1.19315e-07	0.000840147	1.85009e-05	7.68499e-08	1.5748e-13	3.47987e-09	0.0161727	0.0303799	0.00534127	1.37652e-07	7.63108e-13	0.000877233	1.5278e+12	3.14159e+12	-2.60059e+10	-39556.8	0.000145118	2.67377e+10	8.51131e-06	2.51189e-11	3.13672e+13	9.54237e+07	-92.4261	6.77702e-07	-1.24311e-15	1.98082e+24	-1.90939e+18	1.40002e+10	-25.7257	-3.02659e-13
	2.6e-11	-1.90733e-08	0.0062	0.01705	0.03038	0	1	0	1000	140	16500	2350	4750	8.51138e-06	2.51189e-11	0.00851131	0.00119158	4.14461e-07	5.90293e-08	1.19315e-07	0.000848793	1.89158e-05	7.76863e-08	1.612e-13	3.55999e-09	0.0161632	0.0303799	0.00533221	1.37571e-07	7.63108e-13	0.00088671	1.49255e+12	3.06909e+12	-2.54058e+10	-38643.9	0.000145118	2.61207e+10	8.51131e-06	2.51189e-11	2.99362e+13	9.10704e+07	-88.2108	6.62063e-07	-1.24311e-15	1.72202e+24	-1.65976e+18	1.24571e+10	-23.432	-3.02432e-13
	3e-11	-1.32494e-07	0.0062	0.01705	0.03038	0	1	0	1000	140	16500	2350	4750	8.51138e-06	2.51189e-11	0.00851131	0.00119158	4.14461e-07	5.90293e-08	1.19315e-07	0.000903453	2.16638e-05	8.29979e-08	1.86e-13	4.09239e-09	0.0161031	0.0303799	0.0052748	1.37059e-07	7.63108e-13	0.000946872	1.29354e+12	2.65988e+12	-2.20183e+10	-33491.4	0.000145118	2.26379e+10	8.51131e-06	2.51189e-11	2.24854e+13	6.8404e+07	-66.263	5.73788e-07	-1.24311e-15	7.30064e+23	-7.03211e+17	6.08918e+09	-13.2196	-3.00922e-13
	1e-10	-1.78916e-06	0.0062	0.01705	0.03038	0	1	0	1000	140	16500	2350	4750	8.51138e-06	2.51189e-11	0.00851131	0.00119158	4.14461e-07	5.90293e-08	1.19315e-07	0.00148416	6.63284e-05	1.42266e-07	6.2e-13	1.30737e-08	0.015433	0.0303798	0.00464935	1.31356e-07	7.63105e-13	0.00161699	3.88062e+11	7.97963e+11	-6.6055e+09	-10047.4	0.000145118	6.79138e+09	8.51131e-06	2.51189e-11	2.02369e+12	6.15636e+06	-5.97447	1.72136e-07	-1.24311e-15	5.36703e+20	-5.11166e+14	1.4725e+07	-0.107079	-2.7493e-13
	2.5e-10	-4.3936e-06	0.0062	0.01705	0.03038	0	1	0	1000	140	16500	2350	4750	8.51138e-06	2.51189e-11	0.00851131	0.00119158	4.14461e-07	5.90293e-08	1.19315e-07	0.00206651	0.000150099	2.08203e-07	1.55e-12	3.10962e-08	0.0146831	0.0303798	0.00398315	1.24974e-07	7.63101e-13	0.00236698	1.55225e+11	3.19185e+11	-2.6422e+09	-4018.97	0.000145118	2.71655e+09	8.51131e-06	2.51189e-11	3.2379e+11	985019	-0.959618	6.88545e-08	-1.24311e-15	2.23771e+18	-2.08191e+12	149211	-0.00274121	-2.21853e-13
	9.31e-10	-1.12631e-05	0.0062	0.01705	0.03038	0	1	0	1000	140	16500	2350	4750	8.51138e-06	2.51189e-11	0.00851131	0.00119158	4.14461e-07	5.90293e-08	1.19315e-07	0.00298169	0.000449624	3.34951e-07	5.7722e-12	1.0386e-07	0.0131688	0.0303796	0.00276824	1.12085e-07	7.63098e-13	0.00388148	4.16823e+10	8.57103e+10	-7.09506e+08	-1079.22	0.000145118	7.29471e+08	8.51131e-06	2.51189e-11	2.33477e+10	71027.7	-0.0704079	1.84893e-08	-1.24311e-15	9.05998e+14	-7.67685e+08	198.361	-1.42529e-05	-2.03845e-14
	0.01	#NUM!	0.0062	0.01705	0.03038	0	1	0	1000	140	16500	2350	4750	8.51138e-06	2.51189e-11	0.00851131	0.00119158	4.14461e-07	5.90293e-08	1.19315e-07	#NUM!	#NUM!	#NUM!	6.2e-05	#NUM!	#NUM!	#NUM!	#NUM!	#NUM!	#NUM!	#NUM!	3880.62	7979.63	-66.055	-0.00861137	0.000145118	67.9138	8.51131e-06	2.51189e-11	0.000202369	4.95206e-08	-1.51055e-10	-1.05719e-13	-1.24311e-15	-2.84596e-20	-8.35507e-22	-1.12848e-25	-5.31025e-30	-0.000283325
	0.1	#NUM!	0.0062	0.01705	0.03038	0	1	0	1000	140	16500	2350	4750	8.51138e-06	2.51189e-11	0.00851131	0.00119158	4.14461e-07	5.90293e-08	1.19315e-07	#NUM!	#NUM!	#NUM!	0.00062	#NUM!	#NUM!	#NUM!	#NUM!	#NUM!	#NUM!	#NUM!	388.062	797.963	-6.6055	-0.00852095	0.000145118	6.79138	8.51131e-06	2.51189e-11	2.02369e-06	4.89666e-09	-1.21996e-11	-1.07268e-13	-1.24311e-15	-2.91341e-24	-8.50779e-26	-1.11712e-28	-5.30919e-32	-0.000245911
	0.2	#NUM!	0.0062	0.01705	0.03038	0	1	0	1000	140	16500	2350	4750	8.51138e-06	2.51189e-11	0.00851131	0.00119158	4.14461e-07	5.90293e-08	1.19315e-07	#NUM!	#NUM!	#NUM!	0.00124	#NUM!	#NUM!	#NUM!	#NUM!	#NUM!	#NUM!	#NUM!	194.031	398.981	-3.30275	-0.00851592	0.000145118	3.39569	8.51131e-06	2.51189e-11	5.05922e-07	2.44679e-09	-4.4854e-12	-1.07354e-13	-1.24311e-15	-1.82967e-25	-5.42427e-27	-1.39278e-29	-1.32729e-32	-0.000216844
	0.3	#NUM!	0.0062	0.01705	0.03038	0	1	0	1000	140	16500	2350	4750	8.51138e-06	2.51189e-11	0.00851131	0.00119158	4.14461e-07	5.90293e-08	1.19315e-07	#NUM!	#NUM!	#NUM!	0.00186	#NUM!	#NUM!	#NUM!	#NUM!	#NUM!	#NUM!	#NUM!	129.354	265.988	-2.20183	-0.00851425	0.000145118	2.26379	8.51131e-06	2.51189e-11	2.24854e-07	1.63085e-09	-1.91401e-12	-1.07383e-13	-1.24311e-15	-3.62888e-26	-1.09275e-27	-4.11728e-30	-5.89909e-33	-0.0001888
	0.4	#NUM!	0.0062	0.01705	0.03038	0	1	0	1000	140	16500	2350	4750	8.51138e-06	2.51189e-11	0.00851131	0.00119158	4.14461e-07	5.90293e-08	1.19315e-07	#NUM!	#NUM!	#NUM!	0.00248	#NUM!	#NUM!	#NUM!	#NUM!	#NUM!	#NUM!	#NUM!	97.0155	199.491	-1.65137	-0.00851341	0.000145118	1.69784	8.51131e-06	2.51189e-11	1.2648e-07	1.22301e-09	-6.28312e-13	-1.07397e-13	-1.24311e-15	-1.15265e-26	-3.52548e-28	-1.73312e-30	-3.31824e-33	-0.000161473
	0.5	#NUM!	0.0062	0.01705	0.03038	0	1	0	1000	140	16500	2350	4750	8.51138e-06	2.51189e-11	0.00851131	0.00119158	4.14461e-07	5.90293e-08	1.19315e-07	#NUM!	#NUM!	#NUM!	0.0031	#NUM!	#NUM!	#NUM!	#NUM!	#NUM!	#NUM!	#NUM!	77.6124	159.593	-1.3211	-0.00851291	0.000145118	1.35828	8.51131e-06	2.51189e-11	8.09475e-08	9.78346e-10	1.43105e-13	-1.07406e-13	-1.24311e-15	-4.73912e-27	-1.47209e-28	-8.85409e-31	-2.12367e-33	-0.000134797
	0.6	#NUM!	0.0062	0.01705	0.03038	0	1	0	1000	140	16500	2350	4750	8.51138e-06	2.51189e-11	0.00851131	0.00119158	4.14461e-07	5.90293e-08	1.19315e-07	#NUM!	#NUM!	#NUM!	0.00372	#NUM!	#NUM!	#NUM!	#NUM!	#NUM!	#NUM!	#NUM!	64.677	132.994	-1.10092	-0.00851257	0.000145118	1.1319	8.51131e-06	2.51189e-11	5.62135e-08	8.15254e-10	6.57383e-13	-1.07412e-13	-1.24311e-15	-2.29399e-27	-7.23561e-29	-5.1127e-31	-1.47477e-33	-0.00010875
	0.7	#NUM!	0.0062	0.01705	0.03038	0	1	0	1000	140	16500	2350	4750	8.51138e-06	2.51189e-11	0.00851131	0.00119158	4.14461e-07	5.90293e-08	1.19315e-07	#NUM!	#NUM!	#NUM!	0.00434	#NUM!	#NUM!	#NUM!	#NUM!	#NUM!	#NUM!	#NUM!	55.4374	113.995	-0.943642	-0.00851233	0.000145118	0.970196	8.51131e-06	2.51189e-11	4.12997e-08	6.98768e-10	1.02472e-12	-1.07416e-13	-1.24311e-15	-1.24282e-27	-3.97983e-29	-3.21264e-31	-1.08351e-33	-8.33173e-05
	0.8	#NUM!	0.0062	0.01705	0.03038	0	1	0	1000	140	16500	2350	4750	8.51138e-06	2.51189e-11	0.00851131	0.00119158	4.14461e-07	5.90293e-08	1.19315e-07	#NUM!	#NUM!	#NUM!	0.00496	#NUM!	#NUM!	#NUM!	#NUM!	#NUM!	#NUM!	#NUM!	48.5077	99.7453	-0.825687	-0.00851215	0.000145118	0.848922	8.51131e-06	2.51189e-11	3.16201e-08	6.11409e-10	1.30023e-12	-1.07419e-13	-1.24311e-15	-7.31198e-28	-2.37676e-29	-2.14752e-31	-8.29559e-34	-5.84924e-05
	0.9	#NUM!	0.0062	0.01705	0.03038	0	1	0	1000	140	16500	2350	4750	8.51138e-06	2.51189e-11	0.00851131	0.00119158	4.14461e-07	5.90293e-08	1.19315e-07	#NUM!	#NUM!	#NUM!	0.00558	#NUM!	#NUM!	#NUM!	#NUM!	#NUM!	#NUM!	#NUM!	43.118	88.6625	-0.733944	-0.00851201	0.000145118	0.754597	8.51131e-06	2.51189e-11	2.49838e-08	5.43465e-10	1.51451e-12	-1.07421e-13	-1.24311e-15	-4.58151e-28	-1.5114e-29	-1.50498e-31	-6.55454e-34	-3.4269e-05
	0.99	#NUM!	0.0062	0.01705	0.03038	0	1	0	1000	140	16500	2350	4750	8.51138e-06	2.51189e-11	0.00851131	0.00119158	4.14461e-07	5.90293e-08	1.19315e-07	#NUM!	#NUM!	#NUM!	0.006138	#NUM!	#NUM!	#NUM!	#NUM!	#NUM!	#NUM!	#NUM!	39.1982	80.6023	-0.667222	-0.00851191	0.000145118	0.685997	8.51131e-06	2.51189e-11	2.06478e-08	4.94053e-10	1.67035e-12	-1.07423e-13	-1.24311e-15	-3.13947e-28	-1.0494e-29	-1.12849e-31	-5.41697e-34	-1.29782e-05
	r	eq K1	a	b	c	w	h		K1	K2	K3	K4	K5	K6	K7	K1h	K2h	K3h	K4h	K5h	x	y	z	t	u4	v	s	a-(x+y+z+t+u)	b-(x+2y+u+v)	c-(z+2t+u+s)	w+(x+2y+z+2t+2u)	F	G	H	I	J	K	L	M	a	b	g	d	e	t3	t2	t1	t0	m
	1e-14	#NUM!	0.0062	0.01705	0.03038	0	1	0	1000	140	16500	2350	4750	8.51138e-06	2.51189e-11	0.00851131	0.00119158	4.14461e-07	5.90293e-08	1.19315e-07	#NUM!	#NUM!	#NUM!	6.2e-17	#NUM!	#NUM!	#NUM!	#NUM!	#NUM!	#NUM!	#NUM!	3.88062e+15	7979626485568761	-6.6055e+13	-1.00474e+08	0.000145118	6.79138e+13	8.51131e-06	2.51189e-11	2.02369e+20	6.15635e+14	-5.95904e+08	0.00172136	-1.24311e-15	5.30295e+44	-5.13298e+38	1.48274e+27	-1.07079e+15	-3.12305e-13
	1e-10	-4.49651e-06	0.0062	0.01705	0.03038	0	1	0	1000	140	16500	2350	4750	8.51138e-06	2.51189e-11	0.00851131	0.00119158	4.14461e-07	5.90293e-08	1.19315e-07	-0.00254008	0.000104599	-1.93888e-07	6.2e-13	1.64177e-08	0.0193807	0.0303802	0.00863565	1.64956e-07	7.63112e-13	-0.00233104	3.88062e+11	7.97963e+11	-6.6055e+09	-10047.4	0.000145118	6.79138e+09	8.51131e-06	2.51189e-11	2.02369e+12	6.15636e+06	-5.97447	1.72136e-07	-1.24311e-15	5.36703e+20	-5.11166e+14	1.4725e+07	-0.107079	-2.7493e-13
	2.5e-10	-1.95212e-05	0.0062	0.01705	0.03038	0	1	0	1000	140	16500	2350	4750	8.51138e-06	2.51189e-11	0.00851131	0.00119158	4.14461e-07	5.90293e-08	1.19315e-07	-0.00496523	0.000318188	-3.43586e-07	1.55e-12	4.52753e-08	0.0213786	0.0303803	0.0108473	1.81962e-07	7.63115e-13	-0.00432911	1.55225e+11	3.19185e+11	-2.6422e+09	-4018.97	0.000145118	2.71655e+09	8.51131e-06	2.51189e-11	3.2379e+11	985019	-0.959618	6.88545e-08	-1.24311e-15	2.23771e+18	-2.08191e+12	149211	-0.00274121	-2.21853e-13
	5e-10	-7.25971e-05	0.0062	0.01705	0.03038	0	1	0	1000	140	16500	2350	4750	8.51138e-06	2.51189e-11	0.00851131	0.00119158	4.14461e-07	5.90293e-08	1.19315e-07	-0.00961272	0.000865457	-5.70396e-07	3.1e-12	1.05598e-07	0.0249315	0.0303805	0.0149477	2.12201e-07	7.63122e-13	-0.00788217	7.76124e+10	1.59593e+11	-1.3211e+09	-2009.49	0.000145118	1.35828e+09	8.51131e-06	2.51189e-11	8.09475e+10	246255	-0.241447	3.44272e-08	-1.24311e-15	3.59898e+16	-3.22755e+10	4580.94	-0.000171326	-1.40797e-13
	0.01	#NUM!	0.0062	0.01705	0.03038	0	1	0	1000	140	16500	2350	4750	8.51138e-06	2.51189e-11	0.00851131	0.00119158	4.14461e-07	5.90293e-08	1.19315e-07	#NUM!	#NUM!	#NUM!	6.2e-05	#NUM!	#NUM!	#NUM!	#NUM!	#NUM!	#NUM!	#NUM!	3880.62	7979.63	-66.055	-0.00861137	0.000145118	67.9138	8.51131e-06	2.51189e-11	0.000202369	4.95206e-08	-1.51055e-10	-1.05719e-13	-1.24311e-15	-2.84596e-20	-8.35507e-22	-1.12848e-25	-5.31025e-30	-0.000283325
	0.1	#NUM!	0.0062	0.01705	0.03038	0	1	0	1000	140	16500	2350	4750	8.51138e-06	2.51189e-11	0.00851131	0.00119158	4.14461e-07	5.90293e-08	1.19315e-07	#NUM!	#NUM!	#NUM!	0.00062	#NUM!	#NUM!	#NUM!	#NUM!	#NUM!	#NUM!	#NUM!	388.062	797.963	-6.6055	-0.00852095	0.000145118	6.79138	8.51131e-06	2.51189e-11	2.02369e-06	4.89666e-09	-1.21996e-11	-1.07268e-13	-1.24311e-15	-2.91341e-24	-8.50779e-26	-1.11712e-28	-5.30919e-32	-0.000245911
	0.2	#NUM!	0.0062	0.01705	0.03038	0	1	0	1000	140	16500	2350	4750	8.51138e-06	2.51189e-11	0.00851131	0.00119158	4.14461e-07	5.90293e-08	1.19315e-07	#NUM!	#NUM!	#NUM!	0.00124	#NUM!	#NUM!	#NUM!	#NUM!	#NUM!	#NUM!	#NUM!	194.031	398.981	-3.30275	-0.00851592	0.000145118	3.39569	8.51131e-06	2.51189e-11	5.05922e-07	2.44679e-09	-4.4854e-12	-1.07354e-13	-1.24311e-15	-1.82967e-25	-5.42427e-27	-1.39278e-29	-1.32729e-32	-0.000216844
	0.3	#NUM!	0.0062	0.01705	0.03038	0	1	0	1000	140	16500	2350	4750	8.51138e-06	2.51189e-11	0.00851131	0.00119158	4.14461e-07	5.90293e-08	1.19315e-07	#NUM!	#NUM!	#NUM!	0.00186	#NUM!	#NUM!	#NUM!	#NUM!	#NUM!	#NUM!	#NUM!	129.354	265.988	-2.20183	-0.00851425	0.000145118	2.26379	8.51131e-06	2.51189e-11	2.24854e-07	1.63085e-09	-1.91401e-12	-1.07383e-13	-1.24311e-15	-3.62888e-26	-1.09275e-27	-4.11728e-30	-5.89909e-33	-0.0001888
	0.4	#NUM!	0.0062	0.01705	0.03038	0	1	0	1000	140	16500	2350	4750	8.51138e-06	2.51189e-11	0.00851131	0.00119158	4.14461e-07	5.90293e-08	1.19315e-07	#NUM!	#NUM!	#NUM!	0.00248	#NUM!	#NUM!	#NUM!	#NUM!	#NUM!	#NUM!	#NUM!	97.0155	199.491	-1.65137	-0.00851341	0.000145118	1.69784	8.51131e-06	2.51189e-11	1.2648e-07	1.22301e-09	-6.28312e-13	-1.07397e-13	-1.24311e-15	-1.15265e-26	-3.52548e-28	-1.73312e-30	-3.31824e-33	-0.000161473
	0.5	#NUM!	0.0062	0.01705	0.03038	0	1	0	1000	140	16500	2350	4750	8.51138e-06	2.51189e-11	0.00851131	0.00119158	4.14461e-07	5.90293e-08	1.19315e-07	#NUM!	#NUM!	#NUM!	0.0031	#NUM!	#NUM!	#NUM!	#NUM!	#NUM!	#NUM!	#NUM!	77.6124	159.593	-1.3211	-0.00851291	0.000145118	1.35828	8.51131e-06	2.51189e-11	8.09475e-08	9.78346e-10	1.43105e-13	-1.07406e-13	-1.24311e-15	-4.73912e-27	-1.47209e-28	-8.85409e-31	-2.12367e-33	-0.000134797
	0.6	#NUM!	0.0062	0.01705	0.03038	0	1	0	1000	140	16500	2350	4750	8.51138e-06	2.51189e-11	0.00851131	0.00119158	4.14461e-07	5.90293e-08	1.19315e-07	#NUM!	#NUM!	#NUM!	0.00372	#NUM!	#NUM!	#NUM!	#NUM!	#NUM!	#NUM!	#NUM!	64.677	132.994	-1.10092	-0.00851257	0.000145118	1.1319	8.51131e-06	2.51189e-11	5.62135e-08	8.15254e-10	6.57383e-13	-1.07412e-13	-1.24311e-15	-2.29399e-27	-7.23561e-29	-5.1127e-31	-1.47477e-33	-0.00010875
	0.7	#NUM!	0.0062	0.01705	0.03038	0	1	0	1000	140	16500	2350	4750	8.51138e-06	2.51189e-11	0.00851131	0.00119158	4.14461e-07	5.90293e-08	1.19315e-07	#NUM!	#NUM!	#NUM!	0.00434	#NUM!	#NUM!	#NUM!	#NUM!	#NUM!	#NUM!	#NUM!	55.4374	113.995	-0.943642	-0.00851233	0.000145118	0.970196	8.51131e-06	2.51189e-11	4.12997e-08	6.98768e-10	1.02472e-12	-1.07416e-13	-1.24311e-15	-1.24282e-27	-3.97983e-29	-3.21264e-31	-1.08351e-33	-8.33173e-05
	0.8	#NUM!	0.0062	0.01705	0.03038	0	1	0	1000	140	16500	2350	4750	8.51138e-06	2.51189e-11	0.00851131	0.00119158	4.14461e-07	5.90293e-08	1.19315e-07	#NUM!	#NUM!	#NUM!	0.00496	#NUM!	#NUM!	#NUM!	#NUM!	#NUM!	#NUM!	#NUM!	48.5077	99.7453	-0.825687	-0.00851215	0.000145118	0.848922	8.51131e-06	2.51189e-11	3.16201e-08	6.11409e-10	1.30023e-12	-1.07419e-13	-1.24311e-15	-7.31198e-28	-2.37676e-29	-2.14752e-31	-8.29559e-34	-5.84924e-05
	0.9	#NUM!	0.0062	0.01705	0.03038	0	1	0	1000	140	16500	2350	4750	8.51138e-06	2.51189e-11	0.00851131	0.00119158	4.14461e-07	5.90293e-08	1.19315e-07	#NUM!	#NUM!	#NUM!	0.00558	#NUM!	#NUM!	#NUM!	#NUM!	#NUM!	#NUM!	#NUM!	43.118	88.6625	-0.733944	-0.00851201	0.000145118	0.754597	8.51131e-06	2.51189e-11	2.49838e-08	5.43465e-10	1.51451e-12	-1.07421e-13	-1.24311e-15	-4.58151e-28	-1.5114e-29	-1.50498e-31	-6.55454e-34	-3.4269e-05
	0.99	#NUM!	0.0062	0.01705	0.03038	0	1	0	1000	140	16500	2350	4750	8.51138e-06	2.51189e-11	0.00851131	0.00119158	4.14461e-07	5.90293e-08	1.19315e-07	#NUM!	#NUM!	#NUM!	0.006138	#NUM!	#NUM!	#NUM!	#NUM!	#NUM!	#NUM!	#NUM!	39.1982	80.6023	-0.667222	-0.00851191	0.000145118	0.685997	8.51131e-06	2.51189e-11	2.06478e-08	4.94053e-10	1.67035e-12	-1.07423e-13	-1.24311e-15	-3.13947e-28	-1.0494e-29	-1.12849e-31	-5.41697e-34	-1.29782e-05
[truncated: 25 more columns]
