# Supplementary material for: Transfer of structural units through imine exchanges, in solution or without solvent: successive transiminations, stimuli (pH)-modulated covalent switches, and mathematical models
Source: Front Chem. 2026 Apr 13;13:1241625. doi: 10.3389/fchem.2025.1241625 (PMC13112204; doi:10.3389/fchem.2025.1241625)
Supplement: Supplementary file 1 [file Supplementaryfile1.zip › Supplementary Material/g-S1-St7-pH1.xlsx]

## Sheet: Feuil1
Influence of the pH										^							^
pH = 1	Step 7
Set S1		general approach			paper -> section 5.3.					Inputs: a, b, c, w, K1 to K5, pH, r
t3 ¹ 0, t2 ¹ 0
discr III < 0
			[A]in	[B]in	[C]in	[H2O]in	[H+]eq	pH													[AB]eq	[AB2]eq	[AC]eq	[AC2]eq	[ABC]eq	[BH+]eq	[CH+]eq	[A]eq	[B]eq	[C]eq	[H2O]eq
	r	eq K1	a	b	c	w	h		K1	K2	K3	K4	K5	K6	K7	K1h	K2h	K3h	K4h	K5h	x	y	z	t	u1	v	s	a-(x+y+z+t+u)	b-(x+2y+u+v)	c-(z+2t+u+s)	w+(x+2y+z+2t+2u)	F	G	H	I	J	K	L	M	a	b	g	d	e	t3	t2	t1	t0	m
	9.4e-10	0.365736	0.0062	0.01705	0.03038	0	0.1	1	1000	140	16500	2350	4750	8.51138e-06	2.51189e-11	0.0851066	0.0119149	4.14461e-06	5.90293e-07	1.19315e-06	-0.736079	0.619921	2.23763e-06	5.828e-12	-3.87509e-06	-0.486666	0.0303816	0.122361	-4.1422e-05	7.63152e-12	0.503756	4.12832e+10	8.48896e+10	-7.02659e+09	-10688.8	0.00145107	7.22431e+09	8.51066e-05	2.51189e-10	2.28992e+13	6.96687e+07	-69.0815	1.83109e-05	-1.24292e-12	8.55808e+23	-7.24431e+17	1.88878e+11	-13710.6	-1.81461e-14
	1e-07	0.000447655	0.0062	0.01705	0.03038	0	0.1	1	1000	140	16500	2350	4750	8.51138e-06	2.51189e-11	0.0851066	0.0119149	4.14461e-06	5.90293e-07	1.19315e-06	-0.0173683	0.0216194	2.91611e-06	6.2e-10	-7.464e-06	-0.00881234	0.0303845	0.00195344	-7.50051e-07	7.63225e-12	0.0258585	3.88062e+08	7.97963e+08	-6.60499e+07	-100.559	0.00145107	6.79085e+07	8.51066e-05	2.51189e-10	2.02338e+09	6160.77	-0.021385	1.72016e-07	-1.24292e-12	6.93408e+12	-8.16417e+07	-87.6482	-0.000107046	-5.88491e-11
	1e-05	0.000108961	0.0062	0.01705	0.03038	0	0.1	1	1000	140	16500	2350	4750	8.51138e-06	2.51189e-11	0.0851066	0.0119149	4.14461e-06	5.90293e-07	1.19315e-06	-0.00616959	0.0119658	1.39237e-05	6.2e-08	-5.5529e-05	-0.000656398	0.0304215	0.000445348	-5.58685e-08	7.64153e-12	0.017665	3.88062e+06	7.97963e+06	-660499	-1.08984	0.00145107	679085	8.51066e-05	2.51189e-10	202338	0.664486	-0.000154852	1.61381e-09	-1.24292e-12	612.135	-0.833215	-1.13392e-06	-1.07576e-12	-6.19439e-07
	0.00022	9.10297e-05	0.0062	0.01705	0.03038	0	0.1	1	1000	140	16500	2350	4750	8.51138e-06	2.51189e-11	0.0851066	0.0119149	4.14461e-06	5.90293e-07	1.19315e-06	-0.00535686	0.0113992	5.80968e-05	1.364e-06	-0.000254213	-0.000137273	0.0305734	0.000352431	-1.16838e-08	7.67969e-12	0.0169939	176392	362710	-30022.7	-0.130773	0.00145107	30867.5	8.51066e-05	2.51189e-10	418.053	0.00349449	-7.00981e-06	-2.91862e-11	-1.24292e-12	1.98135e-07	-3.55791e-06	-1.48685e-11	-1.5534e-17	-107.485
	0.00023	#NUM!	0.0062	0.01705	0.03038	0	0.1	1	1000	140	16500	2350	4750	8.51138e-06	2.51189e-11	0.0851066	0.0119149	4.14461e-06	5.90293e-07	1.19315e-06	#NUM!	#NUM!	#NUM!	1.426e-06	#NUM!	#NUM!	#NUM!	#NUM!	#NUM!	#NUM!	#NUM!	168723	346940	-28717.4	-0.128787	0.00145107	29525.5	8.51066e-05	2.51189e-10	382.491	0.00328966	-6.70484e-06	-3.25878e-11	-1.24292e-12	-4.35911e-06	-2.97835e-06	-1.2846e-11	-1.38569e-17	-0.155605
	0.1	#NUM!	0.0062	0.01705	0.03038	0	0.1	1	1000	140	16500	2350	4750	8.51138e-06	2.51189e-11	0.0851066	0.0119149	4.14461e-06	5.90293e-07	1.19315e-06	#NUM!	#NUM!	#NUM!	0.00062	#NUM!	#NUM!	#NUM!	#NUM!	#NUM!	#NUM!	#NUM!	388.062	797.963	-66.0499	-0.0852029	0.00145107	67.9085	8.51066e-05	2.51189e-10	0.00202338	4.89591e-06	-1.21977e-08	-1.07252e-10	-1.24292e-12	-2.91207e-15	-8.50388e-17	-1.1166e-19	-5.30675e-23	-0.000245911
	0.2	#NUM!	0.0062	0.01705	0.03038	0	0.1	1	1000	140	16500	2350	4750	8.51138e-06	2.51189e-11	0.0851066	0.0119149	4.14461e-06	5.90293e-07	1.19315e-06	#NUM!	#NUM!	#NUM!	0.00124	#NUM!	#NUM!	#NUM!	#NUM!	#NUM!	#NUM!	#NUM!	194.031	398.981	-33.025	-0.0851527	0.00145107	33.9543	8.51066e-05	2.51189e-10	0.000505844	2.44641e-06	-4.48471e-09	-1.07338e-10	-1.24292e-12	-1.82883e-16	-5.42178e-18	-1.39214e-20	-1.32668e-23	-0.000216844
	0.3	#NUM!	0.0062	0.01705	0.03038	0	0.1	1	1000	140	16500	2350	4750	8.51138e-06	2.51189e-11	0.0851066	0.0119149	4.14461e-06	5.90293e-07	1.19315e-06	#NUM!	#NUM!	#NUM!	0.00186	#NUM!	#NUM!	#NUM!	#NUM!	#NUM!	#NUM!	#NUM!	129.354	265.988	-22.0166	-0.085136	0.00145107	22.6362	8.51066e-05	2.51189e-10	0.00022482	1.6306e-06	-1.91371e-09	-1.07367e-10	-1.24292e-12	-3.62721e-17	-1.09225e-18	-4.11539e-21	-5.89637e-24	-0.0001888
	0.4	#NUM!	0.0062	0.01705	0.03038	0	0.1	1	1000	140	16500	2350	4750	8.51138e-06	2.51189e-11	0.0851066	0.0119149	4.14461e-06	5.90293e-07	1.19315e-06	#NUM!	#NUM!	#NUM!	0.00248	#NUM!	#NUM!	#NUM!	#NUM!	#NUM!	#NUM!	#NUM!	97.0155	199.491	-16.5125	-0.0851276	0.00145107	16.9771	8.51066e-05	2.51189e-10	0.000126461	1.22282e-06	-6.28215e-10	-1.07381e-10	-1.24292e-12	-1.15212e-17	-3.52386e-19	-1.73232e-21	-3.31671e-24	-0.000161473
	0.5	#NUM!	0.0062	0.01705	0.03038	0	0.1	1	1000	140	16500	2350	4750	8.51138e-06	2.51189e-11	0.0851066	0.0119149	4.14461e-06	5.90293e-07	1.19315e-06	#NUM!	#NUM!	#NUM!	0.0031	#NUM!	#NUM!	#NUM!	#NUM!	#NUM!	#NUM!	#NUM!	77.6124	159.593	-13.21	-0.0851226	0.00145107	13.5817	8.51066e-05	2.51189e-10	8.09351e-05	9.78196e-07	1.43083e-10	-1.0739e-10	-1.24292e-12	-4.73694e-18	-1.47142e-19	-8.85002e-22	-2.12269e-24	-0.000134797
	0.6	#NUM!	0.0062	0.01705	0.03038	0	0.1	1	1000	140	16500	2350	4750	8.51138e-06	2.51189e-11	0.0851066	0.0119149	4.14461e-06	5.90293e-07	1.19315e-06	#NUM!	#NUM!	#NUM!	0.00372	#NUM!	#NUM!	#NUM!	#NUM!	#NUM!	#NUM!	#NUM!	64.677	132.994	-11.0083	-0.0851192	0.00145107	11.3181	8.51066e-05	2.51189e-10	5.62049e-05	8.15129e-07	6.57282e-10	-1.07395e-10	-1.24292e-12	-2.29294e-18	-7.23229e-20	-5.11035e-22	-1.47409e-24	-0.00010875
	0.7	#NUM!	0.0062	0.01705	0.03038	0	0.1	1	1000	140	16500	2350	4750	8.51138e-06	2.51189e-11	0.0851066	0.0119149	4.14461e-06	5.90293e-07	1.19315e-06	#NUM!	#NUM!	#NUM!	0.00434	#NUM!	#NUM!	#NUM!	#NUM!	#NUM!	#NUM!	#NUM!	55.4374	113.995	-9.4357	-0.0851168	0.00145107	9.70122	8.51066e-05	2.51189e-10	4.12934e-05	6.98661e-07	1.02457e-09	-1.07399e-10	-1.24292e-12	-1.24225e-18	-3.978e-20	-3.21116e-22	-1.08301e-24	-8.33173e-05
	0.8	#NUM!	0.0062	0.01705	0.03038	0	0.1	1	1000	140	16500	2350	4750	8.51138e-06	2.51189e-11	0.0851066	0.0119149	4.14461e-06	5.90293e-07	1.19315e-06	#NUM!	#NUM!	#NUM!	0.00496	#NUM!	#NUM!	#NUM!	#NUM!	#NUM!	#NUM!	#NUM!	48.5077	99.7453	-8.25624	-0.085115	0.00145107	8.48857	8.51066e-05	2.51189e-10	3.16153e-05	6.11315e-07	1.30003e-09	-1.07402e-10	-1.24292e-12	-7.30862e-19	-2.37567e-20	-2.14654e-22	-8.29178e-25	-5.84924e-05
	0.9	#NUM!	0.0062	0.01705	0.03038	0	0.1	1	1000	140	16500	2350	4750	8.51138e-06	2.51189e-11	0.0851066	0.0119149	4.14461e-06	5.90293e-07	1.19315e-06	#NUM!	#NUM!	#NUM!	0.00558	#NUM!	#NUM!	#NUM!	#NUM!	#NUM!	#NUM!	#NUM!	43.118	88.6625	-7.33888	-0.0851136	0.00145107	7.54539	8.51066e-05	2.51189e-10	2.498e-05	5.43382e-07	1.51428e-09	-1.07405e-10	-1.24292e-12	-4.57941e-19	-1.5107e-20	-1.50429e-22	-6.55153e-25	-3.4269e-05
	0.99	#NUM!	0.0062	0.01705	0.03038	0	0.1	1	1000	140	16500	2350	4750	8.51138e-06	2.51189e-11	0.0851066	0.0119149	4.14461e-06	5.90293e-07	1.19315e-06	#NUM!	#NUM!	#NUM!	0.006138	#NUM!	#NUM!	#NUM!	#NUM!	#NUM!	#NUM!	#NUM!	39.1982	80.6023	-6.67171	-0.0851126	0.00145107	6.85945	8.51066e-05	2.51189e-10	2.06446e-05	4.93977e-07	1.6701e-09	-1.07407e-10	-1.24292e-12	-3.13803e-19	-1.04892e-20	-1.12798e-22	-5.41448e-25	-1.29782e-05
	r	eq K1	a	b	c	w	h		K1	K2	K3	K4	K5	K6	K7	K1h	K2h	K3h	K4h	K5h	x	y	z	t	u2	v	s	a-(x+y+z+t+u)	b-(x+2y+u+v)	c-(z+2t+u+s)	w+(x+2y+z+2t+2u)	F	G	H	I	J	K	L	M	a	b	g	d	e	t3	t2	t1	t0	m
	1e-10	#NUM!	0.0062	0.01705	0.03038	0	0.1	1	1000	140	16500	2350	4750	8.51138e-06	2.51189e-11	0.0851066	0.0119149	4.14461e-06	5.90293e-07	1.19315e-06	#NUM!	#NUM!	#NUM!	6.2e-13	#NUM!	#NUM!	#NUM!	#NUM!	#NUM!	#NUM!	#NUM!	3.88062e+11	7.97963e+11	-6.60499e+10	-100474	0.00145107	6.79085e+10	8.51066e-05	2.51189e-10	2.02338e+15	6.15589e+09	-5974.47	0.000172123	-1.24292e-12	5.36579e+29	-5.11088e+23	1.47217e+16	-1.07046e+08	-2.74978e-13
	9.5e-10	-8.63146e-06	0.0062	0.01705	0.03038	0	0.1	1	1000	140	16500	2350	4750	8.51138e-06	2.51189e-11	0.0851066	0.0119149	4.14461e-06	5.90293e-07	1.19315e-06	0.00299457	0.000456831	3.37121e-07	5.89e-12	1.05752e-07	0.0131405	0.0303796	0.00274816	1.11844e-06	7.631e-12	0.00390878	4.08486e+10	8.39961e+10	-6.95262e+09	-10576.3	0.00145107	7.14827e+09	8.51066e-05	2.51189e-10	2.24197e+13	6.82097e+07	-67.6519	1.81181e-05	-1.24292e-12	8.04031e+23	-6.79778e+17	1.79012e+11	-13142.4	-1.5626e-14
	1e-09	-9.04565e-06	0.0062	0.01705	0.03038	0	0.1	1	1000	140	16500	2350	4750	8.51138e-06	2.51189e-11	0.0851066	0.0119149	4.14461e-06	5.90293e-07	1.19315e-06	0.00302714	0.000475737	3.42624e-07	6.2e-12	1.10722e-07	0.0130702	0.0303795	0.00269667	1.11245e-06	7.631e-12	0.00397918	3.88062e+10	7.97963e+10	-6.60499e+09	-10047.5	0.00145107	6.79085e+09	8.51066e-05	2.51189e-10	2.02338e+13	6.15593e+07	-61.133	1.72122e-05	-1.24292e-12	5.9424e+23	-4.99404e+17	1.38004e+11	-10704.6	-3.19257e-15
	1e-08	-2.50965e-05	0.0062	0.01705	0.03038	0	0.1	1	1000	140	16500	2350	4750	8.51138e-06	2.51189e-11	0.0851066	0.0119149	4.14461e-06	5.90293e-07	1.19315e-06	0.00323802	0.00233095	5.23578e-07	6.2e-11	7.75025e-07	0.00914853	0.0303787	0.000629732	7.78666e-07	7.63079e-12	0.00790199	3.88062e+09	7.97963e+09	-6.60499e+08	-1004.83	0.00145107	6.79085e+08	8.51066e-05	2.51189e-10	2.02338e+11	615637	-0.750164	1.72113e-06	-1.24292e-12	1.17082e+18	-1.12516e+12	458686	-1.07046	8.3924e-14
	1e-07	-5.59796e-07	0.0062	0.01705	0.03038	0	0.1	1	1000	140	16500	2350	4750	8.51138e-06	2.51189e-11	0.0851066	0.0119149	4.14461e-06	5.90293e-07	1.19315e-06	4.53124e-05	0.00615064	1.42634e-08	6.2e-10	3.98116e-06	0.00469902	0.030376	4.67348e-08	3.99951e-07	7.63011e-12	0.0123546	3.88062e+08	7.97963e+08	-6.60499e+07	-100.559	0.00145107	6.79085e+07	8.51066e-05	2.51189e-10	2.02338e+09	6160.77	-0.021385	1.72016e-07	-1.24292e-12	6.93408e+12	-8.16417e+07	-87.6482	-0.000107046	-5.88491e-11
	1.03e-07	5.92941e-08	0.0062	0.01705	0.03038	0	0.1	1	1000	140	16500	2350	4750	8.51138e-06	2.51189e-11	0.0851066	0.0119149	4.14461e-06	5.90293e-07	1.19315e-06	-4.77993e-06	0.00620072	-1.52085e-09	6.386e-10	4.05685e-06	0.00464888	0.0303759	5.15855e-10	3.95684e-07	7.63009e-12	0.0124048	3.76759e+08	7.74721e+08	-6.41261e+07	-97.6328	0.00145107	6.59306e+07	8.51066e-05	2.51189e-10	1.90723e+09	5807.26	-0.0205936	1.67003e-07	-1.24292e-12	5.968e+12	-7.25687e+07	-78.2609	-9.51088e-05	-6.2399e-11
	1e-06	4.80058e-05	0.0062	0.01705	0.03038	0	0.1	1	1000	140	16500	2350	4750	8.51138e-06	2.51189e-11	0.0851066	0.0119149	4.14461e-06	5.90293e-07	1.19315e-06	-0.0031469	0.0091831	-2.56364e-06	6.2e-09	1.53831e-05	0.00181516	0.0303672	0.000150975	1.54495e-07	7.62789e-12	0.0152475	3.88062e+07	7.97963e+07	-6.60499e+06	-10.1325	0.00145107	6.79085e+06	8.51066e-05	2.51189e-10	2.02338e+07	62.0478	-0.00160218	1.71049e-08	-1.24292e-12	6.43076e+07	-8312.71	-0.0101996	-1.07051e-08	-5.72841e-09
	1e-05	7.64631e-05	0.0062	0.01705	0.03038	0	0.1	1	1000	140	16500	2350	4750	8.51138e-06	2.51189e-11	0.0851066	0.0119149	4.14461e-06	5.90293e-07	1.19315e-06	-0.00463958	0.010512	-1.11713e-05	6.2e-08	5.20465e-05	0.000613563	0.030339	0.000286683	5.22227e-08	7.62081e-12	0.0164774	3.88062e+06	7.97963e+06	-660499	-1.08984	0.00145107	679085	8.51066e-05	2.51189e-10	202338	0.664486	-0.000154852	1.61381e-09	-1.24292e-12	612.135	-0.833215	-1.13392e-06	-1.07576e-12	-6.19439e-07
	0.0001	8.91026e-05	0.0062	0.01705	0.03038	0	0.1	1	1000	140	16500	2350	4750	8.51138e-06	2.51189e-11	0.0851066	0.0119149	4.14461e-06	5.90293e-07	1.19315e-06	-0.00524634	0.0109653	-3.91123e-05	6.2e-07	0.000168097	0.000197583	0.0302498	0.000351415	1.6817e-08	7.5984e-12	0.0169826	388062	797963	-66049.9	-0.185577	0.00145107	67908.5	8.51066e-05	2.51189e-10	2023.38	0.0110456	-1.54287e-05	6.46993e-11	-1.24292e-12	0.0034997	-8.33429e-05	-2.14142e-10	-1.60113e-16	-0.000189101
	0.001	#NUM!	0.0062	0.01705	0.03038	0	0.1	1	1000	140	16500	2350	4750	8.51138e-06	2.51189e-11	0.0851066	0.0119149	4.14461e-06	5.90293e-07	1.19315e-06	#NUM!	#NUM!	#NUM!	6.2e-06	#NUM!	#NUM!	#NUM!	#NUM!	#NUM!	#NUM!	#NUM!	38806.2	79796.3	-6604.99	-0.0951499	0.00145107	6790.85	8.51066e-05	2.51189e-10	20.2338	0.000550534	-1.53943e-06	-9.02117e-11	-1.24292e-12	-2.26705e-07	-8.33601e-09	-1.2203e-13	-5.41378e-19	-0.000450145
	0.1	#NUM!	0.0062	0.01705	0.03038	0	0.1	1	1000	140	16500	2350	4750	8.51138e-06	2.51189e-11	0.0851066	0.0119149	4.14461e-06	5.90293e-07	1.19315e-06	#NUM!	#NUM!	#NUM!	0.00062	#NUM!	#NUM!	#NUM!	#NUM!	#NUM!	#NUM!	#NUM!	388.062	797.963	-66.0499	-0.0852029	0.00145107	67.9085	8.51066e-05	2.51189e-10	0.00202338	4.89591e-06	-1.21977e-08	-1.07252e-10	-1.24292e-12	-2.91207e-15	-8.50388e-17	-1.1166e-19	-5.30675e-23	-0.000245911
	0.2	#NUM!	0.0062	0.01705	0.03038	0	0.1	1	1000	140	16500	2350	4750	8.51138e-06	2.51189e-11	0.0851066	0.0119149	4.14461e-06	5.90293e-07	1.19315e-06	#NUM!	#NUM!	#NUM!	0.00124	#NUM!	#NUM!	#NUM!	#NUM!	#NUM!	#NUM!	#NUM!	194.031	398.981	-33.025	-0.0851527	0.00145107	33.9543	8.51066e-05	2.51189e-10	0.000505844	2.44641e-06	-4.48471e-09	-1.07338e-10	-1.24292e-12	-1.82883e-16	-5.42178e-18	-1.39214e-20	-1.32668e-23	-0.000216844
	0.3	#NUM!	0.0062	0.01705	0.03038	0	0.1	1	1000	140	16500	2350	4750	8.51138e-06	2.51189e-11	0.0851066	0.0119149	4.14461e-06	5.90293e-07	1.19315e-06	#NUM!	#NUM!	#NUM!	0.00186	#NUM!	#NUM!	#NUM!	#NUM!	#NUM!	#NUM!	#NUM!	129.354	265.988	-22.0166	-0.085136	0.00145107	22.6362	8.51066e-05	2.51189e-10	0.00022482	1.6306e-06	-1.91371e-09	-1.07367e-10	-1.24292e-12	-3.62721e-17	-1.09225e-18	-4.11539e-21	-5.89637e-24	-0.0001888
	0.4	#NUM!	0.0062	0.01705	0.03038	0	0.1	1	1000	140	16500	2350	4750	8.51138e-06	2.51189e-11	0.0851066	0.0119149	4.14461e-06	5.90293e-07	1.19315e-06	#NUM!	#NUM!	#NUM!	0.00248	#NUM!	#NUM!	#NUM!	#NUM!	#NUM!	#NUM!	#NUM!	97.0155	199.491	-16.5125	-0.0851276	0.00145107	16.9771	8.51066e-05	2.51189e-10	0.000126461	1.22282e-06	-6.28215e-10	-1.07381e-10	-1.24292e-12	-1.15212e-17	-3.52386e-19	-1.73232e-21	-3.31671e-24	-0.000161473
	0.5	#NUM!	0.0062	0.01705	0.03038	0	0.1	1	1000	140	16500	2350	4750	8.51138e-06	2.51189e-11	0.0851066	0.0119149	4.14461e-06	5.90293e-07	1.19315e-06	#NUM!	#NUM!	#NUM!	0.0031	#NUM!	#NUM!	#NUM!	#NUM!	#NUM!	#NUM!	#NUM!	77.6124	159.593	-13.21	-0.0851226	0.00145107	13.5817	8.51066e-05	2.51189e-10	8.09351e-05	9.78196e-07	1.43083e-10	-1.0739e-10	-1.24292e-12	-4.73694e-18	-1.47142e-19	-8.85002e-22	-2.12269e-24	-0.000134797
	0.6	#NUM!	0.0062	0.01705	0.03038	0	0.1	1	1000	140	16500	2350	4750	8.51138e-06	2.51189e-11	0.0851066	0.0119149	4.14461e-06	5.90293e-07	1.19315e-06	#NUM!	#NUM!	#NUM!	0.00372	#NUM!	#NUM!	#NUM!	#NUM!	#NUM!	#NUM!	#NUM!	64.677	132.994	-11.0083	-0.0851192	0.00145107	11.3181	8.51066e-05	2.51189e-10	5.62049e-05	8.15129e-07	6.57282e-10	-1.07395e-10	-1.24292e-12	-2.29294e-18	-7.23229e-20	-5.11035e-22	-1.47409e-24	-0.00010875
	0.7	#NUM!	0.0062	0.01705	0.03038	0	0.1	1	1000	140	16500	2350	4750	8.51138e-06	2.51189e-11	0.0851066	0.0119149	4.14461e-06	5.90293e-07	1.19315e-06	#NUM!	#NUM!	#NUM!	0.00434	#NUM!	#NUM!	#NUM!	#NUM!	#NUM!	#NUM!	#NUM!	55.4374	113.995	-9.4357	-0.0851168	0.00145107	9.70122	8.51066e-05	2.51189e-10	4.12934e-05	6.98661e-07	1.02457e-09	-1.07399e-10	-1.24292e-12	-1.24225e-18	-3.978e-20	-3.21116e-22	-1.08301e-24	-8.33173e-05
	0.8	#NUM!	0.0062	0.01705	0.03038	0	0.1	1	1000	140	16500	2350	4750	8.51138e-06	2.51189e-11	0.0851066	0.0119149	4.14461e-06	5.90293e-07	1.19315e-06	#NUM!	#NUM!	#NUM!	0.00496	#NUM!	#NUM!	#NUM!	#NUM!	#NUM!	#NUM!	#NUM!	48.5077	99.7453	-8.25624	-0.085115	0.00145107	8.48857	8.51066e-05	2.51189e-10	3.16153e-05	6.11315e-07	1.30003e-09	-1.07402e-10	-1.24292e-12	-7.30862e-19	-2.37567e-20	-2.14654e-22	-8.29178e-25	-5.84924e-05
	0.9	#NUM!	0.0062	0.01705	0.03038	0	0.1	1	1000	140	16500	2350	4750	8.51138e-06	2.51189e-11	0.0851066	0.0119149	4.14461e-06	5.90293e-07	1.19315e-06	#NUM!	#NUM!	#NUM!	0.00558	#NUM!	#NUM!	#NUM!	#NUM!	#NUM!	#NUM!	#NUM!	43.118	88.6625	-7.33888	-0.0851136	0.00145107	7.54539	8.51066e-05	2.51189e-10	2.498e-05	5.43382e-07	1.51428e-09	-1.07405e-10	-1.24292e-12	-4.57941e-19	-1.5107e-20	-1.50429e-22	-6.55153e-25	-3.4269e-05
	0.99	#NUM!	0.0062	0.01705	0.03038	0	0.1	1	1000	140	16500	2350	4750	8.51138e-06	2.51189e-11	0.0851066	0.0119149	4.14461e-06	5.90293e-07	1.19315e-06	#NUM!	#NUM!	#NUM!	0.006138	#NUM!	#NUM!	#NUM!	#NUM!	#NUM!	#NUM!	#NUM!	39.1982	80.6023	-6.67171	-0.0851126	0.00145107	6.85945	8.51066e-05	2.51189e-10	2.06446e-05	4.93977e-07	1.6701e-09	-1.07407e-10	-1.24292e-12	-3.13803e-19	-1.04892e-20	-1.12798e-22	-5.41448e-25	-1.29782e-05
	r	eq K1	a	b	c	w	h		K1	K2	K3	K4	K5	K6	K7	K1h	K2h	K3h	K4h	K5h	x	y	z	t	u3	v	s	a-(x+y+z+t+u)	b-(x+2y+u+v)	c-(z+2t+u+s)	w+(x+2y+z+2t+2u)	F	G	H	I	J	K	L	M	a	b	g	d	e	t3	t2	t1	t0	m
	1e-09	#NUM!	0.0062	0.01705	0.03038	0	0.1	1	1000	140	16500	2350	4750	8.51138e-06	2.51189e-11	0.0851066	0.0119149	4.14461e-06	5.90293e-07	1.19315e-06	#NUM!	#NUM!	#NUM!	6.2e-12	#NUM!	#NUM!	#NUM!	#NUM!	#NUM!	#NUM!	#NUM!	3.88062e+10	7.97963e+10	-6.60499e+09	-10047.5	0.00145107	6.79085e+09	8.51066e-05	2.51189e-10	2.02338e+13	6.15593e+07	-61.133	1.72122e-05	-1.24292e-12	5.9424e+23	-4.99404e+17	1.38004e+11	-10704.6	-3.19257e-15
	0.001	8.43325e-05	0.0062	0.01705	0.03038	0	0.1	1	1000	140	16500	2350	4750	8.51138e-06	2.51189e-11	0.0851066	0.0119149	4.14461e-06	5.90293e-07	1.19315e-06	-0.00504897	0.0113523	0.000116985	6.2e-06	-0.000540868	-6.47125e-05	0.0307915	0.000314377	-5.50793e-09	7.73447e-12	0.0167032	38806.2	79796.3	-6604.99	-0.0951499	0.00145107	6790.85	8.51066e-05	2.51189e-10	20.2338	0.000550534	-1.53943e-06	-9.02117e-11	-1.24292e-12	-2.26705e-07	-8.33601e-09	-1.2203e-13	-5.41378e-19	-0.000450145
	0.01	6.4412e-05	0.0062	0.01705	0.03038	0	0.1	1	1000	140	16500	2350	4750	8.51138e-06	2.51189e-11	0.0851066	0.0119149	4.14461e-06	5.90293e-07	1.19315e-06	-0.00408279	0.0114353	0.000298059	6.2e-05	-0.00171661	-2.11276e-05	0.0316746	0.000204078	-1.79825e-09	7.95628e-12	0.0157766	3880.62	7979.63	-660.499	-0.0861072	0.00145107	679.085	8.51066e-05	2.51189e-10	0.202338	4.95131e-05	-1.51032e-07	-1.05703e-10	-1.24292e-12	-2.84465e-11	-8.35123e-13	-1.12796e-16	-5.30781e-21	-0.000283326
	0.1	1.02823e-05	0.0062	0.01705	0.03038	0	0.1	1	1000	140	16500	2350	4750	8.51138e-06	2.51189e-11	0.0851066	0.0119149	4.14461e-06	5.90293e-07	1.19315e-06	-0.00079123	0.0116657	0.000180849	0.00062	-0.00548283	-7.33769e-06	0.034442	7.51316e-06	-6.24539e-10	8.65144e-12	0.0129954	388.062	797.963	-66.0499	-0.0852029	0.00145107	67.9085	8.51066e-05	2.51189e-10	0.00202338	4.89591e-06	-1.21977e-08	-1.07252e-10	-1.24292e-12	-2.91207e-15	-8.50388e-17	-1.1166e-19	-5.30675e-23	-0.000245911
	0.131	1.07077e-07	0.0062	0.01705	0.03038	0	0.1	1	1000	140	16500	2350	4750	8.51138e-06	2.51189e-11	0.0851066	0.0119149	4.14461e-06	5.90293e-07	1.19315e-06	-8.63081e-06	0.011671	2.25736e-06	0.0008122	-0.00627681	-6.52193e-06	0.0350302	8.9356e-10	-5.55106e-10	8.79917e-12	0.0124064	296.23	609.132	-50.4198	-0.0851792	0.00145107	51.8386	8.51066e-05	2.51189e-10	0.00117906	3.73622e-06	-8.54727e-09	-1.07293e-10	-1.24292e-12	-9.90476e-16	-2.90551e-17	-4.96254e-20	-3.09233e-23	-0.000236734
	0.132	-1.92308e-07	0.0062	0.01705	0.03038	0	0.1	1	1000	140	16500	2350	4750	8.51138e-06	2.51189e-11	0.0851066	0.0119149	4.14461e-06	5.90293e-07	1.19315e-06	1.5523e-05	0.0116708	-4.07549e-06	0.0008184	-0.00630068	-6.50044e-06	0.035048	2.89054e-09	-5.53277e-10	8.80364e-12	0.0123885	293.986	604.517	-50.0378	-0.0851786	0.00145107	51.4459	8.51066e-05	2.51189e-10	0.00116126	3.70789e-06	-8.45806e-09	-1.07294e-10	-1.24292e-12	-9.60849e-16	-2.81902e-17	-4.85047e-20	-3.04565e-23	-0.000236442
	0.14	-2.53177e-06	0.0062	0.01705	0.03038	0	0.1	1	1000	140	16500	2350	4750	8.51138e-06	2.51189e-11	0.0851066	0.0119149	4.14461e-06	5.90293e-07	1.19315e-06	0.000206706	0.011669	-5.58944e-05	0.000868	-0.00648828	-6.33672e-06	0.0351882	5.12626e-07	-5.39343e-10	8.83887e-12	0.0122482	277.187	569.973	-47.1785	-0.0851742	0.00145107	48.5061	8.51066e-05	2.51189e-10	0.00103234	3.49582e-06	-7.79027e-09	-1.07301e-10	-1.24292e-12	-7.59643e-16	-2.23139e-17	-4.06472e-20	-2.70752e-23	-0.000234105
	0.2	-1.75077e-05	0.0062	0.01705	0.03038	0	0.1	1	1000	140	16500	2350	4750	8.51138e-06	2.51189e-11	0.0851066	0.0119149	4.14461e-06	5.90293e-07	1.19315e-06	0.00155019	0.0116224	-0.000502019	0.00124	-0.00773948	-5.43444e-06	0.0361415	2.89469e-05	-4.62545e-10	9.07833e-12	0.0112939	194.031	398.981	-33.025	-0.0851527	0.00145107	33.9543	8.51066e-05	2.51189e-10	0.000505844	2.44641e-06	-4.48471e-09	-1.07338e-10	-1.24292e-12	-1.82883e-16	-5.42178e-18	-1.39214e-20	-1.32668e-23	-0.000216844
	0.3	-3.55527e-05	0.0062	0.01705	0.03038	0	0.1	1	1000	140	16500	2350	4750	8.51138e-06	2.51189e-11	0.0851066	0.0119149	4.14461e-06	5.90293e-07	1.19315e-06	0.00357672	0.0114413	-0.0014298	0.00186	-0.00940476	-4.56732e-06	0.0374946	0.000156539	-3.88742e-10	9.41821e-12	0.00994	129.354	265.988	-22.0166	-0.085136	0.00145107	22.6362	8.51066e-05	2.51189e-10	0.00022482	1.6306e-06	-1.91371e-09	-1.07367e-10	-1.24292e-12	-3.62721e-17	-1.09225e-18	-4.11539e-21	-5.89637e-24	-0.0001888
	0.4	-4.77991e-05	0.0062	0.01705	0.03038	0	0.1	1	1000	140	16500	2350	4750	8.51138e-06	2.51189e-11	0.0851066	0.0119149	4.14461e-06	5.90293e-07	1.19315e-06	0.00547269	0.0111512	-0.00255881	0.00248	-0.0107211	-4.03049e-06	0.0386999	0.000376016	-3.43051e-10	9.72099e-12	0.00873408	97.0155	199.491	-16.5125	-0.0851276	0.00145107	16.9771	8.51066e-05	2.51189e-10	0.000126461	1.22282e-06	-6.28215e-10	-1.07381e-10	-1.24292e-12	-1.15212e-17	-3.52386e-19	-1.73232e-21	-3.31671e-24	-0.000161473
	0.5	-5.54811e-05	0.0062	0.01705	0.03038	0	0.1	1	1000	140	16500	2350	4750	8.51138e-06	2.51189e-11	0.0851066	0.0119149	4.14461e-06	5.90293e-07	1.19315e-06	0.00731023	0.0107585	-0.00389052	0.0031	-0.0117736	-3.64563e-06	0.0398442	0.000695404	-3.10293e-10	1.00084e-11	0.00758948	77.6124	159.593	-13.21	-0.0851226	0.00145107	13.5817	8.51066e-05	2.51189e-10	8.09351e-05	9.78196e-07	1.43083e-10	-1.0739e-10	-1.24292e-12	-4.73694e-18	-1.47142e-19	-8.85002e-22	-2.12269e-24	-0.000134797
	0.6	-5.8857e-05	0.0062	0.01705	0.03038	0	0.1	1	1000	140	16500	2350	4750	8.51138e-06	2.51189e-11	0.0851066	0.0119149	4.14461e-06	5.90293e-07	1.19315e-06	0.00912537	0.0102622	-0.00544722	0.00372	-0.0125963	-3.34325e-06	0.0409836	0.00113603	-2.84557e-10	1.02946e-11	0.00644978	64.677	132.994	-11.0083	-0.0851192	0.00145107	11.3181	8.51066e-05	2.51189e-10	5.62049e-05	8.15129e-07	6.57282e-10	-1.07395e-10	-1.24292e-12	-2.29294e-18	-7.23229e-20	-5.11035e-22	-1.47409e-24	-0.00010875
	0.7	-5.75859e-05	0.0062	0.01705	0.03038	0	0.1	1	1000	140	16500	2350	4750	8.51138e-06	2.51189e-11	0.0851066	0.0119149	4.14461e-06	5.90293e-07	1.19315e-06	0.0109346	0.00965916	-0.00726692	0.00434	-0.0131998	-3.08963e-06	0.0421667	0.00173298	-2.6297e-10	1.05918e-11	0.00526635	55.4374	113.995	-9.4357	-0.0851168	0.00145107	9.70122	8.51066e-05	2.51189e-10	4.12934e-05	6.98661e-07	1.02457e-09	-1.07399e-10	-1.24292e-12	-1.24225e-18	-3.978e-20	-3.21116e-22	-1.08301e-24	-8.33173e-05
	0.8	-5.08081e-05	0.0062	0.01705	0.03038	0	0.1	1	1000	140	16500	2350	4750	8.51138e-06	2.51189e-11	0.0851066	0.0119149	4.14461e-06	5.90293e-07	1.19315e-06	0.0127364	0.00894987	-0.00940047	0.00496	-0.0135832	-2.8662e-06	0.0434437	0.00253747	-2.43953e-10	1.09126e-11	0.00398917	48.5077	99.7453	-8.25624	-0.085115	0.00145107	8.48857	8.51066e-05	2.51189e-10	3.16153e-05	6.11315e-07	1.30003e-09	-1.07402e-10	-1.24292e-12	-7.30862e-19	-2.37567e-20	-2.14654e-22	-8.29178e-25	-5.84924e-05
	0.9	-3.72046e-05	0.0062	0.01705	0.03038	0	0.1	1	1000	140	16500	2350	4750	8.51138e-06	2.51189e-11	0.0851066	0.0119149	4.14461e-06	5.90293e-07	1.19315e-06	0.0145057	0.00814596	-0.011903	0.00558	-0.0137449	-2.66257e-06	0.0448679	0.00361627	-2.26622e-10	1.12703e-11	0.00256478	43.118	88.6625	-7.33888	-0.0851136	0.00145107	7.54539	8.51066e-05	2.51189e-10	2.498e-05	5.43382e-07	1.51428e-09	-1.07405e-10	-1.24292e-12	-4.57941e-19	-1.5107e-20	-1.50429e-22	-6.55153e-25	-3.4269e-05
	1	-1.52826e-05	0.0062	0.01705	0.03038	0	0.1	1	1000	140	16500	2350	4750	8.51138e-06	2.51189e-11	0.0851066	0.0119149	4.14461e-06	5.90293e-07	1.19315e-06	0.0161885	0.00728058	-0.0148113	0.0062	-0.0136972	-2.47426e-06	0.0464885	0.00503939	-2.10593e-10	1.16774e-11	0.00094397	38.8062	79.7963	-6.60499	-0.0851125	0.00145107	6.79085	8.51066e-05	2.51189e-10	2.02338e-05	4.89037e-07	1.68568e-09	-1.07407e-10	-1.24292e-12	-3.01547e-19	-1.00942e-20	-1.09423e-22	-5.30674e-25	-1.06422e-05
	r	eq K1	a	b	c	w	h		K1	K2	K3	K4	K5	K6	K7	K1h	K2h	K3h	K4h	K5h	x	y	z	t	u4	v	s	a-(x+y+z+t+u)	b-(x+2y+u+v)	c-(z+2t+u+s)	w+(x+2y+z+2t+2u)	F	G	H	I	J	K	L	M	a	b	g	d	e	t3	t2	t1	t0	m
	0.00023	9.2361e-05	0.0062	0.01705	0.03038	0	0.1	1	1000	140	16500	2350	4750	8.51138e-06	2.51189e-11	0.0851066	0.0119149	4.14461e-06	5.90293e-07	1.19315e-06	-0.00539552	0.0110297	-6.08251e-05	1.426e-06	0.000255679	0.000130373	0.0301823	0.000369514	1.10965e-08	7.58145e-12	0.0171173	168723	346940	-28717.4	-0.128787	0.00145107	29525.5	8.51066e-05	2.51189e-10	382.491	0.00328966	-6.70484e-06	-3.25878e-11	-1.24292e-12	-4.35911e-06	-2.97835e-06	-1.2846e-11	-1.38569e-17	-0.155605
	0.1	0.000189167	0.0062	0.01705	0.03038	0	0.1	1	1000	140	16500	2350	4750	8.51138e-06	2.51189e-11	0.0851066	0.0119149	4.14461e-06	5.90293e-07	1.19315e-06	-0.00887946	0.0103766	-0.00215193	0.00062	0.00517103	5.24846e-06	0.0261209	0.00106377	4.46716e-10	6.56127e-12	0.0213039	388.062	797.963	-66.0499	-0.0852029	0.00145107	67.9085	8.51066e-05	2.51189e-10	0.00202338	4.89591e-06	-1.21977e-08	-1.07252e-10	-1.24292e-12	-2.91207e-15	-8.50388e-17	-1.1166e-19	-5.30675e-23	-0.000245911
	0.2	0.000234124	0.0062	0.01705	0.03038	0	0.1	1	1000	140	16500	2350	4750	8.51138e-06	2.51189e-11	0.0851066	0.0119149	4.14461e-06	5.90293e-07	1.19315e-06	-0.0101039	0.00998792	-0.00352967	0.00124	0.00717467	3.38096e-06	0.024255	0.00143097	2.87766e-10	6.09258e-12	0.0231716	194.031	398.981	-33.025	-0.0851527	0.00145107	33.9543	8.51066e-05	2.51189e-10	0.000505844	2.44641e-06	-4.48471e-09	-1.07338e-10	-1.24292e-12	-1.82883e-16	-5.42178e-18	-1.39214e-20	-1.32668e-23	-0.000216844
	0.3	0.000270333	0.0062	0.01705	0.03038	0	0.1	1	1000	140	16500	2350	4750	8.51138e-06	2.51189e-11	0.0851066	0.0119149	4.14461e-06	5.90293e-07	1.19315e-06	-0.0109655	0.00968093	-0.00476538	0.00186	0.00865105	2.55188e-06	0.0227743	0.00173886	2.172e-10	5.72065e-12	0.0246531	129.354	265.988	-22.0166	-0.085136	0.00145107	22.6362	8.51066e-05	2.51189e-10	0.00022482	1.6306e-06	-1.91371e-09	-1.07367e-10	-1.24292e-12	-3.62721e-17	-1.09225e-18	-4.11539e-21	-5.89637e-24	-0.0001888
	0.4	0.000302028	0.0062	0.01705	0.03038	0	0.1	1	1000	140	16500	2350	4750	8.51138e-06	2.51189e-11	0.0851066	0.0119149	4.14461e-06	5.90293e-07	1.19315e-06	-0.0116444	0.0094194	-0.00592383	0.00248	0.00985352	2.05703e-06	0.0214903	0.00201529	1.75082e-10	5.39813e-12	0.0259376	97.0155	199.491	-16.5125	-0.0851276	0.00145107	16.9771	8.51066e-05	2.51189e-10	0.000126461	1.22282e-06	-6.28215e-10	-1.07381e-10	-1.24292e-12	-1.15212e-17	-3.52386e-19	-1.73232e-21	-3.31671e-24	-0.000161473
	0.5	0.000330846	0.0062	0.01705	0.03038	0	0.1	1	1000	140	16500	2350	4750	8.51138e-06	2.51189e-11	0.0851066	0.0119149	4.14461e-06	5.90293e-07	1.19315e-06	-0.0122093	0.00918846	-0.00703109	0.0031	0.0108807	1.71909e-06	0.0203304	0.00227126	1.46318e-10	5.10677e-12	0.0270979	77.6124	159.593	-13.21	-0.0851226	0.00145107	13.5817	8.51066e-05	2.51189e-10	8.09351e-05	9.78196e-07	1.43083e-10	-1.0739e-10	-1.24292e-12	-4.73694e-18	-1.47142e-19	-8.85002e-22	-2.12269e-24	-0.000134797
	0.6	0.00035763	0.0062	0.01705	0.03038	0	0.1	1	1000	140	16500	2350	4750	8.51138e-06	2.51189e-11	0.0851066	0.0119149	4.14461e-06	5.90293e-07	1.19315e-06	-0.012695	0.00898013	-0.00810094	0.00372	0.0117833	1.46955e-06	0.0192577	0.00251253	1.25079e-10	4.8373e-12	0.0281709	64.677	132.994	-11.0083	-0.0851192	0.00145107	11.3181	8.51066e-05	2.51189e-10	5.62049e-05	8.15129e-07	6.57282e-10	-1.07395e-10	-1.24292e-12	-2.29294e-18	-7.23229e-20	-5.11035e-22	-1.47409e-24	-0.00010875
	0.7	0.000382877	0.0062	0.01705	0.03038	0	0.1	1	1000	140	16500	2350	4750	8.51138e-06	2.51189e-11	0.0851066	0.0119149	4.14461e-06	5.90293e-07	1.19315e-06	-0.0131219	0.0087895	-0.00914178	0.00434	0.0125916	1.27561e-06	0.0182502	0.00274256	1.08572e-10	4.58424e-12	0.0291785	55.4374	113.995	-9.4357	-0.0851168	0.00145107	9.70122	8.51066e-05	2.51189e-10	4.12934e-05	6.98661e-07	1.02457e-09	-1.07399e-10	-1.24292e-12	-1.24225e-18	-3.978e-20	-3.21116e-22	-1.08301e-24	-8.33173e-05
	0.8	0.000406915	0.0062	0.01705	0.03038	0	0.1	1	1000	140	16500	2350	4750	8.51138e-06	2.51189e-11	0.0851066	0.0119149	4.14461e-06	5.90293e-07	1.19315e-06	-0.013503	0.00861328	-0.0101592	0.00496	0.0133254	1.1193e-06	0.0172939	0.00296362	9.52681e-11	4.34402e-12	0.030135	48.5077	99.7453	-8.25624	-0.085115	0.00145107	8.48857	8.51066e-05	2.51189e-10	3.16153e-05	6.11315e-07	1.30003e-09	-1.07402e-10	-1.24292e-12	-7.30862e-19	-2.37567e-20	-2.14654e-22	-8.29178e-25	-5.84924e-05
	0.9	0.000429968	0.0062	0.01705	0.03038	0	0.1	1	1000	140	16500	2350	4750	8.51138e-06	2.51189e-11	0.0851066	0.0119149	4.14461e-06	5.90293e-07	1.19315e-06	-0.0138475	0.00844911	-0.0111572	0.00558	0.0139983	9.89886e-07	0.0163789	0.00317733	8.42529e-11	4.11419e-12	0.0310501	43.118	88.6625	-7.33888	-0.0851136	0.00145107	7.54539	8.51066e-05	2.51189e-10	2.498e-05	5.43382e-07	1.51428e-09	-1.07405e-10	-1.24292e-12	-4.57941e-19	-1.5107e-20	-1.50429e-22	-6.55153e-25	-3.4269e-05
	0.99	0.000450011	0.0062	0.01705	0.03038	0	0.1	1	1000	140	16500	2350	4750	8.51138e-06	2.51189e-11	0.0851066	0.0119149	4.14461e-06	5.90293e-07	1.19315e-06	-0.0141316	0.00831019	-0.0120413	0.006138	0.0145604	8.90652e-07	0.0155849	0.00336436	7.58068e-11	3.91475e-12	0.0318442	39.1982	80.6023	-6.67171	-0.0851126	0.00145107	6.85945	8.51066e-05	2.51189e-10	2.06446e-05	4.93977e-07	1.6701e-09	-1.07407e-10	-1.24292e-12	-3.13803e-19	-1.04892e-20	-1.12798e-22	-5.41448e-25	-1.29782e-05
t3 ¹ 0, t2 ¹ 0
discr III > 0
			[A]in	[B]in	[C]in	[H2O]in															[AB]eq	[AB2]eq	[AC]eq	[AC2]eq	[ABC]eq			[A]eq	[B]eq	[C]eq	[H2O]eq
	r	eq K1	a	b	c	w	h		K1	K2	K3	K4	K5	K6	K7	K1h	K2h	K3h	K4h	K5h	x	y	z	t	u1	v	s	a-(x+y+z+t+u)	b-(x+2y+u+v)	c-(z+2t+u+s)	w+(x+2y+z+2t+2u)	F	G	H	I	J	K	L	M	a	b	g	d	e	t3	t2	t1	t0	m
	1e-12	301394	0.0062	0.01705	0.03038	0	0.1	1	1000	140	16500	2350	4750	8.51138e-06	2.51189e-11	0.0851066	0.0119149	4.14461e-06	5.90293e-07	1.19315e-06	-678.938	564.655	2.23052e-06	6.2e-15	-3.81453e-06	-450.317	0.0303816	114.289	-0.0383282	7.63151e-12	450.372	3.88062e+13	7.97963e+13	-6.60499e+12	-1.00474e+07	0.00145107	6.79085e+12	8.51066e-05	2.51189e-10	2.02338e+19	6.15588e+13	-5.9592e+07	0.0172123	-1.24292e-12	5.30236e+41	-5.13197e+35	1.4823e+26	-1.07046e+16	-3.11975e-13
	1e-10	30.3669	0.0062	0.01705	0.03038	0	0.1	1	1000	140	16500	2350	4750	8.51138e-06	2.51189e-11	0.0851066	0.0119149	4.14461e-06	5.90293e-07	1.19315e-06	-6.80312	5.66567	2.23126e-06	6.2e-13	-3.82098e-06	-4.51079	0.0303816	1.14365	-0.00038393	7.63151e-12	4.52822	3.88062e+11	7.97963e+11	-6.60499e+10	-100474	0.00145107	6.79085e+10	8.51066e-05	2.51189e-10	2.02338e+15	6.15589e+09	-5974.47	0.000172123	-1.24292e-12	5.36579e+29	-5.11088e+23	1.47217e+16	-1.07046e+08	-2.74978e-13
	9e-10	0.397813	0.0062	0.01705	0.03038	0	0.1	1	1000	140	16500	2350	4750	8.51138e-06	2.51189e-11	0.0851066	0.0119149	4.14461e-06	5.90293e-07	1.19315e-06	-0.768183	0.646621	2.23732e-06	5.58e-12	-3.87254e-06	-0.507961	0.0303816	0.127764	-4.32345e-05	7.63152e-12	0.525053	4.3118e+10	8.86625e+10	-7.33888e+09	-11163.9	0.00145107	7.54539e+09	8.51066e-05	2.51189e-10	2.498e+13	7.59991e+07	-75.2824	1.91247e-05	-1.24292e-12	1.10611e+24	-9.40905e+17	2.35445e+11	-16315.5	-2.83395e-14
	9.32e-10	0.371826	0.0062	0.01705	0.03038	0	0.1	1	1000	140	16500	2350	4750	8.51138e-06	2.51189e-11	0.0851066	0.0119149	4.14461e-06	5.90293e-07	1.19315e-06	-0.74228	0.625077	2.23757e-06	5.7784e-12	-3.87458e-06	-0.490779	0.0303816	0.123404	-4.17721e-05	7.63152e-12	0.507869	4.16375e+10	8.56183e+10	-7.0869e+09	-10780.6	0.00145107	7.28632e+09	8.51066e-05	2.51189e-10	2.32941e+13	7.08699e+07	-70.2584	1.84681e-05	-1.24292e-12	9.00058e+23	-7.62631e+17	1.97241e+11	-14187.5	-2.01703e-14
	0.1	#NUM!	0.0062	0.01705	0.03038	0	0.1	1	1000	140	16500	2350	4750	8.51138e-06	2.51189e-11	0.0851066	0.0119149	4.14461e-06	5.90293e-07	1.19315e-06	#NUM!	#NUM!	#NUM!	0.00062	#NUM!	#NUM!	#NUM!	#NUM!	#NUM!	#NUM!	#NUM!	388.062	797.963	-66.0499	-0.0852029	0.00145107	67.9085	8.51066e-05	2.51189e-10	0.00202338	4.89591e-06	-1.21977e-08	-1.07252e-10	-1.24292e-12	-2.91207e-15	-8.50388e-17	-1.1166e-19	-5.30675e-23	-0.000245911
	0.2	#NUM!	0.0062	0.01705	0.03038	0	0.1	1	1000	140	16500	2350	4750	8.51138e-06	2.51189e-11	0.0851066	0.0119149	4.14461e-06	5.90293e-07	1.19315e-06	#NUM!	#NUM!	#NUM!	0.00124	#NUM!	#NUM!	#NUM!	#NUM!	#NUM!	#NUM!	#NUM!	194.031	398.981	-33.025	-0.0851527	0.00145107	33.9543	8.51066e-05	2.51189e-10	0.000505844	2.44641e-06	-4.48471e-09	-1.07338e-10	-1.24292e-12	-1.82883e-16	-5.42178e-18	-1.39214e-20	-1.32668e-23	-0.000216844
	0.3	#NUM!	0.0062	0.01705	0.03038	0	0.1	1	1000	140	16500	2350	4750	8.51138e-06	2.51189e-11	0.0851066	0.0119149	4.14461e-06	5.90293e-07	1.19315e-06	#NUM!	#NUM!	#NUM!	0.00186	#NUM!	#NUM!	#NUM!	#NUM!	#NUM!	#NUM!	#NUM!	129.354	265.988	-22.0166	-0.085136	0.00145107	22.6362	8.51066e-05	2.51189e-10	0.00022482	1.6306e-06	-1.91371e-09	-1.07367e-10	-1.24292e-12	-3.62721e-17	-1.09225e-18	-4.11539e-21	-5.89637e-24	-0.0001888
	0.4	#NUM!	0.0062	0.01705	0.03038	0	0.1	1	1000	140	16500	2350	4750	8.51138e-06	2.51189e-11	0.0851066	0.0119149	4.14461e-06	5.90293e-07	1.19315e-06	#NUM!	#NUM!	#NUM!	0.00248	#NUM!	#NUM!	#NUM!	#NUM!	#NUM!	#NUM!	#NUM!	97.0155	199.491	-16.5125	-0.0851276	0.00145107	16.9771	8.51066e-05	2.51189e-10	0.000126461	1.22282e-06	-6.28215e-10	-1.07381e-10	-1.24292e-12	-1.15212e-17	-3.52386e-19	-1.73232e-21	-3.31671e-24	-0.000161473
	0.5	#NUM!	0.0062	0.01705	0.03038	0	0.1	1	1000	140	16500	2350	4750	8.51138e-06	2.51189e-11	0.0851066	0.0119149	4.14461e-06	5.90293e-07	1.19315e-06	#NUM!	#NUM!	#NUM!	0.0031	#NUM!	#NUM!	#NUM!	#NUM!	#NUM!	#NUM!	#NUM!	77.6124	159.593	-13.21	-0.0851226	0.00145107	13.5817	8.51066e-05	2.51189e-10	8.09351e-05	9.78196e-07	1.43083e-10	-1.0739e-10	-1.24292e-12	-4.73694e-18	-1.47142e-19	-8.85002e-22	-2.12269e-24	-0.000134797
	0.6	#NUM!	0.0062	0.01705	0.03038	0	0.1	1	1000	140	16500	2350	4750	8.51138e-06	2.51189e-11	0.0851066	0.0119149	4.14461e-06	5.90293e-07	1.19315e-06	#NUM!	#NUM!	#NUM!	0.00372	#NUM!	#NUM!	#NUM!	#NUM!	#NUM!	#NUM!	#NUM!	64.677	132.994	-11.0083	-0.0851192	0.00145107	11.3181	8.51066e-05	2.51189e-10	5.62049e-05	8.15129e-07	6.57282e-10	-1.07395e-10	-1.24292e-12	-2.29294e-18	-7.23229e-20	-5.11035e-22	-1.47409e-24	-0.00010875
	0.7	#NUM!	0.0062	0.01705	0.03038	0	0.1	1	1000	140	16500	2350	4750	8.51138e-06	2.51189e-11	0.0851066	0.0119149	4.14461e-06	5.90293e-07	1.19315e-06	#NUM!	#NUM!	#NUM!	0.00434	#NUM!	#NUM!	#NUM!	#NUM!	#NUM!	#NUM!	#NUM!	55.4374	113.995	-9.4357	-0.0851168	0.00145107	9.70122	8.51066e-05	2.51189e-10	4.12934e-05	6.98661e-07	1.02457e-09	-1.07399e-10	-1.24292e-12	-1.24225e-18	-3.978e-20	-3.21116e-22	-1.08301e-24	-8.33173e-05
	0.8	#NUM!	0.0062	0.01705	0.03038	0	0.1	1	1000	140	16500	2350	4750	8.51138e-06	2.51189e-11	0.0851066	0.0119149	4.14461e-06	5.90293e-07	1.19315e-06	#NUM!	#NUM!	#NUM!	0.00496	#NUM!	#NUM!	#NUM!	#NUM!	#NUM!	#NUM!	#NUM!	48.5077	99.7453	-8.25624	-0.085115	0.00145107	8.48857	8.51066e-05	2.51189e-10	3.16153e-05	6.11315e-07	1.30003e-09	-1.07402e-10	-1.24292e-12	-7.30862e-19	-2.37567e-20	-2.14654e-22	-8.29178e-25	-5.84924e-05
	0.9	#NUM!	0.0062	0.01705	0.03038	0	0.1	1	1000	140	16500	2350	4750	8.51138e-06	2.51189e-11	0.0851066	0.0119149	4.14461e-06	5.90293e-07	1.19315e-06	#NUM!	#NUM!	#NUM!	0.00558	#NUM!	#NUM!	#NUM!	#NUM!	#NUM!	#NUM!	#NUM!	43.118	88.6625	-7.33888	-0.0851136	0.00145107	7.54539	8.51066e-05	2.51189e-10	2.498e-05	5.43382e-07	1.51428e-09	-1.07405e-10	-1.24292e-12	-4.57941e-19	-1.5107e-20	-1.50429e-22	-6.55153e-25	-3.4269e-05
	0.99	#NUM!	0.0062	0.01705	0.03038	0	0.1	1	1000	140	16500	2350	4750	8.51138e-06	2.51189e-11	0.0851066	0.0119149	4.14461e-06	5.90293e-07	1.19315e-06	#NUM!	#NUM!	#NUM!	0.006138	#NUM!	#NUM!	#NUM!	#NUM!	#NUM!	#NUM!	#NUM!	39.1982	80.6023	-6.67171	-0.0851126	0.00145107	6.85945	8.51066e-05	2.51189e-10	2.06446e-05	4.93977e-07	1.6701e-09	-1.07407e-10	-1.24292e-12	-3.13803e-19	-1.04892e-20	-1.12798e-22	-5.41448e-25	-1.29782e-05
	r	eq K1	a	b	c	w	h		K1	K2	K3	K4	K5	K6	K7	K1h	K2h	K3h	K4h	K5h	x	y	z	t	u2	v	s	a-(x+y+z+t+u)	b-(x+2y+u+v)	c-(z+2t+u+s)	w+(x+2y+z+2t+2u)	F	G	H	I	J	K	L	M	a	b	g	d	e	t3	t2	t1	t0	m
	7e-10	-0.00807254	0.0062	0.01705	0.03038	0	0.1	1	1000	140	16500	2350	4750	8.51138e-06	2.51189e-11	0.0851066	0.0119149	4.14461e-06	5.90293e-07	1.19315e-06	-0.113709	0.0177124	-1.76471e-06	4.34e-12	5.65245e-07	0.0953257	0.0303812	0.102198	8.11354e-06	7.63141e-12	-0.0782851	5.54374e+10	1.13995e+11	-9.4357e+09	-14353.5	0.00145107	9.70122e+09	8.51066e-05	2.51189e-10	4.12934e+13	1.25631e+08	-123.817	2.45889e-05	-1.24292e-12	4.88759e+24	-4.26522e+18	8.39382e+11	-44583.8	-8.21096e-14
	7.91e-10	-0.00475943	0.0062	0.01705	0.03038	0	0.1	1	1000	140	16500	2350	4750	8.51138e-06	2.51189e-11	0.0851066	0.0119149	4.14461e-06	5.90293e-07	1.19315e-06	-0.0872233	0.0132918	-1.6611e-06	4.9042e-12	5.20511e-07	0.0776826	0.0303811	0.0801327	6.61186e-06	7.6314e-12	-0.0606403	4.90597e+10	1.0088e+11	-8.35018e+09	-12702.3	0.00145107	8.58515e+09	8.51066e-05	2.51189e-10	3.23388e+13	9.83875e+07	-97.1911	2.17601e-05	-1.24292e-12	2.3714e+24	-2.04505e+18	4.52575e+11	-27344.1	-5.70533e-14
	8e-10	-0.00449757	0.0062	0.01705	0.03038	0	0.1	1	1000	140	16500	2350	4750	8.51138e-06	2.51189e-11	0.0851066	0.0119149	4.14461e-06	5.90293e-07	1.19315e-06	-0.0847817	0.0128853	-1.64918e-06	4.96e-12	5.15397e-07	0.0760541	0.0303811	0.0780975	6.47325e-06	7.6314e-12	-0.0590117	4.85077e+10	9.97453e+10	-8.25624e+09	-12559.4	0.00145107	8.48857e+09	8.51066e-05	2.51189e-10	3.16153e+13	9.61863e+07	-95.0383	2.15153e-05	-1.24292e-12	2.21797e+24	-1.91053e+18	4.27403e+11	-26134.2	-5.46295e-14
	0.1	#NUM!	0.0062	0.01705	0.03038	0	0.1	1	1000	140	16500	2350	4750	8.51138e-06	2.51189e-11	0.0851066	0.0119149	4.14461e-06	5.90293e-07	1.19315e-06	#NUM!	#NUM!	#NUM!	0.00062	#NUM!	#NUM!	#NUM!	#NUM!	#NUM!	#NUM!	#NUM!	388.062	797.963	-66.0499	-0.0852029	0.00145107	67.9085	8.51066e-05	2.51189e-10	0.00202338	4.89591e-06	-1.21977e-08	-1.07252e-10	-1.24292e-12	-2.91207e-15	-8.50388e-17	-1.1166e-19	-5.30675e-23	-0.000245911
	0.2	#NUM!	0.0062	0.01705	0.03038	0	0.1	1	1000	140	16500	2350	4750	8.51138e-06	2.51189e-11	0.0851066	0.0119149	4.14461e-06	5.90293e-07	1.19315e-06	#NUM!	#NUM!	#NUM!	0.00124	#NUM!	#NUM!	#NUM!	#NUM!	#NUM!	#NUM!	#NUM!	194.031	398.981	-33.025	-0.0851527	0.00145107	33.9543	8.51066e-05	2.51189e-10	0.000505844	2.44641e-06	-4.48471e-09	-1.07338e-10	-1.24292e-12	-1.82883e-16	-5.42178e-18	-1.39214e-20	-1.32668e-23	-0.000216844
	0.3	#NUM!	0.0062	0.01705	0.03038	0	0.1	1	1000	140	16500	2350	4750	8.51138e-06	2.51189e-11	0.0851066	0.0119149	4.14461e-06	5.90293e-07	1.19315e-06	#NUM!	#NUM!	#NUM!	0.00186	#NUM!	#NUM!	#NUM!	#NUM!	#NUM!	#NUM!	#NUM!	129.354	265.988	-22.0166	-0.085136	0.00145107	22.6362	8.51066e-05	2.51189e-10	0.00022482	1.6306e-06	-1.91371e-09	-1.07367e-10	-1.24292e-12	-3.62721e-17	-1.09225e-18	-4.11539e-21	-5.89637e-24	-0.0001888
	0.4	#NUM!	0.0062	0.01705	0.03038	0	0.1	1	1000	140	16500	2350	4750	8.51138e-06	2.51189e-11	0.0851066	0.0119149	4.14461e-06	5.90293e-07	1.19315e-06	#NUM!	#NUM!	#NUM!	0.00248	#NUM!	#NUM!	#NUM!	#NUM!	#NUM!	#NUM!	#NUM!	97.0155	199.491	-16.5125	-0.0851276	0.00145107	16.9771	8.51066e-05	2.51189e-10	0.000126461	1.22282e-06	-6.28215e-10	-1.07381e-10	-1.24292e-12	-1.15212e-17	-3.52386e-19	-1.73232e-21	-3.31671e-24	-0.000161473
	0.5	#NUM!	0.0062	0.01705	0.03038	0	0.1	1	1000	140	16500	2350	4750	8.51138e-06	2.51189e-11	0.0851066	0.0119149	4.14461e-06	5.90293e-07	1.19315e-06	#NUM!	#NUM!	#NUM!	0.0031	#NUM!	#NUM!	#NUM!	#NUM!	#NUM!	#NUM!	#NUM!	77.6124	159.593	-13.21	-0.0851226	0.00145107	13.5817	8.51066e-05	2.51189e-10	8.09351e-05	9.78196e-07	1.43083e-10	-1.0739e-10	-1.24292e-12	-4.73694e-18	-1.47142e-19	-8.85002e-22	-2.12269e-24	-0.000134797
	0.6	#NUM!	0.0062	0.01705	0.03038	0	0.1	1	1000	140	16500	2350	4750	8.51138e-06	2.51189e-11	0.0851066	0.0119149	4.14461e-06	5.90293e-07	1.19315e-06	#NUM!	#NUM!	#NUM!	0.00372	#NUM!	#NUM!	#NUM!	#NUM!	#NUM!	#NUM!	#NUM!	64.677	132.994	-11.0083	-0.0851192	0.00145107	11.3181	8.51066e-05	2.51189e-10	5.62049e-05	8.15129e-07	6.57282e-10	-1.07395e-10	-1.24292e-12	-2.29294e-18	-7.23229e-20	-5.11035e-22	-1.47409e-24	-0.00010875
	0.7	#NUM!	0.0062	0.01705	0.03038	0	0.1	1	1000	140	16500	2350	4750	8.51138e-06	2.51189e-11	0.0851066	0.0119149	4.14461e-06	5.90293e-07	1.19315e-06	#NUM!	#NUM!	#NUM!	0.00434	#NUM!	#NUM!	#NUM!	#NUM!	#NUM!	#NUM!	#NUM!	55.4374	113.995	-9.4357	-0.0851168	0.00145107	9.70122	8.51066e-05	2.51189e-10	4.12934e-05	6.98661e-07	1.02457e-09	-1.07399e-10	-1.24292e-12	-1.24225e-18	-3.978e-20	-3.21116e-22	-1.08301e-24	-8.33173e-05
	0.8	#NUM!	0.0062	0.01705	0.03038	0	0.1	1	1000	140	16500	2350	4750	8.51138e-06	2.51189e-11	0.0851066	0.0119149	4.14461e-06	5.90293e-07	1.19315e-06	#NUM!	#NUM!	#NUM!	0.00496	#NUM!	#NUM!	#NUM!	#NUM!	#NUM!	#NUM!	#NUM!	48.5077	99.7453	-8.25624	-0.085115	0.00145107	8.48857	8.51066e-05	2.51189e-10	3.16153e-05	6.11315e-07	1.30003e-09	-1.07402e-10	-1.24292e-12	-7.30862e-19	-2.37567e-20	-2.14654e-22	-8.29178e-25	-5.84924e-05
	0.9	#NUM!	0.0062	0.01705	0.03038	0	0.1	1	1000	140	16500	2350	4750	8.51138e-06	2.51189e-11	0.0851066	0.0119149	4.14461e-06	5.90293e-07	1.19315e-06	#NUM!	#NUM!	#NUM!	0.00558	#NUM!	#NUM!	#NUM!	#NUM!	#NUM!	#NUM!	#NUM!	43.118	88.6625	-7.33888	-0.0851136	0.00145107	7.54539	8.51066e-05	2.51189e-10	2.498e-05	5.43382e-07	1.51428e-09	-1.07405e-10	-1.24292e-12	-4.57941e-19	-1.5107e-20	-1.50429e-22	-6.55153e-25	-3.4269e-05
	0.99	#NUM!	0.0062	0.01705	0.03038	0	0.1	1	1000	140	16500	2350	4750	8.51138e-06	2.51189e-11	0.0851066	0.0119149	4.14461e-06	5.90293e-07	1.19315e-06	#NUM!	#NUM!	#NUM!	0.006138	#NUM!	#NUM!	#NUM!	#NUM!	#NUM!	#NUM!	#NUM!	39.1982	80.6023	-6.67171	-0.0851126	0.00145107	6.85945	8.51066e-05	2.51189e-10	2.06446e-05	4.93977e-07	1.6701e-09	-1.07407e-10	-1.24292e-12	-3.13803e-19	-1.04892e-20	-1.12798e-22	-5.41448e-25	-1.29782e-05
			[A]in	[B]in	[C]in	[H2O]in															[AB]eq	[AB2]eq	[AC]eq	[AC2]eq	[ABC]eq			[A]eq	[B]eq	[C]eq	[H2O]eq
	r	eq K1	a	b	c	w	h		K1	K2	K3	K4	K5	K6	K7	K1h	K2h	K3h	K4h	K5h	x	y	z	t	u3	v	s	a-(x+y+z+t+u)	b-(x+2y+u+v)	c-(z+2t+u+s)	w+(x+2y+z+2t+2u)	F	G	H	I	J	K	L	M	a	b	g	d	e	t3	t2	t1	t0	m
	1e-14	8.44333e-06	0.0062	0.01705	0.03038	0	0.1	1	1000	140	16500	2350	4750	8.51138e-06	2.51189e-11	0.0851066	0.0119149	4.14461e-06	5.90293e-07	1.19315e-06	0.000250559	7.85793e-09	2.2066e-08	6.2e-17	1.423e-12	0.016798	0.03038	0.00594941	1.42974e-06	7.63111e-12	0.000250597	3.88062e+15	7979626485568760	-6.60499e+14	-1.00474e+09	0.00145107	6.79085e+14	8.51066e-05	2.51189e-10	2.02338e+23	6.15588e+17	-5.95904e+11	1.72123	-1.24292e-12	5.30173e+53	-5.13219e+47	1.4824e+36	-1.07046e+24	-3.12353e-13
	1e-10	3.70735e-06	0.0062	0.01705	0.03038	0	0.1	1	1000	140	16500	2350	4750	8.51138e-06	2.51189e-11	0.0851066	0.0119149	4.14461e-06	5.90293e-07	1.19315e-06	0.00148408	6.63191e-05	1.42267e-07	6.2e-13	1.30728e-08	0.015432	0.0303798	0.00464945	1.31347e-06	7.63107e-12	0.00161688	3.88062e+11	7.97963e+11	-6.60499e+10	-100474	0.00145107	6.79085e+10	8.51066e-05	2.51189e-10	2.02338e+15	6.15589e+09	-5974.47	0.000172123	-1.24292e-12	5.36579e+29	-5.11088e+23	1.47217e+16	-1.07046e+08	-2.74978e-13
	2.5e-10	8.68785e-08	0.0062	0.01705	0.03038	0	0.1	1	1000	140	16500	2350	4750	8.51138e-06	2.51189e-11	0.0851066	0.0119149	4.14461e-06	5.90293e-07	1.19315e-06	0.00206641	0.000150079	2.08206e-07	1.55e-12	3.10942e-08	0.0146822	0.0303798	0.00398328	1.24965e-06	7.63105e-12	0.00236683	1.55225e+11	3.19185e+11	-2.642e+10	-40189.7	0.00145107	2.71634e+10	8.51066e-05	2.51189e-10	3.2374e+14	9.84943e+08	-959.617	6.88492e-05	-1.24292e-12	2.23719e+27	-2.0816e+21	1.49178e+14	-2.74037e+06	-2.219e-13
	2.54e-10	8.29506e-09	0.0062	0.01705	0.03038	0	0.1	1	1000	140	16500	2350	4750	8.51138e-06	2.51189e-11	0.0851066	0.0119149	4.14461e-06	5.90293e-07	1.19315e-06	0.00207733	0.000152166	2.09522e-07	1.5748e-12	3.15592e-08	0.0146671	0.0303798	0.00397026	1.24837e-06	7.63105e-12	0.00238193	1.5278e+11	3.14159e+11	-2.60039e+10	-39556.8	0.00145107	2.67356e+10	8.51066e-05	2.51189e-10	3.13624e+14	9.54166e+08	-929.727	6.7765e-05	-1.24292e-12	2.03491e+27	-1.89223e+21	1.37757e+14	-2.57178e+06	-2.20531e-13
	2.54424e-10	-1.42378e-15	0.0062	0.01705	0.03038	0	0.1	1	1000	140	16500	2350	4750	8.51138e-06	2.51189e-11	0.0851066	0.0119149	4.14461e-06	5.90293e-07	1.19315e-06	0.00207848	0.000152388	2.09661e-07	1.57743e-12	3.16085e-08	0.0146655	0.0303798	0.00396889	1.24823e-06	7.63105e-12	0.00238353	1.52526e+11	3.13635e+11	-2.59605e+10	-39490.9	0.00145107	2.66911e+10	8.51066e-05	2.51189e-10	3.12579e+14	9.50987e+08	-926.639	6.7652e-05	-1.24292e-12	2.01474e+27	-1.87335e+21	1.36608e+14	-2.55467e+06	-2.20387e-13
	2.55e-10	-1.12483e-08	0.0062	0.01705	0.03038	0	0.1	1	1000	140	16500	2350	4750	8.51138e-06	2.51189e-11	0.0851066	0.0119149	4.14461e-06	5.90293e-07	1.19315e-06	0.00208004	0.000152687	2.09849e-07	1.581e-12	3.16753e-08	0.0146633	0.0303798	0.00396704	1.24805e-06	7.63105e-12	0.00238568	1.52181e+11	3.12927e+11	-2.59019e+10	-39401.7	0.00145107	2.66308e+10	8.51066e-05	2.51189e-10	3.11169e+14	9.46697e+08	-922.473	6.74992e-05	-1.24292e-12	1.98773e+27	-1.84807e+21	1.35067e+14	-2.53168e+06	-2.2019e-13
	2.6e-10	-1.0836e-07	0.0062	0.01705	0.03038	0	0.1	1	1000	140	16500	2350	4750	8.51138e-06	2.51189e-11	0.0851066	0.0119149	4.14461e-06	5.90293e-07	1.19315e-06	0.00209343	0.000155287	2.11469e-07	1.612e-12	3.22555e-08	0.0146447	0.0303798	0.00395104	1.24647e-06	7.63105e-12	0.00240428	1.49255e+11	3.06909e+11	-2.54038e+10	-38644	0.00145107	2.61187e+10	8.51066e-05	2.51189e-10	2.99316e+14	9.10635e+08	-887.448	6.62011e-05	-1.24292e-12	1.77016e+27	-1.64454e+21	1.22527e+14	-2.34248e+06	-2.18484e-13
	9e-10	-8.20005e-06	0.0062	0.01705	0.03038	0	0.1	1	1000	140	16500	2350	4750	8.51138e-06	2.51189e-11	0.0851066	0.0119149	4.14461e-06	5.90293e-07	1.19315e-06	0.00295967	0.000437629	3.31345e-07	5.58e-12	1.00745e-07	0.0132138	0.0303796	0.00280227	1.12468e-06	7.631e-12	0.00383546	4.3118e+10	8.86625e+10	-7.33888e+09	-11163.9	0.00145107	7.54539e+09	8.51066e-05	2.51189e-10	2.498e+13	7.59991e+07	-75.2824	1.91247e-05	-1.24292e-12	1.10611e+24	-9.40905e+17	2.35445e+11	-16315.5	-2.83395e-14
	0.01	#NUM!	0.0062	0.01705	0.03038	0	0.1	1	1000	140	16500	2350	4750	8.51138e-06	2.51189e-11	0.0851066	0.0119149	4.14461e-06	5.90293e-07	1.19315e-06	#NUM!	#NUM!	#NUM!	6.2e-05	#NUM!	#NUM!	#NUM!	#NUM!	#NUM!	#NUM!	#NUM!	3880.62	7979.63	-660.499	-0.0861072	0.00145107	679.085	8.51066e-05	2.51189e-10	0.202338	4.95131e-05	-1.51032e-07	-1.05703e-10	-1.24292e-12	-2.84465e-11	-8.35123e-13	-1.12796e-16	-5.30781e-21	-0.000283326
	0.1	#NUM!	0.0062	0.01705	0.03038	0	0.1	1	1000	140	16500	2350	4750	8.51138e-06	2.51189e-11	0.0851066	0.0119149	4.14461e-06	5.90293e-07	1.19315e-06	#NUM!	#NUM!	#NUM!	0.00062	#NUM!	#NUM!	#NUM!	#NUM!	#NUM!	#NUM!	#NUM!	388.062	797.963	-66.0499	-0.0852029	0.00145107	67.9085	8.51066e-05	2.51189e-10	0.00202338	4.89591e-06	-1.21977e-08	-1.07252e-10	-1.24292e-12	-2.91207e-15	-8.50388e-17	-1.1166e-19	-5.30675e-23	-0.000245911
	0.2	#NUM!	0.0062	0.01705	0.03038	0	0.1	1	1000	140	16500	2350	4750	8.51138e-06	2.51189e-11	0.0851066	0.0119149	4.14461e-06	5.90293e-07	1.19315e-06	#NUM!	#NUM!	#NUM!	0.00124	#NUM!	#NUM!	#NUM!	#NUM!	#NUM!	#NUM!	#NUM!	194.031	398.981	-33.025	-0.0851527	0.00145107	33.9543	8.51066e-05	2.51189e-10	0.000505844	2.44641e-06	-4.48471e-09	-1.07338e-10	-1.24292e-12	-1.82883e-16	-5.42178e-18	-1.39214e-20	-1.32668e-23	-0.000216844
	0.3	#NUM!	0.0062	0.01705	0.03038	0	0.1	1	1000	140	16500	2350	4750	8.51138e-06	2.51189e-11	0.0851066	0.0119149	4.14461e-06	5.90293e-07	1.19315e-06	#NUM!	#NUM!	#NUM!	0.00186	#NUM!	#NUM!	#NUM!	#NUM!	#NUM!	#NUM!	#NUM!	129.354	265.988	-22.0166	-0.085136	0.00145107	22.6362	8.51066e-05	2.51189e-10	0.00022482	1.6306e-06	-1.91371e-09	-1.07367e-10	-1.24292e-12	-3.62721e-17	-1.09225e-18	-4.11539e-21	-5.89637e-24	-0.0001888
	0.4	#NUM!	0.0062	0.01705	0.03038	0	0.1	1	1000	140	16500	2350	4750	8.51138e-06	2.51189e-11	0.0851066	0.0119149	4.14461e-06	5.90293e-07	1.19315e-06	#NUM!	#NUM!	#NUM!	0.00248	#NUM!	#NUM!	#NUM!	#NUM!	#NUM!	#NUM!	#NUM!	97.0155	199.491	-16.5125	-0.0851276	0.00145107	16.9771	8.51066e-05	2.51189e-10	0.000126461	1.22282e-06	-6.28215e-10	-1.07381e-10	-1.24292e-12	-1.15212e-17	-3.52386e-19	-1.73232e-21	-3.31671e-24	-0.000161473
	0.5	#NUM!	0.0062	0.01705	0.03038	0	0.1	1	1000	140	16500	2350	4750	8.51138e-06	2.51189e-11	0.0851066	0.0119149	4.14461e-06	5.90293e-07	1.19315e-06	#NUM!	#NUM!	#NUM!	0.0031	#NUM!	#NUM!	#NUM!	#NUM!	#NUM!	#NUM!	#NUM!	77.6124	159.593	-13.21	-0.0851226	0.00145107	13.5817	8.51066e-05	2.51189e-10	8.09351e-05	9.78196e-07	1.43083e-10	-1.0739e-10	-1.24292e-12	-4.73694e-18	-1.47142e-19	-8.85002e-22	-2.12269e-24	-0.000134797
	0.6	#NUM!	0.0062	0.01705	0.03038	0	0.1	1	1000	140	16500	2350	4750	8.51138e-06	2.51189e-11	0.0851066	0.0119149	4.14461e-06	5.90293e-07	1.19315e-06	#NUM!	#NUM!	#NUM!	0.00372	#NUM!	#NUM!	#NUM!	#NUM!	#NUM!	#NUM!	#NUM!	64.677	132.994	-11.0083	-0.0851192	0.00145107	11.3181	8.51066e-05	2.51189e-10	5.62049e-05	8.15129e-07	6.57282e-10	-1.07395e-10	-1.24292e-12	-2.29294e-18	-7.23229e-20	-5.11035e-22	-1.47409e-24	-0.00010875
	0.7	#NUM!	0.0062	0.01705	0.03038	0	0.1	1	1000	140	16500	2350	4750	8.51138e-06	2.51189e-11	0.0851066	0.0119149	4.14461e-06	5.90293e-07	1.19315e-06	#NUM!	#NUM!	#NUM!	0.00434	#NUM!	#NUM!	#NUM!	#NUM!	#NUM!	#NUM!	#NUM!	55.4374	113.995	-9.4357	-0.0851168	0.00145107	9.70122	8.51066e-05	2.51189e-10	4.12934e-05	6.98661e-07	1.02457e-09	-1.07399e-10	-1.24292e-12	-1.24225e-18	-3.978e-20	-3.21116e-22	-1.08301e-24	-8.33173e-05
	0.8	#NUM!	0.0062	0.01705	0.03038	0	0.1	1	1000	140	16500	2350	4750	8.51138e-06	2.51189e-11	0.0851066	0.0119149	4.14461e-06	5.90293e-07	1.19315e-06	#NUM!	#NUM!	#NUM!	0.00496	#NUM!	#NUM!	#NUM!	#NUM!	#NUM!	#NUM!	#NUM!	48.5077	99.7453	-8.25624	-0.085115	0.00145107	8.48857	8.51066e-05	2.51189e-10	3.16153e-05	6.11315e-07	1.30003e-09	-1.07402e-10	-1.24292e-12	-7.30862e-19	-2.37567e-20	-2.14654e-22	-8.29178e-25	-5.84924e-05
	0.9	#NUM!	0.0062	0.01705	0.03038	0	0.1	1	1000	140	16500	2350	4750	8.51138e-06	2.51189e-11	0.0851066	0.0119149	4.14461e-06	5.90293e-07	1.19315e-06	#NUM!	#NUM!	#NUM!	0.00558	#NUM!	#NUM!	#NUM!	#NUM!	#NUM!	#NUM!	#NUM!	43.118	88.6625	-7.33888	-0.0851136	0.00145107	7.54539	8.51066e-05	2.51189e-10	2.498e-05	5.43382e-07	1.51428e-09	-1.07405e-10	-1.24292e-12	-4.57941e-19	-1.5107e-20	-1.50429e-22	-6.55153e-25	-3.4269e-05
	0.99	#NUM!	0.0062	0.01705	0.03038	0	1	1	1000	140	16500	2350	4750	8.51138e-06	2.51189e-11	0.00851131	0.00119158	4.14461e-07	5.90293e-08	1.19315e-07	#NUM!	#NUM!	#NUM!	0.006138	#NUM!	#NUM!	#NUM!	#NUM!	#NUM!	#NUM!	#NUM!	39.1982	80.6023	-0.667222	-0.00851191	0.000145118	0.685997	8.51131e-06	2.51189e-11	2.06478e-08	4.94053e-10	1.67035e-12	-1.07423e-13	-1.24311e-15	-3.13947e-28	-1.0494e-29	-1.12849e-31	-5.41697e-34	-1.29782e-05
	r	eq K1	a	b	c	w	h		K1	K2	K3	K4	K5	K6	K7	K1h	K2h	K3h	K4h	K5h	x	y	z	t	u4	v	s	a-(x+y+z+t+u)	b-(x+2y+u+v)	c-(z+2t+u+s)	w+(x+2y+z+2t+2u)	F	G	H	I	J	K	L	M	a	b	g	d	e	t3	t2	t1	t0	m
	1e-14	9.43513e-06	0.0062	0.01705	0.03038	0	0.1	1	1000	140	16500	2350	4750	8.51138e-06	2.51189e-11	0.0851066	0.0119149	4.14461e-06	5.90293e-07	1.19315e-06	-0.000250659	8.33378e-09	-2.14353e-08	6.2e-17	1.46545e-12	0.0172992	0.03038	0.00645067	1.4724e-06	7.63112e-12	-0.000250663	3.88062e+15	7979626485568760	-6.60499e+14	-1.00474e+09	0.00145107	6.79085e+14	8.51066e-05	2.51189e-10	2.02338e+23	6.15588e+17	-5.95904e+11	1.72123	-1.24292e-12	5.30173e+53	-5.13219e+47	1.4824e+36	-1.07046e+24	-3.12353e-13
	1e-10	8.32357e-06	0.0062	0.01705	0.03038	0	0.1	1	1000	140	16500	2350	4750	8.51138e-06	2.51189e-11	0.0851066	0.0119149	4.14461e-06	5.90293e-07	1.19315e-06	-0.00253982	0.00010458	-1.93886e-07	6.2e-13	1.64163e-08	0.019379	0.0303802	0.00863541	1.64942e-06	7.63115e-12	-0.00233082	3.88062e+11	7.97963e+11	-6.60499e+10	-100474	0.00145107	6.79085e+10	8.51066e-05	2.51189e-10	2.02338e+15	6.15589e+09	-5974.47	0.000172123	-1.24292e-12	5.36579e+29	-5.11088e+23	1.47217e+16	-1.07046e+08	-2.74978e-13
	2.5e-10	-1.75484e-06	0.0062	0.01705	0.03038	0	0.1	1	1000	140	16500	2350	4750	8.51138e-06	2.51189e-11	0.0851066	0.0119149	4.14461e-06	5.90293e-07	1.19315e-06	-0.00496461	0.000318124	-3.43577e-07	1.55e-12	4.52708e-08	0.0213765	0.0303803	0.0108468	1.81943e-06	7.63119e-12	-0.00432861	1.55225e+11	3.19185e+11	-2.642e+10	-40189.7	0.00145107	2.71634e+10	8.51066e-05	2.51189e-10	3.2374e+14	9.84943e+08	-959.617	6.88492e-05	-1.24292e-12	2.23719e+27	-2.0816e+21	1.49178e+14	-2.74037e+06	-2.219e-13
	5e-10	-4.40315e-05	0.0062	0.01705	0.03038	0	0.1	1	1000	140	16500	2350	4750	8.51138e-06	2.51189e-11	0.0851066	0.0119149	4.14461e-06	5.90293e-07	1.19315e-06	-0.00961103	0.000865237	-5.70368e-07	3.1e-12	1.05585e-07	0.0249283	0.0303805	0.0149463	2.12174e-06	7.63123e-12	-0.00788091	7.76124e+10	1.59593e+11	-1.321e+10	-20094.9	0.00145107	1.35817e+10	8.51066e-05	2.51189e-10	8.09351e+13	2.46236e+08	-241.447	3.44245e-05	-1.24292e-12	3.59812e+25	-3.22706e+19	4.57991e+12	-171273	-1.40842e-13
	0.01	#NUM!	0.0062	0.01705	0.03038	0	0.1	1	1000	140	16500	2350	4750	8.51138e-06	2.51189e-11	0.0851066	0.0119149	4.14461e-06	5.90293e-07	1.19315e-06	#NUM!	#NUM!	#NUM!	6.2e-05	#NUM!	#NUM!	#NUM!	#NUM!	#NUM!	#NUM!	#NUM!	3880.62	7979.63	-660.499	-0.0861072	0.00145107	679.085	8.51066e-05	2.51189e-10	0.202338	4.95131e-05	-1.51032e-07	-1.05703e-10	-1.24292e-12	-2.84465e-11	-8.35123e-13	-1.12796e-16	-5.30781e-21	-0.000283326
	0.1	#NUM!	0.0062	0.01705	0.03038	0	0.1	1	1000	140	16500	2350	4750	8.51138e-06	2.51189e-11	0.0851066	0.0119149	4.14461e-06	5.90293e-07	1.19315e-06	#NUM!	#NUM!	#NUM!	0.00062	#NUM!	#NUM!	#NUM!	#NUM!	#NUM!	#NUM!	#NUM!	388.062	797.963	-66.0499	-0.0852029	0.00145107	67.9085	8.51066e-05	2.51189e-10	0.00202338	4.89591e-06	-1.21977e-08	-1.07252e-10	-1.24292e-12	-2.91207e-15	-8.50388e-17	-1.1166e-19	-5.30675e-23	-0.000245911
	0.2	#NUM!	0.0062	0.01705	0.03038	0	0.1	1	1000	140	16500	2350	4750	8.51138e-06	2.51189e-11	0.0851066	0.0119149	4.14461e-06	5.90293e-07	1.19315e-06	#NUM!	#NUM!	#NUM!	0.00124	#NUM!	#NUM!	#NUM!	#NUM!	#NUM!	#NUM!	#NUM!	194.031	398.981	-33.025	-0.0851527	0.00145107	33.9543	8.51066e-05	2.51189e-10	0.000505844	2.44641e-06	-4.48471e-09	-1.07338e-10	-1.24292e-12	-1.82883e-16	-5.42178e-18	-1.39214e-20	-1.32668e-23	-0.000216844
	0.3	#NUM!	0.0062	0.01705	0.03038	0	0.1	1	1000	140	16500	2350	4750	8.51138e-06	2.51189e-11	0.0851066	0.0119149	4.14461e-06	5.90293e-07	1.19315e-06	#NUM!	#NUM!	#NUM!	0.00186	#NUM!	#NUM!	#NUM!	#NUM!	#NUM!	#NUM!	#NUM!	129.354	265.988	-22.0166	-0.085136	0.00145107	22.6362	8.51066e-05	2.51189e-10	0.00022482	1.6306e-06	-1.91371e-09	-1.07367e-10	-1.24292e-12	-3.62721e-17	-1.09225e-18	-4.11539e-21	-5.89637e-24	-0.0001888
	0.4	#NUM!	0.0062	0.01705	0.03038	0	0.1	1	1000	140	16500	2350	4750	8.51138e-06	2.51189e-11	0.0851066	0.0119149	4.14461e-06	5.90293e-07	1.19315e-06	#NUM!	#NUM!	#NUM!	0.00248	#NUM!	#NUM!	#NUM!	#NUM!	#NUM!	#NUM!	#NUM!	97.0155	199.491	-16.5125	-0.0851276	0.00145107	16.9771	8.51066e-05	2.51189e-10	0.000126461	1.22282e-06	-6.28215e-10	-1.07381e-10	-1.24292e-12	-1.15212e-17	-3.52386e-19	-1.73232e-21	-3.31671e-24	-0.000161473
	0.5	#NUM!	0.0062	0.01705	0.03038	0	0.1	1	1000	140	16500	2350	4750	8.51138e-06	2.51189e-11	0.0851066	0.0119149	4.14461e-06	5.90293e-07	1.19315e-06	#NUM!	#NUM!	#NUM!	0.0031	#NUM!	#NUM!	#NUM!	#NUM!	#NUM!	#NUM!	#NUM!	77.6124	159.593	-13.21	-0.0851226	0.00145107	13.5817	8.51066e-05	2.51189e-10	8.09351e-05	9.78196e-07	1.43083e-10	-1.0739e-10	-1.24292e-12	-4.73694e-18	-1.47142e-19	-8.85002e-22	-2.12269e-24	-0.000134797
	0.6	#NUM!	0.0062	0.01705	0.03038	0	0.1	1	1000	140	16500	2350	4750	8.51138e-06	2.51189e-11	0.0851066	0.0119149	4.14461e-06	5.90293e-07	1.19315e-06	#NUM!	#NUM!	#NUM!	0.00372	#NUM!	#NUM!	#NUM!	#NUM!	#NUM!	#NUM!	#NUM!	64.677	132.994	-11.0083	-0.0851192	0.00145107	11.3181	8.51066e-05	2.51189e-10	5.62049e-05	8.15129e-07	6.57282e-10	-1.07395e-10	-1.24292e-12	-2.29294e-18	-7.23229e-20	-5.11035e-22	-1.47409e-24	-0.00010875
	0.7	#NUM!	0.0062	0.01705	0.03038	0	0.1	1	1000	140	16500	2350	4750	8.51138e-06	2.51189e-11	0.0851066	0.0119149	4.14461e-06	5.90293e-07	1.19315e-06	#NUM!	#NUM!	#NUM!	0.00434	#NUM!	#NUM!	#NUM!	#NUM!	#NUM!	#NUM!	#NUM!	55.4374	113.995	-9.4357	-0.0851168	0.00145107	9.70122	8.51066e-05	2.51189e-10	4.12934e-05	6.98661e-07	1.02457e-09	-1.07399e-10	-1.24292e-12	-1.24225e-18	-3.978e-20	-3.21116e-22	-1.08301e-24	-8.33173e-05
	0.8	#NUM!	0.0062	0.01705	0.03038	0	0.1	1	1000	140	16500	2350	4750	8.51138e-06	2.51189e-11	0.0851066	0.0119149	4.14461e-06	5.90293e-07	1.19315e-06	#NUM!	#NUM!	#NUM!	0.00496	#NUM!	#NUM!	#NUM!	#NUM!	#NUM!	#NUM!	#NUM!	48.5077	99.7453	-8.25624	-0.085115	0.00145107	8.48857	8.51066e-05	2.51189e-10	3.16153e-05	6.11315e-07	1.30003e-09	-1.07402e-10	-1.24292e-12	-7.30862e-19	-2.37567e-20	-2.14654e-22	-8.29178e-25	-5.84924e-05
	0.9	#NUM!	0.0062	0.01705	0.03038	0	0.1	1	1000	140	16500	2350	4750	8.51138e-06	2.51189e-11	0.0851066	0.0119149	4.14461e-06	5.90293e-07	1.19315e-06	#NUM!	#NUM!	#NUM!	0.00558	#NUM!	#NUM!	#NUM!	#NUM!	#NUM!	#NUM!	#NUM!	43.118	88.6625	-7.33888	-0.0851136	0.00145107	7.54539	8.51066e-05	2.51189e-10	2.498e-05	5.43382e-07	1.51428e-09	-1.07405e-10	-1.24292e-12	-4.57941e-19	-1.5107e-20	-1.50429e-22	-6.55153e-25	-3.4269e-05
	0.99	#NUM!	0.0062	0.01705	0.03038	0	0.1	1	1000	140	16500	2350	4750	8.51138e-06	2.51189e-11	0.0851066	0.0119149	4.14461e-06	5.90293e-07	1.19315e-06	#NUM!	#NUM!	#NUM!	0.006138	#NUM!	#NUM!	#NUM!	#NUM!	#NUM!	#NUM!	#NUM!	39.1982	80.6023	-6.67171	-0.0851126	0.00145107	6.85945	8.51066e-05	2.51189e-10	2.06446e-05	4.93977e-07	1.6701e-09	-1.07407e-10	-1.24292e-12	-3.13803e-19	-1.04892e-20	-1.12798e-22	-5.41448e-25	-1.29782e-05
[truncated: 25 more columns]
