# Supplementary material for: Transfer of structural units through imine exchanges, in solution or without solvent: successive transiminations, stimuli (pH)-modulated covalent switches, and mathematical models
Source: Front Chem. 2026 Apr 13;13:1241625. doi: 10.3389/fchem.2025.1241625 (PMC13112204; doi:10.3389/fchem.2025.1241625)
Supplement: Supplementary file 1 [file Supplementaryfile1.zip › Supplementary Material/g-S1-St7-pH10.xlsx]

## Sheet: Feuil1
Influence of the pH										^							^
pH = 10	Step 7
Set S1		general approach			paper -> section 5.3.				Inputs: a, b, c, w, K1 to K5, pH, r
t3 ¹ 0, t2 ¹ 0
discr III < 0
			[A]in	[B]in	[C]in	[H2O]in	[H+]eq	pH													[AB]eq	[AB2]eq	[AC]eq	[AC2]eq	[ABC]eq	[BH+]eq	[CH+]eq	[A]eq	[B]eq	[C]eq	[H2O]eq
	r	eq K1	a	b	c	w	h		K1	K2	K3	K4	K5	K6	K7	K1h	K2h	K3h	K4h	K5h	x	y	z	t	u1	v	s	a-(x+y+z+t+u)	b-(x+2y+u+v)	c-(z+2t+u+s)	w+(x+2y+z+2t+2u)	F	G	H	I	J	K	L	M	a	b	g	d	e	t3	t2	t1	t0	m
	1e-06	#NUM!	0.0062	0.01705	0.03038	0	1e-10	10	1000	140	16500	2350	4750	8.51138e-06	2.51189e-11	999.988	139.998	3312.54	471.786	953.61	#NUM!	#NUM!	#NUM!	6.2e-09	#NUM!	#NUM!	#NUM!	#NUM!	#NUM!	#NUM!	#NUM!	3.88062e+07	7.97963e+07	1.86717e+11	-8.03029e+09	17.0498	-1.84533e+11	0.999988	0.20076	1.28793e+25	-1.01373e+24	-3.04234e+22	1.29189e+14	-137146	-2.63062e+72	-7.89483e+70	3.35244e+62	-3.55892e+53	-0.000300227
	1e-05	#NUM!	0.0062	0.01705	0.03038	0	1e-10	10	1000	140	16500	2350	4750	8.51138e-06	2.51189e-11	999.988	139.998	3312.54	471.786	953.61	#NUM!	#NUM!	#NUM!	6.2e-08	#NUM!	#NUM!	#NUM!	#NUM!	#NUM!	#NUM!	#NUM!	3.88062e+06	7.97963e+06	1.86717e+10	-8.03027e+08	17.0498	-1.84533e+10	0.999988	0.20076	1.28793e+23	-1.01373e+22	-3.04235e+20	1.29189e+13	-137146	-2.63061e+66	-7.89484e+64	3.35244e+57	-3.55892e+49	-0.000300231
	0.0001	#NUM!	0.0062	0.01705	0.03038	0	1e-10	10	1000	140	16500	2350	4750	8.51138e-06	2.51189e-11	999.988	139.998	3312.54	471.786	953.61	#NUM!	#NUM!	#NUM!	6.2e-07	#NUM!	#NUM!	#NUM!	#NUM!	#NUM!	#NUM!	#NUM!	388062	797963	1.86717e+09	-8.03007e+07	17.0498	-1.84533e+09	0.999988	0.20076	1.28793e+21	-1.0137e+20	-3.04241e+18	1.29192e+12	-137146	-2.6305e+60	-7.89496e+58	3.35249e+52	-3.55893e+45	-0.000300276
	0.001	#NUM!	0.0062	0.01705	0.03038	0	1e-10	10	1000	140	16500	2350	4750	8.51138e-06	2.51189e-11	999.988	139.998	3312.54	471.786	953.61	#NUM!	#NUM!	#NUM!	6.2e-06	#NUM!	#NUM!	#NUM!	#NUM!	#NUM!	#NUM!	#NUM!	38806.2	79796.3	1.86717e+08	-8.02802e+06	17.0498	-1.84533e+08	0.999988	0.20076	1.28793e+19	-1.01344e+18	-3.04301e+16	1.29217e+11	-137146	-2.62942e+54	-7.89612e+52	3.35297e+47	-3.55903e+41	-0.000300726
	0.01	#NUM!	0.0062	0.01705	0.03038	0	1e-10	10	1000	140	16500	2350	4750	8.51138e-06	2.51189e-11	999.988	139.998	3312.54	471.786	953.61	#NUM!	#NUM!	#NUM!	6.2e-05	#NUM!	#NUM!	#NUM!	#NUM!	#NUM!	#NUM!	#NUM!	3880.62	7979.63	1.86717e+07	-800752	17.0498	-1.84533e+07	0.999988	0.20076	1.28793e+17	-1.01077e+16	-304901073517236	1.29469e+10	-137146	-2.61864e+48	-7.90772e+46	3.35782e+42	-3.56003e+37	-0.000305251
	0.1	#NUM!	0.0062	0.01705	0.03038	0	1e-10	10	1000	140	16500	2350	4750	8.51138e-06	2.51189e-11	999.988	139.998	3312.54	471.786	953.61	#NUM!	#NUM!	#NUM!	0.00062	#NUM!	#NUM!	#NUM!	#NUM!	#NUM!	#NUM!	#NUM!	388.062	797.963	1.86717e+06	-78025.3	17.0498	-1.84533e+06	0.999988	0.20076	1.28793e+15	-9.84151e+13	-3.10737e+12	1.31987e+09	-137146	-2.51115e+42	-8.01783e+40	3.40515e+37	-3.57197e+33	-0.00035338
	0.2	#NUM!	0.0062	0.01705	0.03038	0	1e-10	10	1000	140	16500	2350	4750	8.51138e-06	2.51189e-11	999.988	139.998	3312.54	471.786	953.61	#NUM!	#NUM!	#NUM!	0.00124	#NUM!	#NUM!	#NUM!	#NUM!	#NUM!	#NUM!	#NUM!	194.031	398.981	933584	-37873.8	17.0498	-922665	0.999988	0.20076	3.21983e+14	-2.38643e+13	-7.92173e+11	6.7392e+08	-137146	-3.73797e+40	-1.26995e+39	1.07981e+36	-2.24339e+32	-0.000413642
	0.3	#NUM!	0.0062	0.01705	0.03038	0	1e-10	10	1000	140	16500	2350	4750	8.51138e-06	2.51189e-11	999.988	139.998	3312.54	471.786	953.61	#NUM!	#NUM!	#NUM!	0.00186	#NUM!	#NUM!	#NUM!	#NUM!	#NUM!	#NUM!	#NUM!	129.354	265.988	622390	-24490	17.0498	-615110	0.999988	0.20076	143103464878052	-1.02777e+13	-3.5848e+11	4.58604e+08	-137146	-3.11947e+39	-1.1282e+38	1.44161e+35	-4.4584e+31	-0.000482218
	0.4	#NUM!	0.0062	0.01705	0.03038	0	1e-10	10	1000	140	16500	2350	4750	8.51138e-06	2.51189e-11	999.988	139.998	3312.54	471.786	953.61	#NUM!	#NUM!	#NUM!	0.00248	#NUM!	#NUM!	#NUM!	#NUM!	#NUM!	#NUM!	#NUM!	97.0155	199.491	466792	-17798.1	17.0498	-461333	0.999988	0.20076	8.04957e+13	-5.5963e+12	-2.05016e+11	3.50947e+08	-137146	-5.26498e+38	-2.02846e+37	3.4652e+34	-1.42094e+31	-0.000560605
	0.5	#NUM!	0.0062	0.01705	0.03038	0	1e-10	10	1000	140	16500	2350	4750	8.51138e-06	2.51189e-11	999.988	139.998	3312.54	471.786	953.61	#NUM!	#NUM!	#NUM!	0.0031	#NUM!	#NUM!	#NUM!	#NUM!	#NUM!	#NUM!	#NUM!	77.6124	159.593	373434	-13782.9	17.0498	-369066	0.999988	0.20076	5.15172e+13	-3.46331e+12	-1.3322e+11	2.86352e+08	-137146	-1.30537e+38	-5.36311e+36	1.14915e+34	-5.8693e+30	-0.000650689
	0.6	#NUM!	0.0062	0.01705	0.03038	0	1e-10	10	1000	140	16500	2350	4750	8.51138e-06	2.51189e-11	999.988	139.998	3312.54	471.786	953.61	#NUM!	#NUM!	#NUM!	0.00372	#NUM!	#NUM!	#NUM!	#NUM!	#NUM!	#NUM!	#NUM!	64.677	132.994	311195	-11106.1	17.0498	-307555	0.999988	0.20076	35775866219513	-2.32291e+12	-9.38063e+10	2.43289e+08	-137146	-4.12258e+37	-1.80867e+36	4.66986e+33	-2.85759e+30	-0.000754867
	0.7	#NUM!	0.0062	0.01705	0.03038	0	1e-10	10	1000	140	16500	2350	4750	8.51138e-06	2.51189e-11	999.988	139.998	3312.54	471.786	953.61	#NUM!	#NUM!	#NUM!	0.00434	#NUM!	#NUM!	#NUM!	#NUM!	#NUM!	#NUM!	#NUM!	55.4374	113.995	266738	-9194.17	17.0498	-263619	0.999988	0.20076	2.62843e+13	-1.64626e+12	-6.97932e+10	2.1253e+08	-137146	-1.5367e+37	-7.21192e+35	2.18298e+33	-1.55893e+30	-0.000876236
	0.8	#NUM!	0.0062	0.01705	0.03038	0	1e-10	10	1000	140	16500	2350	4750	8.51138e-06	2.51189e-11	999.988	139.998	3312.54	471.786	953.61	#NUM!	#NUM!	#NUM!	0.00496	#NUM!	#NUM!	#NUM!	#NUM!	#NUM!	#NUM!	#NUM!	48.5077	99.7453	233396	-7760.19	17.0498	-230666	0.999988	0.20076	2.01239e+13	-1.2142e+12	-5.4047e+10	1.89461e+08	-137146	-6.45867e+36	-3.24962e+35	1.13038e+33	-9.24545e+29	-0.00101885
	0.9	#NUM!	0.0062	0.01705	0.03038	0	1e-10	10	1000	140	16500	2350	4750	8.51138e-06	2.51189e-11	999.988	139.998	3312.54	471.786	953.61	#NUM!	#NUM!	#NUM!	0.00558	#NUM!	#NUM!	#NUM!	#NUM!	#NUM!	#NUM!	#NUM!	43.118	88.6625	207463	-6644.87	17.0498	-205037	0.999988	0.20076	1.59004e+13	-9.22846e+11	-4.31414e+10	1.71518e+08	-137146	-2.97119e+36	-1.60704e+35	6.32792e+32	-5.84562e+29	-0.00118812
	0.99	#NUM!	0.0062	0.01705	0.03038	0	1e-10	10	1000	140	16500	2350	4750	8.51138e-06	2.51189e-11	999.988	139.998	3312.54	471.786	953.61	#NUM!	#NUM!	#NUM!	0.006138	#NUM!	#NUM!	#NUM!	#NUM!	#NUM!	#NUM!	#NUM!	39.1982	80.6023	188603	-5833.73	17.0498	-186397	0.999988	0.20076	1.31408e+13	-7.35519e+11	-3.59473e+10	1.58468e+08	-137146	-1.56876e+36	-9.0812e+34	3.95761e+32	-4.04189e+29	-0.00136927
	r	eq K1	a	b	c	w	h		K1	K2	K3	K4	K5	K6	K7	K1h	K2h	K3h	K4h	K5h	x	y	z	t	u2	v	s	a-(x+y+z+t+u)	b-(x+2y+u+v)	c-(z+2t+u+s)	w+(x+2y+z+2t+2u)	F	G	H	I	J	K	L	M	a	b	g	d	e	t3	t2	t1	t0	m
	1e-09	#NUM!	0.0062	0.01705	0.03038	0	1e-10	10	1000	140	16500	2350	4750	8.51138e-06	2.51189e-11	999.988	139.998	3312.54	471.786	953.61	#NUM!	#NUM!	#NUM!	6.2e-12	#NUM!	#NUM!	#NUM!	#NUM!	#NUM!	#NUM!	#NUM!	3.88062e+10	7.97963e+10	1.86717e+14	-8.03029e+12	17.0498	-1.84533e+14	0.999988	0.20076	1.28793e+31	-1.01373e+30	-3.04234e+28	1.29189e+17	-137146	-2.63062e+90	-7.89483e+88	3.35244e+77	-3.55892e+65	-0.000300226
	1e-07	#NUM!	0.0062	0.01705	0.03038	0	1e-10	10	1000	140	16500	2350	4750	8.51138e-06	2.51189e-11	999.988	139.998	3312.54	471.786	953.61	#NUM!	#NUM!	#NUM!	6.2e-10	#NUM!	#NUM!	#NUM!	#NUM!	#NUM!	#NUM!	#NUM!	3.88062e+08	7.97963e+08	1.86717e+12	-8.03029e+10	17.0498	-1.84533e+12	0.999988	0.20076	1.28793e+27	-1.01373e+26	-3.04234e+24	1.29189e+15	-137146	-2.63062e+78	-7.89483e+76	3.35244e+67	-3.55892e+57	-0.000300226
	1e-06	#NUM!	0.0062	0.01705	0.03038	0	1e-10	10	1000	140	16500	2350	4750	8.51138e-06	2.51189e-11	999.988	139.998	3312.54	471.786	953.61	#NUM!	#NUM!	#NUM!	6.2e-09	#NUM!	#NUM!	#NUM!	#NUM!	#NUM!	#NUM!	#NUM!	3.88062e+07	7.97963e+07	1.86717e+11	-8.03029e+09	17.0498	-1.84533e+11	0.999988	0.20076	1.28793e+25	-1.01373e+24	-3.04234e+22	1.29189e+14	-137146	-2.63062e+72	-7.89483e+70	3.35244e+62	-3.55892e+53	-0.000300227
	1e-05	#NUM!	0.0062	0.01705	0.03038	0	1e-10	10	1000	140	16500	2350	4750	8.51138e-06	2.51189e-11	999.988	139.998	3312.54	471.786	953.61	#NUM!	#NUM!	#NUM!	6.2e-08	#NUM!	#NUM!	#NUM!	#NUM!	#NUM!	#NUM!	#NUM!	3.88062e+06	7.97963e+06	1.86717e+10	-8.03027e+08	17.0498	-1.84533e+10	0.999988	0.20076	1.28793e+23	-1.01373e+22	-3.04235e+20	1.29189e+13	-137146	-2.63061e+66	-7.89484e+64	3.35244e+57	-3.55892e+49	-0.000300231
	0.0001	#NUM!	0.0062	0.01705	0.03038	0	1e-10	10	1000	140	16500	2350	4750	8.51138e-06	2.51189e-11	999.988	139.998	3312.54	471.786	953.61	#NUM!	#NUM!	#NUM!	6.2e-07	#NUM!	#NUM!	#NUM!	#NUM!	#NUM!	#NUM!	#NUM!	388062	797963	1.86717e+09	-8.03007e+07	17.0498	-1.84533e+09	0.999988	0.20076	1.28793e+21	-1.0137e+20	-3.04241e+18	1.29192e+12	-137146	-2.6305e+60	-7.89496e+58	3.35249e+52	-3.55893e+45	-0.000300276
	0.001	#NUM!	0.0062	0.01705	0.03038	0	1e-10	10	1000	140	16500	2350	4750	8.51138e-06	2.51189e-11	999.988	139.998	3312.54	471.786	953.61	#NUM!	#NUM!	#NUM!	6.2e-06	#NUM!	#NUM!	#NUM!	#NUM!	#NUM!	#NUM!	#NUM!	38806.2	79796.3	1.86717e+08	-8.02802e+06	17.0498	-1.84533e+08	0.999988	0.20076	1.28793e+19	-1.01344e+18	-3.04301e+16	1.29217e+11	-137146	-2.62942e+54	-7.89612e+52	3.35297e+47	-3.55903e+41	-0.000300726
	0.01	#NUM!	0.0062	0.01705	0.03038	0	1e-10	10	1000	140	16500	2350	4750	8.51138e-06	2.51189e-11	999.988	139.998	3312.54	471.786	953.61	#NUM!	#NUM!	#NUM!	6.2e-05	#NUM!	#NUM!	#NUM!	#NUM!	#NUM!	#NUM!	#NUM!	3880.62	7979.63	1.86717e+07	-800752	17.0498	-1.84533e+07	0.999988	0.20076	1.28793e+17	-1.01077e+16	-304901073517236	1.29469e+10	-137146	-2.61864e+48	-7.90772e+46	3.35782e+42	-3.56003e+37	-0.000305251
	0.1	#NUM!	0.0062	0.01705	0.03038	0	1e-10	10	1000	140	16500	2350	4750	8.51138e-06	2.51189e-11	999.988	139.998	3312.54	471.786	953.61	#NUM!	#NUM!	#NUM!	0.00062	#NUM!	#NUM!	#NUM!	#NUM!	#NUM!	#NUM!	#NUM!	388.062	797.963	1.86717e+06	-78025.3	17.0498	-1.84533e+06	0.999988	0.20076	1.28793e+15	-9.84151e+13	-3.10737e+12	1.31987e+09	-137146	-2.51115e+42	-8.01783e+40	3.40515e+37	-3.57197e+33	-0.00035338
	0.2	#NUM!	0.0062	0.01705	0.03038	0	1e-10	10	1000	140	16500	2350	4750	8.51138e-06	2.51189e-11	999.988	139.998	3312.54	471.786	953.61	#NUM!	#NUM!	#NUM!	0.00124	#NUM!	#NUM!	#NUM!	#NUM!	#NUM!	#NUM!	#NUM!	194.031	398.981	933584	-37873.8	17.0498	-922665	0.999988	0.20076	3.21983e+14	-2.38643e+13	-7.92173e+11	6.7392e+08	-137146	-3.73797e+40	-1.26995e+39	1.07981e+36	-2.24339e+32	-0.000413642
	0.3	#NUM!	0.0062	0.01705	0.03038	0	1e-10	10	1000	140	16500	2350	4750	8.51138e-06	2.51189e-11	999.988	139.998	3312.54	471.786	953.61	#NUM!	#NUM!	#NUM!	0.00186	#NUM!	#NUM!	#NUM!	#NUM!	#NUM!	#NUM!	#NUM!	129.354	265.988	622390	-24490	17.0498	-615110	0.999988	0.20076	143103464878052	-1.02777e+13	-3.5848e+11	4.58604e+08	-137146	-3.11947e+39	-1.1282e+38	1.44161e+35	-4.4584e+31	-0.000482218
	0.4	#NUM!	0.0062	0.01705	0.03038	0	1e-10	10	1000	140	16500	2350	4750	8.51138e-06	2.51189e-11	999.988	139.998	3312.54	471.786	953.61	#NUM!	#NUM!	#NUM!	0.00248	#NUM!	#NUM!	#NUM!	#NUM!	#NUM!	#NUM!	#NUM!	97.0155	199.491	466792	-17798.1	17.0498	-461333	0.999988	0.20076	8.04957e+13	-5.5963e+12	-2.05016e+11	3.50947e+08	-137146	-5.26498e+38	-2.02846e+37	3.4652e+34	-1.42094e+31	-0.000560605
	0.5	#NUM!	0.0062	0.01705	0.03038	0	1e-10	10	1000	140	16500	2350	4750	8.51138e-06	2.51189e-11	999.988	139.998	3312.54	471.786	953.61	#NUM!	#NUM!	#NUM!	0.0031	#NUM!	#NUM!	#NUM!	#NUM!	#NUM!	#NUM!	#NUM!	77.6124	159.593	373434	-13782.9	17.0498	-369066	0.999988	0.20076	5.15172e+13	-3.46331e+12	-1.3322e+11	2.86352e+08	-137146	-1.30537e+38	-5.36311e+36	1.14915e+34	-5.8693e+30	-0.000650689
	0.6	#NUM!	0.0062	0.01705	0.03038	0	1e-10	10	1000	140	16500	2350	4750	8.51138e-06	2.51189e-11	999.988	139.998	3312.54	471.786	953.61	#NUM!	#NUM!	#NUM!	0.00372	#NUM!	#NUM!	#NUM!	#NUM!	#NUM!	#NUM!	#NUM!	64.677	132.994	311195	-11106.1	17.0498	-307555	0.999988	0.20076	35775866219513	-2.32291e+12	-9.38063e+10	2.43289e+08	-137146	-4.12258e+37	-1.80867e+36	4.66986e+33	-2.85759e+30	-0.000754867
	0.7	#NUM!	0.0062	0.01705	0.03038	0	1e-10	10	1000	140	16500	2350	4750	8.51138e-06	2.51189e-11	999.988	139.998	3312.54	471.786	953.61	#NUM!	#NUM!	#NUM!	0.00434	#NUM!	#NUM!	#NUM!	#NUM!	#NUM!	#NUM!	#NUM!	55.4374	113.995	266738	-9194.17	17.0498	-263619	0.999988	0.20076	2.62843e+13	-1.64626e+12	-6.97932e+10	2.1253e+08	-137146	-1.5367e+37	-7.21192e+35	2.18298e+33	-1.55893e+30	-0.000876236
	0.8	#NUM!	0.0062	0.01705	0.03038	0	1e-10	10	1000	140	16500	2350	4750	8.51138e-06	2.51189e-11	999.988	139.998	3312.54	471.786	953.61	#NUM!	#NUM!	#NUM!	0.00496	#NUM!	#NUM!	#NUM!	#NUM!	#NUM!	#NUM!	#NUM!	48.5077	99.7453	233396	-7760.19	17.0498	-230666	0.999988	0.20076	2.01239e+13	-1.2142e+12	-5.4047e+10	1.89461e+08	-137146	-6.45867e+36	-3.24962e+35	1.13038e+33	-9.24545e+29	-0.00101885
	0.9	#NUM!	0.0062	0.01705	0.03038	0	1e-10	10	1000	140	16500	2350	4750	8.51138e-06	2.51189e-11	999.988	139.998	3312.54	471.786	953.61	#NUM!	#NUM!	#NUM!	0.00558	#NUM!	#NUM!	#NUM!	#NUM!	#NUM!	#NUM!	#NUM!	43.118	88.6625	207463	-6644.87	17.0498	-205037	0.999988	0.20076	1.59004e+13	-9.22846e+11	-4.31414e+10	1.71518e+08	-137146	-2.97119e+36	-1.60704e+35	6.32792e+32	-5.84562e+29	-0.00118812
	0.99	#NUM!	0.0062	0.01705	0.03038	0	1e-10	10	1000	140	16500	2350	4750	8.51138e-06	2.51189e-11	999.988	139.998	3312.54	471.786	953.61	#NUM!	#NUM!	#NUM!	0.006138	#NUM!	#NUM!	#NUM!	#NUM!	#NUM!	#NUM!	#NUM!	39.1982	80.6023	188603	-5833.73	17.0498	-186397	0.999988	0.20076	1.31408e+13	-7.35519e+11	-3.59473e+10	1.58468e+08	-137146	-1.56876e+36	-9.0812e+34	3.95761e+32	-4.04189e+29	-0.00136927
	r	eq K1	a	b	c	w	h		K1	K2	K3	K4	K5	K6	K7	K1h	K2h	K3h	K4h	K5h	x	y	z	t	u3	v	s	a-(x+y+z+t+u)	b-(x+2y+u+v)	c-(z+2t+u+s)	w+(x+2y+z+2t+2u)	F	G	H	I	J	K	L	M	a	b	g	d	e	t3	t2	t1	t0	m
	0.001	#NUM!	0.0062	0.01705	0.03038	0	1e-10	10	1000	140	16500	2350	4750	8.51138e-06	2.51189e-11	999.988	139.998	3312.54	471.786	953.61	#NUM!	#NUM!	#NUM!	6.2e-06	#NUM!	#NUM!	#NUM!	#NUM!	#NUM!	#NUM!	#NUM!	38806.2	79796.3	1.86717e+08	-8.02802e+06	17.0498	-1.84533e+08	0.999988	0.20076	1.28793e+19	-1.01344e+18	-3.04301e+16	1.29217e+11	-137146	-2.62942e+54	-7.89612e+52	3.35297e+47	-3.55903e+41	-0.000300726
	0.1	#NUM!	0.0062	0.01705	0.03038	0	1e-10	10	1000	140	16500	2350	4750	8.51138e-06	2.51189e-11	999.988	139.998	3312.54	471.786	953.61	#NUM!	#NUM!	#NUM!	0.00062	#NUM!	#NUM!	#NUM!	#NUM!	#NUM!	#NUM!	#NUM!	388.062	797.963	1.86717e+06	-78025.3	17.0498	-1.84533e+06	0.999988	0.20076	1.28793e+15	-9.84151e+13	-3.10737e+12	1.31987e+09	-137146	-2.51115e+42	-8.01783e+40	3.40515e+37	-3.57197e+33	-0.00035338
	0.2	#NUM!	0.0062	0.01705	0.03038	0	1e-10	10	1000	140	16500	2350	4750	8.51138e-06	2.51189e-11	999.988	139.998	3312.54	471.786	953.61	#NUM!	#NUM!	#NUM!	0.00124	#NUM!	#NUM!	#NUM!	#NUM!	#NUM!	#NUM!	#NUM!	194.031	398.981	933584	-37873.8	17.0498	-922665	0.999988	0.20076	3.21983e+14	-2.38643e+13	-7.92173e+11	6.7392e+08	-137146	-3.73797e+40	-1.26995e+39	1.07981e+36	-2.24339e+32	-0.000413642
	0.3	#NUM!	0.0062	0.01705	0.03038	0	1e-10	10	1000	140	16500	2350	4750	8.51138e-06	2.51189e-11	999.988	139.998	3312.54	471.786	953.61	#NUM!	#NUM!	#NUM!	0.00186	#NUM!	#NUM!	#NUM!	#NUM!	#NUM!	#NUM!	#NUM!	129.354	265.988	622390	-24490	17.0498	-615110	0.999988	0.20076	143103464878052	-1.02777e+13	-3.5848e+11	4.58604e+08	-137146	-3.11947e+39	-1.1282e+38	1.44161e+35	-4.4584e+31	-0.000482218
	0.4	#NUM!	0.0062	0.01705	0.03038	0	1e-10	10	1000	140	16500	2350	4750	8.51138e-06	2.51189e-11	999.988	139.998	3312.54	471.786	953.61	#NUM!	#NUM!	#NUM!	0.00248	#NUM!	#NUM!	#NUM!	#NUM!	#NUM!	#NUM!	#NUM!	97.0155	199.491	466792	-17798.1	17.0498	-461333	0.999988	0.20076	8.04957e+13	-5.5963e+12	-2.05016e+11	3.50947e+08	-137146	-5.26498e+38	-2.02846e+37	3.4652e+34	-1.42094e+31	-0.000560605
	0.5	#NUM!	0.0062	0.01705	0.03038	0	1e-10	10	1000	140	16500	2350	4750	8.51138e-06	2.51189e-11	999.988	139.998	3312.54	471.786	953.61	#NUM!	#NUM!	#NUM!	0.0031	#NUM!	#NUM!	#NUM!	#NUM!	#NUM!	#NUM!	#NUM!	77.6124	159.593	373434	-13782.9	17.0498	-369066	0.999988	0.20076	5.15172e+13	-3.46331e+12	-1.3322e+11	2.86352e+08	-137146	-1.30537e+38	-5.36311e+36	1.14915e+34	-5.8693e+30	-0.000650689
	0.6	#NUM!	0.0062	0.01705	0.03038	0	1e-10	10	1000	140	16500	2350	4750	8.51138e-06	2.51189e-11	999.988	139.998	3312.54	471.786	953.61	#NUM!	#NUM!	#NUM!	0.00372	#NUM!	#NUM!	#NUM!	#NUM!	#NUM!	#NUM!	#NUM!	64.677	132.994	311195	-11106.1	17.0498	-307555	0.999988	0.20076	35775866219513	-2.32291e+12	-9.38063e+10	2.43289e+08	-137146	-4.12258e+37	-1.80867e+36	4.66986e+33	-2.85759e+30	-0.000754867
	0.7	#NUM!	0.0062	0.01705	0.03038	0	1e-10	10	1000	140	16500	2350	4750	8.51138e-06	2.51189e-11	999.988	139.998	3312.54	471.786	953.61	#NUM!	#NUM!	#NUM!	0.00434	#NUM!	#NUM!	#NUM!	#NUM!	#NUM!	#NUM!	#NUM!	55.4374	113.995	266738	-9194.17	17.0498	-263619	0.999988	0.20076	2.62843e+13	-1.64626e+12	-6.97932e+10	2.1253e+08	-137146	-1.5367e+37	-7.21192e+35	2.18298e+33	-1.55893e+30	-0.000876236
	0.8	#NUM!	0.0062	0.01705	0.03038	0	1e-10	10	1000	140	16500	2350	4750	8.51138e-06	2.51189e-11	999.988	139.998	3312.54	471.786	953.61	#NUM!	#NUM!	#NUM!	0.00496	#NUM!	#NUM!	#NUM!	#NUM!	#NUM!	#NUM!	#NUM!	48.5077	99.7453	233396	-7760.19	17.0498	-230666	0.999988	0.20076	2.01239e+13	-1.2142e+12	-5.4047e+10	1.89461e+08	-137146	-6.45867e+36	-3.24962e+35	1.13038e+33	-9.24545e+29	-0.00101885
	0.9	#NUM!	0.0062	0.01705	0.03038	0	1e-10	10	1000	140	16500	2350	4750	8.51138e-06	2.51189e-11	999.988	139.998	3312.54	471.786	953.61	#NUM!	#NUM!	#NUM!	0.00558	#NUM!	#NUM!	#NUM!	#NUM!	#NUM!	#NUM!	#NUM!	43.118	88.6625	207463	-6644.87	17.0498	-205037	0.999988	0.20076	1.59004e+13	-9.22846e+11	-4.31414e+10	1.71518e+08	-137146	-2.97119e+36	-1.60704e+35	6.32792e+32	-5.84562e+29	-0.00118812
	1	#NUM!	0.0062	0.01705	0.03038	0	1e-10	10	1000	140	16500	2350	4750	8.51138e-06	2.51189e-11	999.988	139.998	3312.54	471.786	953.61	#NUM!	#NUM!	#NUM!	0.0062	#NUM!	#NUM!	#NUM!	#NUM!	#NUM!	#NUM!	#NUM!	38.8062	79.7963	186717	-5752.61	17.0498	-184533	0.999988	0.20076	1.28793e+13	-7.17924e+11	-3.5262e+10	1.57163e+08	-137146	-1.46565e+36	-8.55021e+34	3.76652e+32	-3.8881e+29	-0.00139139
	r	eq K1	a	b	c	w	h		K1	K2	K3	K4	K5	K6	K7	K1h	K2h	K3h	K4h	K5h	x	y	z	t	u4	v	s	a-(x+y+z+t+u)	b-(x+2y+u+v)	c-(z+2t+u+s)	w+(x+2y+z+2t+2u)	F	G	H	I	J	K	L	M	a	b	g	d	e	t3	t2	t1	t0	m
	0.0005	#NUM!	0.0062	0.01705	0.03038	0	1e-10	10	1000	140	16500	2350	4750	8.51138e-06	2.51189e-11	999.988	139.998	3312.54	471.786	953.61	#NUM!	#NUM!	#NUM!	3.1e-06	#NUM!	#NUM!	#NUM!	#NUM!	#NUM!	#NUM!	#NUM!	77612.4	159593	3.73434e+08	-1.60583e+07	17.0498	-3.69066e+08	0.999988	0.20076	5.15172e+19	-4.05434e+18	-1.21707e+17	2.58406e+11	-137146	-1.68321e+56	-5.0531e+54	1.07287e+49	-5.69436e+42	-0.000300476
	0.1	#NUM!	0.0062	0.01705	0.03038	0	1e-10	10	1000	140	16500	2350	4750	8.51138e-06	2.51189e-11	999.988	139.998	3312.54	471.786	953.61	#NUM!	#NUM!	#NUM!	0.00062	#NUM!	#NUM!	#NUM!	#NUM!	#NUM!	#NUM!	#NUM!	388.062	797.963	1.86717e+06	-78025.3	17.0498	-1.84533e+06	0.999988	0.20076	1.28793e+15	-9.84151e+13	-3.10737e+12	1.31987e+09	-137146	-2.51115e+42	-8.01783e+40	3.40515e+37	-3.57197e+33	-0.00035338
	0.2	#NUM!	0.0062	0.01705	0.03038	0	1e-10	10	1000	140	16500	2350	4750	8.51138e-06	2.51189e-11	999.988	139.998	3312.54	471.786	953.61	#NUM!	#NUM!	#NUM!	0.00124	#NUM!	#NUM!	#NUM!	#NUM!	#NUM!	#NUM!	#NUM!	194.031	398.981	933584	-37873.8	17.0498	-922665	0.999988	0.20076	3.21983e+14	-2.38643e+13	-7.92173e+11	6.7392e+08	-137146	-3.73797e+40	-1.26995e+39	1.07981e+36	-2.24339e+32	-0.000413642
	0.3	#NUM!	0.0062	0.01705	0.03038	0	1e-10	10	1000	140	16500	2350	4750	8.51138e-06	2.51189e-11	999.988	139.998	3312.54	471.786	953.61	#NUM!	#NUM!	#NUM!	0.00186	#NUM!	#NUM!	#NUM!	#NUM!	#NUM!	#NUM!	#NUM!	129.354	265.988	622390	-24490	17.0498	-615110	0.999988	0.20076	143103464878052	-1.02777e+13	-3.5848e+11	4.58604e+08	-137146	-3.11947e+39	-1.1282e+38	1.44161e+35	-4.4584e+31	-0.000482218
	0.4	#NUM!	0.0062	0.01705	0.03038	0	1e-10	10	1000	140	16500	2350	4750	8.51138e-06	2.51189e-11	999.988	139.998	3312.54	471.786	953.61	#NUM!	#NUM!	#NUM!	0.00248	#NUM!	#NUM!	#NUM!	#NUM!	#NUM!	#NUM!	#NUM!	97.0155	199.491	466792	-17798.1	17.0498	-461333	0.999988	0.20076	8.04957e+13	-5.5963e+12	-2.05016e+11	3.50947e+08	-137146	-5.26498e+38	-2.02846e+37	3.4652e+34	-1.42094e+31	-0.000560605
	0.5	#NUM!	0.0062	0.01705	0.03038	0	1e-10	10	1000	140	16500	2350	4750	8.51138e-06	2.51189e-11	999.988	139.998	3312.54	471.786	953.61	#NUM!	#NUM!	#NUM!	0.0031	#NUM!	#NUM!	#NUM!	#NUM!	#NUM!	#NUM!	#NUM!	77.6124	159.593	373434	-13782.9	17.0498	-369066	0.999988	0.20076	5.15172e+13	-3.46331e+12	-1.3322e+11	2.86352e+08	-137146	-1.30537e+38	-5.36311e+36	1.14915e+34	-5.8693e+30	-0.000650689
	0.6	#NUM!	0.0062	0.01705	0.03038	0	1e-10	10	1000	140	16500	2350	4750	8.51138e-06	2.51189e-11	999.988	139.998	3312.54	471.786	953.61	#NUM!	#NUM!	#NUM!	0.00372	#NUM!	#NUM!	#NUM!	#NUM!	#NUM!	#NUM!	#NUM!	64.677	132.994	311195	-11106.1	17.0498	-307555	0.999988	0.20076	35775866219513	-2.32291e+12	-9.38063e+10	2.43289e+08	-137146	-4.12258e+37	-1.80867e+36	4.66986e+33	-2.85759e+30	-0.000754867
	0.7	#NUM!	0.0062	0.01705	0.03038	0	1e-10	10	1000	140	16500	2350	4750	8.51138e-06	2.51189e-11	999.988	139.998	3312.54	471.786	953.61	#NUM!	#NUM!	#NUM!	0.00434	#NUM!	#NUM!	#NUM!	#NUM!	#NUM!	#NUM!	#NUM!	55.4374	113.995	266738	-9194.17	17.0498	-263619	0.999988	0.20076	2.62843e+13	-1.64626e+12	-6.97932e+10	2.1253e+08	-137146	-1.5367e+37	-7.21192e+35	2.18298e+33	-1.55893e+30	-0.000876236
	0.8	#NUM!	0.0062	0.01705	0.03038	0	1e-10	10	1000	140	16500	2350	4750	8.51138e-06	2.51189e-11	999.988	139.998	3312.54	471.786	953.61	#NUM!	#NUM!	#NUM!	0.00496	#NUM!	#NUM!	#NUM!	#NUM!	#NUM!	#NUM!	#NUM!	48.5077	99.7453	233396	-7760.19	17.0498	-230666	0.999988	0.20076	2.01239e+13	-1.2142e+12	-5.4047e+10	1.89461e+08	-137146	-6.45867e+36	-3.24962e+35	1.13038e+33	-9.24545e+29	-0.00101885
	0.9	#NUM!	0.0062	0.01705	0.03038	0	1e-10	10	1000	140	16500	2350	4750	8.51138e-06	2.51189e-11	999.988	139.998	3312.54	471.786	953.61	#NUM!	#NUM!	#NUM!	0.00558	#NUM!	#NUM!	#NUM!	#NUM!	#NUM!	#NUM!	#NUM!	43.118	88.6625	207463	-6644.87	17.0498	-205037	0.999988	0.20076	1.59004e+13	-9.22846e+11	-4.31414e+10	1.71518e+08	-137146	-2.97119e+36	-1.60704e+35	6.32792e+32	-5.84562e+29	-0.00118812
	0.99	#NUM!	0.0062	0.01705	0.03038	0	1e-10	10	1000	140	16500	2350	4750	8.51138e-06	2.51189e-11	999.988	139.998	3312.54	471.786	953.61	#NUM!	#NUM!	#NUM!	0.006138	#NUM!	#NUM!	#NUM!	#NUM!	#NUM!	#NUM!	#NUM!	39.1982	80.6023	188603	-5833.73	17.0498	-186397	0.999988	0.20076	1.31408e+13	-7.35519e+11	-3.59473e+10	1.58468e+08	-137146	-1.56876e+36	-9.0812e+34	3.95761e+32	-4.04189e+29	-0.00136927
t3 ¹ 0, t2 ¹ 0
discr III > 0
			[A]in	[B]in	[C]in	[H2O]in															[AB]eq	[AB2]eq	[AC]eq	[AC2]eq	[ABC]eq			[A]eq	[B]eq	[C]eq	[H2O]eq
	r	eq K1	a	b	c	w	h		K1	K2	K3	K4	K5	K6	K7	K1h	K2h	K3h	K4h	K5h	x	y	z	t	u1	v	s	a-(x+y+z+t+u)	b-(x+2y+u+v)	c-(z+2t+u+s)	w+(x+2y+z+2t+2u)	F	G	H	I	J	K	L	M	a	b	g	d	e	t3	t2	t1	t0	m
	1e-12	#NUM!	0.0062	0.01705	0.03038	0	1e-10	10	1000	140	16500	2350	4750	8.51138e-06	2.51189e-11	999.988	139.998	3312.54	471.786	953.61	#NUM!	#NUM!	#NUM!	6.2e-15	#NUM!	#NUM!	#NUM!	#NUM!	#NUM!	#NUM!	#NUM!	3.88062e+13	7.97963e+13	1.86717e+17	-8030294693359196	17.0498	-1.84533e+17	0.999988	0.20076	1.28793e+37	-1.01373e+36	-3.04234e+34	1.29189e+20	-137146	-2.63062e+108	-7.89483e+106	3.35244e+92	-3.55892e+77	-0.000300226
	1e-10	#NUM!	0.0062	0.01705	0.03038	0	1e-10	10	1000	140	16500	2350	4750	8.51138e-06	2.51189e-11	999.988	139.998	3312.54	471.786	953.61	#NUM!	#NUM!	#NUM!	6.2e-13	#NUM!	#NUM!	#NUM!	#NUM!	#NUM!	#NUM!	#NUM!	3.88062e+11	7.97963e+11	1.86717e+15	-8.03029e+13	17.0498	-1.84533e+15	0.999988	0.20076	1.28793e+33	-1.01373e+32	-3.04234e+30	1.29189e+18	-137146	-2.63062e+96	-7.89483e+94	3.35244e+82	-3.55892e+69	-0.000300226
	1e-09	8.458e+18	0.0062	0.01705	0.03038	0	1e-10	10	1000	140	16500	2350	4750	8.51138e-06	2.51189e-11	999.988	139.998	3312.54	471.786	953.61	-1.23897e+08	2.08565e+07	0.0669743	6.2e-12	-0.023183	965.566	-0.0107188	1.03041e+08	8.2183e+07	-0.00269243	-8.2184e+07	3.88062e+10	7.97963e+10	1.86717e+14	-8.03029e+12	17.0498	-1.84533e+14	0.999988	0.20076	1.28793e+31	-1.01373e+30	-3.04234e+28	1.29189e+17	-137146	-2.63062e+90	-7.89483e+88	3.35244e+77	-3.55892e+65	-0.000300226
	0.1	924.453	0.0062	0.01705	0.03038	0	1e-10	10	1000	140	16500	2350	4750	8.51138e-06	2.51189e-11	999.988	139.998	3312.54	471.786	953.61	-1.30845	0.230293	0.0673108	0.00062	-0.0243607	1.0448e-05	-0.0110376	1.04079	0.889265	-0.00277252	-0.828035	388.062	797.963	1.86717e+06	-78025.3	17.0498	-1.84533e+06	0.999988	0.20076	1.28793e+15	-9.84151e+13	-3.10737e+12	1.31987e+09	-137146	-2.51115e+42	-8.01783e+40	3.40515e+37	-3.57197e+33	-0.00035338
	0.2	250.634	0.0062	0.01705	0.03038	0	1e-10	10	1000	140	16500	2350	4750	8.51138e-06	2.51189e-11	999.988	139.998	3312.54	471.786	953.61	-0.688315	0.126385	0.0675962	0.00124	-0.0255219	5.61732e-06	-0.0113287	0.524816	0.478111	-0.00284564	-0.416513	194.031	398.981	933584	-37873.8	17.0498	-922665	0.999988	0.20076	3.21983e+14	-2.38643e+13	-7.92173e+11	6.7392e+08	-137146	-3.73797e+40	-1.26995e+39	1.07981e+36	-2.24339e+32	-0.000413642
	0.3	120.001	0.0062	0.01705	0.03038	0	1e-10	10	1000	140	16500	2350	4750	8.51138e-06	2.51189e-11	999.988	139.998	3312.54	471.786	953.61	-0.481208	0.0919988	0.0678376	0.00186	-0.0266687	4.00552e-06	-0.0115961	0.352381	0.340925	-0.00291281	-0.27899	129.354	265.988	622390	-24490	17.0498	-615110	0.999988	0.20076	143103464878052	-1.02777e+13	-3.5848e+11	4.58604e+08	-137146	-3.11947e+39	-1.1282e+38	1.44161e+35	-4.4584e+31	-0.000482218
	0.4	72.3031	0.0062	0.01705	0.03038	0	1e-10	10	1000	140	16500	2350	4750	8.51138e-06	2.51189e-11	999.988	139.998	3312.54	471.786	953.61	-0.377382	0.0749926	0.0680408	0.00248	-0.0278028	3.19861e-06	-0.0118431	0.265871	0.272246	-0.00297486	-0.210001	97.0155	199.491	466792	-17798.1	17.0498	-461333	0.999988	0.20076	8.04957e+13	-5.5963e+12	-2.05016e+11	3.50947e+08	-137146	-5.26498e+38	-2.02846e+37	3.4652e+34	-1.42094e+31	-0.000560605
	0.5	49.3208	0.0062	0.01705	0.03038	0	1e-10	10	1000	140	16500	2350	4750	8.51138e-06	2.51189e-11	999.988	139.998	3312.54	471.786	953.61	-0.314882	0.064938	0.0682105	0.0031	-0.0289257	2.71377e-06	-0.0120724	0.213759	0.230979	-0.00303244	-0.168447	77.6124	159.593	373434	-13782.9	17.0498	-369066	0.999988	0.20076	5.15172e+13	-3.46331e+12	-1.3322e+11	2.86352e+08	-137146	-1.30537e+38	-5.36311e+36	1.14915e+34	-5.8693e+30	-0.000650689
	0.6	36.3471	0.0062	0.01705	0.03038	0	1e-10	10	1000	140	16500	2350	4750	8.51138e-06	2.51189e-11	999.988	139.998	3312.54	471.786	953.61	-0.273056	0.0583586	0.0683505	0.00372	-0.0300385	2.39003e-06	-0.012286	0.178865	0.203424	-0.0030861	-0.140625	64.677	132.994	311195	-11106.1	17.0498	-307555	0.999988	0.20076	35775866219513	-2.32291e+12	-9.38063e+10	2.43289e+08	-137146	-4.12258e+37	-1.80867e+36	4.66986e+33	-2.85759e+30	-0.000754867
	0.7	28.2295	0.0062	0.01705	0.03038	0	1e-10	10	1000	140	16500	2350	4750	8.51138e-06	2.51189e-11	999.988	139.998	3312.54	471.786	953.61	-0.24305	0.0537647	0.0684642	0.00434	-0.0311421	2.15841e-06	-0.0124858	0.153823	0.18371	-0.0031363	-0.12066	55.4374	113.995	266738	-9194.17	17.0498	-263619	0.999988	0.20076	2.62843e+13	-1.64626e+12	-6.97932e+10	2.1253e+08	-137146	-1.5367e+37	-7.21192e+35	2.18298e+33	-1.55893e+30	-0.000876236
	0.8	22.7696	0.0062	0.01705	0.03038	0	1e-10	10	1000	140	16500	2350	4750	8.51138e-06	2.51189e-11	999.988	139.998	3312.54	471.786	953.61	-0.220437	0.0504113	0.0685541	0.00496	-0.0322373	1.9844e-06	-0.0126734	0.134949	0.1689	-0.00318342	-0.105615	48.5077	99.7453	233396	-7760.19	17.0498	-230666	0.999988	0.20076	2.01239e+13	-1.2142e+12	-5.4047e+10	1.89461e+08	-137146	-6.45867e+36	-3.24962e+35	1.13038e+33	-9.24545e+29	-0.00101885
	0.9	18.8949	0.0062	0.01705	0.03038	0	1e-10	10	1000	140	16500	2350	4750	8.51138e-06	2.51189e-11	999.988	139.998	3312.54	471.786	953.61	-0.202757	0.0478844	0.0686227	0.00558	-0.0333248	1.84883e-06	-0.0128501	0.120195	0.157361	-0.00322779	-0.0938551	43.118	88.6625	207463	-6644.87	17.0498	-205037	0.999988	0.20076	1.59004e+13	-9.22846e+11	-4.31414e+10	1.71518e+08	-137146	-2.97119e+36	-1.60704e+35	6.32792e+32	-5.84562e+29	-0.00118812
	0.99	16.2812	0.0062	0.01705	0.03038	0	1e-10	10	1000	140	16500	2350	4750	8.51138e-06	2.51189e-11	999.988	139.998	3312.54	471.786	953.61	-0.189829	0.0461096	0.0686677	0.006138	-0.0342975	1.75008e-06	-0.0130006	0.109411	0.148956	-0.0032656	-0.0852612	39.1982	80.6023	188603	-5833.73	17.0498	-186397	0.999988	0.20076	1.31408e+13	-7.35519e+11	-3.59473e+10	1.58468e+08	-137146	-1.56876e+36	-9.0812e+34	3.95761e+32	-4.04189e+29	-0.00136927
	r	eq K1	a	b	c	w	h		K1	K2	K3	K4	K5	K6	K7	K1h	K2h	K3h	K4h	K5h	x	y	z	t	u2	v	s	a-(x+y+z+t+u)	b-(x+2y+u+v)	c-(z+2t+u+s)	w+(x+2y+z+2t+2u)	F	G	H	I	J	K	L	M	a	b	g	d	e	t3	t2	t1	t0	m
	1e-09	436.064	0.0062	0.01705	0.03038	0	1e-10	10	1000	140	16500	2350	4750	8.51138e-06	2.51189e-11	999.988	139.998	3312.54	471.786	953.61	-0.671618	1.41997e-09	0.0439999	6.2e-12	-1.91288e-10	8.09105e-06	-0.0108855	0.633818	0.68866	-0.00273432	-0.627618	3.88062e+10	7.97963e+10	1.86717e+14	-8.03029e+12	17.0498	-1.84533e+14	0.999988	0.20076	1.28793e+31	-1.01373e+30	-3.04234e+28	1.29189e+17	-137146	-2.63062e+90	-7.89483e+88	3.35244e+77	-3.55892e+65	-0.000300226
	0.1	0.26106	0.0062	0.01705	0.03038	0	1e-10	10	1000	140	16500	2350	4750	8.51138e-06	2.51189e-11	999.988	139.998	3312.54	471.786	953.61	-0.00117044	1.32301e-05	-0.00794393	0.00062	0.000184642	2.11589e-07	0.0294914	0.0144965	0.0180091	0.0074079	-0.00747863	388.062	797.963	1.86717e+06	-78025.3	17.0498	-1.84533e+06	0.999988	0.20076	1.28793e+15	-9.84151e+13	-3.10737e+12	1.31987e+09	-137146	-2.51115e+42	-8.01783e+40	3.40515e+37	-3.57197e+33	-0.00035338
	0.2	0.35699	0.0062	0.01705	0.03038	0	1e-10	10	1000	140	16500	2350	4750	8.51138e-06	2.51189e-11	999.988	139.998	3312.54	471.786	953.61	-0.00178298	2.29912e-05	-0.0129822	0.00124	0.000344227	2.16681e-07	0.0323996	0.019358	0.0184426	0.00813841	-0.0115508	194.031	398.981	933584	-37873.8	17.0498	-922665	0.999988	0.20076	3.21983e+14	-2.38643e+13	-7.92173e+11	6.7392e+08	-137146	-3.73797e+40	-1.26995e+39	1.07981e+36	-2.24339e+32	-0.000413642
	0.3	0.444871	0.0062	0.01705	0.03038	0	1e-10	10	1000	140	16500	2350	4750	8.51138e-06	2.51189e-11	999.988	139.998	3312.54	471.786	953.61	-0.00227869	3.06851e-05	-0.0175894	0.00186	0.000487051	2.20646e-07	0.0349766	0.0236903	0.01878	0.00878572	-0.0151126	129.354	265.988	622390	-24490	17.0498	-615110	0.999988	0.20076	143103464878052	-1.02777e+13	-3.5848e+11	4.58604e+08	-137146	-3.11947e+39	-1.1282e+38	1.44161e+35	-4.4584e+31	-0.000482218
	0.4	0.52904	0.0062	0.01705	0.03038	0	1e-10	10	1000	140	16500	2350	4750	8.51138e-06	2.51189e-11	999.988	139.998	3312.54	471.786	953.61	-0.00270404	3.68831e-05	-0.0219835	0.00248	0.000616586	2.23976e-07	0.037394	0.0277541	0.0190635	0.00939295	-0.0184206	97.0155	199.491	466792	-17798.1	17.0498	-461333	0.999988	0.20076	8.04957e+13	-5.5963e+12	-2.05016e+11	3.50947e+08	-137146	-5.26498e+38	-2.02846e+37	3.4652e+34	-1.42094e+31	-0.000560605
	0.5	0.611045	0.0062	0.01705	0.03038	0	1e-10	10	1000	140	16500	2350	4750	8.51138e-06	2.51189e-11	999.988	139.998	3312.54	471.786	953.61	-0.00307894	4.19359e-05	-0.0262458	0.0031	0.000735068	2.2687e-07	0.0397149	0.0316478	0.0193098	0.00997592	-0.0215708	77.6124	159.593	373434	-13782.9	17.0498	-369066	0.999988	0.20076	5.15172e+13	-3.46331e+12	-1.3322e+11	2.86352e+08	-137146	-1.30537e+38	-5.36311e+36	1.14915e+34	-5.8693e+30	-0.000650689
	0.6	0.691622	0.0062	0.01705	0.03038	0	1e-10	10	1000	140	16500	2350	4750	8.51138e-06	2.51189e-11	999.988	139.998	3312.54	471.786	953.61	-0.00341466	4.60853e-05	-0.0304165	0.00372	0.000844124	2.29436e-07	0.04197	0.035421	0.0195281	0.0105424	-0.0246108	64.677	132.994	311195	-11106.1	17.0498	-307555	0.999988	0.20076	35775866219513	-2.32291e+12	-9.38063e+10	2.43289e+08	-137146	-4.12258e+37	-1.80867e+36	4.66986e+33	-2.85759e+30	-0.000754867
	0.7	0.77118	0.0062	0.01705	0.03038	0	1e-10	10	1000	140	16500	2350	4750	8.51138e-06	2.51189e-11	999.988	139.998	3312.54	471.786	953.61	-0.00371859	4.95079e-05	-0.034519	0.00434	0.000945009	2.31741e-07	0.0441772	0.0391031	0.0197243	0.0110968	-0.0275686	55.4374	113.995	266738	-9194.17	17.0498	-263619	0.999988	0.20076	2.62843e+13	-1.64626e+12	-6.97932e+10	2.1253e+08	-137146	-1.5367e+37	-7.21192e+35	2.18298e+33	-1.55893e+30	-0.000876236
	0.8	0.84997	0.0062	0.01705	0.03038	0	1e-10	10	1000	140	16500	2350	4750	8.51138e-06	2.51189e-11	999.988	139.998	3312.54	471.786	953.61	-0.00399598	5.23375e-05	-0.0385682	0.00496	0.00103873	2.33832e-07	0.0463475	0.0427131	0.0199023	0.011642	-0.0304621	48.5077	99.7453	233396	-7760.19	17.0498	-230666	0.999988	0.20076	2.01239e+13	-1.2142e+12	-5.4047e+10	1.89461e+08	-137146	-6.45867e+36	-3.24962e+35	1.13038e+33	-9.24545e+29	-0.00101885
	0.9	0.928156	0.0062	0.01705	0.03038	0	1e-10	10	1000	140	16500	2350	4750	8.51138e-06	2.51189e-11	999.988	139.998	3312.54	471.786	953.61	-0.00425075	5.46781e-05	-0.0425744	0.00558	0.0011261	2.35744e-07	0.0484885	0.0462644	0.0200651	0.0121798	-0.0333036	43.118	88.6625	207463	-6644.87	17.0498	-205037	0.999988	0.20076	1.59004e+13	-9.22846e+11	-4.31414e+10	1.71518e+08	-137146	-2.97119e+36	-1.60704e+35	6.32792e+32	-5.84562e+29	-0.00118812
	0.99	0.998102	0.0062	0.01705	0.03038	0	1e-10	10	1000	140	16500	2350	4750	8.51138e-06	2.51189e-11	999.988	139.998	3312.54	471.786	953.61	-0.00446326	5.64347e-05	-0.0461493	0.006138	0.00119989	2.37332e-07	0.0503948	0.0494182	0.0202003	0.0126586	-0.0358239	39.1982	80.6023	188603	-5833.73	17.0498	-186397	0.999988	0.20076	1.31408e+13	-7.35519e+11	-3.59473e+10	1.58468e+08	-137146	-1.56876e+36	-9.0812e+34	3.95761e+32	-4.04189e+29	-0.00136927
			[A]in	[B]in	[C]in	[H2O]in															[AB]eq	[AB2]eq	[AC]eq	[AC2]eq	[ABC]eq			[A]eq	[B]eq	[C]eq	[H2O]eq
	r	eq K1	a	b	c	w	h		K1	K2	K3	K4	K5	K6	K7	K1h	K2h	K3h	K4h	K5h	x	y	z	t	u3	v	s	a-(x+y+z+t+u)	b-(x+2y+u+v)	c-(z+2t+u+s)	w+(x+2y+z+2t+2u)	F	G	H	I	J	K	L	M	a	b	g	d	e	t3	t2	t1	t0	m
	1e-14	#NUM!	0.0062	0.01705	0.03038	0	1e-10	10	1000	140	16500	2350	4750	8.51138e-06	2.51189e-11	999.988	139.998	3312.54	471.786	953.61	#NUM!	#NUM!	#NUM!	6.2e-17	#NUM!	#NUM!	#NUM!	#NUM!	#NUM!	#NUM!	#NUM!	3880618354034492	7979626485568760	1.86717e+19	-8.03029e+17	17.0498	-1.84533e+19	0.999988	0.20076	1.28793e+41	-1.01373e+40	-3.04234e+38	1.29189e+22	-137146	-2.63062e+120	-7.89483e+118	3.35244e+102	-3.55892e+85	-0.000300226
	1e-10	#NUM!	0.0062	0.01705	0.03038	0	1e-10	10	1000	140	16500	2350	4750	8.51138e-06	2.51189e-11	999.988	139.998	3312.54	471.786	953.61	#NUM!	#NUM!	#NUM!	6.2e-13	#NUM!	#NUM!	#NUM!	#NUM!	#NUM!	#NUM!	#NUM!	3.88062e+11	7.97963e+11	1.86717e+15	-8.03029e+13	17.0498	-1.84533e+15	0.999988	0.20076	1.28793e+33	-1.01373e+32	-3.04234e+30	1.29189e+18	-137146	-2.63062e+96	-7.89483e+94	3.35244e+82	-3.55892e+69	-0.000300226
	1e-09	463.251	0.0062	0.01705	0.03038	0	1e-10	10	1000	140	16500	2350	4750	8.51138e-06	2.51189e-11	999.988	139.998	3312.54	471.786	953.61	0.671618	1.48371e-09	0.0430443	6.2e-12	1.95535e-10	-7.69041e-06	-0.0101218	-0.708462	-0.65456	-0.00254249	0.714662	3.88062e+10	7.97963e+10	1.86717e+14	-8.03029e+12	17.0498	-1.84533e+14	0.999988	0.20076	1.28793e+31	-1.01373e+30	-3.04234e+28	1.29189e+17	-137146	-2.63062e+90	-7.89483e+88	3.35244e+77	-3.55892e+65	-0.000300226
	0.01	0.0750602	0.0062	0.01705	0.03038	0	1e-10	10	1000	140	16500	2350	4750	8.51138e-06	2.51189e-11	999.988	139.998	3312.54	471.786	953.61	0.000245108	1.88017e-06	0.00139549	6.2e-05	2.20114e-05	1.97135e-07	0.0230489	0.00447351	0.0167789	0.00578962	0.00181239	3880.62	7979.63	1.86717e+07	-800752	17.0498	-1.84533e+07	0.999988	0.20076	1.28793e+17	-1.01077e+16	-304901073517236	1.29469e+10	-137146	-2.61864e+48	-7.90772e+46	3.35782e+42	-3.56003e+37	-0.000305251
	0.1	0.0308764	0.0062	0.01705	0.03038	0	1e-10	10	1000	140	16500	2350	4750	8.51138e-06	2.51189e-11	999.988	139.998	3312.54	471.786	953.61	0.000541766	2.15961e-05	0.00287801	0.00062	0.000235905	1.90673e-07	0.0208011	0.00190272	0.0162289	0.005225	0.00517478	388.062	797.963	1.86717e+06	-78025.3	17.0498	-1.84533e+06	0.999988	0.20076	1.28793e+15	-9.84151e+13	-3.10737e+12	1.31987e+09	-137146	-2.51115e+42	-8.01783e+40	3.40515e+37	-3.57197e+33	-0.00035338
	0.2	0.0152905	0.0062	0.01705	0.03038	0	1e-10	10	1000	140	16500	2350	4750	8.51138e-06	2.51189e-11	999.988	139.998	3312.54	471.786	953.61	0.000566596	4.67211e-05	0.00289401	0.00124	0.000490706	1.86798e-07	0.0195936	0.00096197	0.0158991	0.00492169	0.00701546	194.031	398.981	933584	-37873.8	17.0498	-922665	0.999988	0.20076	3.21983e+14	-2.38643e+13	-7.92173e+11	6.7392e+08	-137146	-3.73797e+40	-1.26995e+39	1.07981e+36	-2.24339e+32	-0.000413642
	0.3	0.0075676	0.0062	0.01705	0.03038	0	1e-10	10	1000	140	16500	2350	4750	8.51138e-06	2.51189e-11	999.988	139.998	3312.54	471.786	953.61	0.000507558	7.44701e-05	0.00251491	0.00186	0.000758754	1.8369e-07	0.0186913	0.000484303	0.0156346	0.00469504	0.00840892	129.354	265.988	622390	-24490	17.0498	-615110	0.999988	0.20076	143103464878052	-1.02777e+13	-3.5848e+11	4.58604e+08	-137146	-3.11947e+39	-1.1282e+38	1.44161e+35	-4.4584e+31	-0.000482218
	0.4	0.00336795	0.0062	0.01705	0.03038	0	1e-10	10	1000	140	16500	2350	4750	8.51138e-06	2.51189e-11	999.988	139.998	3312.54	471.786	953.61	0.000404692	0.000104699	0.00195277	0.00248	0.00103885	1.80898e-07	0.0179257	0.000218995	0.0153969	0.00450272	0.00960455	97.0155	199.491	466792	-17798.1	17.0498	-461333	0.999988	0.20076	8.04957e+13	-5.5963e+12	-2.05016e+11	3.50947e+08	-137146	-5.26498e+38	-2.02846e+37	3.4652e+34	-1.42094e+31	-0.000560605
	0.5	0.00114542	0.0062	0.01705	0.03038	0	1e-10	10	1000	140	16500	2350	4750	8.51138e-06	2.51189e-11	999.988	139.998	3312.54	471.786	953.61	0.000272592	0.000137442	0.00128353	0.0031	0.00133074	1.78251e-07	0.0172362	7.56898e-05	0.0151716	0.00432953	0.0106925	77.6124	159.593	373434	-13782.9	17.0498	-369066	0.999988	0.20076	5.15172e+13	-3.46331e+12	-1.3322e+11	2.86352e+08	-137146	-1.30537e+38	-5.36311e+36	1.14915e+34	-5.8693e+30	-0.000650689
	0.6	0.000167508	0.0062	0.01705	0.03038	0	1e-10	10	1000	140	16500	2350	4750	8.51138e-06	2.51189e-11	999.988	139.998	3312.54	471.786	953.61	0.000118084	0.000172817	0.000543177	0.00372	0.00163463	1.75665e-07	0.016594	1.1296e-05	0.0149515	0.00416822	0.0117161	64.677	132.994	311195	-11106.1	17.0498	-307555	0.999988	0.20076	35775866219513	-2.32291e+12	-9.38063e+10	2.43289e+08	-137146	-4.12258e+37	-1.80867e+36	4.66986e+33	-2.85759e+30	-0.000754867
	0.63	5.14756e-05	0.0062	0.01705	0.03038	0	1e-10	10	1000	140	16500	2350	4750	8.51138e-06	2.51189e-11	999.988	139.998	3312.54	471.786	953.61	6.79421e-05	0.000183968	0.000310389	0.003906	0.00172819	1.74892e-07	0.0164079	3.51288e-06	0.0148858	0.00412149	0.0120146	61.5971	126.661	296376	-10468.8	17.0498	-292910	0.999988	0.20076	3.24498e+13	-2.08459e+12	-8.54186e+10	2.33036e+08	-137146	-3.02079e+37	-1.35208e+36	3.67061e+33	-2.35818e+30	-0.00078931
	0.64	2.80596e-05	0.0062	0.01705	0.03038	0	1e-10	10	1000	140	16500	2350	4750	8.51138e-06	2.51189e-11	999.988	139.998	3312.54	471.786	953.61	5.08638e-05	0.000187742	0.000231838	0.003968	0.00175963	1.74635e-07	0.0163465	1.92923e-06	0.0148639	0.00410605	0.0121134	60.6347	124.682	291745	-10269.7	17.0498	-288333	0.999988	0.20076	3.14436e+13	-2.01273e+12	-8.28761e+10	2.29832e+08	-137146	-2.7316e+37	-1.23087e+36	3.39621e+33	-2.21653e+30	-0.00080115
	0.6495	1.24851e-05	0.0062	0.01705	0.03038	0	1e-10	10	1000	140	16500	2350	4750	8.51138e-06	2.51189e-11	999.988	139.998	3312.54	471.786	953.61	3.44737e-05	0.000191354	0.000156793	0.0040269	0.00178961	1.7439e-07	0.0162883	8.69494e-07	0.014843	0.00409145	0.012207	59.7478	122.858	287478	-10086.1	17.0498	-284115	0.999988	0.20076	3.05305e+13	-1.94762e+12	-8.05663e+10	2.2688e+08	-137146	-2.48585e+37	-1.12732e+36	3.1581e+33	-2.09177e+30	-0.00081257
	0.65	1.18414e-05	0.0062	0.01705	0.03038	0	1e-10	10	1000	140	16500	2350	4750	8.51138e-06	2.51189e-11	999.988	139.998	3312.54	471.786	953.61	3.36067e-05	0.000191545	0.000152832	0.00403	0.00179119	1.74378e-07	0.0162853	8.25482e-07	0.0148419	0.00409068	0.0122119	59.7018	122.763	287257	-10076.6	17.0498	-283897	0.999988	0.20076	3.04836e+13	-1.94428e+12	-8.04475e+10	2.26727e+08	-137146	-2.47363e+37	-1.12216e+36	3.14613e+33	-2.08545e+30	-0.000813176
	0.66	2.57847e-06	0.0062	0.01705	0.03038	0	1e-10	10	1000	140	16500	2350	4750	8.51138e-06	2.51189e-11	999.988	139.998	3312.54	471.786	953.61	1.61726e-05	0.000195377	7.33809e-05	0.004092	0.00182288	1.7412e-07	0.0162244	1.87419e-07	0.01482	0.00407538	0.0123101	58.7972	120.903	282904	-9889.43	17.0498	-279595	0.999988	0.20076	2.95668e+13	-1.87901e+12	-7.81261e+10	2.23715e+08	-137146	-2.24313e+37	-1.02448e+36	2.9179e+33	-1.964e+30	-0.000825391
	0.665	4.82497e-07	0.0062	0.01705	0.03038	0	1e-10	10	1000	140	16500	2350	4750	8.51138e-06	2.51189e-11	999.988	139.998	3312.54	471.786	953.61	7.38978e-06	0.000197304	3.34921e-05	0.004123	0.00183878	1.73991e-07	0.016194	3.87484e-08	0.0148091	0.00406775	0.012359	58.3552	119.994	280777	-9797.95	17.0498	-277493	0.999988	0.20076	2.91239e+13	-1.84752e+12	-7.70036e+10	2.22243e+08	-137146	-2.13715e+37	-9.79383e+35	2.81128e+33	-1.90662e+30	-0.000831572
	0.668	2.0006e-08	0.0062	0.01705	0.03038	0	1e-10	10	1000	140	16500	2350	4750	8.51138e-06	2.51189e-11	999.988	139.998	3312.54	471.786	953.61	2.09913e-06	0.000198464	9.50725e-06	0.0041416	0.00184833	1.73914e-07	0.0161758	3.10832e-09	0.0148025	0.00406318	0.0123884	58.0931	119.455	279516	-9743.72	17.0498	-276247	0.999988	0.20076	2.88629e+13	-1.82897e+12	-7.63419e+10	2.21371e+08	-137146	-2.07631e+37	-9.53437e+35	2.74956e+33	-1.8732e+30	-0.000835303
u3 discr III > 0	0.668516	-4.36038e-14	0.0062	0.01705	0.03038	0	1e-10	10	1000	140	16500	2350	4750	8.51138e-06	2.51189e-11	999.988	139.998	3312.54	471.786	953.61	1.18816e-06	0.000198664	5.38072e-06	0.0041448	0.00184997	1.73901e-07	0.0161727	9.94867e-10	0.0148013	0.00406239	0.0123934	58.0483	119.363	279301	-9734.44	17.0498	-276034	0.999988	0.20076	2.88184e+13	-1.82581e+12	-7.6229e+10	2.21222e+08	-137146	-2.06605e+37	-9.49058e+35	2.73911e+33	-1.86753e+30	-0.000835947
	0.669	-2.96818e-09	0.0062	0.01705	0.03038	0	1e-10	10	1000	140	16500	2350	4750	8.51138e-06	2.51189e-11	999.988	139.998	3312.54	471.786	953.61	3.32103e-07	0.000198851	1.5038e-06	0.0041478	0.00185151	1.73888e-07	0.0161697	7.76534e-11	0.0148003	0.00406165	0.0123982	58.0063	119.277	279098	-9725.75	17.0498	-275834	0.999988	0.20076	2.87767e+13	-1.82285e+12	-7.61233e+10	2.21082e+08	-137146	-2.05647e+37	-9.44966e+35	2.72934e+33	-1.86223e+30	-0.000836551
	0.669188	-9.2856e-14	0.0062	0.01705	0.03038	0	1e-10	10	1000	140	16500	2350	4750	8.51138e-06	2.51189e-11	999.988	139.998	3312.54	471.786	953.61	8.19338e-12	0.000198924	3.70989e-11	0.00414896	0.00185211	1.73883e-07	0.0161686	5.90673e-16	0.0147999	0.00406137	0.0124	57.99	119.243	279020	-9722.38	17.0498	-275757	0.999988	0.20076	2.87605e+13	-1.8217e+12	-7.60823e+10	2.21028e+08	-137146	-2.05276e+37	-9.43385e+35	2.72557e+33	-1.86018e+30	-0.000836786
	0.67	3.9288e-08	0.0062	0.01705	0.03038	0	1e-10	10	1000	140	16500	2350	4750	8.51138e-06	2.51189e-11	999.988	139.998	3312.54	471.786	953.61	-1.43666e-06	0.000199239	-6.50389e-06	0.004154	0.0018547	1.73862e-07	0.0161637	1.45032e-09	0.0147981	0.00406013	0.0124079	57.9197	119.099	278682	-9707.83	17.0498	-275422	0.999988	0.20076	2.86908e+13	-1.81675e+12	-7.59056e+10	2.20794e+08	-137146	-2.03684e+37	-9.36584e+35	2.70931e+33	-1.85134e+30	-0.000837801
	0.68	4.00221e-06	0.0062	0.01705	0.03038	0	1e-10	10	1000	140	16500	2350	4750	8.51138e-06	2.51189e-11	999.988	139.998	3312.54	471.786	953.61	-1.92196e-05	0.00020313	-8.68119e-05	0.004216	0.00188665	1.73605e-07	0.0161032	2.5459e-07	0.0147761	0.00404495	0.0125055	57.0679	117.347	274584	-9531.57	17.0498	-271372	0.999988	0.20076	2.78532e+13	-1.75732e+12	-7.37801e+10	2.17958e+08	-137146	-1.85193e+37	-8.5736e+35	2.51842e+33	-1.74672e+30	-0.000850409
	0.69	1.42552e-05	0.0062	0.01705	0.03038	0	1e-10	10	1000	140	16500	2350	4750	8.51138e-06	2.51189e-11	999.988	139.998	3312.54	471.786	953.61	-3.71746e-05	0.00020705	-0.000167533	0.004278	0.00191872	1.73346e-07	0.016043	9.34424e-07	0.0147542	0.00402982	0.0126028	56.2408	115.647	270604	-9360.43	17.0498	-267439	0.999988	0.20076	2.70517e+13	-1.70053e+12	-7.17443e+10	2.15205e+08	-137146	-1.68594e+37	-7.85845e+35	2.34349e+33	-1.64945e+30	-0.000863219
	0.7	3.0595e-05	0.0062	0.01705	0.03038	0	1e-10	10	1000	140	16500	2350	4750	8.51138e-06	2.51189e-11	999.988	139.998	3312.54	471.786	953.61	-5.53003e-05	0.000211001	-0.000248658	0.00434	0.00195093	1.73088e-07	0.015983	2.02907e-06	0.0147322	0.00401474	0.0126999	55.4374	113.995	266738	-9194.17	17.0498	-263619	0.999988	0.20076	2.62843e+13	-1.64626e+12	-6.97932e+10	2.1253e+08	-137146	-1.5367e+37	-7.21192e+35	2.18298e+33	-1.55893e+30	-0.000876236
	0.8	0.00048961	0.0062	0.01705	0.03038	0	1e-10	10	1000	140	16500	2350	4750	8.51138e-06	2.51189e-11	999.988	139.998	3312.54	471.786	953.61	-0.000245702	0.000252218	-0.00108027	0.00496	0.00228025	1.70488e-07	0.0153934	3.35097e-05	0.0145108	0.00386664	0.013659	48.5077	99.7453	233396	-7760.19	17.0498	-230666	0.999988	0.20076	2.01239e+13	-1.2142e+12	-5.4047e+10	1.89461e+08	-137146	-6.45867e+36	-3.24962e+35	1.13038e+33	-9.24545e+29	-0.00101885
	0.9	0.00138501	0.0062	0.01705	0.03038	0	1e-10	10	1000	140	16500	2350	4750	8.51138e-06	2.51189e-11	999.988	139.998	3312.54	471.786	953.61	-0.000452234	0.000296734	-0.00194433	0.00558	0.00262334	1.67837e-07	0.0148187	9.64914e-05	0.0142853	0.00372229	0.0146036	43.118	88.6625	207463	-6644.87	17.0498	-205037	0.999988	0.20076	1.59004e+13	-9.22846e+11	-4.31414e+10	1.71518e+08	-137146	-2.97119e+36	-1.60704e+35	6.32792e+32	-5.84562e+29	-0.00118812
	0.99	#NUM!	0.0062	0.01705	0.03038	0	1	10	1000	140	16500	2350	4750	8.51138e-06	2.51189e-11	0.00851131	0.00119158	4.14461e-07	5.90293e-08	1.19315e-07	#NUM!	#NUM!	#NUM!	0.006138	#NUM!	#NUM!	#NUM!	#NUM!	#NUM!	#NUM!	#NUM!	39.1982	80.6023	-0.667222	-0.00851191	0.000145118	0.685997	8.51131e-06	2.51189e-11	2.06478e-08	4.94053e-10	1.67035e-12	-1.07423e-13	-1.24311e-15	-3.13947e-28	-1.0494e-29	-1.12849e-31	-5.41697e-34	-1.29782e-05
	r	eq K1	a	b	c	w	h		K1	K2	K3	K4	K5	K6	K7	K1h	K2h	K3h	K4h	K5h	x	y	z	t	u4	v	s	a-(x+y+z+t+u)	b-(x+2y+u+v)	c-(z+2t+u+s)	w+(x+2y+z+2t+2u)	F	G	H	I	J	K	L	M	a	b	g	d	e	t3	t2	t1	t0	m
	1e-15	#NUM!	0.0062	0.01705	0.03038	0	1e-10	10	1000	140	16500	2350	4750	8.51138e-06	2.51189e-11	999.988	139.998	3312.54	471.786	953.61	#NUM!	#NUM!	#NUM!	6.2e-18	#NUM!	#NUM!	#NUM!	#NUM!	#NUM!	#NUM!	#NUM!	3.88062e+16	7.97963e+16	1.86717e+20	-8.03029e+18	17.0498	-1.84533e+20	0.999988	0.20076	1.28793e+43	-1.01373e+42	-3.04234e+40	1.29189e+23	-137146	-2.63062e+126	-7.89483e+124	3.35244e+107	-3.55892e+89	-0.000300226
	1e-10	#NUM!	0.0062	0.01705	0.03038	0	1e-10	10	1000	140	16500	2350	4750	8.51138e-06	2.51189e-11	999.988	139.998	3312.54	471.786	953.61	#NUM!	#NUM!	#NUM!	6.2e-13	#NUM!	#NUM!	#NUM!	#NUM!	#NUM!	#NUM!	#NUM!	3.88062e+11	7.97963e+11	1.86717e+15	-8.03029e+13	17.0498	-1.84533e+15	0.999988	0.20076	1.28793e+33	-1.01373e+32	-3.04234e+30	1.29189e+18	-137146	-2.63062e+96	-7.89483e+94	3.35244e+82	-3.55892e+69	-0.000300226
	1e-09	-2.60497e+19	0.0062	0.01705	0.03038	0	1e-10	10	1000	140	16500	2350	4750	8.51138e-06	2.51189e-11	999.988	139.998	3312.54	471.786	953.61	-4.84444e+08	4.02894e+08	-0.0595822	6.2e-12	0.101893	-3775.42	-0.00953572	8.15501e+07	-3.2134e+08	-0.00239526	3.21344e+08	3.88062e+10	7.97963e+10	1.86717e+14	-8.03029e+12	17.0498	-1.84533e+14	0.999988	0.20076	1.28793e+31	-1.01373e+30	-3.04234e+28	1.29189e+17	-137146	-2.63062e+90	-7.89483e+88	3.35244e+77	-3.55892e+65	-0.000300226
	0.01	-259758	0.0062	0.01705	0.03038	0	1e-10	10	1000	140	16500	2350	4750	8.51138e-06	2.51189e-11	999.988	139.998	3312.54	471.786	953.61	-48.3529	40.1681	-0.0595593	6.2e-05	0.10174	-0.000376761	-0.00953037	8.14877	-32.0676	-0.00239392	32.1273	3880.62	7979.63	1.86717e+07	-800752	17.0498	-1.84533e+07	0.999988	0.20076	1.28793e+17	-1.01077e+16	-304901073517236	1.29469e+10	-137146	-2.61864e+48	-7.90772e+46	3.35782e+42	-3.56003e+37	-0.000305251
	0.1	-2531.05	0.0062	0.01705	0.03038	0	1e-10	10	1000	140	16500	2350	4750	8.51138e-06	2.51189e-11	999.988	139.998	3312.54	471.786	953.61	-4.7527	3.9081	-0.0593506	0.00062	0.100353	-3.69713e-05	-0.00948126	0.809176	-3.14677	-0.00238158	3.2061	388.062	797.963	1.86717e+06	-78025.3	17.0498	-1.84533e+06	0.999988	0.20076	1.28793e+15	-9.84151e+13	-3.10737e+12	1.31987e+09	-137146	-2.51115e+42	-8.01783e+40	3.40515e+37	-3.57197e+33	-0.00035338
	0.2	-614.259	0.0062	0.01705	0.03038	0	1e-10	10	1000	140	16500	2350	4750	8.51138e-06	2.51189e-11	999.988	139.998	3312.54	471.786	953.61	-2.33022	1.89416	-0.0591116	0.00124	0.0988035	-1.80914e-05	-0.00942458	0.401335	-1.53982	-0.00236735	1.59906	194.031	398.981	933584	-37873.8	17.0498	-922665	0.999988	0.20076	3.21983e+14	-2.38643e+13	-7.92173e+11	6.7392e+08	-137146	-3.73797e+40	-1.26995e+39	1.07981e+36	-2.24339e+32	-0.000413642
	0.3	-264.77	0.0062	0.01705	0.03038	0	1e-10	10	1000	140	16500	2350	4750	8.51138e-06	2.51189e-11	999.988	139.998	3312.54	471.786	953.61	-1.52255	1.22319	-0.0588646	0.00186	0.0972427	-1.1796e-05	-0.00936557	0.265325	-1.00401	-0.00235252	1.06317	129.354	265.988	622390	-24490	17.0498	-615110	0.999988	0.20076	143103464878052	-1.02777e+13	-3.5848e+11	4.58604e+08	-137146	-3.11947e+39	-1.1282e+38	1.44161e+35	-4.4584e+31	-0.000482218
	0.4	-144.296	0.0062	0.01705	0.03038	0	1e-10	10	1000	140	16500	2350	4750	8.51138e-06	2.51189e-11	999.988	139.998	3312.54	471.786	953.61	-1.11858	0.887966	-0.0586093	0.00248	0.0956704	-8.64683e-06	-0.00930407	0.197272	-0.735965	-0.00233708	0.795044	97.0155	199.491	466792	-17798.1	17.0498	-461333	0.999988	0.20076	8.04957e+13	-5.5963e+12	-2.05016e+11	3.50947e+08	-137146	-5.26498e+38	-2.02846e+37	3.4652e+34	-1.42094e+31	-0.000560605
	0.5	-89.3786	0.0062	0.01705	0.03038	0	1e-10	10	1000	140	16500	2350	4750	8.51138e-06	2.51189e-11	999.988	139.998	3312.54	471.786	953.61	-0.87608	0.687041	-0.0583453	0.0031	0.0940862	-6.75602e-06	-0.00923993	0.156399	-0.57503	-0.00232096	0.634028	77.6124	159.593	373434	-13782.9	17.0498	-369066	0.999988	0.20076	5.15172e+13	-3.46331e+12	-1.3322e+11	2.86352e+08	-137146	-1.30537e+38	-5.36311e+36	1.14915e+34	-5.8693e+30	-0.000650689
	0.6	-60.0038	0.0062	0.01705	0.03038	0	1e-10	10	1000	140	16500	2350	4750	8.51138e-06	2.51189e-11	999.988	139.998	3312.54	471.786	953.61	-0.714315	0.553263	-0.0580721	0.00372	0.0924892	-5.49435e-06	-0.00917297	0.129115	-0.467645	-0.00230415	0.526558	64.677	132.994	311195	-11106.1	17.0498	-307555	0.999988	0.20076	35775866219513	-2.32291e+12	-9.38063e+10	2.43289e+08	-137146	-4.12258e+37	-1.80867e+36	4.66986e+33	-2.85759e+30	-0.000754867
	0.7	-42.5664	0.0062	0.01705	0.03038	0	1e-10	10	1000	140	16500	2350	4750	8.51138e-06	2.51189e-11	999.988	139.998	3312.54	471.786	953.61	-0.59868	0.457856	-0.0577893	0.00434	0.0908789	-4.59216e-06	-0.00910302	0.109594	-0.390856	-0.00228657	0.44968	55.4374	113.995	266738	-9194.17	17.0498	-263619	0.999988	0.20076	2.62843e+13	-1.64626e+12	-6.97932e+10	2.1253e+08	-137146	-1.5367e+37	-7.21192e+35	2.18298e+33	-1.55893e+30	-0.000876236
	0.8	-31.4271	0.0062	0.01705	0.03038	0	1e-10	10	1000	140	16500	2350	4750	8.51138e-06	2.51189e-11	999.988	139.998	3312.54	471.786	953.61	-0.511871	0.386428	-0.0574962	0.00496	0.0892543	-3.91459e-06	-0.00902985	0.0949251	-0.333186	-0.0022682	0.391918	48.5077	99.7453	233396	-7760.19	17.0498	-230666	0.999988	0.20076	2.01239e+13	-1.2142e+12	-5.4047e+10	1.89461e+08	-137146	-6.45867e+36	-3.24962e+35	1.13038e+33	-9.24545e+29	-0.00101885
	0.9	-23.9121	0.0062	0.01705	0.03038	0	1e-10	10	1000	140	16500	2350	4750	8.51138e-06	2.51189e-11	999.988	139.998	3312.54	471.786	953.61	-0.444278	0.330987	-0.0571924	0.00558	0.0876146	-3.38673e-06	-0.00895325	0.0834884	-0.288258	-0.00224895	0.346893	43.118	88.6625	207463	-6644.87	17.0498	-205037	0.999988	0.20076	1.59004e+13	-9.22846e+11	-4.31414e+10	1.71518e+08	-137146	-2.97119e+36	-1.60704e+35	6.32792e+32	-5.84562e+29	-0.00118812
	0.99	-19.0782	0.0062	0.01705	0.03038	0	1e-10	10	1000	140	16500	2350	4750	8.51138e-06	2.51189e-11	999.988	139.998	3312.54	471.786	953.61	-0.395056	0.290754	-0.0569091	0.006138	0.0861251	-3.00214e-06	-0.00888116	0.0751486	-0.255523	-0.00223085	0.314068	39.1982	80.6023	188603	-5833.73	17.0498	-186397	0.999988	0.20076	1.31408e+13	-7.35519e+11	-3.59473e+10	1.58468e+08	-137146	-1.56876e+36	-9.0812e+34	3.95761e+32	-4.04189e+29	-0.00136927
[truncated: 25 more columns]
