# Supplementary material for: Transfer of structural units through imine exchanges, in solution or without solvent: successive transiminations, stimuli (pH)-modulated covalent switches, and mathematical models
Source: Front Chem. 2026 Apr 13;13:1241625. doi: 10.3389/fchem.2025.1241625 (PMC13112204; doi:10.3389/fchem.2025.1241625)
Supplement: Supplementary file 1 [file Supplementaryfile1.zip › Supplementary Material/g-S1-St7-pH11.xlsx]

## Sheet: Feuil1
Influence of the pH										^							^
pH = 11	Step 7
Set S1		general approach			paper -> section 5.3.				Inputs: a, b, c, w, K1 to K5, pH, r
t3 ¹ 0, t2 ¹ 0
discr III < 0
			[A]in	[B]in	[C]in	[H2O]in	[H+]eq	pH													[AB]eq	[AB2]eq	[AC]eq	[AC2]eq	[ABC]eq	[BH+]eq	[CH+]eq	[A]eq	[B]eq	[C]eq	[H2O]eq
	r	eq K1	a	b	c	w	h		K1	K2	K3	K4	K5	K6	K7	K1h	K2h	K3h	K4h	K5h	x	y	z	t	u1	v	s	a-(x+y+z+t+u)	b-(x+2y+u+v)	c-(z+2t+u+s)	w+(x+2y+z+2t+2u)	F	G	H	I	J	K	L	M	a	b	g	d	e	t3	t2	t1	t0	m
	1e-06	0.10571	0.0062	0.01705	0.03038	0	1e-11	11	1000	140	16500	2350	4750	8.51138e-06	2.51189e-11	999.999	140	11801.7	1680.84	3397.45	-6.87847e-10	1.37823e-11	-1.44644e-08	6.2e-09	5.9595e-10	2.0032e-08	0.00865062	0.00620001	0.01705	0.0217294	-1.53275e-09	3.88062e+07	7.97963e+07	8.64117e+11	-2.86097e+10	17.05	-8.61933e+11	0.999999	0.715253	9.84143e+26	-6.08728e+25	-1.3758e+24	1.63982e+15	-488624	-5.55247e+77	-1.25493e+76	1.49575e+67	-4.45695e+57	-0.000170272
	1e-05	0.155949	0.0062	0.01705	0.03038	0	1e-11	11	1000	140	16500	2350	4750	8.51138e-06	2.51189e-11	999.999	140	11801.7	1680.84	3397.45	-0.000121213	1.17469e-10	-0.00276092	6.2e-08	5.50188e-09	2.01744e-08	0.00943675	0.00908206	0.0171712	0.023704	-0.002882	3.88062e+06	7.97963e+06	8.64117e+10	-2.86096e+09	17.05	-8.61933e+10	0.999999	0.715253	9.84143e+24	-6.08726e+23	-1.3758e+22	1.63982e+14	-488624	-5.55244e+71	-1.25493e+70	1.49575e+62	-4.45695e+53	-0.000170274
	0.0001	#NUM!	0.0062	0.01705	0.03038	0	1e-11	11	1000	140	16500	2350	4750	8.51138e-06	2.51189e-11	999.999	140	11801.7	1680.84	3397.45	#NUM!	#NUM!	#NUM!	6.2e-07	#NUM!	#NUM!	#NUM!	#NUM!	#NUM!	#NUM!	#NUM!	388062	797963	8.64117e+09	-2.86087e+08	17.05	-8.61933e+09	0.999999	0.715253	9.84143e+22	-6.08705e+21	-1.37584e+20	1.63986e+13	-488624	-5.55217e+65	-1.25495e+64	1.49577e+57	-4.45697e+49	-0.000170298
	0.001	#NUM!	0.0062	0.01705	0.03038	0	1e-11	11	1000	140	16500	2350	4750	8.51138e-06	2.51189e-11	999.999	140	11801.7	1680.84	3397.45	#NUM!	#NUM!	#NUM!	6.2e-06	#NUM!	#NUM!	#NUM!	#NUM!	#NUM!	#NUM!	#NUM!	38806.2	79796.3	8.64117e+08	-2.85991e+07	17.05	-8.61933e+08	0.999999	0.715253	9.84143e+20	-6.08499e+19	-1.3762e+18	1.64028e+12	-488624	-5.54953e+59	-1.25515e+58	1.496e+52	-4.45709e+45	-0.00017054
	0.01	#NUM!	0.0062	0.01705	0.03038	0	1e-11	11	1000	140	16500	2350	4750	8.51138e-06	2.51189e-11	999.999	140	11801.7	1680.84	3397.45	#NUM!	#NUM!	#NUM!	6.2e-05	#NUM!	#NUM!	#NUM!	#NUM!	#NUM!	#NUM!	#NUM!	3880.62	7979.63	8.64117e+07	-2.8503e+06	17.05	-8.61933e+07	0.999999	0.715253	9.84143e+18	-6.06442e+17	-1.37983e+16	1.64445e+11	-488624	-5.52312e+53	-1.25715e+52	1.49824e+47	-4.45836e+41	-0.000172968
	0.1	#NUM!	0.0062	0.01705	0.03038	0	1e-11	11	1000	140	16500	2350	4750	8.51138e-06	2.51189e-11	999.999	140	11801.7	1680.84	3397.45	#NUM!	#NUM!	#NUM!	0.00062	#NUM!	#NUM!	#NUM!	#NUM!	#NUM!	#NUM!	#NUM!	388.062	797.963	8.64117e+06	-275420	17.05	-8.61933e+06	0.999999	0.715253	9.84143e+16	-5858718508047923	-1.41476e+14	1.68615e+10	-488624	-5.26082e+47	-1.27549e+46	1.52009e+42	-4.47519e+37	-0.000198831
	0.2	#NUM!	0.0062	0.01705	0.03038	0	1e-11	11	1000	140	16500	2350	4750	8.51138e-06	2.51189e-11	999.999	140	11801.7	1680.84	3397.45	#NUM!	#NUM!	#NUM!	0.00124	#NUM!	#NUM!	#NUM!	#NUM!	#NUM!	#NUM!	#NUM!	194.031	398.981	4.32058e+06	-132371	17.05	-4.30967e+06	0.999999	0.715253	2.46036e+16	-1.40754e+15	-3.62708e+13	8.66239e+09	-488624	-7.77093e+45	-2.01935e+44	4.8218e+40	-2.81422e+36	-0.000231294
	0.3	#NUM!	0.0062	0.01705	0.03038	0	1e-11	11	1000	140	16500	2350	4750	8.51138e-06	2.51189e-11	999.999	140	11801.7	1680.84	3397.45	#NUM!	#NUM!	#NUM!	0.00186	#NUM!	#NUM!	#NUM!	#NUM!	#NUM!	#NUM!	#NUM!	129.354	265.988	2.88039e+06	-84688.3	17.05	-2.87311e+06	0.999999	0.715253	1.09349e+16	-6.00177e+14	-1.6489e+13	5.92936e+09	-488624	-6.43382e+44	-1.79105e+43	6.43788e+39	-5.60452e+35	-0.000268327
	0.4	#NUM!	0.0062	0.01705	0.03038	0	1e-11	11	1000	140	16500	2350	4750	8.51138e-06	2.51189e-11	999.999	140	11801.7	1680.84	3397.45	#NUM!	#NUM!	#NUM!	0.00248	#NUM!	#NUM!	#NUM!	#NUM!	#NUM!	#NUM!	#NUM!	97.0155	199.491	2.16029e+06	-60846.9	17.05	-2.15483e+06	0.999999	0.715253	6150892366181441	-3.23315e+14	-9.46431e+12	4.56285e+09	-488624	-1.07702e+44	-3.21159e+42	1.54723e+39	-1.79136e+35	-0.000310764
	0.5	#NUM!	0.0062	0.01705	0.03038	0	1e-11	11	1000	140	16500	2350	4750	8.51138e-06	2.51189e-11	999.999	140	11801.7	1680.84	3397.45	#NUM!	#NUM!	#NUM!	0.0031	#NUM!	#NUM!	#NUM!	#NUM!	#NUM!	#NUM!	#NUM!	77.6124	159.593	1.72823e+06	-46542	17.05	-1.72387e+06	0.999999	0.715253	3936571114356120	-1.97779e+14	-6.1667e+12	3.74294e+09	-488624	-2.64773e+43	-8.45972e+41	5.12904e+38	-7.42632e+34	-0.000359658
	0.6	#NUM!	0.0062	0.01705	0.03038	0	1e-11	11	1000	140	16500	2350	4750	8.51138e-06	2.51189e-11	999.999	140	11801.7	1680.84	3397.45	#NUM!	#NUM!	#NUM!	0.00372	#NUM!	#NUM!	#NUM!	#NUM!	#NUM!	#NUM!	#NUM!	64.677	132.994	1.44019e+06	-37005.4	17.05	-1.43656e+06	0.999999	0.715253	2733729940525083	-1.30998e+14	-4.35046e+12	3.19634e+09	-488624	-8.28868e+42	-2.83963e+41	2.08306e+38	-3.63143e+34	-0.000416361
	0.7	#NUM!	0.0062	0.01705	0.03038	0	1e-11	11	1000	140	16500	2350	4750	8.51138e-06	2.51189e-11	999.999	140	11801.7	1680.84	3397.45	#NUM!	#NUM!	#NUM!	0.00434	#NUM!	#NUM!	#NUM!	#NUM!	#NUM!	#NUM!	#NUM!	55.4374	113.995	1.23445e+06	-30193.6	17.05	-1.23133e+06	0.999999	0.715253	2008454650181692	-9.15786e+13	-3.24033e+12	2.80591e+09	-488624	-3.06148e+42	-1.12592e+41	9.72951e+37	-1.99107e+34	-0.000482629
	0.8	#NUM!	0.0062	0.01705	0.03038	0	1e-11	11	1000	140	16500	2350	4750	8.51138e-06	2.51189e-11	999.999	140	11801.7	1680.84	3397.45	#NUM!	#NUM!	#NUM!	0.00496	#NUM!	#NUM!	#NUM!	#NUM!	#NUM!	#NUM!	#NUM!	48.5077	99.7453	1.08015e+06	-25084.7	17.05	-1.07742e+06	0.999999	0.715253	1.53772e+15	-6.65436e+13	-2.5101e+12	2.51308e+09	-488624	-1.27451e+42	-5.04019e+40	5.03284e+37	-1.18753e+34	-0.000560786
	0.9	#NUM!	0.0062	0.01705	0.03038	0	1e-11	11	1000	140	16500	2350	4750	8.51138e-06	2.51189e-11	999.999	140	11801.7	1680.84	3397.45	#NUM!	#NUM!	#NUM!	0.00558	#NUM!	#NUM!	#NUM!	#NUM!	#NUM!	#NUM!	#NUM!	43.118	88.6625	960130	-21111.1	17.05	-957703	0.999999	0.715253	1.21499e+15	-4.9756e+13	-2.0028e+12	2.28533e+09	-488624	-5.80491e+41	-2.47404e+40	2.81383e+37	-7.55523e+33	-0.000653956
	0.99	#NUM!	0.0062	0.01705	0.03038	0	1e-11	11	1000	140	16500	2350	4750	8.51138e-06	2.51189e-11	999.999	140	11801.7	1680.84	3397.45	#NUM!	#NUM!	#NUM!	0.006138	#NUM!	#NUM!	#NUM!	#NUM!	#NUM!	#NUM!	#NUM!	39.1982	80.6023	872845	-18221.3	17.05	-870639	0.999999	0.715253	1004124863370095	-3.90218e+13	-1.6672e+12	2.11969e+09	-488624	-3.03622e+41	-1.38767e+40	1.75749e+37	-5.25565e+33	-0.000754161
	r	eq K1	a	b	c	w	h		K1	K2	K3	K4	K5	K6	K7	K1h	K2h	K3h	K4h	K5h	x	y	z	t	u2	v	s	a-(x+y+z+t+u)	b-(x+2y+u+v)	c-(z+2t+u+s)	w+(x+2y+z+2t+2u)	F	G	H	I	J	K	L	M	a	b	g	d	e	t3	t2	t1	t0	m
	1e-09	#NUM!	0.0062	0.01705	0.03038	0	1e-11	11	1000	140	16500	2350	4750	8.51138e-06	2.51189e-11	999.999	140	11801.7	1680.84	3397.45	#NUM!	#NUM!	#NUM!	6.2e-12	#NUM!	#NUM!	#NUM!	#NUM!	#NUM!	#NUM!	#NUM!	3.88062e+10	7.97963e+10	864116940470220	-2.86097e+13	17.05	-8.61933e+14	0.999999	0.715253	9.84143e+32	-6.08728e+31	-1.3758e+30	1.63982e+18	-488624	-5.55247e+95	-1.25493e+94	1.49575e+82	-4.45695e+69	-0.000170272
	1e-07	#NUM!	0.0062	0.01705	0.03038	0	1e-11	11	1000	140	16500	2350	4750	8.51138e-06	2.51189e-11	999.999	140	11801.7	1680.84	3397.45	#NUM!	#NUM!	#NUM!	6.2e-10	#NUM!	#NUM!	#NUM!	#NUM!	#NUM!	#NUM!	#NUM!	3.88062e+08	7.97963e+08	8.64117e+12	-2.86097e+11	17.05	-8.61933e+12	0.999999	0.715253	9.84143e+28	-6.08728e+27	-1.3758e+26	1.63982e+16	-488624	-5.55247e+83	-1.25493e+82	1.49575e+72	-4.45695e+61	-0.000170272
	1e-06	0.10571	0.0062	0.01705	0.03038	0	1e-11	11	1000	140	16500	2350	4750	8.51138e-06	2.51189e-11	999.999	140	11801.7	1680.84	3397.45	-6.87847e-10	1.37823e-11	-1.44644e-08	6.2e-09	5.9595e-10	2.0032e-08	0.00865062	0.00620001	0.01705	0.0217294	-1.53275e-09	3.88062e+07	7.97963e+07	8.64117e+11	-2.86097e+10	17.05	-8.61933e+11	0.999999	0.715253	9.84143e+26	-6.08728e+25	-1.3758e+24	1.63982e+15	-488624	-5.55247e+77	-1.25493e+76	1.49575e+67	-4.45695e+57	-0.000170272
	1e-05	0.0628369	0.0062	0.01705	0.03038	0	1e-11	11	1000	140	16500	2350	4750	8.51138e-06	2.51189e-11	999.999	140	11801.7	1680.84	3397.45	0.000121199	1.59801e-10	0.00236687	6.2e-08	6.41712e-09	1.98896e-08	0.00797662	0.00371186	0.0169288	0.0200364	0.00248821	3.88062e+06	7.97963e+06	8.64117e+10	-2.86096e+09	17.05	-8.61933e+10	0.999999	0.715253	9.84143e+24	-6.08726e+23	-1.3758e+22	1.63982e+14	-488624	-5.55244e+71	-1.25493e+70	1.49575e+62	-4.45695e+53	-0.000170274
	0.0001	#NUM!	0.0062	0.01705	0.03038	0	1e-11	11	1000	140	16500	2350	4750	8.51138e-06	2.51189e-11	999.999	140	11801.7	1680.84	3397.45	#NUM!	#NUM!	#NUM!	6.2e-07	#NUM!	#NUM!	#NUM!	#NUM!	#NUM!	#NUM!	#NUM!	388062	797963	8.64117e+09	-2.86087e+08	17.05	-8.61933e+09	0.999999	0.715253	9.84143e+22	-6.08705e+21	-1.37584e+20	1.63986e+13	-488624	-5.55217e+65	-1.25495e+64	1.49577e+57	-4.45697e+49	-0.000170298
	0.001	#NUM!	0.0062	0.01705	0.03038	0	1e-11	11	1000	140	16500	2350	4750	8.51138e-06	2.51189e-11	999.999	140	11801.7	1680.84	3397.45	#NUM!	#NUM!	#NUM!	6.2e-06	#NUM!	#NUM!	#NUM!	#NUM!	#NUM!	#NUM!	#NUM!	38806.2	79796.3	8.64117e+08	-2.85991e+07	17.05	-8.61933e+08	0.999999	0.715253	9.84143e+20	-6.08499e+19	-1.3762e+18	1.64028e+12	-488624	-5.54953e+59	-1.25515e+58	1.496e+52	-4.45709e+45	-0.00017054
	0.01	#NUM!	0.0062	0.01705	0.03038	0	1e-11	11	1000	140	16500	2350	4750	8.51138e-06	2.51189e-11	999.999	140	11801.7	1680.84	3397.45	#NUM!	#NUM!	#NUM!	6.2e-05	#NUM!	#NUM!	#NUM!	#NUM!	#NUM!	#NUM!	#NUM!	3880.62	7979.63	8.64117e+07	-2.8503e+06	17.05	-8.61933e+07	0.999999	0.715253	9.84143e+18	-6.06442e+17	-1.37983e+16	1.64445e+11	-488624	-5.52312e+53	-1.25715e+52	1.49824e+47	-4.45836e+41	-0.000172968
	0.1	#NUM!	0.0062	0.01705	0.03038	0	1e-11	11	1000	140	16500	2350	4750	8.51138e-06	2.51189e-11	999.999	140	11801.7	1680.84	3397.45	#NUM!	#NUM!	#NUM!	0.00062	#NUM!	#NUM!	#NUM!	#NUM!	#NUM!	#NUM!	#NUM!	388.062	797.963	8.64117e+06	-275420	17.05	-8.61933e+06	0.999999	0.715253	9.84143e+16	-5858718508047923	-1.41476e+14	1.68615e+10	-488624	-5.26082e+47	-1.27549e+46	1.52009e+42	-4.47519e+37	-0.000198831
	0.2	#NUM!	0.0062	0.01705	0.03038	0	1e-11	11	1000	140	16500	2350	4750	8.51138e-06	2.51189e-11	999.999	140	11801.7	1680.84	3397.45	#NUM!	#NUM!	#NUM!	0.00124	#NUM!	#NUM!	#NUM!	#NUM!	#NUM!	#NUM!	#NUM!	194.031	398.981	4.32058e+06	-132371	17.05	-4.30967e+06	0.999999	0.715253	2.46036e+16	-1.40754e+15	-3.62708e+13	8.66239e+09	-488624	-7.77093e+45	-2.01935e+44	4.8218e+40	-2.81422e+36	-0.000231294
	0.3	#NUM!	0.0062	0.01705	0.03038	0	1e-11	11	1000	140	16500	2350	4750	8.51138e-06	2.51189e-11	999.999	140	11801.7	1680.84	3397.45	#NUM!	#NUM!	#NUM!	0.00186	#NUM!	#NUM!	#NUM!	#NUM!	#NUM!	#NUM!	#NUM!	129.354	265.988	2.88039e+06	-84688.3	17.05	-2.87311e+06	0.999999	0.715253	1.09349e+16	-6.00177e+14	-1.6489e+13	5.92936e+09	-488624	-6.43382e+44	-1.79105e+43	6.43788e+39	-5.60452e+35	-0.000268327
	0.4	#NUM!	0.0062	0.01705	0.03038	0	1e-11	11	1000	140	16500	2350	4750	8.51138e-06	2.51189e-11	999.999	140	11801.7	1680.84	3397.45	#NUM!	#NUM!	#NUM!	0.00248	#NUM!	#NUM!	#NUM!	#NUM!	#NUM!	#NUM!	#NUM!	97.0155	199.491	2.16029e+06	-60846.9	17.05	-2.15483e+06	0.999999	0.715253	6150892366181441	-3.23315e+14	-9.46431e+12	4.56285e+09	-488624	-1.07702e+44	-3.21159e+42	1.54723e+39	-1.79136e+35	-0.000310764
	0.5	#NUM!	0.0062	0.01705	0.03038	0	1e-11	11	1000	140	16500	2350	4750	8.51138e-06	2.51189e-11	999.999	140	11801.7	1680.84	3397.45	#NUM!	#NUM!	#NUM!	0.0031	#NUM!	#NUM!	#NUM!	#NUM!	#NUM!	#NUM!	#NUM!	77.6124	159.593	1.72823e+06	-46542	17.05	-1.72387e+06	0.999999	0.715253	3936571114356120	-1.97779e+14	-6.1667e+12	3.74294e+09	-488624	-2.64773e+43	-8.45972e+41	5.12904e+38	-7.42632e+34	-0.000359658
	0.6	#NUM!	0.0062	0.01705	0.03038	0	1e-11	11	1000	140	16500	2350	4750	8.51138e-06	2.51189e-11	999.999	140	11801.7	1680.84	3397.45	#NUM!	#NUM!	#NUM!	0.00372	#NUM!	#NUM!	#NUM!	#NUM!	#NUM!	#NUM!	#NUM!	64.677	132.994	1.44019e+06	-37005.4	17.05	-1.43656e+06	0.999999	0.715253	2733729940525083	-1.30998e+14	-4.35046e+12	3.19634e+09	-488624	-8.28868e+42	-2.83963e+41	2.08306e+38	-3.63143e+34	-0.000416361
	0.7	#NUM!	0.0062	0.01705	0.03038	0	1e-11	11	1000	140	16500	2350	4750	8.51138e-06	2.51189e-11	999.999	140	11801.7	1680.84	3397.45	#NUM!	#NUM!	#NUM!	0.00434	#NUM!	#NUM!	#NUM!	#NUM!	#NUM!	#NUM!	#NUM!	55.4374	113.995	1.23445e+06	-30193.6	17.05	-1.23133e+06	0.999999	0.715253	2008454650181692	-9.15786e+13	-3.24033e+12	2.80591e+09	-488624	-3.06148e+42	-1.12592e+41	9.72951e+37	-1.99107e+34	-0.000482629
	0.8	#NUM!	0.0062	0.01705	0.03038	0	1e-11	11	1000	140	16500	2350	4750	8.51138e-06	2.51189e-11	999.999	140	11801.7	1680.84	3397.45	#NUM!	#NUM!	#NUM!	0.00496	#NUM!	#NUM!	#NUM!	#NUM!	#NUM!	#NUM!	#NUM!	48.5077	99.7453	1.08015e+06	-25084.7	17.05	-1.07742e+06	0.999999	0.715253	1.53772e+15	-6.65436e+13	-2.5101e+12	2.51308e+09	-488624	-1.27451e+42	-5.04019e+40	5.03284e+37	-1.18753e+34	-0.000560786
	0.9	#NUM!	0.0062	0.01705	0.03038	0	1e-11	11	1000	140	16500	2350	4750	8.51138e-06	2.51189e-11	999.999	140	11801.7	1680.84	3397.45	#NUM!	#NUM!	#NUM!	0.00558	#NUM!	#NUM!	#NUM!	#NUM!	#NUM!	#NUM!	#NUM!	43.118	88.6625	960130	-21111.1	17.05	-957703	0.999999	0.715253	1.21499e+15	-4.9756e+13	-2.0028e+12	2.28533e+09	-488624	-5.80491e+41	-2.47404e+40	2.81383e+37	-7.55523e+33	-0.000653956
	0.99	#NUM!	0.0062	0.01705	0.03038	0	1e-11	11	1000	140	16500	2350	4750	8.51138e-06	2.51189e-11	999.999	140	11801.7	1680.84	3397.45	#NUM!	#NUM!	#NUM!	0.006138	#NUM!	#NUM!	#NUM!	#NUM!	#NUM!	#NUM!	#NUM!	39.1982	80.6023	872845	-18221.3	17.05	-870639	0.999999	0.715253	1004124863370095	-3.90218e+13	-1.6672e+12	2.11969e+09	-488624	-3.03622e+41	-1.38767e+40	1.75749e+37	-5.25565e+33	-0.000754161
	r	eq K1	a	b	c	w	h		K1	K2	K3	K4	K5	K6	K7	K1h	K2h	K3h	K4h	K5h	x	y	z	t	u3	v	s	a-(x+y+z+t+u)	b-(x+2y+u+v)	c-(z+2t+u+s)	w+(x+2y+z+2t+2u)	F	G	H	I	J	K	L	M	a	b	g	d	e	t3	t2	t1	t0	m
	0.001	#NUM!	0.0062	0.01705	0.03038	0	1e-11	11	1000	140	16500	2350	4750	8.51138e-06	2.51189e-11	999.999	140	11801.7	1680.84	3397.45	#NUM!	#NUM!	#NUM!	6.2e-06	#NUM!	#NUM!	#NUM!	#NUM!	#NUM!	#NUM!	#NUM!	38806.2	79796.3	8.64117e+08	-2.85991e+07	17.05	-8.61933e+08	0.999999	0.715253	9.84143e+20	-6.08499e+19	-1.3762e+18	1.64028e+12	-488624	-5.54953e+59	-1.25515e+58	1.496e+52	-4.45709e+45	-0.00017054
	0.1	#NUM!	0.0062	0.01705	0.03038	0	1e-11	11	1000	140	16500	2350	4750	8.51138e-06	2.51189e-11	999.999	140	11801.7	1680.84	3397.45	#NUM!	#NUM!	#NUM!	0.00062	#NUM!	#NUM!	#NUM!	#NUM!	#NUM!	#NUM!	#NUM!	388.062	797.963	8.64117e+06	-275420	17.05	-8.61933e+06	0.999999	0.715253	9.84143e+16	-5858718508047923	-1.41476e+14	1.68615e+10	-488624	-5.26082e+47	-1.27549e+46	1.52009e+42	-4.47519e+37	-0.000198831
	0.2	#NUM!	0.0062	0.01705	0.03038	0	1e-11	11	1000	140	16500	2350	4750	8.51138e-06	2.51189e-11	999.999	140	11801.7	1680.84	3397.45	#NUM!	#NUM!	#NUM!	0.00124	#NUM!	#NUM!	#NUM!	#NUM!	#NUM!	#NUM!	#NUM!	194.031	398.981	4.32058e+06	-132371	17.05	-4.30967e+06	0.999999	0.715253	2.46036e+16	-1.40754e+15	-3.62708e+13	8.66239e+09	-488624	-7.77093e+45	-2.01935e+44	4.8218e+40	-2.81422e+36	-0.000231294
	0.3	#NUM!	0.0062	0.01705	0.03038	0	1e-11	11	1000	140	16500	2350	4750	8.51138e-06	2.51189e-11	999.999	140	11801.7	1680.84	3397.45	#NUM!	#NUM!	#NUM!	0.00186	#NUM!	#NUM!	#NUM!	#NUM!	#NUM!	#NUM!	#NUM!	129.354	265.988	2.88039e+06	-84688.3	17.05	-2.87311e+06	0.999999	0.715253	1.09349e+16	-6.00177e+14	-1.6489e+13	5.92936e+09	-488624	-6.43382e+44	-1.79105e+43	6.43788e+39	-5.60452e+35	-0.000268327
	0.4	#NUM!	0.0062	0.01705	0.03038	0	1e-11	11	1000	140	16500	2350	4750	8.51138e-06	2.51189e-11	999.999	140	11801.7	1680.84	3397.45	#NUM!	#NUM!	#NUM!	0.00248	#NUM!	#NUM!	#NUM!	#NUM!	#NUM!	#NUM!	#NUM!	97.0155	199.491	2.16029e+06	-60846.9	17.05	-2.15483e+06	0.999999	0.715253	6150892366181441	-3.23315e+14	-9.46431e+12	4.56285e+09	-488624	-1.07702e+44	-3.21159e+42	1.54723e+39	-1.79136e+35	-0.000310764
	0.5	#NUM!	0.0062	0.01705	0.03038	0	1e-11	11	1000	140	16500	2350	4750	8.51138e-06	2.51189e-11	999.999	140	11801.7	1680.84	3397.45	#NUM!	#NUM!	#NUM!	0.0031	#NUM!	#NUM!	#NUM!	#NUM!	#NUM!	#NUM!	#NUM!	77.6124	159.593	1.72823e+06	-46542	17.05	-1.72387e+06	0.999999	0.715253	3936571114356120	-1.97779e+14	-6.1667e+12	3.74294e+09	-488624	-2.64773e+43	-8.45972e+41	5.12904e+38	-7.42632e+34	-0.000359658
	0.6	#NUM!	0.0062	0.01705	0.03038	0	1e-11	11	1000	140	16500	2350	4750	8.51138e-06	2.51189e-11	999.999	140	11801.7	1680.84	3397.45	#NUM!	#NUM!	#NUM!	0.00372	#NUM!	#NUM!	#NUM!	#NUM!	#NUM!	#NUM!	#NUM!	64.677	132.994	1.44019e+06	-37005.4	17.05	-1.43656e+06	0.999999	0.715253	2733729940525083	-1.30998e+14	-4.35046e+12	3.19634e+09	-488624	-8.28868e+42	-2.83963e+41	2.08306e+38	-3.63143e+34	-0.000416361
	0.7	#NUM!	0.0062	0.01705	0.03038	0	1e-11	11	1000	140	16500	2350	4750	8.51138e-06	2.51189e-11	999.999	140	11801.7	1680.84	3397.45	#NUM!	#NUM!	#NUM!	0.00434	#NUM!	#NUM!	#NUM!	#NUM!	#NUM!	#NUM!	#NUM!	55.4374	113.995	1.23445e+06	-30193.6	17.05	-1.23133e+06	0.999999	0.715253	2008454650181692	-9.15786e+13	-3.24033e+12	2.80591e+09	-488624	-3.06148e+42	-1.12592e+41	9.72951e+37	-1.99107e+34	-0.000482629
	0.8	#NUM!	0.0062	0.01705	0.03038	0	1e-11	11	1000	140	16500	2350	4750	8.51138e-06	2.51189e-11	999.999	140	11801.7	1680.84	3397.45	#NUM!	#NUM!	#NUM!	0.00496	#NUM!	#NUM!	#NUM!	#NUM!	#NUM!	#NUM!	#NUM!	48.5077	99.7453	1.08015e+06	-25084.7	17.05	-1.07742e+06	0.999999	0.715253	1.53772e+15	-6.65436e+13	-2.5101e+12	2.51308e+09	-488624	-1.27451e+42	-5.04019e+40	5.03284e+37	-1.18753e+34	-0.000560786
	0.9	#NUM!	0.0062	0.01705	0.03038	0	1e-11	11	1000	140	16500	2350	4750	8.51138e-06	2.51189e-11	999.999	140	11801.7	1680.84	3397.45	#NUM!	#NUM!	#NUM!	0.00558	#NUM!	#NUM!	#NUM!	#NUM!	#NUM!	#NUM!	#NUM!	43.118	88.6625	960130	-21111.1	17.05	-957703	0.999999	0.715253	1.21499e+15	-4.9756e+13	-2.0028e+12	2.28533e+09	-488624	-5.80491e+41	-2.47404e+40	2.81383e+37	-7.55523e+33	-0.000653956
	1	#NUM!	0.0062	0.01705	0.03038	0	1e-11	11	1000	140	16500	2350	4750	8.51138e-06	2.51189e-11	999.999	140	11801.7	1680.84	3397.45	#NUM!	#NUM!	#NUM!	0.0062	#NUM!	#NUM!	#NUM!	#NUM!	#NUM!	#NUM!	#NUM!	38.8062	79.7963	864117	-17932.3	17.05	-861933	0.999999	0.715253	984142778589051	-3.80167e+13	-1.63518e+12	2.10313e+09	-488624	-2.83362e+41	-1.30539e+40	1.67237e+37	-5.0592e+33	-0.000766432
	r	eq K1	a	b	c	w	h		K1	K2	K3	K4	K5	K6	K7	K1h	K2h	K3h	K4h	K5h	x	y	z	t	u4	v	s	a-(x+y+z+t+u)	b-(x+2y+u+v)	c-(z+2t+u+s)	w+(x+2y+z+2t+2u)	F	G	H	I	J	K	L	M	a	b	g	d	e	t3	t2	t1	t0	m
	0.0005	#NUM!	0.0062	0.01705	0.03038	0	1e-11	11	1000	140	16500	2350	4750	8.51138e-06	2.51189e-11	999.999	140	11801.7	1680.84	3397.45	#NUM!	#NUM!	#NUM!	3.1e-06	#NUM!	#NUM!	#NUM!	#NUM!	#NUM!	#NUM!	#NUM!	77612.4	159593	1.72823e+09	-5.72088e+07	17.05	-1.72387e+09	0.999999	0.715253	3.93657e+21	-2.43445e+20	-5.504e+18	3.2801e+12	-488624	-3.55264e+61	-8.03224e+59	4.78679e+53	-7.13123e+46	-0.000170406
	0.1	#NUM!	0.0062	0.01705	0.03038	0	1e-11	11	1000	140	16500	2350	4750	8.51138e-06	2.51189e-11	999.999	140	11801.7	1680.84	3397.45	#NUM!	#NUM!	#NUM!	0.00062	#NUM!	#NUM!	#NUM!	#NUM!	#NUM!	#NUM!	#NUM!	388.062	797.963	8.64117e+06	-275420	17.05	-8.61933e+06	0.999999	0.715253	9.84143e+16	-5858718508047923	-1.41476e+14	1.68615e+10	-488624	-5.26082e+47	-1.27549e+46	1.52009e+42	-4.47519e+37	-0.000198831
	0.2	#NUM!	0.0062	0.01705	0.03038	0	1e-11	11	1000	140	16500	2350	4750	8.51138e-06	2.51189e-11	999.999	140	11801.7	1680.84	3397.45	#NUM!	#NUM!	#NUM!	0.00124	#NUM!	#NUM!	#NUM!	#NUM!	#NUM!	#NUM!	#NUM!	194.031	398.981	4.32058e+06	-132371	17.05	-4.30967e+06	0.999999	0.715253	2.46036e+16	-1.40754e+15	-3.62708e+13	8.66239e+09	-488624	-7.77093e+45	-2.01935e+44	4.8218e+40	-2.81422e+36	-0.000231294
	0.3	#NUM!	0.0062	0.01705	0.03038	0	1e-11	11	1000	140	16500	2350	4750	8.51138e-06	2.51189e-11	999.999	140	11801.7	1680.84	3397.45	#NUM!	#NUM!	#NUM!	0.00186	#NUM!	#NUM!	#NUM!	#NUM!	#NUM!	#NUM!	#NUM!	129.354	265.988	2.88039e+06	-84688.3	17.05	-2.87311e+06	0.999999	0.715253	1.09349e+16	-6.00177e+14	-1.6489e+13	5.92936e+09	-488624	-6.43382e+44	-1.79105e+43	6.43788e+39	-5.60452e+35	-0.000268327
	0.4	#NUM!	0.0062	0.01705	0.03038	0	1e-11	11	1000	140	16500	2350	4750	8.51138e-06	2.51189e-11	999.999	140	11801.7	1680.84	3397.45	#NUM!	#NUM!	#NUM!	0.00248	#NUM!	#NUM!	#NUM!	#NUM!	#NUM!	#NUM!	#NUM!	97.0155	199.491	2.16029e+06	-60846.9	17.05	-2.15483e+06	0.999999	0.715253	6150892366181441	-3.23315e+14	-9.46431e+12	4.56285e+09	-488624	-1.07702e+44	-3.21159e+42	1.54723e+39	-1.79136e+35	-0.000310764
	0.5	#NUM!	0.0062	0.01705	0.03038	0	1e-11	11	1000	140	16500	2350	4750	8.51138e-06	2.51189e-11	999.999	140	11801.7	1680.84	3397.45	#NUM!	#NUM!	#NUM!	0.0031	#NUM!	#NUM!	#NUM!	#NUM!	#NUM!	#NUM!	#NUM!	77.6124	159.593	1.72823e+06	-46542	17.05	-1.72387e+06	0.999999	0.715253	3936571114356120	-1.97779e+14	-6.1667e+12	3.74294e+09	-488624	-2.64773e+43	-8.45972e+41	5.12904e+38	-7.42632e+34	-0.000359658
	0.6	#NUM!	0.0062	0.01705	0.03038	0	1e-11	11	1000	140	16500	2350	4750	8.51138e-06	2.51189e-11	999.999	140	11801.7	1680.84	3397.45	#NUM!	#NUM!	#NUM!	0.00372	#NUM!	#NUM!	#NUM!	#NUM!	#NUM!	#NUM!	#NUM!	64.677	132.994	1.44019e+06	-37005.4	17.05	-1.43656e+06	0.999999	0.715253	2733729940525083	-1.30998e+14	-4.35046e+12	3.19634e+09	-488624	-8.28868e+42	-2.83963e+41	2.08306e+38	-3.63143e+34	-0.000416361
	0.7	#NUM!	0.0062	0.01705	0.03038	0	1e-11	11	1000	140	16500	2350	4750	8.51138e-06	2.51189e-11	999.999	140	11801.7	1680.84	3397.45	#NUM!	#NUM!	#NUM!	0.00434	#NUM!	#NUM!	#NUM!	#NUM!	#NUM!	#NUM!	#NUM!	55.4374	113.995	1.23445e+06	-30193.6	17.05	-1.23133e+06	0.999999	0.715253	2008454650181692	-9.15786e+13	-3.24033e+12	2.80591e+09	-488624	-3.06148e+42	-1.12592e+41	9.72951e+37	-1.99107e+34	-0.000482629
	0.8	#NUM!	0.0062	0.01705	0.03038	0	1e-11	11	1000	140	16500	2350	4750	8.51138e-06	2.51189e-11	999.999	140	11801.7	1680.84	3397.45	#NUM!	#NUM!	#NUM!	0.00496	#NUM!	#NUM!	#NUM!	#NUM!	#NUM!	#NUM!	#NUM!	48.5077	99.7453	1.08015e+06	-25084.7	17.05	-1.07742e+06	0.999999	0.715253	1.53772e+15	-6.65436e+13	-2.5101e+12	2.51308e+09	-488624	-1.27451e+42	-5.04019e+40	5.03284e+37	-1.18753e+34	-0.000560786
	0.9	#NUM!	0.0062	0.01705	0.03038	0	1e-11	11	1000	140	16500	2350	4750	8.51138e-06	2.51189e-11	999.999	140	11801.7	1680.84	3397.45	#NUM!	#NUM!	#NUM!	0.00558	#NUM!	#NUM!	#NUM!	#NUM!	#NUM!	#NUM!	#NUM!	43.118	88.6625	960130	-21111.1	17.05	-957703	0.999999	0.715253	1.21499e+15	-4.9756e+13	-2.0028e+12	2.28533e+09	-488624	-5.80491e+41	-2.47404e+40	2.81383e+37	-7.55523e+33	-0.000653956
	0.99	#NUM!	0.0062	0.01705	0.03038	0	1e-11	11	1000	140	16500	2350	4750	8.51138e-06	2.51189e-11	999.999	140	11801.7	1680.84	3397.45	#NUM!	#NUM!	#NUM!	0.006138	#NUM!	#NUM!	#NUM!	#NUM!	#NUM!	#NUM!	#NUM!	39.1982	80.6023	872845	-18221.3	17.05	-870639	0.999999	0.715253	1004124863370095	-3.90218e+13	-1.6672e+12	2.11969e+09	-488624	-3.03622e+41	-1.38767e+40	1.75749e+37	-5.25565e+33	-0.000754161
t3 ¹ 0, t2 ¹ 0
discr III > 0
			[A]in	[B]in	[C]in	[H2O]in															[AB]eq	[AB2]eq	[AC]eq	[AC2]eq	[ABC]eq			[A]eq	[B]eq	[C]eq	[H2O]eq
	r	eq K1	a	b	c	w	h		K1	K2	K3	K4	K5	K6	K7	K1h	K2h	K3h	K4h	K5h	x	y	z	t	u1	v	s	a-(x+y+z+t+u)	b-(x+2y+u+v)	c-(z+2t+u+s)	w+(x+2y+z+2t+2u)	F	G	H	I	J	K	L	M	a	b	g	d	e	t3	t2	t1	t0	m
	1e-12	#NUM!	0.0062	0.01705	0.03038	0	1e-11	11	1000	140	16500	2350	4750	8.51138e-06	2.51189e-11	999.999	140	11801.7	1680.84	3397.45	#NUM!	#NUM!	#NUM!	6.2e-15	#NUM!	#NUM!	#NUM!	#NUM!	#NUM!	#NUM!	#NUM!	3.88062e+13	7.97963e+13	8.64117e+17	-2.86097e+16	17.05	-8.61933e+17	0.999999	0.715253	9.84143e+38	-6.08728e+37	-1.3758e+36	1.63982e+21	-488624	-5.55247e+113	-1.25493e+112	1.49575e+97	-4.45695e+81	-0.000170272
	1e-10	2.80684e+20	0.0062	0.01705	0.03038	0	1e-11	11	1000	140	16500	2350	4750	8.51138e-06	2.51189e-11	999.999	140	11801.7	1680.84	3397.45	-7.13729e+08	1.20147e+08	0.0508328	6.2e-13	-0.0175957	556.236	-0.000813553	5.93582e+08	4.73434e+08	-0.00204355	-4.73434e+08	3.88062e+11	7.97963e+11	8641169404702202	-2.86097e+14	17.05	-8619330452610756	0.999999	0.715253	9.84143e+34	-6.08728e+33	-1.3758e+32	1.63982e+19	-488624	-5.55247e+101	-1.25493e+100	1.49575e+87	-4.45695e+73	-0.000170272
	1e-09	2.80684e+18	0.0062	0.01705	0.03038	0	1e-11	11	1000	140	16500	2350	4750	8.51138e-06	2.51189e-11	999.999	140	11801.7	1680.84	3397.45	-7.13729e+07	1.20147e+07	0.0508328	6.2e-12	-0.0175957	55.6236	-0.000813553	5.93582e+07	4.73434e+07	-0.00204355	-4.73434e+07	3.88062e+10	7.97963e+10	864116940470220	-2.86097e+13	17.05	-8.61933e+14	0.999999	0.715253	9.84143e+32	-6.08728e+31	-1.3758e+30	1.63982e+18	-488624	-5.55247e+95	-1.25493e+94	1.49575e+82	-4.45695e+69	-0.000170272
	0.1	304.765	0.0062	0.01705	0.03038	0	1e-11	11	1000	140	16500	2350	4750	8.51138e-06	2.51189e-11	999.999	140	11801.7	1680.84	3397.45	-0.748935	0.133297	0.050641	0.00062	-0.0185336	6.08508e-07	-0.000844969	0.589111	0.517924	-0.00212247	-0.467528	388.062	797.963	8.64117e+06	-275420	17.05	-8.61933e+06	0.999999	0.715253	9.84143e+16	-5858718508047923	-1.41476e+14	1.68615e+10	-488624	-5.26082e+47	-1.27549e+46	1.52009e+42	-4.47519e+37	-0.000198831
	0.2	82.0361	0.0062	0.01705	0.03038	0	1e-11	11	1000	140	16500	2350	4750	8.51138e-06	2.51189e-11	999.999	140	11801.7	1680.84	3397.45	-0.391638	0.0735076	0.0504315	0.00124	-0.0194639	3.30307e-07	-0.000873474	0.292123	0.281136	-0.00219407	-0.230639	194.031	398.981	4.32058e+06	-132371	17.05	-4.30967e+06	0.999999	0.715253	2.46036e+16	-1.40754e+15	-3.62708e+13	8.66239e+09	-488624	-7.77093e+45	-2.01935e+44	4.8218e+40	-2.81422e+36	-0.000231294
	0.3	38.9789	0.0062	0.01705	0.03038	0	1e-11	11	1000	140	16500	2350	4750	8.51138e-06	2.51189e-11	999.999	140	11801.7	1680.84	3397.45	-0.272257	0.0537649	0.0502062	0.00186	-0.0203873	2.37522e-07	-0.000899495	0.193013	0.202164	-0.00225943	-0.151575	129.354	265.988	2.88039e+06	-84688.3	17.05	-2.87311e+06	0.999999	0.715253	1.09349e+16	-6.00177e+14	-1.6489e+13	5.92936e+09	-488624	-6.43382e+44	-1.79105e+43	6.43788e+39	-5.60452e+35	-0.000268327
	0.4	23.297	0.0062	0.01705	0.03038	0	1e-11	11	1000	140	16500	2350	4750	8.51138e-06	2.51189e-11	999.999	140	11801.7	1680.84	3397.45	-0.212357	0.0440316	0.0499668	0.00248	-0.021304	1.91094e-07	-0.000923377	0.143382	0.162647	-0.00231942	-0.111975	97.0155	199.491	2.16029e+06	-60846.9	17.05	-2.15483e+06	0.999999	0.715253	6150892366181441	-3.23315e+14	-9.46431e+12	4.56285e+09	-488624	-1.07702e+44	-3.21159e+42	1.54723e+39	-1.79136e+35	-0.000310764
	0.5	15.7584	0.0062	0.01705	0.03038	0	1e-11	11	1000	140	16500	2350	4750	8.51138e-06	2.51189e-11	999.999	140	11801.7	1680.84	3397.45	-0.176251	0.0383003	0.0497146	0.0031	-0.0222145	1.63211e-07	-0.000945402	0.113551	0.138915	-0.00237474	-0.0881649	77.6124	159.593	1.72823e+06	-46542	17.05	-1.72387e+06	0.999999	0.715253	3936571114356120	-1.97779e+14	-6.1667e+12	3.74294e+09	-488624	-2.64773e+43	-8.45972e+41	5.12904e+38	-7.42632e+34	-0.000359658
	0.6	11.5117	0.0062	0.01705	0.03038	0	1e-11	11	1000	140	16500	2350	4750	8.51138e-06	2.51189e-11	999.999	140	11801.7	1680.84	3397.45	-0.152044	0.0345685	0.0494506	0.00372	-0.0231188	1.44601e-07	-0.000965807	0.0936234	0.123075	-0.002426	-0.0722537	64.677	132.994	1.44019e+06	-37005.4	17.05	-1.43656e+06	0.999999	0.715253	2733729940525083	-1.30998e+14	-4.35046e+12	3.19634e+09	-488624	-8.28868e+42	-2.83963e+41	2.08306e+38	-3.63143e+34	-0.000416361
	0.7	8.8599	0.0062	0.01705	0.03038	0	1e-11	11	1000	140	16500	2350	4750	8.51138e-06	2.51189e-11	999.999	140	11801.7	1680.84	3397.45	-0.134635	0.0319779	0.0491757	0.00434	-0.0240173	1.31291e-07	-0.000984787	0.0793589	0.111747	-0.00247367	-0.0608583	55.4374	113.995	1.23445e+06	-30193.6	17.05	-1.23133e+06	0.999999	0.715253	2008454650181692	-9.15786e+13	-3.24033e+12	2.80591e+09	-488624	-3.06148e+42	-1.12592e+41	9.72951e+37	-1.99107e+34	-0.000482629
	0.8	7.0795	0.0062	0.01705	0.03038	0	1e-11	11	1000	140	16500	2350	4750	8.51138e-06	2.51189e-11	999.999	140	11801.7	1680.84	3397.45	-0.121477	0.0300994	0.0488907	0.00496	-0.02491	1.21294e-07	-0.00100251	0.0686364	0.103238	-0.00251818	-0.052287	48.5077	99.7453	1.08015e+06	-25084.7	17.05	-1.07742e+06	0.999999	0.715253	1.53772e+15	-6.65436e+13	-2.5101e+12	2.51308e+09	-488624	-1.27451e+42	-5.04019e+40	5.03284e+37	-1.18753e+34	-0.000560786
	0.9	5.81821	0.0062	0.01705	0.03038	0	1e-11	11	1000	140	16500	2350	4750	8.51138e-06	2.51189e-11	999.999	140	11801.7	1680.84	3397.45	-0.111151	0.0286946	0.0485961	0.00558	-0.0257971	1.13505e-07	-0.00101911	0.0602771	0.0966085	-0.00255989	-0.0455996	43.118	88.6625	960130	-21111.1	17.05	-957703	0.999999	0.715253	1.21499e+15	-4.9756e+13	-2.0028e+12	2.28533e+09	-488624	-5.80491e+41	-2.47404e+40	2.81383e+37	-7.55523e+33	-0.000653956
	0.99	4.9687	0.0062	0.01705	0.03038	0	1e-11	11	1000	140	16500	2350	4750	8.51138e-06	2.51189e-11	999.999	140	11801.7	1680.84	3397.45	-0.10357	0.0277157	0.0483232	0.006138	-0.0265907	1.07831e-07	-0.00103319	0.0541837	0.091779	-0.00259526	-0.0407207	39.1982	80.6023	872845	-18221.3	17.05	-870639	0.999999	0.715253	1004124863370095	-3.90218e+13	-1.6672e+12	2.11969e+09	-488624	-3.03622e+41	-1.38767e+40	1.75749e+37	-5.25565e+33	-0.000754161
	r	eq K1	a	b	c	w	h		K1	K2	K3	K4	K5	K6	K7	K1h	K2h	K3h	K4h	K5h	x	y	z	t	u2	v	s	a-(x+y+z+t+u)	b-(x+2y+u+v)	c-(z+2t+u+s)	w+(x+2y+z+2t+2u)	F	G	H	I	J	K	L	M	a	b	g	d	e	t3	t2	t1	t0	m
	1e-09	0.105715	0.0062	0.01705	0.03038	0	1e-11	11	1000	140	16500	2350	4750	8.51138e-06	2.51189e-11	999.999	140	11801.7	1680.84	3397.45	-1.46259e-08	1.3782e-14	-3.07562e-07	6.2e-12	5.95945e-13	2.0032e-08	0.00865071	0.00620032	0.01705	0.0217296	-3.22175e-07	3.88062e+10	7.97963e+10	864116940470220	-2.86097e+13	17.05	-8.61933e+14	0.999999	0.715253	9.84143e+32	-6.08728e+31	-1.3758e+30	1.63982e+18	-488624	-5.55247e+95	-1.25493e+94	1.49575e+82	-4.45695e+69	-0.000170272
	0.1	0.233622	0.0062	0.01705	0.03038	0	1e-11	11	1000	140	16500	2350	4750	8.51138e-06	2.51189e-11	999.999	140	11801.7	1680.84	3397.45	-0.000305814	9.69771e-07	-0.00766639	0.00062	4.99901e-05	2.03303e-08	0.0104663	0.0135012	0.0173039	0.0262901	-0.00663028	388.062	797.963	8.64117e+06	-275420	17.05	-8.61933e+06	0.999999	0.715253	9.84143e+16	-5858718508047923	-1.41476e+14	1.68615e+10	-488624	-5.26082e+47	-1.27549e+46	1.52009e+42	-4.47519e+37	-0.000198831
	0.2	0.309131	0.0062	0.01705	0.03038	0	1e-11	11	1000	140	16500	2350	4750	8.51138e-06	2.51189e-11	999.999	140	11801.7	1680.84	3397.45	-0.00045581	1.63818e-06	-0.0124333	0.00124	9.18851e-05	2.04557e-08	0.0114586	0.0177556	0.0174106	0.0287828	-0.0102221	194.031	398.981	4.32058e+06	-132371	17.05	-4.30967e+06	0.999999	0.715253	2.46036e+16	-1.40754e+15	-3.62708e+13	8.66239e+09	-488624	-7.77093e+45	-2.01935e+44	4.8218e+40	-2.81422e+36	-0.000231294
	0.3	0.377201	0.0062	0.01705	0.03038	0	1e-11	11	1000	140	16500	2350	4750	8.51138e-06	2.51189e-11	999.999	140	11801.7	1680.84	3397.45	-0.00057425	2.14077e-06	-0.016782	0.00186	0.000128646	2.05505e-08	0.0123334	0.0215655	0.0174913	0.03098	-0.0133747	129.354	265.988	2.88039e+06	-84688.3	17.05	-2.87311e+06	0.999999	0.715253	1.09349e+16	-6.00177e+14	-1.6489e+13	5.92936e+09	-488624	-6.43382e+44	-1.79105e+43	6.43788e+39	-5.60452e+35	-0.000268327
	0.4	0.441774	0.0062	0.01705	0.03038	0	1e-11	11	1000	140	16500	2350	4750	8.51138e-06	2.51189e-11	999.999	140	11801.7	1680.84	3397.45	-0.000674184	2.52895e-06	-0.0209318	0.00248	0.000161454	2.06284e-08	0.0131526	0.025162	0.0175577	0.0330378	-0.016318	97.0155	199.491	2.16029e+06	-60846.9	17.05	-2.15483e+06	0.999999	0.715253	6150892366181441	-3.23315e+14	-9.46431e+12	4.56285e+09	-488624	-1.07702e+44	-3.21159e+42	1.54723e+39	-1.79136e+35	-0.000310764
	0.5	0.504298	0.0062	0.01705	0.03038	0	1e-11	11	1000	140	16500	2350	4750	8.51138e-06	2.51189e-11	999.999	140	11801.7	1680.84	3397.45	-0.000761123	2.83273e-06	-0.0249635	0.0031	0.000191046	2.06951e-08	0.0139391	0.0286307	0.0176144	0.0350134	-0.0191368	77.6124	159.593	1.72823e+06	-46542	17.05	-1.72387e+06	0.999999	0.715253	3936571114356120	-1.97779e+14	-6.1667e+12	3.74294e+09	-488624	-2.64773e+43	-8.45972e+41	5.12904e+38	-7.42632e+34	-0.000359658
	0.6	0.565474	0.0062	0.01705	0.03038	0	1e-11	11	1000	140	16500	2350	4750	8.51138e-06	2.51189e-11	999.999	140	11801.7	1680.84	3397.45	-0.000838145	3.07206e-06	-0.0289167	0.00372	0.000217941	2.07534e-08	0.014704	0.0320138	0.017664	0.0369347	-0.0218728	64.677	132.994	1.44019e+06	-37005.4	17.05	-1.43656e+06	0.999999	0.715253	2733729940525083	-1.30998e+14	-4.35046e+12	3.19634e+09	-488624	-8.28868e+42	-2.83963e+41	2.08306e+38	-3.63143e+34	-0.000416361
	0.7	0.6257	0.0062	0.01705	0.03038	0	1e-11	11	1000	140	16500	2350	4750	8.51138e-06	2.51189e-11	999.999	140	11801.7	1680.84	3397.45	-0.000907228	3.26101e-06	-0.0328138	0.00434	0.000242535	2.08053e-08	0.0154536	0.0353353	0.0177082	0.0388177	-0.0245495	55.4374	113.995	1.23445e+06	-30193.6	17.05	-1.23133e+06	0.999999	0.715253	2008454650181692	-9.15786e+13	-3.24033e+12	2.80591e+09	-488624	-3.06148e+42	-1.12592e+41	9.72951e+37	-1.99107e+34	-0.000482629
	0.8	0.685222	0.0062	0.01705	0.03038	0	1e-11	11	1000	140	16500	2350	4750	8.51138e-06	2.51189e-11	999.999	140	11801.7	1680.84	3397.45	-0.000969759	3.40998e-06	-0.0366691	0.00496	0.000265137	2.08518e-08	0.0161919	0.0386104	0.0177478	0.0406721	-0.0271818	48.5077	99.7453	1.08015e+06	-25084.7	17.05	-1.07742e+06	0.999999	0.715253	1.53772e+15	-6.65436e+13	-2.5101e+12	2.51308e+09	-488624	-1.27451e+42	-5.04019e+40	5.03284e+37	-1.18753e+34	-0.000560786
	0.9	0.744203	0.0062	0.01705	0.03038	0	1e-11	11	1000	140	16500	2350	4750	8.51138e-06	2.51189e-11	999.999	140	11801.7	1680.84	3397.45	-0.00102676	3.52682e-06	-0.0404919	0.00558	0.000285998	2.0894e-08	0.0169214	0.0418492	0.0177837	0.0425046	-0.0297797	43.118	88.6625	960130	-21111.1	17.05	-957703	0.999999	0.715253	1.21499e+15	-4.9756e+13	-2.0028e+12	2.28533e+09	-488624	-5.80491e+41	-2.47404e+40	2.81383e+37	-7.55523e+33	-0.000653956
	0.99	0.796917	0.0062	0.01705	0.03038	0	1e-11	11	1000	140	16500	2350	4750	8.51138e-06	2.51189e-11	999.999	140	11801.7	1680.84	3397.45	-0.001074	3.60954e-06	-0.0439102	0.006138	0.000303454	2.09288e-08	0.017572	0.0447391	0.0178133	0.0441388	-0.0320941	39.1982	80.6023	872845	-18221.3	17.05	-870639	0.999999	0.715253	1004124863370095	-3.90218e+13	-1.6672e+12	2.11969e+09	-488624	-3.03622e+41	-1.38767e+40	1.75749e+37	-5.25565e+33	-0.000754161
			[A]in	[B]in	[C]in	[H2O]in															[AB]eq	[AB2]eq	[AC]eq	[AC2]eq	[ABC]eq			[A]eq	[B]eq	[C]eq	[H2O]eq
	r	eq K1	a	b	c	w	h		K1	K2	K3	K4	K5	K6	K7	K1h	K2h	K3h	K4h	K5h	x	y	z	t	u3	v	s	a-(x+y+z+t+u)	b-(x+2y+u+v)	c-(z+2t+u+s)	w+(x+2y+z+2t+2u)	F	G	H	I	J	K	L	M	a	b	g	d	e	t3	t2	t1	t0	m
	1e-14	#NUM!	0.0062	0.01705	0.03038	0	1e-11	11	1000	140	16500	2350	4750	8.51138e-06	2.51189e-11	999.999	140	11801.7	1680.84	3397.45	#NUM!	#NUM!	#NUM!	6.2e-17	#NUM!	#NUM!	#NUM!	#NUM!	#NUM!	#NUM!	#NUM!	3880618354034491	7979626485568761	8.64117e+19	-2.86097e+18	17.05	-8.61933e+19	0.999999	0.715253	9.84143e+42	-6.08728e+41	-1.3758e+40	1.63982e+23	-488624	-5.55247e+125	-1.25493e+124	1.49575e+107	-4.45695e+89	-0.000170272
	1e-10	0.105719	0.0062	0.01705	0.03038	0	1e-11	11	1000	140	16500	2350	4750	8.51138e-06	2.51189e-11	999.999	140	11801.7	1680.84	3397.45	-2.43218e-08	1.37819e-15	-5.11458e-07	6.2e-13	5.95941e-14	2.0032e-08	0.00865077	0.00620054	0.01705	0.0217297	-5.35778e-07	3.88062e+11	7.97963e+11	8641169404702202	-2.86097e+14	17.05	-8619330452610756	0.999999	0.715253	9.84143e+34	-6.08728e+33	-1.3758e+32	1.63982e+19	-488624	-5.55247e+101	-1.25493e+100	1.49575e+87	-4.45695e+73	-0.000170272
	1e-09	0.105706	0.0062	0.01705	0.03038	0	1e-11	11	1000	140	16500	2350	4750	8.51138e-06	2.51189e-11	999.999	140	11801.7	1680.84	3397.45	9.61535e-09	1.37824e-14	2.02195e-07	6.2e-12	5.95954e-13	2.0032e-08	0.00865056	0.00619979	0.01705	0.0217292	2.11824e-07	3.88062e+10	7.97963e+10	864116940470220	-2.86097e+13	17.05	-8.61933e+14	0.999999	0.715253	9.84143e+32	-6.08728e+31	-1.3758e+30	1.63982e+18	-488624	-5.55247e+95	-1.25493e+94	1.49575e+82	-4.45695e+69	-0.000170272
	0.01	0.0787447	0.0062	0.01705	0.03038	0	1e-11	11	1000	140	16500	2350	4750	8.51138e-06	2.51189e-11	999.999	140	11801.7	1680.84	3397.45	7.08959e-05	1.51668e-07	0.00142116	6.2e-05	6.25168e-06	1.9941e-08	0.00820886	0.00463955	0.0169725	0.0206197	0.00162886	3880.62	7979.63	8.64117e+07	-2.8503e+06	17.05	-8.61933e+07	0.999999	0.715253	9.84143e+18	-6.06442e+17	-1.37983e+16	1.64445e+11	-488624	-5.52312e+53	-1.25715e+52	1.49824e+47	-4.45836e+41	-0.000172968
	0.1	0.0374085	0.0062	0.01705	0.03038	0	1e-11	11	1000	140	16500	2350	4750	8.51138e-06	2.51189e-11	999.999	140	11801.7	1680.84	3397.45	0.000170771	1.83426e-06	0.0031128	0.00062	6.87512e-05	1.97463e-08	0.0073916	0.00222584	0.0168068	0.0185669	0.00466474	388.062	797.963	8.64117e+06	-275420	17.05	-8.61933e+06	0.999999	0.715253	9.84143e+16	-5858718508047923	-1.41476e+14	1.68615e+10	-488624	-5.26082e+47	-1.27549e+46	1.52009e+42	-4.47519e+37	-0.000198831
	0.2	0.0213705	0.0062	0.01705	0.03038	0	1e-11	11	1000	140	16500	2350	4750	8.51138e-06	2.51189e-11	999.999	140	11801.7	1680.84	3397.45	0.000193464	4.09528e-06	0.00333765	0.00124	0.00014528	1.96244e-08	0.00695269	0.00127951	0.016703	0.0174644	0.00630986	194.031	398.981	4.32058e+06	-132371	17.05	-4.30967e+06	0.999999	0.715253	2.46036e+16	-1.40754e+15	-3.62708e+13	8.66239e+09	-488624	-7.77093e+45	-2.01935e+44	4.8218e+40	-2.81422e+36	-0.000231294
	0.3	0.012654	0.0062	0.01705	0.03038	0	1e-11	11	1000	140	16500	2350	4750	8.51138e-06	2.51189e-11	999.999	140	11801.7	1680.84	3397.45	0.000190761	6.68994e-06	0.00315361	0.00186	0.000227416	1.95249e-08	0.00662863	0.000761528	0.0166184	0.0166504	0.00753258	129.354	265.988	2.88039e+06	-84688.3	17.05	-2.87311e+06	0.999999	0.715253	1.09349e+16	-6.00177e+14	-1.6489e+13	5.92936e+09	-488624	-6.43382e+44	-1.79105e+43	6.43788e+39	-5.60452e+35	-0.000268327
	0.4	0.00733016	0.0062	0.01705	0.03038	0	1e-11	11	1000	140	16500	2350	4750	8.51138e-06	2.51189e-11	999.999	140	11801.7	1680.84	3397.45	0.0001744	9.60723e-06	0.00277808	0.00248	0.000314687	1.94348e-08	0.00635762	0.000443223	0.0165417	0.0159696	0.00856107	97.0155	199.491	2.16029e+06	-60846.9	17.05	-2.15483e+06	0.999999	0.715253	6150892366181441	-3.23315e+14	-9.46431e+12	4.56285e+09	-488624	-1.07702e+44	-3.21159e+42	1.54723e+39	-1.79136e+35	-0.000310764
	0.5	0.00396757	0.0062	0.01705	0.03038	0	1e-11	11	1000	140	16500	2350	4750	8.51138e-06	2.51189e-11	999.999	140	11801.7	1680.84	3397.45	0.000148773	1.28573e-05	0.00229035	0.0031	0.000407014	1.93488e-08	0.00611712	0.000241005	0.0164685	0.0153655	0.00947887	77.6124	159.593	1.72823e+06	-46542	17.05	-1.72387e+06	0.999999	0.715253	3936571114356120	-1.97779e+14	-6.1667e+12	3.74294e+09	-488624	-2.64773e+43	-8.45972e+41	5.12904e+38	-7.42632e+34	-0.000359658
	0.6	0.00187468	0.0062	0.01705	0.03038	0	1e-11	11	1000	140	16500	2350	4750	8.51138e-06	2.51189e-11	999.999	140	11801.7	1680.84	3397.45	0.000115985	1.64618e-05	0.00172864	0.00372	0.000504503	1.92643e-08	0.00589622	0.000114407	0.0163966	0.0148106	0.0103266	64.677	132.994	1.44019e+06	-37005.4	17.05	-1.43656e+06	0.999999	0.715253	2733729940525083	-1.30998e+14	-4.35046e+12	3.19634e+09	-488624	-8.28868e+42	-2.83963e+41	2.08306e+38	-3.63143e+34	-0.000416361
	0.7	0.000664302	0.0062	0.01705	0.03038	0	1e-11	11	1000	140	16500	2350	4750	8.51138e-06	2.51189e-11	999.999	140	11801.7	1680.84	3397.45	7.71496e-05	2.04508e-05	0.00111428	0.00434	0.000607371	1.91797e-08	0.00568878	4.0746e-05	0.0163246	0.0142896	0.0111271	55.4374	113.995	1.23445e+06	-30193.6	17.05	-1.23133e+06	0.999999	0.715253	2008454650181692	-9.15786e+13	-3.24033e+12	2.80591e+09	-488624	-3.06148e+42	-1.12592e+41	9.72951e+37	-1.99107e+34	-0.000482629
	0.7991	0.000101192	0.0062	0.01705	0.03038	0	1e-11	11	1000	140	16500	2350	4750	8.51138e-06	2.51189e-11	999.999	140	11801.7	1680.84	3397.45	3.32894e-05	2.48204e-05	0.000466304	0.00495442	0.000714915	1.90946e-08	0.00549276	6.25071e-06	0.0162521	0.0137972	0.0118879	48.5624	99.8577	1.08136e+06	-25125	17.05	-1.07863e+06	0.999999	0.715253	1.54119e+15	-6.67258e+13	-2.51551e+12	2.51539e+09	-488624	-1.28404e+42	-5.07451e+40	5.06088e+37	-1.19269e+34	-0.000560021
	0.8	9.84683e-05	0.0062	0.01705	0.03038	0	1e-11	11	1000	140	16500	2350	4750	8.51138e-06	2.51189e-11	999.999	140	11801.7	1680.84	3397.45	3.28676e-05	2.48621e-05	0.000460269	0.00496	0.000715919	1.90938e-08	0.00549101	6.0831e-06	0.0162515	0.0137928	0.0118947	48.5077	99.7453	1.08015e+06	-25084.7	17.05	-1.07742e+06	0.999999	0.715253	1.53772e+15	-6.65436e+13	-2.5101e+12	2.51308e+09	-488624	-1.27451e+42	-5.04019e+40	5.03284e+37	-1.18753e+34	-0.000560786
	0.86	1.14398e-06	0.0062	0.01705	0.03038	0	1e-11	11	1000	140	16500	2350	4750	8.51138e-06	2.51189e-11	999.999	140	11801.7	1680.84	3397.45	3.81535e-06	2.77303e-05	5.24535e-05	0.005332	0.000783927	1.90413e-08	0.00537592	7.34923e-08	0.0162068	0.0135037	0.0123436	45.1235	92.7864	1.00479e+06	-22589.7	17.05	-1.00225e+06	0.999999	0.715253	1.33064e+15	-5.57282e+13	-2.18536e+12	2.37007e+09	-488624	-7.87715e+41	-3.25718e+40	3.52185e+37	-8.99204e+33	-0.000614644
u3	0.867305	-5.18797e-14	0.0062	0.01705	0.03038	0	1e-11	11	1000	140	16500	2350	4750	8.51138e-06	2.51189e-11	999.999	140	11801.7	1680.84	3397.45	1.53539e-07	2.80915e-05	2.10612e-06	0.00537729	0.00079236	1.90348e-08	0.00536206	1.17489e-10	0.0162013	0.0134689	0.0123977	44.7434	92.0049	996325	-22309.5	17.05	-993807	0.999999	0.715253	1.30832e+15	-5.45715e+13	-2.1502e+12	2.35401e+09	-488624	-7.44354e+41	-3.09483e+40	3.37783e+37	-8.70507e+33	-0.000621608
	0.8674	-4.09393e-10	0.0062	0.01705	0.03038	0	1e-11	11	1000	140	16500	2350	4750	8.51138e-06	2.51189e-11	999.999	140	11801.7	1680.84	3397.45	1.05536e-07	2.80962e-05	1.44762e-06	0.00537788	0.000792471	1.90348e-08	0.00536188	5.5495e-11	0.0162012	0.0134684	0.0123984	44.7385	91.9948	996215	-22305.9	17.05	-993697	0.999999	0.715253	1308034727681732	-5.45566e+13	-2.14975e+12	2.35381e+09	-488624	-7.43806e+41	-3.09278e+40	3.376e+37	-8.7014e+33	-0.000621699
	0.86761	-9.25559e-14	0.0062	0.01705	0.03038	0	1e-11	11	1000	140	16500	2350	4750	8.51138e-06	2.51189e-11	999.999	140	11801.7	1680.84	3397.45	3.82535e-12	2.81066e-05	5.24684e-11	0.00537918	0.000792713	1.90346e-08	0.00536149	-2.7851e-15	0.0162011	0.0134674	0.0124	44.7277	91.9725	995974	-22297.9	17.05	-993457	0.999999	0.715253	1.3074e+15	-5.45238e+13	-2.14875e+12	2.35335e+09	-488624	-7.42602e+41	-3.08826e+40	3.37197e+37	-8.69334e+33	-0.000621901
	0.87	1.31528e-07	0.0062	0.01705	0.03038	0	1e-11	11	1000	140	16500	2350	4750	8.51138e-06	2.51189e-11	999.999	140	11801.7	1680.84	3397.45	-1.20449e-06	2.82254e-05	-1.65086e-05	0.005394	0.00079548	1.90325e-08	0.00535696	7.19606e-09	0.0161993	0.0134561	0.0124177	44.6048	91.7198	993238	-22207.3	17.05	-990728	0.999999	0.715253	1.30023e+15	-5.41525e+13	-2.13744e+12	2.34816e+09	-488624	-7.29038e+41	-3.03731e+40	3.32648e+37	-8.60214e+33	-0.000624201
	0.88	3.18556e-06	0.0062	0.01705	0.03038	0	1e-11	11	1000	140	16500	2350	4750	8.51138e-06	2.51189e-11	999.999	140	11801.7	1680.84	3397.45	-6.27491e-06	2.87256e-05	-8.57397e-05	0.005456	0.000807097	1.90236e-08	0.00533805	1.91899e-07	0.0161917	0.0134086	0.0124916	44.0979	90.6776	981951	-21833.6	17.05	-979469	0.999999	0.715253	1.27085e+15	-5.26336e+13	-2.09109e+12	2.32674e+09	-488624	-6.75232e+41	-2.83447e+40	3.144e+37	-8.23362e+33	-0.000633936
	0.895	1.51809e-05	0.0062	0.01705	0.03038	0	1e-11	11	1000	140	16500	2350	4750	8.51138e-06	2.51189e-11	999.999	140	11801.7	1680.84	3397.45	-1.39753e-05	2.94855e-05	-0.00019008	0.005549	0.000824642	1.90102e-08	0.00530981	9.27344e-07	0.0161803	0.0133376	0.0126022	43.3589	89.1578	965494	-21288.7	17.05	-963054	0.999999	0.715253	1.2286e+15	-5.04561e+13	-2.02434e+12	2.29551e+09	-488624	-6.02692e+41	-2.5589e+40	2.8923e+37	-7.7179e+33	-0.000648881
	0.9	2.11099e-05	0.0062	0.01705	0.03038	0	1e-11	11	1000	140	16500	2350	4750	8.51138e-06	2.51189e-11	999.999	140	11801.7	1680.84	3397.45	-1.65673e-05	2.97414e-05	-0.000224989	0.00558	0.000830523	1.90058e-08	0.00530042	1.29203e-06	0.0161765	0.013314	0.012639	43.118	88.6625	960130	-21111.1	17.05	-957703	0.999999	0.715253	1.21499e+15	-4.9756e+13	-2.0028e+12	2.28533e+09	-488624	-5.80491e+41	-2.47404e+40	2.81383e+37	-7.55523e+33	-0.000653956
	0.99	#NUM!	0.0062	0.01705	0.03038	0	1	11	1000	140	16500	2350	4750	8.51138e-06	2.51189e-11	0.00851131	0.00119158	4.14461e-07	5.90293e-08	1.19315e-07	#NUM!	#NUM!	#NUM!	0.006138	#NUM!	#NUM!	#NUM!	#NUM!	#NUM!	#NUM!	#NUM!	39.1982	80.6023	-0.667222	-0.00851191	0.000145118	0.685997	8.51131e-06	2.51189e-11	2.06478e-08	4.94053e-10	1.67035e-12	-1.07423e-13	-1.24311e-15	-3.13947e-28	-1.0494e-29	-1.12849e-31	-5.41697e-34	-1.29782e-05
	r	eq K1	a	b	c	w	h		K1	K2	K3	K4	K5	K6	K7	K1h	K2h	K3h	K4h	K5h	x	y	z	t	u4	v	s	a-(x+y+z+t+u)	b-(x+2y+u+v)	c-(z+2t+u+s)	w+(x+2y+z+2t+2u)	F	G	H	I	J	K	L	M	a	b	g	d	e	t3	t2	t1	t0	m
	1e-15	#NUM!	0.0062	0.01705	0.03038	0	1e-11	11	1000	140	16500	2350	4750	8.51138e-06	2.51189e-11	999.999	140	11801.7	1680.84	3397.45	#NUM!	#NUM!	#NUM!	6.2e-18	#NUM!	#NUM!	#NUM!	#NUM!	#NUM!	#NUM!	#NUM!	3.88062e+16	7.97963e+16	8.64117e+20	-2.86097e+19	17.05	-8.61933e+20	0.999999	0.715253	9.84143e+44	-6.08728e+43	-1.3758e+42	1.63982e+24	-488624	-5.55247e+131	-1.25493e+130	1.49575e+112	-4.45695e+93	-0.000170272
	1e-10	-9.62914e+20	0.0062	0.01705	0.03038	0	1e-11	11	1000	140	16500	2350	4750	8.51138e-06	2.51189e-11	999.999	140	11801.7	1680.84	3397.45	-2.94533e+09	2.44952e+09	-0.0464581	6.2e-13	0.0794493	-2295.41	-0.000743538	4.9581e+08	-1.95371e+09	-0.00186768	1.95371e+09	3.88062e+11	7.97963e+11	8641169404702202	-2.86097e+14	17.05	-8619330452610756	0.999999	0.715253	9.84143e+34	-6.08728e+33	-1.3758e+32	1.63982e+19	-488624	-5.55247e+101	-1.25493e+100	1.49575e+87	-4.45695e+73	-0.000170272
	1e-09	-9.62914e+18	0.0062	0.01705	0.03038	0	1e-11	11	1000	140	16500	2350	4750	8.51138e-06	2.51189e-11	999.999	140	11801.7	1680.84	3397.45	-2.94533e+08	2.44952e+08	-0.0464581	6.2e-12	0.0794493	-229.541	-0.000743538	4.9581e+07	-1.95371e+08	-0.00186768	1.95371e+08	3.88062e+10	7.97963e+10	864116940470220	-2.86097e+13	17.05	-8.61933e+14	0.999999	0.715253	9.84143e+32	-6.08728e+31	-1.3758e+30	1.63982e+18	-488624	-5.55247e+95	-1.25493e+94	1.49575e+82	-4.45695e+69	-0.000170272
	0.01	-95936.3	0.0062	0.01705	0.03038	0	1e-11	11	1000	140	16500	2350	4750	8.51138e-06	2.51189e-11	999.999	140	11801.7	1680.84	3397.45	-29.3825	24.4028	-0.0464341	6.2e-05	0.0792993	-2.28933e-05	-0.000742971	4.95297	-19.4853	-0.00186626	19.5354	3880.62	7979.63	8.64117e+07	-2.8503e+06	17.05	-8.61933e+07	0.999999	0.715253	9.84143e+18	-6.06442e+17	-1.37983e+16	1.64445e+11	-488624	-5.52312e+53	-1.25715e+52	1.49824e+47	-4.45836e+41	-0.000172968
	0.1	-927.487	0.0062	0.01705	0.03038	0	1e-11	11	1000	140	16500	2350	4750	8.51138e-06	2.51189e-11	999.999	140	11801.7	1680.84	3397.45	-2.87449	2.3577	-0.0462151	0.00062	0.077946	-2.23443e-06	-0.000737744	0.490637	-1.90181	-0.00185313	1.95183	388.062	797.963	8.64117e+06	-275420	17.05	-8.61933e+06	0.999999	0.715253	9.84143e+16	-5858718508047923	-1.41476e+14	1.68615e+10	-488624	-5.26082e+47	-1.27549e+46	1.52009e+42	-4.47519e+37	-0.000198831
	0.2	-223.064	0.0062	0.01705	0.03038	0	1e-11	11	1000	140	16500	2350	4750	8.51138e-06	2.51189e-11	999.999	140	11801.7	1680.84	3397.45	-1.40179	1.1336	-0.045966	0.00124	0.0764355	-1.08654e-06	-0.00073167	0.242681	-0.924798	-0.00183787	0.974799	194.031	398.981	4.32058e+06	-132371	17.05	-4.30967e+06	0.999999	0.715253	2.46036e+16	-1.40754e+15	-3.62708e+13	8.66239e+09	-488624	-7.77093e+45	-2.01935e+44	4.8218e+40	-2.81422e+36	-0.000231294
	0.3	-95.2484	0.0062	0.01705	0.03038	0	1e-11	11	1000	140	16500	2350	4750	8.51138e-06	2.51189e-11	999.999	140	11801.7	1680.84	3397.45	-0.910877	0.726017	-0.0457104	0.00186	0.0749175	-7.03791e-07	-0.000725296	0.159993	-0.599024	-0.00182186	0.649002	129.354	265.988	2.88039e+06	-84688.3	17.05	-2.87311e+06	0.999999	0.715253	1.09349e+16	-6.00177e+14	-1.6489e+13	5.92936e+09	-488624	-6.43382e+44	-1.79105e+43	6.43788e+39	-5.60452e+35	-0.000268327
	0.4	-51.4022	0.0062	0.01705	0.03038	0	1e-11	11	1000	140	16500	2350	4750	8.51138e-06	2.51189e-11	999.999	140	11801.7	1680.84	3397.45	-0.665405	0.522559	-0.0454481	0.00248	0.0733918	-5.1232e-07	-0.000718601	0.118622	-0.436055	-0.00180504	0.486009	97.0155	199.491	2.16029e+06	-60846.9	17.05	-2.15483e+06	0.999999	0.715253	6150892366181441	-3.23315e+14	-9.46431e+12	4.56285e+09	-488624	-1.07702e+44	-3.21159e+42	1.54723e+39	-1.79136e+35	-0.000310764
	0.5	-31.5148	0.0062	0.01705	0.03038	0	1e-11	11	1000	140	16500	2350	4750	8.51138e-06	2.51189e-11	999.999	140	11801.7	1680.84	3397.45	-0.518111	0.400755	-0.0451789	0.0031	0.0718578	-3.97359e-07	-0.000711561	0.0937765	-0.338207	-0.00178736	0.388137	77.6124	159.593	1.72823e+06	-46542	17.05	-1.72387e+06	0.999999	0.715253	3936571114356120	-1.97779e+14	-6.1667e+12	3.74294e+09	-488624	-2.64773e+43	-8.45972e+41	5.12904e+38	-7.42632e+34	-0.000359658
	0.6	-20.932	0.0062	0.01705	0.03038	0	1e-11	11	1000	140	16500	2350	4750	8.51138e-06	2.51189e-11	999.999	140	11801.7	1680.84	3397.45	-0.419906	0.319779	-0.0449025	0.00372	0.0703154	-3.2065e-07	-0.000704152	0.0771936	-0.272918	-0.00176875	0.322821	64.677	132.994	1.44019e+06	-37005.4	17.05	-1.43656e+06	0.999999	0.715253	2733729940525083	-1.30998e+14	-4.35046e+12	3.19634e+09	-488624	-8.28868e+42	-2.83963e+41	2.08306e+38	-3.63143e+34	-0.000416361
	0.7	-14.6835	0.0062	0.01705	0.03038	0	1e-11	11	1000	140	16500	2350	4750	8.51138e-06	2.51189e-11	999.999	140	11801.7	1680.84	3397.45	-0.349752	0.262135	-0.0446185	0.00434	0.0687639	-2.65798e-07	-0.000696343	0.0653316	-0.226231	-0.00174913	0.276107	55.4374	113.995	1.23445e+06	-30193.6	17.05	-1.23133e+06	0.999999	0.715253	2008454650181692	-9.15786e+13	-3.24033e+12	2.80591e+09	-488624	-3.06148e+42	-1.12592e+41	9.72951e+37	-1.99107e+34	-0.000482629
	0.8	-10.7141	0.0062	0.01705	0.03038	0	1e-11	11	1000	140	16500	2350	4750	8.51138e-06	2.51189e-11	999.999	140	11801.7	1680.84	3397.45	-0.297129	0.219073	-0.0443265	0.00496	0.0672031	-2.24605e-07	-0.000688104	0.0564196	-0.19117	-0.00172844	0.241017	48.5077	99.7453	1.08015e+06	-25084.7	17.05	-1.07742e+06	0.999999	0.715253	1.53772e+15	-6.65436e+13	-2.5101e+12	2.51308e+09	-488624	-1.27451e+42	-5.04019e+40	5.03284e+37	-1.18753e+34	-0.000560786
	0.9	-8.05188	0.0062	0.01705	0.03038	0	1e-11	11	1000	140	16500	2350	4750	8.51138e-06	2.51189e-11	999.999	140	11801.7	1680.84	3397.45	-0.256194	0.185735	-0.0440263	0.00558	0.0656323	-1.92515e-07	-0.000679398	0.0494737	-0.163857	-0.00170657	0.213673	43.118	88.6625	960130	-21111.1	17.05	-957703	0.999999	0.715253	1.21499e+15	-4.9756e+13	-2.0028e+12	2.28533e+09	-488624	-5.80491e+41	-2.47404e+40	2.81383e+37	-7.55523e+33	-0.000653956
	0.99	-6.34943	0.0062	0.01705	0.03038	0	1e-11	11	1000	140	16500	2350	4750	8.51138e-06	2.51189e-11	999.999	140	11801.7	1680.84	3397.45	-0.226418	0.161609	-0.0437486	0.006138	0.0642096	-1.69137e-07	-0.000671131	0.0444106	-0.143959	-0.0016858	0.193746	39.1982	80.6023	872845	-18221.3	17.05	-870639	0.999999	0.715253	1004124863370095	-3.90218e+13	-1.6672e+12	2.11969e+09	-488624	-3.03622e+41	-1.38767e+40	1.75749e+37	-5.25565e+33	-0.000754161
[truncated: 25 more columns]
