# Supplementary material for: Transfer of structural units through imine exchanges, in solution or without solvent: successive transiminations, stimuli (pH)-modulated covalent switches, and mathematical models
Source: Front Chem. 2026 Apr 13;13:1241625. doi: 10.3389/fchem.2025.1241625 (PMC13112204; doi:10.3389/fchem.2025.1241625)
Supplement: Supplementary file 1 [file Supplementaryfile1.zip › Supplementary Material/g-S1-St7-pH12.xlsx]

## Sheet: Feuil1
Influence of the pH										^							^
pH = 12	Step 7
Set S1		general approach			paper -> section 5.3.				Inputs: a, b, c, w, K1 to K5, pH, r
t3 ¹ 0, t2 ¹ 0
discr III < 0
			[A]in	[B]in	[C]in	[H2O]in	[H+]eq	pH													[AB]eq	[AB2]eq	[AC]eq	[AC2]eq	[ABC]eq	[BH+]eq	[CH+]eq	[A]eq	[B]eq	[C]eq	[H2O]eq
	r	eq K1	a	b	c	w	h		K1	K2	K3	K4	K5	K6	K7	K1h	K2h	K3h	K4h	K5h	x	y	z	t	u1	v	s	a-(x+y+z+t+u)	b-(x+2y+u+v)	c-(z+2t+u+s)	w+(x+2y+z+2t+2u)	F	G	H	I	J	K	L	M	a	b	g	d	e	t3	t2	t1	t0	m
	1e-06	#NUM!	0.0062	0.01705	0.03038	0	1e-12	12	1000	140	16500	2350	4750	8.51138e-06	2.51189e-11	1000	140	15868.3	2260.03	4568.14	#NUM!	#NUM!	#NUM!	6.2e-09	#NUM!	#NUM!	#NUM!	#NUM!	#NUM!	#NUM!	#NUM!	3.88062e+07	7.97963e+07	1.18862e+12	-3.8468e+10	17.05	-1.18643e+12	1	0.961713	2.50393e+27	-1.51626e+26	-3.34437e+24	2964613037250783	-656995	-8.56488e+78	-1.88912e+77	1.67461e+68	-3.71115e+58	-0.000162165
	1e-05	#NUM!	0.0062	0.01705	0.03038	0	1e-12	12	1000	140	16500	2350	4750	8.51138e-06	2.51189e-11	1000	140	15868.3	2260.03	4568.14	#NUM!	#NUM!	#NUM!	6.2e-08	#NUM!	#NUM!	#NUM!	#NUM!	#NUM!	#NUM!	#NUM!	3.88062e+06	7.97963e+06	1.18862e+11	-3.84679e+09	17.05	-1.18643e+11	1	0.961713	2.50393e+25	-1.51626e+24	-3.34437e+22	296462075191239	-656995	-8.56484e+72	-1.88913e+71	1.67462e+63	-3.71115e+54	-0.000162167
	0.0001	#NUM!	0.0062	0.01705	0.03038	0	1e-12	12	1000	140	16500	2350	4750	8.51138e-06	2.51189e-11	1000	140	15868.3	2260.03	4568.14	#NUM!	#NUM!	#NUM!	6.2e-07	#NUM!	#NUM!	#NUM!	#NUM!	#NUM!	#NUM!	#NUM!	388062	797963	1.18862e+10	-3.84666e+08	17.05	-1.18643e+10	1	0.961713	2.50393e+23	-1.51621e+22	-3.34446e+20	2.9647e+13	-656995	-8.56442e+66	-1.88916e+65	1.67464e+58	-3.71116e+50	-0.00016219
	0.001	#NUM!	0.0062	0.01705	0.03038	0	1e-12	12	1000	140	16500	2350	4750	8.51138e-06	2.51189e-11	1000	140	15868.3	2260.03	4568.14	#NUM!	#NUM!	#NUM!	6.2e-06	#NUM!	#NUM!	#NUM!	#NUM!	#NUM!	#NUM!	#NUM!	38806.2	79796.3	1.18862e+09	-3.84533e+07	17.05	-1.18643e+09	1	0.961713	2.50393e+21	-1.51568e+20	-3.34537e+18	2.96547e+12	-656995	-8.5603e+60	-1.88946e+59	1.67489e+53	-3.71127e+46	-0.000162416
	0.01	#NUM!	0.0062	0.01705	0.03038	0	1e-12	12	1000	140	16500	2350	4750	8.51138e-06	2.51189e-11	1000	140	15868.3	2260.03	4568.14	#NUM!	#NUM!	#NUM!	6.2e-05	#NUM!	#NUM!	#NUM!	#NUM!	#NUM!	#NUM!	#NUM!	3880.62	7979.63	1.18862e+08	-3.8321e+06	17.05	-1.18643e+08	1	0.961713	2.50393e+19	-1.51044e+18	-3.35441e+16	2.97318e+11	-656995	-8.5191e+54	-1.89249e+53	1.67741e+48	-3.71232e+42	-0.000164693
	0.1	#NUM!	0.0062	0.01705	0.03038	0	1e-12	12	1000	140	16500	2350	4750	8.51138e-06	2.51189e-11	1000	140	15868.3	2260.03	4568.14	#NUM!	#NUM!	#NUM!	0.00062	#NUM!	#NUM!	#NUM!	#NUM!	#NUM!	#NUM!	#NUM!	388.062	797.963	1.18862e+07	-369979	17.05	-1.18643e+07	1	0.961713	2.50393e+17	-1.45806e+16	-3.44149e+14	3.05033e+10	-656995	-8.11025e+48	-1.92012e+47	1.70182e+43	-3.72652e+38	-0.000188937
	0.2	#NUM!	0.0062	0.01705	0.03038	0	1e-12	12	1000	140	16500	2350	4750	8.51138e-06	2.51189e-11	1000	140	15868.3	2260.03	4568.14	#NUM!	#NUM!	#NUM!	0.00124	#NUM!	#NUM!	#NUM!	#NUM!	#NUM!	#NUM!	#NUM!	194.031	398.981	5.94308e+06	-177639	17.05	-5.93216e+06	1	0.961713	6.25982e+16	-3499651652419007	-88280916518964	1.56802e+10	-656995	-1.1973e+47	-3.03958e+45	5.39807e+41	-2.34376e+37	-0.00021934
	0.3	#NUM!	0.0062	0.01705	0.03038	0	1e-12	12	1000	140	16500	2350	4750	8.51138e-06	2.51189e-11	1000	140	15868.3	2260.03	4568.14	#NUM!	#NUM!	#NUM!	0.00186	#NUM!	#NUM!	#NUM!	#NUM!	#NUM!	#NUM!	#NUM!	129.354	265.988	3.96206e+06	-113526	17.05	-3.95478e+06	1	0.961713	2.78214e+16	-1.49073e+15	-4.01512e+13	1.07392e+10	-656995	-9.90729e+45	-2.69532e+44	7.20691e+40	-4.6687e+36	-0.000253985
	0.4	#NUM!	0.0062	0.01705	0.03038	0	1e-12	12	1000	140	16500	2350	4750	8.51138e-06	2.51189e-11	1000	140	15868.3	2260.03	4568.14	#NUM!	#NUM!	#NUM!	0.00248	#NUM!	#NUM!	#NUM!	#NUM!	#NUM!	#NUM!	#NUM!	97.0155	199.491	2.97154e+06	-81468.8	17.05	-2.96608e+06	1	0.961713	1.56496e+16	-8.02161e+14	-2.30537e+13	8.26872e+09	-656995	-1.65757e+45	-4.83137e+43	1.73193e+40	-1.49274e+36	-0.000293635
	0.5	#NUM!	0.0062	0.01705	0.03038	0	1e-12	12	1000	140	16500	2350	4750	8.51138e-06	2.51189e-11	1000	140	15868.3	2260.03	4568.14	#NUM!	#NUM!	#NUM!	0.0031	#NUM!	#NUM!	#NUM!	#NUM!	#NUM!	#NUM!	#NUM!	77.6124	159.593	2.37723e+06	-62234.8	17.05	-2.37287e+06	1	0.961713	1.00157e+16	-4.90102e+14	-1.50248e+13	6.78641e+09	-656995	-4.07287e+44	-1.27206e+43	5.74089e+39	-6.19088e+35	-0.000339254
	0.6	#NUM!	0.0062	0.01705	0.03038	0	1e-12	12	1000	140	16500	2350	4750	8.51138e-06	2.51189e-11	1000	140	15868.3	2260.03	4568.14	#NUM!	#NUM!	#NUM!	0.00372	#NUM!	#NUM!	#NUM!	#NUM!	#NUM!	#NUM!	#NUM!	64.677	132.994	1.98103e+06	-49412.2	17.05	-1.97739e+06	1	0.961713	6955356960531768	-3.24182e+14	-1.06012e+13	5.7982e+09	-656995	-1.2744e+44	-4.26751e+42	2.33133e+39	-3.0288e+35	-0.000392074
	0.7	#NUM!	0.0062	0.01705	0.03038	0	1e-12	12	1000	140	16500	2350	4750	8.51138e-06	2.51189e-11	1000	140	15868.3	2260.03	4568.14	#NUM!	#NUM!	#NUM!	0.00434	#NUM!	#NUM!	#NUM!	#NUM!	#NUM!	#NUM!	#NUM!	55.4374	113.995	1.69802e+06	-40253.1	17.05	-1.6949e+06	1	0.961713	5110058175084566	-2.26296e+14	-7.89651e+12	5.09234e+09	-656995	-4.70506e+43	-1.69098e+42	1.0888e+39	-1.66159e+35	-0.000453694
	0.8	#NUM!	0.0062	0.01705	0.03038	0	1e-12	12	1000	140	16500	2350	4750	8.51138e-06	2.51189e-11	1000	140	15868.3	2260.03	4568.14	#NUM!	#NUM!	#NUM!	0.00496	#NUM!	#NUM!	#NUM!	#NUM!	#NUM!	#NUM!	#NUM!	48.5077	99.7453	1.48577e+06	-33383.8	17.05	-1.48304e+06	1	0.961713	3912388290299118	-1.64164e+14	-6.11682e+12	4.56295e+09	-656995	-1.95802e+43	-7.56406e+41	5.63137e+38	-9.91639e+34	-0.000526218
	0.9	#NUM!	0.0062	0.01705	0.03038	0	1e-12	12	1000	140	16500	2350	4750	8.51138e-06	2.51189e-11	1000	140	15868.3	2260.03	4568.14	#NUM!	#NUM!	#NUM!	0.00558	#NUM!	#NUM!	#NUM!	#NUM!	#NUM!	#NUM!	#NUM!	43.118	88.6625	1.32069e+06	-28041	17.05	-1.31826e+06	1	0.961713	3.09127e+15	-1.22525e+14	-4.88008e+12	4.1512e+09	-656995	-8.91547e+42	-3.70982e+41	3.14803e+38	-6.31331e+34	-0.00061247
	0.99	#NUM!	0.0062	0.01705	0.03038	0	1e-12	12	1000	140	16500	2350	4750	8.51138e-06	2.51189e-11	1000	140	15868.3	2260.03	4568.14	#NUM!	#NUM!	#NUM!	0.006138	#NUM!	#NUM!	#NUM!	#NUM!	#NUM!	#NUM!	#NUM!	39.1982	80.6023	1.20062e+06	-24155.4	17.05	-1.19842e+06	1	0.961713	2554768396889539	-9.59155e+13	-4.06167e+12	3.85174e+09	-656995	-4.6624e+42	-2.07908e+41	1.96595e+38	-4.39466e+34	-0.000704997
	r	eq K1	a	b	c	w	h		K1	K2	K3	K4	K5	K6	K7	K1h	K2h	K3h	K4h	K5h	x	y	z	t	u2	v	s	a-(x+y+z+t+u)	b-(x+2y+u+v)	c-(z+2t+u+s)	w+(x+2y+z+2t+2u)	F	G	H	I	J	K	L	M	a	b	g	d	e	t3	t2	t1	t0	m
	1e-09	0.105705	0.0062	0.01705	0.03038	0	1e-12	12	1000	140	16500	2350	4750	8.51138e-06	2.51189e-11	1000	140	15868.3	2260.03	4568.14	9.39376e-09	7.62354e-15	2.65601e-07	6.2e-12	4.43229e-13	2.0032e-09	0.00116313	0.00619972	0.01705	0.0292166	2.75008e-07	3.88062e+10	7.97963e+10	1.18862e+15	-3.8468e+13	17.05	-1.18643e+15	1	0.961713	2.50393e+33	-1.51626e+32	-3.34436e+30	2.96461e+18	-656995	-8.56488e+96	-1.88912e+95	1.67461e+83	-3.71115e+70	-0.000162165
	1e-07	#NUM!	0.0062	0.01705	0.03038	0	1e-12	12	1000	140	16500	2350	4750	8.51138e-06	2.51189e-11	1000	140	15868.3	2260.03	4568.14	#NUM!	#NUM!	#NUM!	6.2e-10	#NUM!	#NUM!	#NUM!	#NUM!	#NUM!	#NUM!	#NUM!	3.88062e+08	7.97963e+08	1.18862e+13	-3.8468e+11	17.05	-1.18643e+13	1	0.961713	2.50393e+29	-1.51626e+28	-3.34436e+26	2.96461e+16	-656995	-8.56488e+84	-1.88912e+83	1.67461e+73	-3.71115e+62	-0.000162165
	1e-06	#NUM!	0.0062	0.01705	0.03038	0	1e-12	12	1000	140	16500	2350	4750	8.51138e-06	2.51189e-11	1000	140	15868.3	2260.03	4568.14	#NUM!	#NUM!	#NUM!	6.2e-09	#NUM!	#NUM!	#NUM!	#NUM!	#NUM!	#NUM!	#NUM!	3.88062e+07	7.97963e+07	1.18862e+12	-3.8468e+10	17.05	-1.18643e+12	1	0.961713	2.50393e+27	-1.51626e+26	-3.34437e+24	2964613037250783	-656995	-8.56488e+78	-1.88912e+77	1.67461e+68	-3.71115e+58	-0.000162165
	1e-05	#NUM!	0.0062	0.01705	0.03038	0	1e-12	12	1000	140	16500	2350	4750	8.51138e-06	2.51189e-11	1000	140	15868.3	2260.03	4568.14	#NUM!	#NUM!	#NUM!	6.2e-08	#NUM!	#NUM!	#NUM!	#NUM!	#NUM!	#NUM!	#NUM!	3.88062e+06	7.97963e+06	1.18862e+11	-3.84679e+09	17.05	-1.18643e+11	1	0.961713	2.50393e+25	-1.51626e+24	-3.34437e+22	296462075191239	-656995	-8.56484e+72	-1.88913e+71	1.67462e+63	-3.71115e+54	-0.000162167
	0.0001	#NUM!	0.0062	0.01705	0.03038	0	1e-12	12	1000	140	16500	2350	4750	8.51138e-06	2.51189e-11	1000	140	15868.3	2260.03	4568.14	#NUM!	#NUM!	#NUM!	6.2e-07	#NUM!	#NUM!	#NUM!	#NUM!	#NUM!	#NUM!	#NUM!	388062	797963	1.18862e+10	-3.84666e+08	17.05	-1.18643e+10	1	0.961713	2.50393e+23	-1.51621e+22	-3.34446e+20	2.9647e+13	-656995	-8.56442e+66	-1.88916e+65	1.67464e+58	-3.71116e+50	-0.00016219
	0.001	#NUM!	0.0062	0.01705	0.03038	0	1e-12	12	1000	140	16500	2350	4750	8.51138e-06	2.51189e-11	1000	140	15868.3	2260.03	4568.14	#NUM!	#NUM!	#NUM!	6.2e-06	#NUM!	#NUM!	#NUM!	#NUM!	#NUM!	#NUM!	#NUM!	38806.2	79796.3	1.18862e+09	-3.84533e+07	17.05	-1.18643e+09	1	0.961713	2.50393e+21	-1.51568e+20	-3.34537e+18	2.96547e+12	-656995	-8.5603e+60	-1.88946e+59	1.67489e+53	-3.71127e+46	-0.000162416
	0.01	#NUM!	0.0062	0.01705	0.03038	0	1e-12	12	1000	140	16500	2350	4750	8.51138e-06	2.51189e-11	1000	140	15868.3	2260.03	4568.14	#NUM!	#NUM!	#NUM!	6.2e-05	#NUM!	#NUM!	#NUM!	#NUM!	#NUM!	#NUM!	#NUM!	3880.62	7979.63	1.18862e+08	-3.8321e+06	17.05	-1.18643e+08	1	0.961713	2.50393e+19	-1.51044e+18	-3.35441e+16	2.97318e+11	-656995	-8.5191e+54	-1.89249e+53	1.67741e+48	-3.71232e+42	-0.000164693
	0.1	#NUM!	0.0062	0.01705	0.03038	0	1e-12	12	1000	140	16500	2350	4750	8.51138e-06	2.51189e-11	1000	140	15868.3	2260.03	4568.14	#NUM!	#NUM!	#NUM!	0.00062	#NUM!	#NUM!	#NUM!	#NUM!	#NUM!	#NUM!	#NUM!	388.062	797.963	1.18862e+07	-369979	17.05	-1.18643e+07	1	0.961713	2.50393e+17	-1.45806e+16	-3.44149e+14	3.05033e+10	-656995	-8.11025e+48	-1.92012e+47	1.70182e+43	-3.72652e+38	-0.000188937
	0.2	#NUM!	0.0062	0.01705	0.03038	0	1e-12	12	1000	140	16500	2350	4750	8.51138e-06	2.51189e-11	1000	140	15868.3	2260.03	4568.14	#NUM!	#NUM!	#NUM!	0.00124	#NUM!	#NUM!	#NUM!	#NUM!	#NUM!	#NUM!	#NUM!	194.031	398.981	5.94308e+06	-177639	17.05	-5.93216e+06	1	0.961713	6.25982e+16	-3499651652419007	-88280916518964	1.56802e+10	-656995	-1.1973e+47	-3.03958e+45	5.39807e+41	-2.34376e+37	-0.00021934
	0.3	#NUM!	0.0062	0.01705	0.03038	0	1e-12	12	1000	140	16500	2350	4750	8.51138e-06	2.51189e-11	1000	140	15868.3	2260.03	4568.14	#NUM!	#NUM!	#NUM!	0.00186	#NUM!	#NUM!	#NUM!	#NUM!	#NUM!	#NUM!	#NUM!	129.354	265.988	3.96206e+06	-113526	17.05	-3.95478e+06	1	0.961713	2.78214e+16	-1.49073e+15	-4.01512e+13	1.07392e+10	-656995	-9.90729e+45	-2.69532e+44	7.20691e+40	-4.6687e+36	-0.000253985
	0.4	#NUM!	0.0062	0.01705	0.03038	0	1e-12	12	1000	140	16500	2350	4750	8.51138e-06	2.51189e-11	1000	140	15868.3	2260.03	4568.14	#NUM!	#NUM!	#NUM!	0.00248	#NUM!	#NUM!	#NUM!	#NUM!	#NUM!	#NUM!	#NUM!	97.0155	199.491	2.97154e+06	-81468.8	17.05	-2.96608e+06	1	0.961713	1.56496e+16	-8.02161e+14	-2.30537e+13	8.26872e+09	-656995	-1.65757e+45	-4.83137e+43	1.73193e+40	-1.49274e+36	-0.000293635
	0.5	#NUM!	0.0062	0.01705	0.03038	0	1e-12	12	1000	140	16500	2350	4750	8.51138e-06	2.51189e-11	1000	140	15868.3	2260.03	4568.14	#NUM!	#NUM!	#NUM!	0.0031	#NUM!	#NUM!	#NUM!	#NUM!	#NUM!	#NUM!	#NUM!	77.6124	159.593	2.37723e+06	-62234.8	17.05	-2.37287e+06	1	0.961713	1.00157e+16	-4.90102e+14	-1.50248e+13	6.78641e+09	-656995	-4.07287e+44	-1.27206e+43	5.74089e+39	-6.19088e+35	-0.000339254
	0.6	#NUM!	0.0062	0.01705	0.03038	0	1e-12	12	1000	140	16500	2350	4750	8.51138e-06	2.51189e-11	1000	140	15868.3	2260.03	4568.14	#NUM!	#NUM!	#NUM!	0.00372	#NUM!	#NUM!	#NUM!	#NUM!	#NUM!	#NUM!	#NUM!	64.677	132.994	1.98103e+06	-49412.2	17.05	-1.97739e+06	1	0.961713	6955356960531768	-3.24182e+14	-1.06012e+13	5.7982e+09	-656995	-1.2744e+44	-4.26751e+42	2.33133e+39	-3.0288e+35	-0.000392074
	0.7	#NUM!	0.0062	0.01705	0.03038	0	1e-12	12	1000	140	16500	2350	4750	8.51138e-06	2.51189e-11	1000	140	15868.3	2260.03	4568.14	#NUM!	#NUM!	#NUM!	0.00434	#NUM!	#NUM!	#NUM!	#NUM!	#NUM!	#NUM!	#NUM!	55.4374	113.995	1.69802e+06	-40253.1	17.05	-1.6949e+06	1	0.961713	5110058175084566	-2.26296e+14	-7.89651e+12	5.09234e+09	-656995	-4.70506e+43	-1.69098e+42	1.0888e+39	-1.66159e+35	-0.000453694
	0.8	#NUM!	0.0062	0.01705	0.03038	0	1e-12	12	1000	140	16500	2350	4750	8.51138e-06	2.51189e-11	1000	140	15868.3	2260.03	4568.14	#NUM!	#NUM!	#NUM!	0.00496	#NUM!	#NUM!	#NUM!	#NUM!	#NUM!	#NUM!	#NUM!	48.5077	99.7453	1.48577e+06	-33383.8	17.05	-1.48304e+06	1	0.961713	3912388290299118	-1.64164e+14	-6.11682e+12	4.56295e+09	-656995	-1.95802e+43	-7.56406e+41	5.63137e+38	-9.91639e+34	-0.000526218
	0.9	#NUM!	0.0062	0.01705	0.03038	0	1e-12	12	1000	140	16500	2350	4750	8.51138e-06	2.51189e-11	1000	140	15868.3	2260.03	4568.14	#NUM!	#NUM!	#NUM!	0.00558	#NUM!	#NUM!	#NUM!	#NUM!	#NUM!	#NUM!	#NUM!	43.118	88.6625	1.32069e+06	-28041	17.05	-1.31826e+06	1	0.961713	3.09127e+15	-1.22525e+14	-4.88008e+12	4.1512e+09	-656995	-8.91547e+42	-3.70982e+41	3.14803e+38	-6.31331e+34	-0.00061247
	0.99	#NUM!	0.0062	0.01705	0.03038	0	1e-12	12	1000	140	16500	2350	4750	8.51138e-06	2.51189e-11	1000	140	15868.3	2260.03	4568.14	#NUM!	#NUM!	#NUM!	0.006138	#NUM!	#NUM!	#NUM!	#NUM!	#NUM!	#NUM!	#NUM!	39.1982	80.6023	1.20062e+06	-24155.4	17.05	-1.19842e+06	1	0.961713	2554768396889539	-9.59155e+13	-4.06167e+12	3.85174e+09	-656995	-4.6624e+42	-2.07908e+41	1.96595e+38	-4.39466e+34	-0.000704997
	r	eq K1	a	b	c	w	h		K1	K2	K3	K4	K5	K6	K7	K1h	K2h	K3h	K4h	K5h	x	y	z	t	u3	v	s	a-(x+y+z+t+u)	b-(x+2y+u+v)	c-(z+2t+u+s)	w+(x+2y+z+2t+2u)	F	G	H	I	J	K	L	M	a	b	g	d	e	t3	t2	t1	t0	m
	0.001	#NUM!	0.0062	0.01705	0.03038	0	1e-12	12	1000	140	16500	2350	4750	8.51138e-06	2.51189e-11	1000	140	15868.3	2260.03	4568.14	#NUM!	#NUM!	#NUM!	6.2e-06	#NUM!	#NUM!	#NUM!	#NUM!	#NUM!	#NUM!	#NUM!	38806.2	79796.3	1.18862e+09	-3.84533e+07	17.05	-1.18643e+09	1	0.961713	2.50393e+21	-1.51568e+20	-3.34537e+18	2.96547e+12	-656995	-8.5603e+60	-1.88946e+59	1.67489e+53	-3.71127e+46	-0.000162416
	0.1	#NUM!	0.0062	0.01705	0.03038	0	1e-12	12	1000	140	16500	2350	4750	8.51138e-06	2.51189e-11	1000	140	15868.3	2260.03	4568.14	#NUM!	#NUM!	#NUM!	0.00062	#NUM!	#NUM!	#NUM!	#NUM!	#NUM!	#NUM!	#NUM!	388.062	797.963	1.18862e+07	-369979	17.05	-1.18643e+07	1	0.961713	2.50393e+17	-1.45806e+16	-3.44149e+14	3.05033e+10	-656995	-8.11025e+48	-1.92012e+47	1.70182e+43	-3.72652e+38	-0.000188937
	0.2	#NUM!	0.0062	0.01705	0.03038	0	1e-12	12	1000	140	16500	2350	4750	8.51138e-06	2.51189e-11	1000	140	15868.3	2260.03	4568.14	#NUM!	#NUM!	#NUM!	0.00124	#NUM!	#NUM!	#NUM!	#NUM!	#NUM!	#NUM!	#NUM!	194.031	398.981	5.94308e+06	-177639	17.05	-5.93216e+06	1	0.961713	6.25982e+16	-3499651652419007	-88280916518964	1.56802e+10	-656995	-1.1973e+47	-3.03958e+45	5.39807e+41	-2.34376e+37	-0.00021934
	0.3	#NUM!	0.0062	0.01705	0.03038	0	1e-12	12	1000	140	16500	2350	4750	8.51138e-06	2.51189e-11	1000	140	15868.3	2260.03	4568.14	#NUM!	#NUM!	#NUM!	0.00186	#NUM!	#NUM!	#NUM!	#NUM!	#NUM!	#NUM!	#NUM!	129.354	265.988	3.96206e+06	-113526	17.05	-3.95478e+06	1	0.961713	2.78214e+16	-1.49073e+15	-4.01512e+13	1.07392e+10	-656995	-9.90729e+45	-2.69532e+44	7.20691e+40	-4.6687e+36	-0.000253985
	0.4	#NUM!	0.0062	0.01705	0.03038	0	1e-12	12	1000	140	16500	2350	4750	8.51138e-06	2.51189e-11	1000	140	15868.3	2260.03	4568.14	#NUM!	#NUM!	#NUM!	0.00248	#NUM!	#NUM!	#NUM!	#NUM!	#NUM!	#NUM!	#NUM!	97.0155	199.491	2.97154e+06	-81468.8	17.05	-2.96608e+06	1	0.961713	1.56496e+16	-8.02161e+14	-2.30537e+13	8.26872e+09	-656995	-1.65757e+45	-4.83137e+43	1.73193e+40	-1.49274e+36	-0.000293635
	0.5	#NUM!	0.0062	0.01705	0.03038	0	1e-12	12	1000	140	16500	2350	4750	8.51138e-06	2.51189e-11	1000	140	15868.3	2260.03	4568.14	#NUM!	#NUM!	#NUM!	0.0031	#NUM!	#NUM!	#NUM!	#NUM!	#NUM!	#NUM!	#NUM!	77.6124	159.593	2.37723e+06	-62234.8	17.05	-2.37287e+06	1	0.961713	1.00157e+16	-4.90102e+14	-1.50248e+13	6.78641e+09	-656995	-4.07287e+44	-1.27206e+43	5.74089e+39	-6.19088e+35	-0.000339254
	0.6	#NUM!	0.0062	0.01705	0.03038	0	1e-12	12	1000	140	16500	2350	4750	8.51138e-06	2.51189e-11	1000	140	15868.3	2260.03	4568.14	#NUM!	#NUM!	#NUM!	0.00372	#NUM!	#NUM!	#NUM!	#NUM!	#NUM!	#NUM!	#NUM!	64.677	132.994	1.98103e+06	-49412.2	17.05	-1.97739e+06	1	0.961713	6955356960531768	-3.24182e+14	-1.06012e+13	5.7982e+09	-656995	-1.2744e+44	-4.26751e+42	2.33133e+39	-3.0288e+35	-0.000392074
	0.7	#NUM!	0.0062	0.01705	0.03038	0	1e-12	12	1000	140	16500	2350	4750	8.51138e-06	2.51189e-11	1000	140	15868.3	2260.03	4568.14	#NUM!	#NUM!	#NUM!	0.00434	#NUM!	#NUM!	#NUM!	#NUM!	#NUM!	#NUM!	#NUM!	55.4374	113.995	1.69802e+06	-40253.1	17.05	-1.6949e+06	1	0.961713	5110058175084566	-2.26296e+14	-7.89651e+12	5.09234e+09	-656995	-4.70506e+43	-1.69098e+42	1.0888e+39	-1.66159e+35	-0.000453694
	0.8	#NUM!	0.0062	0.01705	0.03038	0	1e-12	12	1000	140	16500	2350	4750	8.51138e-06	2.51189e-11	1000	140	15868.3	2260.03	4568.14	#NUM!	#NUM!	#NUM!	0.00496	#NUM!	#NUM!	#NUM!	#NUM!	#NUM!	#NUM!	#NUM!	48.5077	99.7453	1.48577e+06	-33383.8	17.05	-1.48304e+06	1	0.961713	3912388290299118	-1.64164e+14	-6.11682e+12	4.56295e+09	-656995	-1.95802e+43	-7.56406e+41	5.63137e+38	-9.91639e+34	-0.000526218
	0.9	#NUM!	0.0062	0.01705	0.03038	0	1e-12	12	1000	140	16500	2350	4750	8.51138e-06	2.51189e-11	1000	140	15868.3	2260.03	4568.14	#NUM!	#NUM!	#NUM!	0.00558	#NUM!	#NUM!	#NUM!	#NUM!	#NUM!	#NUM!	#NUM!	43.118	88.6625	1.32069e+06	-28041	17.05	-1.31826e+06	1	0.961713	3.09127e+15	-1.22525e+14	-4.88008e+12	4.1512e+09	-656995	-8.91547e+42	-3.70982e+41	3.14803e+38	-6.31331e+34	-0.00061247
	1	#NUM!	0.0062	0.01705	0.03038	0	1e-12	12	1000	140	16500	2350	4750	8.51138e-06	2.51189e-11	1000	140	15868.3	2260.03	4568.14	#NUM!	#NUM!	#NUM!	0.0062	#NUM!	#NUM!	#NUM!	#NUM!	#NUM!	#NUM!	#NUM!	38.8062	79.7963	1.18862e+06	-23766.8	17.05	-1.18643e+06	1	0.961713	2.50393e+15	-9.34248e+13	-3.98358e+12	3.8218e+09	-656995	-4.35123e+42	-1.95562e+41	1.8707e+38	-4.23071e+34	-0.000716312
	r	eq K1	a	b	c	w	h		K1	K2	K3	K4	K5	K6	K7	K1h	K2h	K3h	K4h	K5h	x	y	z	t	u4	v	s	a-(x+y+z+t+u)	b-(x+2y+u+v)	c-(z+2t+u+s)	w+(x+2y+z+2t+2u)	F	G	H	I	J	K	L	M	a	b	g	d	e	t3	t2	t1	t0	m
	0.0005	#NUM!	0.0062	0.01705	0.03038	0	1e-12	12	1000	140	16500	2350	4750	8.51138e-06	2.51189e-11	1000	140	15868.3	2260.03	4568.14	#NUM!	#NUM!	#NUM!	3.1e-06	#NUM!	#NUM!	#NUM!	#NUM!	#NUM!	#NUM!	#NUM!	77612.4	159593	2.37723e+09	-7.69214e+07	17.05	-2.37287e+09	1	0.961713	1.00157e+22	-6.06389e+20	-1.33795e+19	5.93008e+12	-656995	-5.48006e+62	-1.20915e+61	5.35921e+54	-5.93794e+47	-0.00016229
	0.1	#NUM!	0.0062	0.01705	0.03038	0	1e-12	12	1000	140	16500	2350	4750	8.51138e-06	2.51189e-11	1000	140	15868.3	2260.03	4568.14	#NUM!	#NUM!	#NUM!	0.00062	#NUM!	#NUM!	#NUM!	#NUM!	#NUM!	#NUM!	#NUM!	388.062	797.963	1.18862e+07	-369979	17.05	-1.18643e+07	1	0.961713	2.50393e+17	-1.45806e+16	-3.44149e+14	3.05033e+10	-656995	-8.11025e+48	-1.92012e+47	1.70182e+43	-3.72652e+38	-0.000188937
	0.2	#NUM!	0.0062	0.01705	0.03038	0	1e-12	12	1000	140	16500	2350	4750	8.51138e-06	2.51189e-11	1000	140	15868.3	2260.03	4568.14	#NUM!	#NUM!	#NUM!	0.00124	#NUM!	#NUM!	#NUM!	#NUM!	#NUM!	#NUM!	#NUM!	194.031	398.981	5.94308e+06	-177639	17.05	-5.93216e+06	1	0.961713	6.25982e+16	-3499651652419007	-88280916518964	1.56802e+10	-656995	-1.1973e+47	-3.03958e+45	5.39807e+41	-2.34376e+37	-0.00021934
	0.3	#NUM!	0.0062	0.01705	0.03038	0	1e-12	12	1000	140	16500	2350	4750	8.51138e-06	2.51189e-11	1000	140	15868.3	2260.03	4568.14	#NUM!	#NUM!	#NUM!	0.00186	#NUM!	#NUM!	#NUM!	#NUM!	#NUM!	#NUM!	#NUM!	129.354	265.988	3.96206e+06	-113526	17.05	-3.95478e+06	1	0.961713	2.78214e+16	-1.49073e+15	-4.01512e+13	1.07392e+10	-656995	-9.90729e+45	-2.69532e+44	7.20691e+40	-4.6687e+36	-0.000253985
	0.4	#NUM!	0.0062	0.01705	0.03038	0	1e-12	12	1000	140	16500	2350	4750	8.51138e-06	2.51189e-11	1000	140	15868.3	2260.03	4568.14	#NUM!	#NUM!	#NUM!	0.00248	#NUM!	#NUM!	#NUM!	#NUM!	#NUM!	#NUM!	#NUM!	97.0155	199.491	2.97154e+06	-81468.8	17.05	-2.96608e+06	1	0.961713	1.56496e+16	-8.02161e+14	-2.30537e+13	8.26872e+09	-656995	-1.65757e+45	-4.83137e+43	1.73193e+40	-1.49274e+36	-0.000293635
	0.5	#NUM!	0.0062	0.01705	0.03038	0	1e-12	12	1000	140	16500	2350	4750	8.51138e-06	2.51189e-11	1000	140	15868.3	2260.03	4568.14	#NUM!	#NUM!	#NUM!	0.0031	#NUM!	#NUM!	#NUM!	#NUM!	#NUM!	#NUM!	#NUM!	77.6124	159.593	2.37723e+06	-62234.8	17.05	-2.37287e+06	1	0.961713	1.00157e+16	-4.90102e+14	-1.50248e+13	6.78641e+09	-656995	-4.07287e+44	-1.27206e+43	5.74089e+39	-6.19088e+35	-0.000339254
	0.6	#NUM!	0.0062	0.01705	0.03038	0	1e-12	12	1000	140	16500	2350	4750	8.51138e-06	2.51189e-11	1000	140	15868.3	2260.03	4568.14	#NUM!	#NUM!	#NUM!	0.00372	#NUM!	#NUM!	#NUM!	#NUM!	#NUM!	#NUM!	#NUM!	64.677	132.994	1.98103e+06	-49412.2	17.05	-1.97739e+06	1	0.961713	6955356960531768	-3.24182e+14	-1.06012e+13	5.7982e+09	-656995	-1.2744e+44	-4.26751e+42	2.33133e+39	-3.0288e+35	-0.000392074
	0.7	#NUM!	0.0062	0.01705	0.03038	0	1e-12	12	1000	140	16500	2350	4750	8.51138e-06	2.51189e-11	1000	140	15868.3	2260.03	4568.14	#NUM!	#NUM!	#NUM!	0.00434	#NUM!	#NUM!	#NUM!	#NUM!	#NUM!	#NUM!	#NUM!	55.4374	113.995	1.69802e+06	-40253.1	17.05	-1.6949e+06	1	0.961713	5110058175084566	-2.26296e+14	-7.89651e+12	5.09234e+09	-656995	-4.70506e+43	-1.69098e+42	1.0888e+39	-1.66159e+35	-0.000453694
	0.8	#NUM!	0.0062	0.01705	0.03038	0	1e-12	12	1000	140	16500	2350	4750	8.51138e-06	2.51189e-11	1000	140	15868.3	2260.03	4568.14	#NUM!	#NUM!	#NUM!	0.00496	#NUM!	#NUM!	#NUM!	#NUM!	#NUM!	#NUM!	#NUM!	48.5077	99.7453	1.48577e+06	-33383.8	17.05	-1.48304e+06	1	0.961713	3912388290299118	-1.64164e+14	-6.11682e+12	4.56295e+09	-656995	-1.95802e+43	-7.56406e+41	5.63137e+38	-9.91639e+34	-0.000526218
	0.9	#NUM!	0.0062	0.01705	0.03038	0	1e-12	12	1000	140	16500	2350	4750	8.51138e-06	2.51189e-11	1000	140	15868.3	2260.03	4568.14	#NUM!	#NUM!	#NUM!	0.00558	#NUM!	#NUM!	#NUM!	#NUM!	#NUM!	#NUM!	#NUM!	43.118	88.6625	1.32069e+06	-28041	17.05	-1.31826e+06	1	0.961713	3.09127e+15	-1.22525e+14	-4.88008e+12	4.1512e+09	-656995	-8.91547e+42	-3.70982e+41	3.14803e+38	-6.31331e+34	-0.00061247
	0.99	#NUM!	0.0062	0.01705	0.03038	0	1e-12	12	1000	140	16500	2350	4750	8.51138e-06	2.51189e-11	1000	140	15868.3	2260.03	4568.14	#NUM!	#NUM!	#NUM!	0.006138	#NUM!	#NUM!	#NUM!	#NUM!	#NUM!	#NUM!	#NUM!	39.1982	80.6023	1.20062e+06	-24155.4	17.05	-1.19842e+06	1	0.961713	2554768396889539	-9.59155e+13	-4.06167e+12	3.85174e+09	-656995	-4.6624e+42	-2.07908e+41	1.96595e+38	-4.39466e+34	-0.000704997
t3 ¹ 0, t2 ¹ 0
discr III > 0
			[A]in	[B]in	[C]in	[H2O]in															[AB]eq	[AB2]eq	[AC]eq	[AC2]eq	[ABC]eq			[A]eq	[B]eq	[C]eq	[H2O]eq
	r	eq K1	a	b	c	w	h		K1	K2	K3	K4	K5	K6	K7	K1h	K2h	K3h	K4h	K5h	x	y	z	t	u1	v	s	a-(x+y+z+t+u)	b-(x+2y+u+v)	c-(z+2t+u+s)	w+(x+2y+z+2t+2u)	F	G	H	I	J	K	L	M	a	b	g	d	e	t3	t2	t1	t0	m
	1e-12	#NUM!	0.0062	0.01705	0.03038	0	1e-12	12	1000	140	16500	2350	4750	8.51138e-06	2.51189e-11	1000	140	15868.3	2260.03	4568.14	#NUM!	#NUM!	#NUM!	6.2e-15	#NUM!	#NUM!	#NUM!	#NUM!	#NUM!	#NUM!	#NUM!	3.88062e+13	7.97963e+13	1.18862e+18	-3.8468e+16	17.05	-1.18643e+18	1	0.961713	2.50393e+39	-1.51626e+38	-3.34436e+36	2.96461e+21	-656995	-8.56488e+114	-1.88912e+113	1.67461e+98	-3.71115e+82	-0.000162165
	1e-10	#NUM!	0.0062	0.01705	0.03038	0	1e-12	12	1000	140	16500	2350	4750	8.51138e-06	2.51189e-11	1000	140	15868.3	2260.03	4568.14	#NUM!	#NUM!	#NUM!	6.2e-13	#NUM!	#NUM!	#NUM!	#NUM!	#NUM!	#NUM!	#NUM!	3.88062e+11	7.97963e+11	1.18862e+16	-3.8468e+14	17.05	-1.18643e+16	1	0.961713	2.50393e+35	-1.51626e+34	-3.34436e+32	2.96461e+19	-656995	-8.56488e+102	-1.88912e+101	1.67461e+88	-3.71115e+74	-0.000162165
	1e-09	#NUM!	0.0062	0.01705	0.03038	0	1e-12	12	1000	140	16500	2350	4750	8.51138e-06	2.51189e-11	1000	140	15868.3	2260.03	4568.14	#NUM!	#NUM!	#NUM!	6.2e-12	#NUM!	#NUM!	#NUM!	#NUM!	#NUM!	#NUM!	#NUM!	3.88062e+10	7.97963e+10	1.18862e+15	-3.8468e+13	17.05	-1.18643e+15	1	0.961713	2.50393e+33	-1.51626e+32	-3.34436e+30	2.96461e+18	-656995	-8.56488e+96	-1.88912e+95	1.67461e+83	-3.71115e+70	-0.000162165
	0.1	276.65	0.0062	0.01705	0.03038	0	1e-12	12	1000	140	16500	2350	4750	8.51138e-06	2.51189e-11	1000	140	15868.3	2260.03	4568.14	-0.713209	0.127071	0.0493925	0.00062	-0.0180956	5.80648e-08	-8.25797e-05	0.560421	0.494212	-0.00207431	-0.444625	388.062	797.963	1.18862e+07	-369979	17.05	-1.18643e+07	1	0.961713	2.50393e+17	-1.45806e+16	-3.44149e+14	3.05033e+10	-656995	-8.11025e+48	-1.92012e+47	1.70182e+43	-3.72652e+38	-0.000188937
	0.2	74.3544	0.0062	0.01705	0.03038	0	1e-12	12	1000	140	16500	2350	4750	8.51138e-06	2.51189e-11	1000	140	15868.3	2260.03	4568.14	-0.372523	0.0700659	0.0491341	0.00124	-0.0190028	3.15395e-08	-8.54279e-05	0.277286	0.268444	-0.00214585	-0.218783	194.031	398.981	5.94308e+06	-177639	17.05	-5.93216e+06	1	0.961713	6.25982e+16	-3499651652419007	-88280916518964	1.56802e+10	-656995	-1.1973e+47	-3.03958e+45	5.39807e+41	-2.34376e+37	-0.00021934
	0.3	35.2749	0.0062	0.01705	0.03038	0	1e-12	12	1000	140	16500	2350	4750	8.51138e-06	2.51189e-11	1000	140	15868.3	2260.03	4568.14	-0.258684	0.0512438	0.0488627	0.00186	-0.0199036	2.26932e-08	-8.80276e-05	0.182821	0.19315	-0.00221115	-0.143421	129.354	265.988	3.96206e+06	-113526	17.05	-3.95478e+06	1	0.961713	2.78214e+16	-1.49073e+15	-4.01512e+13	1.07392e+10	-656995	-9.90729e+45	-2.69532e+44	7.20691e+40	-4.6687e+36	-0.000253985
	0.4	21.0506	0.0062	0.01705	0.03038	0	1e-12	12	1000	140	16500	2350	4750	8.51138e-06	2.51189e-11	1000	140	15868.3	2260.03	4568.14	-0.201558	0.0419651	0.0485796	0.00248	-0.0207981	1.82668e-08	-9.04134e-05	0.135531	0.155476	-0.00227108	-0.105684	97.0155	199.491	2.97154e+06	-81468.8	17.05	-2.96608e+06	1	0.961713	1.56496e+16	-8.02161e+14	-2.30537e+13	8.26872e+09	-656995	-1.65757e+45	-4.83137e+43	1.73193e+40	-1.49274e+36	-0.000293635
	0.5	14.2166	0.0062	0.01705	0.03038	0	1e-12	12	1000	140	16500	2350	4750	8.51138e-06	2.51189e-11	1000	140	15868.3	2260.03	4568.14	-0.167117	0.0365018	0.0482856	0.0031	-0.0216866	1.56086e-08	-9.26136e-05	0.107117	0.13285	-0.00232635	-0.0830015	77.6124	159.593	2.37723e+06	-62234.8	17.05	-2.37287e+06	1	0.961713	1.00157e+16	-4.90102e+14	-1.50248e+13	6.78641e+09	-656995	-4.07287e+44	-1.27206e+43	5.74089e+39	-6.19088e+35	-0.000339254
	0.6	10.3691	0.0062	0.01705	0.03038	0	1e-12	12	1000	140	16500	2350	4750	8.51138e-06	2.51189e-11	1000	140	15868.3	2260.03	4568.14	-0.14402	0.0329446	0.0479815	0.00372	-0.0225693	1.38344e-08	-9.46515e-05	0.088143	0.11775	-0.00237754	-0.0678477	64.677	132.994	1.98103e+06	-49412.2	17.05	-1.97739e+06	1	0.961713	6955356960531768	-3.24182e+14	-1.06012e+13	5.7982e+09	-656995	-1.2744e+44	-4.26751e+42	2.33133e+39	-3.0288e+35	-0.000392074
	0.7	7.96762	0.0062	0.01705	0.03038	0	1e-12	12	1000	140	16500	2350	4750	8.51138e-06	2.51189e-11	1000	140	15868.3	2260.03	4568.14	-0.127404	0.0304752	0.0476679	0.00434	-0.0234462	1.25655e-08	-9.65469e-05	0.0745668	0.106949	-0.00242515	-0.0569978	55.4374	113.995	1.69802e+06	-40253.1	17.05	-1.6949e+06	1	0.961713	5110058175084566	-2.26296e+14	-7.89651e+12	5.09234e+09	-656995	-4.70506e+43	-1.69098e+42	1.0888e+39	-1.66159e+35	-0.000453694
	0.8	6.35611	0.0062	0.01705	0.03038	0	1e-12	12	1000	140	16500	2350	4750	8.51138e-06	2.51189e-11	1000	140	15868.3	2260.03	4568.14	-0.114838	0.0286843	0.0473453	0.00496	-0.0243174	1.16123e-08	-9.83163e-05	0.0643659	0.0988369	-0.00246959	-0.048839	48.5077	99.7453	1.48577e+06	-33383.8	17.05	-1.48304e+06	1	0.961713	3912388290299118	-1.64164e+14	-6.11682e+12	4.56295e+09	-656995	-1.95802e+43	-7.56406e+41	5.63137e+38	-9.91639e+34	-0.000526218
	0.9	5.21499	0.0062	0.01705	0.03038	0	1e-12	12	1000	140	16500	2350	4750	8.51138e-06	2.51189e-11	1000	140	15868.3	2260.03	4568.14	-0.104972	0.0273446	0.0470141	0.00558	-0.0251829	1.08697e-08	-9.9974e-05	0.0564166	0.0925161	-0.00251123	-0.042475	43.118	88.6625	1.32069e+06	-28041	17.05	-1.31826e+06	1	0.961713	3.09127e+15	-1.22525e+14	-4.88008e+12	4.1512e+09	-656995	-8.91547e+42	-3.70982e+41	3.14803e+38	-6.31331e+34	-0.00061247
	0.99	4.44673	0.0062	0.01705	0.03038	0	1e-12	12	1000	140	16500	2350	4750	8.51138e-06	2.51189e-11	1000	140	15868.3	2260.03	4568.14	-0.097725	0.0264107	0.0467091	0.006138	-0.0259572	1.03286e-08	-0.00010138	0.0506244	0.0879108	-0.00254656	-0.0378329	39.1982	80.6023	1.20062e+06	-24155.4	17.05	-1.19842e+06	1	0.961713	2554768396889539	-9.59155e+13	-4.06167e+12	3.85174e+09	-656995	-4.6624e+42	-2.07908e+41	1.96595e+38	-4.39466e+34	-0.000704997
	r	eq K1	a	b	c	w	h		K1	K2	K3	K4	K5	K6	K7	K1h	K2h	K3h	K4h	K5h	x	y	z	t	u2	v	s	a-(x+y+z+t+u)	b-(x+2y+u+v)	c-(z+2t+u+s)	w+(x+2y+z+2t+2u)	F	G	H	I	J	K	L	M	a	b	g	d	e	t3	t2	t1	t0	m
	1e-09	#NUM!	0.0062	0.01705	0.03038	0	1e-12	12	1000	140	16500	2350	4750	8.51138e-06	2.51189e-11	1000	140	15868.3	2260.03	4568.14	#NUM!	#NUM!	#NUM!	6.2e-12	#NUM!	#NUM!	#NUM!	#NUM!	#NUM!	#NUM!	#NUM!	3.88062e+10	7.97963e+10	1.18862e+15	-3.8468e+13	17.05	-1.18643e+15	1	0.961713	2.50393e+33	-1.51626e+32	-3.34436e+30	2.96461e+18	-656995	-8.56488e+96	-1.88912e+95	1.67461e+83	-3.71115e+70	-0.000162165
	0.1	0.231126	0.0062	0.01705	0.03038	0	1e-12	12	1000	140	16500	2350	4750	8.51138e-06	2.51189e-11	1000	140	15868.3	2260.03	4568.14	-0.000225875	5.32711e-07	-0.00763993	0.00062	3.70506e-05	2.02526e-09	0.00140676	0.0134082	0.0172378	0.0353361	-0.00655064	388.062	797.963	1.18862e+07	-369979	17.05	-1.18643e+07	1	0.961713	2.50393e+17	-1.45806e+16	-3.44149e+14	3.05033e+10	-656995	-8.11025e+48	-1.92012e+47	1.70182e+43	-3.72652e+38	-0.000188937
	0.2	0.304916	0.0062	0.01705	0.03038	0	1e-12	12	1000	140	16500	2350	4750	8.51138e-06	2.51189e-11	1000	140	15868.3	2260.03	4568.14	-0.000335995	8.97553e-07	-0.0123818	0.00124	6.80134e-05	2.03447e-09	0.00153965	0.0176089	0.0173162	0.0386742	-0.0101	194.031	398.981	5.94308e+06	-177639	17.05	-5.93216e+06	1	0.961713	6.25982e+16	-3499651652419007	-88280916518964	1.56802e+10	-656995	-1.1973e+47	-3.03958e+45	5.39807e+41	-2.34376e+37	-0.00021934
	0.3	0.371368	0.0062	0.01705	0.03038	0	1e-12	12	1000	140	16500	2350	4750	8.51138e-06	2.51189e-11	1000	140	15868.3	2260.03	4568.14	-0.000422765	1.1707e-06	-0.0167072	0.00186	9.51334e-05	2.04142e-09	0.00165674	0.0213737	0.0173753	0.0416153	-0.0132174	129.354	265.988	3.96206e+06	-113526	17.05	-3.95478e+06	1	0.961713	2.78214e+16	-1.49073e+15	-4.01512e+13	1.07392e+10	-656995	-9.90729e+45	-2.69532e+44	7.20691e+40	-4.6687e+36	-0.000253985
	0.4	0.434375	0.0062	0.01705	0.03038	0	1e-12	12	1000	140	16500	2350	4750	8.51138e-06	2.51189e-11	1000	140	15868.3	2260.03	4568.14	-0.000495876	1.38084e-06	-0.0208353	0.00248	0.000119303	2.04712e-09	0.00176638	0.0249305	0.0174238	0.0443696	-0.0161298	97.0155	199.491	2.97154e+06	-81468.8	17.05	-2.96608e+06	1	0.961713	1.56496e+16	-8.02161e+14	-2.30537e+13	8.26872e+09	-656995	-1.65757e+45	-4.83137e+43	1.73193e+40	-1.49274e+36	-0.000293635
	0.5	0.495365	0.0062	0.01705	0.03038	0	1e-12	12	1000	140	16500	2350	4750	8.51138e-06	2.51189e-11	1000	140	15868.3	2260.03	4568.14	-0.000559413	1.54466e-06	-0.0248467	0.0031	0.000141075	2.05199e-09	0.00187166	0.0283635	0.0174652	0.047014	-0.0189209	77.6124	159.593	2.37723e+06	-62234.8	17.05	-2.37287e+06	1	0.961713	1.00157e+16	-4.90102e+14	-1.50248e+13	6.78641e+09	-656995	-4.07287e+44	-1.27206e+43	5.74089e+39	-6.19088e+35	-0.000339254
	0.6	0.555031	0.0062	0.01705	0.03038	0	1e-12	12	1000	140	16500	2350	4750	8.51138e-06	2.51189e-11	1000	140	15868.3	2260.03	4568.14	-0.000615654	1.6732e-06	-0.028781	0.00372	0.000160842	2.05624e-09	0.00197406	0.0317141	0.0175015	0.0495861	-0.0216316	64.677	132.994	1.98103e+06	-49412.2	17.05	-1.97739e+06	1	0.961713	6955356960531768	-3.24182e+14	-1.06012e+13	5.7982e+09	-656995	-1.2744e+44	-4.26751e+42	2.33133e+39	-3.0288e+35	-0.000392074
	0.7	0.613765	0.0062	0.01705	0.03038	0	1e-12	12	1000	140	16500	2350	4750	8.51138e-06	2.51189e-11	1000	140	15868.3	2260.03	4568.14	-0.00066606	1.77424e-06	-0.0326606	0.00434	0.000178898	2.06002e-09	0.00207443	0.035006	0.0175336	0.0521073	-0.0242853	55.4374	113.995	1.69802e+06	-40253.1	17.05	-1.6949e+06	1	0.961713	5110058175084566	-2.26296e+14	-7.89651e+12	5.09234e+09	-656995	-4.70506e+43	-1.69098e+42	1.0888e+39	-1.66159e+35	-0.000453694
	0.8	0.671811	0.0062	0.01705	0.03038	0	1e-12	12	1000	140	16500	2350	4750	8.51138e-06	2.51189e-11	1000	140	15868.3	2260.03	4568.14	-0.000711655	1.8535e-06	-0.0364994	0.00496	0.000195475	2.06341e-09	0.00217329	0.0382537	0.0175625	0.0545906	-0.0268964	48.5077	99.7453	1.48577e+06	-33383.8	17.05	-1.48304e+06	1	0.961713	3912388290299118	-1.64164e+14	-6.11682e+12	4.56295e+09	-656995	-1.95802e+43	-7.56406e+41	5.63137e+38	-9.91639e+34	-0.000526218
	0.9	0.729329	0.0062	0.01705	0.03038	0	1e-12	12	1000	140	16500	2350	4750	8.51138e-06	2.51189e-11	1000	140	15868.3	2260.03	4568.14	-0.000753196	1.9153e-06	-0.0403068	0.00558	0.000210761	2.06648e-09	0.002271	0.0414673	0.0175886	0.057045	-0.0294746	43.118	88.6625	1.32069e+06	-28041	17.05	-1.31826e+06	1	0.961713	3.09127e+15	-1.22525e+14	-4.88008e+12	4.1512e+09	-656995	-8.91547e+42	-3.70982e+41	3.14803e+38	-6.31331e+34	-0.00061247
	0.99	0.780738	0.0062	0.01705	0.03038	0	1e-12	12	1000	140	16500	2350	4750	8.51138e-06	2.51189e-11	1000	140	15868.3	2260.03	4568.14	-0.000787601	1.95877e-06	-0.0437119	0.006138	0.000223542	2.06901e-09	0.00235816	0.044336	0.0176101	0.0592342	-0.0317725	39.1982	80.6023	1.20062e+06	-24155.4	17.05	-1.19842e+06	1	0.961713	2554768396889539	-9.59155e+13	-4.06167e+12	3.85174e+09	-656995	-4.6624e+42	-2.07908e+41	1.96595e+38	-4.39466e+34	-0.000704997
			[A]in	[B]in	[C]in	[H2O]in															[AB]eq	[AB2]eq	[AC]eq	[AC2]eq	[ABC]eq			[A]eq	[B]eq	[C]eq	[H2O]eq
	r	eq K1	a	b	c	w	h		K1	K2	K3	K4	K5	K6	K7	K1h	K2h	K3h	K4h	K5h	x	y	z	t	u3	v	s	a-(x+y+z+t+u)	b-(x+2y+u+v)	c-(z+2t+u+s)	w+(x+2y+z+2t+2u)	F	G	H	I	J	K	L	M	a	b	g	d	e	t3	t2	t1	t0	m
	1e-14	#NUM!	0.0062	0.01705	0.03038	0	1e-12	12	1000	140	16500	2350	4750	8.51138e-06	2.51189e-11	1000	140	15868.3	2260.03	4568.14	#NUM!	#NUM!	#NUM!	6.2e-17	#NUM!	#NUM!	#NUM!	#NUM!	#NUM!	#NUM!	#NUM!	3880618354034492	7979626485568762	1.18862e+20	-3.8468e+18	17.05	-1.18643e+20	1	0.961713	2.50393e+43	-1.51626e+42	-3.34436e+40	2.96461e+23	-656995	-8.56488e+126	-1.88912e+125	1.67461e+108	-3.71115e+90	-0.000162165
	1e-10	#NUM!	0.0062	0.01705	0.03038	0	1e-12	12	1000	140	16500	2350	4750	8.51138e-06	2.51189e-11	1000	140	15868.3	2260.03	4568.14	#NUM!	#NUM!	#NUM!	6.2e-13	#NUM!	#NUM!	#NUM!	#NUM!	#NUM!	#NUM!	#NUM!	3.88062e+11	7.97963e+11	1.18862e+16	-3.8468e+14	17.05	-1.18643e+16	1	0.961713	2.50393e+35	-1.51626e+34	-3.34436e+32	2.96461e+19	-656995	-8.56488e+102	-1.88912e+101	1.67461e+88	-3.71115e+74	-0.000162165
	1e-09	#NUM!	0.0062	0.01705	0.03038	0	1e-12	12	1000	140	16500	2350	4750	8.51138e-06	2.51189e-11	1000	140	15868.3	2260.03	4568.14	#NUM!	#NUM!	#NUM!	6.2e-12	#NUM!	#NUM!	#NUM!	#NUM!	#NUM!	#NUM!	#NUM!	3.88062e+10	7.97963e+10	1.18862e+15	-3.8468e+13	17.05	-1.18643e+15	1	0.961713	2.50393e+33	-1.51626e+32	-3.34436e+30	2.96461e+18	-656995	-8.56488e+96	-1.88912e+95	1.67461e+83	-3.71115e+70	-0.000162165
	0.01	0.0791263	0.0062	0.01705	0.03038	0	1e-12	12	1000	140	16500	2350	4750	8.51138e-06	2.51189e-11	1000	140	15868.3	2260.03	4568.14	5.28875e-05	8.40938e-08	0.00142377	6.2e-05	4.65513e-06	1.99642e-09	0.00110371	0.00465661	0.0169923	0.0277239	0.00161013	3880.62	7979.63	1.18862e+08	-3.8321e+06	17.05	-1.18643e+08	1	0.961713	2.50393e+19	-1.51044e+18	-3.35441e+16	2.97318e+11	-656995	-8.5191e+54	-1.89249e+53	1.67741e+48	-3.71232e+42	-0.000164693
	0.1	0.0381465	0.0062	0.01705	0.03038	0	1e-12	12	1000	140	16500	2350	4750	8.51138e-06	2.51189e-11	1000	140	15868.3	2260.03	4568.14	0.000128524	1.02258e-06	0.00313763	0.00062	5.13333e-05	1.98183e-09	0.000993575	0.00226149	0.0168681	0.0249575	0.00461086	388.062	797.963	1.18862e+07	-369979	17.05	-1.18643e+07	1	0.961713	2.50393e+17	-1.45806e+16	-3.44149e+14	3.05033e+10	-656995	-8.11025e+48	-1.92012e+47	1.70182e+43	-3.72652e+38	-0.000188937
	0.2	0.0221047	0.0062	0.01705	0.03038	0	1e-12	12	1000	140	16500	2350	4750	8.51138e-06	2.51189e-11	1000	140	15868.3	2260.03	4568.14	0.000146783	2.291e-06	0.00338567	0.00124	0.000108662	1.97265e-09	0.000934408	0.00131659	0.01679	0.0234713	0.00623436	194.031	398.981	5.94308e+06	-177639	17.05	-5.93216e+06	1	0.961713	6.25982e+16	-3499651652419007	-88280916518964	1.56802e+10	-656995	-1.1973e+47	-3.03958e+45	5.39807e+41	-2.34376e+37	-0.00021934
	0.3	0.013311	0.0062	0.01705	0.03038	0	1e-12	12	1000	140	16500	2350	4750	8.51138e-06	2.51189e-11	1000	140	15868.3	2260.03	4568.14	0.000146063	3.75279e-06	0.00322397	0.00186	0.000170329	1.96515e-09	0.000890762	0.000795889	0.0167261	0.0223749	0.00743819	129.354	265.988	3.96206e+06	-113526	17.05	-3.95478e+06	1	0.961713	2.78214e+16	-1.49073e+15	-4.01512e+13	1.07392e+10	-656995	-9.90729e+45	-2.69532e+44	7.20691e+40	-4.6687e+36	-0.000253985
	0.4	0.00788543	0.0062	0.01705	0.03038	0	1e-12	12	1000	140	16500	2350	4750	8.51138e-06	2.51189e-11	1000	140	15868.3	2260.03	4568.14	0.00013512	5.40215e-06	0.00287035	0.00248	0.000235973	1.95833e-09	0.000854313	0.000473154	0.0166681	0.0214594	0.00844822	97.0155	199.491	2.97154e+06	-81468.8	17.05	-2.96608e+06	1	0.961713	1.56496e+16	-8.02161e+14	-2.30537e+13	8.26872e+09	-656995	-1.65757e+45	-4.83137e+43	1.73193e+40	-1.49274e+36	-0.000293635
	0.5	0.00441123	0.0062	0.01705	0.03038	0	1e-12	12	1000	140	16500	2350	4750	8.51138e-06	2.51189e-11	1000	140	15868.3	2260.03	4568.14	0.000117241	7.24537e-06	0.00240438	0.0031	0.000305538	1.95183e-09	0.000822015	0.000265599	0.0166127	0.0206481	0.00934718	77.6124	159.593	2.37723e+06	-62234.8	17.05	-2.37287e+06	1	0.961713	1.00157e+16	-4.90102e+14	-1.50248e+13	6.78641e+09	-656995	-4.07287e+44	-1.27206e+43	5.74089e+39	-6.19088e+35	-0.000339254
	0.6	0.00220289	0.0062	0.01705	0.03038	0	1e-12	12	1000	140	16500	2350	4750	8.51138e-06	2.51189e-11	1000	140	15868.3	2260.03	4568.14	9.40055e-05	9.29543e-06	0.0018645	0.00372	0.000379105	1.94543e-09	0.000792393	0.000133096	0.0165583	0.019904	0.0101753	64.677	132.994	1.98103e+06	-49412.2	17.05	-1.97739e+06	1	0.961713	6955356960531768	-3.24182e+14	-1.06012e+13	5.7982e+09	-656995	-1.2744e+44	-4.26751e+42	2.33133e+39	-3.0288e+35	-0.000392074
	0.7	0.000875866	0.0062	0.01705	0.03038	0	1e-12	12	1000	140	16500	2350	4750	8.51138e-06	2.51189e-11	1000	140	15868.3	2260.03	4568.14	6.62544e-05	1.15703e-05	0.00127221	0.00434	0.000456846	1.93902e-09	0.000764617	5.31147e-05	0.0165038	0.0192063	0.0109553	55.4374	113.995	1.69802e+06	-40253.1	17.05	-1.6949e+06	1	0.961713	5110058175084566	-2.26296e+14	-7.89651e+12	5.09234e+09	-656995	-4.70506e+43	-1.69098e+42	1.0888e+39	-1.66159e+35	-0.000453694
	0.8	0.000193465	0.0062	0.01705	0.03038	0	1e-12	12	1000	140	16500	2350	4750	8.51138e-06	2.51189e-11	1000	140	15868.3	2260.03	4568.14	3.44445e-05	1.40924e-05	0.00064068	0.00496	0.000538997	1.93252e-09	0.000738176	1.17865e-05	0.0164484	0.0185421	0.0117013	48.5077	99.7453	1.48577e+06	-33383.8	17.05	-1.48304e+06	1	0.961713	3912388290299118	-1.64164e+14	-6.11682e+12	4.56295e+09	-656995	-1.95802e+43	-7.56406e+41	5.63137e+38	-9.91639e+34	-0.000526218
	0.89	8.59073e-07	0.0062	0.01705	0.03038	0	1e-12	12	1000	140	16500	2350	4750	8.51138e-06	2.51189e-11	1000	140	15868.3	2260.03	4568.14	2.53715e-06	1.6596e-05	4.58678e-05	0.005518	0.000616945	1.92652e-09	0.000715237	5.43022e-08	0.0163973	0.017966	0.0123515	43.6025	89.6587	1.33552e+06	-28521.3	17.05	-1.33307e+06	1	0.961713	3.16113e+15	-1.26028e+14	-4.98597e+12	4.18821e+09	-656995	-9.61237e+42	-3.96975e+41	3.32662e+38	-6.58848e+34	-0.000603127
	0.896	8.71523e-09	0.0062	0.01705	0.03038	0	1e-12	12	1000	140	16500	2350	4750	8.51138e-06	2.51189e-11	1000	140	15868.3	2260.03	4568.14	3.01675e-07	1.67714e-05	5.44348e-06	0.0055552	0.000622283	1.92611e-09	0.000713732	7.5969e-10	0.0163939	0.0179281	0.0123943	43.3105	89.0583	1.32658e+06	-28231.8	17.05	-1.32414e+06	1	0.961713	3.11893e+15	-1.23911e+14	-4.92202e+12	4.1659e+09	-656995	-9.18718e+42	-3.81136e+41	3.21805e+38	-6.42158e+34	-0.000608712
	0.8965	3.78457e-10	0.0062	0.01705	0.03038	0	1e-12	12	1000	140	16500	2350	4750	8.51138e-06	2.51189e-11	1000	140	15868.3	2260.03	4568.14	1.14776e-07	1.6786e-05	2.07072e-06	0.0055583	0.000622728	1.92608e-09	0.000713607	1.09887e-10	0.0163936	0.017925	0.0123978	43.2863	89.0087	1.32584e+06	-28207.9	17.05	-1.32341e+06	1	0.961713	3115453952321164	-1.23737e+14	-4.91675e+12	4.16406e+09	-656995	-9.15271e+42	-3.79849e+41	3.2092e+38	-6.40791e+34	-0.00060918
	0.89656	2.10466e-11	0.0062	0.01705	0.03038	0	1e-12	12	1000	140	16500	2350	4750	8.51138e-06	2.51189e-11	1000	140	15868.3	2260.03	4568.14	9.23424e-08	1.67878e-05	1.66595e-06	0.00555867	0.000622782	1.92607e-09	0.000713592	7.11212e-11	0.0163935	0.0179246	0.0123982	43.2834	89.0027	1.32575e+06	-28205	17.05	-1.32332e+06	1	0.961713	3115036978594196	-1.23716e+14	-4.91612e+12	4.16384e+09	-656995	-9.14859e+42	-3.79695e+41	3.20814e+38	-6.40628e+34	-0.000609237
	0.896564	2.22405e-12	0.0062	0.01705	0.03038	0	1e-12	12	1000	140	16500	2350	4750	8.51138e-06	2.51189e-11	1000	140	15868.3	2260.03	4568.14	9.08467e-08	1.67879e-05	1.63896e-06	0.0055587	0.000622785	1.92607e-09	0.000713591	6.88421e-11	0.0163935	0.0179246	0.0123983	43.2832	89.0023	1.32575e+06	-28204.8	17.05	-1.32331e+06	1	0.961713	3115009183322208	-1.23714e+14	-4.91608e+12	4.16382e+09	-656995	-9.14831e+42	-3.79685e+41	3.20807e+38	-6.40617e+34	-0.00060924
	0.896564	2.49605e-13	0.0062	0.01705	0.03038	0	1e-12	12	1000	140	16500	2350	4750	8.51138e-06	2.51189e-11	1000	140	15868.3	2260.03	4568.14	9.07345e-08	1.67879e-05	1.63694e-06	0.0055587	0.000622786	1.92607e-09	0.000713591	6.86368e-11	0.0163935	0.0179246	0.0123983	43.2832	89.0023	1.32575e+06	-28204.8	17.05	-1.32331e+06	1	0.961713	3.11501e+15	-1.23714e+14	-4.91607e+12	4.16382e+09	-656995	-9.14829e+42	-3.79684e+41	3.20806e+38	-6.40616e+34	-0.000609241
	0.896564	3.51427e-15	0.0062	0.01705	0.03038	0	1e-12	12	1000	140	16500	2350	4750	8.51138e-06	2.51189e-11	1000	140	15868.3	2260.03	4568.14	9.07001e-08	1.67879e-05	1.63632e-06	0.0055587	0.000622786	1.92607e-09	0.000713591	6.85958e-11	0.0163935	0.0179246	0.0123983	43.2832	89.0023	1.32575e+06	-28204.8	17.05	-1.32331e+06	1	0.961713	3.11501e+15	-1.23714e+14	-4.91607e+12	4.16382e+09	-656995	-9.14828e+42	-3.79684e+41	3.20806e+38	-6.40616e+34	-0.000609241
	0.896564	-2.62593e-13	0.0062	0.01705	0.03038	0	1e-12	12	1000	140	16500	2350	4750	8.51138e-06	2.51189e-11	1000	140	15868.3	2260.03	4568.14	9.06971e-08	1.67879e-05	1.63627e-06	0.0055587	0.000622786	1.92607e-09	0.000713591	6.85773e-11	0.0163935	0.0179246	0.0123983	43.2832	89.0023	1.32575e+06	-28204.8	17.05	-1.32331e+06	1	0.961713	3115006403815469	-1.23714e+14	-4.91607e+12	4.16382e+09	-656995	-9.14828e+42	-3.79684e+41	3.20806e+38	-6.40616e+34	-0.000609241
	0.896565	-2.87694e-12	0.0062	0.01705	0.03038	0	1e-12	12	1000	140	16500	2350	4750	8.51138e-06	2.51189e-11	1000	140	15868.3	2260.03	4568.14	9.04728e-08	1.67879e-05	1.63222e-06	0.0055587	0.000622786	1.92607e-09	0.000713591	6.82482e-11	0.0163935	0.0179246	0.0123983	43.2832	89.0022	1.32574e+06	-28204.8	17.05	-1.32331e+06	1	0.961713	3.115e+15	-1.23714e+14	-4.91607e+12	4.16382e+09	-656995	-9.14824e+42	-3.79682e+41	3.20805e+38	-6.40614e+34	-0.000609241
	0.89657	-2.49497e-11	0.0062	0.01705	0.03038	0	1e-12	12	1000	140	16500	2350	4750	8.51138e-06	2.51189e-11	1000	140	15868.3	2260.03	4568.14	8.86032e-08	1.67881e-05	1.59849e-06	0.00555873	0.000622791	1.92607e-09	0.000713589	6.5488e-11	0.0163935	0.0179246	0.0123983	43.2829	89.0017	1.32574e+06	-28204.5	17.05	-1.3233e+06	1	0.961713	3.11497e+15	-1.23712e+14	-4.91601e+12	4.1638e+09	-656995	-9.1479e+42	-3.79669e+41	3.20796e+38	-6.406e+34	-0.000609246
	0.8966	-1.40549e-10	0.0062	0.01705	0.03038	0	1e-12	12	1000	140	16500	2350	4750	8.51138e-06	2.51189e-11	1000	140	15868.3	2260.03	4568.14	7.73855e-08	1.6789e-05	1.3961e-06	0.00555892	0.000622818	1.92607e-09	0.000713582	4.99537e-11	0.0163935	0.0179244	0.0123985	43.2815	88.9987	1.32569e+06	-28203.1	17.05	-1.32326e+06	1	0.961713	3.11476e+15	-1.23702e+14	-4.9157e+12	4.16369e+09	-656995	-9.14584e+42	-3.79592e+41	3.20743e+38	-6.40519e+34	-0.000609274
	0.8967	-2.77025e-10	0.0062	0.01705	0.03038	0	1e-12	12	1000	140	16500	2350	4750	8.51138e-06	2.51189e-11	1000	140	15868.3	2260.03	4568.14	3.99909e-08	1.67919e-05	7.21444e-07	0.00555954	0.000622907	1.92606e-09	0.000713557	1.33487e-11	0.0163935	0.0179237	0.0123992	43.2767	88.9888	1.32555e+06	-28198.3	17.05	-1.32311e+06	1	0.961713	3114064365383798	-1.23667e+14	-4.91464e+12	4.16332e+09	-656995	-9.13897e+42	-3.79336e+41	3.20566e+38	-6.40246e+34	-0.000609368
	0.8968	-3.14529e-11	0.0062	0.01705	0.03038	0	1e-12	12	1000	140	16500	2350	4750	8.51138e-06	2.51189e-11	1000	140	15868.3	2260.03	4568.14	2.59248e-09	1.67948e-05	4.67674e-08	0.00556016	0.000622996	1.92606e-09	0.000713532	4.23186e-14	0.0163934	0.0179231	0.0124	43.2718	88.9789	1.3254e+06	-28193.5	17.05	-1.32296e+06	1	0.961713	3.11337e+15	-1.23632e+14	-4.91359e+12	4.16295e+09	-656995	-9.1321e+42	-3.79079e+41	3.2039e+38	-6.39973e+34	-0.000609461
	0.896807	9.31472e-14	0.0062	0.01705	0.03038	0	1e-12	12	1000	140	16500	2350	4750	8.51138e-06	2.51189e-11	1000	140	15868.3	2260.03	4568.14	1.18489e-11	1.6795e-05	2.1375e-10	0.0055602	0.000623002	1.92606e-09	0.00071353	1.46445e-14	0.0163934	0.0179231	0.0124	43.2715	88.9782	1.32539e+06	-28193.2	17.05	-1.32295e+06	1	0.961713	3.11332e+15	-1.2363e+14	-4.91352e+12	4.16293e+09	-656995	-9.13163e+42	-3.79062e+41	3.20378e+38	-6.39955e+34	-0.000609468
	0.8969	5.96601e-10	0.0062	0.01705	0.03038	0	1e-12	12	1000	140	16500	2350	4750	8.51138e-06	2.51189e-11	1000	140	15868.3	2260.03	4568.14	-3.48097e-08	1.67978e-05	-6.27934e-07	0.00556078	0.000623085	1.92605e-09	0.000713507	1.00613e-11	0.0163934	0.0179225	0.0124007	43.267	88.969	1.32525e+06	-28188.8	17.05	-1.32281e+06	1	0.961713	3.11268e+15	-1.23597e+14	-4.91254e+12	4.16258e+09	-656995	-9.12524e+42	-3.78823e+41	3.20213e+38	-6.39701e+34	-0.000609555
	0.9	2.09264e-07	0.0062	0.01705	0.03038	0	1e-12	12	1000	140	16500	2350	4750	8.51138e-06	2.51189e-11	1000	140	15868.3	2260.03	4568.14	-1.19613e-06	1.68889e-05	-2.1556e-05	0.00558	0.000625851	1.92584e-09	0.00071273	1.18601e-08	0.0163916	0.017903	0.0124227	43.118	88.6625	1.32069e+06	-28041	17.05	-1.31826e+06	1	0.961713	3.09127e+15	-1.22525e+14	-4.88008e+12	4.1512e+09	-656995	-8.91547e+42	-3.70982e+41	3.14803e+38	-6.31331e+34	-0.00061247
	0.9	2.09264e-07	0.0062	0.01705	0.03038	0	1e-12	12	1000	140	16500	2350	4750	8.51138e-06	2.51189e-11	1000	140	15868.3	2260.03	4568.14	-1.19613e-06	1.68889e-05	-2.1556e-05	0.00558	0.000625851	1.92584e-09	0.00071273	1.18601e-08	0.0163916	0.017903	0.0124227	43.118	88.6625	1.32069e+06	-28041	17.05	-1.31826e+06	1	0.961713	3.09127e+15	-1.22525e+14	-4.88008e+12	4.1512e+09	-656995	-8.91547e+42	-3.70982e+41	3.14803e+38	-6.31331e+34	-0.00061247
	0.91	3.35523e-06	0.0062	0.01705	0.03038	0	1e-12	12	1000	140	16500	2350	4750	8.51138e-06	2.51189e-11	1000	140	15868.3	2260.03	4568.14	-4.96687e-06	1.71848e-05	-8.92275e-05	0.005642	0.000634809	1.92516e-09	0.000710231	2.00978e-07	0.0163858	0.0178402	0.0124938	42.6442	87.6882	1.30617e+06	-27571.3	17.05	-1.30377e+06	1	0.961713	3.0237e+15	-1.19144e+14	-4.77752e+12	4.115e+09	-656995	-8.2748e+42	-3.46939e+41	2.98085e+38	-6.05272e+34	-0.000621988
	0.99	#NUM!	0.0062	0.01705	0.03038	0	1	12	1000	140	16500	2350	4750	8.51138e-06	2.51189e-11	0.00851131	0.00119158	4.14461e-07	5.90293e-08	1.19315e-07	#NUM!	#NUM!	#NUM!	0.006138	#NUM!	#NUM!	#NUM!	#NUM!	#NUM!	#NUM!	#NUM!	39.1982	80.6023	-0.667222	-0.00851191	0.000145118	0.685997	8.51131e-06	2.51189e-11	2.06478e-08	4.94053e-10	1.67035e-12	-1.07423e-13	-1.24311e-15	-3.13947e-28	-1.0494e-29	-1.12849e-31	-5.41697e-34	-1.29782e-05
	r	eq K1	a	b	c	w	h		K1	K2	K3	K4	K5	K6	K7	K1h	K2h	K3h	K4h	K5h	x	y	z	t	u4	v	s	a-(x+y+z+t+u)	b-(x+2y+u+v)	c-(z+2t+u+s)	w+(x+2y+z+2t+2u)	F	G	H	I	J	K	L	M	a	b	g	d	e	t3	t2	t1	t0	m
	1e-15	#NUM!	0.0062	0.01705	0.03038	0	1e-12	12	1000	140	16500	2350	4750	8.51138e-06	2.51189e-11	1000	140	15868.3	2260.03	4568.14	#NUM!	#NUM!	#NUM!	6.2e-18	#NUM!	#NUM!	#NUM!	#NUM!	#NUM!	#NUM!	#NUM!	3.88062e+16	7.97963e+16	1.18862e+21	-3.8468e+19	17.05	-1.18643e+21	1	0.961713	2.50393e+45	-1.51626e+44	-3.34436e+42	2.96461e+24	-656995	-8.56488e+132	-1.88912e+131	1.67461e+113	-3.71115e+94	-0.000162165
	1e-10	#NUM!	0.0062	0.01705	0.03038	0	1e-12	12	1000	140	16500	2350	4750	8.51138e-06	2.51189e-11	1000	140	15868.3	2260.03	4568.14	#NUM!	#NUM!	#NUM!	6.2e-13	#NUM!	#NUM!	#NUM!	#NUM!	#NUM!	#NUM!	#NUM!	3.88062e+11	7.97963e+11	1.18862e+16	-3.8468e+14	17.05	-1.18643e+16	1	0.961713	2.50393e+35	-1.51626e+34	-3.34436e+32	2.96461e+19	-656995	-8.56488e+102	-1.88912e+101	1.67461e+88	-3.71115e+74	-0.000162165
	1e-09	#NUM!	0.0062	0.01705	0.03038	0	1e-12	12	1000	140	16500	2350	4750	8.51138e-06	2.51189e-11	1000	140	15868.3	2260.03	4568.14	#NUM!	#NUM!	#NUM!	6.2e-12	#NUM!	#NUM!	#NUM!	#NUM!	#NUM!	#NUM!	#NUM!	3.88062e+10	7.97963e+10	1.18862e+15	-3.8468e+13	17.05	-1.18643e+15	1	0.961713	2.50393e+33	-1.51626e+32	-3.34436e+30	2.96461e+18	-656995	-8.56488e+96	-1.88912e+95	1.67461e+83	-3.71115e+70	-0.000162165
	0.01	-87922.1	0.0062	0.01705	0.03038	0	1e-12	12	1000	140	16500	2350	4750	8.51138e-06	2.51189e-11	1000	140	15868.3	2260.03	4568.14	-28.1282	23.3606	-0.0454327	6.2e-05	0.0775874	-2.19159e-06	-7.26944e-05	4.74165	-18.6534	-0.001826	18.7028	3880.62	7979.63	1.18862e+08	-3.8321e+06	17.05	-1.18643e+08	1	0.961713	2.50393e+19	-1.51044e+18	-3.35441e+16	2.97318e+11	-656995	-8.5191e+54	-1.89249e+53	1.67741e+48	-3.71232e+42	-0.000164693
	0.1	-849.365	0.0062	0.01705	0.03038	0	1e-12	12	1000	140	16500	2350	4750	8.51138e-06	2.51189e-11	1000	140	15868.3	2260.03	4568.14	-2.75056	2.25552	-0.0452132	0.00062	0.0762382	-2.13792e-07	-7.21693e-05	0.469595	-1.81967	-0.00181281	1.86898	388.062	797.963	1.18862e+07	-369979	17.05	-1.18643e+07	1	0.961713	2.50393e+17	-1.45806e+16	-3.44149e+14	3.05033e+10	-656995	-8.11025e+48	-1.92012e+47	1.70182e+43	-3.72652e+38	-0.000188937
	0.2	-204.099	0.0062	0.01705	0.03038	0	1e-12	12	1000	140	16500	2350	4750	8.51138e-06	2.51189e-11	1000	140	15868.3	2260.03	4568.14	-1.34068	1.08366	-0.0449637	0.00124	0.0747327	-1.03898e-07	-7.15586e-05	0.232213	-0.884319	-0.00179747	0.933619	194.031	398.981	5.94308e+06	-177639	17.05	-5.93216e+06	1	0.961713	6.25982e+16	-3499651652419007	-88280916518964	1.56802e+10	-656995	-1.1973e+47	-3.03958e+45	5.39807e+41	-2.34376e+37	-0.00021934
	0.3	-87.0719	0.0062	0.01705	0.03038	0	1e-12	12	1000	140	16500	2350	4750	8.51138e-06	2.51189e-11	1000	140	15868.3	2260.03	4568.14	-0.870718	0.693493	-0.044708	0.00186	0.0732203	-6.72556e-08	-7.09173e-05	0.153053	-0.572438	-0.00178136	0.621721	129.354	265.988	3.96206e+06	-113526	17.05	-3.95478e+06	1	0.961713	2.78214e+16	-1.49073e+15	-4.01512e+13	1.07392e+10	-656995	-9.90729e+45	-2.69532e+44	7.20691e+40	-4.6687e+36	-0.000253985
	0.4	-46.946	0.0062	0.01705	0.03038	0	1e-12	12	1000	140	16500	2350	4750	8.51138e-06	2.51189e-11	1000	140	15868.3	2260.03	4568.14	-0.635736	0.498754	-0.0444459	0.00248	0.0717006	-4.89253e-08	-7.02432e-05	0.113448	-0.416422	-0.00176443	0.465687	97.0155	199.491	2.97154e+06	-81468.8	17.05	-2.96608e+06	1	0.961713	1.56496e+16	-8.02161e+14	-2.30537e+13	8.26872e+09	-656995	-1.65757e+45	-4.83137e+43	1.73193e+40	-1.49274e+36	-0.000293635
	0.5	-28.755	0.0062	0.01705	0.03038	0	1e-12	12	1000	140	16500	2350	4750	8.51138e-06	2.51189e-11	1000	140	15868.3	2260.03	4568.14	-0.494747	0.382186	-0.0441772	0.0031	0.0701733	-3.79198e-08	-6.9534e-05	0.0896641	-0.32275	-0.00174661	0.371996	77.6124	159.593	2.37723e+06	-62234.8	17.05	-2.37287e+06	1	0.961713	1.00157e+16	-4.90102e+14	-1.50248e+13	6.78641e+09	-656995	-4.07287e+44	-1.27206e+43	5.74089e+39	-6.19088e+35	-0.000339254
	0.6	-19.0798	0.0062	0.01705	0.03038	0	1e-12	12	1000	140	16500	2350	4750	8.51138e-06	2.51189e-11	1000	140	15868.3	2260.03	4568.14	-0.400754	0.304707	-0.0439016	0.00372	0.0686383	-3.05764e-08	-6.87868e-05	0.0737908	-0.260248	-0.00172785	0.309474	64.677	132.994	1.98103e+06	-49412.2	17.05	-1.97739e+06	1	0.961713	6955356960531768	-3.24182e+14	-1.06012e+13	5.7982e+09	-656995	-1.2744e+44	-4.26751e+42	2.33133e+39	-3.0288e+35	-0.000392074
	0.7	-13.3704	0.0062	0.01705	0.03038	0	1e-12	12	1000	140	16500	2350	4750	8.51138e-06	2.51189e-11	1000	140	15868.3	2260.03	4568.14	-0.333617	0.249564	-0.0436189	0.00434	0.0670949	-2.53256e-08	-6.79989e-05	0.0624372	-0.215556	-0.00170805	0.264762	55.4374	113.995	1.69802e+06	-40253.1	17.05	-1.6949e+06	1	0.961713	5110058175084566	-2.26296e+14	-7.89651e+12	5.09234e+09	-656995	-4.70506e+43	-1.69098e+42	1.0888e+39	-1.66159e+35	-0.000453694
	0.8	-9.74546	0.0062	0.01705	0.03038	0	1e-12	12	1000	140	16500	2350	4750	8.51138e-06	2.51189e-11	1000	140	15868.3	2260.03	4568.14	-0.283266	0.208384	-0.0433287	0.00496	0.065543	-2.13825e-08	-6.71668e-05	0.053908	-0.181994	-0.00168715	0.231179	48.5077	99.7453	1.48577e+06	-33383.8	17.05	-1.48304e+06	1	0.961713	3912388290299118	-1.64164e+14	-6.11682e+12	4.56295e+09	-656995	-1.95802e+43	-7.56406e+41	5.63137e+38	-9.91639e+34	-0.000526218
	0.9	-7.3157	0.0062	0.01705	0.03038	0	1e-12	12	1000	140	16500	2350	4750	8.51138e-06	2.51189e-11	1000	140	15868.3	2260.03	4568.14	-0.244105	0.176512	-0.0430307	0.00558	0.063982	-1.83109e-08	-6.6287e-05	0.0472613	-0.155851	-0.00166506	0.205013	43.118	88.6625	1.32069e+06	-28041	17.05	-1.31826e+06	1	0.961713	3.09127e+15	-1.22525e+14	-4.88008e+12	4.1512e+09	-656995	-8.91547e+42	-3.70982e+41	3.14803e+38	-6.31331e+34	-0.00061247
	0.99	-5.76284	0.0062	0.01705	0.03038	0	1e-12	12	1000	140	16500	2350	4750	8.51138e-06	2.51189e-11	1000	140	15868.3	2260.03	4568.14	-0.215625	0.153456	-0.0427555	0.006138	0.062569	-1.60734e-08	-6.5451e-05	0.0424171	-0.136806	-0.00164405	0.185946	39.1982	80.6023	1.20062e+06	-24155.4	17.05	-1.19842e+06	1	0.961713	2554768396889539	-9.59155e+13	-4.06167e+12	3.85174e+09	-656995	-4.6624e+42	-2.07908e+41	1.96595e+38	-4.39466e+34	-0.000704997
[truncated: 25 more columns]
