# Supplementary material for: Transfer of structural units through imine exchanges, in solution or without solvent: successive transiminations, stimuli (pH)-modulated covalent switches, and mathematical models
Source: Front Chem. 2026 Apr 13;13:1241625. doi: 10.3389/fchem.2025.1241625 (PMC13112204; doi:10.3389/fchem.2025.1241625)
Supplement: Supplementary file 1 [file Supplementaryfile1.zip › Supplementary Material/g-S1-St7-pH13.xlsx]

## Sheet: Feuil1
Influence of the pH										^							^
pH = 13	Step 7
Set S1		general approach			paper -> section 5.3.				Inputs: a, b, c, w, K1 to K5, pH, r
t3 ¹ 0, t2 ¹ 0
discr III < 0
			[A]in	[B]in	[C]in	[H2O]in	[H+]eq	pH													[AB]eq	[AB2]eq	[AC]eq	[AC2]eq	[ABC]eq	[BH+]eq	[CH+]eq	[A]eq	[B]eq	[C]eq	[H2O]eq
	r	eq K1	a	b	c	w	h		K1	K2	K3	K4	K5	K6	K7	K1h	K2h	K3h	K4h	K5h	x	y	z	t	u1	v	s	a-(x+y+z+t+u)	b-(x+2y+u+v)	c-(z+2t+u+s)	w+(x+2y+z+2t+2u)	F	G	H	I	J	K	L	M	a	b	g	d	e	t3	t2	t1	t0	m
	1e-06	0.10571	0.0062	0.01705	0.03038	0	1e-13	13	1000	140	16500	2350	4750	8.51138e-06	2.51189e-11	1000	140	16434.6	2340.68	4731.16	-4.72446e-10	7.1071e-12	-1.38348e-08	6.2e-09	4.27953e-10	2.0032e-10	0.000120465	0.00620001	0.01705	0.0302595	-1.03716e-09	3.88062e+07	7.97963e+07	1.23381e+12	-3.98408e+10	17.05	-1.23162e+12	1	0.996035	2.79424e+27	-1.68852e+26	-3.71535e+24	3.17999e+15	-680442	-1.18259e+79	-2.60213e+77	2.22718e+68	-4.76564e+58	-0.000161386
	1e-05	#NUM!	0.0062	0.01705	0.03038	0	1e-13	13	1000	140	16500	2350	4750	8.51138e-06	2.51189e-11	1000	140	16434.6	2340.68	4731.16	#NUM!	#NUM!	#NUM!	6.2e-08	#NUM!	#NUM!	#NUM!	#NUM!	#NUM!	#NUM!	#NUM!	3.88062e+06	7.97963e+06	1.23381e+11	-3.98407e+09	17.05	-1.23162e+11	1	0.996035	2.79424e+25	-1.68851e+24	-3.71536e+22	3.18e+14	-680442	-1.18259e+73	-2.60214e+71	2.22718e+63	-4.76564e+54	-0.000161388
	0.0001	#NUM!	0.0062	0.01705	0.03038	0	1e-13	13	1000	140	16500	2350	4750	8.51138e-06	2.51189e-11	1000	140	16434.6	2340.68	4731.16	#NUM!	#NUM!	#NUM!	6.2e-07	#NUM!	#NUM!	#NUM!	#NUM!	#NUM!	#NUM!	#NUM!	388062	797963	1.23381e+10	-3.98393e+08	17.05	-1.23162e+10	1	0.996035	2.79424e+23	-1.68846e+22	-3.71546e+20	3.18008e+13	-680442	-1.18253e+67	-2.60218e+65	2.22722e+58	-4.76565e+50	-0.000161411
	0.001	#NUM!	0.0062	0.01705	0.03038	0	1e-13	13	1000	140	16500	2350	4750	8.51138e-06	2.51189e-11	1000	140	16434.6	2340.68	4731.16	#NUM!	#NUM!	#NUM!	6.2e-06	#NUM!	#NUM!	#NUM!	#NUM!	#NUM!	#NUM!	#NUM!	38806.2	79796.3	1.23381e+09	-3.98256e+07	17.05	-1.23162e+09	1	0.996035	2.79424e+21	-1.68787e+20	-3.71647e+18	3.18091e+12	-680442	-1.18196e+61	-2.6026e+59	2.22755e+53	-4.76578e+46	-0.000161636
	0.01	#NUM!	0.0062	0.01705	0.03038	0	1e-13	13	1000	140	16500	2350	4750	8.51138e-06	2.51189e-11	1000	140	16434.6	2340.68	4731.16	#NUM!	#NUM!	#NUM!	6.2e-05	#NUM!	#NUM!	#NUM!	#NUM!	#NUM!	#NUM!	#NUM!	3880.62	7979.63	1.23381e+08	-3.96882e+06	17.05	-1.23162e+08	1	0.996035	2.79424e+19	-1.68202e+18	-3.72654e+16	3.1892e+11	-680442	-1.17627e+55	-2.60677e+53	2.2309e+48	-4.76714e+42	-0.000163898
	0.1	#NUM!	0.0062	0.01705	0.03038	0	1e-13	13	1000	140	16500	2350	4750	8.51138e-06	2.51189e-11	1000	140	16434.6	2340.68	4731.16	#NUM!	#NUM!	#NUM!	0.00062	#NUM!	#NUM!	#NUM!	#NUM!	#NUM!	#NUM!	#NUM!	388.062	797.963	1.23381e+07	-383147	17.05	-1.23162e+07	1	0.996035	2.79424e+17	-1.62357e+16	-3.82352e+14	3.27214e+10	-680442	-1.11976e+49	-2.64484e+47	2.26336e+43	-4.78539e+38	-0.000187985
	0.2	#NUM!	0.0062	0.01705	0.03038	0	1e-13	13	1000	140	16500	2350	4750	8.51138e-06	2.51189e-11	1000	140	16434.6	2340.68	4731.16	#NUM!	#NUM!	#NUM!	0.00124	#NUM!	#NUM!	#NUM!	#NUM!	#NUM!	#NUM!	#NUM!	194.031	398.981	6.16903e+06	-183943	17.05	-6.15811e+06	1	0.996035	6.98561e+16	-3896525532704732	-9.80863e+13	1.68215e+10	-680442	-1.65299e+47	-4.18676e+45	7.17919e+41	-3.00978e+37	-0.000218187
	0.3	#NUM!	0.0062	0.01705	0.03038	0	1e-13	13	1000	140	16500	2350	4750	8.51138e-06	2.51189e-11	1000	140	16434.6	2340.68	4731.16	#NUM!	#NUM!	#NUM!	0.00186	#NUM!	#NUM!	#NUM!	#NUM!	#NUM!	#NUM!	#NUM!	129.354	265.988	4.11268e+06	-117541	17.05	-4.1054e+06	1	0.996035	3.10471e+16	-1.65962e+15	-4.46128e+13	1.15215e+10	-680442	-1.36772e+46	-3.71248e+44	9.58483e+40	-5.99552e+36	-0.000252599
	0.4	#NUM!	0.0062	0.01705	0.03038	0	1e-13	13	1000	140	16500	2350	4750	8.51138e-06	2.51189e-11	1000	140	16434.6	2340.68	4731.16	#NUM!	#NUM!	#NUM!	0.00248	#NUM!	#NUM!	#NUM!	#NUM!	#NUM!	#NUM!	#NUM!	97.0155	199.491	3.08451e+06	-84340.6	17.05	-3.07905e+06	1	0.996035	1.7464e+16	-892937498326639	-2.56163e+13	8.87153e+09	-680442	-2.2882e+45	-6.65441e+43	2.30337e+40	-1.91703e+36	-0.000291976
	0.5	#NUM!	0.0062	0.01705	0.03038	0	1e-13	13	1000	140	16500	2350	4750	8.51138e-06	2.51189e-11	1000	140	16434.6	2340.68	4731.16	#NUM!	#NUM!	#NUM!	0.0031	#NUM!	#NUM!	#NUM!	#NUM!	#NUM!	#NUM!	#NUM!	77.6124	159.593	2.46761e+06	-64420.2	17.05	-2.46324e+06	1	0.996035	1.1177e+16	-5.45498e+14	-1.66953e+13	7.28153e+09	-680442	-5.62212e+44	-1.75198e+43	7.63497e+39	-7.95089e+35	-0.000337274
	0.6	#NUM!	0.0062	0.01705	0.03038	0	1e-13	13	1000	140	16500	2350	4750	8.51138e-06	2.51189e-11	1000	140	16434.6	2340.68	4731.16	#NUM!	#NUM!	#NUM!	0.00372	#NUM!	#NUM!	#NUM!	#NUM!	#NUM!	#NUM!	#NUM!	64.677	132.994	2.05634e+06	-51139.9	17.05	-2.0527e+06	1	0.996035	7761784616674310	-3.60775e+14	-1.17801e+13	6.22154e+09	-680442	-1.75908e+44	-5.87719e+42	3.10048e+39	-3.89005e+35	-0.000389713
	0.7	#NUM!	0.0062	0.01705	0.03038	0	1e-13	13	1000	140	16500	2350	4750	8.51138e-06	2.51189e-11	1000	140	16434.6	2340.68	4731.16	#NUM!	#NUM!	#NUM!	0.00434	#NUM!	#NUM!	#NUM!	#NUM!	#NUM!	#NUM!	#NUM!	55.4374	113.995	1.76258e+06	-41653.9	17.05	-1.75946e+06	1	0.996035	5702535636740308	-2.51803e+14	-8.77465e+12	5.4644e+09	-680442	-6.49426e+43	-2.32866e+42	1.44799e+39	-2.13419e+35	-0.000450875
	0.8	#NUM!	0.0062	0.01705	0.03038	0	1e-13	13	1000	140	16500	2350	4750	8.51138e-06	2.51189e-11	1000	140	16434.6	2340.68	4731.16	#NUM!	#NUM!	#NUM!	0.00496	#NUM!	#NUM!	#NUM!	#NUM!	#NUM!	#NUM!	#NUM!	48.5077	99.7453	1.54226e+06	-34539.5	17.05	-1.53953e+06	1	0.996035	4366003846879304	-1.82637e+14	-6.79703e+12	4.89654e+09	-680442	-2.70251e+43	-1.04157e+42	7.48908e+38	-1.27377e+35	-0.000522844
	0.9	#NUM!	0.0062	0.01705	0.03038	0	1e-13	13	1000	140	16500	2350	4750	8.51138e-06	2.51189e-11	1000	140	16434.6	2340.68	4731.16	#NUM!	#NUM!	#NUM!	0.00558	#NUM!	#NUM!	#NUM!	#NUM!	#NUM!	#NUM!	#NUM!	43.118	88.6625	1.37089e+06	-29006	17.05	-1.36847e+06	1	0.996035	3.44968e+15	-1.36287e+14	-5.42269e+12	4.45488e+09	-680442	-1.23051e+43	-5.108e+41	4.18646e+38	-8.11008e+34	-0.000608412
	0.99	#NUM!	0.0062	0.01705	0.03038	0	1e-13	13	1000	140	16500	2350	4750	8.51138e-06	2.51189e-11	1000	140	16434.6	2340.68	4731.16	#NUM!	#NUM!	#NUM!	0.006138	#NUM!	#NUM!	#NUM!	#NUM!	#NUM!	#NUM!	#NUM!	39.1982	80.6023	1.24627e+06	-24981.7	17.05	-1.24406e+06	1	0.996035	2.85098e+15	-1.06669e+14	-4.5132e+12	4.13367e+09	-680442	-6.43499e+42	-2.86242e+41	2.61442e+38	-5.64575e+34	-0.000700179
	r	eq K1	a	b	c	w	h		K1	K2	K3	K4	K5	K6	K7	K1h	K2h	K3h	K4h	K5h	x	y	z	t	u2	v	s	a-(x+y+z+t+u)	b-(x+2y+u+v)	c-(z+2t+u+s)	w+(x+2y+z+2t+2u)	F	G	H	I	J	K	L	M	a	b	g	d	e	t3	t2	t1	t0	m
	1e-09	0.105709	0.0062	0.01705	0.03038	0	1e-13	13	1000	140	16500	2350	4750	8.51138e-06	2.51189e-11	1000	140	16434.6	2340.68	4731.16	1.45147e-09	7.10711e-15	4.25039e-08	6.2e-12	4.27953e-13	2.0032e-10	0.000120465	0.00619996	0.01705	0.0302595	4.39686e-08	3.88062e+10	7.97963e+10	1233805156755365	-3.98409e+13	17.05	-1.23162e+15	1	0.996035	2.79424e+33	-1.68852e+32	-3.71535e+30	3.17999e+18	-680442	-1.1826e+97	-2.60213e+95	2.22718e+83	-4.76564e+70	-0.000161386
	1e-07	#NUM!	0.0062	0.01705	0.03038	0	1e-13	13	1000	140	16500	2350	4750	8.51138e-06	2.51189e-11	1000	140	16434.6	2340.68	4731.16	#NUM!	#NUM!	#NUM!	6.2e-10	#NUM!	#NUM!	#NUM!	#NUM!	#NUM!	#NUM!	#NUM!	3.88062e+08	7.97963e+08	1.23381e+13	-3.98409e+11	17.05	-1.23162e+13	1	0.996035	2.79424e+29	-1.68852e+28	-3.71535e+26	3.17999e+16	-680442	-1.1826e+85	-2.60213e+83	2.22718e+73	-4.76564e+62	-0.000161386
	1e-06	0.10571	0.0062	0.01705	0.03038	0	1e-13	13	1000	140	16500	2350	4750	8.51138e-06	2.51189e-11	1000	140	16434.6	2340.68	4731.16	-4.72446e-10	7.1071e-12	-1.38348e-08	6.2e-09	4.27953e-10	2.0032e-10	0.000120465	0.00620001	0.01705	0.0302595	-1.03716e-09	3.88062e+07	7.97963e+07	1.23381e+12	-3.98408e+10	17.05	-1.23162e+12	1	0.996035	2.79424e+27	-1.68852e+26	-3.71535e+24	3.17999e+15	-680442	-1.18259e+79	-2.60213e+77	2.22718e+68	-4.76564e+58	-0.000161386
	1e-05	#NUM!	0.0062	0.01705	0.03038	0	1e-13	13	1000	140	16500	2350	4750	8.51138e-06	2.51189e-11	1000	140	16434.6	2340.68	4731.16	#NUM!	#NUM!	#NUM!	6.2e-08	#NUM!	#NUM!	#NUM!	#NUM!	#NUM!	#NUM!	#NUM!	3.88062e+06	7.97963e+06	1.23381e+11	-3.98407e+09	17.05	-1.23162e+11	1	0.996035	2.79424e+25	-1.68851e+24	-3.71536e+22	3.18e+14	-680442	-1.18259e+73	-2.60214e+71	2.22718e+63	-4.76564e+54	-0.000161388
	0.0001	#NUM!	0.0062	0.01705	0.03038	0	1e-13	13	1000	140	16500	2350	4750	8.51138e-06	2.51189e-11	1000	140	16434.6	2340.68	4731.16	#NUM!	#NUM!	#NUM!	6.2e-07	#NUM!	#NUM!	#NUM!	#NUM!	#NUM!	#NUM!	#NUM!	388062	797963	1.23381e+10	-3.98393e+08	17.05	-1.23162e+10	1	0.996035	2.79424e+23	-1.68846e+22	-3.71546e+20	3.18008e+13	-680442	-1.18253e+67	-2.60218e+65	2.22722e+58	-4.76565e+50	-0.000161411
	0.001	#NUM!	0.0062	0.01705	0.03038	0	1e-13	13	1000	140	16500	2350	4750	8.51138e-06	2.51189e-11	1000	140	16434.6	2340.68	4731.16	#NUM!	#NUM!	#NUM!	6.2e-06	#NUM!	#NUM!	#NUM!	#NUM!	#NUM!	#NUM!	#NUM!	38806.2	79796.3	1.23381e+09	-3.98256e+07	17.05	-1.23162e+09	1	0.996035	2.79424e+21	-1.68787e+20	-3.71647e+18	3.18091e+12	-680442	-1.18196e+61	-2.6026e+59	2.22755e+53	-4.76578e+46	-0.000161636
	0.01	#NUM!	0.0062	0.01705	0.03038	0	1e-13	13	1000	140	16500	2350	4750	8.51138e-06	2.51189e-11	1000	140	16434.6	2340.68	4731.16	#NUM!	#NUM!	#NUM!	6.2e-05	#NUM!	#NUM!	#NUM!	#NUM!	#NUM!	#NUM!	#NUM!	3880.62	7979.63	1.23381e+08	-3.96882e+06	17.05	-1.23162e+08	1	0.996035	2.79424e+19	-1.68202e+18	-3.72654e+16	3.1892e+11	-680442	-1.17627e+55	-2.60677e+53	2.2309e+48	-4.76714e+42	-0.000163898
	0.1	#NUM!	0.0062	0.01705	0.03038	0	1e-13	13	1000	140	16500	2350	4750	8.51138e-06	2.51189e-11	1000	140	16434.6	2340.68	4731.16	#NUM!	#NUM!	#NUM!	0.00062	#NUM!	#NUM!	#NUM!	#NUM!	#NUM!	#NUM!	#NUM!	388.062	797.963	1.23381e+07	-383147	17.05	-1.23162e+07	1	0.996035	2.79424e+17	-1.62357e+16	-3.82352e+14	3.27214e+10	-680442	-1.11976e+49	-2.64484e+47	2.26336e+43	-4.78539e+38	-0.000187985
	0.2	#NUM!	0.0062	0.01705	0.03038	0	1e-13	13	1000	140	16500	2350	4750	8.51138e-06	2.51189e-11	1000	140	16434.6	2340.68	4731.16	#NUM!	#NUM!	#NUM!	0.00124	#NUM!	#NUM!	#NUM!	#NUM!	#NUM!	#NUM!	#NUM!	194.031	398.981	6.16903e+06	-183943	17.05	-6.15811e+06	1	0.996035	6.98561e+16	-3896525532704732	-9.80863e+13	1.68215e+10	-680442	-1.65299e+47	-4.18676e+45	7.17919e+41	-3.00978e+37	-0.000218187
	0.3	#NUM!	0.0062	0.01705	0.03038	0	1e-13	13	1000	140	16500	2350	4750	8.51138e-06	2.51189e-11	1000	140	16434.6	2340.68	4731.16	#NUM!	#NUM!	#NUM!	0.00186	#NUM!	#NUM!	#NUM!	#NUM!	#NUM!	#NUM!	#NUM!	129.354	265.988	4.11268e+06	-117541	17.05	-4.1054e+06	1	0.996035	3.10471e+16	-1.65962e+15	-4.46128e+13	1.15215e+10	-680442	-1.36772e+46	-3.71248e+44	9.58483e+40	-5.99552e+36	-0.000252599
	0.4	#NUM!	0.0062	0.01705	0.03038	0	1e-13	13	1000	140	16500	2350	4750	8.51138e-06	2.51189e-11	1000	140	16434.6	2340.68	4731.16	#NUM!	#NUM!	#NUM!	0.00248	#NUM!	#NUM!	#NUM!	#NUM!	#NUM!	#NUM!	#NUM!	97.0155	199.491	3.08451e+06	-84340.6	17.05	-3.07905e+06	1	0.996035	1.7464e+16	-892937498326639	-2.56163e+13	8.87153e+09	-680442	-2.2882e+45	-6.65441e+43	2.30337e+40	-1.91703e+36	-0.000291976
	0.5	#NUM!	0.0062	0.01705	0.03038	0	1e-13	13	1000	140	16500	2350	4750	8.51138e-06	2.51189e-11	1000	140	16434.6	2340.68	4731.16	#NUM!	#NUM!	#NUM!	0.0031	#NUM!	#NUM!	#NUM!	#NUM!	#NUM!	#NUM!	#NUM!	77.6124	159.593	2.46761e+06	-64420.2	17.05	-2.46324e+06	1	0.996035	1.1177e+16	-5.45498e+14	-1.66953e+13	7.28153e+09	-680442	-5.62212e+44	-1.75198e+43	7.63497e+39	-7.95089e+35	-0.000337274
	0.6	#NUM!	0.0062	0.01705	0.03038	0	1e-13	13	1000	140	16500	2350	4750	8.51138e-06	2.51189e-11	1000	140	16434.6	2340.68	4731.16	#NUM!	#NUM!	#NUM!	0.00372	#NUM!	#NUM!	#NUM!	#NUM!	#NUM!	#NUM!	#NUM!	64.677	132.994	2.05634e+06	-51139.9	17.05	-2.0527e+06	1	0.996035	7761784616674310	-3.60775e+14	-1.17801e+13	6.22154e+09	-680442	-1.75908e+44	-5.87719e+42	3.10048e+39	-3.89005e+35	-0.000389713
	0.7	#NUM!	0.0062	0.01705	0.03038	0	1e-13	13	1000	140	16500	2350	4750	8.51138e-06	2.51189e-11	1000	140	16434.6	2340.68	4731.16	#NUM!	#NUM!	#NUM!	0.00434	#NUM!	#NUM!	#NUM!	#NUM!	#NUM!	#NUM!	#NUM!	55.4374	113.995	1.76258e+06	-41653.9	17.05	-1.75946e+06	1	0.996035	5702535636740308	-2.51803e+14	-8.77465e+12	5.4644e+09	-680442	-6.49426e+43	-2.32866e+42	1.44799e+39	-2.13419e+35	-0.000450875
	0.8	#NUM!	0.0062	0.01705	0.03038	0	1e-13	13	1000	140	16500	2350	4750	8.51138e-06	2.51189e-11	1000	140	16434.6	2340.68	4731.16	#NUM!	#NUM!	#NUM!	0.00496	#NUM!	#NUM!	#NUM!	#NUM!	#NUM!	#NUM!	#NUM!	48.5077	99.7453	1.54226e+06	-34539.5	17.05	-1.53953e+06	1	0.996035	4366003846879304	-1.82637e+14	-6.79703e+12	4.89654e+09	-680442	-2.70251e+43	-1.04157e+42	7.48908e+38	-1.27377e+35	-0.000522844
	0.9	#NUM!	0.0062	0.01705	0.03038	0	1e-13	13	1000	140	16500	2350	4750	8.51138e-06	2.51189e-11	1000	140	16434.6	2340.68	4731.16	#NUM!	#NUM!	#NUM!	0.00558	#NUM!	#NUM!	#NUM!	#NUM!	#NUM!	#NUM!	#NUM!	43.118	88.6625	1.37089e+06	-29006	17.05	-1.36847e+06	1	0.996035	3.44968e+15	-1.36287e+14	-5.42269e+12	4.45488e+09	-680442	-1.23051e+43	-5.108e+41	4.18646e+38	-8.11008e+34	-0.000608412
	0.99	#NUM!	0.0062	0.01705	0.03038	0	1e-13	13	1000	140	16500	2350	4750	8.51138e-06	2.51189e-11	1000	140	16434.6	2340.68	4731.16	#NUM!	#NUM!	#NUM!	0.006138	#NUM!	#NUM!	#NUM!	#NUM!	#NUM!	#NUM!	#NUM!	39.1982	80.6023	1.24627e+06	-24981.7	17.05	-1.24406e+06	1	0.996035	2.85098e+15	-1.06669e+14	-4.5132e+12	4.13367e+09	-680442	-6.43499e+42	-2.86242e+41	2.61442e+38	-5.64575e+34	-0.000700179
	r	eq K1	a	b	c	w	h		K1	K2	K3	K4	K5	K6	K7	K1h	K2h	K3h	K4h	K5h	x	y	z	t	u3	v	s	a-(x+y+z+t+u)	b-(x+2y+u+v)	c-(z+2t+u+s)	w+(x+2y+z+2t+2u)	F	G	H	I	J	K	L	M	a	b	g	d	e	t3	t2	t1	t0	m
	0.001	#NUM!	0.0062	0.01705	0.03038	0	1e-13	13	1000	140	16500	2350	4750	8.51138e-06	2.51189e-11	1000	140	16434.6	2340.68	4731.16	#NUM!	#NUM!	#NUM!	6.2e-06	#NUM!	#NUM!	#NUM!	#NUM!	#NUM!	#NUM!	#NUM!	38806.2	79796.3	1.23381e+09	-3.98256e+07	17.05	-1.23162e+09	1	0.996035	2.79424e+21	-1.68787e+20	-3.71647e+18	3.18091e+12	-680442	-1.18196e+61	-2.6026e+59	2.22755e+53	-4.76578e+46	-0.000161636
	0.1	#NUM!	0.0062	0.01705	0.03038	0	1e-13	13	1000	140	16500	2350	4750	8.51138e-06	2.51189e-11	1000	140	16434.6	2340.68	4731.16	#NUM!	#NUM!	#NUM!	0.00062	#NUM!	#NUM!	#NUM!	#NUM!	#NUM!	#NUM!	#NUM!	388.062	797.963	1.23381e+07	-383147	17.05	-1.23162e+07	1	0.996035	2.79424e+17	-1.62357e+16	-3.82352e+14	3.27214e+10	-680442	-1.11976e+49	-2.64484e+47	2.26336e+43	-4.78539e+38	-0.000187985
	0.2	#NUM!	0.0062	0.01705	0.03038	0	1e-13	13	1000	140	16500	2350	4750	8.51138e-06	2.51189e-11	1000	140	16434.6	2340.68	4731.16	#NUM!	#NUM!	#NUM!	0.00124	#NUM!	#NUM!	#NUM!	#NUM!	#NUM!	#NUM!	#NUM!	194.031	398.981	6.16903e+06	-183943	17.05	-6.15811e+06	1	0.996035	6.98561e+16	-3896525532704732	-9.80863e+13	1.68215e+10	-680442	-1.65299e+47	-4.18676e+45	7.17919e+41	-3.00978e+37	-0.000218187
	0.3	#NUM!	0.0062	0.01705	0.03038	0	1e-13	13	1000	140	16500	2350	4750	8.51138e-06	2.51189e-11	1000	140	16434.6	2340.68	4731.16	#NUM!	#NUM!	#NUM!	0.00186	#NUM!	#NUM!	#NUM!	#NUM!	#NUM!	#NUM!	#NUM!	129.354	265.988	4.11268e+06	-117541	17.05	-4.1054e+06	1	0.996035	3.10471e+16	-1.65962e+15	-4.46128e+13	1.15215e+10	-680442	-1.36772e+46	-3.71248e+44	9.58483e+40	-5.99552e+36	-0.000252599
	0.4	#NUM!	0.0062	0.01705	0.03038	0	1e-13	13	1000	140	16500	2350	4750	8.51138e-06	2.51189e-11	1000	140	16434.6	2340.68	4731.16	#NUM!	#NUM!	#NUM!	0.00248	#NUM!	#NUM!	#NUM!	#NUM!	#NUM!	#NUM!	#NUM!	97.0155	199.491	3.08451e+06	-84340.6	17.05	-3.07905e+06	1	0.996035	1.7464e+16	-892937498326639	-2.56163e+13	8.87153e+09	-680442	-2.2882e+45	-6.65441e+43	2.30337e+40	-1.91703e+36	-0.000291976
	0.5	#NUM!	0.0062	0.01705	0.03038	0	1e-13	13	1000	140	16500	2350	4750	8.51138e-06	2.51189e-11	1000	140	16434.6	2340.68	4731.16	#NUM!	#NUM!	#NUM!	0.0031	#NUM!	#NUM!	#NUM!	#NUM!	#NUM!	#NUM!	#NUM!	77.6124	159.593	2.46761e+06	-64420.2	17.05	-2.46324e+06	1	0.996035	1.1177e+16	-5.45498e+14	-1.66953e+13	7.28153e+09	-680442	-5.62212e+44	-1.75198e+43	7.63497e+39	-7.95089e+35	-0.000337274
	0.6	#NUM!	0.0062	0.01705	0.03038	0	1e-13	13	1000	140	16500	2350	4750	8.51138e-06	2.51189e-11	1000	140	16434.6	2340.68	4731.16	#NUM!	#NUM!	#NUM!	0.00372	#NUM!	#NUM!	#NUM!	#NUM!	#NUM!	#NUM!	#NUM!	64.677	132.994	2.05634e+06	-51139.9	17.05	-2.0527e+06	1	0.996035	7761784616674310	-3.60775e+14	-1.17801e+13	6.22154e+09	-680442	-1.75908e+44	-5.87719e+42	3.10048e+39	-3.89005e+35	-0.000389713
	0.7	#NUM!	0.0062	0.01705	0.03038	0	1e-13	13	1000	140	16500	2350	4750	8.51138e-06	2.51189e-11	1000	140	16434.6	2340.68	4731.16	#NUM!	#NUM!	#NUM!	0.00434	#NUM!	#NUM!	#NUM!	#NUM!	#NUM!	#NUM!	#NUM!	55.4374	113.995	1.76258e+06	-41653.9	17.05	-1.75946e+06	1	0.996035	5702535636740308	-2.51803e+14	-8.77465e+12	5.4644e+09	-680442	-6.49426e+43	-2.32866e+42	1.44799e+39	-2.13419e+35	-0.000450875
	0.8	#NUM!	0.0062	0.01705	0.03038	0	1e-13	13	1000	140	16500	2350	4750	8.51138e-06	2.51189e-11	1000	140	16434.6	2340.68	4731.16	#NUM!	#NUM!	#NUM!	0.00496	#NUM!	#NUM!	#NUM!	#NUM!	#NUM!	#NUM!	#NUM!	48.5077	99.7453	1.54226e+06	-34539.5	17.05	-1.53953e+06	1	0.996035	4366003846879304	-1.82637e+14	-6.79703e+12	4.89654e+09	-680442	-2.70251e+43	-1.04157e+42	7.48908e+38	-1.27377e+35	-0.000522844
	0.9	#NUM!	0.0062	0.01705	0.03038	0	1e-13	13	1000	140	16500	2350	4750	8.51138e-06	2.51189e-11	1000	140	16434.6	2340.68	4731.16	#NUM!	#NUM!	#NUM!	0.00558	#NUM!	#NUM!	#NUM!	#NUM!	#NUM!	#NUM!	#NUM!	43.118	88.6625	1.37089e+06	-29006	17.05	-1.36847e+06	1	0.996035	3.44968e+15	-1.36287e+14	-5.42269e+12	4.45488e+09	-680442	-1.23051e+43	-5.108e+41	4.18646e+38	-8.11008e+34	-0.000608412
	1	#NUM!	0.0062	0.01705	0.03038	0	1e-13	13	1000	140	16500	2350	4750	8.51138e-06	2.51189e-11	1000	140	16434.6	2340.68	4731.16	#NUM!	#NUM!	#NUM!	0.0062	#NUM!	#NUM!	#NUM!	#NUM!	#NUM!	#NUM!	#NUM!	38.8062	79.7963	1.23381e+06	-24579.3	17.05	-1.23162e+06	1	0.996035	2794242462002805	-1.03897e+14	-4.42643e+12	4.10154e+09	-680442	-6.00553e+42	-2.69241e+41	2.48775e+38	-5.43517e+34	-0.000711399
	r	eq K1	a	b	c	w	h		K1	K2	K3	K4	K5	K6	K7	K1h	K2h	K3h	K4h	K5h	x	y	z	t	u4	v	s	a-(x+y+z+t+u)	b-(x+2y+u+v)	c-(z+2t+u+s)	w+(x+2y+z+2t+2u)	F	G	H	I	J	K	L	M	a	b	g	d	e	t3	t2	t1	t0	m
	0.0005	#NUM!	0.0062	0.01705	0.03038	0	1e-13	13	1000	140	16500	2350	4750	8.51138e-06	2.51189e-11	1000	140	16434.6	2340.68	4731.16	#NUM!	#NUM!	#NUM!	3.1e-06	#NUM!	#NUM!	#NUM!	#NUM!	#NUM!	#NUM!	#NUM!	77612.4	159593	2.46761e+09	-7.96665e+07	17.05	-2.46324e+09	1	0.996035	1.1177e+22	-6.75278e+20	-1.48636e+19	6.3609e+12	-680442	-7.56658e+62	-1.66552e+61	7.12757e+54	-7.62514e+47	-0.000161511
	0.1	#NUM!	0.0062	0.01705	0.03038	0	1e-13	13	1000	140	16500	2350	4750	8.51138e-06	2.51189e-11	1000	140	16434.6	2340.68	4731.16	#NUM!	#NUM!	#NUM!	0.00062	#NUM!	#NUM!	#NUM!	#NUM!	#NUM!	#NUM!	#NUM!	388.062	797.963	1.23381e+07	-383147	17.05	-1.23162e+07	1	0.996035	2.79424e+17	-1.62357e+16	-3.82352e+14	3.27214e+10	-680442	-1.11976e+49	-2.64484e+47	2.26336e+43	-4.78539e+38	-0.000187985
	0.2	#NUM!	0.0062	0.01705	0.03038	0	1e-13	13	1000	140	16500	2350	4750	8.51138e-06	2.51189e-11	1000	140	16434.6	2340.68	4731.16	#NUM!	#NUM!	#NUM!	0.00124	#NUM!	#NUM!	#NUM!	#NUM!	#NUM!	#NUM!	#NUM!	194.031	398.981	6.16903e+06	-183943	17.05	-6.15811e+06	1	0.996035	6.98561e+16	-3896525532704732	-9.80863e+13	1.68215e+10	-680442	-1.65299e+47	-4.18676e+45	7.17919e+41	-3.00978e+37	-0.000218187
	0.3	#NUM!	0.0062	0.01705	0.03038	0	1e-13	13	1000	140	16500	2350	4750	8.51138e-06	2.51189e-11	1000	140	16434.6	2340.68	4731.16	#NUM!	#NUM!	#NUM!	0.00186	#NUM!	#NUM!	#NUM!	#NUM!	#NUM!	#NUM!	#NUM!	129.354	265.988	4.11268e+06	-117541	17.05	-4.1054e+06	1	0.996035	3.10471e+16	-1.65962e+15	-4.46128e+13	1.15215e+10	-680442	-1.36772e+46	-3.71248e+44	9.58483e+40	-5.99552e+36	-0.000252599
	0.4	#NUM!	0.0062	0.01705	0.03038	0	1e-13	13	1000	140	16500	2350	4750	8.51138e-06	2.51189e-11	1000	140	16434.6	2340.68	4731.16	#NUM!	#NUM!	#NUM!	0.00248	#NUM!	#NUM!	#NUM!	#NUM!	#NUM!	#NUM!	#NUM!	97.0155	199.491	3.08451e+06	-84340.6	17.05	-3.07905e+06	1	0.996035	1.7464e+16	-892937498326639	-2.56163e+13	8.87153e+09	-680442	-2.2882e+45	-6.65441e+43	2.30337e+40	-1.91703e+36	-0.000291976
	0.5	#NUM!	0.0062	0.01705	0.03038	0	1e-13	13	1000	140	16500	2350	4750	8.51138e-06	2.51189e-11	1000	140	16434.6	2340.68	4731.16	#NUM!	#NUM!	#NUM!	0.0031	#NUM!	#NUM!	#NUM!	#NUM!	#NUM!	#NUM!	#NUM!	77.6124	159.593	2.46761e+06	-64420.2	17.05	-2.46324e+06	1	0.996035	1.1177e+16	-5.45498e+14	-1.66953e+13	7.28153e+09	-680442	-5.62212e+44	-1.75198e+43	7.63497e+39	-7.95089e+35	-0.000337274
	0.6	#NUM!	0.0062	0.01705	0.03038	0	1e-13	13	1000	140	16500	2350	4750	8.51138e-06	2.51189e-11	1000	140	16434.6	2340.68	4731.16	#NUM!	#NUM!	#NUM!	0.00372	#NUM!	#NUM!	#NUM!	#NUM!	#NUM!	#NUM!	#NUM!	64.677	132.994	2.05634e+06	-51139.9	17.05	-2.0527e+06	1	0.996035	7761784616674310	-3.60775e+14	-1.17801e+13	6.22154e+09	-680442	-1.75908e+44	-5.87719e+42	3.10048e+39	-3.89005e+35	-0.000389713
	0.7	#NUM!	0.0062	0.01705	0.03038	0	1e-13	13	1000	140	16500	2350	4750	8.51138e-06	2.51189e-11	1000	140	16434.6	2340.68	4731.16	#NUM!	#NUM!	#NUM!	0.00434	#NUM!	#NUM!	#NUM!	#NUM!	#NUM!	#NUM!	#NUM!	55.4374	113.995	1.76258e+06	-41653.9	17.05	-1.75946e+06	1	0.996035	5702535636740308	-2.51803e+14	-8.77465e+12	5.4644e+09	-680442	-6.49426e+43	-2.32866e+42	1.44799e+39	-2.13419e+35	-0.000450875
	0.8	#NUM!	0.0062	0.01705	0.03038	0	1e-13	13	1000	140	16500	2350	4750	8.51138e-06	2.51189e-11	1000	140	16434.6	2340.68	4731.16	#NUM!	#NUM!	#NUM!	0.00496	#NUM!	#NUM!	#NUM!	#NUM!	#NUM!	#NUM!	#NUM!	48.5077	99.7453	1.54226e+06	-34539.5	17.05	-1.53953e+06	1	0.996035	4366003846879304	-1.82637e+14	-6.79703e+12	4.89654e+09	-680442	-2.70251e+43	-1.04157e+42	7.48908e+38	-1.27377e+35	-0.000522844
	0.9	#NUM!	0.0062	0.01705	0.03038	0	1e-13	13	1000	140	16500	2350	4750	8.51138e-06	2.51189e-11	1000	140	16434.6	2340.68	4731.16	#NUM!	#NUM!	#NUM!	0.00558	#NUM!	#NUM!	#NUM!	#NUM!	#NUM!	#NUM!	#NUM!	43.118	88.6625	1.37089e+06	-29006	17.05	-1.36847e+06	1	0.996035	3.44968e+15	-1.36287e+14	-5.42269e+12	4.45488e+09	-680442	-1.23051e+43	-5.108e+41	4.18646e+38	-8.11008e+34	-0.000608412
	0.99	#NUM!	0.0062	0.01705	0.03038	0	1e-13	13	1000	140	16500	2350	4750	8.51138e-06	2.51189e-11	1000	140	16434.6	2340.68	4731.16	#NUM!	#NUM!	#NUM!	0.006138	#NUM!	#NUM!	#NUM!	#NUM!	#NUM!	#NUM!	#NUM!	39.1982	80.6023	1.24627e+06	-24981.7	17.05	-1.24406e+06	1	0.996035	2.85098e+15	-1.06669e+14	-4.5132e+12	4.13367e+09	-680442	-6.43499e+42	-2.86242e+41	2.61442e+38	-5.64575e+34	-0.000700179
t3 ¹ 0, t2 ¹ 0
discr III > 0
			[A]in	[B]in	[C]in	[H2O]in															[AB]eq	[AB2]eq	[AC]eq	[AC2]eq	[ABC]eq			[A]eq	[B]eq	[C]eq	[H2O]eq
	r	eq K1	a	b	c	w	h		K1	K2	K3	K4	K5	K6	K7	K1h	K2h	K3h	K4h	K5h	x	y	z	t	u1	v	s	a-(x+y+z+t+u)	b-(x+2y+u+v)	c-(z+2t+u+s)	w+(x+2y+z+2t+2u)	F	G	H	I	J	K	L	M	a	b	g	d	e	t3	t2	t1	t0	m
	1e-12	#NUM!	0.0062	0.01705	0.03038	0	1e-13	13	1000	140	16500	2350	4750	8.51138e-06	2.51189e-11	1000	140	16434.6	2340.68	4731.16	#NUM!	#NUM!	#NUM!	6.2e-15	#NUM!	#NUM!	#NUM!	#NUM!	#NUM!	#NUM!	#NUM!	3.88062e+13	7.97963e+13	1.23381e+18	-3.98409e+16	17.05	-1.23162e+18	1	0.996035	2.79424e+39	-1.68852e+38	-3.71535e+36	3.17999e+21	-680442	-1.1826e+115	-2.60213e+113	2.22718e+98	-4.76564e+82	-0.000161386
	1e-10	#NUM!	0.0062	0.01705	0.03038	0	1e-13	13	1000	140	16500	2350	4750	8.51138e-06	2.51189e-11	1000	140	16434.6	2340.68	4731.16	#NUM!	#NUM!	#NUM!	6.2e-13	#NUM!	#NUM!	#NUM!	#NUM!	#NUM!	#NUM!	#NUM!	3.88062e+11	7.97963e+11	1.23381e+16	-3.98409e+14	17.05	-1.23162e+16	1	0.996035	2.79424e+35	-1.68852e+34	-3.71535e+32	3.17999e+19	-680442	-1.1826e+103	-2.60213e+101	2.22718e+88	-4.76564e+74	-0.000161386
	1e-09	2.52792e+18	0.0062	0.01705	0.03038	0	1e-13	13	1000	140	16500	2350	4750	8.51138e-06	2.51189e-11	1000	140	16434.6	2340.68	4731.16	-6.77339e+07	1.14022e+07	0.04952	6.2e-12	-0.0171413	0.527876	-7.92543e-06	5.63317e+07	4.49296e+07	-0.00199078	-4.49296e+07	3.88062e+10	7.97963e+10	1233805156755365	-3.98409e+13	17.05	-1.23162e+15	1	0.996035	2.79424e+33	-1.68852e+32	-3.71535e+30	3.17999e+18	-680442	-1.1826e+97	-2.60213e+95	2.22718e+83	-4.76564e+70	-0.000161386
	0.1	274.016	0.0062	0.01705	0.03038	0	1e-13	13	1000	140	16500	2350	4750	8.51138e-06	2.51189e-11	1000	140	16434.6	2340.68	4731.16	-0.709771	0.126472	0.0492707	0.00062	-0.0180529	5.77967e-09	-8.2393e-06	0.557661	0.49193	-0.00206962	-0.442422	388.062	797.963	1.23381e+07	-383147	17.05	-1.23162e+07	1	0.996035	2.79424e+17	-1.62357e+16	-3.82352e+14	3.27214e+10	-680442	-1.11976e+49	-2.64484e+47	2.26336e+43	-4.78539e+38	-0.000187985
	0.2	73.6348	0.0062	0.01705	0.03038	0	1e-13	13	1000	140	16500	2350	4750	8.51138e-06	2.51189e-11	1000	140	16434.6	2340.68	4731.16	-0.370682	0.0697341	0.0490074	0.00124	-0.0189578	3.13958e-09	-8.52409e-06	0.275859	0.267222	-0.00214116	-0.217642	194.031	398.981	6.16903e+06	-183943	17.05	-6.15811e+06	1	0.996035	6.98561e+16	-3896525532704732	-9.80863e+13	1.68215e+10	-680442	-1.65299e+47	-4.18676e+45	7.17919e+41	-3.00978e+37	-0.000218187
	0.3	34.9278	0.0062	0.01705	0.03038	0	1e-13	13	1000	140	16500	2350	4750	8.51138e-06	2.51189e-11	1000	140	16434.6	2340.68	4731.16	-0.257376	0.0510004	0.0487315	0.00186	-0.0198562	2.25911e-09	-8.78405e-06	0.18184	0.192281	-0.00220645	-0.142636	129.354	265.988	4.11268e+06	-117541	17.05	-4.1054e+06	1	0.996035	3.10471e+16	-1.65962e+15	-4.46128e+13	1.15215e+10	-680442	-1.36772e+46	-3.71248e+44	9.58483e+40	-5.99552e+36	-0.000252599
	0.4	20.8401	0.0062	0.01705	0.03038	0	1e-13	13	1000	140	16500	2350	4750	8.51138e-06	2.51189e-11	1000	140	16434.6	2340.68	4731.16	-0.200516	0.0417654	0.048444	0.00248	-0.0207486	1.81856e-09	-9.02261e-06	0.134776	0.154784	-0.00226638	-0.105079	97.0155	199.491	3.08451e+06	-84340.6	17.05	-3.07905e+06	1	0.996035	1.7464e+16	-892937498326639	-2.56163e+13	8.87153e+09	-680442	-2.2882e+45	-6.65441e+43	2.30337e+40	-1.91703e+36	-0.000291976
	0.5	14.0721	0.0062	0.01705	0.03038	0	1e-13	13	1000	140	16500	2350	4750	8.51138e-06	2.51189e-11	1000	140	16434.6	2340.68	4731.16	-0.166236	0.0363278	0.0481458	0.0031	-0.0216349	1.55398e-09	-9.24261e-06	0.106497	0.132265	-0.00232164	-0.0825042	77.6124	159.593	2.46761e+06	-64420.2	17.05	-2.46324e+06	1	0.996035	1.1177e+16	-5.45498e+14	-1.66953e+13	7.28153e+09	-680442	-5.62212e+44	-1.75198e+43	7.63497e+39	-7.95089e+35	-0.000337274
	0.6	10.262	0.0062	0.01705	0.03038	0	1e-13	13	1000	140	16500	2350	4750	8.51138e-06	2.51189e-11	1000	140	16434.6	2340.68	4731.16	-0.143245	0.0327874	0.0478376	0.00372	-0.0225153	1.3774e-09	-9.44638e-06	0.0876153	0.117236	-0.00237282	-0.0674233	64.677	132.994	2.05634e+06	-51139.9	17.05	-2.0527e+06	1	0.996035	7761784616674310	-3.60775e+14	-1.17801e+13	6.22154e+09	-680442	-1.75908e+44	-5.87719e+42	3.10048e+39	-3.89005e+35	-0.000389713
	0.7	7.884	0.0062	0.01705	0.03038	0	1e-13	13	1000	140	16500	2350	4750	8.51138e-06	2.51189e-11	1000	140	16434.6	2340.68	4731.16	-0.126705	0.0303295	0.0475201	0.00434	-0.0233901	1.2511e-09	-9.6359e-06	0.0741053	0.106486	-0.00242043	-0.0566258	55.4374	113.995	1.76258e+06	-41653.9	17.05	-1.75946e+06	1	0.996035	5702535636740308	-2.51803e+14	-8.77465e+12	5.4644e+09	-680442	-6.49426e+43	-2.32866e+42	1.44799e+39	-2.13419e+35	-0.000450875
	0.8	6.28832	0.0062	0.01705	0.03038	0	1e-13	13	1000	140	16500	2350	4750	8.51138e-06	2.51189e-11	1000	140	16434.6	2340.68	4731.16	-0.114196	0.028547	0.0471938	0.00496	-0.0242591	1.15623e-09	-9.81283e-06	0.0639546	0.0984114	-0.00246487	-0.0485067	48.5077	99.7453	1.54226e+06	-34539.5	17.05	-1.53953e+06	1	0.996035	4366003846879304	-1.82637e+14	-6.79703e+12	4.89654e+09	-680442	-2.70251e+43	-1.04157e+42	7.48908e+38	-1.27377e+35	-0.000522844
	0.9	5.15846	0.0062	0.01705	0.03038	0	1e-13	13	1000	140	16500	2350	4750	8.51138e-06	2.51189e-11	1000	140	16434.6	2340.68	4731.16	-0.104375	0.0272134	0.046859	0.00558	-0.0251225	1.08232e-09	-9.97858e-06	0.0560448	0.0921203	-0.00250651	-0.0421738	43.118	88.6625	1.37089e+06	-29006	17.05	-1.36847e+06	1	0.996035	3.44968e+15	-1.36287e+14	-5.42269e+12	4.45488e+09	-680442	-1.23051e+43	-5.108e+41	4.18646e+38	-8.11008e+34	-0.000608412
	0.99	4.39782	0.0062	0.01705	0.03038	0	1e-13	13	1000	140	16500	2350	4750	8.51138e-06	2.51189e-11	1000	140	16434.6	2340.68	4731.16	-0.0971593	0.0262838	0.0465507	0.006138	-0.0258947	1.02846e-09	-1.01192e-05	0.0502816	0.0875364	-0.00254183	-0.0375545	39.1982	80.6023	1.24627e+06	-24981.7	17.05	-1.24406e+06	1	0.996035	2.85098e+15	-1.06669e+14	-4.5132e+12	4.13367e+09	-680442	-6.43499e+42	-2.86242e+41	2.61442e+38	-5.64575e+34	-0.000700179
	r	eq K1	a	b	c	w	h		K1	K2	K3	K4	K5	K6	K7	K1h	K2h	K3h	K4h	K5h	x	y	z	t	u2	v	s	a-(x+y+z+t+u)	b-(x+2y+u+v)	c-(z+2t+u+s)	w+(x+2y+z+2t+2u)	F	G	H	I	J	K	L	M	a	b	g	d	e	t3	t2	t1	t0	m
	1e-09	0.105709	0.0062	0.01705	0.03038	0	1e-13	13	1000	140	16500	2350	4750	8.51138e-06	2.51189e-11	1000	140	16434.6	2340.68	4731.16	1.45147e-09	7.10711e-15	4.25039e-08	6.2e-12	4.27953e-13	2.0032e-10	0.000120465	0.00619996	0.01705	0.0302595	4.39686e-08	3.88062e+10	7.97963e+10	1233805156755365	-3.98409e+13	17.05	-1.23162e+15	1	0.996035	2.79424e+33	-1.68852e+32	-3.71535e+30	3.17999e+18	-680442	-1.1826e+97	-2.60213e+95	2.22718e+83	-4.76564e+70	-0.000161386
	0.1	0.230879	0.0062	0.01705	0.03038	0	1e-13	13	1000	140	16500	2350	4750	8.51138e-06	2.51189e-11	1000	140	16434.6	2340.68	4731.16	-0.000217941	4.96289e-07	-0.0076373	0.00062	3.57616e-05	2.02449e-10	0.000145691	0.013399	0.0172312	0.0365958	-0.00654272	388.062	797.963	1.23381e+07	-383147	17.05	-1.23162e+07	1	0.996035	2.79424e+17	-1.62357e+16	-3.82352e+14	3.27214e+10	-680442	-1.11976e+49	-2.64484e+47	2.26336e+43	-4.78539e+38	-0.000187985
	0.2	0.3045	0.0062	0.01705	0.03038	0	1e-13	13	1000	140	16500	2350	4750	8.51138e-06	2.51189e-11	1000	140	16434.6	2340.68	4731.16	-0.00032413	8.35972e-07	-0.0123767	0.00124	6.56388e-05	2.03337e-10	0.000159448	0.0175944	0.0173068	0.0400516	-0.0100879	194.031	398.981	6.16903e+06	-183943	17.05	-6.15811e+06	1	0.996035	6.98561e+16	-3896525532704732	-9.80863e+13	1.68215e+10	-680442	-1.65299e+47	-4.18676e+45	7.17919e+41	-3.00978e+37	-0.000218187
	0.3	0.370793	0.0062	0.01705	0.03038	0	1e-13	13	1000	140	16500	2350	4750	8.51138e-06	2.51189e-11	1000	140	16434.6	2340.68	4731.16	-0.000407785	1.09018e-06	-0.0166998	0.00186	9.18033e-05	2.04007e-10	0.00017157	0.0213547	0.0173638	0.0430964	-0.0132018	129.354	265.988	4.11268e+06	-117541	17.05	-4.1054e+06	1	0.996035	3.10471e+16	-1.65962e+15	-4.46128e+13	1.15215e+10	-680442	-1.36772e+46	-3.71248e+44	9.58483e+40	-5.99552e+36	-0.000252599
	0.4	0.433647	0.0062	0.01705	0.03038	0	1e-13	13	1000	140	16500	2350	4750	8.51138e-06	2.51189e-11	1000	140	16434.6	2340.68	4731.16	-0.000478261	1.28566e-06	-0.0208257	0.00248	0.000115118	2.04556e-10	0.000182921	0.0249075	0.0174106	0.0459476	-0.0161111	97.0155	199.491	3.08451e+06	-84340.6	17.05	-3.07905e+06	1	0.996035	1.7464e+16	-892937498326639	-2.56163e+13	8.87153e+09	-680442	-2.2882e+45	-6.65441e+43	2.30337e+40	-1.91703e+36	-0.000291976
	0.5	0.494486	0.0062	0.01705	0.03038	0	1e-13	13	1000	140	16500	2350	4750	8.51138e-06	2.51189e-11	1000	140	16434.6	2340.68	4731.16	-0.000539503	1.438e-06	-0.0248351	0.0031	0.000136118	2.05026e-10	0.000193819	0.0283371	0.0174505	0.0486852	-0.0188995	77.6124	159.593	2.46761e+06	-64420.2	17.05	-2.46324e+06	1	0.996035	1.1177e+16	-5.45498e+14	-1.66953e+13	7.28153e+09	-680442	-5.62212e+44	-1.75198e+43	7.63497e+39	-7.95089e+35	-0.000337274
	0.6	0.554004	0.0062	0.01705	0.03038	0	1e-13	13	1000	140	16500	2350	4750	8.51138e-06	2.51189e-11	1000	140	16434.6	2340.68	4731.16	-0.000593707	1.55749e-06	-0.0287676	0.00372	0.000155181	2.05436e-10	0.00020442	0.0316845	0.0174854	0.051348	-0.0216078	64.677	132.994	2.05634e+06	-51139.9	17.05	-2.0527e+06	1	0.996035	7761784616674310	-3.60775e+14	-1.17801e+13	6.22154e+09	-680442	-1.75908e+44	-5.87719e+42	3.10048e+39	-3.89005e+35	-0.000389713
	0.7	0.612593	0.0062	0.01705	0.03038	0	1e-13	13	1000	140	16500	2350	4750	8.51138e-06	2.51189e-11	1000	140	16434.6	2340.68	4731.16	-0.000642284	1.65137e-06	-0.0326454	0.00434	0.000172592	2.058e-10	0.000214811	0.0349735	0.0175164	0.053958	-0.0242592	55.4374	113.995	1.76258e+06	-41653.9	17.05	-1.75946e+06	1	0.996035	5702535636740308	-2.51803e+14	-8.77465e+12	5.4644e+09	-680442	-6.49426e+43	-2.32866e+42	1.44799e+39	-2.13419e+35	-0.000450875
	0.8	0.670495	0.0062	0.01705	0.03038	0	1e-13	13	1000	140	16500	2350	4750	8.51138e-06	2.51189e-11	1000	140	16434.6	2340.68	4731.16	-0.000686221	1.72497e-06	-0.0364826	0.00496	0.000188576	2.06126e-10	0.000225046	0.0382185	0.0175442	0.056529	-0.0268682	48.5077	99.7453	1.54226e+06	-34539.5	17.05	-1.53953e+06	1	0.996035	4366003846879304	-1.82637e+14	-6.79703e+12	4.89654e+09	-680442	-2.70251e+43	-1.04157e+42	7.48908e+38	-1.27377e+35	-0.000522844
	0.9	0.727871	0.0062	0.01705	0.03038	0	1e-13	13	1000	140	16500	2350	4750	8.51138e-06	2.51189e-11	1000	140	16434.6	2340.68	4731.16	-0.00072625	1.78234e-06	-0.0402884	0.00558	0.000203313	2.06422e-10	0.000235162	0.0414296	0.0175694	0.05907	-0.0294445	43.118	88.6625	1.37089e+06	-29006	17.05	-1.36847e+06	1	0.996035	3.44968e+15	-1.36287e+14	-5.42269e+12	4.45488e+09	-680442	-1.23051e+43	-5.108e+41	4.18646e+38	-8.11008e+34	-0.000608412
	0.99	0.779152	0.0062	0.01705	0.03038	0	1e-13	13	1000	140	16500	2350	4750	8.51138e-06	2.51189e-11	1000	140	16434.6	2340.68	4731.16	-0.000759401	1.82265e-06	-0.0436923	0.006138	0.000215635	2.06666e-10	0.000244185	0.0442962	0.0175901	0.0613365	-0.0317408	39.1982	80.6023	1.24627e+06	-24981.7	17.05	-1.24406e+06	1	0.996035	2.85098e+15	-1.06669e+14	-4.5132e+12	4.13367e+09	-680442	-6.43499e+42	-2.86242e+41	2.61442e+38	-5.64575e+34	-0.000700179
			[A]in	[B]in	[C]in	[H2O]in															[AB]eq	[AB2]eq	[AC]eq	[AC2]eq	[ABC]eq			[A]eq	[B]eq	[C]eq	[H2O]eq
	r	eq K1	a	b	c	w	h		K1	K2	K3	K4	K5	K6	K7	K1h	K2h	K3h	K4h	K5h	x	y	z	t	u3	v	s	a-(x+y+z+t+u)	b-(x+2y+u+v)	c-(z+2t+u+s)	w+(x+2y+z+2t+2u)	F	G	H	I	J	K	L	M	a	b	g	d	e	t3	t2	t1	t0	m
	1e-14	#NUM!	0.0062	0.01705	0.03038	0	1e-13	13	1000	140	16500	2350	4750	8.51138e-06	2.51189e-11	1000	140	16434.6	2340.68	4731.16	#NUM!	#NUM!	#NUM!	6.2e-17	#NUM!	#NUM!	#NUM!	#NUM!	#NUM!	#NUM!	#NUM!	3880618354034492	7979626485568762	1.23381e+20	-3.98409e+18	17.05	-1.23162e+20	1	0.996035	2.79424e+43	-1.68852e+42	-3.71535e+40	3.17999e+23	-680442	-1.1826e+127	-2.60213e+125	2.22718e+108	-4.76564e+90	-0.000161386
	1e-10	#NUM!	0.0062	0.01705	0.03038	0	1e-13	13	1000	140	16500	2350	4750	8.51138e-06	2.51189e-11	1000	140	16434.6	2340.68	4731.16	#NUM!	#NUM!	#NUM!	6.2e-13	#NUM!	#NUM!	#NUM!	#NUM!	#NUM!	#NUM!	#NUM!	3.88062e+11	7.97963e+11	1.23381e+16	-3.98409e+14	17.05	-1.23162e+16	1	0.996035	2.79424e+35	-1.68852e+34	-3.71535e+32	3.17999e+19	-680442	-1.1826e+103	-2.60213e+101	2.22718e+88	-4.76564e+74	-0.000161386
	1e-09	0.105705	0.0062	0.01705	0.03038	0	1e-13	13	1000	140	16500	2350	4750	8.51138e-06	2.51189e-11	1000	140	16434.6	2340.68	4731.16	9.77217e-09	7.10722e-15	2.8616e-07	6.2e-12	4.27956e-13	2.0032e-10	0.000120464	0.0061997	0.01705	0.0302592	2.95945e-07	3.88062e+10	7.97963e+10	1233805156755365	-3.98409e+13	17.05	-1.23162e+15	1	0.996035	2.79424e+33	-1.68852e+32	-3.71535e+30	3.17999e+18	-680442	-1.1826e+97	-2.60213e+95	2.22718e+83	-4.76564e+70	-0.000161386
	0.01	0.0791646	0.0062	0.01705	0.03038	0	1e-13	13	1000	140	16500	2350	4750	8.51138e-06	2.51189e-11	1000	140	16434.6	2340.68	4731.16	5.10806e-05	7.84171e-08	0.00142403	6.2e-05	4.49526e-06	1.99665e-10	0.000114309	0.00465832	0.0169943	0.0287132	0.00160826	3880.62	7979.63	1.23381e+08	-3.96882e+06	17.05	-1.23162e+08	1	0.996035	2.79424e+19	-1.68202e+18	-3.72654e+16	3.1892e+11	-680442	-1.17627e+55	-2.60677e+53	2.2309e+48	-4.76714e+42	-0.000163898
	0.1	0.0382212	0.0062	0.01705	0.03038	0	1e-13	13	1000	140	16500	2350	4750	8.51138e-06	2.51189e-11	1000	140	16434.6	2340.68	4731.16	0.000124243	9.54079e-07	0.00314013	0.00062	4.9584e-05	1.98255e-10	0.0001029	0.00226509	0.0168743	0.0258474	0.00460544	388.062	797.963	1.23381e+07	-383147	17.05	-1.23162e+07	1	0.996035	2.79424e+17	-1.62357e+16	-3.82352e+14	3.27214e+10	-680442	-1.11976e+49	-2.64484e+47	2.26336e+43	-4.78539e+38	-0.000187985
	0.2	0.0221795	0.0062	0.01705	0.03038	0	1e-13	13	1000	140	16500	2350	4750	8.51138e-06	2.51189e-11	1000	140	16434.6	2340.68	4731.16	0.000142008	2.13827e-06	0.00339051	0.00124	0.000104977	1.97368e-10	9.67708e-05	0.00132036	0.0167987	0.0243077	0.00622675	194.031	398.981	6.16903e+06	-183943	17.05	-6.15811e+06	1	0.996035	6.98561e+16	-3896525532704732	-9.80863e+13	1.68215e+10	-680442	-1.65299e+47	-4.18676e+45	7.17919e+41	-3.00978e+37	-0.000218187
	0.3	0.0133785	0.0062	0.01705	0.03038	0	1e-13	13	1000	140	16500	2350	4750	8.51138e-06	2.51189e-11	1000	140	16434.6	2340.68	4731.16	0.000141441	3.50358e-06	0.00323108	0.00186	0.000164576	1.96642e-10	9.22498e-05	0.000799403	0.016737	0.0231721	0.00742868	129.354	265.988	4.11268e+06	-117541	17.05	-4.1054e+06	1	0.996035	3.10471e+16	-1.65962e+15	-4.46128e+13	1.15215e+10	-680442	-1.36772e+46	-3.71248e+44	9.58483e+40	-5.99552e+36	-0.000252599
	0.4	0.00794296	0.0062	0.01705	0.03038	0	1e-13	13	1000	140	16500	2350	4750	8.51138e-06	2.51189e-11	1000	140	16434.6	2340.68	4731.16	0.000130997	5.04463e-06	0.00287969	0.00248	0.000228031	1.95983e-10	8.84746e-05	0.000476237	0.0166809	0.0222238	0.00843684	97.0155	199.491	3.08451e+06	-84340.6	17.05	-3.07905e+06	1	0.996035	1.7464e+16	-892937498326639	-2.56163e+13	8.87153e+09	-680442	-2.2882e+45	-6.65441e+43	2.30337e+40	-1.91703e+36	-0.000291976
	0.5	0.00445771	0.0062	0.01705	0.03038	0	1e-13	13	1000	140	16500	2350	4750	8.51138e-06	2.51189e-11	1000	140	16434.6	2340.68	4731.16	0.000113852	6.76736e-06	0.00241593	0.0031	0.000295287	1.95354e-10	8.51298e-05	0.000268159	0.0166273	0.0213836	0.0093339	77.6124	159.593	2.46761e+06	-64420.2	17.05	-2.46324e+06	1	0.996035	1.1177e+16	-5.45498e+14	-1.66953e+13	7.28153e+09	-680442	-5.62212e+44	-1.75198e+43	7.63497e+39	-7.95089e+35	-0.000337274
	0.6	0.00223784	0.0062	0.01705	0.03038	0	1e-13	13	1000	140	16500	2350	4750	8.51138e-06	2.51189e-11	1000	140	16434.6	2340.68	4731.16	9.15329e-05	8.68395e-06	0.00187829	0.00372	0.000366424	1.94735e-10	8.20627e-05	0.000135072	0.0165747	0.0206132	0.01016	64.677	132.994	2.05634e+06	-51139.9	17.05	-2.0527e+06	1	0.996035	7761784616674310	-3.60775e+14	-1.17801e+13	6.22154e+09	-680442	-1.75908e+44	-5.87719e+42	3.10048e+39	-3.89005e+35	-0.000389713
	0.7	0.00089913	0.0062	0.01705	0.03038	0	1e-13	13	1000	140	16500	2350	4750	8.51138e-06	2.51189e-11	1000	140	16434.6	2340.68	4731.16	6.48525e-05	1.08113e-05	0.00128827	0.00434	0.000441608	1.94116e-10	7.91873e-05	5.44634e-05	0.0165219	0.0198909	0.010938	55.4374	113.995	1.76258e+06	-41653.9	17.05	-1.75946e+06	1	0.996035	5702535636740308	-2.51803e+14	-8.77465e+12	5.4644e+09	-680442	-6.49426e+43	-2.32866e+42	1.44799e+39	-2.13419e+35	-0.000450875
	0.8	0.000204987	0.0062	0.01705	0.03038	0	1e-13	13	1000	140	16500	2350	4750	8.51138e-06	2.51189e-11	1000	140	16434.6	2340.68	4731.16	3.42529e-05	1.31704e-05	0.000659037	0.00496	0.000521068	1.93486e-10	7.64503e-05	1.24716e-05	0.0164683	0.0192034	0.0116818	48.5077	99.7453	1.54226e+06	-34539.5	17.05	-1.53953e+06	1	0.996035	4366003846879304	-1.82637e+14	-6.79703e+12	4.89654e+09	-680442	-2.70251e+43	-1.04157e+42	7.48908e+38	-1.27377e+35	-0.000522844
	0.89	1.82205e-06	0.0062	0.01705	0.03038	0	1e-13	13	1000	140	16500	2350	4750	8.51138e-06	2.51189e-11	1000	140	16434.6	2340.68	4731.16	3.54847e-06	1.55128e-05	6.63527e-05	0.005518	0.000596472	1.92906e-10	7.40762e-05	1.13637e-07	0.016419	0.0186071	0.0123299	43.6025	89.6587	1.3863e+06	-29503.4	17.05	-1.38384e+06	1	0.996035	3.52764e+15	-1.40187e+14	-5.54036e+12	4.49458e+09	-680442	-1.3267e+43	-5.46594e+41	4.42396e+38	-8.46349e+34	-0.000599145
	0.8985	2.98477e-08	0.0062	0.01705	0.03038	0	1e-13	13	1000	140	16500	2350	4750	8.51138e-06	2.51189e-11	1000	140	16434.6	2340.68	4731.16	4.96667e-07	1.57456e-05	9.26217e-06	0.0055707	0.000603793	1.9285e-10	7.38556e-05	2.19332e-09	0.0164142	0.0185517	0.0123902	43.19	88.8105	1.37318e+06	-29080	17.05	-1.37075e+06	1	0.996035	3461209803394889	-136863087467258	-5.4401e+12	4.46078e+09	-680442	-1.24443e+43	-5.15992e+41	4.22109e+38	-8.16186e+34	-0.000607011
	0.8986	2.52509e-08	0.0062	0.01705	0.03038	0	1e-13	13	1000	140	16500	2350	4750	8.51138e-06	2.51189e-11	1000	140	16434.6	2340.68	4731.16	4.60608e-07	1.57484e-05	8.58944e-06	0.00557132	0.00060388	1.9285e-10	7.3853e-05	1.88607e-09	0.0164142	0.018551	0.0123909	43.1852	88.8007	1.37303e+06	-29075	17.05	-1.3706e+06	1	0.996035	3.46044e+15	-1.36825e+14	-5.43894e+12	4.46038e+09	-680442	-1.2435e+43	-5.15644e+41	4.21877e+38	-8.1584e+34	-0.000607104
	0.8995	1.00636e-09	0.0062	0.01705	0.03038	0	1e-13	13	1000	140	16500	2350	4750	8.51138e-06	2.51189e-11	1000	140	16434.6	2340.68	4731.16	1.35914e-07	1.57731e-05	2.53381e-06	0.0055769	0.000604657	1.92844e-10	7.38297e-05	1.63969e-10	0.0164137	0.0185452	0.0123973	43.1419	88.7118	1.37166e+06	-29030.7	17.05	-1.36923e+06	1	0.996035	3.45352e+15	-1.36479e+14	-5.42848e+12	4.45684e+09	-680442	-1.23513e+43	-5.12524e+41	4.19797e+38	-8.12729e+34	-0.000607945
	0.8996	2.13985e-10	0.0062	0.01705	0.03038	0	1e-13	13	1000	140	16500	2350	4750	8.51138e-06	2.51189e-11	1000	140	16434.6	2340.68	4731.16	9.98191e-08	1.57759e-05	1.86084e-06	0.00557752	0.000604743	1.92843e-10	7.38271e-05	8.84356e-11	0.0164136	0.0185445	0.012398	43.1372	88.7019	1.3715e+06	-29025.7	17.05	-1.36908e+06	1	0.996035	3452750481369457	-1.3644e+14	-5.42732e+12	4.45645e+09	-680442	-1.23421e+43	-5.12178e+41	4.19566e+38	-8.12385e+34	-0.000608038
	0.899641	-5.02394e-14	0.0062	0.01705	0.03038	0	1e-13	13	1000	140	16500	2350	4750	8.51138e-06	2.51189e-11	1000	140	16434.6	2340.68	4731.16	8.51382e-08	1.5777e-05	1.58714e-06	0.00557777	0.000604779	1.92843e-10	7.3826e-05	6.43078e-11	0.0164136	0.0185443	0.0123983	43.1352	88.6979	1.37144e+06	-29023.7	17.05	-1.36901e+06	1	0.996035	3452438311871784	-1.36425e+14	-5.42685e+12	4.45629e+09	-680442	-1.23383e+43	-5.12038e+41	4.19473e+38	-8.12244e+34	-0.000608076
	0.8997	-1.98774e-10	0.0062	0.01705	0.03038	0	1e-13	13	1000	140	16500	2350	4750	8.51138e-06	2.51189e-11	1000	140	16434.6	2340.68	4731.16	6.37203e-08	1.57786e-05	1.18785e-06	0.00557814	0.00060483	1.92842e-10	7.38245e-05	3.60238e-11	0.0164135	0.0185439	0.0123987	43.1324	88.6921	1.37135e+06	-29020.8	17.05	-1.36892e+06	1	0.996035	3.45198e+15	-1.36402e+14	-5.42617e+12	4.45606e+09	-680442	-1.23328e+43	-5.11833e+41	4.19336e+38	-8.1204e+34	-0.000608132
	0.8998	-2.31441e-10	0.0062	0.01705	0.03038	0	1e-13	13	1000	140	16500	2350	4750	8.51138e-06	2.51189e-11	1000	140	16434.6	2340.68	4731.16	2.7618e-08	1.57814e-05	5.14825e-07	0.00557876	0.000604916	1.92842e-10	7.38219e-05	6.76316e-12	0.0164135	0.0185432	0.0123995	43.1276	88.6822	1.3712e+06	-29015.9	17.05	-1.36877e+06	1	0.996035	3451215755093773	-1.36364e+14	-5.42501e+12	4.45566e+09	-680442	-1.23236e+43	-5.11488e+41	4.19106e+38	-8.11696e+34	-0.000608225
	0.8998	-2.31441e-10	0.0062	0.01705	0.03038	0	1e-13	13	1000	140	16500	2350	4750	8.51138e-06	2.51189e-11	1000	140	16434.6	2340.68	4731.16	2.7618e-08	1.57814e-05	5.14825e-07	0.00557876	0.000604916	1.92842e-10	7.38219e-05	6.76316e-12	0.0164135	0.0185432	0.0123995	43.1276	88.6822	1.3712e+06	-29015.9	17.05	-1.36877e+06	1	0.996035	3451215755093773	-1.36364e+14	-5.42501e+12	4.45566e+09	-680442	-1.23236e+43	-5.11488e+41	4.19106e+38	-8.11696e+34	-0.000608225
	0.899876	-6.35511e-14	0.0062	0.01705	0.03038	0	1e-13	13	1000	140	16500	2350	4750	8.51138e-06	2.51189e-11	1000	140	16434.6	2340.68	4731.16	1.16279e-11	1.57835e-05	2.1675e-10	0.00557923	0.000604982	1.92841e-10	7.38199e-05	4.91274e-15	0.0164135	0.0185427	0.0124	43.1239	88.6747	1.37108e+06	-29012.1	17.05	-1.36866e+06	1	0.996035	3.45063e+15	-1.36334e+14	-5.42412e+12	4.45536e+09	-680442	-1.23165e+43	-5.11225e+41	4.1893e+38	-8.11433e+34	-0.000608297
	0.8999	1.15518e-10	0.0062	0.01705	0.03038	0	1e-13	13	1000	140	16500	2350	4750	8.51138e-06	2.51189e-11	1000	140	16434.6	2340.68	4731.16	-8.48805e-09	1.57841e-05	-1.5822e-07	0.00557938	0.000605003	1.92841e-10	7.38193e-05	6.25395e-13	0.0164134	0.0185426	0.0124002	43.1228	88.6724	1.37105e+06	-29011	17.05	-1.36862e+06	1	0.996035	3.45045e+15	-1.36325e+14	-5.42385e+12	4.45527e+09	-680442	-1.23144e+43	-5.11144e+41	4.18876e+38	-8.11352e+34	-0.000608319
	0.9	8.42593e-10	0.0062	0.01705	0.03038	0	1e-13	13	1000	140	16500	2350	4750	8.51138e-06	2.51189e-11	1000	140	16434.6	2340.68	4731.16	-4.45977e-08	1.57869e-05	-8.31291e-07	0.00558	0.000605089	1.9284e-10	7.38167e-05	1.76406e-11	0.0164134	0.0185419	0.0124009	43.118	88.6625	1.37089e+06	-29006	17.05	-1.36847e+06	1	0.996035	3.44968e+15	-1.36287e+14	-5.42269e+12	4.45488e+09	-680442	-1.23051e+43	-5.108e+41	4.18646e+38	-8.11008e+34	-0.000608412
	0.901	2.89741e-08	0.0062	0.01705	0.03038	0	1e-13	13	1000	140	16500	2350	4750	8.51138e-06	2.51189e-11	1000	140	16434.6	2340.68	4731.16	-4.05893e-07	1.58145e-05	-7.56335e-06	0.0055862	0.000605953	1.92834e-10	7.37908e-05	1.45848e-09	0.0164128	0.0185354	0.012408	43.0701	88.5641	1.36937e+06	-28956.9	17.05	-1.36695e+06	1	0.996035	3.44203e+15	-1.35905e+14	-5.41113e+12	4.45096e+09	-680442	-1.22133e+43	-5.07372e+41	4.16357e+38	-8.07578e+34	-0.000609348
	0.91	1.97584e-06	0.0062	0.01705	0.03038	0	1e-13	13	1000	140	16500	2350	4750	8.51138e-06	2.51189e-11	1000	140	16434.6	2340.68	4731.16	-3.67381e-06	1.60638e-05	-6.82622e-05	0.005642	0.000613755	1.92775e-10	7.35581e-05	1.17628e-07	0.0164078	0.0184769	0.0124717	42.6442	87.6882	1.35583e+06	-28519.6	17.05	-1.35343e+06	1	0.996035	3374281441858173	-1.32524e+14	-5.30872e+12	4.41605e+09	-680442	-1.14209e+43	-4.77691e+41	3.96412e+38	-7.77538e+34	-0.000617853
	0.99	#NUM!	0.0062	0.01705	0.03038	0	1	13	1000	140	16500	2350	4750	8.51138e-06	2.51189e-11	0.00851131	0.00119158	4.14461e-07	5.90293e-08	1.19315e-07	#NUM!	#NUM!	#NUM!	0.006138	#NUM!	#NUM!	#NUM!	#NUM!	#NUM!	#NUM!	#NUM!	39.1982	80.6023	-0.667222	-0.00851191	0.000145118	0.685997	8.51131e-06	2.51189e-11	2.06478e-08	4.94053e-10	1.67035e-12	-1.07423e-13	-1.24311e-15	-3.13947e-28	-1.0494e-29	-1.12849e-31	-5.41697e-34	-1.29782e-05
	r	eq K1	a	b	c	w	h		K1	K2	K3	K4	K5	K6	K7	K1h	K2h	K3h	K4h	K5h	x	y	z	t	u4	v	s	a-(x+y+z+t+u)	b-(x+2y+u+v)	c-(z+2t+u+s)	w+(x+2y+z+2t+2u)	F	G	H	I	J	K	L	M	a	b	g	d	e	t3	t2	t1	t0	m
	1e-15	#NUM!	0.0062	0.01705	0.03038	0	1e-13	13	1000	140	16500	2350	4750	8.51138e-06	2.51189e-11	1000	140	16434.6	2340.68	4731.16	#NUM!	#NUM!	#NUM!	6.2e-18	#NUM!	#NUM!	#NUM!	#NUM!	#NUM!	#NUM!	#NUM!	3.88062e+16	7.97963e+16	1.23381e+21	-3.98409e+19	17.05	-1.23162e+21	1	0.996035	2.79424e+45	-1.68852e+44	-3.71535e+42	3.17999e+24	-680442	-1.1826e+133	-2.60213e+131	2.22718e+113	-4.76564e+94	-0.000161386
	1e-10	#NUM!	0.0062	0.01705	0.03038	0	1e-13	13	1000	140	16500	2350	4750	8.51138e-06	2.51189e-11	1000	140	16434.6	2340.68	4731.16	#NUM!	#NUM!	#NUM!	6.2e-13	#NUM!	#NUM!	#NUM!	#NUM!	#NUM!	#NUM!	#NUM!	3.88062e+11	7.97963e+11	1.23381e+16	-3.98409e+14	17.05	-1.23162e+16	1	0.996035	2.79424e+35	-1.68852e+34	-3.71535e+32	3.17999e+19	-680442	-1.1826e+103	-2.60213e+101	2.22718e+88	-4.76564e+74	-0.000161386
	1e-09	-8.74981e+18	0.0062	0.01705	0.03038	0	1e-13	13	1000	140	16500	2350	4750	8.51138e-06	2.51189e-11	1000	140	16434.6	2340.68	4731.16	-2.80763e+08	2.335e+08	-0.0453591	6.2e-12	0.0775698	-2.18809	-7.2595e-06	4.72629e+07	-1.86237e+08	-0.0018235	1.86237e+08	3.88062e+10	7.97963e+10	1233805156755365	-3.98409e+13	17.05	-1.23162e+15	1	0.996035	2.79424e+33	-1.68852e+32	-3.71535e+30	3.17999e+18	-680442	-1.1826e+97	-2.60213e+95	2.22718e+83	-4.76564e+70	-0.000161386
	0.01	-87167.5	0.0062	0.01705	0.03038	0	1e-13	13	1000	140	16500	2350	4750	8.51138e-06	2.51189e-11	1000	140	16434.6	2340.68	4731.16	-28.0073	23.26	-0.045335	6.2e-05	0.0774203	-2.18216e-07	-7.2538e-06	4.72127	-18.5732	-0.00182207	18.6225	3880.62	7979.63	1.23381e+08	-3.96882e+06	17.05	-1.23162e+08	1	0.996035	2.79424e+19	-1.68202e+18	-3.72654e+16	3.1892e+11	-680442	-1.17627e+55	-2.60677e+53	2.2309e+48	-4.76714e+42	-0.000163898
	0.1	-842.012	0.0062	0.01705	0.03038	0	1e-13	13	1000	140	16500	2350	4750	8.51138e-06	2.51189e-11	1000	140	16434.6	2340.68	4731.16	-2.73861	2.24566	-0.0451154	0.00062	0.0760715	-2.12861e-08	-7.20126e-06	0.467565	-1.81174	-0.00180887	1.86099	388.062	797.963	1.23381e+07	-383147	17.05	-1.23162e+07	1	0.996035	2.79424e+17	-1.62357e+16	-3.82352e+14	3.27214e+10	-680442	-1.11976e+49	-2.64484e+47	2.26336e+43	-4.78539e+38	-0.000187985
	0.2	-202.314	0.0062	0.01705	0.03038	0	1e-13	13	1000	140	16500	2350	4750	8.51138e-06	2.51189e-11	1000	140	16434.6	2340.68	4731.16	-1.33479	1.07884	-0.0448658	0.00124	0.0745665	-1.0344e-08	-7.14016e-06	0.231203	-0.880416	-0.00179353	0.929647	194.031	398.981	6.16903e+06	-183943	17.05	-6.15811e+06	1	0.996035	6.98561e+16	-3896525532704732	-9.80863e+13	1.68215e+10	-680442	-1.65299e+47	-4.18676e+45	7.17919e+41	-3.00978e+37	-0.000218187
	0.3	-86.303	0.0062	0.01705	0.03038	0	1e-13	13	1000	140	16500	2350	4750	8.51138e-06	2.51189e-11	1000	140	16434.6	2340.68	4731.16	-0.866847	0.690359	-0.0446101	0.00186	0.0730546	-6.69545e-09	-7.07599e-06	0.152383	-0.569876	-0.00177741	0.61909	129.354	265.988	4.11268e+06	-117541	17.05	-4.1054e+06	1	0.996035	3.10471e+16	-1.65962e+15	-4.46128e+13	1.15215e+10	-680442	-1.36772e+46	-3.71248e+44	9.58483e+40	-5.99552e+36	-0.000252599
	0.4	-46.5272	0.0062	0.01705	0.03038	0	1e-13	13	1000	140	16500	2350	4750	8.51138e-06	2.51189e-11	1000	140	16434.6	2340.68	4731.16	-0.632877	0.49646	-0.0443481	0.00248	0.0715355	-4.8703e-09	-7.00854e-06	0.112949	-0.41453	-0.00176046	0.463727	97.0155	199.491	3.08451e+06	-84340.6	17.05	-3.07905e+06	1	0.996035	1.7464e+16	-892937498326639	-2.56163e+13	8.87153e+09	-680442	-2.2882e+45	-6.65441e+43	2.30337e+40	-1.91703e+36	-0.000291976
	0.5	-28.4957	0.0062	0.01705	0.03038	0	1e-13	13	1000	140	16500	2350	4750	8.51138e-06	2.51189e-11	1000	140	16434.6	2340.68	4731.16	-0.492496	0.380398	-0.0440794	0.0031	0.070009	-3.77448e-09	-6.93756e-06	0.0892676	-0.32126	-0.00174264	0.37044	77.6124	159.593	2.46761e+06	-64420.2	17.05	-2.46324e+06	1	0.996035	1.1177e+16	-5.45498e+14	-1.66953e+13	7.28153e+09	-680442	-5.62212e+44	-1.75198e+43	7.63497e+39	-7.95089e+35	-0.000337274
	0.6	-18.9059	0.0062	0.01705	0.03038	0	1e-13	13	1000	140	16500	2350	4750	8.51138e-06	2.51189e-11	1000	140	16434.6	2340.68	4731.16	-0.39891	0.303256	-0.0438039	0.00372	0.0684747	-3.0433e-09	-6.86278e-06	0.0734628	-0.259027	-0.00172385	0.308188	64.677	132.994	2.05634e+06	-51139.9	17.05	-2.0527e+06	1	0.996035	7761784616674310	-3.60775e+14	-1.17801e+13	6.22154e+09	-680442	-1.75908e+44	-5.87719e+42	3.10048e+39	-3.89005e+35	-0.000389713
	0.7	-13.2471	0.0062	0.01705	0.03038	0	1e-13	13	1000	140	16500	2350	4750	8.51138e-06	2.51189e-11	1000	140	16434.6	2340.68	4731.16	-0.332064	0.248355	-0.0435214	0.00434	0.0669322	-2.52048e-09	-6.78392e-06	0.0621583	-0.214528	-0.00170404	0.263669	55.4374	113.995	1.76258e+06	-41653.9	17.05	-1.75946e+06	1	0.996035	5702535636740308	-2.51803e+14	-8.77465e+12	5.4644e+09	-680442	-6.49426e+43	-2.32866e+42	1.44799e+39	-2.13419e+35	-0.000450875
	0.8	-9.65461	0.0062	0.01705	0.03038	0	1e-13	13	1000	140	16500	2350	4750	8.51138e-06	2.51189e-11	1000	140	16434.6	2340.68	4731.16	-0.281932	0.207356	-0.0432313	0.00496	0.0653812	-2.12787e-09	-6.70063e-06	0.053666	-0.181111	-0.00168312	0.230231	48.5077	99.7453	1.54226e+06	-34539.5	17.05	-1.53953e+06	1	0.996035	4366003846879304	-1.82637e+14	-6.79703e+12	4.89654e+09	-680442	-2.70251e+43	-1.04157e+42	7.48908e+38	-1.27377e+35	-0.000522844
	0.9	-7.24669	0.0062	0.01705	0.03038	0	1e-13	13	1000	140	16500	2350	4750	8.51138e-06	2.51189e-11	1000	140	16434.6	2340.68	4731.16	-0.242942	0.175626	-0.0429336	0.00558	0.0638212	-1.82204e-09	-6.61256e-06	0.0470483	-0.155081	-0.001661	0.204179	43.118	88.6625	1.37089e+06	-29006	17.05	-1.36847e+06	1	0.996035	3.44968e+15	-1.36287e+14	-5.42269e+12	4.45488e+09	-680442	-1.23051e+43	-5.108e+41	4.18646e+38	-8.11008e+34	-0.000608412
	0.99	-5.70789	0.0062	0.01705	0.03038	0	1e-13	13	1000	140	16500	2350	4750	8.51138e-06	2.51189e-11	1000	140	16434.6	2340.68	4731.16	-0.214587	0.152673	-0.0426587	0.006138	0.0624092	-1.59925e-09	-6.52886e-06	0.0422252	-0.136119	-0.00163998	0.185195	39.1982	80.6023	1.24627e+06	-24981.7	17.05	-1.24406e+06	1	0.996035	2.85098e+15	-1.06669e+14	-4.5132e+12	4.13367e+09	-680442	-6.43499e+42	-2.86242e+41	2.61442e+38	-5.64575e+34	-0.000700179
[truncated: 25 more columns]
