# Supplementary material for: Transfer of structural units through imine exchanges, in solution or without solvent: successive transiminations, stimuli (pH)-modulated covalent switches, and mathematical models
Source: Front Chem. 2026 Apr 13;13:1241625. doi: 10.3389/fchem.2025.1241625 (PMC13112204; doi:10.3389/fchem.2025.1241625)
Supplement: Supplementary file 1 [file Supplementaryfile1.zip › Supplementary Material/g-S1-St7-pH14.xlsx]

## Sheet: Feuil1
Influence of the pH										^							^
pH = 14	Step 7
Set S1		general approach			paper -> section 5.3.				Inputs: a, b, c, w, K1 to K5, pH, r
t3 ¹ 0, t2 ¹ 0
discr III < 0
			[A]in	[B]in	[C]in	[H2O]in	[H+]eq	pH													[AB]eq	[AB2]eq	[AC]eq	[AC2]eq	[ABC]eq	[BH+]eq	[CH+]eq	[A]eq	[B]eq	[C]eq	[H2O]eq
	r	eq K1	a	b	c	w	h		K1	K2	K3	K4	K5	K6	K7	K1h	K2h	K3h	K4h	K5h	x	y	z	t	u1	v	s	a-(x+y+z+t+u)	b-(x+2y+u+v)	c-(z+2t+u+s)	w+(x+2y+z+2t+2u)	F	G	H	I	J	K	L	M	a	b	g	d	e	t3	t2	t1	t0	m
	1e-06	#NUM!	0.0062	0.01705	0.03038	0	1e-14	14	1000	140	16500	2350	4750	8.51138e-06	2.51189e-11	1000	140	16493.4	2349.06	4748.11	#NUM!	#NUM!	#NUM!	6.2e-09	#NUM!	#NUM!	#NUM!	#NUM!	#NUM!	#NUM!	#NUM!	3.88062e+07	7.97963e+07	1.2385e+12	-3.99835e+10	17.05	-1.23632e+12	1	0.999602	2.82564e+27	-1.70714e+26	-3.75542e+24	3.20281e+15	-682879	-1.22212e+79	-2.68847e+77	2.29286e+68	-4.88867e+58	-0.000161309
	1e-05	#NUM!	0.0062	0.01705	0.03038	0	1e-14	14	1000	140	16500	2350	4750	8.51138e-06	2.51189e-11	1000	140	16493.4	2349.06	4748.11	#NUM!	#NUM!	#NUM!	6.2e-08	#NUM!	#NUM!	#NUM!	#NUM!	#NUM!	#NUM!	#NUM!	3.88062e+06	7.97963e+06	1.2385e+11	-3.99834e+09	17.05	-1.23632e+11	1	0.999602	2.82564e+25	-1.70713e+24	-3.75543e+22	3.20282e+14	-682879	-1.22212e+73	-2.68847e+71	2.29286e+63	-4.88867e+54	-0.000161311
	0.0001	#NUM!	0.0062	0.01705	0.03038	0	1e-14	14	1000	140	16500	2350	4750	8.51138e-06	2.51189e-11	1000	140	16493.4	2349.06	4748.11	#NUM!	#NUM!	#NUM!	6.2e-07	#NUM!	#NUM!	#NUM!	#NUM!	#NUM!	#NUM!	#NUM!	388062	797963	1.2385e+10	-3.9982e+08	17.05	-1.23632e+10	1	0.999602	2.82564e+23	-1.70707e+22	-3.75553e+20	3.2029e+13	-682879	-1.22206e+67	-2.68851e+65	2.2929e+58	-4.88868e+50	-0.000161333
	0.001	#NUM!	0.0062	0.01705	0.03038	0	1e-14	14	1000	140	16500	2350	4750	8.51138e-06	2.51189e-11	1000	140	16493.4	2349.06	4748.11	#NUM!	#NUM!	#NUM!	6.2e-06	#NUM!	#NUM!	#NUM!	#NUM!	#NUM!	#NUM!	#NUM!	38806.2	79796.3	1.2385e+09	-3.99682e+07	17.05	-1.23632e+09	1	0.999602	2.82564e+21	-1.70648e+20	-3.75655e+18	3.20374e+12	-682879	-1.22147e+61	-2.68895e+59	2.29324e+53	-4.88882e+46	-0.000161558
	0.01	#NUM!	0.0062	0.01705	0.03038	0	1e-14	14	1000	140	16500	2350	4750	8.51138e-06	2.51189e-11	1000	140	16493.4	2349.06	4748.11	#NUM!	#NUM!	#NUM!	6.2e-05	#NUM!	#NUM!	#NUM!	#NUM!	#NUM!	#NUM!	#NUM!	3880.62	7979.63	1.2385e+08	-3.98304e+06	17.05	-1.23632e+08	1	0.999602	2.82564e+19	-1.70057e+18	-3.76673e+16	3.21209e+11	-682879	-1.21558e+55	-2.69326e+53	2.29668e+48	-4.89021e+42	-0.000163819
	0.1	#NUM!	0.0062	0.01705	0.03038	0	1e-14	14	1000	140	16500	2350	4750	8.51138e-06	2.51189e-11	1000	140	16493.4	2349.06	4748.11	#NUM!	#NUM!	#NUM!	0.00062	#NUM!	#NUM!	#NUM!	#NUM!	#NUM!	#NUM!	#NUM!	388.062	797.963	1.2385e+07	-384516	17.05	-1.23632e+07	1	0.999602	2.82564e+17	-1.64145e+16	-3.86478e+14	3.29565e+10	-682879	-1.15718e+49	-2.73259e+47	2.3301e+43	-4.90894e+38	-0.00018789
	0.2	#NUM!	0.0062	0.01705	0.03038	0	1e-14	14	1000	140	16500	2350	4750	8.51138e-06	2.51189e-11	1000	140	16493.4	2349.06	4748.11	#NUM!	#NUM!	#NUM!	0.00124	#NUM!	#NUM!	#NUM!	#NUM!	#NUM!	#NUM!	#NUM!	194.031	398.981	6.19251e+06	-184598	17.05	-6.18159e+06	1	0.999602	7.06411e+16	-3939417591898783	-9.91452e+13	1.69424e+10	-682879	-1.70822e+47	-4.32566e+45	7.3909e+41	-3.08748e+37	-0.000218072
	0.3	#NUM!	0.0062	0.01705	0.03038	0	1e-14	14	1000	140	16500	2350	4750	8.51138e-06	2.51189e-11	1000	140	16493.4	2349.06	4748.11	#NUM!	#NUM!	#NUM!	0.00186	#NUM!	#NUM!	#NUM!	#NUM!	#NUM!	#NUM!	#NUM!	129.354	265.988	4.12834e+06	-117959	17.05	-4.12106e+06	1	0.999602	3.1396e+16	-1677868250804538	-4.50946e+13	1.16044e+10	-682879	-1.41341e+46	-3.83564e+44	9.86747e+40	-6.15033e+36	-0.000252461
	0.4	#NUM!	0.0062	0.01705	0.03038	0	1e-14	14	1000	140	16500	2350	4750	8.51138e-06	2.51189e-11	1000	140	16493.4	2349.06	4748.11	#NUM!	#NUM!	#NUM!	0.00248	#NUM!	#NUM!	#NUM!	#NUM!	#NUM!	#NUM!	#NUM!	97.0155	199.491	3.09626e+06	-84639.1	17.05	-3.0908e+06	1	0.999602	1.76603e+16	-9.02747e+14	-2.58931e+13	8.9354e+09	-682879	-2.36463e+45	-6.87513e+43	2.37129e+40	-1.96653e+36	-0.000291811
	0.5	#NUM!	0.0062	0.01705	0.03038	0	1e-14	14	1000	140	16500	2350	4750	8.51138e-06	2.51189e-11	1000	140	16493.4	2349.06	4748.11	#NUM!	#NUM!	#NUM!	0.0031	#NUM!	#NUM!	#NUM!	#NUM!	#NUM!	#NUM!	#NUM!	77.6124	159.593	2.477e+06	-64647.3	17.05	-2.47264e+06	1	0.999602	1.13026e+16	-5.51484e+14	-1.68758e+13	7.334e+09	-682879	-5.80989e+44	-1.81008e+43	7.8601e+39	-8.15624e+35	-0.000337077
	0.6	#NUM!	0.0062	0.01705	0.03038	0	1e-14	14	1000	140	16500	2350	4750	8.51138e-06	2.51189e-11	1000	140	16493.4	2349.06	4748.11	#NUM!	#NUM!	#NUM!	0.00372	#NUM!	#NUM!	#NUM!	#NUM!	#NUM!	#NUM!	#NUM!	64.677	132.994	2.06417e+06	-51319.4	17.05	-2.06053e+06	1	0.999602	7849010732804654	-3.64729e+14	-1.19074e+13	6.26639e+09	-682879	-1.81783e+44	-6.07207e+42	3.1919e+39	-3.99054e+35	-0.000389478
	0.7	#NUM!	0.0062	0.01705	0.03038	0	1e-14	14	1000	140	16500	2350	4750	8.51138e-06	2.51189e-11	1000	140	16493.4	2349.06	4748.11	#NUM!	#NUM!	#NUM!	0.00434	#NUM!	#NUM!	#NUM!	#NUM!	#NUM!	#NUM!	#NUM!	55.4374	113.995	1.76929e+06	-41799.5	17.05	-1.76617e+06	1	0.999602	5766620130223831	-254558975833137	-8.86949e+12	5.50382e+09	-682879	-6.7111e+43	-2.40586e+42	1.49068e+39	-2.18933e+35	-0.000450594
	0.8	#NUM!	0.0062	0.01705	0.03038	0	1e-14	14	1000	140	16500	2350	4750	8.51138e-06	2.51189e-11	1000	140	16493.4	2349.06	4748.11	#NUM!	#NUM!	#NUM!	0.00496	#NUM!	#NUM!	#NUM!	#NUM!	#NUM!	#NUM!	#NUM!	48.5077	99.7453	1.54813e+06	-34659.6	17.05	-1.5454e+06	1	0.999602	4415068537202621	-1.84633e+14	-6.87049e+12	4.93189e+09	-682879	-2.79274e+43	-1.07609e+42	7.70988e+38	-1.30669e+35	-0.000522508
	0.9	#NUM!	0.0062	0.01705	0.03038	0	1e-14	14	1000	140	16500	2350	4750	8.51138e-06	2.51189e-11	1000	140	16493.4	2349.06	4748.11	#NUM!	#NUM!	#NUM!	0.00558	#NUM!	#NUM!	#NUM!	#NUM!	#NUM!	#NUM!	#NUM!	43.118	88.6625	1.37611e+06	-29106.4	17.05	-1.37369e+06	1	0.999602	3488449214579846	-1.37774e+14	-5.48129e+12	4.48706e+09	-682879	-1.27159e+43	-5.27726e+41	4.30989e+38	-8.31974e+34	-0.000608007
	0.99	#NUM!	0.0062	0.01705	0.03038	0	1e-14	14	1000	140	16500	2350	4750	8.51138e-06	2.51189e-11	1000	140	16493.4	2349.06	4748.11	#NUM!	#NUM!	#NUM!	0.006138	#NUM!	#NUM!	#NUM!	#NUM!	#NUM!	#NUM!	#NUM!	39.1982	80.6023	1.25101e+06	-25067.6	17.05	-1.24881e+06	1	0.999602	2883015879818057	-1.07831e+14	-4.56197e+12	4.16354e+09	-682879	-6.64982e+42	-2.95724e+41	2.69149e+38	-5.79175e+34	-0.000699698
	r	eq K1	a	b	c	w	h		K1	K2	K3	K4	K5	K6	K7	K1h	K2h	K3h	K4h	K5h	x	y	z	t	u2	v	s	a-(x+y+z+t+u)	b-(x+2y+u+v)	c-(z+2t+u+s)	w+(x+2y+z+2t+2u)	F	G	H	I	J	K	L	M	a	b	g	d	e	t3	t2	t1	t0	m
	1e-09	#NUM!	0.0062	0.01705	0.03038	0	1e-14	14	1000	140	16500	2350	4750	8.51138e-06	2.51189e-11	1000	140	16493.4	2349.06	4748.11	#NUM!	#NUM!	#NUM!	6.2e-12	#NUM!	#NUM!	#NUM!	#NUM!	#NUM!	#NUM!	#NUM!	3.88062e+10	7.97963e+10	1.2385e+15	-3.99836e+13	17.05	-1236318150770818	1	0.999602	2.82564e+33	-1.70714e+32	-3.75541e+30	3.20281e+18	-682879	-1.22212e+97	-2.68847e+95	2.29286e+83	-4.88867e+70	-0.000161308
	1e-07	#NUM!	0.0062	0.01705	0.03038	0	1e-14	14	1000	140	16500	2350	4750	8.51138e-06	2.51189e-11	1000	140	16493.4	2349.06	4748.11	#NUM!	#NUM!	#NUM!	6.2e-10	#NUM!	#NUM!	#NUM!	#NUM!	#NUM!	#NUM!	#NUM!	3.88062e+08	7.97963e+08	1.2385e+13	-3.99836e+11	17.05	-1.23632e+13	1	0.999602	2.82564e+29	-1.70714e+28	-3.75541e+26	3.20281e+16	-682879	-1.22212e+85	-2.68847e+83	2.29286e+73	-4.88867e+62	-0.000161308
	1e-06	#NUM!	0.0062	0.01705	0.03038	0	1e-14	14	1000	140	16500	2350	4750	8.51138e-06	2.51189e-11	1000	140	16493.4	2349.06	4748.11	#NUM!	#NUM!	#NUM!	6.2e-09	#NUM!	#NUM!	#NUM!	#NUM!	#NUM!	#NUM!	#NUM!	3.88062e+07	7.97963e+07	1.2385e+12	-3.99835e+10	17.05	-1.23632e+12	1	0.999602	2.82564e+27	-1.70714e+26	-3.75542e+24	3.20281e+15	-682879	-1.22212e+79	-2.68847e+77	2.29286e+68	-4.88867e+58	-0.000161309
	1e-05	#NUM!	0.0062	0.01705	0.03038	0	1e-14	14	1000	140	16500	2350	4750	8.51138e-06	2.51189e-11	1000	140	16493.4	2349.06	4748.11	#NUM!	#NUM!	#NUM!	6.2e-08	#NUM!	#NUM!	#NUM!	#NUM!	#NUM!	#NUM!	#NUM!	3.88062e+06	7.97963e+06	1.2385e+11	-3.99834e+09	17.05	-1.23632e+11	1	0.999602	2.82564e+25	-1.70713e+24	-3.75543e+22	3.20282e+14	-682879	-1.22212e+73	-2.68847e+71	2.29286e+63	-4.88867e+54	-0.000161311
	0.0001	#NUM!	0.0062	0.01705	0.03038	0	1e-14	14	1000	140	16500	2350	4750	8.51138e-06	2.51189e-11	1000	140	16493.4	2349.06	4748.11	#NUM!	#NUM!	#NUM!	6.2e-07	#NUM!	#NUM!	#NUM!	#NUM!	#NUM!	#NUM!	#NUM!	388062	797963	1.2385e+10	-3.9982e+08	17.05	-1.23632e+10	1	0.999602	2.82564e+23	-1.70707e+22	-3.75553e+20	3.2029e+13	-682879	-1.22206e+67	-2.68851e+65	2.2929e+58	-4.88868e+50	-0.000161333
	0.001	#NUM!	0.0062	0.01705	0.03038	0	1e-14	14	1000	140	16500	2350	4750	8.51138e-06	2.51189e-11	1000	140	16493.4	2349.06	4748.11	#NUM!	#NUM!	#NUM!	6.2e-06	#NUM!	#NUM!	#NUM!	#NUM!	#NUM!	#NUM!	#NUM!	38806.2	79796.3	1.2385e+09	-3.99682e+07	17.05	-1.23632e+09	1	0.999602	2.82564e+21	-1.70648e+20	-3.75655e+18	3.20374e+12	-682879	-1.22147e+61	-2.68895e+59	2.29324e+53	-4.88882e+46	-0.000161558
	0.01	#NUM!	0.0062	0.01705	0.03038	0	1e-14	14	1000	140	16500	2350	4750	8.51138e-06	2.51189e-11	1000	140	16493.4	2349.06	4748.11	#NUM!	#NUM!	#NUM!	6.2e-05	#NUM!	#NUM!	#NUM!	#NUM!	#NUM!	#NUM!	#NUM!	3880.62	7979.63	1.2385e+08	-3.98304e+06	17.05	-1.23632e+08	1	0.999602	2.82564e+19	-1.70057e+18	-3.76673e+16	3.21209e+11	-682879	-1.21558e+55	-2.69326e+53	2.29668e+48	-4.89021e+42	-0.000163819
	0.1	#NUM!	0.0062	0.01705	0.03038	0	1e-14	14	1000	140	16500	2350	4750	8.51138e-06	2.51189e-11	1000	140	16493.4	2349.06	4748.11	#NUM!	#NUM!	#NUM!	0.00062	#NUM!	#NUM!	#NUM!	#NUM!	#NUM!	#NUM!	#NUM!	388.062	797.963	1.2385e+07	-384516	17.05	-1.23632e+07	1	0.999602	2.82564e+17	-1.64145e+16	-3.86478e+14	3.29565e+10	-682879	-1.15718e+49	-2.73259e+47	2.3301e+43	-4.90894e+38	-0.00018789
	0.2	#NUM!	0.0062	0.01705	0.03038	0	1e-14	14	1000	140	16500	2350	4750	8.51138e-06	2.51189e-11	1000	140	16493.4	2349.06	4748.11	#NUM!	#NUM!	#NUM!	0.00124	#NUM!	#NUM!	#NUM!	#NUM!	#NUM!	#NUM!	#NUM!	194.031	398.981	6.19251e+06	-184598	17.05	-6.18159e+06	1	0.999602	7.06411e+16	-3939417591898783	-9.91452e+13	1.69424e+10	-682879	-1.70822e+47	-4.32566e+45	7.3909e+41	-3.08748e+37	-0.000218072
	0.3	#NUM!	0.0062	0.01705	0.03038	0	1e-14	14	1000	140	16500	2350	4750	8.51138e-06	2.51189e-11	1000	140	16493.4	2349.06	4748.11	#NUM!	#NUM!	#NUM!	0.00186	#NUM!	#NUM!	#NUM!	#NUM!	#NUM!	#NUM!	#NUM!	129.354	265.988	4.12834e+06	-117959	17.05	-4.12106e+06	1	0.999602	3.1396e+16	-1677868250804538	-4.50946e+13	1.16044e+10	-682879	-1.41341e+46	-3.83564e+44	9.86747e+40	-6.15033e+36	-0.000252461
	0.4	#NUM!	0.0062	0.01705	0.03038	0	1e-14	14	1000	140	16500	2350	4750	8.51138e-06	2.51189e-11	1000	140	16493.4	2349.06	4748.11	#NUM!	#NUM!	#NUM!	0.00248	#NUM!	#NUM!	#NUM!	#NUM!	#NUM!	#NUM!	#NUM!	97.0155	199.491	3.09626e+06	-84639.1	17.05	-3.0908e+06	1	0.999602	1.76603e+16	-9.02747e+14	-2.58931e+13	8.9354e+09	-682879	-2.36463e+45	-6.87513e+43	2.37129e+40	-1.96653e+36	-0.000291811
	0.5	#NUM!	0.0062	0.01705	0.03038	0	1e-14	14	1000	140	16500	2350	4750	8.51138e-06	2.51189e-11	1000	140	16493.4	2349.06	4748.11	#NUM!	#NUM!	#NUM!	0.0031	#NUM!	#NUM!	#NUM!	#NUM!	#NUM!	#NUM!	#NUM!	77.6124	159.593	2.477e+06	-64647.3	17.05	-2.47264e+06	1	0.999602	1.13026e+16	-5.51484e+14	-1.68758e+13	7.334e+09	-682879	-5.80989e+44	-1.81008e+43	7.8601e+39	-8.15624e+35	-0.000337077
	0.6	#NUM!	0.0062	0.01705	0.03038	0	1e-14	14	1000	140	16500	2350	4750	8.51138e-06	2.51189e-11	1000	140	16493.4	2349.06	4748.11	#NUM!	#NUM!	#NUM!	0.00372	#NUM!	#NUM!	#NUM!	#NUM!	#NUM!	#NUM!	#NUM!	64.677	132.994	2.06417e+06	-51319.4	17.05	-2.06053e+06	1	0.999602	7849010732804654	-3.64729e+14	-1.19074e+13	6.26639e+09	-682879	-1.81783e+44	-6.07207e+42	3.1919e+39	-3.99054e+35	-0.000389478
	0.7	#NUM!	0.0062	0.01705	0.03038	0	1e-14	14	1000	140	16500	2350	4750	8.51138e-06	2.51189e-11	1000	140	16493.4	2349.06	4748.11	#NUM!	#NUM!	#NUM!	0.00434	#NUM!	#NUM!	#NUM!	#NUM!	#NUM!	#NUM!	#NUM!	55.4374	113.995	1.76929e+06	-41799.5	17.05	-1.76617e+06	1	0.999602	5766620130223831	-254558975833137	-8.86949e+12	5.50382e+09	-682879	-6.7111e+43	-2.40586e+42	1.49068e+39	-2.18933e+35	-0.000450594
	0.8	#NUM!	0.0062	0.01705	0.03038	0	1e-14	14	1000	140	16500	2350	4750	8.51138e-06	2.51189e-11	1000	140	16493.4	2349.06	4748.11	#NUM!	#NUM!	#NUM!	0.00496	#NUM!	#NUM!	#NUM!	#NUM!	#NUM!	#NUM!	#NUM!	48.5077	99.7453	1.54813e+06	-34659.6	17.05	-1.5454e+06	1	0.999602	4415068537202621	-1.84633e+14	-6.87049e+12	4.93189e+09	-682879	-2.79274e+43	-1.07609e+42	7.70988e+38	-1.30669e+35	-0.000522508
	0.9	#NUM!	0.0062	0.01705	0.03038	0	1e-14	14	1000	140	16500	2350	4750	8.51138e-06	2.51189e-11	1000	140	16493.4	2349.06	4748.11	#NUM!	#NUM!	#NUM!	0.00558	#NUM!	#NUM!	#NUM!	#NUM!	#NUM!	#NUM!	#NUM!	43.118	88.6625	1.37611e+06	-29106.4	17.05	-1.37369e+06	1	0.999602	3488449214579846	-1.37774e+14	-5.48129e+12	4.48706e+09	-682879	-1.27159e+43	-5.27726e+41	4.30989e+38	-8.31974e+34	-0.000608007
	0.99	#NUM!	0.0062	0.01705	0.03038	0	1e-14	14	1000	140	16500	2350	4750	8.51138e-06	2.51189e-11	1000	140	16493.4	2349.06	4748.11	#NUM!	#NUM!	#NUM!	0.006138	#NUM!	#NUM!	#NUM!	#NUM!	#NUM!	#NUM!	#NUM!	39.1982	80.6023	1.25101e+06	-25067.6	17.05	-1.24881e+06	1	0.999602	2883015879818057	-1.07831e+14	-4.56197e+12	4.16354e+09	-682879	-6.64982e+42	-2.95724e+41	2.69149e+38	-5.79175e+34	-0.000699698
	r	eq K1	a	b	c	w	h		K1	K2	K3	K4	K5	K6	K7	K1h	K2h	K3h	K4h	K5h	x	y	z	t	u3	v	s	a-(x+y+z+t+u)	b-(x+2y+u+v)	c-(z+2t+u+s)	w+(x+2y+z+2t+2u)	F	G	H	I	J	K	L	M	a	b	g	d	e	t3	t2	t1	t0	m
	0.001	#NUM!	0.0062	0.01705	0.03038	0	1e-14	14	1000	140	16500	2350	4750	8.51138e-06	2.51189e-11	1000	140	16493.4	2349.06	4748.11	#NUM!	#NUM!	#NUM!	6.2e-06	#NUM!	#NUM!	#NUM!	#NUM!	#NUM!	#NUM!	#NUM!	38806.2	79796.3	1.2385e+09	-3.99682e+07	17.05	-1.23632e+09	1	0.999602	2.82564e+21	-1.70648e+20	-3.75655e+18	3.20374e+12	-682879	-1.22147e+61	-2.68895e+59	2.29324e+53	-4.88882e+46	-0.000161558
	0.1	#NUM!	0.0062	0.01705	0.03038	0	1e-14	14	1000	140	16500	2350	4750	8.51138e-06	2.51189e-11	1000	140	16493.4	2349.06	4748.11	#NUM!	#NUM!	#NUM!	0.00062	#NUM!	#NUM!	#NUM!	#NUM!	#NUM!	#NUM!	#NUM!	388.062	797.963	1.2385e+07	-384516	17.05	-1.23632e+07	1	0.999602	2.82564e+17	-1.64145e+16	-3.86478e+14	3.29565e+10	-682879	-1.15718e+49	-2.73259e+47	2.3301e+43	-4.90894e+38	-0.00018789
	0.2	#NUM!	0.0062	0.01705	0.03038	0	1e-14	14	1000	140	16500	2350	4750	8.51138e-06	2.51189e-11	1000	140	16493.4	2349.06	4748.11	#NUM!	#NUM!	#NUM!	0.00124	#NUM!	#NUM!	#NUM!	#NUM!	#NUM!	#NUM!	#NUM!	194.031	398.981	6.19251e+06	-184598	17.05	-6.18159e+06	1	0.999602	7.06411e+16	-3939417591898783	-9.91452e+13	1.69424e+10	-682879	-1.70822e+47	-4.32566e+45	7.3909e+41	-3.08748e+37	-0.000218072
	0.3	#NUM!	0.0062	0.01705	0.03038	0	1e-14	14	1000	140	16500	2350	4750	8.51138e-06	2.51189e-11	1000	140	16493.4	2349.06	4748.11	#NUM!	#NUM!	#NUM!	0.00186	#NUM!	#NUM!	#NUM!	#NUM!	#NUM!	#NUM!	#NUM!	129.354	265.988	4.12834e+06	-117959	17.05	-4.12106e+06	1	0.999602	3.1396e+16	-1677868250804538	-4.50946e+13	1.16044e+10	-682879	-1.41341e+46	-3.83564e+44	9.86747e+40	-6.15033e+36	-0.000252461
	0.4	#NUM!	0.0062	0.01705	0.03038	0	1e-14	14	1000	140	16500	2350	4750	8.51138e-06	2.51189e-11	1000	140	16493.4	2349.06	4748.11	#NUM!	#NUM!	#NUM!	0.00248	#NUM!	#NUM!	#NUM!	#NUM!	#NUM!	#NUM!	#NUM!	97.0155	199.491	3.09626e+06	-84639.1	17.05	-3.0908e+06	1	0.999602	1.76603e+16	-9.02747e+14	-2.58931e+13	8.9354e+09	-682879	-2.36463e+45	-6.87513e+43	2.37129e+40	-1.96653e+36	-0.000291811
	0.5	#NUM!	0.0062	0.01705	0.03038	0	1e-14	14	1000	140	16500	2350	4750	8.51138e-06	2.51189e-11	1000	140	16493.4	2349.06	4748.11	#NUM!	#NUM!	#NUM!	0.0031	#NUM!	#NUM!	#NUM!	#NUM!	#NUM!	#NUM!	#NUM!	77.6124	159.593	2.477e+06	-64647.3	17.05	-2.47264e+06	1	0.999602	1.13026e+16	-5.51484e+14	-1.68758e+13	7.334e+09	-682879	-5.80989e+44	-1.81008e+43	7.8601e+39	-8.15624e+35	-0.000337077
	0.6	#NUM!	0.0062	0.01705	0.03038	0	1e-14	14	1000	140	16500	2350	4750	8.51138e-06	2.51189e-11	1000	140	16493.4	2349.06	4748.11	#NUM!	#NUM!	#NUM!	0.00372	#NUM!	#NUM!	#NUM!	#NUM!	#NUM!	#NUM!	#NUM!	64.677	132.994	2.06417e+06	-51319.4	17.05	-2.06053e+06	1	0.999602	7849010732804654	-3.64729e+14	-1.19074e+13	6.26639e+09	-682879	-1.81783e+44	-6.07207e+42	3.1919e+39	-3.99054e+35	-0.000389478
	0.7	#NUM!	0.0062	0.01705	0.03038	0	1e-14	14	1000	140	16500	2350	4750	8.51138e-06	2.51189e-11	1000	140	16493.4	2349.06	4748.11	#NUM!	#NUM!	#NUM!	0.00434	#NUM!	#NUM!	#NUM!	#NUM!	#NUM!	#NUM!	#NUM!	55.4374	113.995	1.76929e+06	-41799.5	17.05	-1.76617e+06	1	0.999602	5766620130223831	-254558975833137	-8.86949e+12	5.50382e+09	-682879	-6.7111e+43	-2.40586e+42	1.49068e+39	-2.18933e+35	-0.000450594
	0.8	#NUM!	0.0062	0.01705	0.03038	0	1e-14	14	1000	140	16500	2350	4750	8.51138e-06	2.51189e-11	1000	140	16493.4	2349.06	4748.11	#NUM!	#NUM!	#NUM!	0.00496	#NUM!	#NUM!	#NUM!	#NUM!	#NUM!	#NUM!	#NUM!	48.5077	99.7453	1.54813e+06	-34659.6	17.05	-1.5454e+06	1	0.999602	4415068537202621	-1.84633e+14	-6.87049e+12	4.93189e+09	-682879	-2.79274e+43	-1.07609e+42	7.70988e+38	-1.30669e+35	-0.000522508
	0.9	#NUM!	0.0062	0.01705	0.03038	0	1e-14	14	1000	140	16500	2350	4750	8.51138e-06	2.51189e-11	1000	140	16493.4	2349.06	4748.11	#NUM!	#NUM!	#NUM!	0.00558	#NUM!	#NUM!	#NUM!	#NUM!	#NUM!	#NUM!	#NUM!	43.118	88.6625	1.37611e+06	-29106.4	17.05	-1.37369e+06	1	0.999602	3488449214579846	-1.37774e+14	-5.48129e+12	4.48706e+09	-682879	-1.27159e+43	-5.27726e+41	4.30989e+38	-8.31974e+34	-0.000608007
	1	#NUM!	0.0062	0.01705	0.03038	0	1e-14	14	1000	140	16500	2350	4750	8.51138e-06	2.51189e-11	1000	140	16493.4	2349.06	4748.11	#NUM!	#NUM!	#NUM!	0.0062	#NUM!	#NUM!	#NUM!	#NUM!	#NUM!	#NUM!	#NUM!	38.8062	79.7963	1.2385e+06	-24663.7	17.05	-1.23632e+06	1	0.999602	2.82564e+15	-1.05028e+14	-4.47425e+12	4.13119e+09	-682879	-6.20602e+42	-2.7816e+41	2.56109e+38	-5.57573e+34	-0.000710908
	r	eq K1	a	b	c	w	h		K1	K2	K3	K4	K5	K6	K7	K1h	K2h	K3h	K4h	K5h	x	y	z	t	u4	v	s	a-(x+y+z+t+u)	b-(x+2y+u+v)	c-(z+2t+u+s)	w+(x+2y+z+2t+2u)	F	G	H	I	J	K	L	M	a	b	g	d	e	t3	t2	t1	t0	m
	0.0005	#NUM!	0.0062	0.01705	0.03038	0	1e-14	14	1000	140	16500	2350	4750	8.51138e-06	2.51189e-11	1000	140	16493.4	2349.06	4748.11	#NUM!	#NUM!	#NUM!	3.1e-06	#NUM!	#NUM!	#NUM!	#NUM!	#NUM!	#NUM!	#NUM!	77612.4	159593	2.477e+09	-7.99518e+07	17.05	-2.47264e+09	1	0.999602	1.13026e+22	-6.82724e+20	-1.50239e+19	6.40654e+12	-682879	-7.8195e+62	-1.72077e+61	7.33776e+54	-7.82199e+47	-0.000161433
	0.1	#NUM!	0.0062	0.01705	0.03038	0	1e-14	14	1000	140	16500	2350	4750	8.51138e-06	2.51189e-11	1000	140	16493.4	2349.06	4748.11	#NUM!	#NUM!	#NUM!	0.00062	#NUM!	#NUM!	#NUM!	#NUM!	#NUM!	#NUM!	#NUM!	388.062	797.963	1.2385e+07	-384516	17.05	-1.23632e+07	1	0.999602	2.82564e+17	-1.64145e+16	-3.86478e+14	3.29565e+10	-682879	-1.15718e+49	-2.73259e+47	2.3301e+43	-4.90894e+38	-0.00018789
	0.2	#NUM!	0.0062	0.01705	0.03038	0	1e-14	14	1000	140	16500	2350	4750	8.51138e-06	2.51189e-11	1000	140	16493.4	2349.06	4748.11	#NUM!	#NUM!	#NUM!	0.00124	#NUM!	#NUM!	#NUM!	#NUM!	#NUM!	#NUM!	#NUM!	194.031	398.981	6.19251e+06	-184598	17.05	-6.18159e+06	1	0.999602	7.06411e+16	-3939417591898783	-9.91452e+13	1.69424e+10	-682879	-1.70822e+47	-4.32566e+45	7.3909e+41	-3.08748e+37	-0.000218072
	0.3	#NUM!	0.0062	0.01705	0.03038	0	1e-14	14	1000	140	16500	2350	4750	8.51138e-06	2.51189e-11	1000	140	16493.4	2349.06	4748.11	#NUM!	#NUM!	#NUM!	0.00186	#NUM!	#NUM!	#NUM!	#NUM!	#NUM!	#NUM!	#NUM!	129.354	265.988	4.12834e+06	-117959	17.05	-4.12106e+06	1	0.999602	3.1396e+16	-1677868250804538	-4.50946e+13	1.16044e+10	-682879	-1.41341e+46	-3.83564e+44	9.86747e+40	-6.15033e+36	-0.000252461
	0.4	#NUM!	0.0062	0.01705	0.03038	0	1e-14	14	1000	140	16500	2350	4750	8.51138e-06	2.51189e-11	1000	140	16493.4	2349.06	4748.11	#NUM!	#NUM!	#NUM!	0.00248	#NUM!	#NUM!	#NUM!	#NUM!	#NUM!	#NUM!	#NUM!	97.0155	199.491	3.09626e+06	-84639.1	17.05	-3.0908e+06	1	0.999602	1.76603e+16	-9.02747e+14	-2.58931e+13	8.9354e+09	-682879	-2.36463e+45	-6.87513e+43	2.37129e+40	-1.96653e+36	-0.000291811
	0.5	#NUM!	0.0062	0.01705	0.03038	0	1e-14	14	1000	140	16500	2350	4750	8.51138e-06	2.51189e-11	1000	140	16493.4	2349.06	4748.11	#NUM!	#NUM!	#NUM!	0.0031	#NUM!	#NUM!	#NUM!	#NUM!	#NUM!	#NUM!	#NUM!	77.6124	159.593	2.477e+06	-64647.3	17.05	-2.47264e+06	1	0.999602	1.13026e+16	-5.51484e+14	-1.68758e+13	7.334e+09	-682879	-5.80989e+44	-1.81008e+43	7.8601e+39	-8.15624e+35	-0.000337077
	0.6	#NUM!	0.0062	0.01705	0.03038	0	1e-14	14	1000	140	16500	2350	4750	8.51138e-06	2.51189e-11	1000	140	16493.4	2349.06	4748.11	#NUM!	#NUM!	#NUM!	0.00372	#NUM!	#NUM!	#NUM!	#NUM!	#NUM!	#NUM!	#NUM!	64.677	132.994	2.06417e+06	-51319.4	17.05	-2.06053e+06	1	0.999602	7849010732804654	-3.64729e+14	-1.19074e+13	6.26639e+09	-682879	-1.81783e+44	-6.07207e+42	3.1919e+39	-3.99054e+35	-0.000389478
	0.7	#NUM!	0.0062	0.01705	0.03038	0	1e-14	14	1000	140	16500	2350	4750	8.51138e-06	2.51189e-11	1000	140	16493.4	2349.06	4748.11	#NUM!	#NUM!	#NUM!	0.00434	#NUM!	#NUM!	#NUM!	#NUM!	#NUM!	#NUM!	#NUM!	55.4374	113.995	1.76929e+06	-41799.5	17.05	-1.76617e+06	1	0.999602	5766620130223831	-254558975833137	-8.86949e+12	5.50382e+09	-682879	-6.7111e+43	-2.40586e+42	1.49068e+39	-2.18933e+35	-0.000450594
	0.8	#NUM!	0.0062	0.01705	0.03038	0	1e-14	14	1000	140	16500	2350	4750	8.51138e-06	2.51189e-11	1000	140	16493.4	2349.06	4748.11	#NUM!	#NUM!	#NUM!	0.00496	#NUM!	#NUM!	#NUM!	#NUM!	#NUM!	#NUM!	#NUM!	48.5077	99.7453	1.54813e+06	-34659.6	17.05	-1.5454e+06	1	0.999602	4415068537202621	-1.84633e+14	-6.87049e+12	4.93189e+09	-682879	-2.79274e+43	-1.07609e+42	7.70988e+38	-1.30669e+35	-0.000522508
	0.9	#NUM!	0.0062	0.01705	0.03038	0	1e-14	14	1000	140	16500	2350	4750	8.51138e-06	2.51189e-11	1000	140	16493.4	2349.06	4748.11	#NUM!	#NUM!	#NUM!	0.00558	#NUM!	#NUM!	#NUM!	#NUM!	#NUM!	#NUM!	#NUM!	43.118	88.6625	1.37611e+06	-29106.4	17.05	-1.37369e+06	1	0.999602	3488449214579846	-1.37774e+14	-5.48129e+12	4.48706e+09	-682879	-1.27159e+43	-5.27726e+41	4.30989e+38	-8.31974e+34	-0.000608007
	0.99	#NUM!	0.0062	0.01705	0.03038	0	1e-14	14	1000	140	16500	2350	4750	8.51138e-06	2.51189e-11	1000	140	16493.4	2349.06	4748.11	#NUM!	#NUM!	#NUM!	0.006138	#NUM!	#NUM!	#NUM!	#NUM!	#NUM!	#NUM!	#NUM!	39.1982	80.6023	1.25101e+06	-25067.6	17.05	-1.24881e+06	1	0.999602	2883015879818057	-1.07831e+14	-4.56197e+12	4.16354e+09	-682879	-6.64982e+42	-2.95724e+41	2.69149e+38	-5.79175e+34	-0.000699698
t3 ¹ 0, t2 ¹ 0
discr III > 0
			[A]in	[B]in	[C]in	[H2O]in															[AB]eq	[AB2]eq	[AC]eq	[AC2]eq	[ABC]eq			[A]eq	[B]eq	[C]eq	[H2O]eq
	r	eq K1	a	b	c	w	h		K1	K2	K3	K4	K5	K6	K7	K1h	K2h	K3h	K4h	K5h	x	y	z	t	u1	v	s	a-(x+y+z+t+u)	b-(x+2y+u+v)	c-(z+2t+u+s)	w+(x+2y+z+2t+2u)	F	G	H	I	J	K	L	M	a	b	g	d	e	t3	t2	t1	t0	m
	1e-12	#NUM!	0.0062	0.01705	0.03038	0	1e-14	14	1000	140	16500	2350	4750	8.51138e-06	2.51189e-11	1000	140	16493.4	2349.06	4748.11	#NUM!	#NUM!	#NUM!	6.2e-15	#NUM!	#NUM!	#NUM!	#NUM!	#NUM!	#NUM!	#NUM!	3.88062e+13	7.97963e+13	1.2385e+18	-3.99836e+16	17.05	-1.23632e+18	1	0.999602	2.82564e+39	-1.70714e+38	-3.75541e+36	3.20281e+21	-682879	-1.22212e+115	-2.68847e+113	2.29286e+98	-4.88867e+82	-0.000161308
	1e-10	#NUM!	0.0062	0.01705	0.03038	0	1e-14	14	1000	140	16500	2350	4750	8.51138e-06	2.51189e-11	1000	140	16493.4	2349.06	4748.11	#NUM!	#NUM!	#NUM!	6.2e-13	#NUM!	#NUM!	#NUM!	#NUM!	#NUM!	#NUM!	#NUM!	3.88062e+11	7.97963e+11	1.2385e+16	-3.99836e+14	17.05	-1.23632e+16	1	0.999602	2.82564e+35	-1.70714e+34	-3.75541e+32	3.20281e+19	-682879	-1.22212e+103	-2.68847e+101	2.29286e+88	-4.88867e+74	-0.000161308
	1e-09	2.52554e+18	0.0062	0.01705	0.03038	0	1e-14	14	1000	140	16500	2350	4750	8.51138e-06	2.51189e-11	1000	140	16493.4	2349.06	4748.11	-6.77021e+07	1.13968e+07	0.0495083	6.2e-12	-0.0171372	0.0527629	-7.92357e-07	5.63053e+07	4.49085e+07	-0.00199031	-4.49085e+07	3.88062e+10	7.97963e+10	1.2385e+15	-3.99836e+13	17.05	-1236318150770818	1	0.999602	2.82564e+33	-1.70714e+32	-3.75541e+30	3.20281e+18	-682879	-1.22212e+97	-2.68847e+95	2.29286e+83	-4.88867e+70	-0.000161308
	0.1	273.755	0.0062	0.01705	0.03038	0	1e-14	14	1000	140	16500	2350	4750	8.51138e-06	2.51189e-11	1000	140	16493.4	2349.06	4748.11	-0.709428	0.126412	0.0492586	0.00062	-0.0180486	5.777e-10	-8.23744e-07	0.557386	0.491703	-0.00206915	-0.442203	388.062	797.963	1.2385e+07	-384516	17.05	-1.23632e+07	1	0.999602	2.82564e+17	-1.64145e+16	-3.86478e+14	3.29565e+10	-682879	-1.15718e+49	-2.73259e+47	2.3301e+43	-4.90894e+38	-0.00018789
	0.2	73.5633	0.0062	0.01705	0.03038	0	1e-14	14	1000	140	16500	2350	4750	8.51138e-06	2.51189e-11	1000	140	16493.4	2349.06	4748.11	-0.370499	0.0697011	0.0489948	0.00124	-0.0189533	3.13815e-10	-8.52223e-07	0.275716	0.2671	-0.00214069	-0.217529	194.031	398.981	6.19251e+06	-184598	17.05	-6.18159e+06	1	0.999602	7.06411e+16	-3939417591898783	-9.91452e+13	1.69424e+10	-682879	-1.70822e+47	-4.32566e+45	7.3909e+41	-3.08748e+37	-0.000218072
	0.3	34.8933	0.0062	0.01705	0.03038	0	1e-14	14	1000	140	16500	2350	4750	8.51138e-06	2.51189e-11	1000	140	16493.4	2349.06	4748.11	-0.257246	0.0509762	0.0487184	0.00186	-0.0198515	2.25809e-10	-8.78218e-07	0.181743	0.192195	-0.00220598	-0.142558	129.354	265.988	4.12834e+06	-117959	17.05	-4.12106e+06	1	0.999602	3.1396e+16	-1677868250804538	-4.50946e+13	1.16044e+10	-682879	-1.41341e+46	-3.83564e+44	9.86747e+40	-6.15033e+36	-0.000252461
	0.4	20.8192	0.0062	0.01705	0.03038	0	1e-14	14	1000	140	16500	2350	4750	8.51138e-06	2.51189e-11	1000	140	16493.4	2349.06	4748.11	-0.200413	0.0417455	0.0484304	0.00248	-0.0207436	1.81775e-10	-9.02074e-07	0.1347	0.154715	-0.00226591	-0.105018	97.0155	199.491	3.09626e+06	-84639.1	17.05	-3.0908e+06	1	0.999602	1.76603e+16	-9.02747e+14	-2.58931e+13	8.9354e+09	-682879	-2.36463e+45	-6.87513e+43	2.37129e+40	-1.96653e+36	-0.000291811
	0.5	14.0578	0.0062	0.01705	0.03038	0	1e-14	14	1000	140	16500	2350	4750	8.51138e-06	2.51189e-11	1000	140	16493.4	2349.06	4748.11	-0.166148	0.0363105	0.0481318	0.0031	-0.0216297	1.55329e-10	-9.24074e-07	0.106435	0.132207	-0.00232117	-0.0824547	77.6124	159.593	2.477e+06	-64647.3	17.05	-2.47264e+06	1	0.999602	1.13026e+16	-5.51484e+14	-1.68758e+13	7.334e+09	-682879	-5.80989e+44	-1.81008e+43	7.8601e+39	-8.15624e+35	-0.000337077
	0.6	10.2513	0.0062	0.01705	0.03038	0	1e-14	14	1000	140	16500	2350	4750	8.51138e-06	2.51189e-11	1000	140	16493.4	2349.06	4748.11	-0.143168	0.0327717	0.0478233	0.00372	-0.02251	1.3768e-10	-9.44451e-07	0.0875627	0.117184	-0.00237235	-0.067381	64.677	132.994	2.06417e+06	-51319.4	17.05	-2.06053e+06	1	0.999602	7849010732804654	-3.64729e+14	-1.19074e+13	6.26639e+09	-682879	-1.81783e+44	-6.07207e+42	3.1919e+39	-3.99054e+35	-0.000389478
	0.7	7.87569	0.0062	0.01705	0.03038	0	1e-14	14	1000	140	16500	2350	4750	8.51138e-06	2.51189e-11	1000	140	16493.4	2349.06	4748.11	-0.126635	0.030315	0.0475054	0.00434	-0.0233845	1.25056e-10	-9.63403e-07	0.0740593	0.10644	-0.00241996	-0.0565888	55.4374	113.995	1.76929e+06	-41799.5	17.05	-1.76617e+06	1	0.999602	5766620130223831	-254558975833137	-8.86949e+12	5.50382e+09	-682879	-6.7111e+43	-2.40586e+42	1.49068e+39	-2.18933e+35	-0.000450594
	0.8	6.28158	0.0062	0.01705	0.03038	0	1e-14	14	1000	140	16500	2350	4750	8.51138e-06	2.51189e-11	1000	140	16493.4	2349.06	4748.11	-0.114132	0.0285333	0.0471787	0.00496	-0.0242533	1.15573e-10	-9.81096e-07	0.0639136	0.098369	-0.0024644	-0.0484736	48.5077	99.7453	1.54813e+06	-34659.6	17.05	-1.5454e+06	1	0.999602	4415068537202621	-1.84633e+14	-6.87049e+12	4.93189e+09	-682879	-2.79274e+43	-1.07609e+42	7.70988e+38	-1.30669e+35	-0.000522508
	0.9	5.15284	0.0062	0.01705	0.03038	0	1e-14	14	1000	140	16500	2350	4750	8.51138e-06	2.51189e-11	1000	140	16493.4	2349.06	4748.11	-0.104315	0.0272004	0.0468435	0.00558	-0.0251164	1.08186e-10	-9.97671e-07	0.0560077	0.0920808	-0.00250604	-0.0421438	43.118	88.6625	1.37611e+06	-29106.4	17.05	-1.37369e+06	1	0.999602	3488449214579846	-1.37774e+14	-5.48129e+12	4.48706e+09	-682879	-1.27159e+43	-5.27726e+41	4.30989e+38	-8.31974e+34	-0.000608007
	0.99	4.39296	0.0062	0.01705	0.03038	0	1e-14	14	1000	140	16500	2350	4750	8.51138e-06	2.51189e-11	1000	140	16493.4	2349.06	4748.11	-0.0971029	0.0262711	0.0465349	0.006138	-0.0258885	1.02803e-10	-1.01173e-06	0.0502474	0.0874991	-0.00254136	-0.0375268	39.1982	80.6023	1.25101e+06	-25067.6	17.05	-1.24881e+06	1	0.999602	2883015879818057	-1.07831e+14	-4.56197e+12	4.16354e+09	-682879	-6.64982e+42	-2.95724e+41	2.69149e+38	-5.79175e+34	-0.000699698
	r	eq K1	a	b	c	w	h		K1	K2	K3	K4	K5	K6	K7	K1h	K2h	K3h	K4h	K5h	x	y	z	t	u2	v	s	a-(x+y+z+t+u)	b-(x+2y+u+v)	c-(z+2t+u+s)	w+(x+2y+z+2t+2u)	F	G	H	I	J	K	L	M	a	b	g	d	e	t3	t2	t1	t0	m
	1e-09	0.105724	0.0062	0.01705	0.03038	0	1e-14	14	1000	140	16500	2350	4750	8.51138e-06	2.51189e-11	1000	140	16493.4	2349.06	4748.11	-2.60246e-08	7.05613e-15	-7.64836e-07	6.2e-12	4.26415e-13	2.0032e-11	1.209e-05	0.00620079	0.01705	0.0303687	-7.90847e-07	3.88062e+10	7.97963e+10	1.2385e+15	-3.99836e+13	17.05	-1236318150770818	1	0.999602	2.82564e+33	-1.70714e+32	-3.75541e+30	3.20281e+18	-682879	-1.22212e+97	-2.68847e+95	2.29286e+83	-4.88867e+70	-0.000161308
	0.1	0.230854	0.0062	0.01705	0.03038	0	1e-14	14	1000	140	16500	2350	4750	8.51138e-06	2.51189e-11	1000	140	16493.4	2349.06	4748.11	-0.000217148	4.92719e-07	-0.00763704	0.00062	3.56327e-05	2.02441e-11	1.46212e-05	0.0133981	0.0172305	0.0367268	-0.00654193	388.062	797.963	1.2385e+07	-384516	17.05	-1.23632e+07	1	0.999602	2.82564e+17	-1.64145e+16	-3.86478e+14	3.29565e+10	-682879	-1.15718e+49	-2.73259e+47	2.3301e+43	-4.90894e+38	-0.00018789
	0.2	0.304458	0.0062	0.01705	0.03038	0	1e-14	14	1000	140	16500	2350	4750	8.51138e-06	2.51189e-11	1000	140	16493.4	2349.06	4748.11	-0.000322944	8.29937e-07	-0.0123762	0.00124	6.54014e-05	2.03326e-11	1.60018e-05	0.0175929	0.0173059	0.0401948	-0.0100867	194.031	398.981	6.19251e+06	-184598	17.05	-6.18159e+06	1	0.999602	7.06411e+16	-3939417591898783	-9.91452e+13	1.69424e+10	-682879	-1.70822e+47	-4.32566e+45	7.3909e+41	-3.08748e+37	-0.000218072
	0.3	0.370736	0.0062	0.01705	0.03038	0	1e-14	14	1000	140	16500	2350	4750	8.51138e-06	2.51189e-11	1000	140	16493.4	2349.06	4748.11	-0.000406288	1.08229e-06	-0.0166991	0.00186	9.14705e-05	2.03993e-11	1.72183e-05	0.0213528	0.0173627	0.0432504	-0.0132002	129.354	265.988	4.12834e+06	-117959	17.05	-4.12106e+06	1	0.999602	3.1396e+16	-1677868250804538	-4.50946e+13	1.16044e+10	-682879	-1.41341e+46	-3.83564e+44	9.86747e+40	-6.15033e+36	-0.000252461
	0.4	0.433574	0.0062	0.01705	0.03038	0	1e-14	14	1000	140	16500	2350	4750	8.51138e-06	2.51189e-11	1000	140	16493.4	2349.06	4748.11	-0.000476502	1.27634e-06	-0.0208247	0.00248	0.0001147	2.04541e-11	1.83574e-05	0.0249053	0.0174092	0.0461117	-0.0161093	97.0155	199.491	3.09626e+06	-84639.1	17.05	-3.0908e+06	1	0.999602	1.76603e+16	-9.02747e+14	-2.58931e+13	8.9354e+09	-682879	-2.36463e+45	-6.87513e+43	2.37129e+40	-1.96653e+36	-0.000291811
	0.5	0.494398	0.0062	0.01705	0.03038	0	1e-14	14	1000	140	16500	2350	4750	8.51138e-06	2.51189e-11	1000	140	16493.4	2349.06	4748.11	-0.000537514	1.42756e-06	-0.024834	0.0031	0.000135622	2.05008e-11	1.94511e-05	0.0283344	0.017449	0.0488589	-0.0188974	77.6124	159.593	2.477e+06	-64647.3	17.05	-2.47264e+06	1	0.999602	1.13026e+16	-5.51484e+14	-1.68758e+13	7.334e+09	-682879	-5.80989e+44	-1.81008e+43	7.8601e+39	-8.15624e+35	-0.000337077
	0.6	0.553902	0.0062	0.01705	0.03038	0	1e-14	14	1000	140	16500	2350	4750	8.51138e-06	2.51189e-11	1000	140	16493.4	2349.06	4748.11	-0.000591515	1.54615e-06	-0.0287662	0.00372	0.000154615	2.05417e-11	2.05149e-05	0.0316816	0.0174838	0.0515311	-0.0216054	64.677	132.994	2.06417e+06	-51319.4	17.05	-2.06053e+06	1	0.999602	7849010732804654	-3.64729e+14	-1.19074e+13	6.26639e+09	-682879	-1.81783e+44	-6.07207e+42	3.1919e+39	-3.99054e+35	-0.000389478
	0.7	0.612476	0.0062	0.01705	0.03038	0	1e-14	14	1000	140	16500	2350	4750	8.51138e-06	2.51189e-11	1000	140	16493.4	2349.06	4748.11	-0.000639909	1.63933e-06	-0.0326439	0.00434	0.000171962	2.05779e-11	2.15577e-05	0.0349702	0.0175147	0.0541504	-0.0242566	55.4374	113.995	1.76929e+06	-41799.5	17.05	-1.76617e+06	1	0.999602	5766620130223831	-254558975833137	-8.86949e+12	5.50382e+09	-682879	-6.7111e+43	-2.40586e+42	1.49068e+39	-2.18933e+35	-0.000450594
	0.8	0.670363	0.0062	0.01705	0.03038	0	1e-14	14	1000	140	16500	2350	4750	8.51138e-06	2.51189e-11	1000	140	16493.4	2349.06	4748.11	-0.000683682	1.71239e-06	-0.0364809	0.00496	0.000187886	2.06105e-11	2.25848e-05	0.038215	0.0175424	0.0567305	-0.0268654	48.5077	99.7453	1.54813e+06	-34659.6	17.05	-1.5454e+06	1	0.999602	4415068537202621	-1.84633e+14	-6.87049e+12	4.93189e+09	-682879	-2.79274e+43	-1.07609e+42	7.70988e+38	-1.30669e+35	-0.000522508
	0.9	0.727725	0.0062	0.01705	0.03038	0	1e-14	14	1000	140	16500	2350	4750	8.51138e-06	2.51189e-11	1000	140	16493.4	2349.06	4748.11	-0.000723559	1.76931e-06	-0.0402866	0.00558	0.000202569	2.064e-11	2.36e-05	0.0414258	0.0175675	0.0592804	-0.0294415	43.118	88.6625	1.37611e+06	-29106.4	17.05	-1.37369e+06	1	0.999602	3488449214579846	-1.37774e+14	-5.48129e+12	4.48706e+09	-682879	-1.27159e+43	-5.27726e+41	4.30989e+38	-8.31974e+34	-0.000608007
	0.99	0.778994	0.0062	0.01705	0.03038	0	1e-14	14	1000	140	16500	2350	4750	8.51138e-06	2.51189e-11	1000	140	16493.4	2349.06	4748.11	-0.000756585	1.80932e-06	-0.0436903	0.006138	0.000214845	2.06642e-11	2.45055e-05	0.0442923	0.0175881	0.061555	-0.0317376	39.1982	80.6023	1.25101e+06	-25067.6	17.05	-1.24881e+06	1	0.999602	2883015879818057	-1.07831e+14	-4.56197e+12	4.16354e+09	-682879	-6.64982e+42	-2.95724e+41	2.69149e+38	-5.79175e+34	-0.000699698
			[A]in	[B]in	[C]in	[H2O]in															[AB]eq	[AB2]eq	[AC]eq	[AC2]eq	[ABC]eq			[A]eq	[B]eq	[C]eq	[H2O]eq
	r	eq K1	a	b	c	w	h		K1	K2	K3	K4	K5	K6	K7	K1h	K2h	K3h	K4h	K5h	x	y	z	t	u3	v	s	a-(x+y+z+t+u)	b-(x+2y+u+v)	c-(z+2t+u+s)	w+(x+2y+z+2t+2u)	F	G	H	I	J	K	L	M	a	b	g	d	e	t3	t2	t1	t0	m
	1e-14	#NUM!	0.0062	0.01705	0.03038	0	1e-14	14	1000	140	16500	2350	4750	8.51138e-06	2.51189e-11	1000	140	16493.4	2349.06	4748.11	#NUM!	#NUM!	#NUM!	6.2e-17	#NUM!	#NUM!	#NUM!	#NUM!	#NUM!	#NUM!	#NUM!	3.88062e+15	7979626485568761	1.2385e+20	-3.99836e+18	17.05	-1.23632e+20	1	0.999602	2.82564e+43	-1.70714e+42	-3.75541e+40	3.20281e+23	-682879	-1.22212e+127	-2.68847e+125	2.29286e+108	-4.88867e+90	-0.000161308
	1e-10	#NUM!	0.0062	0.01705	0.03038	0	1e-14	14	1000	140	16500	2350	4750	8.51138e-06	2.51189e-11	1000	140	16493.4	2349.06	4748.11	#NUM!	#NUM!	#NUM!	6.2e-13	#NUM!	#NUM!	#NUM!	#NUM!	#NUM!	#NUM!	#NUM!	3.88062e+11	7.97963e+11	1.2385e+16	-3.99836e+14	17.05	-1.23632e+16	1	0.999602	2.82564e+35	-1.70714e+34	-3.75541e+32	3.20281e+19	-682879	-1.22212e+103	-2.68847e+101	2.29286e+88	-4.88867e+74	-0.000161308
	1e-09	0.105709	0.0062	0.01705	0.03038	0	1e-14	14	1000	140	16500	2350	4750	8.51138e-06	2.51189e-11	1000	140	16493.4	2349.06	4748.11	2.7676e-09	7.0565e-15	8.13348e-08	6.2e-12	4.26426e-13	2.0032e-11	1.20897e-05	0.00619992	0.01705	0.0303678	8.41156e-08	3.88062e+10	7.97963e+10	1.2385e+15	-3.99836e+13	17.05	-1236318150770818	1	0.999602	2.82564e+33	-1.70714e+32	-3.75541e+30	3.20281e+18	-682879	-1.22212e+97	-2.68847e+95	2.29286e+83	-4.88867e+70	-0.000161308
	0.01	0.0791685	0.0062	0.01705	0.03038	0	1e-14	14	1000	140	16500	2350	4750	8.51138e-06	2.51189e-11	1000	140	16493.4	2349.06	4748.11	5.08998e-05	7.78602e-08	0.00142405	6.2e-05	4.47927e-06	1.99668e-11	1.14719e-05	0.00465849	0.0169945	0.028816	0.00160807	3880.62	7979.63	1.2385e+08	-3.98304e+06	17.05	-1.23632e+08	1	0.999602	2.82564e+19	-1.70057e+18	-3.76673e+16	3.21209e+11	-682879	-1.21558e+55	-2.69326e+53	2.29668e+48	-4.89021e+42	-0.000163819
	0.1	0.0382287	0.0062	0.01705	0.03038	0	1e-14	14	1000	140	16500	2350	4750	8.51138e-06	2.51189e-11	1000	140	16493.4	2349.06	4748.11	0.000123814	9.47356e-07	0.00314038	0.00062	4.9409e-05	1.98263e-11	1.03269e-05	0.00226545	0.0168749	0.0259399	0.0046049	388.062	797.963	1.2385e+07	-384516	17.05	-1.23632e+07	1	0.999602	2.82564e+17	-1.64145e+16	-3.86478e+14	3.29565e+10	-682879	-1.15718e+49	-2.73259e+47	2.3301e+43	-4.90894e+38	-0.00018789
	0.2	0.022187	0.0062	0.01705	0.03038	0	1e-14	14	1000	140	16500	2350	4750	8.51138e-06	2.51189e-11	1000	140	16493.4	2349.06	4748.11	0.00014153	2.12328e-06	0.003391	0.00124	0.000104609	1.97378e-11	9.7117e-06	0.00132074	0.0167996	0.0243947	0.00622599	194.031	398.981	6.19251e+06	-184598	17.05	-6.18159e+06	1	0.999602	7.06411e+16	-3939417591898783	-9.91452e+13	1.69424e+10	-682879	-1.70822e+47	-4.32566e+45	7.3909e+41	-3.08748e+37	-0.000218072
	0.3	0.0133853	0.0062	0.01705	0.03038	0	1e-14	14	1000	140	16500	2350	4750	8.51138e-06	2.51189e-11	1000	140	16493.4	2349.06	4748.11	0.000140977	3.47911e-06	0.00323179	0.00186	0.000164	1.96655e-11	9.25796e-06	0.000799755	0.0167381	0.023255	0.00742772	129.354	265.988	4.12834e+06	-117959	17.05	-4.12106e+06	1	0.999602	3.1396e+16	-1677868250804538	-4.50946e+13	1.16044e+10	-682879	-1.41341e+46	-3.83564e+44	9.86747e+40	-6.15033e+36	-0.000252461
	0.4	0.00794873	0.0062	0.01705	0.03038	0	1e-14	14	1000	140	16500	2350	4750	8.51138e-06	2.51189e-11	1000	140	16493.4	2349.06	4748.11	0.000130583	5.00952e-06	0.00288062	0.00248	0.000227236	1.95998e-11	8.87909e-06	0.000476547	0.0166822	0.0223033	0.0084357	97.0155	199.491	3.09626e+06	-84639.1	17.05	-3.0908e+06	1	0.999602	1.76603e+16	-9.02747e+14	-2.58931e+13	8.9354e+09	-682879	-2.36463e+45	-6.87513e+43	2.37129e+40	-1.96653e+36	-0.000291811
	0.5	0.00446237	0.0062	0.01705	0.03038	0	1e-14	14	1000	140	16500	2350	4750	8.51138e-06	2.51189e-11	1000	140	16493.4	2349.06	4748.11	0.000113511	6.7204e-06	0.00241709	0.0031	0.000294261	1.95371e-11	8.54342e-06	0.000268416	0.0166288	0.0214601	0.00933257	77.6124	159.593	2.477e+06	-64647.3	17.05	-2.47264e+06	1	0.999602	1.13026e+16	-5.51484e+14	-1.68758e+13	7.334e+09	-682879	-5.80989e+44	-1.81008e+43	7.8601e+39	-8.15624e+35	-0.000337077
	0.6	0.00224136	0.0062	0.01705	0.03038	0	1e-14	14	1000	140	16500	2350	4750	8.51138e-06	2.51189e-11	1000	140	16493.4	2349.06	4748.11	9.12828e-05	8.62388e-06	0.00187967	0.00372	0.000365154	1.94755e-11	8.23562e-06	0.000135271	0.0165763	0.0206869	0.0101585	64.677	132.994	2.06417e+06	-51319.4	17.05	-2.06053e+06	1	0.999602	7849010732804654	-3.64729e+14	-1.19074e+13	6.26639e+09	-682879	-1.81783e+44	-6.07207e+42	3.1919e+39	-3.99054e+35	-0.000389478
	0.7	0.000901479	0.0062	0.01705	0.03038	0	1e-14	14	1000	140	16500	2350	4750	8.51138e-06	2.51189e-11	1000	140	16493.4	2349.06	4748.11	6.4709e-05	1.07367e-05	0.00128987	0.00434	0.000440082	1.94137e-11	7.94705e-06	5.45994e-05	0.0165237	0.0199621	0.0109362	55.4374	113.995	1.76929e+06	-41799.5	17.05	-1.76617e+06	1	0.999602	5766620130223831	-254558975833137	-8.86949e+12	5.50382e+09	-682879	-6.7111e+43	-2.40586e+42	1.49068e+39	-2.18933e+35	-0.000450594
	0.8	0.00020616	0.0062	0.01705	0.03038	0	1e-14	14	1000	140	16500	2350	4750	8.51138e-06	2.51189e-11	1000	140	16493.4	2349.06	4748.11	3.42301e-05	1.30798e-05	0.000660876	0.00496	0.000519272	1.9351e-11	7.67239e-06	1.25413e-05	0.0164703	0.0192722	0.0116798	48.5077	99.7453	1.54813e+06	-34659.6	17.05	-1.5454e+06	1	0.999602	4415068537202621	-1.84633e+14	-6.87049e+12	4.93189e+09	-682879	-2.79274e+43	-1.07609e+42	7.70988e+38	-1.30669e+35	-0.000522508
	0.89	1.93832e-06	0.0062	0.01705	0.03038	0	1e-14	14	1000	140	16500	2350	4750	8.51138e-06	2.51189e-11	1000	140	16493.4	2349.06	4748.11	3.64566e-06	1.54064e-05	6.8405e-05	0.005518	0.000594422	1.92931e-11	7.43415e-06	1.20775e-07	0.0164211	0.0186737	0.0123277	43.6025	89.6587	1.39158e+06	-29605.5	17.05	-1.38912e+06	1	0.999602	3567281736914125	-1.41716e+14	-5.60024e+12	4.52704e+09	-682879	-1.37099e+43	-5.64707e+41	4.55439e+38	-8.68229e+34	-0.000598747
	0.898	8.09851e-08	0.0062	0.01705	0.03038	0	1e-14	14	1000	140	16500	2350	4750	8.51138e-06	2.51189e-11	1000	140	16493.4	2349.06	4748.11	7.85266e-07	1.56239e-05	1.4697e-05	0.0055676	0.000601288	1.92879e-11	7.41331e-06	5.52549e-09	0.0164167	0.0186214	0.0123845	43.214	88.86	1.37918e+06	-29205.3	17.05	-1.37675e+06	1	0.999602	3504005267594997	-1.38551e+14	-5.50478e+12	4.49498e+09	-682879	-1.29081e+43	-5.34892e+41	4.3575e+38	-8.39068e+34	-0.000606142
	0.899	2.13806e-08	0.0062	0.01705	0.03038	0	1e-14	14	1000	140	16500	2350	4750	8.51138e-06	2.51189e-11	1000	140	16493.4	2349.06	4748.11	4.26097e-07	1.56512e-05	7.97226e-06	0.0055738	0.000602149	1.92873e-11	7.41071e-06	1.62405e-09	0.0164161	0.0186149	0.0123916	43.1659	88.7611	1.37764e+06	-29155.8	17.05	-1.37521e+06	1	0.999602	3496214263295484	-1.38162e+14	-5.49302e+12	4.49101e+09	-682879	-1.28116e+43	-5.31295e+41	4.33362e+38	-8.35511e+34	-0.000607074
	0.8999	2.70082e-10	0.0062	0.01705	0.03038	0	1e-14	14	1000	140	16500	2350	4750	8.51138e-06	2.51189e-11	1000	140	16493.4	2349.06	4748.11	1.02537e-07	1.56759e-05	1.91791e-06	0.00557938	0.000602924	1.92867e-11	7.40837e-06	9.3894e-11	0.0164156	0.018609	0.012398	43.1228	88.6724	1.37627e+06	-29111.3	17.05	-1.37384e+06	1	0.999602	3489224554737385	-1.37813e+14	-5.48246e+12	4.48745e+09	-682879	-1.27255e+43	-5.28081e+41	4.31226e+38	-8.32327e+34	-0.000607914
	0.89995	-1.48934e-14	0.0062	0.01705	0.03038	0	1e-14	14	1000	140	16500	2350	4750	8.51138e-06	2.51189e-11	1000	140	16493.4	2349.06	4748.11	8.45849e-08	1.56772e-05	1.5821e-06	0.00557969	0.000602967	1.92866e-11	7.40824e-06	6.38842e-11	0.0164156	0.0186087	0.0123983	43.1204	88.6675	1.37619e+06	-29108.8	17.05	-1.37376e+06	1	0.999602	3.48884e+15	-1.37793e+14	-5.48188e+12	4.48725e+09	-682879	-1.27207e+43	-5.27904e+41	4.31107e+38	-8.32151e+34	-0.000607961
	0.9	-1.76077e-10	0.0062	0.01705	0.03038	0	1e-14	14	1000	140	16500	2350	4750	8.51138e-06	2.51189e-11	1000	140	16493.4	2349.06	4748.11	6.65675e-08	1.56786e-05	1.24508e-06	0.00558	0.00060301	1.92866e-11	7.40811e-06	3.95522e-11	0.0164156	0.0186083	0.0123987	43.118	88.6625	1.37611e+06	-29106.4	17.05	-1.37369e+06	1	0.999602	3488449214579846	-1.37774e+14	-5.48129e+12	4.48706e+09	-682879	-1.27159e+43	-5.27726e+41	4.30989e+38	-8.31974e+34	-0.000608007
	0.9001	-2.42025e-10	0.0062	0.01705	0.03038	0	1e-14	14	1000	140	16500	2350	4750	8.51138e-06	2.51189e-11	1000	140	16493.4	2349.06	4748.11	3.05947e-08	1.56813e-05	5.72227e-07	0.00558062	0.000603096	1.92865e-11	7.40785e-06	8.36595e-12	0.0164155	0.0186077	0.0123994	43.1132	88.6527	1.37596e+06	-29101.4	17.05	-1.37353e+06	1	0.999602	3487674132825959	-1.37735e+14	-5.48012e+12	4.48666e+09	-682879	-1.27064e+43	-5.2737e+41	4.30753e+38	-8.31622e+34	-0.000608101
	0.900185	-6.24713e-14	0.0062	0.01705	0.03038	0	1e-14	14	1000	140	16500	2350	4750	8.51138e-06	2.51189e-11	1000	140	16493.4	2349.06	4748.11	4.29051e-12	1.56837e-05	8.02451e-11	0.00558115	0.000603169	1.92865e-11	7.40763e-06	-5.64652e-16	0.0164155	0.0186071	0.0124	43.1091	88.6443	1.37583e+06	-29097.2	17.05	-1.3734e+06	1	0.999602	3.48702e+15	-1.37702e+14	-5.47913e+12	4.48632e+09	-682879	-1.26983e+43	-5.27068e+41	4.30552e+38	-8.31322e+34	-0.00060818
	0.9002	7.12479e-11	0.0062	0.01705	0.03038	0	1e-14	14	1000	140	16500	2350	4750	8.51138e-06	2.51189e-11	1000	140	16493.4	2349.06	4748.11	-5.3816e-09	1.56841e-05	-1.00651e-07	0.00558124	0.000603182	1.92865e-11	7.40759e-06	2.75076e-13	0.0164155	0.018607	0.0124001	43.1084	88.6428	1.37581e+06	-29096.5	17.05	-1.37338e+06	1	0.999602	3486899309360908	-1.37696e+14	-5.47895e+12	4.48627e+09	-682879	-1.26969e+43	-5.27015e+41	4.30516e+38	-8.31269e+34	-0.000608194
	0.901	1.62277e-08	0.0062	0.01705	0.03038	0	1e-14	14	1000	140	16500	2350	4750	8.51138e-06	2.51189e-11	1000	140	16493.4	2349.06	4748.11	-2.93322e-07	1.5706e-05	-5.48457e-06	0.0055862	0.000603871	1.9286e-11	7.40551e-06	7.6691e-10	0.016415	0.0186018	0.0124058	43.0701	88.5641	1.37459e+06	-29057	17.05	-1.37216e+06	1	0.999602	3480710006281928	-1.37387e+14	-5.46961e+12	4.48311e+09	-682879	-1.26211e+43	-5.24184e+41	4.28632e+38	-8.28457e+34	-0.000608943
	0.91	1.85756e-06	0.0062	0.01705	0.03038	0	1e-14	14	1000	140	16500	2350	4750	8.51138e-06	2.51189e-11	1000	140	16493.4	2349.06	4748.11	-3.54853e-06	1.59536e-05	-6.61617e-05	0.005642	0.000611646	1.92801e-11	7.38215e-06	1.10501e-07	0.01641	0.0185431	0.0124695	42.6442	87.6882	1.36099e+06	-28618.2	17.05	-1.35859e+06	1	0.999602	3412201260487471	-1.33969e+14	-5.36609e+12	4.44795e+09	-682879	-1.18022e+43	-4.9352e+41	4.08099e+38	-7.9764e+34	-0.00061744
	0.99	#NUM!	0.0062	0.01705	0.03038	0	1	14	1000	140	16500	2350	4750	8.51138e-06	2.51189e-11	0.00851131	0.00119158	4.14461e-07	5.90293e-08	1.19315e-07	#NUM!	#NUM!	#NUM!	0.006138	#NUM!	#NUM!	#NUM!	#NUM!	#NUM!	#NUM!	#NUM!	39.1982	80.6023	-0.667222	-0.00851191	0.000145118	0.685997	8.51131e-06	2.51189e-11	2.06478e-08	4.94053e-10	1.67035e-12	-1.07423e-13	-1.24311e-15	-3.13947e-28	-1.0494e-29	-1.12849e-31	-5.41697e-34	-1.29782e-05
	r	eq K1	a	b	c	w	h		K1	K2	K3	K4	K5	K6	K7	K1h	K2h	K3h	K4h	K5h	x	y	z	t	u4	v	s	a-(x+y+z+t+u)	b-(x+2y+u+v)	c-(z+2t+u+s)	w+(x+2y+z+2t+2u)	F	G	H	I	J	K	L	M	a	b	g	d	e	t3	t2	t1	t0	m
	1e-15	#NUM!	0.0062	0.01705	0.03038	0	1e-14	14	1000	140	16500	2350	4750	8.51138e-06	2.51189e-11	1000	140	16493.4	2349.06	4748.11	#NUM!	#NUM!	#NUM!	6.2e-18	#NUM!	#NUM!	#NUM!	#NUM!	#NUM!	#NUM!	#NUM!	3.88062e+16	7.97963e+16	1.2385e+21	-3.99836e+19	17.05	-1.23632e+21	1	0.999602	2.82564e+45	-1.70714e+44	-3.75541e+42	3.20281e+24	-682879	-1.22212e+133	-2.68847e+131	2.29286e+113	-4.88867e+94	-0.000161308
	1e-10	#NUM!	0.0062	0.01705	0.03038	0	1e-14	14	1000	140	16500	2350	4750	8.51138e-06	2.51189e-11	1000	140	16493.4	2349.06	4748.11	#NUM!	#NUM!	#NUM!	6.2e-13	#NUM!	#NUM!	#NUM!	#NUM!	#NUM!	#NUM!	#NUM!	3.88062e+11	7.97963e+11	1.2385e+16	-3.99836e+14	17.05	-1.23632e+16	1	0.999602	2.82564e+35	-1.70714e+34	-3.75541e+32	3.20281e+19	-682879	-1.22212e+103	-2.68847e+101	2.29286e+88	-4.88867e+74	-0.000161308
	1e-09	-8.74229e+18	0.0062	0.01705	0.03038	0	1e-14	14	1000	140	16500	2350	4750	8.51138e-06	2.51189e-11	1000	140	16493.4	2349.06	4748.11	-2.80642e+08	2.33399e+08	-0.0453493	6.2e-12	0.0775531	-0.218715	-7.25794e-07	4.72426e+07	-1.86157e+08	-0.00182311	1.86157e+08	3.88062e+10	7.97963e+10	1.2385e+15	-3.99836e+13	17.05	-1236318150770818	1	0.999602	2.82564e+33	-1.70714e+32	-3.75541e+30	3.20281e+18	-682879	-1.22212e+97	-2.68847e+95	2.29286e+83	-4.88867e+70	-0.000161308
	0.01	-87092.5	0.0062	0.01705	0.03038	0	1e-14	14	1000	140	16500	2350	4750	8.51138e-06	2.51189e-11	1000	140	16493.4	2349.06	4748.11	-27.9952	23.25	-0.0453252	6.2e-05	0.0774036	-2.18122e-08	-7.25223e-07	4.71924	-18.5652	-0.00182168	18.6145	3880.62	7979.63	1.2385e+08	-3.98304e+06	17.05	-1.23632e+08	1	0.999602	2.82564e+19	-1.70057e+18	-3.76673e+16	3.21209e+11	-682879	-1.21558e+55	-2.69326e+53	2.29668e+48	-4.89021e+42	-0.000163819
	0.1	-841.281	0.0062	0.01705	0.03038	0	1e-14	14	1000	140	16500	2350	4750	8.51138e-06	2.51189e-11	1000	140	16493.4	2349.06	4748.11	-2.73741	2.24468	-0.0451057	0.00062	0.0760549	-2.12769e-09	-7.1997e-07	0.467363	-1.81095	-0.00180848	1.86019	388.062	797.963	1.2385e+07	-384516	17.05	-1.23632e+07	1	0.999602	2.82564e+17	-1.64145e+16	-3.86478e+14	3.29565e+10	-682879	-1.15718e+49	-2.73259e+47	2.3301e+43	-4.90894e+38	-0.00018789
	0.2	-202.137	0.0062	0.01705	0.03038	0	1e-14	14	1000	140	16500	2350	4750	8.51138e-06	2.51189e-11	1000	140	16493.4	2349.06	4748.11	-1.3342	1.07836	-0.0448561	0.00124	0.0745499	-1.03394e-09	-7.13859e-07	0.231103	-0.880027	-0.00179313	0.929251	194.031	398.981	6.19251e+06	-184598	17.05	-6.18159e+06	1	0.999602	7.06411e+16	-3939417591898783	-9.91452e+13	1.69424e+10	-682879	-1.70822e+47	-4.32566e+45	7.3909e+41	-3.08748e+37	-0.000218072
	0.3	-86.2265	0.0062	0.01705	0.03038	0	1e-14	14	1000	140	16500	2350	4750	8.51138e-06	2.51189e-11	1000	140	16493.4	2349.06	4748.11	-0.866461	0.690047	-0.0446004	0.00186	0.0730381	-6.69245e-10	-7.07442e-07	0.152317	-0.56962	-0.00177701	0.618828	129.354	265.988	4.12834e+06	-117959	17.05	-4.12106e+06	1	0.999602	3.1396e+16	-1677868250804538	-4.50946e+13	1.16044e+10	-682879	-1.41341e+46	-3.83564e+44	9.86747e+40	-6.15033e+36	-0.000252461
	0.4	-46.4855	0.0062	0.01705	0.03038	0	1e-14	14	1000	140	16500	2350	4750	8.51138e-06	2.51189e-11	1000	140	16493.4	2349.06	4748.11	-0.632592	0.496232	-0.0443383	0.00248	0.0715191	-4.86808e-10	-7.00696e-07	0.112899	-0.414341	-0.00176007	0.463532	97.0155	199.491	3.09626e+06	-84639.1	17.05	-3.0908e+06	1	0.999602	1.76603e+16	-9.02747e+14	-2.58931e+13	8.9354e+09	-682879	-2.36463e+45	-6.87513e+43	2.37129e+40	-1.96653e+36	-0.000291811
	0.5	-28.4699	0.0062	0.01705	0.03038	0	1e-14	14	1000	140	16500	2350	4750	8.51138e-06	2.51189e-11	1000	140	16493.4	2349.06	4748.11	-0.492271	0.38022	-0.0440697	0.0031	0.0699926	-3.77273e-10	-6.93598e-07	0.0892281	-0.321112	-0.00174224	0.370285	77.6124	159.593	2.477e+06	-64647.3	17.05	-2.47264e+06	1	0.999602	1.13026e+16	-5.51484e+14	-1.68758e+13	7.334e+09	-682879	-5.80989e+44	-1.81008e+43	7.8601e+39	-8.15624e+35	-0.000337077
	0.6	-18.8886	0.0062	0.01705	0.03038	0	1e-14	14	1000	140	16500	2350	4750	8.51138e-06	2.51189e-11	1000	140	16493.4	2349.06	4748.11	-0.398726	0.303112	-0.0437942	0.00372	0.0684583	-3.04188e-10	-6.8612e-07	0.0734301	-0.258906	-0.00172345	0.30806	64.677	132.994	2.06417e+06	-51319.4	17.05	-2.06053e+06	1	0.999602	7849010732804654	-3.64729e+14	-1.19074e+13	6.26639e+09	-682879	-1.81783e+44	-6.07207e+42	3.1919e+39	-3.99054e+35	-0.000389478
	0.7	-13.2349	0.0062	0.01705	0.03038	0	1e-14	14	1000	140	16500	2350	4750	8.51138e-06	2.51189e-11	1000	140	16493.4	2349.06	4748.11	-0.331909	0.248234	-0.0435116	0.00434	0.0669159	-2.51928e-10	-6.78232e-07	0.0621305	-0.214426	-0.00170364	0.26356	55.4374	113.995	1.76929e+06	-41799.5	17.05	-1.76617e+06	1	0.999602	5766620130223831	-254558975833137	-8.86949e+12	5.50382e+09	-682879	-6.7111e+43	-2.40586e+42	1.49068e+39	-2.18933e+35	-0.000450594
	0.8	-9.64558	0.0062	0.01705	0.03038	0	1e-14	14	1000	140	16500	2350	4750	8.51138e-06	2.51189e-11	1000	140	16493.4	2349.06	4748.11	-0.281799	0.207253	-0.0432216	0.00496	0.065365	-2.12684e-10	-6.69903e-07	0.0536419	-0.181023	-0.00168272	0.230136	48.5077	99.7453	1.54813e+06	-34659.6	17.05	-1.5454e+06	1	0.999602	4415068537202621	-1.84633e+14	-6.87049e+12	4.93189e+09	-682879	-2.79274e+43	-1.07609e+42	7.70988e+38	-1.30669e+35	-0.000522508
	0.9	-7.23983	0.0062	0.01705	0.03038	0	1e-14	14	1000	140	16500	2350	4750	8.51138e-06	2.51189e-11	1000	140	16493.4	2349.06	4748.11	-0.242826	0.175537	-0.0429239	0.00558	0.0638051	-1.82114e-10	-6.61095e-07	0.0470271	-0.155004	-0.0016606	0.204096	43.118	88.6625	1.37611e+06	-29106.4	17.05	-1.37369e+06	1	0.999602	3488449214579846	-1.37774e+14	-5.48129e+12	4.48706e+09	-682879	-1.27159e+43	-5.27726e+41	4.30989e+38	-8.31974e+34	-0.000608007
	0.99	-5.70243	0.0062	0.01705	0.03038	0	1e-14	14	1000	140	16500	2350	4750	8.51138e-06	2.51189e-11	1000	140	16493.4	2349.06	4748.11	-0.214483	0.152595	-0.042649	0.006138	0.0623932	-1.59845e-10	-6.52725e-07	0.042206	-0.13605	-0.00163957	0.18512	39.1982	80.6023	1.25101e+06	-25067.6	17.05	-1.24881e+06	1	0.999602	2883015879818057	-1.07831e+14	-4.56197e+12	4.16354e+09	-682879	-6.64982e+42	-2.95724e+41	2.69149e+38	-5.79175e+34	-0.000699698
[truncated: 25 more columns]
