# Supplementary material for: Transfer of structural units through imine exchanges, in solution or without solvent: successive transiminations, stimuli (pH)-modulated covalent switches, and mathematical models
Source: Front Chem. 2026 Apr 13;13:1241625. doi: 10.3389/fchem.2025.1241625 (PMC13112204; doi:10.3389/fchem.2025.1241625)
Supplement: Supplementary file 1 [file Supplementaryfile1.zip › Supplementary Material/g-S1-St7-pH2.xlsx]

## Sheet: Feuil1
Influence of the pH										^							^
pH = 2	Step 7
Set S1		general approach			paper -> section 5.3.				Inputs: a, b, c, w, K1 to K5, pH, r
t3 ¹ 0, t2 ¹ 0
discr III < 0
			[A]in	[B]in	[C]in	[H2O]in	[H+]eq	pH													[AB]eq	[AB2]eq	[AC]eq	[AC2]eq	[ABC]eq	[BH+]eq	[CH+]eq	[A]eq	[B]eq	[C]eq	[H2O]eq
	r	eq K1	a	b	c	w	h		K1	K2	K3	K4	K5	K6	K7	K1h	K2h	K3h	K4h	K5h	x	y	z	t	u1	v	s	a-(x+y+z+t+u)	b-(x+2y+u+v)	c-(z+2t+u+s)	w+(x+2y+z+2t+2u)	F	G	H	I	J	K	L	M	a	b	g	d	e	t3	t2	t1	t0	m
	9.4e-10	0.321104	0.0062	0.01705	0.03038	0	0.01	2	1000	140	16500	2350	4750	8.51138e-06	2.51189e-11	0.850414	0.119058	4.14461e-05	5.90293e-06	1.19315e-05	-0.737186	0.620841	2.23933e-06	5.828e-12	-3.87796e-06	-0.487028	0.0303816	0.122547	-0.000414528	7.63152e-11	0.50449	4.12832e+10	8.48896e+10	-7.02121e+10	-106888	0.0144996	7.21878e+10	0.000850414	2.51189e-09	2.28642e+16	6.96154e+10	-69079	0.0182969	-1.24102e-09	8.53711e+32	-7.23336e+26	1.88465e+20	-1.36687e+13	-1.85379e-14
	0.00021	9.11793e-05	0.0062	0.01705	0.03038	0	0.01	2	1000	140	16500	2350	4750	8.51138e-06	2.51189e-11	0.850414	0.119058	4.14461e-05	5.90293e-06	1.19315e-05	-0.00536545	0.0114022	5.68445e-05	1.302e-06	-0.000248401	-0.000140502	0.030569	0.000353468	-1.19586e-07	7.67857e-11	0.0170017	184791	379982	-314283	-1.32882	0.0144996	323127	0.000850414	2.51189e-09	458114	3.71971	-0.00733258	-2.53589e-08	-1.24102e-09	7455.67	-4265.91	-0.0172591	-1.74656e-08	-0.109128
	0.1	#NUM!	0.0062	0.01705	0.03038	0	0.01	2	1000	140	16500	2350	4750	8.51138e-06	2.51189e-11	0.850414	0.119058	4.14461e-05	5.90293e-06	1.19315e-05	#NUM!	#NUM!	#NUM!	0.00062	#NUM!	#NUM!	#NUM!	#NUM!	#NUM!	#NUM!	#NUM!	388.062	797.963	-659.994	-0.851378	0.0144996	678.566	0.000850414	2.51189e-09	2.02028	0.00488842	-1.2179e-05	-1.07088e-07	-1.24102e-09	-2.89872e-06	-8.4649e-08	-1.11149e-10	-5.28242e-14	-0.000245912
	0.2	#NUM!	0.0062	0.01705	0.03038	0	0.01	2	1000	140	16500	2350	4750	8.51138e-06	2.51189e-11	0.850414	0.119058	4.14461e-05	5.90293e-06	1.19315e-05	#NUM!	#NUM!	#NUM!	0.00124	#NUM!	#NUM!	#NUM!	#NUM!	#NUM!	#NUM!	#NUM!	194.031	398.981	-329.997	-0.850876	0.0144996	339.283	0.000850414	2.51189e-09	0.50507	0.00244267	-4.47784e-06	-1.07174e-07	-1.24102e-09	-1.82044e-07	-5.39693e-09	-1.38576e-11	-1.3206e-14	-0.000216844
	0.3	#NUM!	0.0062	0.01705	0.03038	0	0.01	2	1000	140	16500	2350	4750	8.51138e-06	2.51189e-11	0.850414	0.119058	4.14461e-05	5.90293e-06	1.19315e-05	#NUM!	#NUM!	#NUM!	0.00186	#NUM!	#NUM!	#NUM!	#NUM!	#NUM!	#NUM!	#NUM!	129.354	265.988	-219.998	-0.850708	0.0144996	226.189	0.000850414	2.51189e-09	0.224476	0.00162811	-1.91078e-06	-1.07202e-07	-1.24102e-09	-3.61058e-08	-1.08725e-09	-4.09653e-12	-5.86935e-15	-0.000188801
	0.4	#NUM!	0.0062	0.01705	0.03038	0	0.01	2	1000	140	16500	2350	4750	8.51138e-06	2.51189e-11	0.850414	0.119058	4.14461e-05	5.90293e-06	1.19315e-05	#NUM!	#NUM!	#NUM!	0.00248	#NUM!	#NUM!	#NUM!	#NUM!	#NUM!	#NUM!	#NUM!	97.0155	199.491	-164.998	-0.850624	0.0144996	169.641	0.000850414	2.51189e-09	0.126268	0.00122095	-6.27254e-07	-1.07217e-07	-1.24102e-09	-1.14684e-08	-3.50771e-10	-1.72438e-12	-3.30151e-15	-0.000161473
	0.5	#NUM!	0.0062	0.01705	0.03038	0	0.01	2	1000	140	16500	2350	4750	8.51138e-06	2.51189e-11	0.850414	0.119058	4.14461e-05	5.90293e-06	1.19315e-05	#NUM!	#NUM!	#NUM!	0.0031	#NUM!	#NUM!	#NUM!	#NUM!	#NUM!	#NUM!	#NUM!	77.6124	159.593	-131.999	-0.850574	0.0144996	135.713	0.000850414	2.51189e-09	0.0808113	0.0009767	1.42865e-07	-1.07225e-07	-1.24102e-09	-4.71523e-09	-1.46467e-10	-8.80946e-13	-2.11296e-15	-0.000134798
	0.6	#NUM!	0.0062	0.01705	0.03038	0	0.01	2	1000	140	16500	2350	4750	8.51138e-06	2.51189e-11	0.850414	0.119058	4.14461e-05	5.90293e-06	1.19315e-05	#NUM!	#NUM!	#NUM!	0.00372	#NUM!	#NUM!	#NUM!	#NUM!	#NUM!	#NUM!	#NUM!	64.677	132.994	-109.999	-0.850541	0.0144996	113.094	0.000850414	2.51189e-09	0.0561189	0.000813882	6.56277e-07	-1.07231e-07	-1.24102e-09	-2.28243e-09	-7.19914e-11	-5.08693e-13	-1.46734e-15	-0.00010875
	0.7	#NUM!	0.0062	0.01705	0.03038	0	0.01	2	1000	140	16500	2350	4750	8.51138e-06	2.51189e-11	0.850414	0.119058	4.14461e-05	5.90293e-06	1.19315e-05	#NUM!	#NUM!	#NUM!	0.00434	#NUM!	#NUM!	#NUM!	#NUM!	#NUM!	#NUM!	#NUM!	55.4374	113.995	-94.2848	-0.850517	0.0144996	96.938	0.000850414	2.51189e-09	0.0412302	0.000697592	1.023e-06	-1.07235e-07	-1.24102e-09	-1.23656e-09	-3.95976e-11	-3.19644e-13	-1.07804e-15	-8.33174e-05
	0.8	#NUM!	0.0062	0.01705	0.03038	0	0.01	2	1000	140	16500	2350	4750	8.51138e-06	2.51189e-11	0.850414	0.119058	4.14461e-05	5.90293e-06	1.19315e-05	#NUM!	#NUM!	#NUM!	0.00496	#NUM!	#NUM!	#NUM!	#NUM!	#NUM!	#NUM!	#NUM!	48.5077	99.7453	-82.4992	-0.850499	0.0144996	84.8207	0.000850414	2.51189e-09	0.0315669	0.00061038	1.29804e-06	-1.07238e-07	-1.24102e-09	-7.27512e-10	-2.36478e-11	-2.1367e-13	-8.25377e-16	-5.84925e-05
	0.9	#NUM!	0.0062	0.01705	0.03038	0	0.01	2	1000	140	16500	2350	4750	8.51138e-06	2.51189e-11	0.850414	0.119058	4.14461e-05	5.90293e-06	1.19315e-05	#NUM!	#NUM!	#NUM!	0.00558	#NUM!	#NUM!	#NUM!	#NUM!	#NUM!	#NUM!	#NUM!	43.118	88.6625	-73.3326	-0.850485	0.0144996	75.3962	0.000850414	2.51189e-09	0.0249417	0.00054255	1.51196e-06	-1.07241e-07	-1.24102e-09	-4.55842e-10	-1.50378e-11	-1.4974e-13	-6.5215e-16	-3.42691e-05
	0.99	#NUM!	0.0062	0.01705	0.03038	0	0.01	2	1000	140	16500	2350	4750	8.51138e-06	2.51189e-11	0.850414	0.119058	4.14461e-05	5.90293e-06	1.19315e-05	#NUM!	#NUM!	#NUM!	0.006138	#NUM!	#NUM!	#NUM!	#NUM!	#NUM!	#NUM!	#NUM!	39.1982	80.6023	-66.666	-0.850475	0.0144996	68.542	0.000850414	2.51189e-09	0.020613	0.000493221	1.66754e-06	-1.07242e-07	-1.24102e-09	-3.12364e-10	-1.04411e-11	-1.12281e-13	-5.38967e-16	-1.29782e-05
	r	eq K1	a	b	c	w	h		K1	K2	K3	K4	K5	K6	K7	K1h	K2h	K3h	K4h	K5h	x	y	z	t	u2	v	s	a-(x+y+z+t+u)	b-(x+2y+u+v)	c-(z+2t+u+s)	w+(x+2y+z+2t+2u)	F	G	H	I	J	K	L	M	a	b	g	d	e	t3	t2	t1	t0	m
	1e-10	#NUM!	0.0062	0.01705	0.03038	0	0.01	2	1000	140	16500	2350	4750	8.51138e-06	2.51189e-11	0.850414	0.119058	4.14461e-05	5.90293e-06	1.19315e-05	#NUM!	#NUM!	#NUM!	6.2e-13	#NUM!	#NUM!	#NUM!	#NUM!	#NUM!	#NUM!	#NUM!	3.88062e+11	7.97963e+11	-6.59994e+11	-1.00474e+06	0.0144996	6.78566e+11	0.000850414	2.51189e-09	2.02028e+18	6.15118e+12	-5.97444e+06	0.171991	-1.24102e-09	5.35338e+38	-5.10309e+32	1.4688e+25	-1.06718e+17	-2.75456e-13
	1e-09	1.79628e-05	0.0062	0.01705	0.03038	0	0.01	2	1000	140	16500	2350	4750	8.51138e-06	2.51189e-11	0.850414	0.119058	4.14461e-05	5.90293e-06	1.19315e-05	0.00302618	0.000475163	3.42721e-07	6.2e-12	1.10655e-07	0.0130623	0.0303795	0.0026982	1.11178e-05	7.631e-11	0.00397707	3.88062e+10	7.97963e+10	-6.59994e+10	-100475	0.0144996	6.78566e+10	0.000850414	2.51189e-09	2.02028e+16	6.15122e+10	-61130.7	0.017199	-1.24102e-09	5.92779e+32	-4.98649e+26	1.37703e+20	-1.06718e+13	-3.57445e-15
	2e-09	3.48273e-06	0.0062	0.01705	0.03038	0	0.01	2	1000	140	16500	2350	4750	8.51138e-06	2.51189e-11	0.850414	0.119058	4.14461e-05	5.90293e-06	1.19315e-05	0.00339364	0.000806467	4.1721e-07	1.24e-11	2.03872e-07	0.012033	0.0303794	0.00199927	1.02417e-05	7.63095e-11	0.0050074	1.94031e+10	3.98981e+10	-3.29997e+10	-50237.9	0.0144996	3.39283e+10	0.000850414	2.51189e-09	5050703552828174	1.53782e+10	-15667.7	0.00859947	-1.24102e-09	1.02594e+31	-7.83524e+24	3.98456e+18	-6.6699e+11	1.93962e-13
	2.3e-09	6.73957e-07	0.0062	0.01705	0.03038	0	0.01	2	1000	140	16500	2350	4750	8.51138e-06	2.51189e-11	0.850414	0.119058	4.14461e-05	5.90293e-06	1.19315e-05	0.0034454	0.0008931	4.3164e-07	1.426e-11	2.30072e-07	0.0118081	0.0303793	0.00186083	1.00503e-05	7.63094e-11	0.0052325	1.68723e+10	3.4694e+10	-2.86954e+10	-43685.3	0.0144996	2.95029e+10	0.000850414	2.51189e-09	3819057506864404	1.16281e+10	-11934.4	0.00747778	-1.24102e-09	4.56476e+30	-3.41494e+24	1.9335e+18	-3.81354e+11	2.37015e-13
	2.37972e-09	1.86288e-15	0.0062	0.01705	0.03038	0	0.01	2	1000	140	16500	2350	4750	8.51138e-06	2.51189e-11	0.850414	0.119058	4.14461e-05	5.90293e-06	1.19315e-05	0.00345658	0.000915364	4.35092e-07	1.47543e-11	2.36924e-07	0.0117524	0.0303793	0.00182738	1.0003e-05	7.63094e-11	0.00528822	1.6307e+10	3.35318e+10	-2.77341e+10	-42221.9	0.0144996	2.85145e+10	0.000850414	2.51189e-09	3567471452784897	1.08621e+10	-11169.9	0.00722728	-1.24102e-09	3.74876e+30	-2.79088e+24	1.61997e+18	-3.32764e+11	2.47386e-13
	2.4e-09	-1.67125e-07	0.0062	0.01705	0.03038	0	0.01	2	1000	140	16500	2350	4750	8.51138e-06	2.51189e-11	0.850414	0.119058	4.14461e-05	5.90293e-06	1.19315e-05	0.00345928	0.00092098	4.35947e-07	1.488e-11	2.3866e-07	0.0117385	0.0303793	0.00181907	9.99111e-06	7.63094e-11	0.00530215	1.61692e+10	3.32484e+10	-2.74997e+10	-41865.1	0.0144996	2.82736e+10	0.000850414	2.51189e-09	3507433022797345	1.06793e+10	-10987.3	0.00716621	-1.24102e-09	3.56944e+30	-2.65419e+24	1.55008e+18	-3.21658e+11	2.49956e-13
	3e-09	-4.44165e-06	0.0062	0.01705	0.03038	0	0.01	2	1000	140	16500	2350	4750	8.51138e-06	2.51189e-11	0.850414	0.119058	4.14461e-05	5.90293e-06	1.19315e-05	0.00351619	0.00107921	4.57664e-07	1.86e-11	2.88844e-07	0.0113654	0.0303793	0.00160386	9.67355e-06	7.63092e-11	0.00567564	1.29354e+10	2.65988e+10	-2.19998e+10	-33492.2	0.0144996	2.26189e+10	0.000850414	2.51189e-09	2.24476e+15	6.8348e+09	-7134.57	0.00573294	-1.24102e-09	9.88235e+29	-7.14478e+23	4.8275e+17	-1.31751e+11	3.14262e-13
	1e-08	-2.06766e-05	0.0062	0.01705	0.03038	0	0.01	2	1000	140	16500	2350	4750	8.51138e-06	2.51189e-11	0.850414	0.119058	4.14461e-05	5.90293e-06	1.19315e-05	0.00323909	0.00232891	5.2398e-07	6.2e-11	7.74686e-07	0.00914453	0.0303787	0.000630699	7.78326e-06	7.63078e-11	0.00789898	3.88062e+09	7.97963e+09	-6.59994e+09	-10048.3	0.0144996	6.78566e+09	0.000850414	2.51189e-09	2.02028e+14	6.15166e+08	-749.928	0.00171981	-1.24102e-09	1.16716e+27	-1.12123e+21	459196999875781	-1.06718e+09	8.58146e-14
	1e-07	-5.91527e-07	0.0062	0.01705	0.03038	0	0.01	2	1000	140	16500	2350	4750	8.51138e-06	2.51189e-11	0.850414	0.119058	4.14461e-05	5.90293e-06	1.19315e-05	4.79062e-05	0.00614805	1.50831e-08	6.2e-10	3.98032e-06	0.00469802	0.030376	5.22606e-08	3.99867e-06	7.63011e-11	0.012352	3.88062e+08	7.97963e+08	-6.59994e+08	-1005.59	0.0144996	6.78566e+08	0.000850414	2.51189e-09	2.02028e+12	6.15605e+06	-21.3614	0.000171884	-1.24102e-09	6.9084e+21	-8.12657e+16	-8.72905e+10	-106718	-5.87607e-11
	1.02867e-07	-5.15117e-14	0.0062	0.01705	0.03038	0	0.01	2	1000	140	16500	2350	4750	8.51138e-06	2.51189e-11	0.850414	0.119058	4.14461e-05	5.90293e-06	1.19315e-05	4.15417e-12	0.00619595	1.32141e-15	6.37775e-10	4.05267e-06	0.0046501	0.0303759	0	3.95787e-06	7.63009e-11	0.0124	3.77247e+08	7.75724e+08	-6.416e+08	-977.59	0.0144996	6.59654e+08	0.000850414	2.51189e-09	1.90924e+12	5.81783e+06	-20.6046	0.000167091	-1.24102e-09	5.98503e+21	-7.26078e+16	-7.83298e+10	-95309.7	-6.21459e-11
	2e-07	1.46984e-05	0.0062	0.01705	0.03038	0	0.01	2	1000	140	16500	2350	4750	8.51138e-06	2.51189e-11	0.850414	0.119058	4.14461e-05	5.90293e-06	1.19315e-05	-0.00108817	0.00725966	-4.45883e-07	1.24e-09	6.11678e-06	0.00360966	0.0303743	2.28352e-05	3.07232e-06	7.62969e-11	0.0134429	1.94031e+08	3.98981e+08	-3.29997e+08	-503.221	0.0144996	3.39283e+08	0.000850414	2.51189e-09	5.0507e+11	1.54023e+06	-9.19094	8.58885e-05	-1.24102e-09	2.07532e+20	-5124089754597374	-5.9248e+09	-6669.91	-2.31758e-10
	0.0001	8.91518e-05	0.0062	0.01705	0.03038	0	0.01	2	1000	140	16500	2350	4750	8.51138e-06	2.51189e-11	0.850414	0.119058	4.14461e-05	5.90293e-06	1.19315e-05	-0.00524615	0.0109652	-3.91112e-05	6.2e-07	0.000168096	0.000197581	0.0302498	0.000351395	1.68169e-07	7.5984e-11	0.0169825	388062	797963	-659994	-1.85511	0.0144996	678566	0.000850414	2.51189e-09	2.02028e+06	11.0334	-0.0154051	6.47319e-08	-1.24102e-09	3.48855e+06	-82960.9	-0.213238	-1.59543e-07	-0.000188572
	0.1	#NUM!	0.0062	0.01705	0.03038	0	0.01	2	1000	140	16500	2350	4750	8.51138e-06	2.51189e-11	0.850414	0.119058	4.14461e-05	5.90293e-06	1.19315e-05	#NUM!	#NUM!	#NUM!	0.00062	#NUM!	#NUM!	#NUM!	#NUM!	#NUM!	#NUM!	#NUM!	388.062	797.963	-659.994	-0.851378	0.0144996	678.566	0.000850414	2.51189e-09	2.02028	0.00488842	-1.2179e-05	-1.07088e-07	-1.24102e-09	-2.89872e-06	-8.4649e-08	-1.11149e-10	-5.28242e-14	-0.000245912
	0.2	#NUM!	0.0062	0.01705	0.03038	0	0.01	2	1000	140	16500	2350	4750	8.51138e-06	2.51189e-11	0.850414	0.119058	4.14461e-05	5.90293e-06	1.19315e-05	#NUM!	#NUM!	#NUM!	0.00124	#NUM!	#NUM!	#NUM!	#NUM!	#NUM!	#NUM!	#NUM!	194.031	398.981	-329.997	-0.850876	0.0144996	339.283	0.000850414	2.51189e-09	0.50507	0.00244267	-4.47784e-06	-1.07174e-07	-1.24102e-09	-1.82044e-07	-5.39693e-09	-1.38576e-11	-1.3206e-14	-0.000216844
	0.3	#NUM!	0.0062	0.01705	0.03038	0	0.01	2	1000	140	16500	2350	4750	8.51138e-06	2.51189e-11	0.850414	0.119058	4.14461e-05	5.90293e-06	1.19315e-05	#NUM!	#NUM!	#NUM!	0.00186	#NUM!	#NUM!	#NUM!	#NUM!	#NUM!	#NUM!	#NUM!	129.354	265.988	-219.998	-0.850708	0.0144996	226.189	0.000850414	2.51189e-09	0.224476	0.00162811	-1.91078e-06	-1.07202e-07	-1.24102e-09	-3.61058e-08	-1.08725e-09	-4.09653e-12	-5.86935e-15	-0.000188801
	0.4	#NUM!	0.0062	0.01705	0.03038	0	0.01	2	1000	140	16500	2350	4750	8.51138e-06	2.51189e-11	0.850414	0.119058	4.14461e-05	5.90293e-06	1.19315e-05	#NUM!	#NUM!	#NUM!	0.00248	#NUM!	#NUM!	#NUM!	#NUM!	#NUM!	#NUM!	#NUM!	97.0155	199.491	-164.998	-0.850624	0.0144996	169.641	0.000850414	2.51189e-09	0.126268	0.00122095	-6.27254e-07	-1.07217e-07	-1.24102e-09	-1.14684e-08	-3.50771e-10	-1.72438e-12	-3.30151e-15	-0.000161473
	0.5	#NUM!	0.0062	0.01705	0.03038	0	0.01	2	1000	140	16500	2350	4750	8.51138e-06	2.51189e-11	0.850414	0.119058	4.14461e-05	5.90293e-06	1.19315e-05	#NUM!	#NUM!	#NUM!	0.0031	#NUM!	#NUM!	#NUM!	#NUM!	#NUM!	#NUM!	#NUM!	77.6124	159.593	-131.999	-0.850574	0.0144996	135.713	0.000850414	2.51189e-09	0.0808113	0.0009767	1.42865e-07	-1.07225e-07	-1.24102e-09	-4.71523e-09	-1.46467e-10	-8.80946e-13	-2.11296e-15	-0.000134798
	0.6	#NUM!	0.0062	0.01705	0.03038	0	0.01	2	1000	140	16500	2350	4750	8.51138e-06	2.51189e-11	0.850414	0.119058	4.14461e-05	5.90293e-06	1.19315e-05	#NUM!	#NUM!	#NUM!	0.00372	#NUM!	#NUM!	#NUM!	#NUM!	#NUM!	#NUM!	#NUM!	64.677	132.994	-109.999	-0.850541	0.0144996	113.094	0.000850414	2.51189e-09	0.0561189	0.000813882	6.56277e-07	-1.07231e-07	-1.24102e-09	-2.28243e-09	-7.19914e-11	-5.08693e-13	-1.46734e-15	-0.00010875
	0.7	#NUM!	0.0062	0.01705	0.03038	0	0.01	2	1000	140	16500	2350	4750	8.51138e-06	2.51189e-11	0.850414	0.119058	4.14461e-05	5.90293e-06	1.19315e-05	#NUM!	#NUM!	#NUM!	0.00434	#NUM!	#NUM!	#NUM!	#NUM!	#NUM!	#NUM!	#NUM!	55.4374	113.995	-94.2848	-0.850517	0.0144996	96.938	0.000850414	2.51189e-09	0.0412302	0.000697592	1.023e-06	-1.07235e-07	-1.24102e-09	-1.23656e-09	-3.95976e-11	-3.19644e-13	-1.07804e-15	-8.33174e-05
	0.8	#NUM!	0.0062	0.01705	0.03038	0	0.01	2	1000	140	16500	2350	4750	8.51138e-06	2.51189e-11	0.850414	0.119058	4.14461e-05	5.90293e-06	1.19315e-05	#NUM!	#NUM!	#NUM!	0.00496	#NUM!	#NUM!	#NUM!	#NUM!	#NUM!	#NUM!	#NUM!	48.5077	99.7453	-82.4992	-0.850499	0.0144996	84.8207	0.000850414	2.51189e-09	0.0315669	0.00061038	1.29804e-06	-1.07238e-07	-1.24102e-09	-7.27512e-10	-2.36478e-11	-2.1367e-13	-8.25377e-16	-5.84925e-05
	0.9	#NUM!	0.0062	0.01705	0.03038	0	0.01	2	1000	140	16500	2350	4750	8.51138e-06	2.51189e-11	0.850414	0.119058	4.14461e-05	5.90293e-06	1.19315e-05	#NUM!	#NUM!	#NUM!	0.00558	#NUM!	#NUM!	#NUM!	#NUM!	#NUM!	#NUM!	#NUM!	43.118	88.6625	-73.3326	-0.850485	0.0144996	75.3962	0.000850414	2.51189e-09	0.0249417	0.00054255	1.51196e-06	-1.07241e-07	-1.24102e-09	-4.55842e-10	-1.50378e-11	-1.4974e-13	-6.5215e-16	-3.42691e-05
	0.99	#NUM!	0.0062	0.01705	0.03038	0	0.01	2	1000	140	16500	2350	4750	8.51138e-06	2.51189e-11	0.850414	0.119058	4.14461e-05	5.90293e-06	1.19315e-05	#NUM!	#NUM!	#NUM!	0.006138	#NUM!	#NUM!	#NUM!	#NUM!	#NUM!	#NUM!	#NUM!	39.1982	80.6023	-66.666	-0.850475	0.0144996	68.542	0.000850414	2.51189e-09	0.020613	0.000493221	1.66754e-06	-1.07242e-07	-1.24102e-09	-3.12364e-10	-1.04411e-11	-1.12281e-13	-5.38967e-16	-1.29782e-05
	r	eq K1	a	b	c	w	h		K1	K2	K3	K4	K5	K6	K7	K1h	K2h	K3h	K4h	K5h	x	y	z	t	u3	v	s	a-(x+y+z+t+u)	b-(x+2y+u+v)	c-(z+2t+u+s)	w+(x+2y+z+2t+2u)	F	G	H	I	J	K	L	M	a	b	g	d	e	t3	t2	t1	t0	m
	1e-09	#NUM!	0.0062	0.01705	0.03038	0	0.01	2	1000	140	16500	2350	4750	8.51138e-06	2.51189e-11	0.850414	0.119058	4.14461e-05	5.90293e-06	1.19315e-05	#NUM!	#NUM!	#NUM!	6.2e-12	#NUM!	#NUM!	#NUM!	#NUM!	#NUM!	#NUM!	#NUM!	3.88062e+10	7.97963e+10	-6.59994e+10	-100475	0.0144996	6.78566e+10	0.000850414	2.51189e-09	2.02028e+16	6.15122e+10	-61130.7	0.017199	-1.24102e-09	5.92779e+32	-4.98649e+26	1.37703e+20	-1.06718e+13	-3.57445e-15
	0.1	1.02824e-05	0.0062	0.01705	0.03038	0	0.01	2	1000	140	16500	2350	4750	8.51138e-06	2.51189e-11	0.850414	0.119058	4.14461e-05	5.90293e-06	1.19315e-05	-0.000791237	0.0116657	0.00018085	0.00062	-0.00548283	-7.3377e-06	0.034442	7.5133e-06	-6.24539e-09	8.65143e-11	0.0129954	388.062	797.963	-659.994	-0.851378	0.0144996	678.566	0.000850414	2.51189e-09	2.02028	0.00488842	-1.2179e-05	-1.07088e-07	-1.24102e-09	-2.89872e-06	-8.4649e-08	-1.11149e-10	-5.28242e-14	-0.000245912
	0.13	4.08145e-07	0.0062	0.01705	0.03038	0	0.01	2	1000	140	16500	2350	4750	8.51138e-06	2.51189e-11	0.850414	0.119058	4.14461e-05	5.90293e-06	1.19315e-05	-3.28506e-05	0.0116711	8.55908e-06	0.000806	-0.00625284	-6.54367e-06	0.0350123	1.2945e-08	-5.56956e-09	8.79469e-11	0.0124243	298.509	613.817	-507.687	-0.851146	0.0144996	521.974	0.000850414	2.51189e-09	1.19543	0.00375923	-8.62464e-06	-1.07127e-07	-1.24102e-09	-1.01657e-06	-2.98162e-08	-5.0548e-11	-3.12569e-14	-0.000237028
	0.131	1.0716e-07	0.0062	0.01705	0.03038	0	0.01	2	1000	140	16500	2350	4750	8.51138e-06	2.51189e-11	0.850414	0.119058	4.14461e-05	5.90293e-06	1.19315e-05	-8.63749e-06	0.011671	2.25911e-06	0.0008122	-0.00627681	-6.52193e-06	0.0350302	8.94943e-10	-5.55106e-09	8.79918e-11	0.0124064	296.23	609.132	-503.812	-0.85114	0.0144996	517.989	0.000850414	2.51189e-09	1.17725	0.00373051	-8.53419e-06	-1.07128e-07	-1.24102e-09	-9.85935e-07	-2.89219e-08	-4.93979e-11	-3.07815e-14	-0.000236735
	0.131357	1.51094e-10	0.0062	0.01705	0.03038	0	0.01	2	1000	140	16500	2350	4750	8.51138e-06	2.51189e-11	0.850414	0.119058	4.14461e-05	5.90293e-06	1.19315e-05	-1.2185e-08	0.0116709	3.19129e-09	0.000814412	-0.00628534	-6.51423e-06	0.0350365	1.78156e-15	-5.54451e-09	8.80077e-11	0.0124	295.426	607.477	-502.443	-0.851138	0.0144996	516.582	0.000850414	2.51189e-09	1.17086	0.00372036	-8.50225e-06	-1.07129e-07	-1.24102e-09	-9.75283e-07	-2.8611e-08	-4.8996e-11	-3.06145e-14	-0.000236631
	0.132	-1.92225e-07	0.0062	0.01705	0.03038	0	0.01	2	1000	140	16500	2350	4750	8.51138e-06	2.51189e-11	0.850414	0.119058	4.14461e-05	5.90293e-06	1.19315e-05	1.55164e-05	0.0116708	-4.07374e-06	0.0008184	-0.00630068	-6.50044e-06	0.035048	2.88805e-09	-5.53277e-09	8.80365e-11	0.0123886	293.986	604.517	-499.995	-0.851134	0.0144996	514.065	0.000850414	2.51189e-09	1.15948	0.00370222	-8.44512e-06	-1.07129e-07	-1.24102e-09	-9.56444e-07	-2.8061e-08	-4.82824e-11	-3.03169e-14	-0.000236442
	0.14	-2.53169e-06	0.0062	0.01705	0.03038	0	0.01	2	1000	140	16500	2350	4750	8.51138e-06	2.51189e-11	0.850414	0.119058	4.14461e-05	5.90293e-06	1.19315e-05	0.000206699	0.011669	-5.58926e-05	0.000868	-0.00648828	-6.33673e-06	0.0351882	5.12594e-07	-5.39343e-09	8.83887e-11	0.0122482	277.187	569.973	-471.424	-0.851091	0.0144996	484.69	0.000850414	2.51189e-09	1.03076	0.00349047	-7.77835e-06	-1.07137e-07	-1.24102e-09	-7.5616e-07	-2.22116e-08	-4.04609e-11	-2.69511e-14	-0.000234106
	0.2	-1.75078e-05	0.0062	0.01705	0.03038	0	0.01	2	1000	140	16500	2350	4750	8.51138e-06	2.51189e-11	0.850414	0.119058	4.14461e-05	5.90293e-06	1.19315e-05	0.00155018	0.0116224	-0.000502017	0.00124	-0.00773948	-5.43444e-06	0.0361415	2.89467e-05	-4.62546e-09	9.07833e-11	0.0112939	194.031	398.981	-329.997	-0.850876	0.0144996	339.283	0.000850414	2.51189e-09	0.50507	0.00244267	-4.47784e-06	-1.07174e-07	-1.24102e-09	-1.82044e-07	-5.39693e-09	-1.38576e-11	-1.3206e-14	-0.000216844
	0.3	-3.55532e-05	0.0062	0.01705	0.03038	0	0.01	2	1000	140	16500	2350	4750	8.51138e-06	2.51189e-11	0.850414	0.119058	4.14461e-05	5.90293e-06	1.19315e-05	0.00357672	0.0114413	-0.0014298	0.00186	-0.00940477	-4.56732e-06	0.0374946	0.000156539	-3.88742e-09	9.41821e-11	0.00994	129.354	265.988	-219.998	-0.850708	0.0144996	226.189	0.000850414	2.51189e-09	0.224476	0.00162811	-1.91078e-06	-1.07202e-07	-1.24102e-09	-3.61058e-08	-1.08725e-09	-4.09653e-12	-5.86935e-15	-0.000188801
	0.4	-4.78002e-05	0.0062	0.01705	0.03038	0	0.01	2	1000	140	16500	2350	4750	8.51138e-06	2.51189e-11	0.850414	0.119058	4.14461e-05	5.90293e-06	1.19315e-05	0.00547269	0.0111512	-0.0025588	0.00248	-0.0107211	-4.03049e-06	0.0386999	0.000376016	-3.43051e-09	9.72099e-11	0.00873408	97.0155	199.491	-164.998	-0.850624	0.0144996	169.641	0.000850414	2.51189e-09	0.126268	0.00122095	-6.27254e-07	-1.07217e-07	-1.24102e-09	-1.14684e-08	-3.50771e-10	-1.72438e-12	-3.30151e-15	-0.000161473
	0.5	-5.5483e-05	0.0062	0.01705	0.03038	0	0.01	2	1000	140	16500	2350	4750	8.51138e-06	2.51189e-11	0.850414	0.119058	4.14461e-05	5.90293e-06	1.19315e-05	0.00731023	0.0107585	-0.00389052	0.0031	-0.0117737	-3.64563e-06	0.0398442	0.000695403	-3.10293e-09	1.00084e-10	0.00758948	77.6124	159.593	-131.999	-0.850574	0.0144996	135.713	0.000850414	2.51189e-09	0.0808113	0.0009767	1.42865e-07	-1.07225e-07	-1.24102e-09	-4.71523e-09	-1.46467e-10	-8.80946e-13	-2.11296e-15	-0.000134798
	0.6	-5.88599e-05	0.0062	0.01705	0.03038	0	0.01	2	1000	140	16500	2350	4750	8.51138e-06	2.51189e-11	0.850414	0.119058	4.14461e-05	5.90293e-06	1.19315e-05	0.00912537	0.0102622	-0.00544722	0.00372	-0.0125963	-3.34326e-06	0.0409836	0.00113603	-2.84557e-09	1.02946e-10	0.00644978	64.677	132.994	-109.999	-0.850541	0.0144996	113.094	0.000850414	2.51189e-09	0.0561189	0.000813882	6.56277e-07	-1.07231e-07	-1.24102e-09	-2.28243e-09	-7.19914e-11	-5.08693e-13	-1.46734e-15	-0.00010875
	0.7	-5.759e-05	0.0062	0.01705	0.03038	0	0.01	2	1000	140	16500	2350	4750	8.51138e-06	2.51189e-11	0.850414	0.119058	4.14461e-05	5.90293e-06	1.19315e-05	0.0109346	0.00965916	-0.00726691	0.00434	-0.0131998	-3.08963e-06	0.0421667	0.00173298	-2.6297e-09	1.05918e-10	0.00526635	55.4374	113.995	-94.2848	-0.850517	0.0144996	96.938	0.000850414	2.51189e-09	0.0412302	0.000697592	1.023e-06	-1.07235e-07	-1.24102e-09	-1.23656e-09	-3.95976e-11	-3.19644e-13	-1.07804e-15	-8.33174e-05
	0.8	-5.08137e-05	0.0062	0.01705	0.03038	0	0.01	2	1000	140	16500	2350	4750	8.51138e-06	2.51189e-11	0.850414	0.119058	4.14461e-05	5.90293e-06	1.19315e-05	0.0127364	0.00894987	-0.00940047	0.00496	-0.0135832	-2.8662e-06	0.0434437	0.00253747	-2.43953e-09	1.09126e-10	0.00398917	48.5077	99.7453	-82.4992	-0.850499	0.0144996	84.8207	0.000850414	2.51189e-09	0.0315669	0.00061038	1.29804e-06	-1.07238e-07	-1.24102e-09	-7.27512e-10	-2.36478e-11	-2.1367e-13	-8.25377e-16	-5.84925e-05
	0.9	-3.72121e-05	0.0062	0.01705	0.03038	0	0.01	2	1000	140	16500	2350	4750	8.51138e-06	2.51189e-11	0.850414	0.119058	4.14461e-05	5.90293e-06	1.19315e-05	0.0145057	0.00814596	-0.011903	0.00558	-0.0137449	-2.66257e-06	0.0448679	0.00361627	-2.26622e-09	1.12703e-10	0.00256478	43.118	88.6625	-73.3326	-0.850485	0.0144996	75.3962	0.000850414	2.51189e-09	0.0249417	0.00054255	1.51196e-06	-1.07241e-07	-1.24102e-09	-4.55842e-10	-1.50378e-11	-1.4974e-13	-6.5215e-16	-3.42691e-05
	1	-1.52922e-05	0.0062	0.01705	0.03038	0	0.01	2	1000	140	16500	2350	4750	8.51138e-06	2.51189e-11	0.850414	0.119058	4.14461e-05	5.90293e-06	1.19315e-05	0.0161885	0.00728058	-0.0148113	0.0062	-0.0136972	-2.47426e-06	0.0464885	0.00503938	-2.10593e-09	1.16774e-10	0.000943974	38.8062	79.7963	-65.9994	-0.850474	0.0144996	67.8566	0.000850414	2.51189e-09	0.0202028	0.000488288	1.6831e-06	-1.07242e-07	-1.24102e-09	-3.00165e-10	-1.00479e-11	-1.08922e-13	-5.28241e-16	-1.06423e-05
	r	eq K1	a	b	c	w	h		K1	K2	K3	K4	K5	K6	K7	K1h	K2h	K3h	K4h	K5h	x	y	z	t	u4	v	s	a-(x+y+z+t+u)	b-(x+2y+u+v)	c-(z+2t+u+s)	w+(x+2y+z+2t+2u)	F	G	H	I	J	K	L	M	a	b	g	d	e	t3	t2	t1	t0	m
	0.00023	9.23953e-05	0.0062	0.01705	0.03038	0	0.01	2	1000	140	16500	2350	4750	8.51138e-06	2.51189e-11	0.850414	0.119058	4.14461e-05	5.90293e-06	1.19315e-05	-0.0053954	0.0110296	-6.0824e-05	1.426e-06	0.000255678	0.000130372	0.0301823	0.0003695	1.10965e-07	7.58145e-11	0.0171172	168723	346940	-286954	-1.28722	0.0144996	295029	0.000850414	2.51189e-09	381906	3.28552	-0.00669458	-3.24807e-08	-1.24102e-09	-4263.22	-2964.69	-0.0127899	-1.37992e-08	-0.161197
	0.1	0.000189171	0.0062	0.01705	0.03038	0	0.01	2	1000	140	16500	2350	4750	8.51138e-06	2.51189e-11	0.850414	0.119058	4.14461e-05	5.90293e-06	1.19315e-05	-0.00887946	0.0103766	-0.00215192	0.00062	0.00517103	5.24845e-06	0.0261209	0.00106377	4.46716e-09	6.56127e-11	0.0213038	388.062	797.963	-659.994	-0.851378	0.0144996	678.566	0.000850414	2.51189e-09	2.02028	0.00488842	-1.2179e-05	-1.07088e-07	-1.24102e-09	-2.89872e-06	-8.4649e-08	-1.11149e-10	-5.28242e-14	-0.000245912
	0.2	0.000234128	0.0062	0.01705	0.03038	0	0.01	2	1000	140	16500	2350	4750	8.51138e-06	2.51189e-11	0.850414	0.119058	4.14461e-05	5.90293e-06	1.19315e-05	-0.0101039	0.00998792	-0.00352967	0.00124	0.00717467	3.38096e-06	0.024255	0.00143097	2.87766e-09	6.09258e-11	0.0231716	194.031	398.981	-329.997	-0.850876	0.0144996	339.283	0.000850414	2.51189e-09	0.50507	0.00244267	-4.47784e-06	-1.07174e-07	-1.24102e-09	-1.82044e-07	-5.39693e-09	-1.38576e-11	-1.3206e-14	-0.000216844
	0.3	0.000270337	0.0062	0.01705	0.03038	0	0.01	2	1000	140	16500	2350	4750	8.51138e-06	2.51189e-11	0.850414	0.119058	4.14461e-05	5.90293e-06	1.19315e-05	-0.0109655	0.00968093	-0.00476538	0.00186	0.00865105	2.55188e-06	0.0227743	0.00173886	2.172e-09	5.72065e-11	0.0246531	129.354	265.988	-219.998	-0.850708	0.0144996	226.189	0.000850414	2.51189e-09	0.224476	0.00162811	-1.91078e-06	-1.07202e-07	-1.24102e-09	-3.61058e-08	-1.08725e-09	-4.09653e-12	-5.86935e-15	-0.000188801
	0.4	0.000302031	0.0062	0.01705	0.03038	0	0.01	2	1000	140	16500	2350	4750	8.51138e-06	2.51189e-11	0.850414	0.119058	4.14461e-05	5.90293e-06	1.19315e-05	-0.0116444	0.0094194	-0.00592383	0.00248	0.00985351	2.05703e-06	0.0214903	0.00201529	1.75082e-09	5.39812e-11	0.0259376	97.0155	199.491	-164.998	-0.850624	0.0144996	169.641	0.000850414	2.51189e-09	0.126268	0.00122095	-6.27254e-07	-1.07217e-07	-1.24102e-09	-1.14684e-08	-3.50771e-10	-1.72438e-12	-3.30151e-15	-0.000161473
	0.5	0.000330849	0.0062	0.01705	0.03038	0	0.01	2	1000	140	16500	2350	4750	8.51138e-06	2.51189e-11	0.850414	0.119058	4.14461e-05	5.90293e-06	1.19315e-05	-0.0122093	0.00918845	-0.00703109	0.0031	0.0108807	1.71909e-06	0.0203304	0.00227126	1.46318e-09	5.10677e-11	0.0270979	77.6124	159.593	-131.999	-0.850574	0.0144996	135.713	0.000850414	2.51189e-09	0.0808113	0.0009767	1.42865e-07	-1.07225e-07	-1.24102e-09	-4.71523e-09	-1.46467e-10	-8.80946e-13	-2.11296e-15	-0.000134798
	0.6	0.000357633	0.0062	0.01705	0.03038	0	0.01	2	1000	140	16500	2350	4750	8.51138e-06	2.51189e-11	0.850414	0.119058	4.14461e-05	5.90293e-06	1.19315e-05	-0.012695	0.00898012	-0.00810094	0.00372	0.0117833	1.46955e-06	0.0192577	0.00251253	1.25079e-09	4.8373e-11	0.0281709	64.677	132.994	-109.999	-0.850541	0.0144996	113.094	0.000850414	2.51189e-09	0.0561189	0.000813882	6.56277e-07	-1.07231e-07	-1.24102e-09	-2.28243e-09	-7.19914e-11	-5.08693e-13	-1.46734e-15	-0.00010875
	0.7	0.00038288	0.0062	0.01705	0.03038	0	0.01	2	1000	140	16500	2350	4750	8.51138e-06	2.51189e-11	0.850414	0.119058	4.14461e-05	5.90293e-06	1.19315e-05	-0.0131219	0.0087895	-0.00914178	0.00434	0.0125916	1.27561e-06	0.0182502	0.00274256	1.08572e-09	4.58424e-11	0.0291785	55.4374	113.995	-94.2848	-0.850517	0.0144996	96.938	0.000850414	2.51189e-09	0.0412302	0.000697592	1.023e-06	-1.07235e-07	-1.24102e-09	-1.23656e-09	-3.95976e-11	-3.19644e-13	-1.07804e-15	-8.33174e-05
	0.8	0.000406917	0.0062	0.01705	0.03038	0	0.01	2	1000	140	16500	2350	4750	8.51138e-06	2.51189e-11	0.850414	0.119058	4.14461e-05	5.90293e-06	1.19315e-05	-0.013503	0.00861328	-0.0101592	0.00496	0.0133254	1.1193e-06	0.0172939	0.00296362	9.52681e-10	4.34402e-11	0.030135	48.5077	99.7453	-82.4992	-0.850499	0.0144996	84.8207	0.000850414	2.51189e-09	0.0315669	0.00061038	1.29804e-06	-1.07238e-07	-1.24102e-09	-7.27512e-10	-2.36478e-11	-2.1367e-13	-8.25377e-16	-5.84925e-05
	0.9	0.00042997	0.0062	0.01705	0.03038	0	0.01	2	1000	140	16500	2350	4750	8.51138e-06	2.51189e-11	0.850414	0.119058	4.14461e-05	5.90293e-06	1.19315e-05	-0.0138475	0.00844911	-0.0111572	0.00558	0.0139983	9.89886e-07	0.0163789	0.00317733	8.42529e-10	4.11419e-11	0.0310501	43.118	88.6625	-73.3326	-0.850485	0.0144996	75.3962	0.000850414	2.51189e-09	0.0249417	0.00054255	1.51196e-06	-1.07241e-07	-1.24102e-09	-4.55842e-10	-1.50378e-11	-1.4974e-13	-6.5215e-16	-3.42691e-05
	0.99	0.000450013	0.0062	0.01705	0.03038	0	0.01	2	1000	140	16500	2350	4750	8.51138e-06	2.51189e-11	0.850414	0.119058	4.14461e-05	5.90293e-06	1.19315e-05	-0.0141316	0.00831019	-0.0120413	0.006138	0.0145604	8.90652e-07	0.0155849	0.00336436	7.58068e-10	3.91475e-11	0.0318442	39.1982	80.6023	-66.666	-0.850475	0.0144996	68.542	0.000850414	2.51189e-09	0.020613	0.000493221	1.66754e-06	-1.07242e-07	-1.24102e-09	-3.12364e-10	-1.04411e-11	-1.12281e-13	-5.38967e-16	-1.29782e-05
t3 ¹ 0, t2 ¹ 0
discr III > 0
			[A]in	[B]in	[C]in	[H2O]in															[AB]eq	[AB2]eq	[AC]eq	[AC2]eq	[ABC]eq			[A]eq	[B]eq	[C]eq	[H2O]eq
	r	eq K1	a	b	c	w	h		K1	K2	K3	K4	K5	K6	K7	K1h	K2h	K3h	K4h	K5h	x	y	z	t	u1	v	s	a-(x+y+z+t+u)	b-(x+2y+u+v)	c-(z+2t+u+s)	w+(x+2y+z+2t+2u)	F	G	H	I	J	K	L	M	a	b	g	d	e	t3	t2	t1	t0	m
	1e-12	262807	0.0062	0.01705	0.03038	0	0.01	2	1000	140	16500	2350	4750	8.51138e-06	2.51189e-11	0.850414	0.119058	4.14461e-05	5.90293e-06	1.19315e-05	-679.979	565.52	2.23223e-06	6.2e-15	-3.81745e-06	-450.662	0.0303816	114.464	-0.383575	7.63151e-11	451.062	3.88062e+13	7.97963e+13	-6.59994e+13	-1.00474e+08	0.0144996	6.78566e+13	0.000850414	2.51189e-09	2.02028e+22	6.15117e+16	-5.9592e+10	17.1992	-1.24102e-09	5.29019e+50	-5.12412e+44	1.4789e+35	-1.06718e+25	-3.12453e-13
	1e-10	26.4993	0.0062	0.01705	0.03038	0	0.01	2	1000	140	16500	2350	4750	8.51138e-06	2.51189e-11	0.850414	0.119058	4.14461e-05	5.90293e-06	1.19315e-05	-6.81352	5.67432	2.23297e-06	6.2e-13	-3.8239e-06	-4.51423	0.0303816	1.1454	-0.00384223	7.63151e-11	4.53512	3.88062e+11	7.97963e+11	-6.59994e+11	-1.00474e+06	0.0144996	6.78566e+11	0.000850414	2.51189e-09	2.02028e+18	6.15118e+12	-5.97444e+06	0.171991	-1.24102e-09	5.35338e+38	-5.10309e+32	1.4688e+25	-1.06718e+17	-2.75456e-13
	9e-10	0.34917	0.0062	0.01705	0.03038	0	0.01	2	1000	140	16500	2350	4750	8.51138e-06	2.51189e-11	0.850414	0.119058	4.14461e-05	5.90293e-06	1.19315e-05	-0.769339	0.647582	2.23903e-06	5.58e-12	-3.87542e-06	-0.508339	0.0303816	0.127958	-0.000432667	7.63152e-11	0.52582	4.3118e+10	8.86625e+10	-7.33326e+10	-111639	0.0144996	7.53962e+10	0.000850414	2.51189e-09	2.49417e+16	7.59409e+10	-75279.8	0.0191101	-1.24102e-09	1.10341e+33	-9.39484e+26	2.34928e+20	-1.62656e+13	-2.87377e-14
	9.32e-10	0.326433	0.0062	0.01705	0.03038	0	0.01	2	1000	140	16500	2350	4750	8.51138e-06	2.51189e-11	0.850414	0.119058	4.14461e-05	5.90293e-06	1.19315e-05	-0.743396	0.626006	2.23927e-06	5.7784e-12	-3.87745e-06	-0.491144	0.0303816	0.123592	-0.000418031	7.63152e-11	0.50861	4.16375e+10	8.56183e+10	-7.08148e+10	-107806	0.0144996	7.28075e+10	0.000850414	2.51189e-09	2.32584e+16	7.08156e+10	-70255.8	0.0184539	-1.24102e-09	8.97854e+32	-7.61478e+26	1.96809e+20	-1.41441e+13	-2.05634e-14
	0.1	#NUM!	0.0062	0.01705	0.03038	0	0.01	2	1000	140	16500	2350	4750	8.51138e-06	2.51189e-11	0.850414	0.119058	4.14461e-05	5.90293e-06	1.19315e-05	#NUM!	#NUM!	#NUM!	0.00062	#NUM!	#NUM!	#NUM!	#NUM!	#NUM!	#NUM!	#NUM!	388.062	797.963	-659.994	-0.851378	0.0144996	678.566	0.000850414	2.51189e-09	2.02028	0.00488842	-1.2179e-05	-1.07088e-07	-1.24102e-09	-2.89872e-06	-8.4649e-08	-1.11149e-10	-5.28242e-14	-0.000245912
	0.2	#NUM!	0.0062	0.01705	0.03038	0	0.01	2	1000	140	16500	2350	4750	8.51138e-06	2.51189e-11	0.850414	0.119058	4.14461e-05	5.90293e-06	1.19315e-05	#NUM!	#NUM!	#NUM!	0.00124	#NUM!	#NUM!	#NUM!	#NUM!	#NUM!	#NUM!	#NUM!	194.031	398.981	-329.997	-0.850876	0.0144996	339.283	0.000850414	2.51189e-09	0.50507	0.00244267	-4.47784e-06	-1.07174e-07	-1.24102e-09	-1.82044e-07	-5.39693e-09	-1.38576e-11	-1.3206e-14	-0.000216844
	0.3	#NUM!	0.0062	0.01705	0.03038	0	0.01	2	1000	140	16500	2350	4750	8.51138e-06	2.51189e-11	0.850414	0.119058	4.14461e-05	5.90293e-06	1.19315e-05	#NUM!	#NUM!	#NUM!	0.00186	#NUM!	#NUM!	#NUM!	#NUM!	#NUM!	#NUM!	#NUM!	129.354	265.988	-219.998	-0.850708	0.0144996	226.189	0.000850414	2.51189e-09	0.224476	0.00162811	-1.91078e-06	-1.07202e-07	-1.24102e-09	-3.61058e-08	-1.08725e-09	-4.09653e-12	-5.86935e-15	-0.000188801
	0.4	#NUM!	0.0062	0.01705	0.03038	0	0.01	2	1000	140	16500	2350	4750	8.51138e-06	2.51189e-11	0.850414	0.119058	4.14461e-05	5.90293e-06	1.19315e-05	#NUM!	#NUM!	#NUM!	0.00248	#NUM!	#NUM!	#NUM!	#NUM!	#NUM!	#NUM!	#NUM!	97.0155	199.491	-164.998	-0.850624	0.0144996	169.641	0.000850414	2.51189e-09	0.126268	0.00122095	-6.27254e-07	-1.07217e-07	-1.24102e-09	-1.14684e-08	-3.50771e-10	-1.72438e-12	-3.30151e-15	-0.000161473
	0.5	#NUM!	0.0062	0.01705	0.03038	0	0.01	2	1000	140	16500	2350	4750	8.51138e-06	2.51189e-11	0.850414	0.119058	4.14461e-05	5.90293e-06	1.19315e-05	#NUM!	#NUM!	#NUM!	0.0031	#NUM!	#NUM!	#NUM!	#NUM!	#NUM!	#NUM!	#NUM!	77.6124	159.593	-131.999	-0.850574	0.0144996	135.713	0.000850414	2.51189e-09	0.0808113	0.0009767	1.42865e-07	-1.07225e-07	-1.24102e-09	-4.71523e-09	-1.46467e-10	-8.80946e-13	-2.11296e-15	-0.000134798
	0.6	#NUM!	0.0062	0.01705	0.03038	0	0.01	2	1000	140	16500	2350	4750	8.51138e-06	2.51189e-11	0.850414	0.119058	4.14461e-05	5.90293e-06	1.19315e-05	#NUM!	#NUM!	#NUM!	0.00372	#NUM!	#NUM!	#NUM!	#NUM!	#NUM!	#NUM!	#NUM!	64.677	132.994	-109.999	-0.850541	0.0144996	113.094	0.000850414	2.51189e-09	0.0561189	0.000813882	6.56277e-07	-1.07231e-07	-1.24102e-09	-2.28243e-09	-7.19914e-11	-5.08693e-13	-1.46734e-15	-0.00010875
	0.7	#NUM!	0.0062	0.01705	0.03038	0	0.01	2	1000	140	16500	2350	4750	8.51138e-06	2.51189e-11	0.850414	0.119058	4.14461e-05	5.90293e-06	1.19315e-05	#NUM!	#NUM!	#NUM!	0.00434	#NUM!	#NUM!	#NUM!	#NUM!	#NUM!	#NUM!	#NUM!	55.4374	113.995	-94.2848	-0.850517	0.0144996	96.938	0.000850414	2.51189e-09	0.0412302	0.000697592	1.023e-06	-1.07235e-07	-1.24102e-09	-1.23656e-09	-3.95976e-11	-3.19644e-13	-1.07804e-15	-8.33174e-05
	0.8	#NUM!	0.0062	0.01705	0.03038	0	0.01	2	1000	140	16500	2350	4750	8.51138e-06	2.51189e-11	0.850414	0.119058	4.14461e-05	5.90293e-06	1.19315e-05	#NUM!	#NUM!	#NUM!	0.00496	#NUM!	#NUM!	#NUM!	#NUM!	#NUM!	#NUM!	#NUM!	48.5077	99.7453	-82.4992	-0.850499	0.0144996	84.8207	0.000850414	2.51189e-09	0.0315669	0.00061038	1.29804e-06	-1.07238e-07	-1.24102e-09	-7.27512e-10	-2.36478e-11	-2.1367e-13	-8.25377e-16	-5.84925e-05
	0.9	#NUM!	0.0062	0.01705	0.03038	0	0.01	2	1000	140	16500	2350	4750	8.51138e-06	2.51189e-11	0.850414	0.119058	4.14461e-05	5.90293e-06	1.19315e-05	#NUM!	#NUM!	#NUM!	0.00558	#NUM!	#NUM!	#NUM!	#NUM!	#NUM!	#NUM!	#NUM!	43.118	88.6625	-73.3326	-0.850485	0.0144996	75.3962	0.000850414	2.51189e-09	0.0249417	0.00054255	1.51196e-06	-1.07241e-07	-1.24102e-09	-4.55842e-10	-1.50378e-11	-1.4974e-13	-6.5215e-16	-3.42691e-05
	0.99	#NUM!	0.0062	0.01705	0.03038	0	0.01	2	1000	140	16500	2350	4750	8.51138e-06	2.51189e-11	0.850414	0.119058	4.14461e-05	5.90293e-06	1.19315e-05	#NUM!	#NUM!	#NUM!	0.006138	#NUM!	#NUM!	#NUM!	#NUM!	#NUM!	#NUM!	#NUM!	39.1982	80.6023	-66.666	-0.850475	0.0144996	68.542	0.000850414	2.51189e-09	0.020613	0.000493221	1.66754e-06	-1.07242e-07	-1.24102e-09	-3.12364e-10	-1.04411e-11	-1.12281e-13	-5.38967e-16	-1.29782e-05
	r	eq K1	a	b	c	w	h		K1	K2	K3	K4	K5	K6	K7	K1h	K2h	K3h	K4h	K5h	x	y	z	t	u2	v	s	a-(x+y+z+t+u)	b-(x+2y+u+v)	c-(z+2t+u+s)	w+(x+2y+z+2t+2u)	F	G	H	I	J	K	L	M	a	b	g	d	e	t3	t2	t1	t0	m
	7e-10	-0.000625912	0.0062	0.01705	0.03038	0	0.01	2	1000	140	16500	2350	4750	8.51138e-06	2.51189e-11	0.850414	0.119058	4.14461e-05	5.90293e-06	1.19315e-05	-0.114048	0.017769	-1.76715e-06	4.34e-12	5.66148e-07	0.095478	0.0303812	0.10248	8.1265e-05	7.63141e-11	-0.0785105	5.54374e+10	1.13995e+11	-9.42848e+10	-143535	0.0144996	9.6938e+10	0.000850414	2.51189e-09	4.12302e+16	1.25535e+11	-123813	0.0245701	-1.24102e-09	4.87579e+33	-4.25879e+27	8.37521e+20	-4.44475e+13	-8.25369e-14
	7.91e-10	-1.10473e-06	0.0062	0.01705	0.03038	0	0.01	2	1000	140	16500	2350	4750	8.51138e-06	2.51189e-11	0.850414	0.119058	4.14461e-05	5.90293e-06	1.19315e-05	-0.0875532	0.0133467	-1.66395e-06	4.9042e-12	5.21585e-07	0.077843	0.0303811	0.0804076	6.62551e-05	7.6314e-11	-0.0608604	4.90597e+10	1.0088e+11	-8.34379e+10	-127023	0.0144996	8.57858e+10	0.000850414	2.51189e-09	3.22893e+16	9.83122e+10	-97188.1	0.0217434	-1.24102e-09	2.36564e+33	-2.04197e+27	4.51576e+20	-2.72605e+13	-5.74679e-14
	8e-10	4.27053e-05	0.0062	0.01705	0.03038	0	0.01	2	1000	140	16500	2350	4750	8.51138e-06	2.51189e-11	0.850414	0.119058	4.14461e-05	5.90293e-06	1.19315e-05	-0.0851127	0.0129404	-1.65209e-06	4.96e-12	5.16498e-07	0.0762165	0.0303811	0.0783734	6.48708e-05	7.6314e-11	-0.0592325	4.85077e+10	9.97453e+10	-8.24992e+10	-125594	0.0144996	8.48207e+10	0.000850414	2.51189e-09	3.15669e+16	9.61127e+10	-95035.3	0.0214988	-1.24102e-09	2.21258e+33	-1.90765e+27	4.2646e+20	-2.60543e+13	-5.50429e-14
	0.1	#NUM!	0.0062	0.01705	0.03038	0	0.01	2	1000	140	16500	2350	4750	8.51138e-06	2.51189e-11	0.850414	0.119058	4.14461e-05	5.90293e-06	1.19315e-05	#NUM!	#NUM!	#NUM!	0.00062	#NUM!	#NUM!	#NUM!	#NUM!	#NUM!	#NUM!	#NUM!	388.062	797.963	-659.994	-0.851378	0.0144996	678.566	0.000850414	2.51189e-09	2.02028	0.00488842	-1.2179e-05	-1.07088e-07	-1.24102e-09	-2.89872e-06	-8.4649e-08	-1.11149e-10	-5.28242e-14	-0.000245912
	0.2	#NUM!	0.0062	0.01705	0.03038	0	0.01	2	1000	140	16500	2350	4750	8.51138e-06	2.51189e-11	0.850414	0.119058	4.14461e-05	5.90293e-06	1.19315e-05	#NUM!	#NUM!	#NUM!	0.00124	#NUM!	#NUM!	#NUM!	#NUM!	#NUM!	#NUM!	#NUM!	194.031	398.981	-329.997	-0.850876	0.0144996	339.283	0.000850414	2.51189e-09	0.50507	0.00244267	-4.47784e-06	-1.07174e-07	-1.24102e-09	-1.82044e-07	-5.39693e-09	-1.38576e-11	-1.3206e-14	-0.000216844
	0.3	#NUM!	0.0062	0.01705	0.03038	0	0.01	2	1000	140	16500	2350	4750	8.51138e-06	2.51189e-11	0.850414	0.119058	4.14461e-05	5.90293e-06	1.19315e-05	#NUM!	#NUM!	#NUM!	0.00186	#NUM!	#NUM!	#NUM!	#NUM!	#NUM!	#NUM!	#NUM!	129.354	265.988	-219.998	-0.850708	0.0144996	226.189	0.000850414	2.51189e-09	0.224476	0.00162811	-1.91078e-06	-1.07202e-07	-1.24102e-09	-3.61058e-08	-1.08725e-09	-4.09653e-12	-5.86935e-15	-0.000188801
	0.4	#NUM!	0.0062	0.01705	0.03038	0	0.01	2	1000	140	16500	2350	4750	8.51138e-06	2.51189e-11	0.850414	0.119058	4.14461e-05	5.90293e-06	1.19315e-05	#NUM!	#NUM!	#NUM!	0.00248	#NUM!	#NUM!	#NUM!	#NUM!	#NUM!	#NUM!	#NUM!	97.0155	199.491	-164.998	-0.850624	0.0144996	169.641	0.000850414	2.51189e-09	0.126268	0.00122095	-6.27254e-07	-1.07217e-07	-1.24102e-09	-1.14684e-08	-3.50771e-10	-1.72438e-12	-3.30151e-15	-0.000161473
	0.5	#NUM!	0.0062	0.01705	0.03038	0	0.01	2	1000	140	16500	2350	4750	8.51138e-06	2.51189e-11	0.850414	0.119058	4.14461e-05	5.90293e-06	1.19315e-05	#NUM!	#NUM!	#NUM!	0.0031	#NUM!	#NUM!	#NUM!	#NUM!	#NUM!	#NUM!	#NUM!	77.6124	159.593	-131.999	-0.850574	0.0144996	135.713	0.000850414	2.51189e-09	0.0808113	0.0009767	1.42865e-07	-1.07225e-07	-1.24102e-09	-4.71523e-09	-1.46467e-10	-8.80946e-13	-2.11296e-15	-0.000134798
	0.6	#NUM!	0.0062	0.01705	0.03038	0	0.01	2	1000	140	16500	2350	4750	8.51138e-06	2.51189e-11	0.850414	0.119058	4.14461e-05	5.90293e-06	1.19315e-05	#NUM!	#NUM!	#NUM!	0.00372	#NUM!	#NUM!	#NUM!	#NUM!	#NUM!	#NUM!	#NUM!	64.677	132.994	-109.999	-0.850541	0.0144996	113.094	0.000850414	2.51189e-09	0.0561189	0.000813882	6.56277e-07	-1.07231e-07	-1.24102e-09	-2.28243e-09	-7.19914e-11	-5.08693e-13	-1.46734e-15	-0.00010875
	0.7	#NUM!	0.0062	0.01705	0.03038	0	0.01	2	1000	140	16500	2350	4750	8.51138e-06	2.51189e-11	0.850414	0.119058	4.14461e-05	5.90293e-06	1.19315e-05	#NUM!	#NUM!	#NUM!	0.00434	#NUM!	#NUM!	#NUM!	#NUM!	#NUM!	#NUM!	#NUM!	55.4374	113.995	-94.2848	-0.850517	0.0144996	96.938	0.000850414	2.51189e-09	0.0412302	0.000697592	1.023e-06	-1.07235e-07	-1.24102e-09	-1.23656e-09	-3.95976e-11	-3.19644e-13	-1.07804e-15	-8.33174e-05
	0.8	#NUM!	0.0062	0.01705	0.03038	0	0.01	2	1000	140	16500	2350	4750	8.51138e-06	2.51189e-11	0.850414	0.119058	4.14461e-05	5.90293e-06	1.19315e-05	#NUM!	#NUM!	#NUM!	0.00496	#NUM!	#NUM!	#NUM!	#NUM!	#NUM!	#NUM!	#NUM!	48.5077	99.7453	-82.4992	-0.850499	0.0144996	84.8207	0.000850414	2.51189e-09	0.0315669	0.00061038	1.29804e-06	-1.07238e-07	-1.24102e-09	-7.27512e-10	-2.36478e-11	-2.1367e-13	-8.25377e-16	-5.84925e-05
	0.9	#NUM!	0.0062	0.01705	0.03038	0	0.01	2	1000	140	16500	2350	4750	8.51138e-06	2.51189e-11	0.850414	0.119058	4.14461e-05	5.90293e-06	1.19315e-05	#NUM!	#NUM!	#NUM!	0.00558	#NUM!	#NUM!	#NUM!	#NUM!	#NUM!	#NUM!	#NUM!	43.118	88.6625	-73.3326	-0.850485	0.0144996	75.3962	0.000850414	2.51189e-09	0.0249417	0.00054255	1.51196e-06	-1.07241e-07	-1.24102e-09	-4.55842e-10	-1.50378e-11	-1.4974e-13	-6.5215e-16	-3.42691e-05
	0.99	#NUM!	0.0062	0.01705	0.03038	0	0.01	2	1000	140	16500	2350	4750	8.51138e-06	2.51189e-11	0.850414	0.119058	4.14461e-05	5.90293e-06	1.19315e-05	#NUM!	#NUM!	#NUM!	0.006138	#NUM!	#NUM!	#NUM!	#NUM!	#NUM!	#NUM!	#NUM!	39.1982	80.6023	-66.666	-0.850475	0.0144996	68.542	0.000850414	2.51189e-09	0.020613	0.000493221	1.66754e-06	-1.07242e-07	-1.24102e-09	-3.12364e-10	-1.04411e-11	-1.12281e-13	-5.38967e-16	-1.29782e-05
			[A]in	[B]in	[C]in	[H2O]in															[AB]eq	[AB2]eq	[AC]eq	[AC2]eq	[ABC]eq			[A]eq	[B]eq	[C]eq	[H2O]eq
	r	eq K1	a	b	c	w	h		K1	K2	K3	K4	K5	K6	K7	K1h	K2h	K3h	K4h	K5h	x	y	z	t	u3	v	s	a-(x+y+z+t+u)	b-(x+2y+u+v)	c-(z+2t+u+s)	w+(x+2y+z+2t+2u)	F	G	H	I	J	K	L	M	a	b	g	d	e	t3	t2	t1	t0	m
	1e-14	8.26856e-05	0.0062	0.01705	0.03038	0	0.01	2	1000	140	16500	2350	4750	8.51138e-06	2.51189e-11	0.850414	0.119058	4.14461e-05	5.90293e-06	1.19315e-05	0.000363705	7.74058e-09	3.22723e-08	6.2e-17	1.41233e-12	0.0166721	0.03038	0.00583626	1.41902e-05	7.6311e-11	0.000363753	3880618354034493	7979626485568761	-6599935323629311	-1.00474e+10	0.0144996	6785657095549319	0.000850414	2.51189e-09	2.02028e+26	6.15117e+20	-5.95904e+14	1719.92	-1.24102e-09	5.28956e+62	-5.12434e+56	1.479e+45	-1.06718e+33	-3.12832e-13
	1e-10	5.86429e-05	0.0062	0.01705	0.03038	0	0.01	2	1000	140	16500	2350	4750	8.51138e-06	2.51189e-11	0.850414	0.119058	4.14461e-05	5.90293e-06	1.19315e-05	0.0014832	6.62268e-05	1.42282e-07	6.2e-13	1.30637e-08	0.0154212	0.0303798	0.00465042	1.31256e-05	7.63107e-11	0.00161582	3.88062e+11	7.97963e+11	-6.59994e+11	-1.00474e+06	0.0144996	6.78566e+11	0.000850414	2.51189e-09	2.02028e+18	6.15118e+12	-5.97444e+06	0.171991	-1.24102e-09	5.35338e+38	-5.10309e+32	1.4688e+25	-1.06718e+17	-2.75456e-13
	9.32839e-10	1.94223e-05	0.0062	0.01705	0.03038	0	0.01	2	1000	140	16500	2350	4750	8.51138e-06	2.51189e-11	0.850414	0.119058	4.14461e-05	5.90293e-06	1.19315e-05	0.00298188	0.000449727	3.35264e-07	5.7836e-12	1.03975e-07	0.0131574	0.0303796	0.00276795	1.11987e-05	7.631e-11	0.00388188	4.16001e+10	8.55413e+10	-7.07511e+10	-107709	0.0144996	7.2742e+10	0.000850414	2.51189e-09	2.32166e+16	7.06884e+10	-70131.1	0.0184373	-1.24102e-09	8.93103e+32	-7.57371e+26	1.95914e+20	-1.40933e+13	-2.03507e-14
	0.01	#NUM!	0.0062	0.01705	0.03038	0	0.01	2	1000	140	16500	2350	4750	8.51138e-06	2.51189e-11	0.850414	0.119058	4.14461e-05	5.90293e-06	1.19315e-05	#NUM!	#NUM!	#NUM!	6.2e-05	#NUM!	#NUM!	#NUM!	#NUM!	#NUM!	#NUM!	#NUM!	3880.62	7979.63	-6599.94	-0.860421	0.0144996	6785.66	0.000850414	2.51189e-09	202.028	0.0494378	-0.000150801	-1.0554e-07	-1.24102e-09	-0.0283156	-0.000831295	-1.1228e-07	-5.28348e-12	-0.000283336
	0.1	#NUM!	0.0062	0.01705	0.03038	0	0.01	2	1000	140	16500	2350	4750	8.51138e-06	2.51189e-11	0.850414	0.119058	4.14461e-05	5.90293e-06	1.19315e-05	#NUM!	#NUM!	#NUM!	0.00062	#NUM!	#NUM!	#NUM!	#NUM!	#NUM!	#NUM!	#NUM!	388.062	797.963	-659.994	-0.851378	0.0144996	678.566	0.000850414	2.51189e-09	2.02028	0.00488842	-1.2179e-05	-1.07088e-07	-1.24102e-09	-2.89872e-06	-8.4649e-08	-1.11149e-10	-5.28242e-14	-0.000245912
	0.2	#NUM!	0.0062	0.01705	0.03038	0	0.01	2	1000	140	16500	2350	4750	8.51138e-06	2.51189e-11	0.850414	0.119058	4.14461e-05	5.90293e-06	1.19315e-05	#NUM!	#NUM!	#NUM!	0.00124	#NUM!	#NUM!	#NUM!	#NUM!	#NUM!	#NUM!	#NUM!	194.031	398.981	-329.997	-0.850876	0.0144996	339.283	0.000850414	2.51189e-09	0.50507	0.00244267	-4.47784e-06	-1.07174e-07	-1.24102e-09	-1.82044e-07	-5.39693e-09	-1.38576e-11	-1.3206e-14	-0.000216844
	0.3	#NUM!	0.0062	0.01705	0.03038	0	0.01	2	1000	140	16500	2350	4750	8.51138e-06	2.51189e-11	0.850414	0.119058	4.14461e-05	5.90293e-06	1.19315e-05	#NUM!	#NUM!	#NUM!	0.00186	#NUM!	#NUM!	#NUM!	#NUM!	#NUM!	#NUM!	#NUM!	129.354	265.988	-219.998	-0.850708	0.0144996	226.189	0.000850414	2.51189e-09	0.224476	0.00162811	-1.91078e-06	-1.07202e-07	-1.24102e-09	-3.61058e-08	-1.08725e-09	-4.09653e-12	-5.86935e-15	-0.000188801
	0.4	#NUM!	0.0062	0.01705	0.03038	0	0.01	2	1000	140	16500	2350	4750	8.51138e-06	2.51189e-11	0.850414	0.119058	4.14461e-05	5.90293e-06	1.19315e-05	#NUM!	#NUM!	#NUM!	0.00248	#NUM!	#NUM!	#NUM!	#NUM!	#NUM!	#NUM!	#NUM!	97.0155	199.491	-164.998	-0.850624	0.0144996	169.641	0.000850414	2.51189e-09	0.126268	0.00122095	-6.27254e-07	-1.07217e-07	-1.24102e-09	-1.14684e-08	-3.50771e-10	-1.72438e-12	-3.30151e-15	-0.000161473
	0.5	#NUM!	0.0062	0.01705	0.03038	0	0.01	2	1000	140	16500	2350	4750	8.51138e-06	2.51189e-11	0.850414	0.119058	4.14461e-05	5.90293e-06	1.19315e-05	#NUM!	#NUM!	#NUM!	0.0031	#NUM!	#NUM!	#NUM!	#NUM!	#NUM!	#NUM!	#NUM!	77.6124	159.593	-131.999	-0.850574	0.0144996	135.713	0.000850414	2.51189e-09	0.0808113	0.0009767	1.42865e-07	-1.07225e-07	-1.24102e-09	-4.71523e-09	-1.46467e-10	-8.80946e-13	-2.11296e-15	-0.000134798
	0.6	#NUM!	0.0062	0.01705	0.03038	0	0.01	2	1000	140	16500	2350	4750	8.51138e-06	2.51189e-11	0.850414	0.119058	4.14461e-05	5.90293e-06	1.19315e-05	#NUM!	#NUM!	#NUM!	0.00372	#NUM!	#NUM!	#NUM!	#NUM!	#NUM!	#NUM!	#NUM!	64.677	132.994	-109.999	-0.850541	0.0144996	113.094	0.000850414	2.51189e-09	0.0561189	0.000813882	6.56277e-07	-1.07231e-07	-1.24102e-09	-2.28243e-09	-7.19914e-11	-5.08693e-13	-1.46734e-15	-0.00010875
	0.7	#NUM!	0.0062	0.01705	0.03038	0	0.01	2	1000	140	16500	2350	4750	8.51138e-06	2.51189e-11	0.850414	0.119058	4.14461e-05	5.90293e-06	1.19315e-05	#NUM!	#NUM!	#NUM!	0.00434	#NUM!	#NUM!	#NUM!	#NUM!	#NUM!	#NUM!	#NUM!	55.4374	113.995	-94.2848	-0.850517	0.0144996	96.938	0.000850414	2.51189e-09	0.0412302	0.000697592	1.023e-06	-1.07235e-07	-1.24102e-09	-1.23656e-09	-3.95976e-11	-3.19644e-13	-1.07804e-15	-8.33174e-05
	0.8	#NUM!	0.0062	0.01705	0.03038	0	0.01	2	1000	140	16500	2350	4750	8.51138e-06	2.51189e-11	0.850414	0.119058	4.14461e-05	5.90293e-06	1.19315e-05	#NUM!	#NUM!	#NUM!	0.00496	#NUM!	#NUM!	#NUM!	#NUM!	#NUM!	#NUM!	#NUM!	48.5077	99.7453	-82.4992	-0.850499	0.0144996	84.8207	0.000850414	2.51189e-09	0.0315669	0.00061038	1.29804e-06	-1.07238e-07	-1.24102e-09	-7.27512e-10	-2.36478e-11	-2.1367e-13	-8.25377e-16	-5.84925e-05
	0.9	#NUM!	0.0062	0.01705	0.03038	0	0.01	2	1000	140	16500	2350	4750	8.51138e-06	2.51189e-11	0.850414	0.119058	4.14461e-05	5.90293e-06	1.19315e-05	#NUM!	#NUM!	#NUM!	0.00558	#NUM!	#NUM!	#NUM!	#NUM!	#NUM!	#NUM!	#NUM!	43.118	88.6625	-73.3326	-0.850485	0.0144996	75.3962	0.000850414	2.51189e-09	0.0249417	0.00054255	1.51196e-06	-1.07241e-07	-1.24102e-09	-4.55842e-10	-1.50378e-11	-1.4974e-13	-6.5215e-16	-3.42691e-05
	0.99	#NUM!	0.0062	0.01705	0.03038	0	1	2	1000	140	16500	2350	4750	8.51138e-06	2.51189e-11	0.00851131	0.00119158	4.14461e-07	5.90293e-08	1.19315e-07	#NUM!	#NUM!	#NUM!	0.006138	#NUM!	#NUM!	#NUM!	#NUM!	#NUM!	#NUM!	#NUM!	39.1982	80.6023	-0.667222	-0.00851191	0.000145118	0.685997	8.51131e-06	2.51189e-11	2.06478e-08	4.94053e-10	1.67035e-12	-1.07423e-13	-1.24311e-15	-3.13947e-28	-1.0494e-29	-1.12849e-31	-5.41697e-34	-1.29782e-05
	r	eq K1	a	b	c	w	h		K1	K2	K3	K4	K5	K6	K7	K1h	K2h	K3h	K4h	K5h	x	y	z	t	u4	v	s	a-(x+y+z+t+u)	b-(x+2y+u+v)	c-(z+2t+u+s)	w+(x+2y+z+2t+2u)	F	G	H	I	J	K	L	M	a	b	g	d	e	t3	t2	t1	t0	m
	1e-14	9.70709e-05	0.0062	0.01705	0.03038	0	0.01	2	1000	140	16500	2350	4750	8.51138e-06	2.51189e-11	0.850414	0.119058	4.14461e-05	5.90293e-06	1.19315e-05	-0.000363805	8.43022e-09	-3.09326e-08	6.2e-17	1.4739e-12	0.017399	0.03038	0.00656383	1.48089e-05	7.63112e-11	-0.000363819	3880618354034493	7979626485568761	-6599935323629311	-1.00474e+10	0.0144996	6785657095549319	0.000850414	2.51189e-09	2.02028e+26	6.15117e+20	-5.95904e+14	1719.92	-1.24102e-09	5.28956e+62	-5.12434e+56	1.479e+45	-1.06718e+33	-3.12832e-13
	1e-10	0.000136361	0.0062	0.01705	0.03038	0	0.01	2	1000	140	16500	2350	4750	8.51138e-06	2.51189e-11	0.850414	0.119058	4.14461e-05	5.90293e-06	1.19315e-05	-0.00253723	0.000104396	-1.93859e-07	6.2e-13	1.64018e-08	0.0193619	0.0303802	0.00863301	1.64797e-05	7.63116e-11	-0.0023286	3.88062e+11	7.97963e+11	-6.59994e+11	-1.00474e+06	0.0144996	6.78566e+11	0.000850414	2.51189e-09	2.02028e+18	6.15118e+12	-5.97444e+06	0.171991	-1.24102e-09	5.35338e+38	-5.10309e+32	1.4688e+25	-1.06718e+17	-2.75456e-13
	5e-10	0.000240917	0.0062	0.01705	0.03038	0	0.01	2	1000	140	16500	2350	4750	8.51138e-06	2.51189e-11	0.850414	0.119058	4.14461e-05	5.90293e-06	1.19315e-05	-0.00959412	0.000863046	-5.70087e-07	3.1e-12	1.05451e-07	0.0248967	0.0303805	0.0149315	2.11906e-05	7.63123e-11	-0.00786839	7.76124e+10	1.59593e+11	-1.31999e+11	-200949	0.0144996	1.35713e+11	0.000850414	2.51189e-09	8.08113e+16	2.46048e+11	-241442	0.0343982	-1.24102e-09	3.58955e+34	-3.22219e+28	4.56965e+21	-1.70749e+14	-1.41293e-13
	0.01	#NUM!	0.0062	0.01705	0.03038	0	0.01	2	1000	140	16500	2350	4750	8.51138e-06	2.51189e-11	0.850414	0.119058	4.14461e-05	5.90293e-06	1.19315e-05	#NUM!	#NUM!	#NUM!	6.2e-05	#NUM!	#NUM!	#NUM!	#NUM!	#NUM!	#NUM!	#NUM!	3880.62	7979.63	-6599.94	-0.860421	0.0144996	6785.66	0.000850414	2.51189e-09	202.028	0.0494378	-0.000150801	-1.0554e-07	-1.24102e-09	-0.0283156	-0.000831295	-1.1228e-07	-5.28348e-12	-0.000283336
	0.1	#NUM!	0.0062	0.01705	0.03038	0	0.01	2	1000	140	16500	2350	4750	8.51138e-06	2.51189e-11	0.850414	0.119058	4.14461e-05	5.90293e-06	1.19315e-05	#NUM!	#NUM!	#NUM!	0.00062	#NUM!	#NUM!	#NUM!	#NUM!	#NUM!	#NUM!	#NUM!	388.062	797.963	-659.994	-0.851378	0.0144996	678.566	0.000850414	2.51189e-09	2.02028	0.00488842	-1.2179e-05	-1.07088e-07	-1.24102e-09	-2.89872e-06	-8.4649e-08	-1.11149e-10	-5.28242e-14	-0.000245912
	0.2	#NUM!	0.0062	0.01705	0.03038	0	0.01	2	1000	140	16500	2350	4750	8.51138e-06	2.51189e-11	0.850414	0.119058	4.14461e-05	5.90293e-06	1.19315e-05	#NUM!	#NUM!	#NUM!	0.00124	#NUM!	#NUM!	#NUM!	#NUM!	#NUM!	#NUM!	#NUM!	194.031	398.981	-329.997	-0.850876	0.0144996	339.283	0.000850414	2.51189e-09	0.50507	0.00244267	-4.47784e-06	-1.07174e-07	-1.24102e-09	-1.82044e-07	-5.39693e-09	-1.38576e-11	-1.3206e-14	-0.000216844
	0.3	#NUM!	0.0062	0.01705	0.03038	0	0.01	2	1000	140	16500	2350	4750	8.51138e-06	2.51189e-11	0.850414	0.119058	4.14461e-05	5.90293e-06	1.19315e-05	#NUM!	#NUM!	#NUM!	0.00186	#NUM!	#NUM!	#NUM!	#NUM!	#NUM!	#NUM!	#NUM!	129.354	265.988	-219.998	-0.850708	0.0144996	226.189	0.000850414	2.51189e-09	0.224476	0.00162811	-1.91078e-06	-1.07202e-07	-1.24102e-09	-3.61058e-08	-1.08725e-09	-4.09653e-12	-5.86935e-15	-0.000188801
	0.4	#NUM!	0.0062	0.01705	0.03038	0	0.01	2	1000	140	16500	2350	4750	8.51138e-06	2.51189e-11	0.850414	0.119058	4.14461e-05	5.90293e-06	1.19315e-05	#NUM!	#NUM!	#NUM!	0.00248	#NUM!	#NUM!	#NUM!	#NUM!	#NUM!	#NUM!	#NUM!	97.0155	199.491	-164.998	-0.850624	0.0144996	169.641	0.000850414	2.51189e-09	0.126268	0.00122095	-6.27254e-07	-1.07217e-07	-1.24102e-09	-1.14684e-08	-3.50771e-10	-1.72438e-12	-3.30151e-15	-0.000161473
	0.5	#NUM!	0.0062	0.01705	0.03038	0	0.01	2	1000	140	16500	2350	4750	8.51138e-06	2.51189e-11	0.850414	0.119058	4.14461e-05	5.90293e-06	1.19315e-05	#NUM!	#NUM!	#NUM!	0.0031	#NUM!	#NUM!	#NUM!	#NUM!	#NUM!	#NUM!	#NUM!	77.6124	159.593	-131.999	-0.850574	0.0144996	135.713	0.000850414	2.51189e-09	0.0808113	0.0009767	1.42865e-07	-1.07225e-07	-1.24102e-09	-4.71523e-09	-1.46467e-10	-8.80946e-13	-2.11296e-15	-0.000134798
	0.6	#NUM!	0.0062	0.01705	0.03038	0	0.01	2	1000	140	16500	2350	4750	8.51138e-06	2.51189e-11	0.850414	0.119058	4.14461e-05	5.90293e-06	1.19315e-05	#NUM!	#NUM!	#NUM!	0.00372	#NUM!	#NUM!	#NUM!	#NUM!	#NUM!	#NUM!	#NUM!	64.677	132.994	-109.999	-0.850541	0.0144996	113.094	0.000850414	2.51189e-09	0.0561189	0.000813882	6.56277e-07	-1.07231e-07	-1.24102e-09	-2.28243e-09	-7.19914e-11	-5.08693e-13	-1.46734e-15	-0.00010875
	0.7	#NUM!	0.0062	0.01705	0.03038	0	0.01	2	1000	140	16500	2350	4750	8.51138e-06	2.51189e-11	0.850414	0.119058	4.14461e-05	5.90293e-06	1.19315e-05	#NUM!	#NUM!	#NUM!	0.00434	#NUM!	#NUM!	#NUM!	#NUM!	#NUM!	#NUM!	#NUM!	55.4374	113.995	-94.2848	-0.850517	0.0144996	96.938	0.000850414	2.51189e-09	0.0412302	0.000697592	1.023e-06	-1.07235e-07	-1.24102e-09	-1.23656e-09	-3.95976e-11	-3.19644e-13	-1.07804e-15	-8.33174e-05
	0.8	#NUM!	0.0062	0.01705	0.03038	0	0.01	2	1000	140	16500	2350	4750	8.51138e-06	2.51189e-11	0.850414	0.119058	4.14461e-05	5.90293e-06	1.19315e-05	#NUM!	#NUM!	#NUM!	0.00496	#NUM!	#NUM!	#NUM!	#NUM!	#NUM!	#NUM!	#NUM!	48.5077	99.7453	-82.4992	-0.850499	0.0144996	84.8207	0.000850414	2.51189e-09	0.0315669	0.00061038	1.29804e-06	-1.07238e-07	-1.24102e-09	-7.27512e-10	-2.36478e-11	-2.1367e-13	-8.25377e-16	-5.84925e-05
	0.9	#NUM!	0.0062	0.01705	0.03038	0	0.01	2	1000	140	16500	2350	4750	8.51138e-06	2.51189e-11	0.850414	0.119058	4.14461e-05	5.90293e-06	1.19315e-05	#NUM!	#NUM!	#NUM!	0.00558	#NUM!	#NUM!	#NUM!	#NUM!	#NUM!	#NUM!	#NUM!	43.118	88.6625	-73.3326	-0.850485	0.0144996	75.3962	0.000850414	2.51189e-09	0.0249417	0.00054255	1.51196e-06	-1.07241e-07	-1.24102e-09	-4.55842e-10	-1.50378e-11	-1.4974e-13	-6.5215e-16	-3.42691e-05
	0.99	#NUM!	0.0062	0.01705	0.03038	0	0.01	2	1000	140	16500	2350	4750	8.51138e-06	2.51189e-11	0.850414	0.119058	4.14461e-05	5.90293e-06	1.19315e-05	#NUM!	#NUM!	#NUM!	0.006138	#NUM!	#NUM!	#NUM!	#NUM!	#NUM!	#NUM!	#NUM!	39.1982	80.6023	-66.666	-0.850475	0.0144996	68.542	0.000850414	2.51189e-09	0.020613	0.000493221	1.66754e-06	-1.07242e-07	-1.24102e-09	-3.12364e-10	-1.04411e-11	-1.12281e-13	-5.38967e-16	-1.29782e-05
[truncated: 25 more columns]
