# Supplementary material for: Transfer of structural units through imine exchanges, in solution or without solvent: successive transiminations, stimuli (pH)-modulated covalent switches, and mathematical models
Source: Front Chem. 2026 Apr 13;13:1241625. doi: 10.3389/fchem.2025.1241625 (PMC13112204; doi:10.3389/fchem.2025.1241625)
Supplement: Supplementary file 1 [file Supplementaryfile1.zip › Supplementary Material/g-S1-St7-pH3.xlsx]

## Sheet: Feuil1
Influence of the pH										^							^
pH = 3	Step 7
Set S1		general approach			paper -> section 5.3.			Inputs: a, b, c, w, K1 to K5, pH, r
t3 ¹ 0, t2 ¹ 0
discr III < 0
			[A]in	[B]in	[C]in	[H2O]in	[H+]eq	pH													[AB]eq	[AB2]eq	[AC]eq	[AC2]eq	[ABC]eq	[BH+]eq	[CH+]eq	[A]eq	[B]eq	[C]eq	[H2O]eq
	r	eq K1	a	b	c	w	h		K1	K2	K3	K4	K5	K6	K7	K1h	K2h	K3h	K4h	K5h	x	y	z	t	u1	v	s	a-(x+y+z+t+u)	b-(x+2y+u+v)	c-(z+2t+u+s)	w+(x+2y+z+2t+2u)	F	G	H	I	J	K	L	M	a	b	g	d	e	t3	t2	t1	t0	m
	9.4e-10	#NUM!	0.0062	0.01705	0.03038	0	0.001	3	1000	140	16500	2350	4750	8.51138e-06	2.51189e-11	8.43955	1.18154	0.000414461	5.90293e-05	0.000119315	#NUM!	#NUM!	#NUM!	5.828e-12	#NUM!	#NUM!	#NUM!	#NUM!	#NUM!	#NUM!	#NUM!	4.12832e+10	8.48896e+10	-6.96787e+11	-1.06888e+06	0.143894	7.16395e+11	0.00843955	2.51189e-08	2.25182e+19	6.90866e+13	-6.90542e+07	18.1579	-1.22224e-06	8.33118e+41	-7.12523e+35	1.84396e+29	-1.32581e+22	-2.24849e-14
	0.00021	9.0828e-05	0.0062	0.01705	0.03038	0	0.001	3	1000	140	16500	2350	4750	8.51138e-06	2.51189e-11	8.43955	1.18154	0.000414461	5.90293e-05	0.000119315	-0.00536683	0.0114035	5.68561e-05	1.302e-06	-0.000248415	-0.000140509	0.030569	0.000353612	-1.19593e-06	7.67857e-10	0.0170028	184791	379982	-3.11895e+06	-13.2236	0.143894	3.20672e+06	0.00843955	2.51189e-08	4.5118e+08	3673.93	-7.22162	-2.43577e-05	-1.22224e-06	8.2652e+12	-4.07515e+12	-1.65257e+07	-16.7652	-0.0810344
	0.1	#NUM!	0.0062	0.01705	0.03038	0	0.001	3	1000	140	16500	2350	4750	8.51138e-06	2.51189e-11	8.43955	1.18154	0.000414461	5.90293e-05	0.000119315	#NUM!	#NUM!	#NUM!	0.00062	#NUM!	#NUM!	#NUM!	#NUM!	#NUM!	#NUM!	#NUM!	388.062	797.963	-6549.8	-8.44919	0.143894	6734.11	0.00843955	2.51189e-08	1989.71	4.81448	-0.0119947	-0.000105466	-1.22224e-06	-2769.05	-80.8636	-0.106179	-5.0462e-05	-0.000245921
	0.2	#NUM!	0.0062	0.01705	0.03038	0	0.001	3	1000	140	16500	2350	4750	8.51138e-06	2.51189e-11	8.43955	1.18154	0.000414461	5.90293e-05	0.000119315	#NUM!	#NUM!	#NUM!	0.00124	#NUM!	#NUM!	#NUM!	#NUM!	#NUM!	#NUM!	#NUM!	194.031	398.981	-3274.9	-8.44416	0.143894	3367.06	0.00843955	2.51189e-08	497.426	2.40572	-0.00441006	-0.000105551	-1.22224e-06	-173.902	-5.15558	-0.0132379	-1.26155e-05	-0.000216849
	0.3	#NUM!	0.0062	0.01705	0.03038	0	0.001	3	1000	140	16500	2350	4750	8.51138e-06	2.51189e-11	8.43955	1.18154	0.000414461	5.90293e-05	0.000119315	#NUM!	#NUM!	#NUM!	0.00186	#NUM!	#NUM!	#NUM!	#NUM!	#NUM!	#NUM!	#NUM!	129.354	265.988	-2183.27	-8.44249	0.143894	2244.7	0.00843955	2.51189e-08	221.078	1.60347	-0.00188186	-0.000105579	-1.22224e-06	-34.491	-1.03863	-0.00391335	-5.60688e-06	-0.000188803
	0.4	#NUM!	0.0062	0.01705	0.03038	0	0.001	3	1000	140	16500	2350	4750	8.51138e-06	2.51189e-11	8.43955	1.18154	0.000414461	5.90293e-05	0.000119315	#NUM!	#NUM!	#NUM!	0.00248	#NUM!	#NUM!	#NUM!	#NUM!	#NUM!	#NUM!	#NUM!	97.0155	199.491	-1637.45	-8.44165	0.143894	1683.53	0.00843955	2.51189e-08	124.357	1.20248	-0.000617755	-0.000105594	-1.22224e-06	-10.9555	-0.335085	-0.00164728	-3.15387e-06	-0.000161475
	0.5	#NUM!	0.0062	0.01705	0.03038	0	0.001	3	1000	140	16500	2350	4750	8.51138e-06	2.51189e-11	8.43955	1.18154	0.000414461	5.90293e-05	0.000119315	#NUM!	#NUM!	#NUM!	0.0031	#NUM!	#NUM!	#NUM!	#NUM!	#NUM!	#NUM!	#NUM!	77.6124	159.593	-1309.96	-8.44115	0.143894	1346.82	0.00843955	2.51189e-08	79.5882	0.96192	0.000140707	-0.000105602	-1.22224e-06	-4.50435	-0.139917	-0.000841553	-2.01848e-06	-0.000134799
	0.6	#NUM!	0.0062	0.01705	0.03038	0	0.001	3	1000	140	16500	2350	4750	8.51138e-06	2.51189e-11	8.43955	1.18154	0.000414461	5.90293e-05	0.000119315	#NUM!	#NUM!	#NUM!	0.00372	#NUM!	#NUM!	#NUM!	#NUM!	#NUM!	#NUM!	#NUM!	64.677	132.994	-1091.63	-8.44081	0.143894	1122.35	0.00843955	2.51189e-08	55.2696	0.801566	0.000646348	-0.000105608	-1.22224e-06	-2.18036	-0.068772	-0.000485945	-1.40172e-06	-0.000108751
	0.7	#NUM!	0.0062	0.01705	0.03038	0	0.001	3	1000	140	16500	2350	4750	8.51138e-06	2.51189e-11	8.43955	1.18154	0.000414461	5.90293e-05	0.000119315	#NUM!	#NUM!	#NUM!	0.00434	#NUM!	#NUM!	#NUM!	#NUM!	#NUM!	#NUM!	#NUM!	55.4374	113.995	-935.686	-8.44057	0.143894	962.016	0.00843955	2.51189e-08	40.6062	0.687036	0.00100752	-0.000105612	-1.22224e-06	-1.18126	-0.0378269	-0.000305351	-1.02983e-06	-8.33182e-05
	0.8	#NUM!	0.0062	0.01705	0.03038	0	0.001	3	1000	140	16500	2350	4750	8.51138e-06	2.51189e-11	8.43955	1.18154	0.000414461	5.90293e-05	0.000119315	#NUM!	#NUM!	#NUM!	0.00496	#NUM!	#NUM!	#NUM!	#NUM!	#NUM!	#NUM!	#NUM!	48.5077	99.7453	-818.725	-8.44039	0.143894	841.764	0.00843955	2.51189e-08	31.0892	0.601143	0.0012784	-0.000105615	-1.22224e-06	-0.694977	-0.0225903	-0.000204115	-7.88467e-07	-5.84931e-05
	0.9	#NUM!	0.0062	0.01705	0.03038	0	0.001	3	1000	140	16500	2350	4750	8.51138e-06	2.51189e-11	8.43955	1.18154	0.000414461	5.90293e-05	0.000119315	#NUM!	#NUM!	#NUM!	0.00558	#NUM!	#NUM!	#NUM!	#NUM!	#NUM!	#NUM!	#NUM!	43.118	88.6625	-727.756	-8.44025	0.143894	748.235	0.00843955	2.51189e-08	24.5643	0.53434	0.00148908	-0.000105617	-1.22224e-06	-0.435456	-0.0143653	-0.000143044	-6.22987e-07	-3.42696e-05
	0.99	#NUM!	0.0062	0.01705	0.03038	0	0.001	3	1000	140	16500	2350	4750	8.51138e-06	2.51189e-11	8.43955	1.18154	0.000414461	5.90293e-05	0.000119315	#NUM!	#NUM!	#NUM!	0.006138	#NUM!	#NUM!	#NUM!	#NUM!	#NUM!	#NUM!	#NUM!	39.1982	80.6023	-661.596	-8.44015	0.143894	680.213	0.00843955	2.51189e-08	20.3011	0.485757	0.00164231	-0.000105619	-1.22224e-06	-0.298395	-0.00997418	-0.00010726	-5.14865e-07	-1.29787e-05
	r	eq K1	a	b	c	w	h		K1	K2	K3	K4	K5	K6	K7	K1h	K2h	K3h	K4h	K5h	x	y	z	t	u2	v	s	a-(x+y+z+t+u)	b-(x+2y+u+v)	c-(z+2t+u+s)	w+(x+2y+z+2t+2u)	F	G	H	I	J	K	L	M	a	b	g	d	e	t3	t2	t1	t0	m
	9.31411e-10	#NUM!	0.0062	0.01705	0.03038	0	0.001	3	1000	140	16500	2350	4750	8.51138e-06	2.51189e-11	8.43955	1.18154	0.000414461	5.90293e-05	0.000119315	#NUM!	#NUM!	#NUM!	5.77475e-12	#NUM!	#NUM!	#NUM!	#NUM!	#NUM!	#NUM!	#NUM!	4.16638e+10	8.56724e+10	-7.03213e+11	-1.07874e+06	0.143894	7.23001e+11	0.00843955	2.51189e-08	2.29354e+19	7.03666e+13	-7.03186e+07	18.3253	-1.22224e-06	8.79479e+41	-7.52951e+35	1.93176e+29	-1.37539e+22	-2.46734e-14
	9.315e-10	#NUM!	0.0062	0.01705	0.03038	0	0.001	3	1000	140	16500	2350	4750	8.51138e-06	2.51189e-11	8.43955	1.18154	0.000414461	5.90293e-05	0.000119315	#NUM!	#NUM!	#NUM!	5.7753e-12	#NUM!	#NUM!	#NUM!	#NUM!	#NUM!	#NUM!	#NUM!	4.16599e+10	8.56643e+10	-7.03146e+11	-1.07864e+06	0.143894	7.22932e+11	0.00843955	2.51189e-08	2.2931e+19	7.03532e+13	-7.03054e+07	18.3236	-1.22224e-06	8.78985e+41	-7.5252e+35	1.93083e+29	-1.37487e+22	-2.46508e-14
	1e-09	0.00028794	0.0062	0.01705	0.03038	0	0.001	3	1000	140	16500	2350	4750	8.51138e-06	2.51189e-11	8.43955	1.18154	0.000414461	5.90293e-05	0.000119315	0.00301655	0.000469477	3.43693e-07	6.2e-12	1.09991e-07	0.0129839	0.0303795	0.00271352	0.000110511	7.631e-10	0.00395606	3.88062e+10	7.97963e+10	-6.5498e+11	-1.00475e+06	0.143894	6.73411e+11	0.00843955	2.51189e-08	1.98971e+19	6.1045e+13	-6.11073e+07	17.0684	-1.22224e-06	5.78429e+41	-4.91185e+35	1.3474e+29	-1.03513e+22	-7.42338e-15
	1e-08	2.40536e-05	0.0062	0.01705	0.03038	0	0.001	3	1000	140	16500	2350	4750	8.51138e-06	2.51189e-11	8.43955	1.18154	0.000414461	5.90293e-05	0.000119315	0.00324964	0.00230868	5.27985e-07	6.2e-11	7.71314e-07	0.00910473	0.0303787	0.000640377	7.74938e-05	7.63078e-10	0.00786907	3.88062e+09	7.97963e+09	-6.5498e+10	-100483	0.143894	6.73411e+10	0.00843955	2.51189e-08	1.98971e+17	6.10493e+11	-747596	1.70675	-1.22224e-06	1.13132e+36	-1.08301e+30	4.63897e+23	-1.03513e+18	1.04577e-13
u2	1.66346e-08	-7.01018e-14	0.0062	0.01705	0.03038	0	0.001	3	1000	140	16500	2350	4750	8.51138e-06	2.51189e-11	8.43955	1.18154	0.000414461	5.90293e-05	0.000119315	0.00279743	0.0030406	5.10803e-07	1.03134e-10	1.14165e-06	0.00810128	0.0303783	0.00036032	6.89531e-05	7.6307e-10	0.00888142	2.33286e+09	4.79701e+09	-3.93746e+10	-60409.2	0.143894	4.04826e+10	0.00843955	2.51189e-08	7.1906e+16	2.20638e+11	-306545	1.02598	-1.22224e-06	7.26329e+34	-1.10509e+29	-1.47218e+22	-1.35191e+17	-9.74311e-13
	2e-08	-5.43059e-06	0.0062	0.01705	0.03038	0	0.001	3	1000	140	16500	2350	4750	8.51138e-06	2.51189e-11	8.43955	1.18154	0.000414461	5.90293e-05	0.000119315	0.00258557	0.00333171	4.94544e-07	1.24e-10	1.31038e-06	0.00773387	0.0303782	0.000280913	6.58259e-05	7.63066e-10	0.00925211	1.94031e+09	3.98981e+09	-3.2749e+10	-50245.5	0.143894	3.36706e+10	0.00843955	2.51189e-08	4.97426e+16	1.52635e+11	-224822	0.85332	-1.22224e-06	2.7275e+34	-5.07246e+28	-1.61866e+22	-6.46954e+16	-1.74634e-12
	1e-07	-9.04037e-07	0.0062	0.01705	0.03038	0	0.001	3	1000	140	16500	2350	4750	8.51138e-06	2.51189e-11	8.43955	1.18154	0.000414461	5.90293e-05	0.000119315	7.37467e-05	0.00612213	2.3268e-08	6.2e-10	3.97192e-06	0.00468811	0.030376	1.24368e-07	3.99023e-05	7.63011e-10	0.012326	3.88062e+08	7.97963e+08	-6.5498e+09	-10055.9	0.143894	6.73411e+09	0.00843955	2.51189e-08	1989705933808308	6.10926e+09	-21128.3	0.170579	-1.22224e-06	6.65782e+30	-7.76144e+25	-8.38058e+19	-1.03513e+14	-5.78876e-11
	1.04445e-07	-9.85278e-14	0.0062	0.01705	0.03038	0	0.001	3	1000	140	16500	2350	4750	8.51138e-06	2.51189e-11	8.43955	1.18154	0.000414461	5.90293e-05	0.000119315	7.94581e-12	0.00619592	2.54682e-15	6.47561e-10	4.08364e-06	0.00461481	0.0303759	0	3.92784e-05	7.63008e-10	0.0124	3.71545e+08	7.64e+08	-6.27103e+09	-9628.22	0.143894	6.4475e+09	0.00843955	2.51189e-08	1.82394e+15	5.60048e+09	-19986.2	0.163315	-1.22224e-06	5.33875e+30	-6.52619e+25	-7.09443e+19	-8.69834e+13	-6.30987e-11
	2e-07	1.4958e-05	0.0062	0.01705	0.03038	0	0.001	3	1000	140	16500	2350	4750	8.51138e-06	2.51189e-11	8.43955	1.18154	0.000414461	5.90293e-05	0.000119315	-0.00106442	0.00723683	-4.3684e-07	1.24e-09	6.10715e-06	0.00360398	0.0303743	2.19183e-05	3.06748e-05	7.62969e-10	0.013421	1.94031e+08	3.98981e+08	-3.2749e+09	-5032.15	0.143894	3.36706e+09	0.00843955	2.51189e-08	497426483452077	1.52852e+09	-9074.37	0.0852369	-1.22224e-06	1.99893e+29	-4.89417e+24	-5.69624e+18	-6.46955e+12	-2.28319e-10
	1e-06	4.99988e-05	0.0062	0.01705	0.03038	0	0.001	3	1000	140	16500	2350	4750	8.51138e-06	2.51189e-11	8.43955	1.18154	0.000414461	5.90293e-05	0.000119315	-0.00313047	0.009168	-2.55235e-06	6.2e-09	1.53705e-05	0.00181367	0.0303672	0.000149649	1.54368e-05	7.62789e-10	0.0152337	3.88062e+07	7.97963e+07	-6.5498e+08	-1013.18	0.143894	6.73411e+08	0.00843955	2.51189e-08	1.98971e+13	6.15253e+07	-1576.51	0.0169629	-1.22224e-06	6.16764e+25	-7.90424e+21	-9777250225240094	-1.03518e+10	-5.63322e-09
	1e-05	7.78158e-05	0.0062	0.01705	0.03038	0	0.001	3	1000	140	16500	2350	4750	8.51138e-06	2.51189e-11	8.43955	1.18154	0.000414461	5.90293e-05	0.000119315	-0.00463335	0.0105063	-1.11593e-05	6.2e-08	5.20326e-05	0.000613399	0.030339	0.000286066	5.22087e-06	7.62081e-10	0.0164724	3.88062e+06	7.97963e+06	-6.5498e+07	-108.913	0.143894	6.73411e+07	0.00843955	2.51189e-08	1.98971e+11	658528	-152.285	0.00160121	-1.22224e-06	5.87228e+20	-7.92303e+17	-1.08641e+12	-1.04017e+06	-6.08654e-07
	0.0001	8.96433e-05	0.0062	0.01705	0.03038	0	0.001	3	1000	140	16500	2350	4750	8.51138e-06	2.51189e-11	8.43955	1.18154	0.000414461	5.90293e-05	0.000119315	-0.00524427	0.0109635	-3.91002e-05	6.2e-07	0.000168083	0.000197566	0.0302498	0.000351196	1.68156e-06	7.5984e-10	0.016981	388062	797963	-6.5498e+06	-18.4866	0.143894	6.73411e+06	0.00843955	2.51189e-08	1.98971e+09	10912.8	-15.172	6.50488e-05	-1.22224e-06	3379226774163320	-7.9251e+13	-2.04448e+08	-153.975	-0.000183399
	0.001	#NUM!	0.0062	0.01705	0.03038	0	0.001	3	1000	140	16500	2350	4750	8.51138e-06	2.51189e-11	8.43955	1.18154	0.000414461	5.90293e-05	0.000119315	#NUM!	#NUM!	#NUM!	6.2e-06	#NUM!	#NUM!	#NUM!	#NUM!	#NUM!	#NUM!	#NUM!	38806.2	79796.3	-654980	-9.44388	0.143894	673411	0.00843955	2.51189e-08	1.98971e+07	541.882	-1.51381	-8.85678e-05	-1.22224e-06	-2.15061e+11	-7.92673e+09	-116121	-0.514971	-0.000452298
	0.01	#NUM!	0.0062	0.01705	0.03038	0	0.001	3	1000	140	16500	2350	4750	8.51138e-06	2.51189e-11	8.43955	1.18154	0.000414461	5.90293e-05	0.000119315	#NUM!	#NUM!	#NUM!	6.2e-05	#NUM!	#NUM!	#NUM!	#NUM!	#NUM!	#NUM!	#NUM!	3880.62	7979.63	-65498	-8.53961	0.143894	67341.1	0.00843955	2.51189e-08	198971	48.6942	-0.148518	-0.00010393	-1.22224e-06	-2.70447e+07	-794121	-107.266	-0.00504723	-0.000283434
	0.02	#NUM!	0.0062	0.01705	0.03038	0	0.001	3	1000	140	16500	2350	4750	8.51138e-06	2.51189e-11	8.43955	1.18154	0.000414461	5.90293e-05	0.000119315	#NUM!	#NUM!	#NUM!	0.000124	#NUM!	#NUM!	#NUM!	#NUM!	#NUM!	#NUM!	#NUM!	1940.31	3989.81	-32749	-8.48938	0.143894	33670.6	0.00843955	2.51189e-08	49742.6	24.1945	-0.0726718	-0.000104783	-1.22224e-06	-1.71014e+06	-49733	-13.3441	-0.00126161	-0.000274104
	0.1	#NUM!	0.0062	0.01705	0.03038	0	0.001	3	1000	140	16500	2350	4750	8.51138e-06	2.51189e-11	8.43955	1.18154	0.000414461	5.90293e-05	0.000119315	#NUM!	#NUM!	#NUM!	0.00062	#NUM!	#NUM!	#NUM!	#NUM!	#NUM!	#NUM!	#NUM!	388.062	797.963	-6549.8	-8.44919	0.143894	6734.11	0.00843955	2.51189e-08	1989.71	4.81448	-0.0119947	-0.000105466	-1.22224e-06	-2769.05	-80.8636	-0.106179	-5.0462e-05	-0.000245921
	0.2	#NUM!	0.0062	0.01705	0.03038	0	0.001	3	1000	140	16500	2350	4750	8.51138e-06	2.51189e-11	8.43955	1.18154	0.000414461	5.90293e-05	0.000119315	#NUM!	#NUM!	#NUM!	0.00124	#NUM!	#NUM!	#NUM!	#NUM!	#NUM!	#NUM!	#NUM!	194.031	398.981	-3274.9	-8.44416	0.143894	3367.06	0.00843955	2.51189e-08	497.426	2.40572	-0.00441006	-0.000105551	-1.22224e-06	-173.902	-5.15558	-0.0132379	-1.26155e-05	-0.000216849
	0.3	#NUM!	0.0062	0.01705	0.03038	0	0.001	3	1000	140	16500	2350	4750	8.51138e-06	2.51189e-11	8.43955	1.18154	0.000414461	5.90293e-05	0.000119315	#NUM!	#NUM!	#NUM!	0.00186	#NUM!	#NUM!	#NUM!	#NUM!	#NUM!	#NUM!	#NUM!	129.354	265.988	-2183.27	-8.44249	0.143894	2244.7	0.00843955	2.51189e-08	221.078	1.60347	-0.00188186	-0.000105579	-1.22224e-06	-34.491	-1.03863	-0.00391335	-5.60688e-06	-0.000188803
	0.4	#NUM!	0.0062	0.01705	0.03038	0	0.001	3	1000	140	16500	2350	4750	8.51138e-06	2.51189e-11	8.43955	1.18154	0.000414461	5.90293e-05	0.000119315	#NUM!	#NUM!	#NUM!	0.00248	#NUM!	#NUM!	#NUM!	#NUM!	#NUM!	#NUM!	#NUM!	97.0155	199.491	-1637.45	-8.44165	0.143894	1683.53	0.00843955	2.51189e-08	124.357	1.20248	-0.000617755	-0.000105594	-1.22224e-06	-10.9555	-0.335085	-0.00164728	-3.15387e-06	-0.000161475
	0.5	#NUM!	0.0062	0.01705	0.03038	0	0.001	3	1000	140	16500	2350	4750	8.51138e-06	2.51189e-11	8.43955	1.18154	0.000414461	5.90293e-05	0.000119315	#NUM!	#NUM!	#NUM!	0.0031	#NUM!	#NUM!	#NUM!	#NUM!	#NUM!	#NUM!	#NUM!	77.6124	159.593	-1309.96	-8.44115	0.143894	1346.82	0.00843955	2.51189e-08	79.5882	0.96192	0.000140707	-0.000105602	-1.22224e-06	-4.50435	-0.139917	-0.000841553	-2.01848e-06	-0.000134799
	0.6	#NUM!	0.0062	0.01705	0.03038	0	0.001	3	1000	140	16500	2350	4750	8.51138e-06	2.51189e-11	8.43955	1.18154	0.000414461	5.90293e-05	0.000119315	#NUM!	#NUM!	#NUM!	0.00372	#NUM!	#NUM!	#NUM!	#NUM!	#NUM!	#NUM!	#NUM!	64.677	132.994	-1091.63	-8.44081	0.143894	1122.35	0.00843955	2.51189e-08	55.2696	0.801566	0.000646348	-0.000105608	-1.22224e-06	-2.18036	-0.068772	-0.000485945	-1.40172e-06	-0.000108751
	0.7	#NUM!	0.0062	0.01705	0.03038	0	0.001	3	1000	140	16500	2350	4750	8.51138e-06	2.51189e-11	8.43955	1.18154	0.000414461	5.90293e-05	0.000119315	#NUM!	#NUM!	#NUM!	0.00434	#NUM!	#NUM!	#NUM!	#NUM!	#NUM!	#NUM!	#NUM!	55.4374	113.995	-935.686	-8.44057	0.143894	962.016	0.00843955	2.51189e-08	40.6062	0.687036	0.00100752	-0.000105612	-1.22224e-06	-1.18126	-0.0378269	-0.000305351	-1.02983e-06	-8.33182e-05
	0.8	#NUM!	0.0062	0.01705	0.03038	0	0.001	3	1000	140	16500	2350	4750	8.51138e-06	2.51189e-11	8.43955	1.18154	0.000414461	5.90293e-05	0.000119315	#NUM!	#NUM!	#NUM!	0.00496	#NUM!	#NUM!	#NUM!	#NUM!	#NUM!	#NUM!	#NUM!	48.5077	99.7453	-818.725	-8.44039	0.143894	841.764	0.00843955	2.51189e-08	31.0892	0.601143	0.0012784	-0.000105615	-1.22224e-06	-0.694977	-0.0225903	-0.000204115	-7.88467e-07	-5.84931e-05
	0.9	#NUM!	0.0062	0.01705	0.03038	0	0.001	3	1000	140	16500	2350	4750	8.51138e-06	2.51189e-11	8.43955	1.18154	0.000414461	5.90293e-05	0.000119315	#NUM!	#NUM!	#NUM!	0.00558	#NUM!	#NUM!	#NUM!	#NUM!	#NUM!	#NUM!	#NUM!	43.118	88.6625	-727.756	-8.44025	0.143894	748.235	0.00843955	2.51189e-08	24.5643	0.53434	0.00148908	-0.000105617	-1.22224e-06	-0.435456	-0.0143653	-0.000143044	-6.22987e-07	-3.42696e-05
	0.99	#NUM!	0.0062	0.01705	0.03038	0	0.001	3	1000	140	16500	2350	4750	8.51138e-06	2.51189e-11	8.43955	1.18154	0.000414461	5.90293e-05	0.000119315	#NUM!	#NUM!	#NUM!	0.006138	#NUM!	#NUM!	#NUM!	#NUM!	#NUM!	#NUM!	#NUM!	39.1982	80.6023	-661.596	-8.44015	0.143894	680.213	0.00843955	2.51189e-08	20.3011	0.485757	0.00164231	-0.000105619	-1.22224e-06	-0.298395	-0.00997418	-0.00010726	-5.14865e-07	-1.29787e-05
	r	eq K1	a	b	c	w	h		K1	K2	K3	K4	K5	K6	K7	K1h	K2h	K3h	K4h	K5h	x	y	z	t	u3	v	s	a-(x+y+z+t+u)	b-(x+2y+u+v)	c-(z+2t+u+s)	w+(x+2y+z+2t+2u)	F	G	H	I	J	K	L	M	a	b	g	d	e	t3	t2	t1	t0	m
	1e-09	#NUM!	0.0062	0.01705	0.03038	0	0.001	3	1000	140	16500	2350	4750	8.51138e-06	2.51189e-11	8.43955	1.18154	0.000414461	5.90293e-05	0.000119315	#NUM!	#NUM!	#NUM!	6.2e-12	#NUM!	#NUM!	#NUM!	#NUM!	#NUM!	#NUM!	#NUM!	3.88062e+10	7.97963e+10	-6.5498e+11	-1.00475e+06	0.143894	6.73411e+11	0.00843955	2.51189e-08	1.98971e+19	6.1045e+13	-6.11073e+07	17.0684	-1.22224e-06	5.78429e+41	-4.91185e+35	1.3474e+29	-1.03513e+22	-7.42338e-15
	0.1	1.0283e-05	0.0062	0.01705	0.03038	0	0.001	3	1000	140	16500	2350	4750	8.51138e-06	2.51189e-11	8.43955	1.18154	0.000414461	5.90293e-05	0.000119315	-0.000791312	0.0116658	0.000180867	0.00062	-0.00548285	-7.33772e-06	0.034442	7.51466e-06	-6.24541e-08	8.65144e-10	0.0129954	388.062	797.963	-6549.8	-8.44919	0.143894	6734.11	0.00843955	2.51189e-08	1989.71	4.81448	-0.0119947	-0.000105466	-1.22224e-06	-2769.05	-80.8636	-0.106179	-5.0462e-05	-0.000245921
	0.13	4.08978e-07	0.0062	0.01705	0.03038	0	0.001	3	1000	140	16500	2350	4750	8.51138e-06	2.51189e-11	8.43955	1.18154	0.000414461	5.90293e-05	0.000119315	-3.29176e-05	0.0116712	8.57651e-06	0.000806	-0.00625286	-6.54368e-06	0.0350123	1.29978e-08	-5.56958e-08	8.79469e-10	0.0124243	298.509	613.817	-5038.31	-8.44687	0.143894	5180.09	0.00843955	2.51189e-08	1177.34	3.70236	-0.00849409	-0.000105505	-1.22224e-06	-971.1	-28.4829	-0.0482879	-2.98592e-05	-0.000237035
	0.131	1.07989e-07	0.0062	0.01705	0.03038	0	0.001	3	1000	140	16500	2350	4750	8.51138e-06	2.51189e-11	8.43955	1.18154	0.000414461	5.90293e-05	0.000119315	-8.70428e-06	0.0116711	2.27657e-06	0.0008122	-0.00627683	-6.52195e-06	0.0350302	9.08832e-10	-5.55108e-08	8.79918e-10	0.0124064	296.23	609.132	-4999.85	-8.44681	0.143894	5140.54	0.00843955	2.51189e-08	1159.43	3.67407	-0.00840502	-0.000105506	-1.22224e-06	-941.833	-27.6286	-0.0471892	-2.9405e-05	-0.000236742
	0.131357	9.78442e-10	0.0062	0.01705	0.03038	0	0.001	3	1000	140	16500	2350	4750	8.51138e-06	2.51189e-11	8.43955	1.18154	0.000414461	5.90293e-05	0.000119315	-7.89063e-08	0.011671	2.06658e-08	0.000814412	-0.00628536	-6.51425e-06	0.0350365	7.46859e-14	-5.54453e-08	8.80077e-10	0.0124001	295.426	607.477	-4986.27	-8.44679	0.143894	5126.58	0.00843955	2.51189e-08	1153.14	3.66408	-0.00837356	-0.000105506	-1.22224e-06	-931.658	-27.3315	-0.0468052	-2.92455e-05	-0.000236637
	0.132	-1.91401e-07	0.0062	0.01705	0.03038	0	0.001	3	1000	140	16500	2350	4750	8.51138e-06	2.51189e-11	8.43955	1.18154	0.000414461	5.90293e-05	0.000119315	1.54498e-05	0.0116709	-4.05625e-06	0.0008184	-0.0063007	-6.50046e-06	0.035048	2.8633e-09	-5.53279e-08	8.80365e-10	0.0123886	293.986	604.517	-4961.97	-8.44675	0.143894	5101.6	0.00843955	2.51189e-08	1141.93	3.64621	-0.00831729	-0.000105507	-1.22224e-06	-913.661	-26.8062	-0.0461236	-2.89612e-05	-0.000236449
	0.14	-2.53093e-06	0.0062	0.01705	0.03038	0	0.001	3	1000	140	16500	2350	4750	8.51138e-06	2.51189e-11	8.43955	1.18154	0.000414461	5.90293e-05	0.000119315	0.000206634	0.011669	-5.58749e-05	0.000868	-0.0064883	-6.33674e-06	0.0351882	5.12268e-07	-5.39344e-08	8.83887e-10	0.0122482	277.187	569.973	-4678.43	-8.44631	0.143894	4810.08	0.00843955	2.51189e-08	1015.16	3.43767	-0.00766062	-0.000105514	-1.22224e-06	-722.336	-21.2183	-0.0386517	-2.57459e-05	-0.000234112
	0.2	-1.75084e-05	0.0062	0.01705	0.03038	0	0.001	3	1000	140	16500	2350	4750	8.51138e-06	2.51189e-11	8.43955	1.18154	0.000414461	5.90293e-05	0.000119315	0.00155013	0.0116224	-0.000501998	0.00124	-0.0077395	-5.43445e-06	0.0361415	2.89445e-05	-4.62547e-08	9.07833e-10	0.011294	194.031	398.981	-3274.9	-8.44416	0.143894	3367.06	0.00843955	2.51189e-08	497.426	2.40572	-0.00441006	-0.000105551	-1.22224e-06	-173.902	-5.15558	-0.0132379	-1.26155e-05	-0.000216849
	0.3	-3.55583e-05	0.0062	0.01705	0.03038	0	0.001	3	1000	140	16500	2350	4750	8.51138e-06	2.51189e-11	8.43955	1.18154	0.000414461	5.90293e-05	0.000119315	0.00357667	0.0114414	-0.00142978	0.00186	-0.00940479	-4.56733e-06	0.0374946	0.000156534	-3.88743e-08	9.41821e-10	0.00994004	129.354	265.988	-2183.27	-8.44249	0.143894	2244.7	0.00843955	2.51189e-08	221.078	1.60347	-0.00188186	-0.000105579	-1.22224e-06	-34.491	-1.03863	-0.00391335	-5.60688e-06	-0.000188803
	0.4	-4.78116e-05	0.0062	0.01705	0.03038	0	0.001	3	1000	140	16500	2350	4750	8.51138e-06	2.51189e-11	8.43955	1.18154	0.000414461	5.90293e-05	0.000119315	0.00547264	0.0111513	-0.00255878	0.00248	-0.0107212	-4.0305e-06	0.0386999	0.000376008	-3.43051e-08	9.72099e-10	0.00873412	97.0155	199.491	-1637.45	-8.44165	0.143894	1683.53	0.00843955	2.51189e-08	124.357	1.20248	-0.000617755	-0.000105594	-1.22224e-06	-10.9555	-0.335085	-0.00164728	-3.15387e-06	-0.000161475
	0.5	-5.55023e-05	0.0062	0.01705	0.03038	0	0.001	3	1000	140	16500	2350	4750	8.51138e-06	2.51189e-11	8.43955	1.18154	0.000414461	5.90293e-05	0.000119315	0.00731019	0.0107586	-0.00389049	0.0031	-0.0117737	-3.64564e-06	0.0398442	0.000695392	-3.10294e-08	1.00084e-09	0.00758952	77.6124	159.593	-1309.96	-8.44115	0.143894	1346.82	0.00843955	2.51189e-08	79.5882	0.96192	0.000140707	-0.000105602	-1.22224e-06	-4.50435	-0.139917	-0.000841553	-2.01848e-06	-0.000134799
	0.6	-5.8889e-05	0.0062	0.01705	0.03038	0	0.001	3	1000	140	16500	2350	4750	8.51138e-06	2.51189e-11	8.43955	1.18154	0.000414461	5.90293e-05	0.000119315	0.00912533	0.0102622	-0.00544718	0.00372	-0.0125964	-3.34326e-06	0.0409836	0.00113602	-2.84558e-08	1.02946e-09	0.00644982	64.677	132.994	-1091.63	-8.44081	0.143894	1122.35	0.00843955	2.51189e-08	55.2696	0.801566	0.000646348	-0.000105608	-1.22224e-06	-2.18036	-0.068772	-0.000485945	-1.40172e-06	-0.000108751
	0.7	-5.76312e-05	0.0062	0.01705	0.03038	0	0.001	3	1000	140	16500	2350	4750	8.51138e-06	2.51189e-11	8.43955	1.18154	0.000414461	5.90293e-05	0.000119315	0.0109346	0.00965921	-0.00726687	0.00434	-0.0131999	-3.08964e-06	0.0421667	0.00173296	-2.62971e-08	1.05918e-09	0.00526638	55.4374	113.995	-935.686	-8.44057	0.143894	962.016	0.00843955	2.51189e-08	40.6062	0.687036	0.00100752	-0.000105612	-1.22224e-06	-1.18126	-0.0378269	-0.000305351	-1.02983e-06	-8.33182e-05
	0.8	-5.08697e-05	0.0062	0.01705	0.03038	0	0.001	3	1000	140	16500	2350	4750	8.51138e-06	2.51189e-11	8.43955	1.18154	0.000414461	5.90293e-05	0.000119315	0.0127363	0.00894991	-0.00940042	0.00496	-0.0135833	-2.8662e-06	0.0434437	0.00253745	-2.43954e-08	1.09126e-09	0.00398921	48.5077	99.7453	-818.725	-8.44039	0.143894	841.764	0.00843955	2.51189e-08	31.0892	0.601143	0.0012784	-0.000105615	-1.22224e-06	-0.694977	-0.0225903	-0.000204115	-7.88467e-07	-5.84931e-05
	0.9	-3.72863e-05	0.0062	0.01705	0.03038	0	0.001	3	1000	140	16500	2350	4750	8.51138e-06	2.51189e-11	8.43955	1.18154	0.000414461	5.90293e-05	0.000119315	0.0145056	0.008146	-0.0119029	0.00558	-0.0137449	-2.66258e-06	0.0448679	0.00361623	-2.26622e-08	1.12703e-09	0.00256482	43.118	88.6625	-727.756	-8.44025	0.143894	748.235	0.00843955	2.51189e-08	24.5643	0.53434	0.00148908	-0.000105617	-1.22224e-06	-0.435456	-0.0143653	-0.000143044	-6.22987e-07	-3.42696e-05
	1	-1.53883e-05	0.0062	0.01705	0.03038	0	0.001	3	1000	140	16500	2350	4750	8.51138e-06	2.51189e-11	8.43955	1.18154	0.000414461	5.90293e-05	0.000119315	0.0161885	0.00728062	-0.0148112	0.0062	-0.0136973	-2.47426e-06	0.0464885	0.00503935	-2.10594e-08	1.16774e-09	0.000944014	38.8062	79.7963	-654.98	-8.44014	0.143894	673.411	0.00843955	2.51189e-08	19.8971	0.480899	0.00165763	-0.000105619	-1.22224e-06	-0.286741	-0.00959856	-0.000104051	-5.04619e-07	-1.06427e-05
	r	eq K1	a	b	c	w	h		K1	K2	K3	K4	K5	K6	K7	K1h	K2h	K3h	K4h	K5h	x	y	z	t	u4	v	s	a-(x+y+z+t+u)	b-(x+2y+u+v)	c-(z+2t+u+s)	w+(x+2y+z+2t+2u)	F	G	H	I	J	K	L	M	a	b	g	d	e	t3	t2	t1	t0	m
	0.00023	9.27373e-05	0.0062	0.01705	0.03038	0	0.001	3	1000	140	16500	2350	4750	8.51138e-06	2.51189e-11	8.43955	1.18154	0.000414461	5.90293e-05	0.000119315	-0.00539415	0.0110285	-6.0813e-05	1.426e-06	0.000255665	0.000130366	0.0301823	0.000369366	1.10959e-06	7.58145e-10	0.0171162	168723	346940	-2.84774e+06	-12.8076	0.143894	2.92788e+06	0.00843955	2.51189e-08	3.76126e+08	3244.56	-6.59327	-3.14254e-05	-1.22224e-06	-3.34734e+12	-2.83212e+12	-1.22446e+07	-13.2381	-0.238613
	0.1	0.000189213	0.0062	0.01705	0.03038	0	0.001	3	1000	140	16500	2350	4750	8.51138e-06	2.51189e-11	8.43955	1.18154	0.000414461	5.90293e-05	0.000119315	-0.00887941	0.0103765	-0.00215192	0.00062	0.00517102	5.24844e-06	0.0261209	0.00106376	4.46715e-08	6.56127e-10	0.0213038	388.062	797.963	-6549.8	-8.44919	0.143894	6734.11	0.00843955	2.51189e-08	1989.71	4.81448	-0.0119947	-0.000105466	-1.22224e-06	-2769.05	-80.8636	-0.106179	-5.0462e-05	-0.000245921
	0.2	0.000234164	0.0062	0.01705	0.03038	0	0.001	3	1000	140	16500	2350	4750	8.51138e-06	2.51189e-11	8.43955	1.18154	0.000414461	5.90293e-05	0.000119315	-0.0101039	0.00998789	-0.00352966	0.00124	0.00717466	3.38095e-06	0.024255	0.00143096	2.87766e-08	6.09258e-10	0.0231716	194.031	398.981	-3274.9	-8.44416	0.143894	3367.06	0.00843955	2.51189e-08	497.426	2.40572	-0.00441006	-0.000105551	-1.22224e-06	-173.902	-5.15558	-0.0132379	-1.26155e-05	-0.000216849
	0.3	0.00027037	0.0062	0.01705	0.03038	0	0.001	3	1000	140	16500	2350	4750	8.51138e-06	2.51189e-11	8.43955	1.18154	0.000414461	5.90293e-05	0.000119315	-0.0109654	0.00968092	-0.00476537	0.00186	0.00865104	2.55187e-06	0.0227743	0.00173886	2.172e-08	5.72065e-10	0.0246531	129.354	265.988	-2183.27	-8.44249	0.143894	2244.7	0.00843955	2.51189e-08	221.078	1.60347	-0.00188186	-0.000105579	-1.22224e-06	-34.491	-1.03863	-0.00391335	-5.60688e-06	-0.000188803
	0.4	0.000302062	0.0062	0.01705	0.03038	0	0.001	3	1000	140	16500	2350	4750	8.51138e-06	2.51189e-11	8.43955	1.18154	0.000414461	5.90293e-05	0.000119315	-0.0116444	0.00941939	-0.00592382	0.00248	0.00985351	2.05703e-06	0.0214903	0.00201528	1.75081e-08	5.39812e-10	0.0259376	97.0155	199.491	-1637.45	-8.44165	0.143894	1683.53	0.00843955	2.51189e-08	124.357	1.20248	-0.000617755	-0.000105594	-1.22224e-06	-10.9555	-0.335085	-0.00164728	-3.15387e-06	-0.000161475
	0.5	0.000330879	0.0062	0.01705	0.03038	0	0.001	3	1000	140	16500	2350	4750	8.51138e-06	2.51189e-11	8.43955	1.18154	0.000414461	5.90293e-05	0.000119315	-0.0122093	0.00918844	-0.00703108	0.0031	0.0108807	1.71909e-06	0.0203304	0.00227126	1.46318e-08	5.10677e-10	0.0270979	77.6124	159.593	-1309.96	-8.44115	0.143894	1346.82	0.00843955	2.51189e-08	79.5882	0.96192	0.000140707	-0.000105602	-1.22224e-06	-4.50435	-0.139917	-0.000841553	-2.01848e-06	-0.000134799
	0.6	0.00035766	0.0062	0.01705	0.03038	0	0.001	3	1000	140	16500	2350	4750	8.51138e-06	2.51189e-11	8.43955	1.18154	0.000414461	5.90293e-05	0.000119315	-0.012695	0.00898011	-0.00810093	0.00372	0.0117833	1.46955e-06	0.0192577	0.00251253	1.25079e-08	4.8373e-10	0.0281709	64.677	132.994	-1091.63	-8.44081	0.143894	1122.35	0.00843955	2.51189e-08	55.2696	0.801566	0.000646348	-0.000105608	-1.22224e-06	-2.18036	-0.068772	-0.000485945	-1.40172e-06	-0.000108751
	0.7	0.000382906	0.0062	0.01705	0.03038	0	0.001	3	1000	140	16500	2350	4750	8.51138e-06	2.51189e-11	8.43955	1.18154	0.000414461	5.90293e-05	0.000119315	-0.0131219	0.00878949	-0.00914177	0.00434	0.0125916	1.27561e-06	0.0182502	0.00274255	1.08572e-08	4.58424e-10	0.0291785	55.4374	113.995	-935.686	-8.44057	0.143894	962.016	0.00843955	2.51189e-08	40.6062	0.687036	0.00100752	-0.000105612	-1.22224e-06	-1.18126	-0.0378269	-0.000305351	-1.02983e-06	-8.33182e-05
	0.8	0.000406942	0.0062	0.01705	0.03038	0	0.001	3	1000	140	16500	2350	4750	8.51138e-06	2.51189e-11	8.43955	1.18154	0.000414461	5.90293e-05	0.000119315	-0.013503	0.00861328	-0.0101592	0.00496	0.0133254	1.1193e-06	0.0172939	0.00296362	9.5268e-09	4.34402e-10	0.030135	48.5077	99.7453	-818.725	-8.44039	0.143894	841.764	0.00843955	2.51189e-08	31.0892	0.601143	0.0012784	-0.000105615	-1.22224e-06	-0.694977	-0.0225903	-0.000204115	-7.88467e-07	-5.84931e-05
	0.9	0.000429994	0.0062	0.01705	0.03038	0	0.001	3	1000	140	16500	2350	4750	8.51138e-06	2.51189e-11	8.43955	1.18154	0.000414461	5.90293e-05	0.000119315	-0.0138475	0.0084491	-0.0111572	0.00558	0.0139983	9.89885e-07	0.0163789	0.00317733	8.42529e-09	4.11419e-10	0.0310501	43.118	88.6625	-727.756	-8.44025	0.143894	748.235	0.00843955	2.51189e-08	24.5643	0.53434	0.00148908	-0.000105617	-1.22224e-06	-0.435456	-0.0143653	-0.000143044	-6.22987e-07	-3.42696e-05
	0.99	0.000450036	0.0062	0.01705	0.03038	0	0.001	3	1000	140	16500	2350	4750	8.51138e-06	2.51189e-11	8.43955	1.18154	0.000414461	5.90293e-05	0.000119315	-0.0141316	0.00831018	-0.0120413	0.006138	0.0145604	8.90652e-07	0.0155849	0.00336436	7.58068e-09	3.91475e-10	0.0318442	39.1982	80.6023	-661.596	-8.44015	0.143894	680.213	0.00843955	2.51189e-08	20.3011	0.485757	0.00164231	-0.000105619	-1.22224e-06	-0.298395	-0.00997418	-0.00010726	-5.14865e-07	-1.29787e-05
t3 ¹ 0, t2 ¹ 0
discr III > 0
			[A]in	[B]in	[C]in	[H2O]in															[AB]eq	[AB2]eq	[AC]eq	[AC2]eq	[ABC]eq			[A]eq	[B]eq	[C]eq	[H2O]eq
	r	eq K1	a	b	c	w	h		K1	K2	K3	K4	K5	K6	K7	K1h	K2h	K3h	K4h	K5h	x	y	z	t	u1	v	s	a-(x+y+z+t+u)	b-(x+2y+u+v)	c-(z+2t+u+s)	w+(x+2y+z+2t+2u)	F	G	H	I	J	K	L	M	a	b	g	d	e	t3	t2	t1	t0	m
	1e-12	-133005	0.0062	0.01705	0.03038	0	0.001	3	1000	140	16500	2350	4750	8.51138e-06	2.51189e-11	8.43955	1.18154	0.000414461	5.90293e-05	0.000119315	-690.427	574.21	2.24932e-06	6.2e-15	-3.84667e-06	-454.111	0.0303816	116.223	-3.86511	7.63151e-10	457.993	3.88062e+13	7.97963e+13	-6.5498e+14	-1.00474e+09	0.143894	6.73411e+14	0.00843955	2.51189e-08	1.98971e+25	6.10445e+19	-5.95919e+13	17068.5	-1.22224e-06	5.17055e+59	-5.04657e+53	1.44546e+44	-1.03513e+34	-3.17261e-13
	1e-10	-13.1721	0.0062	0.01705	0.03038	0	0.001	3	1000	140	16500	2350	4750	8.51138e-06	2.51189e-11	8.43955	1.18154	0.000414461	5.90293e-05	0.000119315	-6.91801	5.76122	2.25005e-06	6.2e-13	-3.85307e-06	-4.54867	0.0303816	1.16299	-0.0387154	7.63151e-10	4.60443	3.88062e+11	7.97963e+11	-6.5498e+12	-1.00474e+07	0.143894	6.73411e+12	0.00843955	2.51189e-08	1.98971e+21	6104451754751878	-5.97421e+09	170.685	-1.22224e-06	5.23137e+47	-5.02616e+41	1.43574e+34	-1.03513e+26	-2.80251e-13
	9e-10	-0.149609	0.0062	0.01705	0.03038	0	0.001	3	1000	140	16500	2350	4750	8.51138e-06	2.51189e-11	8.43955	1.18154	0.000414461	5.90293e-05	0.000119315	-0.78095	0.657239	2.25606e-06	5.58e-12	-3.9042e-06	-0.512115	0.0303816	0.129912	-0.00435881	7.63152e-10	0.533522	4.3118e+10	8.86625e+10	-7.27756e+11	-1.11639e+06	0.143894	7.48235e+11	0.00843955	2.51189e-08	2.45643e+19	7.53641e+13	-7.52539e+07	18.9649	-1.22224e-06	1.07686e+42	-9.25449e+35	2.29845e+29	-1.5777e+22	-3.2748e-14
	9.32e-10	-0.13902	0.0062	0.01705	0.03038	0	0.001	3	1000	140	16500	2350	4750	8.51138e-06	2.51189e-11	8.43955	1.18154	0.000414461	5.90293e-05	0.000119315	-0.754608	0.635331	2.2563e-06	5.7784e-12	-3.90623e-06	-0.494788	0.0303816	0.125479	-0.00421133	7.63153e-10	0.516048	4.16375e+10	8.56183e+10	-7.02768e+11	-1.07806e+06	0.143894	7.22544e+11	0.00843955	2.51189e-08	2.29064e+19	7.02777e+13	-7.02308e+07	18.3137	-1.22224e-06	8.76206e+41	-7.50096e+35	1.92558e+29	-1.37192e+22	-2.45232e-14
	0.1	#NUM!	0.0062	0.01705	0.03038	0	0.001	3	1000	140	16500	2350	4750	8.51138e-06	2.51189e-11	8.43955	1.18154	0.000414461	5.90293e-05	0.000119315	#NUM!	#NUM!	#NUM!	0.00062	#NUM!	#NUM!	#NUM!	#NUM!	#NUM!	#NUM!	#NUM!	388.062	797.963	-6549.8	-8.44919	0.143894	6734.11	0.00843955	2.51189e-08	1989.71	4.81448	-0.0119947	-0.000105466	-1.22224e-06	-2769.05	-80.8636	-0.106179	-5.0462e-05	-0.000245921
	0.2	#NUM!	0.0062	0.01705	0.03038	0	0.001	3	1000	140	16500	2350	4750	8.51138e-06	2.51189e-11	8.43955	1.18154	0.000414461	5.90293e-05	0.000119315	#NUM!	#NUM!	#NUM!	0.00124	#NUM!	#NUM!	#NUM!	#NUM!	#NUM!	#NUM!	#NUM!	194.031	398.981	-3274.9	-8.44416	0.143894	3367.06	0.00843955	2.51189e-08	497.426	2.40572	-0.00441006	-0.000105551	-1.22224e-06	-173.902	-5.15558	-0.0132379	-1.26155e-05	-0.000216849
	0.3	#NUM!	0.0062	0.01705	0.03038	0	0.001	3	1000	140	16500	2350	4750	8.51138e-06	2.51189e-11	8.43955	1.18154	0.000414461	5.90293e-05	0.000119315	#NUM!	#NUM!	#NUM!	0.00186	#NUM!	#NUM!	#NUM!	#NUM!	#NUM!	#NUM!	#NUM!	129.354	265.988	-2183.27	-8.44249	0.143894	2244.7	0.00843955	2.51189e-08	221.078	1.60347	-0.00188186	-0.000105579	-1.22224e-06	-34.491	-1.03863	-0.00391335	-5.60688e-06	-0.000188803
	0.4	#NUM!	0.0062	0.01705	0.03038	0	0.001	3	1000	140	16500	2350	4750	8.51138e-06	2.51189e-11	8.43955	1.18154	0.000414461	5.90293e-05	0.000119315	#NUM!	#NUM!	#NUM!	0.00248	#NUM!	#NUM!	#NUM!	#NUM!	#NUM!	#NUM!	#NUM!	97.0155	199.491	-1637.45	-8.44165	0.143894	1683.53	0.00843955	2.51189e-08	124.357	1.20248	-0.000617755	-0.000105594	-1.22224e-06	-10.9555	-0.335085	-0.00164728	-3.15387e-06	-0.000161475
	0.5	#NUM!	0.0062	0.01705	0.03038	0	0.001	3	1000	140	16500	2350	4750	8.51138e-06	2.51189e-11	8.43955	1.18154	0.000414461	5.90293e-05	0.000119315	#NUM!	#NUM!	#NUM!	0.0031	#NUM!	#NUM!	#NUM!	#NUM!	#NUM!	#NUM!	#NUM!	77.6124	159.593	-1309.96	-8.44115	0.143894	1346.82	0.00843955	2.51189e-08	79.5882	0.96192	0.000140707	-0.000105602	-1.22224e-06	-4.50435	-0.139917	-0.000841553	-2.01848e-06	-0.000134799
	0.6	#NUM!	0.0062	0.01705	0.03038	0	0.001	3	1000	140	16500	2350	4750	8.51138e-06	2.51189e-11	8.43955	1.18154	0.000414461	5.90293e-05	0.000119315	#NUM!	#NUM!	#NUM!	0.00372	#NUM!	#NUM!	#NUM!	#NUM!	#NUM!	#NUM!	#NUM!	64.677	132.994	-1091.63	-8.44081	0.143894	1122.35	0.00843955	2.51189e-08	55.2696	0.801566	0.000646348	-0.000105608	-1.22224e-06	-2.18036	-0.068772	-0.000485945	-1.40172e-06	-0.000108751
	0.7	#NUM!	0.0062	0.01705	0.03038	0	0.001	3	1000	140	16500	2350	4750	8.51138e-06	2.51189e-11	8.43955	1.18154	0.000414461	5.90293e-05	0.000119315	#NUM!	#NUM!	#NUM!	0.00434	#NUM!	#NUM!	#NUM!	#NUM!	#NUM!	#NUM!	#NUM!	55.4374	113.995	-935.686	-8.44057	0.143894	962.016	0.00843955	2.51189e-08	40.6062	0.687036	0.00100752	-0.000105612	-1.22224e-06	-1.18126	-0.0378269	-0.000305351	-1.02983e-06	-8.33182e-05
	0.8	#NUM!	0.0062	0.01705	0.03038	0	0.001	3	1000	140	16500	2350	4750	8.51138e-06	2.51189e-11	8.43955	1.18154	0.000414461	5.90293e-05	0.000119315	#NUM!	#NUM!	#NUM!	0.00496	#NUM!	#NUM!	#NUM!	#NUM!	#NUM!	#NUM!	#NUM!	48.5077	99.7453	-818.725	-8.44039	0.143894	841.764	0.00843955	2.51189e-08	31.0892	0.601143	0.0012784	-0.000105615	-1.22224e-06	-0.694977	-0.0225903	-0.000204115	-7.88467e-07	-5.84931e-05
	0.9	#NUM!	0.0062	0.01705	0.03038	0	0.001	3	1000	140	16500	2350	4750	8.51138e-06	2.51189e-11	8.43955	1.18154	0.000414461	5.90293e-05	0.000119315	#NUM!	#NUM!	#NUM!	0.00558	#NUM!	#NUM!	#NUM!	#NUM!	#NUM!	#NUM!	#NUM!	43.118	88.6625	-727.756	-8.44025	0.143894	748.235	0.00843955	2.51189e-08	24.5643	0.53434	0.00148908	-0.000105617	-1.22224e-06	-0.435456	-0.0143653	-0.000143044	-6.22987e-07	-3.42696e-05
	0.99	#NUM!	0.0062	0.01705	0.03038	0	0.001	3	1000	140	16500	2350	4750	8.51138e-06	2.51189e-11	8.43955	1.18154	0.000414461	5.90293e-05	0.000119315	#NUM!	#NUM!	#NUM!	0.006138	#NUM!	#NUM!	#NUM!	#NUM!	#NUM!	#NUM!	#NUM!	39.1982	80.6023	-661.596	-8.44015	0.143894	680.213	0.00843955	2.51189e-08	20.3011	0.485757	0.00164231	-0.000105619	-1.22224e-06	-0.298395	-0.00997418	-0.00010726	-5.14865e-07	-1.29787e-05
	r	eq K1	a	b	c	w	h		K1	K2	K3	K4	K5	K6	K7	K1h	K2h	K3h	K4h	K5h	x	y	z	t	u2	v	s	a-(x+y+z+t+u)	b-(x+2y+u+v)	c-(z+2t+u+s)	w+(x+2y+z+2t+2u)	F	G	H	I	J	K	L	M	a	b	g	d	e	t3	t2	t1	t0	m
	7e-10	0.0774412	0.0062	0.01705	0.03038	0	0.001	3	1000	140	16500	2350	4750	8.51138e-06	2.51189e-11	8.43955	1.18154	0.000414461	5.90293e-05	0.000119315	-0.117435	0.0183354	-1.7913e-06	4.34e-12	5.75101e-07	0.0969879	0.0303812	0.105301	0.000825501	7.63142e-10	-0.0807647	5.54374e+10	1.13995e+11	-9.35686e+11	-1.43535e+06	0.143894	9.62016e+11	0.00843955	2.51189e-08	4.06062e+19	1.24581e+14	-1.2378e+08	24.3835	-1.22224e-06	4.75991e+42	-4.19527e+36	8.19209e+29	-4.31123e+22	-8.68353e-14
	7.91e-10	0.0504753	0.0062	0.01705	0.03038	0	0.001	3	1000	140	16500	2350	4750	8.51138e-06	2.51189e-11	8.43955	1.18154	0.000414461	5.90293e-05	0.000119315	-0.0908339	0.0138933	-1.69201e-06	4.9042e-12	5.32157e-07	0.0794208	0.0303812	0.0831418	0.000675981	7.6314e-10	-0.063048	4.90597e+10	1.0088e+11	-8.28041e+11	-1.27023e+06	0.143894	8.51342e+11	0.00843955	2.51189e-08	3.18006e+19	9.75655e+13	-9.71586e+07	21.5783	-1.22224e-06	2.3091e+42	-2.0115e+36	4.41749e+29	-2.64416e+22	-6.16413e-14
	8e-10	0.0482907	0.0062	0.01705	0.03038	0	0.001	3	1000	140	16500	2350	4750	8.51138e-06	2.51189e-11	8.43955	1.18154	0.000414461	5.90293e-05	0.000119315	-0.0884006	0.0134879	-1.68072e-06	4.96e-12	5.2731e-07	0.0778121	0.0303812	0.0811139	0.000662288	7.6314e-10	-0.0614255	4.85077e+10	9.97453e+10	-8.18725e+11	-1.25594e+06	0.143894	8.41764e+11	0.00843955	2.51189e-08	3.10892e+19	9.53826e+13	-9.50062e+07	21.3355	-1.22224e-06	2.15966e+42	-1.87918e+36	4.17184e+29	-2.52716e+22	-5.92033e-14
	0.1	#NUM!	0.0062	0.01705	0.03038	0	0.001	3	1000	140	16500	2350	4750	8.51138e-06	2.51189e-11	8.43955	1.18154	0.000414461	5.90293e-05	0.000119315	#NUM!	#NUM!	#NUM!	0.00062	#NUM!	#NUM!	#NUM!	#NUM!	#NUM!	#NUM!	#NUM!	388.062	797.963	-6549.8	-8.44919	0.143894	6734.11	0.00843955	2.51189e-08	1989.71	4.81448	-0.0119947	-0.000105466	-1.22224e-06	-2769.05	-80.8636	-0.106179	-5.0462e-05	-0.000245921
	0.2	#NUM!	0.0062	0.01705	0.03038	0	0.001	3	1000	140	16500	2350	4750	8.51138e-06	2.51189e-11	8.43955	1.18154	0.000414461	5.90293e-05	0.000119315	#NUM!	#NUM!	#NUM!	0.00124	#NUM!	#NUM!	#NUM!	#NUM!	#NUM!	#NUM!	#NUM!	194.031	398.981	-3274.9	-8.44416	0.143894	3367.06	0.00843955	2.51189e-08	497.426	2.40572	-0.00441006	-0.000105551	-1.22224e-06	-173.902	-5.15558	-0.0132379	-1.26155e-05	-0.000216849
	0.3	#NUM!	0.0062	0.01705	0.03038	0	0.001	3	1000	140	16500	2350	4750	8.51138e-06	2.51189e-11	8.43955	1.18154	0.000414461	5.90293e-05	0.000119315	#NUM!	#NUM!	#NUM!	0.00186	#NUM!	#NUM!	#NUM!	#NUM!	#NUM!	#NUM!	#NUM!	129.354	265.988	-2183.27	-8.44249	0.143894	2244.7	0.00843955	2.51189e-08	221.078	1.60347	-0.00188186	-0.000105579	-1.22224e-06	-34.491	-1.03863	-0.00391335	-5.60688e-06	-0.000188803
	0.4	#NUM!	0.0062	0.01705	0.03038	0	0.001	3	1000	140	16500	2350	4750	8.51138e-06	2.51189e-11	8.43955	1.18154	0.000414461	5.90293e-05	0.000119315	#NUM!	#NUM!	#NUM!	0.00248	#NUM!	#NUM!	#NUM!	#NUM!	#NUM!	#NUM!	#NUM!	97.0155	199.491	-1637.45	-8.44165	0.143894	1683.53	0.00843955	2.51189e-08	124.357	1.20248	-0.000617755	-0.000105594	-1.22224e-06	-10.9555	-0.335085	-0.00164728	-3.15387e-06	-0.000161475
	0.5	#NUM!	0.0062	0.01705	0.03038	0	0.001	3	1000	140	16500	2350	4750	8.51138e-06	2.51189e-11	8.43955	1.18154	0.000414461	5.90293e-05	0.000119315	#NUM!	#NUM!	#NUM!	0.0031	#NUM!	#NUM!	#NUM!	#NUM!	#NUM!	#NUM!	#NUM!	77.6124	159.593	-1309.96	-8.44115	0.143894	1346.82	0.00843955	2.51189e-08	79.5882	0.96192	0.000140707	-0.000105602	-1.22224e-06	-4.50435	-0.139917	-0.000841553	-2.01848e-06	-0.000134799
	0.6	#NUM!	0.0062	0.01705	0.03038	0	0.001	3	1000	140	16500	2350	4750	8.51138e-06	2.51189e-11	8.43955	1.18154	0.000414461	5.90293e-05	0.000119315	#NUM!	#NUM!	#NUM!	0.00372	#NUM!	#NUM!	#NUM!	#NUM!	#NUM!	#NUM!	#NUM!	64.677	132.994	-1091.63	-8.44081	0.143894	1122.35	0.00843955	2.51189e-08	55.2696	0.801566	0.000646348	-0.000105608	-1.22224e-06	-2.18036	-0.068772	-0.000485945	-1.40172e-06	-0.000108751
	0.7	#NUM!	0.0062	0.01705	0.03038	0	0.001	3	1000	140	16500	2350	4750	8.51138e-06	2.51189e-11	8.43955	1.18154	0.000414461	5.90293e-05	0.000119315	#NUM!	#NUM!	#NUM!	0.00434	#NUM!	#NUM!	#NUM!	#NUM!	#NUM!	#NUM!	#NUM!	55.4374	113.995	-935.686	-8.44057	0.143894	962.016	0.00843955	2.51189e-08	40.6062	0.687036	0.00100752	-0.000105612	-1.22224e-06	-1.18126	-0.0378269	-0.000305351	-1.02983e-06	-8.33182e-05
	0.8	#NUM!	0.0062	0.01705	0.03038	0	0.001	3	1000	140	16500	2350	4750	8.51138e-06	2.51189e-11	8.43955	1.18154	0.000414461	5.90293e-05	0.000119315	#NUM!	#NUM!	#NUM!	0.00496	#NUM!	#NUM!	#NUM!	#NUM!	#NUM!	#NUM!	#NUM!	48.5077	99.7453	-818.725	-8.44039	0.143894	841.764	0.00843955	2.51189e-08	31.0892	0.601143	0.0012784	-0.000105615	-1.22224e-06	-0.694977	-0.0225903	-0.000204115	-7.88467e-07	-5.84931e-05
	0.9	#NUM!	0.0062	0.01705	0.03038	0	0.001	3	1000	140	16500	2350	4750	8.51138e-06	2.51189e-11	8.43955	1.18154	0.000414461	5.90293e-05	0.000119315	#NUM!	#NUM!	#NUM!	0.00558	#NUM!	#NUM!	#NUM!	#NUM!	#NUM!	#NUM!	#NUM!	43.118	88.6625	-727.756	-8.44025	0.143894	748.235	0.00843955	2.51189e-08	24.5643	0.53434	0.00148908	-0.000105617	-1.22224e-06	-0.435456	-0.0143653	-0.000143044	-6.22987e-07	-3.42696e-05
	0.99	#NUM!	0.0062	0.01705	0.03038	0	0.001	3	1000	140	16500	2350	4750	8.51138e-06	2.51189e-11	8.43955	1.18154	0.000414461	5.90293e-05	0.000119315	#NUM!	#NUM!	#NUM!	0.006138	#NUM!	#NUM!	#NUM!	#NUM!	#NUM!	#NUM!	#NUM!	39.1982	80.6023	-661.596	-8.44015	0.143894	680.213	0.00843955	2.51189e-08	20.3011	0.485757	0.00164231	-0.000105619	-1.22224e-06	-0.298395	-0.00997418	-0.00010726	-5.14865e-07	-1.29787e-05
			[A]in	[B]in	[C]in	[H2O]in															[AB]eq	[AB2]eq	[AC]eq	[AC2]eq	[ABC]eq			[A]eq	[B]eq	[C]eq	[H2O]eq
	r	eq K1	a	b	c	w	h		K1	K2	K3	K4	K5	K6	K7	K1h	K2h	K3h	K4h	K5h	x	y	z	t	u3	v	s	a-(x+y+z+t+u)	b-(x+2y+u+v)	c-(z+2t+u+s)	w+(x+2y+z+2t+2u)	F	G	H	I	J	K	L	M	a	b	g	d	e	t3	t2	t1	t0	m
	1e-14	0.000892152	0.0062	0.01705	0.03038	0	0.001	3	1000	140	16500	2350	4750	8.51138e-06	2.51189e-11	8.43955	1.18154	0.000414461	5.90293e-05	0.000119315	-4.91034e-08	7.95942e-09	-4.29674e-12	6.2e-17	1.43216e-12	0.0169061	0.03038	0.00620004	0.000143895	7.63111e-10	-3.3186e-08	3.88062e+15	7979626485568761	-6.5498e+16	-1.00474e+11	0.143894	6.73411e+16	0.00843955	2.51189e-08	1.98971e+29	6.10445e+23	-5.95904e+17	1.70685e+06	-1.22224e-06	5.16994e+71	-5.04678e+65	1.44555e+54	-1.03513e+42	-3.17639e-13
	1e-10	0.000605063	0.0062	0.01705	0.03038	0	0.001	3	1000	140	16500	2350	4750	8.51138e-06	2.51189e-11	8.43955	1.18154	0.000414461	5.90293e-05	0.000119315	0.00147447	6.53138e-05	1.42429e-07	6.2e-13	1.29733e-08	0.0153145	0.0303798	0.00466007	0.000130348	7.63107e-10	0.00160526	3.88062e+11	7.97963e+11	-6.5498e+12	-1.00474e+07	0.143894	6.73411e+12	0.00843955	2.51189e-08	1.98971e+21	6104451754751878	-5.97421e+09	170.685	-1.22224e-06	5.23137e+47	-5.02616e+41	1.43574e+34	-1.03513e+26	-2.80251e-13
	9.32839e-10	0.000298327	0.0062	0.01705	0.03038	0	0.001	3	1000	140	16500	2350	4750	8.51138e-06	2.51189e-11	8.43955	1.18154	0.000414461	5.90293e-05	0.000119315	0.00297203	0.000444313	3.36187e-07	5.7836e-12	1.03347e-07	0.0130779	0.0303796	0.00278321	0.000111311	7.631e-10	0.0038612	4.16001e+10	8.55413e+10	-7.02137e+11	-1.07709e+06	0.143894	7.21895e+11	0.00843955	2.51189e-08	2.28652e+19	7.01514e+13	-7.01061e+07	18.2973	-1.22224e-06	8.71569e+41	-7.46051e+35	1.91683e+29	-1.367e+22	-2.43092e-14
	0.01	#NUM!	0.0062	0.01705	0.03038	0	0.001	3	1000	140	16500	2350	4750	8.51138e-06	2.51189e-11	8.43955	1.18154	0.000414461	5.90293e-05	0.000119315	#NUM!	#NUM!	#NUM!	6.2e-05	#NUM!	#NUM!	#NUM!	#NUM!	#NUM!	#NUM!	#NUM!	3880.62	7979.63	-65498	-8.53961	0.143894	67341.1	0.00843955	2.51189e-08	198971	48.6942	-0.148518	-0.00010393	-1.22224e-06	-2.70447e+07	-794121	-107.266	-0.00504723	-0.000283434
	0.1	#NUM!	0.0062	0.01705	0.03038	0	0.001	3	1000	140	16500	2350	4750	8.51138e-06	2.51189e-11	8.43955	1.18154	0.000414461	5.90293e-05	0.000119315	#NUM!	#NUM!	#NUM!	0.00062	#NUM!	#NUM!	#NUM!	#NUM!	#NUM!	#NUM!	#NUM!	388.062	797.963	-6549.8	-8.44919	0.143894	6734.11	0.00843955	2.51189e-08	1989.71	4.81448	-0.0119947	-0.000105466	-1.22224e-06	-2769.05	-80.8636	-0.106179	-5.0462e-05	-0.000245921
	0.2	#NUM!	0.0062	0.01705	0.03038	0	0.001	3	1000	140	16500	2350	4750	8.51138e-06	2.51189e-11	8.43955	1.18154	0.000414461	5.90293e-05	0.000119315	#NUM!	#NUM!	#NUM!	0.00124	#NUM!	#NUM!	#NUM!	#NUM!	#NUM!	#NUM!	#NUM!	194.031	398.981	-3274.9	-8.44416	0.143894	3367.06	0.00843955	2.51189e-08	497.426	2.40572	-0.00441006	-0.000105551	-1.22224e-06	-173.902	-5.15558	-0.0132379	-1.26155e-05	-0.000216849
	0.3	#NUM!	0.0062	0.01705	0.03038	0	0.001	3	1000	140	16500	2350	4750	8.51138e-06	2.51189e-11	8.43955	1.18154	0.000414461	5.90293e-05	0.000119315	#NUM!	#NUM!	#NUM!	0.00186	#NUM!	#NUM!	#NUM!	#NUM!	#NUM!	#NUM!	#NUM!	129.354	265.988	-2183.27	-8.44249	0.143894	2244.7	0.00843955	2.51189e-08	221.078	1.60347	-0.00188186	-0.000105579	-1.22224e-06	-34.491	-1.03863	-0.00391335	-5.60688e-06	-0.000188803
	0.4	#NUM!	0.0062	0.01705	0.03038	0	0.001	3	1000	140	16500	2350	4750	8.51138e-06	2.51189e-11	8.43955	1.18154	0.000414461	5.90293e-05	0.000119315	#NUM!	#NUM!	#NUM!	0.00248	#NUM!	#NUM!	#NUM!	#NUM!	#NUM!	#NUM!	#NUM!	97.0155	199.491	-1637.45	-8.44165	0.143894	1683.53	0.00843955	2.51189e-08	124.357	1.20248	-0.000617755	-0.000105594	-1.22224e-06	-10.9555	-0.335085	-0.00164728	-3.15387e-06	-0.000161475
	0.5	#NUM!	0.0062	0.01705	0.03038	0	0.001	3	1000	140	16500	2350	4750	8.51138e-06	2.51189e-11	8.43955	1.18154	0.000414461	5.90293e-05	0.000119315	#NUM!	#NUM!	#NUM!	0.0031	#NUM!	#NUM!	#NUM!	#NUM!	#NUM!	#NUM!	#NUM!	77.6124	159.593	-1309.96	-8.44115	0.143894	1346.82	0.00843955	2.51189e-08	79.5882	0.96192	0.000140707	-0.000105602	-1.22224e-06	-4.50435	-0.139917	-0.000841553	-2.01848e-06	-0.000134799
	0.6	#NUM!	0.0062	0.01705	0.03038	0	0.001	3	1000	140	16500	2350	4750	8.51138e-06	2.51189e-11	8.43955	1.18154	0.000414461	5.90293e-05	0.000119315	#NUM!	#NUM!	#NUM!	0.00372	#NUM!	#NUM!	#NUM!	#NUM!	#NUM!	#NUM!	#NUM!	64.677	132.994	-1091.63	-8.44081	0.143894	1122.35	0.00843955	2.51189e-08	55.2696	0.801566	0.000646348	-0.000105608	-1.22224e-06	-2.18036	-0.068772	-0.000485945	-1.40172e-06	-0.000108751
	0.7	#NUM!	0.0062	0.01705	0.03038	0	0.001	3	1000	140	16500	2350	4750	8.51138e-06	2.51189e-11	8.43955	1.18154	0.000414461	5.90293e-05	0.000119315	#NUM!	#NUM!	#NUM!	0.00434	#NUM!	#NUM!	#NUM!	#NUM!	#NUM!	#NUM!	#NUM!	55.4374	113.995	-935.686	-8.44057	0.143894	962.016	0.00843955	2.51189e-08	40.6062	0.687036	0.00100752	-0.000105612	-1.22224e-06	-1.18126	-0.0378269	-0.000305351	-1.02983e-06	-8.33182e-05
	0.8	#NUM!	0.0062	0.01705	0.03038	0	0.001	3	1000	140	16500	2350	4750	8.51138e-06	2.51189e-11	8.43955	1.18154	0.000414461	5.90293e-05	0.000119315	#NUM!	#NUM!	#NUM!	0.00496	#NUM!	#NUM!	#NUM!	#NUM!	#NUM!	#NUM!	#NUM!	48.5077	99.7453	-818.725	-8.44039	0.143894	841.764	0.00843955	2.51189e-08	31.0892	0.601143	0.0012784	-0.000105615	-1.22224e-06	-0.694977	-0.0225903	-0.000204115	-7.88467e-07	-5.84931e-05
	0.9	#NUM!	0.0062	0.01705	0.03038	0	0.001	3	1000	140	16500	2350	4750	8.51138e-06	2.51189e-11	8.43955	1.18154	0.000414461	5.90293e-05	0.000119315	#NUM!	#NUM!	#NUM!	0.00558	#NUM!	#NUM!	#NUM!	#NUM!	#NUM!	#NUM!	#NUM!	43.118	88.6625	-727.756	-8.44025	0.143894	748.235	0.00843955	2.51189e-08	24.5643	0.53434	0.00148908	-0.000105617	-1.22224e-06	-0.435456	-0.0143653	-0.000143044	-6.22987e-07	-3.42696e-05
	0.99	#NUM!	0.0062	0.01705	0.03038	0	1	3	1000	140	16500	2350	4750	8.51138e-06	2.51189e-11	0.00851131	0.00119158	4.14461e-07	5.90293e-08	1.19315e-07	#NUM!	#NUM!	#NUM!	0.006138	#NUM!	#NUM!	#NUM!	#NUM!	#NUM!	#NUM!	#NUM!	39.1982	80.6023	-0.667222	-0.00851191	0.000145118	0.685997	8.51131e-06	2.51189e-11	2.06478e-08	4.94053e-10	1.67035e-12	-1.07423e-13	-1.24311e-15	-3.13947e-28	-1.0494e-29	-1.12849e-31	-5.41697e-34	-1.29782e-05
	r	eq K1	a	b	c	w	h		K1	K2	K3	K4	K5	K6	K7	K1h	K2h	K3h	K4h	K5h	x	y	z	t	u4	v	s	a-(x+y+z+t+u)	b-(x+2y+u+v)	c-(z+2t+u+s)	w+(x+2y+z+2t+2u)	F	G	H	I	J	K	L	M	a	b	g	d	e	t3	t2	t1	t0	m
	1e-14	0.000892152	0.0062	0.01705	0.03038	0	0.001	3	1000	140	16500	2350	4750	8.51138e-06	2.51189e-11	8.43955	1.18154	0.000414461	5.90293e-05	0.000119315	-4.91034e-08	7.95942e-09	-4.29674e-12	6.2e-17	1.43216e-12	0.0169061	0.03038	0.00620004	0.000143895	7.63111e-10	-3.3186e-08	3.88062e+15	7979626485568761	-6.5498e+16	-1.00474e+11	0.143894	6.73411e+16	0.00843955	2.51189e-08	1.98971e+29	6.10445e+23	-5.95904e+17	1.70685e+06	-1.22224e-06	5.16994e+71	-5.04678e+65	1.44555e+54	-1.03513e+42	-3.17639e-13
	1e-10	0.00140061	0.0062	0.01705	0.03038	0	0.001	3	1000	140	16500	2350	4750	8.51138e-06	2.51189e-11	8.43955	1.18154	0.000414461	5.90293e-05	0.000119315	-0.00251164	0.000102583	-1.93591e-07	6.2e-13	1.62588e-08	0.0191931	0.0303802	0.00860923	0.00016336	7.63116e-10	-0.00230663	3.88062e+11	7.97963e+11	-6.5498e+12	-1.00474e+07	0.143894	6.73411e+12	0.00843955	2.51189e-08	1.98971e+21	6104451754751878	-5.97421e+09	170.685	-1.22224e-06	5.23137e+47	-5.02616e+41	1.43574e+34	-1.03513e+26	-2.80251e-13
	5e-10	0.00302134	0.0062	0.01705	0.03038	0	0.001	3	1000	140	16500	2350	4750	8.51138e-06	2.51189e-11	8.43955	1.18154	0.000414461	5.90293e-05	0.000119315	-0.00942842	0.000841624	-5.67326e-07	3.1e-12	1.04134e-07	0.0245858	0.0303805	0.0147873	0.000209259	7.63123e-10	-0.00774553	7.76124e+10	1.59593e+11	-1.30996e+12	-2.00949e+06	0.143894	1.34682e+12	0.00843955	2.51189e-08	7.95882e+19	2.44179e+14	-2.41395e+08	34.1369	-1.22224e-06	3.50535e+43	-3.17408e+37	4.46872e+30	-1.6562e+23	-1.45825e-13
	0.01	#NUM!	0.0062	0.01705	0.03038	0	0.001	3	1000	140	16500	2350	4750	8.51138e-06	2.51189e-11	8.43955	1.18154	0.000414461	5.90293e-05	0.000119315	#NUM!	#NUM!	#NUM!	6.2e-05	#NUM!	#NUM!	#NUM!	#NUM!	#NUM!	#NUM!	#NUM!	3880.62	7979.63	-65498	-8.53961	0.143894	67341.1	0.00843955	2.51189e-08	198971	48.6942	-0.148518	-0.00010393	-1.22224e-06	-2.70447e+07	-794121	-107.266	-0.00504723	-0.000283434
	0.1	#NUM!	0.0062	0.01705	0.03038	0	0.001	3	1000	140	16500	2350	4750	8.51138e-06	2.51189e-11	8.43955	1.18154	0.000414461	5.90293e-05	0.000119315	#NUM!	#NUM!	#NUM!	0.00062	#NUM!	#NUM!	#NUM!	#NUM!	#NUM!	#NUM!	#NUM!	388.062	797.963	-6549.8	-8.44919	0.143894	6734.11	0.00843955	2.51189e-08	1989.71	4.81448	-0.0119947	-0.000105466	-1.22224e-06	-2769.05	-80.8636	-0.106179	-5.0462e-05	-0.000245921
	0.2	#NUM!	0.0062	0.01705	0.03038	0	0.001	3	1000	140	16500	2350	4750	8.51138e-06	2.51189e-11	8.43955	1.18154	0.000414461	5.90293e-05	0.000119315	#NUM!	#NUM!	#NUM!	0.00124	#NUM!	#NUM!	#NUM!	#NUM!	#NUM!	#NUM!	#NUM!	194.031	398.981	-3274.9	-8.44416	0.143894	3367.06	0.00843955	2.51189e-08	497.426	2.40572	-0.00441006	-0.000105551	-1.22224e-06	-173.902	-5.15558	-0.0132379	-1.26155e-05	-0.000216849
	0.3	#NUM!	0.0062	0.01705	0.03038	0	0.001	3	1000	140	16500	2350	4750	8.51138e-06	2.51189e-11	8.43955	1.18154	0.000414461	5.90293e-05	0.000119315	#NUM!	#NUM!	#NUM!	0.00186	#NUM!	#NUM!	#NUM!	#NUM!	#NUM!	#NUM!	#NUM!	129.354	265.988	-2183.27	-8.44249	0.143894	2244.7	0.00843955	2.51189e-08	221.078	1.60347	-0.00188186	-0.000105579	-1.22224e-06	-34.491	-1.03863	-0.00391335	-5.60688e-06	-0.000188803
	0.4	#NUM!	0.0062	0.01705	0.03038	0	0.001	3	1000	140	16500	2350	4750	8.51138e-06	2.51189e-11	8.43955	1.18154	0.000414461	5.90293e-05	0.000119315	#NUM!	#NUM!	#NUM!	0.00248	#NUM!	#NUM!	#NUM!	#NUM!	#NUM!	#NUM!	#NUM!	97.0155	199.491	-1637.45	-8.44165	0.143894	1683.53	0.00843955	2.51189e-08	124.357	1.20248	-0.000617755	-0.000105594	-1.22224e-06	-10.9555	-0.335085	-0.00164728	-3.15387e-06	-0.000161475
	0.5	#NUM!	0.0062	0.01705	0.03038	0	0.001	3	1000	140	16500	2350	4750	8.51138e-06	2.51189e-11	8.43955	1.18154	0.000414461	5.90293e-05	0.000119315	#NUM!	#NUM!	#NUM!	0.0031	#NUM!	#NUM!	#NUM!	#NUM!	#NUM!	#NUM!	#NUM!	77.6124	159.593	-1309.96	-8.44115	0.143894	1346.82	0.00843955	2.51189e-08	79.5882	0.96192	0.000140707	-0.000105602	-1.22224e-06	-4.50435	-0.139917	-0.000841553	-2.01848e-06	-0.000134799
	0.6	#NUM!	0.0062	0.01705	0.03038	0	0.001	3	1000	140	16500	2350	4750	8.51138e-06	2.51189e-11	8.43955	1.18154	0.000414461	5.90293e-05	0.000119315	#NUM!	#NUM!	#NUM!	0.00372	#NUM!	#NUM!	#NUM!	#NUM!	#NUM!	#NUM!	#NUM!	64.677	132.994	-1091.63	-8.44081	0.143894	1122.35	0.00843955	2.51189e-08	55.2696	0.801566	0.000646348	-0.000105608	-1.22224e-06	-2.18036	-0.068772	-0.000485945	-1.40172e-06	-0.000108751
	0.7	#NUM!	0.0062	0.01705	0.03038	0	0.001	3	1000	140	16500	2350	4750	8.51138e-06	2.51189e-11	8.43955	1.18154	0.000414461	5.90293e-05	0.000119315	#NUM!	#NUM!	#NUM!	0.00434	#NUM!	#NUM!	#NUM!	#NUM!	#NUM!	#NUM!	#NUM!	55.4374	113.995	-935.686	-8.44057	0.143894	962.016	0.00843955	2.51189e-08	40.6062	0.687036	0.00100752	-0.000105612	-1.22224e-06	-1.18126	-0.0378269	-0.000305351	-1.02983e-06	-8.33182e-05
	0.8	#NUM!	0.0062	0.01705	0.03038	0	0.001	3	1000	140	16500	2350	4750	8.51138e-06	2.51189e-11	8.43955	1.18154	0.000414461	5.90293e-05	0.000119315	#NUM!	#NUM!	#NUM!	0.00496	#NUM!	#NUM!	#NUM!	#NUM!	#NUM!	#NUM!	#NUM!	48.5077	99.7453	-818.725	-8.44039	0.143894	841.764	0.00843955	2.51189e-08	31.0892	0.601143	0.0012784	-0.000105615	-1.22224e-06	-0.694977	-0.0225903	-0.000204115	-7.88467e-07	-5.84931e-05
	0.9	#NUM!	0.0062	0.01705	0.03038	0	0.001	3	1000	140	16500	2350	4750	8.51138e-06	2.51189e-11	8.43955	1.18154	0.000414461	5.90293e-05	0.000119315	#NUM!	#NUM!	#NUM!	0.00558	#NUM!	#NUM!	#NUM!	#NUM!	#NUM!	#NUM!	#NUM!	43.118	88.6625	-727.756	-8.44025	0.143894	748.235	0.00843955	2.51189e-08	24.5643	0.53434	0.00148908	-0.000105617	-1.22224e-06	-0.435456	-0.0143653	-0.000143044	-6.22987e-07	-3.42696e-05
	0.99	#NUM!	0.0062	0.01705	0.03038	0	0.001	3	1000	140	16500	2350	4750	8.51138e-06	2.51189e-11	8.43955	1.18154	0.000414461	5.90293e-05	0.000119315	#NUM!	#NUM!	#NUM!	0.006138	#NUM!	#NUM!	#NUM!	#NUM!	#NUM!	#NUM!	#NUM!	39.1982	80.6023	-661.596	-8.44015	0.143894	680.213	0.00843955	2.51189e-08	20.3011	0.485757	0.00164231	-0.000105619	-1.22224e-06	-0.298395	-0.00997418	-0.00010726	-5.14865e-07	-1.29787e-05
[truncated: 25 more columns]
