# Supplementary material for: Transfer of structural units through imine exchanges, in solution or without solvent: successive transiminations, stimuli (pH)-modulated covalent switches, and mathematical models
Source: Front Chem. 2026 Apr 13;13:1241625. doi: 10.3389/fchem.2025.1241625 (PMC13112204; doi:10.3389/fchem.2025.1241625)
Supplement: Supplementary file 1 [file Supplementaryfile1.zip › Supplementary Material/g-S1-St7-pH4.xlsx]

## Sheet: Feuil1
Influence of the pH										^							^
pH = 4	Step 7
Set S1		general approach			paper -> section 5.3.				Inputs: a, b, c, w, K1 to K5, pH, r
t3 ¹ 0, t2 ¹ 0
discr III < 0
			[A]in	[B]in	[C]in	[H2O]in	[H+]eq	pH													[AB]eq	[AB2]eq	[AC]eq	[AC2]eq	[ABC]eq	[BH+]eq	[CH+]eq	[A]eq	[B]eq	[C]eq	[H2O]eq
	r	eq K1	a	b	c	w	h		K1	K2	K3	K4	K5	K6	K7	K1h	K2h	K3h	K4h	K5h	x	y	z	t	u1	v	s	a-(x+y+z+t+u)	b-(x+2y+u+v)	c-(z+2t+u+s)	w+(x+2y+z+2t+2u)	F	G	H	I	J	K	L	M	a	b	g	d	e	t3	t2	t1	t0	m
	9.4e-10	#NUM!	0.0062	0.01705	0.03038	0	0.0001	4	1000	140	16500	2350	4750	8.51138e-06	2.51189e-11	78.4377	10.9813	0.00414461	0.000590293	0.00119315	#NUM!	#NUM!	#NUM!	5.828e-12	#NUM!	#NUM!	#NUM!	#NUM!	#NUM!	#NUM!	#NUM!	4.12832e+10	8.48896e+10	-6.47596e+12	-1.06888e+07	1.33736	6.65819e+12	0.0784377	2.51189e-07	1.94509e+22	6.42092e+16	-6.88344e+10	16876.1	-0.00105576	6.59679e+50	-6.16676e+44	1.49409e+38	-9.89237e+30	-6.48035e-14
	0.00021	8.72956e-05	0.0062	0.01705	0.03038	0	0.0001	4	1000	140	16500	2350	4750	8.51138e-06	2.51189e-11	78.4377	10.9813	0.00414461	0.000590293	0.00119315	-0.00538065	0.0114159	5.69715e-05	1.302e-06	-0.00024855	-0.000140586	0.030569	0.000355048	-1.19658e-05	7.67858e-09	0.0170136	184791	379982	-2.89876e+07	-126.278	1.33736	2.98033e+07	0.0784377	2.51189e-07	3.89725e+11	3.26433e+06	-6238.05	-0.015707	-0.00105576	1.26933e+22	-2.62644e+21	-1.08979e+16	-1.13462e+10	-0.0142722
	0.1	#NUM!	0.0062	0.01705	0.03038	0	0.0001	4	1000	140	16500	2350	4750	8.51138e-06	2.51189e-11	78.4377	10.9813	0.00414461	0.000590293	0.00119315	#NUM!	#NUM!	#NUM!	0.00062	#NUM!	#NUM!	#NUM!	#NUM!	#NUM!	#NUM!	#NUM!	388.062	797.963	-60874	-78.534	1.33736	62587	0.0784377	2.51189e-07	1.71869e+06	4159.1	-10.3607	-0.0910892	-0.00105576	-1.78435e+12	-5.21169e+10	-6.84379e+07	-32523	-0.000246011
	0.2	#NUM!	0.0062	0.01705	0.03038	0	0.0001	4	1000	140	16500	2350	4750	8.51138e-06	2.51189e-11	78.4377	10.9813	0.00414461	0.000590293	0.00119315	#NUM!	#NUM!	#NUM!	0.00124	#NUM!	#NUM!	#NUM!	#NUM!	#NUM!	#NUM!	#NUM!	194.031	398.981	-30437	-78.4838	1.33736	31293.5	0.0784377	2.51189e-07	429671	2078.13	-3.80927	-0.0911685	-0.00105576	-1.1207e+11	-3.3228e+09	-8.53223e+06	-8130.74	-0.000216892
	0.3	#NUM!	0.0062	0.01705	0.03038	0	0.0001	4	1000	140	16500	2350	4750	8.51138e-06	2.51189e-11	78.4377	10.9813	0.00414461	0.000590293	0.00119315	#NUM!	#NUM!	#NUM!	0.00186	#NUM!	#NUM!	#NUM!	#NUM!	#NUM!	#NUM!	#NUM!	129.354	265.988	-20291.3	-78.4671	1.33736	20862.3	0.0784377	2.51189e-07	190965	1385.1	-1.62546	-0.091195	-0.00105576	-2.22282e+10	-6.69399e+08	-2.52224e+06	-3613.66	-0.000188831
	0.4	#NUM!	0.0062	0.01705	0.03038	0	0.0001	4	1000	140	16500	2350	4750	8.51138e-06	2.51189e-11	78.4377	10.9813	0.00414461	0.000590293	0.00119315	#NUM!	#NUM!	#NUM!	0.00248	#NUM!	#NUM!	#NUM!	#NUM!	#NUM!	#NUM!	#NUM!	97.0155	199.491	-15218.5	-78.4587	1.33736	15646.8	0.0784377	2.51189e-07	107418	1038.71	-0.533562	-0.0912082	-0.00105576	-7.0605e+09	-2.15963e+08	-1.0617e+06	-2032.68	-0.000161495
	0.5	#NUM!	0.0062	0.01705	0.03038	0	0.0001	4	1000	140	16500	2350	4750	8.51138e-06	2.51189e-11	78.4377	10.9813	0.00414461	0.000590293	0.00119315	#NUM!	#NUM!	#NUM!	0.0031	#NUM!	#NUM!	#NUM!	#NUM!	#NUM!	#NUM!	#NUM!	77.6124	159.593	-12174.8	-78.4537	1.33736	12517.4	0.0784377	2.51189e-07	68747.4	830.912	0.12158	-0.0912161	-0.00105576	-2.90296e+09	-9.01772e+07	-542394	-1300.92	-0.000134814
	0.6	#NUM!	0.0062	0.01705	0.03038	0	0.0001	4	1000	140	16500	2350	4750	8.51138e-06	2.51189e-11	78.4377	10.9813	0.00414461	0.000590293	0.00119315	#NUM!	#NUM!	#NUM!	0.00372	#NUM!	#NUM!	#NUM!	#NUM!	#NUM!	#NUM!	#NUM!	64.677	132.994	-10145.7	-78.4503	1.33736	10431.2	0.0784377	2.51189e-07	47741.3	692.395	0.558341	-0.0912214	-0.00105576	-1.4052e+09	-4.43238e+07	-313199	-903.415	-0.000108762
	0.7	#NUM!	0.0062	0.01705	0.03038	0	0.0001	4	1000	140	16500	2350	4750	8.51138e-06	2.51189e-11	78.4377	10.9813	0.00414461	0.000590293	0.00119315	#NUM!	#NUM!	#NUM!	0.00434	#NUM!	#NUM!	#NUM!	#NUM!	#NUM!	#NUM!	#NUM!	55.4374	113.995	-8696.29	-78.4479	1.33736	8941	0.0784377	2.51189e-07	35075.2	593.462	0.870313	-0.0912252	-0.00105576	-7.61303e+08	-2.43796e+07	-196802	-663.734	-8.33269e-05
	0.8	#NUM!	0.0062	0.01705	0.03038	0	0.0001	4	1000	140	16500	2350	4750	8.51138e-06	2.51189e-11	78.4377	10.9813	0.00414461	0.000590293	0.00119315	#NUM!	#NUM!	#NUM!	0.00496	#NUM!	#NUM!	#NUM!	#NUM!	#NUM!	#NUM!	#NUM!	48.5077	99.7453	-7609.25	-78.4461	1.33736	7823.38	0.0784377	2.51189e-07	26854.5	519.267	1.10429	-0.091228	-0.00105576	-4.47904e+08	-1.45595e+07	-131555	-508.171	-5.85e-05
	0.9	#NUM!	0.0062	0.01705	0.03038	0	0.0001	4	1000	140	16500	2350	4750	8.51138e-06	2.51189e-11	78.4377	10.9813	0.00414461	0.000590293	0.00119315	#NUM!	#NUM!	#NUM!	0.00558	#NUM!	#NUM!	#NUM!	#NUM!	#NUM!	#NUM!	#NUM!	43.118	88.6625	-6763.78	-78.4447	1.33736	6954.11	0.0784377	2.51189e-07	21218.3	461.562	1.28628	-0.0912302	-0.00105576	-2.80646e+08	-9.25851e+06	-92193.4	-401.518	-3.42749e-05
	0.99	#NUM!	0.0062	0.01705	0.03038	0	0.0001	4	1000	140	16500	2350	4750	8.51138e-06	2.51189e-11	78.4377	10.9813	0.00414461	0.000590293	0.00119315	#NUM!	#NUM!	#NUM!	0.006138	#NUM!	#NUM!	#NUM!	#NUM!	#NUM!	#NUM!	#NUM!	39.1982	80.6023	-6148.89	-78.4437	1.33736	6321.92	0.0784377	2.51189e-07	17535.8	419.596	1.41863	-0.0912318	-0.00105576	-1.92313e+08	-6.42839e+06	-69130.1	-331.833	-1.29828e-05
	r	eq K1	a	b	c	w	h		K1	K2	K3	K4	K5	K6	K7	K1h	K2h	K3h	K4h	K5h	x	y	z	t	u2	v	s	a-(x+y+z+t+u)	b-(x+2y+u+v)	c-(z+2t+u+s)	w+(x+2y+z+2t+2u)	F	G	H	I	J	K	L	M	a	b	g	d	e	t3	t2	t1	t0	m
	1e-09	#NUM!	0.0062	0.01705	0.03038	0	0.0001	4	1000	140	16500	2350	4750	8.51138e-06	2.51189e-11	78.4377	10.9813	0.00414461	0.000590293	0.00119315	#NUM!	#NUM!	#NUM!	6.2e-12	#NUM!	#NUM!	#NUM!	#NUM!	#NUM!	#NUM!	#NUM!	3.88062e+10	7.97963e+10	-6.0874e+12	-1.00475e+07	1.33736	6.2587e+12	0.0784377	2.51189e-07	1.71869e+22	5.67353e+16	-6.09007e+10	15863.5	-0.00105576	4.57649e+50	-4.25062e+44	1.09244e+38	-7.72346e+30	-4.88469e-14
	1e-08	0.000522142	0.0062	0.01705	0.03038	0	0.0001	4	1000	140	16500	2350	4750	8.51138e-06	2.51189e-11	78.4377	10.9813	0.00414461	0.000590293	0.00119315	0.00334133	0.00212014	5.66506e-07	6.2e-11	7.39148e-07	0.00872503	0.0303787	0.000737228	0.000742621	7.63078e-09	0.00758365	3.88062e+09	7.97963e+09	-6.0874e+11	-1.00482e+06	1.33736	6.2587e+11	0.0784377	2.51189e-07	1.71869e+20	5.6739e+14	-7.26932e+08	1586.27	-0.00105576	8.41064e+44	-7.86905e+38	4.79767e+32	-7.72346e+26	2.78642e-13
	6e-08	5.17807e-06	0.0062	0.01705	0.03038	0	0.0001	4	1000	140	16500	2350	4750	8.51138e-06	2.51189e-11	78.4377	10.9813	0.00414461	0.000590293	0.00119315	0.00118579	0.00497152	3.21592e-07	3.72e-10	2.77249e-06	0.00545417	0.0303769	3.9596e-05	0.000464225	7.63033e-09	0.0111347	6.4677e+08	1.32994e+09	-1.01457e+11	-167535	1.33736	1.04312e+11	0.0784377	2.51189e-07	4.77413e+18	1.57666e+13	-3.83909e+07	264.302	-0.00105576	6.36707e+40	-3.82912e+35	-3.76283e+29	-5.95946e+23	-1.79657e-11
	6.8e-08	3.60471e-07	0.0062	0.01705	0.03038	0	0.0001	4	1000	140	16500	2350	4750	8.51138e-06	2.51189e-11	78.4377	10.9813	0.00414461	0.000590293	0.00119315	0.000977187	0.00519378	2.76031e-07	4.216e-10	3.01679e-06	0.00523653	0.0303767	2.57395e-05	0.000445701	7.63028e-09	0.0113711	5.70679e+08	1.17347e+09	-8.95206e+10	-147834	1.33736	9.20397e+10	0.0784377	2.51189e-07	3.71688e+18	1.22758e+13	-3.2156e+07	233.197	-0.00105576	3.3492e+40	-2.32308e+35	-2.38746e+29	-3.61224e+23	-2.31655e-11
	6.87e-08	6.16506e-08	0.0062	0.01705	0.03038	0	0.0001	4	1000	140	16500	2350	4750	8.51138e-06	2.51189e-11	78.4377	10.9813	0.00414461	0.000590293	0.00119315	0.000959992	0.00521194	2.72091e-07	4.2594e-10	3.03758e-06	0.00521889	0.0303767	2.47551e-05	0.000444199	7.63028e-09	0.0113902	5.64864e+08	1.16152e+09	-8.86085e+10	-146329	1.33736	9.11019e+10	0.0784377	2.51189e-07	3.64152e+18	1.20269e+13	-3.16984e+07	230.82	-0.00105576	3.17794e+40	-2.23005e+35	-2.29946e+29	-3.46725e+23	-2.36498e-11
	6.88e-08	2.03144e-08	0.0062	0.01705	0.03038	0	0.0001	4	1000	140	16500	2350	4750	8.51138e-06	2.51189e-11	78.4377	10.9813	0.00414461	0.000590293	0.00119315	0.000957549	0.00521452	2.71529e-07	4.2656e-10	3.04054e-06	0.00521638	0.0303767	2.4617e-05	0.000443986	7.63028e-09	0.0113929	5.64043e+08	1.15983e+09	-8.84797e+10	-146116	1.33736	9.09695e+10	0.0784377	2.51189e-07	3.63094e+18	1.1992e+13	-3.1634e+07	230.484	-0.00105576	3.15434e+40	-2.21714e+35	-2.28722e+29	-3.44713e+23	-2.37194e-11
	6.88494e-08	-1.93663e-14	0.0062	0.01705	0.03038	0	0.0001	4	1000	140	16500	2350	4750	8.51138e-06	2.51189e-11	78.4377	10.9813	0.00414461	0.000590293	0.00119315	0.000956342	0.0052158	2.71251e-07	4.26867e-10	3.04201e-06	0.00521514	0.0303767	2.4549e-05	0.000443881	7.63028e-09	0.0113943	5.63638e+08	1.159e+09	-8.84162e+10	-146012	1.33736	9.09042e+10	0.0784377	2.51189e-07	3.62573e+18	1.19748e+13	-3.16023e+07	230.318	-0.00105576	3.14275e+40	-2.2108e+35	-2.2812e+29	-3.43724e+23	-2.37538e-11
	6.89e-08	-2.06895e-08	0.0062	0.01705	0.03038	0	0.0001	4	1000	140	16500	2350	4750	8.51138e-06	2.51189e-11	78.4377	10.9813	0.00414461	0.000590293	0.00119315	0.000955109	0.0052171	2.70967e-07	4.2718e-10	3.0435e-06	0.00521388	0.0303767	2.44796e-05	0.000443773	7.63028e-09	0.0113957	5.63225e+08	1.15815e+09	-8.83513e+10	-145904	1.33736	9.08375e+10	0.0784377	2.51189e-07	3.62041e+18	1.19572e+13	-3.15699e+07	230.149	-0.00105576	3.13095e+40	-2.20433e+35	-2.27506e+29	-3.42716e+23	-2.3789e-11
	6.9e-08	-6.13628e-08	0.0062	0.01705	0.03038	0	0.0001	4	1000	140	16500	2350	4750	8.51138e-06	2.51189e-11	78.4377	10.9813	0.00414461	0.000590293	0.00119315	0.000952672	0.00521967	2.70405e-07	4.278e-10	3.04646e-06	0.00521139	0.0303767	2.43429e-05	0.000443561	7.63028e-09	0.0113984	5.62408e+08	1.15647e+09	-8.82232e+10	-145693	1.33736	9.07058e+10	0.0784377	2.51189e-07	3.60993e+18	1.19226e+13	-3.1506e+07	229.816	-0.00105576	3.10777e+40	-2.19161e+35	-2.26298e+29	-3.40734e+23	-2.38588e-11
	7e-08	-4.5032e-07	0.0062	0.01705	0.03038	0	0.0001	4	1000	140	16500	2350	4750	8.51138e-06	2.51189e-11	78.4377	10.9813	0.00414461	0.000590293	0.00119315	0.000928477	0.00524517	2.64794e-07	4.34e-10	3.07594e-06	0.00518665	0.0303767	2.30097e-05	0.000441455	7.63027e-09	0.0114252	5.54374e+08	1.13995e+09	-8.69629e+10	-143613	1.33736	8.941e+10	0.0784377	2.51189e-07	3.50752e+18	1.15845e+13	-3.08796e+07	226.531	-0.00105576	2.88691e+40	-2.06933e+35	-2.14645e+29	-3.21677e+23	-2.45617e-11
	1e-07	-2.92484e-06	0.0062	0.01705	0.03038	0	0.0001	4	1000	140	16500	2350	4750	8.51138e-06	2.51189e-11	78.4377	10.9813	0.00414461	0.000590293	0.00119315	0.000322607	0.00587092	1.03941e-07	6.2e-10	3.88958e-06	0.00459092	0.030376	2.48181e-06	0.000390751	7.63011e-09	0.0120723	3.88062e+08	7.97963e+08	-6.0874e+10	-100553	1.33736	6.2587e+10	0.0784377	2.51189e-07	1.71869e+18	5.67764e+12	-1.90619e+07	158.544	-0.00105576	4.67362e+39	-4.99158e+34	-5.65304e+28	-7.72346e+22	-5.01187e-11
	1.2089e-07	-2.07756e-14	0.0062	0.01705	0.03038	0	0.0001	4	1000	140	16500	2350	4750	8.51138e-06	2.51189e-11	78.4377	10.9813	0.00414461	0.000590293	0.00119315	1.6757e-12	0.00619561	5.77854e-16	7.49517e-10	4.39325e-06	0.00428931	0.0303756	8.67362e-18	0.00036508	7.63001e-09	0.0124	3.21005e+08	6.60074e+08	-5.0355e+10	-83190.6	1.33736	5.1772e+10	0.0784377	2.51189e-07	1.17603e+18	3.88557e+12	-1.49162e+07	131.132	-0.00105576	1.78219e+39	-2.34359e+34	-2.74138e+28	-3.61621e+22	-7.30237e-11
	2e-07	1.51854e-05	0.0062	0.01705	0.03038	0	0.0001	4	1000	140	16500	2350	4750	8.51138e-06	2.51189e-11	78.4377	10.9813	0.00414461	0.000590293	0.00119315	-0.000833099	0.00701358	-3.47304e-07	1.24e-09	6.01221e-06	0.00354795	0.0303743	1.38542e-05	0.00030198	7.62969e-09	0.0132057	1.94031e+08	3.98981e+08	-3.0437e+10	-50315.5	1.33736	3.12935e+10	0.0784377	2.51189e-07	4.29671e+17	1.42045e+12	-8.04117e+06	79.2266	-0.00105576	1.3951e+38	-3.14924e+33	-3.90009e+27	-4.82717e+21	-1.97811e-10
	1e-06	6.61983e-05	0.0062	0.01705	0.03038	0	0.0001	4	1000	140	16500	2350	4750	8.51138e-06	2.51189e-11	78.4377	10.9813	0.00414461	0.000590293	0.00119315	-0.00298279	0.00903207	-2.45017e-06	6.2e-09	1.52561e-05	0.00180017	0.0303672	0.000137907	0.00015322	7.62789e-09	0.0151094	3.88062e+07	7.97963e+07	-6.0874e+09	-10125.8	1.33736	6.2587e+09	0.0784377	2.51189e-07	1.71869e+16	5.71502e+10	-1.36987e+06	15.7723	-0.00105576	4.28404e+34	-5.09225e+30	-6.75916e+24	-7.72378e+18	-4.86744e-09
	1e-05	8.97942e-05	0.0062	0.01705	0.03038	0	0.0001	4	1000	140	16500	2350	4750	8.51138e-06	2.51189e-11	78.4377	10.9813	0.00414461	0.000590293	0.00119315	-0.00457693	0.0104555	-1.10502e-05	6.2e-08	5.19066e-05	0.000611914	0.030339	0.000280499	5.20823e-05	7.62082e-09	0.016427	3.88062e+06	7.97963e+06	-6.0874e+08	-1083.17	1.33736	6.2587e+08	0.0784377	2.51189e-07	1.71869e+14	6.08883e+08	-131621	1.49511	-0.00105576	4.08631e+29	-5.10621e+26	-7.48024e+20	-7.75598e+14	-5.22321e-07
	0.0001	9.45222e-05	0.0062	0.01705	0.03038	0	0.0001	4	1000	140	16500	2350	4750	8.51138e-06	2.51189e-11	78.4377	10.9813	0.00414461	0.000590293	0.00119315	-0.00522542	0.0109466	-3.89896e-05	6.2e-07	0.000167954	0.000197414	0.0302498	0.000349213	1.68027e-05	7.5984e-09	0.016966	388062	797963	-6.0874e+07	-178.908	1.33736	6.2587e+07	0.0784377	2.51189e-07	1.71869e+12	9.82691e+06	-13106	0.0673879	-0.00105576	2.47881e+24	-5.10774e+22	-1.36571e+17	-1.09758e+11	-0.000141586
	0.0002	9.58338e-05	0.0062	0.01705	0.03038	0	0.0001	4	1000	140	16500	2350	4750	8.51138e-06	2.51189e-11	78.4377	10.9813	0.00414461	0.000590293	0.00119315	-0.00535599	0.0110081	-5.63595e-05	1.24e-06	0.000238188	0.000139734	0.0301957	0.000364834	1.18933e-05	7.58481e-09	0.0170827	194031	398981	-3.0437e+07	-128.671	1.33736	3.12935e+07	0.0784377	2.51189e-07	4.29671e+11	3.49508e+06	-6550.16	-0.01193	-0.00105576	2.17693e+22	-3.19245e+21	-1.28183e+16	-1.29579e+10	-0.00716926
	0.001	#NUM!	0.0062	0.01705	0.03038	0	0.0001	4	1000	140	16500	2350	4750	8.51138e-06	2.51189e-11	78.4377	10.9813	0.00414461	0.000590293	0.00119315	#NUM!	#NUM!	#NUM!	6.2e-06	#NUM!	#NUM!	#NUM!	#NUM!	#NUM!	#NUM!	#NUM!	38806.2	79796.3	-6.0874e+06	-88.481	1.33736	6.2587e+06	0.0784377	2.51189e-07	1.71869e+10	472077	-1307.6	-0.0753843	-0.00105576	-1.35599e+20	-5.10881e+18	-7.5321e+13	-3.32953e+08	-0.000472603
	0.01	#NUM!	0.0062	0.01705	0.03038	0	0.0001	4	1000	140	16500	2350	4750	8.51138e-06	2.51189e-11	78.4377	10.9813	0.00414461	0.000590293	0.00119315	#NUM!	#NUM!	#NUM!	6.2e-05	#NUM!	#NUM!	#NUM!	#NUM!	#NUM!	#NUM!	#NUM!	3880.62	7979.63	-608740	-79.4383	1.33736	625870	0.0784377	2.51189e-07	1.71869e+08	42101.6	-128.287	-0.0896615	-0.00105576	-1.74002e+16	-5.11814e+14	-6.9182e+10	-3.25307e+06	-0.000284423
	0.02	#NUM!	0.0062	0.01705	0.03038	0	0.0001	4	1000	140	16500	2350	4750	8.51138e-06	2.51189e-11	78.4377	10.9813	0.00414461	0.000590293	0.00119315	#NUM!	#NUM!	#NUM!	0.000124	#NUM!	#NUM!	#NUM!	#NUM!	#NUM!	#NUM!	#NUM!	1940.31	3989.81	-304370	-78.9359	1.33736	312935	0.0784377	2.51189e-07	4.29671e+07	20909	-62.7721	-0.0904547	-0.00105576	-1.10124e+15	-3.20531e+13	-8.60338e+09	-813122	-0.00027458
	0.1	#NUM!	0.0062	0.01705	0.03038	0	0.0001	4	1000	140	16500	2350	4750	8.51138e-06	2.51189e-11	78.4377	10.9813	0.00414461	0.000590293	0.00119315	#NUM!	#NUM!	#NUM!	0.00062	#NUM!	#NUM!	#NUM!	#NUM!	#NUM!	#NUM!	#NUM!	388.062	797.963	-60874	-78.534	1.33736	62587	0.0784377	2.51189e-07	1.71869e+06	4159.1	-10.3607	-0.0910892	-0.00105576	-1.78435e+12	-5.21169e+10	-6.84379e+07	-32523	-0.000246011
	0.2	#NUM!	0.0062	0.01705	0.03038	0	0.0001	4	1000	140	16500	2350	4750	8.51138e-06	2.51189e-11	78.4377	10.9813	0.00414461	0.000590293	0.00119315	#NUM!	#NUM!	#NUM!	0.00124	#NUM!	#NUM!	#NUM!	#NUM!	#NUM!	#NUM!	#NUM!	194.031	398.981	-30437	-78.4838	1.33736	31293.5	0.0784377	2.51189e-07	429671	2078.13	-3.80927	-0.0911685	-0.00105576	-1.1207e+11	-3.3228e+09	-8.53223e+06	-8130.74	-0.000216892
	0.3	#NUM!	0.0062	0.01705	0.03038	0	0.0001	4	1000	140	16500	2350	4750	8.51138e-06	2.51189e-11	78.4377	10.9813	0.00414461	0.000590293	0.00119315	#NUM!	#NUM!	#NUM!	0.00186	#NUM!	#NUM!	#NUM!	#NUM!	#NUM!	#NUM!	#NUM!	129.354	265.988	-20291.3	-78.4671	1.33736	20862.3	0.0784377	2.51189e-07	190965	1385.1	-1.62546	-0.091195	-0.00105576	-2.22282e+10	-6.69399e+08	-2.52224e+06	-3613.66	-0.000188831
	0.4	#NUM!	0.0062	0.01705	0.03038	0	0.0001	4	1000	140	16500	2350	4750	8.51138e-06	2.51189e-11	78.4377	10.9813	0.00414461	0.000590293	0.00119315	#NUM!	#NUM!	#NUM!	0.00248	#NUM!	#NUM!	#NUM!	#NUM!	#NUM!	#NUM!	#NUM!	97.0155	199.491	-15218.5	-78.4587	1.33736	15646.8	0.0784377	2.51189e-07	107418	1038.71	-0.533562	-0.0912082	-0.00105576	-7.0605e+09	-2.15963e+08	-1.0617e+06	-2032.68	-0.000161495
	0.5	#NUM!	0.0062	0.01705	0.03038	0	0.0001	4	1000	140	16500	2350	4750	8.51138e-06	2.51189e-11	78.4377	10.9813	0.00414461	0.000590293	0.00119315	#NUM!	#NUM!	#NUM!	0.0031	#NUM!	#NUM!	#NUM!	#NUM!	#NUM!	#NUM!	#NUM!	77.6124	159.593	-12174.8	-78.4537	1.33736	12517.4	0.0784377	2.51189e-07	68747.4	830.912	0.12158	-0.0912161	-0.00105576	-2.90296e+09	-9.01772e+07	-542394	-1300.92	-0.000134814
	0.6	#NUM!	0.0062	0.01705	0.03038	0	0.0001	4	1000	140	16500	2350	4750	8.51138e-06	2.51189e-11	78.4377	10.9813	0.00414461	0.000590293	0.00119315	#NUM!	#NUM!	#NUM!	0.00372	#NUM!	#NUM!	#NUM!	#NUM!	#NUM!	#NUM!	#NUM!	64.677	132.994	-10145.7	-78.4503	1.33736	10431.2	0.0784377	2.51189e-07	47741.3	692.395	0.558341	-0.0912214	-0.00105576	-1.4052e+09	-4.43238e+07	-313199	-903.415	-0.000108762
	0.7	#NUM!	0.0062	0.01705	0.03038	0	0.0001	4	1000	140	16500	2350	4750	8.51138e-06	2.51189e-11	78.4377	10.9813	0.00414461	0.000590293	0.00119315	#NUM!	#NUM!	#NUM!	0.00434	#NUM!	#NUM!	#NUM!	#NUM!	#NUM!	#NUM!	#NUM!	55.4374	113.995	-8696.29	-78.4479	1.33736	8941	0.0784377	2.51189e-07	35075.2	593.462	0.870313	-0.0912252	-0.00105576	-7.61303e+08	-2.43796e+07	-196802	-663.734	-8.33269e-05
	0.8	#NUM!	0.0062	0.01705	0.03038	0	0.0001	4	1000	140	16500	2350	4750	8.51138e-06	2.51189e-11	78.4377	10.9813	0.00414461	0.000590293	0.00119315	#NUM!	#NUM!	#NUM!	0.00496	#NUM!	#NUM!	#NUM!	#NUM!	#NUM!	#NUM!	#NUM!	48.5077	99.7453	-7609.25	-78.4461	1.33736	7823.38	0.0784377	2.51189e-07	26854.5	519.267	1.10429	-0.091228	-0.00105576	-4.47904e+08	-1.45595e+07	-131555	-508.171	-5.85e-05
	0.9	#NUM!	0.0062	0.01705	0.03038	0	0.0001	4	1000	140	16500	2350	4750	8.51138e-06	2.51189e-11	78.4377	10.9813	0.00414461	0.000590293	0.00119315	#NUM!	#NUM!	#NUM!	0.00558	#NUM!	#NUM!	#NUM!	#NUM!	#NUM!	#NUM!	#NUM!	43.118	88.6625	-6763.78	-78.4447	1.33736	6954.11	0.0784377	2.51189e-07	21218.3	461.562	1.28628	-0.0912302	-0.00105576	-2.80646e+08	-9.25851e+06	-92193.4	-401.518	-3.42749e-05
	0.99	#NUM!	0.0062	0.01705	0.03038	0	0.0001	4	1000	140	16500	2350	4750	8.51138e-06	2.51189e-11	78.4377	10.9813	0.00414461	0.000590293	0.00119315	#NUM!	#NUM!	#NUM!	0.006138	#NUM!	#NUM!	#NUM!	#NUM!	#NUM!	#NUM!	#NUM!	39.1982	80.6023	-6148.89	-78.4437	1.33736	6321.92	0.0784377	2.51189e-07	17535.8	419.596	1.41863	-0.0912318	-0.00105576	-1.92313e+08	-6.42839e+06	-69130.1	-331.833	-1.29828e-05
	r	eq K1	a	b	c	w	h		K1	K2	K3	K4	K5	K6	K7	K1h	K2h	K3h	K4h	K5h	x	y	z	t	u3	v	s	a-(x+y+z+t+u)	b-(x+2y+u+v)	c-(z+2t+u+s)	w+(x+2y+z+2t+2u)	F	G	H	I	J	K	L	M	a	b	g	d	e	t3	t2	t1	t0	m
	1e-09	#NUM!	0.0062	0.01705	0.03038	0	0.0001	4	1000	140	16500	2350	4750	8.51138e-06	2.51189e-11	78.4377	10.9813	0.00414461	0.000590293	0.00119315	#NUM!	#NUM!	#NUM!	6.2e-12	#NUM!	#NUM!	#NUM!	#NUM!	#NUM!	#NUM!	#NUM!	3.88062e+10	7.97963e+10	-6.0874e+12	-1.00475e+07	1.33736	6.2587e+12	0.0784377	2.51189e-07	1.71869e+22	5.67353e+16	-6.09007e+10	15863.5	-0.00105576	4.57649e+50	-4.25062e+44	1.09244e+38	-7.72346e+30	-4.88469e-14
	0.1	1.02888e-05	0.0062	0.01705	0.03038	0	0.0001	4	1000	140	16500	2350	4750	8.51138e-06	2.51189e-11	78.4377	10.9813	0.00414461	0.000590293	0.00119315	-0.000792056	0.0116665	0.000181031	0.00062	-0.00548303	-7.33795e-06	0.034442	7.52833e-06	-6.24561e-07	8.65144e-09	0.012996	388.062	797.963	-60874	-78.534	1.33736	62587	0.0784377	2.51189e-07	1.71869e+06	4159.1	-10.3607	-0.0910892	-0.00105576	-1.78435e+12	-5.21169e+10	-6.84379e+07	-32523	-0.000246011
	0.13	4.17312e-07	0.0062	0.01705	0.03038	0	0.0001	4	1000	140	16500	2350	4750	8.51138e-06	2.51189e-11	78.4377	10.9813	0.00414461	0.000590293	0.00119315	-3.35876e-05	0.0116719	8.75082e-06	0.000806	-0.00625304	-6.54387e-06	0.0350123	1.35315e-08	-5.56974e-07	8.79469e-09	0.0124248	298.509	613.817	-46826.2	-78.5109	1.33736	48143.9	0.0784377	2.51189e-07	1.01697e+06	3198.3	-7.33695	-0.0911258	-0.00105576	-6.25793e+11	-1.83573e+10	-3.11235e+07	-19244.4	-0.000237103
	0.131	1.1628e-07	0.0062	0.01705	0.03038	0	0.0001	4	1000	140	16500	2350	4750	8.51138e-06	2.51189e-11	78.4377	10.9813	0.00414461	0.000590293	0.00119315	-9.37224e-06	0.0116717	2.4512e-06	0.0008122	-0.00627701	-6.52214e-06	0.0350301	1.05361e-09	-5.55124e-07	8.79918e-09	0.0124069	296.23	609.132	-46468.7	-78.5103	1.33736	47776.4	0.0784377	2.51189e-07	1.00151e+06	3173.86	-7.26002	-0.0911268	-0.00105576	-6.06933e+11	-1.78067e+10	-3.04154e+07	-18951.7	-0.00023681
	0.131357	9.25262e-09	0.0062	0.01705	0.03038	0	0.0001	4	1000	140	16500	2350	4750	8.51138e-06	2.51189e-11	78.4377	10.9813	0.00414461	0.000590293	0.00119315	-7.46146e-07	0.0116717	1.95412e-07	0.000814412	-0.00628554	-6.51444e-06	0.0350365	6.67795e-12	-5.54469e-07	8.80077e-09	0.0124006	295.426	607.477	-46342.5	-78.5101	1.33736	47646.6	0.0784377	2.51189e-07	996073	3165.23	-7.23285	-0.0911271	-0.00105576	-6.00376e+11	-1.76153e+10	-3.01679e+07	-18848.9	-0.000236705
	0.132	-1.83159e-07	0.0062	0.01705	0.03038	0	0.0001	4	1000	140	16500	2350	4750	8.51138e-06	2.51189e-11	78.4377	10.9813	0.00414461	0.000590293	0.00119315	1.47838e-05	0.0116716	-3.88129e-06	0.0008184	-0.00630088	-6.50065e-06	0.035048	2.62163e-09	-5.53295e-07	8.80365e-09	0.0123891	293.986	604.517	-46116.7	-78.5097	1.33736	47414.4	0.0784377	2.51189e-07	986390	3149.79	-7.18424	-0.0911277	-0.00105576	-5.88779e+11	-1.72767e+10	-2.97285e+07	-18665.6	-0.000236516
	0.14	-2.5233e-06	0.0062	0.01705	0.03038	0	0.0001	4	1000	140	16500	2350	4750	8.51138e-06	2.51189e-11	78.4377	10.9813	0.00414461	0.000590293	0.00119315	0.000205983	0.0116697	-5.56974e-05	0.000868	-0.00648848	-6.33692e-06	0.0351882	5.09018e-07	-5.3936e-07	8.83887e-09	0.0122487	277.187	569.973	-43481.4	-78.5053	1.33736	44705	0.0784377	2.51189e-07	876881	2969.63	-6.61702	-0.0911346	-0.00105576	-4.6549e+11	-1.36753e+10	-2.49125e+07	-16593.4	-0.000234176
	0.2	-1.75147e-05	0.0062	0.01705	0.03038	0	0.0001	4	1000	140	16500	2350	4750	8.51138e-06	2.51189e-11	78.4377	10.9813	0.00414461	0.000590293	0.00119315	0.00154956	0.011623	-0.000501801	0.00124	-0.0077397	-5.43459e-06	0.0361415	2.89218e-05	-4.62558e-07	9.07833e-09	0.0112944	194.031	398.981	-30437	-78.4838	1.33736	31293.5	0.0784377	2.51189e-07	429671	2078.13	-3.80927	-0.0911685	-0.00105576	-1.1207e+11	-3.3228e+09	-8.53223e+06	-8130.74	-0.000216892
	0.3	-3.56095e-05	0.0062	0.01705	0.03038	0	0.0001	4	1000	140	16500	2350	4750	8.51138e-06	2.51189e-11	78.4377	10.9813	0.00414461	0.000590293	0.00119315	0.00357618	0.0114419	-0.00142955	0.00186	-0.00940501	-4.56744e-06	0.0374945	0.000156484	-3.88752e-07	9.4182e-09	0.0099404	129.354	265.988	-20291.3	-78.4671	1.33736	20862.3	0.0784377	2.51189e-07	190965	1385.1	-1.62546	-0.091195	-0.00105576	-2.22282e+10	-6.69399e+08	-2.52224e+06	-3613.66	-0.000188831
	0.4	-4.79256e-05	0.0062	0.01705	0.03038	0	0.0001	4	1000	140	16500	2350	4750	8.51138e-06	2.51189e-11	78.4377	10.9813	0.00414461	0.000590293	0.00119315	0.0054722	0.0111518	-0.00255851	0.00248	-0.0107214	-4.03059e-06	0.0386999	0.00037593	-3.43059e-07	9.72098e-09	0.00873445	97.0155	199.491	-15218.5	-78.4587	1.33736	15646.8	0.0784377	2.51189e-07	107418	1038.71	-0.533562	-0.0912082	-0.00105576	-7.0605e+09	-2.15963e+08	-1.0617e+06	-2032.68	-0.000161495
	0.5	-5.56958e-05	0.0062	0.01705	0.03038	0	0.0001	4	1000	140	16500	2350	4750	8.51138e-06	2.51189e-11	78.4377	10.9813	0.00414461	0.000590293	0.00119315	0.00730977	0.0107591	-0.00389018	0.0031	-0.0117739	-3.64571e-06	0.0398441	0.000695283	-3.103e-07	1.00084e-08	0.00758984	77.6124	159.593	-12174.8	-78.4537	1.33736	12517.4	0.0784377	2.51189e-07	68747.4	830.912	0.12158	-0.0912161	-0.00105576	-2.90296e+09	-9.01772e+07	-542394	-1300.92	-0.000134814
	0.6	-5.91804e-05	0.0062	0.01705	0.03038	0	0.0001	4	1000	140	16500	2350	4750	8.51138e-06	2.51189e-11	78.4377	10.9813	0.00414461	0.000590293	0.00119315	0.00912495	0.0102627	-0.00544683	0.00372	-0.0125967	-3.34333e-06	0.0409835	0.00113587	-2.84564e-07	1.02946e-08	0.00645014	64.677	132.994	-10145.7	-78.4503	1.33736	10431.2	0.0784377	2.51189e-07	47741.3	692.395	0.558341	-0.0912214	-0.00105576	-1.4052e+09	-4.43238e+07	-313199	-903.415	-0.000108762
	0.7	-5.80431e-05	0.0062	0.01705	0.03038	0	0.0001	4	1000	140	16500	2350	4750	8.51138e-06	2.51189e-11	78.4377	10.9813	0.00414461	0.000590293	0.00119315	0.0109342	0.00965965	-0.00726647	0.00434	-0.0132002	-3.0897e-06	0.0421666	0.00173277	-2.62976e-07	1.05918e-08	0.00526672	55.4374	113.995	-8696.29	-78.4479	1.33736	8941	0.0784377	2.51189e-07	35075.2	593.462	0.870313	-0.0912252	-0.00105576	-7.61303e+08	-2.43796e+07	-196802	-663.734	-8.33269e-05
	0.8	-5.143e-05	0.0062	0.01705	0.03038	0	0.0001	4	1000	140	16500	2350	4750	8.51138e-06	2.51189e-11	78.4377	10.9813	0.00414461	0.000590293	0.00119315	0.012736	0.00895035	-0.00939996	0.00496	-0.0135836	-2.86626e-06	0.0434435	0.0025372	-2.43959e-07	1.09125e-08	0.00398956	48.5077	99.7453	-7609.25	-78.4461	1.33736	7823.38	0.0784377	2.51189e-07	26854.5	519.267	1.10429	-0.091228	-0.00105576	-4.47904e+08	-1.45595e+07	-131555	-508.171	-5.85e-05
	0.9	-3.80286e-05	0.0062	0.01705	0.03038	0	0.0001	4	1000	140	16500	2350	4750	8.51138e-06	2.51189e-11	78.4377	10.9813	0.00414461	0.000590293	0.00119315	0.0145054	0.00814641	-0.0119024	0.00558	-0.0137453	-2.66263e-06	0.0448677	0.00361592	-2.26627e-07	1.12703e-08	0.0025652	43.118	88.6625	-6763.78	-78.4447	1.33736	6954.11	0.0784377	2.51189e-07	21218.3	461.562	1.28628	-0.0912302	-0.00105576	-2.80646e+08	-9.25851e+06	-92193.4	-401.518	-3.42749e-05
	1	-1.63497e-05	0.0062	0.01705	0.03038	0	0.0001	4	1000	140	16500	2350	4750	8.51138e-06	2.51189e-11	78.4377	10.9813	0.00414461	0.000590293	0.00119315	0.0161883	0.00728098	-0.0148107	0.0062	-0.0136976	-2.47431e-06	0.0464883	0.00503897	-2.10598e-07	1.16773e-08	0.000944414	38.8062	79.7963	-6087.4	-78.4436	1.33736	6258.7	0.0784377	2.51189e-07	17186.9	415.399	1.43186	-0.091232	-0.00105576	-1.84802e+08	-6.18631e+06	-67062.2	-325.229	-1.06467e-05
	r	eq K1	a	b	c	w	h		K1	K2	K3	K4	K5	K6	K7	K1h	K2h	K3h	K4h	K5h	x	y	z	t	u4	v	s	a-(x+y+z+t+u)	b-(x+2y+u+v)	c-(z+2t+u+s)	w+(x+2y+z+2t+2u)	F	G	H	I	J	K	L	M	a	b	g	d	e	t3	t2	t1	t0	m
	0.00023	#NUM!	0.0062	0.01705	0.03038	0	0.0001	4	1000	140	16500	2350	4750	8.51138e-06	2.51189e-11	78.4377	10.9813	0.00414461	0.000590293	0.00119315	#NUM!	#NUM!	#NUM!	1.426e-06	#NUM!	#NUM!	#NUM!	#NUM!	#NUM!	#NUM!	#NUM!	168723	346940	-2.6467e+07	-122.118	1.33736	2.72118e+07	0.0784377	2.51189e-07	3.24893e+11	2.87833e+06	-5695.26	-0.0222758	-0.00105576	2.51685e+21	-1.82531e+21	-8063422675876895	-8.90797e+09	-0.175326
	0.1	0.000189626	0.0062	0.01705	0.03038	0	0.0001	4	1000	140	16500	2350	4750	8.51138e-06	2.51189e-11	78.4377	10.9813	0.00414461	0.000590293	0.00119315	-0.00887891	0.0103761	-0.00215184	0.00062	0.00517092	5.24835e-06	0.0261209	0.00106368	4.46707e-07	6.56128e-09	0.0213034	388.062	797.963	-60874	-78.534	1.33736	62587	0.0784377	2.51189e-07	1.71869e+06	4159.1	-10.3607	-0.0910892	-0.00105576	-1.78435e+12	-5.21169e+10	-6.84379e+07	-32523	-0.000246011
	0.2	0.000234524	0.0062	0.01705	0.03038	0	0.0001	4	1000	140	16500	2350	4750	8.51138e-06	2.51189e-11	78.4377	10.9813	0.00414461	0.000590293	0.00119315	-0.0101035	0.00998765	-0.00352959	0.00124	0.00717457	3.38091e-06	0.024255	0.00143091	2.87762e-07	6.09258e-09	0.0231713	194.031	398.981	-30437	-78.4838	1.33736	31293.5	0.0784377	2.51189e-07	429671	2078.13	-3.80927	-0.0911685	-0.00105576	-1.1207e+11	-3.3228e+09	-8.53223e+06	-8130.74	-0.000216892
	0.3	0.000270702	0.0062	0.01705	0.03038	0	0.0001	4	1000	140	16500	2350	4750	8.51138e-06	2.51189e-11	78.4377	10.9813	0.00414461	0.000590293	0.00119315	-0.0109652	0.00968074	-0.00476531	0.00186	0.00865096	2.55185e-06	0.0227743	0.00173881	2.17198e-07	5.72066e-09	0.0246529	129.354	265.988	-20291.3	-78.4671	1.33736	20862.3	0.0784377	2.51189e-07	190965	1385.1	-1.62546	-0.091195	-0.00105576	-2.22282e+10	-6.69399e+08	-2.52224e+06	-3613.66	-0.000188831
	0.4	0.000302372	0.0062	0.01705	0.03038	0	0.0001	4	1000	140	16500	2350	4750	8.51138e-06	2.51189e-11	78.4377	10.9813	0.00414461	0.000590293	0.00119315	-0.0116442	0.00941925	-0.00592377	0.00248	0.00985343	2.05701e-06	0.0214903	0.00201525	1.7508e-07	5.39813e-09	0.0259374	97.0155	199.491	-15218.5	-78.4587	1.33736	15646.8	0.0784377	2.51189e-07	107418	1038.71	-0.533562	-0.0912082	-0.00105576	-7.0605e+09	-2.15963e+08	-1.0617e+06	-2032.68	-0.000161495
	0.5	0.000331171	0.0062	0.01705	0.03038	0	0.0001	4	1000	140	16500	2350	4750	8.51138e-06	2.51189e-11	78.4377	10.9813	0.00414461	0.000590293	0.00119315	-0.0122091	0.00918833	-0.00703103	0.0031	0.0108806	1.71908e-06	0.0203304	0.00227123	1.46317e-07	5.10677e-09	0.0270977	77.6124	159.593	-12174.8	-78.4537	1.33736	12517.4	0.0784377	2.51189e-07	68747.4	830.912	0.12158	-0.0912161	-0.00105576	-2.90296e+09	-9.01772e+07	-542394	-1300.92	-0.000134814
	0.6	0.000357938	0.0062	0.01705	0.03038	0	0.0001	4	1000	140	16500	2350	4750	8.51138e-06	2.51189e-11	78.4377	10.9813	0.00414461	0.000590293	0.00119315	-0.0126948	0.00898002	-0.00810088	0.00372	0.0117832	1.46954e-06	0.0192577	0.0025125	1.25079e-07	4.83731e-09	0.0281707	64.677	132.994	-10145.7	-78.4503	1.33736	10431.2	0.0784377	2.51189e-07	47741.3	692.395	0.558341	-0.0912214	-0.00105576	-1.4052e+09	-4.43238e+07	-313199	-903.415	-0.000108762
	0.7	0.000383169	0.0062	0.01705	0.03038	0	0.0001	4	1000	140	16500	2350	4750	8.51138e-06	2.51189e-11	78.4377	10.9813	0.00414461	0.000590293	0.00119315	-0.0131217	0.00878941	-0.00914173	0.00434	0.0125915	1.2756e-06	0.0182502	0.00274253	1.08571e-07	4.58424e-09	0.0291784	55.4374	113.995	-8696.29	-78.4479	1.33736	8941	0.0784377	2.51189e-07	35075.2	593.462	0.870313	-0.0912252	-0.00105576	-7.61303e+08	-2.43796e+07	-196802	-663.734	-8.33269e-05
	0.8	0.000407192	0.0062	0.01705	0.03038	0	0.0001	4	1000	140	16500	2350	4750	8.51138e-06	2.51189e-11	78.4377	10.9813	0.00414461	0.000590293	0.00119315	-0.0135029	0.00861321	-0.0101592	0.00496	0.0133253	1.1193e-06	0.0172939	0.0029636	9.52677e-08	4.34402e-09	0.0301349	48.5077	99.7453	-7609.25	-78.4461	1.33736	7823.38	0.0784377	2.51189e-07	26854.5	519.267	1.10429	-0.091228	-0.00105576	-4.47904e+08	-1.45595e+07	-131555	-508.171	-5.85e-05
	0.9	0.000430231	0.0062	0.01705	0.03038	0	0.0001	4	1000	140	16500	2350	4750	8.51138e-06	2.51189e-11	78.4377	10.9813	0.00414461	0.000590293	0.00119315	-0.0138474	0.00844904	-0.0111572	0.00558	0.0139983	9.89882e-07	0.0163789	0.00317731	8.42526e-08	4.1142e-09	0.03105	43.118	88.6625	-6763.78	-78.4447	1.33736	6954.11	0.0784377	2.51189e-07	21218.3	461.562	1.28628	-0.0912302	-0.00105576	-2.80646e+08	-9.25851e+06	-92193.4	-401.518	-3.42749e-05
	0.99	0.000450262	0.0062	0.01705	0.03038	0	0.0001	4	1000	140	16500	2350	4750	8.51138e-06	2.51189e-11	78.4377	10.9813	0.00414461	0.000590293	0.00119315	-0.0141315	0.00831013	-0.0120412	0.006138	0.0145603	8.90649e-07	0.0155849	0.00336434	7.58066e-08	3.91475e-09	0.0318441	39.1982	80.6023	-6148.89	-78.4437	1.33736	6321.92	0.0784377	2.51189e-07	17535.8	419.596	1.41863	-0.0912318	-0.00105576	-1.92313e+08	-6.42839e+06	-69130.1	-331.833	-1.29828e-05
t3 ¹ 0, t2 ¹ 0
discr III > 0
			[A]in	[B]in	[C]in	[H2O]in															[AB]eq	[AB2]eq	[AC]eq	[AC2]eq	[ABC]eq			[A]eq	[B]eq	[C]eq	[H2O]eq
	r	eq K1	a	b	c	w	h		K1	K2	K3	K4	K5	K6	K7	K1h	K2h	K3h	K4h	K5h	x	y	z	t	u1	v	s	a-(x+y+z+t+u)	b-(x+2y+u+v)	c-(z+2t+u+s)	w+(x+2y+z+2t+2u)	F	G	H	I	J	K	L	M	a	b	g	d	e	t3	t2	t1	t0	m
	1e-12	-5.17177e+06	0.0062	0.01705	0.03038	0	0.0001	4	1000	140	16500	2350	4750	8.51138e-06	2.51189e-11	78.4377	10.9813	0.00414461	0.000590293	0.00119315	-799.299	664.754	2.42017e-06	6.2e-15	-4.13885e-06	-488.606	0.0303817	134.55	-41.5871	7.63154e-09	530.21	3.88062e+13	7.97963e+13	-6087402896110986	-1.00474e+10	1.33736	6258702759895049	0.0784377	2.51189e-07	1.71869e+28	5.67349e+22	-5.95917e+16	1.58636e+07	-0.00105576	4.15088e+68	-4.35919e+62	1.16044e+53	-7.72346e+42	-3.67349e-13
	1e-10	-518.027	0.0062	0.01705	0.03038	0	0.0001	4	1000	140	16500	2350	4750	8.51138e-06	2.51189e-11	78.4377	10.9813	0.00414461	0.000590293	0.00119315	-8.00673	6.66667	2.42085e-06	6.2e-13	-4.1448e-06	-4.89308	0.0303817	1.34626	-0.416469	7.63154e-09	5.3266	3.88062e+11	7.97963e+11	-6.0874e+13	-1.00474e+08	1.33736	6.2587e+13	0.0784377	2.51189e-07	1.71869e+24	5.67349e+18	-5.97214e+12	158636	-0.00105576	4.19306e+56	-4.34388e+50	1.1537e+43	-7.72346e+34	-3.3023e-13
	9e-10	-6.48014	0.0062	0.01705	0.03038	0	0.0001	4	1000	140	16500	2350	4750	8.51138e-06	2.51189e-11	78.4377	10.9813	0.00414461	0.000590293	0.00119315	-0.901926	0.757854	2.42643e-06	5.58e-12	-4.19241e-06	-0.549921	0.0303818	0.150274	-0.0468059	7.63155e-09	0.613775	4.3118e+10	8.86625e+10	-6.76378e+12	-1.11639e+07	1.33736	6.95411e+12	0.0784377	2.51189e-07	2.12183e+22	7.00435e+16	-7.50242e+10	17626.1	-0.00105576	8.53131e+50	-8.0101e+44	1.86158e+38	-1.17718e+31	-7.56429e-14
	9.32e-10	-6.04595	0.0062	0.01705	0.03038	0	0.0001	4	1000	140	16500	2350	4750	8.51138e-06	2.51189e-11	78.4377	10.9813	0.00414461	0.000590293	0.00119315	-0.871432	0.732492	2.42665e-06	5.7784e-12	-4.19429e-06	-0.531279	0.0303818	0.145142	-0.0452192	7.63155e-09	0.593546	4.16375e+10	8.56183e+10	-6.53155e+12	-1.07806e+07	1.33736	6.71535e+12	0.0784377	2.51189e-07	1.97863e+22	6.53162e+16	-7.00091e+10	17020.9	-0.00105576	6.93872e+50	-6.49204e+44	1.5601e+38	-1.02364e+31	-6.69583e-14
	0.1	#NUM!	0.0062	0.01705	0.03038	0	0.0001	4	1000	140	16500	2350	4750	8.51138e-06	2.51189e-11	78.4377	10.9813	0.00414461	0.000590293	0.00119315	#NUM!	#NUM!	#NUM!	0.00062	#NUM!	#NUM!	#NUM!	#NUM!	#NUM!	#NUM!	#NUM!	388.062	797.963	-60874	-78.534	1.33736	62587	0.0784377	2.51189e-07	1.71869e+06	4159.1	-10.3607	-0.0910892	-0.00105576	-1.78435e+12	-5.21169e+10	-6.84379e+07	-32523	-0.000246011
	0.2	#NUM!	0.0062	0.01705	0.03038	0	0.0001	4	1000	140	16500	2350	4750	8.51138e-06	2.51189e-11	78.4377	10.9813	0.00414461	0.000590293	0.00119315	#NUM!	#NUM!	#NUM!	0.00124	#NUM!	#NUM!	#NUM!	#NUM!	#NUM!	#NUM!	#NUM!	194.031	398.981	-30437	-78.4838	1.33736	31293.5	0.0784377	2.51189e-07	429671	2078.13	-3.80927	-0.0911685	-0.00105576	-1.1207e+11	-3.3228e+09	-8.53223e+06	-8130.74	-0.000216892
	0.3	#NUM!	0.0062	0.01705	0.03038	0	0.0001	4	1000	140	16500	2350	4750	8.51138e-06	2.51189e-11	78.4377	10.9813	0.00414461	0.000590293	0.00119315	#NUM!	#NUM!	#NUM!	0.00186	#NUM!	#NUM!	#NUM!	#NUM!	#NUM!	#NUM!	#NUM!	129.354	265.988	-20291.3	-78.4671	1.33736	20862.3	0.0784377	2.51189e-07	190965	1385.1	-1.62546	-0.091195	-0.00105576	-2.22282e+10	-6.69399e+08	-2.52224e+06	-3613.66	-0.000188831
	0.4	#NUM!	0.0062	0.01705	0.03038	0	0.0001	4	1000	140	16500	2350	4750	8.51138e-06	2.51189e-11	78.4377	10.9813	0.00414461	0.000590293	0.00119315	#NUM!	#NUM!	#NUM!	0.00248	#NUM!	#NUM!	#NUM!	#NUM!	#NUM!	#NUM!	#NUM!	97.0155	199.491	-15218.5	-78.4587	1.33736	15646.8	0.0784377	2.51189e-07	107418	1038.71	-0.533562	-0.0912082	-0.00105576	-7.0605e+09	-2.15963e+08	-1.0617e+06	-2032.68	-0.000161495
	0.5	#NUM!	0.0062	0.01705	0.03038	0	0.0001	4	1000	140	16500	2350	4750	8.51138e-06	2.51189e-11	78.4377	10.9813	0.00414461	0.000590293	0.00119315	#NUM!	#NUM!	#NUM!	0.0031	#NUM!	#NUM!	#NUM!	#NUM!	#NUM!	#NUM!	#NUM!	77.6124	159.593	-12174.8	-78.4537	1.33736	12517.4	0.0784377	2.51189e-07	68747.4	830.912	0.12158	-0.0912161	-0.00105576	-2.90296e+09	-9.01772e+07	-542394	-1300.92	-0.000134814
	0.6	#NUM!	0.0062	0.01705	0.03038	0	0.0001	4	1000	140	16500	2350	4750	8.51138e-06	2.51189e-11	78.4377	10.9813	0.00414461	0.000590293	0.00119315	#NUM!	#NUM!	#NUM!	0.00372	#NUM!	#NUM!	#NUM!	#NUM!	#NUM!	#NUM!	#NUM!	64.677	132.994	-10145.7	-78.4503	1.33736	10431.2	0.0784377	2.51189e-07	47741.3	692.395	0.558341	-0.0912214	-0.00105576	-1.4052e+09	-4.43238e+07	-313199	-903.415	-0.000108762
	0.7	#NUM!	0.0062	0.01705	0.03038	0	0.0001	4	1000	140	16500	2350	4750	8.51138e-06	2.51189e-11	78.4377	10.9813	0.00414461	0.000590293	0.00119315	#NUM!	#NUM!	#NUM!	0.00434	#NUM!	#NUM!	#NUM!	#NUM!	#NUM!	#NUM!	#NUM!	55.4374	113.995	-8696.29	-78.4479	1.33736	8941	0.0784377	2.51189e-07	35075.2	593.462	0.870313	-0.0912252	-0.00105576	-7.61303e+08	-2.43796e+07	-196802	-663.734	-8.33269e-05
	0.8	#NUM!	0.0062	0.01705	0.03038	0	0.0001	4	1000	140	16500	2350	4750	8.51138e-06	2.51189e-11	78.4377	10.9813	0.00414461	0.000590293	0.00119315	#NUM!	#NUM!	#NUM!	0.00496	#NUM!	#NUM!	#NUM!	#NUM!	#NUM!	#NUM!	#NUM!	48.5077	99.7453	-7609.25	-78.4461	1.33736	7823.38	0.0784377	2.51189e-07	26854.5	519.267	1.10429	-0.091228	-0.00105576	-4.47904e+08	-1.45595e+07	-131555	-508.171	-5.85e-05
	0.9	#NUM!	0.0062	0.01705	0.03038	0	0.0001	4	1000	140	16500	2350	4750	8.51138e-06	2.51189e-11	78.4377	10.9813	0.00414461	0.000590293	0.00119315	#NUM!	#NUM!	#NUM!	0.00558	#NUM!	#NUM!	#NUM!	#NUM!	#NUM!	#NUM!	#NUM!	43.118	88.6625	-6763.78	-78.4447	1.33736	6954.11	0.0784377	2.51189e-07	21218.3	461.562	1.28628	-0.0912302	-0.00105576	-2.80646e+08	-9.25851e+06	-92193.4	-401.518	-3.42749e-05
	0.99	#NUM!	0.0062	0.01705	0.03038	0	0.0001	4	1000	140	16500	2350	4750	8.51138e-06	2.51189e-11	78.4377	10.9813	0.00414461	0.000590293	0.00119315	#NUM!	#NUM!	#NUM!	0.006138	#NUM!	#NUM!	#NUM!	#NUM!	#NUM!	#NUM!	#NUM!	39.1982	80.6023	-6148.89	-78.4437	1.33736	6321.92	0.0784377	2.51189e-07	17535.8	419.596	1.41863	-0.0912318	-0.00105576	-1.92313e+08	-6.42839e+06	-69130.1	-331.833	-1.29828e-05
	r	eq K1	a	b	c	w	h		K1	K2	K3	K4	K5	K6	K7	K1h	K2h	K3h	K4h	K5h	x	y	z	t	u2	v	s	a-(x+y+z+t+u)	b-(x+2y+u+v)	c-(z+2t+u+s)	w+(x+2y+z+2t+2u)	F	G	H	I	J	K	L	M	a	b	g	d	e	t3	t2	t1	t0	m
	7e-10	1.24988	0.0062	0.01705	0.03038	0	0.0001	4	1000	140	16500	2350	4750	8.51138e-06	2.51189e-11	78.4377	10.9813	0.00414461	0.000590293	0.00119315	-0.151675	0.0240702	-2.01925e-06	4.34e-12	6.58929e-07	0.111126	0.0303814	0.133806	0.00945832	7.63145e-09	-0.103535	5.54374e+10	1.13995e+11	-8.69629e+12	-1.43535e+07	1.33736	8.941e+12	0.0784377	2.51189e-07	3.50752e+22	1.15786e+17	-1.23485e+11	22662.2	-0.00105576	3.78132e+51	-3.63158e+45	6.62139e+38	-3.21677e+31	-1.32348e-13
	7.91e-10	0.863403	0.0062	0.01705	0.03038	0	0.0001	4	1000	140	16500	2350	4750	8.51138e-06	2.51189e-11	78.4377	10.9813	0.00414461	0.000590293	0.00119315	-0.12287	0.0192447	-1.94467e-06	4.9042e-12	6.26316e-07	0.0934739	0.0303813	0.109826	0.00795592	7.63144e-09	-0.0843811	4.90597e+10	1.0088e+11	-7.69583e+12	-1.27022e+07	1.33736	7.91239e+12	0.0784377	2.51189e-07	2.7469e+22	9.06775e+16	-9.68973e+10	20055	-0.00105576	1.83206e+51	-1.74121e+45	3.57382e+38	-1.9729e+31	-1.0602e-13
	8e-10	0.8326	0.0062	0.01705	0.03038	0	0.0001	4	1000	140	16500	2350	4750	8.51138e-06	2.51189e-11	78.4377	10.9813	0.00414461	0.000590293	0.00119315	-0.12032	0.0188181	-1.93671e-06	4.96e-12	6.22848e-07	0.0919105	0.0303813	0.107703	0.00782286	7.63144e-09	-0.0826847	4.85077e+10	9.97453e+10	-7.60925e+12	-1.25593e+07	1.33736	7.82338e+12	0.0784377	2.51189e-07	2.68545e+22	8.86488e+16	-9.47478e+10	19829.4	-0.00105576	1.71329e+51	-1.62666e+45	3.3754e+38	-1.88561e+31	-1.03464e-13
	0.1	#NUM!	0.0062	0.01705	0.03038	0	0.0001	4	1000	140	16500	2350	4750	8.51138e-06	2.51189e-11	78.4377	10.9813	0.00414461	0.000590293	0.00119315	#NUM!	#NUM!	#NUM!	0.00062	#NUM!	#NUM!	#NUM!	#NUM!	#NUM!	#NUM!	#NUM!	388.062	797.963	-60874	-78.534	1.33736	62587	0.0784377	2.51189e-07	1.71869e+06	4159.1	-10.3607	-0.0910892	-0.00105576	-1.78435e+12	-5.21169e+10	-6.84379e+07	-32523	-0.000246011
	0.2	#NUM!	0.0062	0.01705	0.03038	0	0.0001	4	1000	140	16500	2350	4750	8.51138e-06	2.51189e-11	78.4377	10.9813	0.00414461	0.000590293	0.00119315	#NUM!	#NUM!	#NUM!	0.00124	#NUM!	#NUM!	#NUM!	#NUM!	#NUM!	#NUM!	#NUM!	194.031	398.981	-30437	-78.4838	1.33736	31293.5	0.0784377	2.51189e-07	429671	2078.13	-3.80927	-0.0911685	-0.00105576	-1.1207e+11	-3.3228e+09	-8.53223e+06	-8130.74	-0.000216892
	0.3	#NUM!	0.0062	0.01705	0.03038	0	0.0001	4	1000	140	16500	2350	4750	8.51138e-06	2.51189e-11	78.4377	10.9813	0.00414461	0.000590293	0.00119315	#NUM!	#NUM!	#NUM!	0.00186	#NUM!	#NUM!	#NUM!	#NUM!	#NUM!	#NUM!	#NUM!	129.354	265.988	-20291.3	-78.4671	1.33736	20862.3	0.0784377	2.51189e-07	190965	1385.1	-1.62546	-0.091195	-0.00105576	-2.22282e+10	-6.69399e+08	-2.52224e+06	-3613.66	-0.000188831
	0.4	#NUM!	0.0062	0.01705	0.03038	0	0.0001	4	1000	140	16500	2350	4750	8.51138e-06	2.51189e-11	78.4377	10.9813	0.00414461	0.000590293	0.00119315	#NUM!	#NUM!	#NUM!	0.00248	#NUM!	#NUM!	#NUM!	#NUM!	#NUM!	#NUM!	#NUM!	97.0155	199.491	-15218.5	-78.4587	1.33736	15646.8	0.0784377	2.51189e-07	107418	1038.71	-0.533562	-0.0912082	-0.00105576	-7.0605e+09	-2.15963e+08	-1.0617e+06	-2032.68	-0.000161495
	0.5	#NUM!	0.0062	0.01705	0.03038	0	0.0001	4	1000	140	16500	2350	4750	8.51138e-06	2.51189e-11	78.4377	10.9813	0.00414461	0.000590293	0.00119315	#NUM!	#NUM!	#NUM!	0.0031	#NUM!	#NUM!	#NUM!	#NUM!	#NUM!	#NUM!	#NUM!	77.6124	159.593	-12174.8	-78.4537	1.33736	12517.4	0.0784377	2.51189e-07	68747.4	830.912	0.12158	-0.0912161	-0.00105576	-2.90296e+09	-9.01772e+07	-542394	-1300.92	-0.000134814
	0.6	#NUM!	0.0062	0.01705	0.03038	0	0.0001	4	1000	140	16500	2350	4750	8.51138e-06	2.51189e-11	78.4377	10.9813	0.00414461	0.000590293	0.00119315	#NUM!	#NUM!	#NUM!	0.00372	#NUM!	#NUM!	#NUM!	#NUM!	#NUM!	#NUM!	#NUM!	64.677	132.994	-10145.7	-78.4503	1.33736	10431.2	0.0784377	2.51189e-07	47741.3	692.395	0.558341	-0.0912214	-0.00105576	-1.4052e+09	-4.43238e+07	-313199	-903.415	-0.000108762
	0.7	#NUM!	0.0062	0.01705	0.03038	0	0.0001	4	1000	140	16500	2350	4750	8.51138e-06	2.51189e-11	78.4377	10.9813	0.00414461	0.000590293	0.00119315	#NUM!	#NUM!	#NUM!	0.00434	#NUM!	#NUM!	#NUM!	#NUM!	#NUM!	#NUM!	#NUM!	55.4374	113.995	-8696.29	-78.4479	1.33736	8941	0.0784377	2.51189e-07	35075.2	593.462	0.870313	-0.0912252	-0.00105576	-7.61303e+08	-2.43796e+07	-196802	-663.734	-8.33269e-05
	0.8	#NUM!	0.0062	0.01705	0.03038	0	0.0001	4	1000	140	16500	2350	4750	8.51138e-06	2.51189e-11	78.4377	10.9813	0.00414461	0.000590293	0.00119315	#NUM!	#NUM!	#NUM!	0.00496	#NUM!	#NUM!	#NUM!	#NUM!	#NUM!	#NUM!	#NUM!	48.5077	99.7453	-7609.25	-78.4461	1.33736	7823.38	0.0784377	2.51189e-07	26854.5	519.267	1.10429	-0.091228	-0.00105576	-4.47904e+08	-1.45595e+07	-131555	-508.171	-5.85e-05
	0.9	#NUM!	0.0062	0.01705	0.03038	0	0.0001	4	1000	140	16500	2350	4750	8.51138e-06	2.51189e-11	78.4377	10.9813	0.00414461	0.000590293	0.00119315	#NUM!	#NUM!	#NUM!	0.00558	#NUM!	#NUM!	#NUM!	#NUM!	#NUM!	#NUM!	#NUM!	43.118	88.6625	-6763.78	-78.4447	1.33736	6954.11	0.0784377	2.51189e-07	21218.3	461.562	1.28628	-0.0912302	-0.00105576	-2.80646e+08	-9.25851e+06	-92193.4	-401.518	-3.42749e-05
	0.99	#NUM!	0.0062	0.01705	0.03038	0	0.0001	4	1000	140	16500	2350	4750	8.51138e-06	2.51189e-11	78.4377	10.9813	0.00414461	0.000590293	0.00119315	#NUM!	#NUM!	#NUM!	0.006138	#NUM!	#NUM!	#NUM!	#NUM!	#NUM!	#NUM!	#NUM!	39.1982	80.6023	-6148.89	-78.4437	1.33736	6321.92	0.0784377	2.51189e-07	17535.8	419.596	1.41863	-0.0912318	-0.00105576	-1.92313e+08	-6.42839e+06	-69130.1	-331.833	-1.29828e-05
			[A]in	[B]in	[C]in	[H2O]in															[AB]eq	[AB2]eq	[AC]eq	[AC2]eq	[ABC]eq			[A]eq	[B]eq	[C]eq	[H2O]eq
	r	eq K1	a	b	c	w	h		K1	K2	K3	K4	K5	K6	K7	K1h	K2h	K3h	K4h	K5h	x	y	z	t	u3	v	s	a-(x+y+z+t+u)	b-(x+2y+u+v)	c-(z+2t+u+s)	w+(x+2y+z+2t+2u)	F	G	H	I	J	K	L	M	a	b	g	d	e	t3	t2	t1	t0	m
	1e-14	#NUM!	0.0062	0.01705	0.03038	0	0.0001	4	1000	140	16500	2350	4750	8.51138e-06	2.51189e-11	78.4377	10.9813	0.00414461	0.000590293	0.00119315	#NUM!	#NUM!	#NUM!	6.2e-17	#NUM!	#NUM!	#NUM!	#NUM!	#NUM!	#NUM!	#NUM!	3880618354034492	7979626485568761	-6.0874e+17	-1.00474e+12	1.33736	6.2587e+17	0.0784377	2.51189e-07	1.71869e+32	5.67349e+26	-5.95904e+20	1.58636e+09	-0.00105576	4.15046e+80	-4.35935e+74	1.1605e+63	-7.72346e+50	-3.67728e-13
	1e-10	0.00578939	0.0062	0.01705	0.03038	0	0.0001	4	1000	140	16500	2350	4750	8.51138e-06	2.51189e-11	78.4377	10.9813	0.00414461	0.000590293	0.00119315	0.0013924	5.71391e-05	1.43802e-07	6.2e-13	1.21343e-08	0.0143241	0.0303798	0.00475031	0.00121918	7.63107e-09	0.00150684	3.88062e+11	7.97963e+11	-6.0874e+13	-1.00474e+08	1.33736	6.2587e+13	0.0784377	2.51189e-07	1.71869e+24	5.67349e+18	-5.97214e+12	158636	-0.00105576	4.19306e+56	-4.34388e+50	1.1537e+43	-7.72346e+34	-3.3023e-13
	9.32839e-10	0.00306425	0.0062	0.01705	0.03038	0	0.0001	4	1000	140	16500	2350	4750	8.51138e-06	2.51189e-11	78.4377	10.9813	0.00414461	0.000590293	0.00119315	0.00287545	0.000395216	3.44873e-07	5.7836e-12	9.74698e-08	0.0123342	0.0303796	0.0029289	0.00104981	7.631e-09	0.00366642	4.16001e+10	8.55413e+10	-6.52568e+12	-1.07709e+07	1.33736	6.70931e+12	0.0784377	2.51189e-07	1.97507e+22	6.51989e+16	-6.98845e+10	17005.6	-0.00105576	6.90191e+50	-6.45702e+44	1.55302e+38	-1.01997e+31	-6.67321e-14
	0.01	#NUM!	0.0062	0.01705	0.03038	0	0.0001	4	1000	140	16500	2350	4750	8.51138e-06	2.51189e-11	78.4377	10.9813	0.00414461	0.000590293	0.00119315	#NUM!	#NUM!	#NUM!	6.2e-05	#NUM!	#NUM!	#NUM!	#NUM!	#NUM!	#NUM!	#NUM!	3880.62	7979.63	-608740	-79.4383	1.33736	625870	0.0784377	2.51189e-07	1.71869e+08	42101.6	-128.287	-0.0896615	-0.00105576	-1.74002e+16	-5.11814e+14	-6.9182e+10	-3.25307e+06	-0.000284423
	0.1	#NUM!	0.0062	0.01705	0.03038	0	0.0001	4	1000	140	16500	2350	4750	8.51138e-06	2.51189e-11	78.4377	10.9813	0.00414461	0.000590293	0.00119315	#NUM!	#NUM!	#NUM!	0.00062	#NUM!	#NUM!	#NUM!	#NUM!	#NUM!	#NUM!	#NUM!	388.062	797.963	-60874	-78.534	1.33736	62587	0.0784377	2.51189e-07	1.71869e+06	4159.1	-10.3607	-0.0910892	-0.00105576	-1.78435e+12	-5.21169e+10	-6.84379e+07	-32523	-0.000246011
	0.2	#NUM!	0.0062	0.01705	0.03038	0	0.0001	4	1000	140	16500	2350	4750	8.51138e-06	2.51189e-11	78.4377	10.9813	0.00414461	0.000590293	0.00119315	#NUM!	#NUM!	#NUM!	0.00124	#NUM!	#NUM!	#NUM!	#NUM!	#NUM!	#NUM!	#NUM!	194.031	398.981	-30437	-78.4838	1.33736	31293.5	0.0784377	2.51189e-07	429671	2078.13	-3.80927	-0.0911685	-0.00105576	-1.1207e+11	-3.3228e+09	-8.53223e+06	-8130.74	-0.000216892
	0.3	#NUM!	0.0062	0.01705	0.03038	0	0.0001	4	1000	140	16500	2350	4750	8.51138e-06	2.51189e-11	78.4377	10.9813	0.00414461	0.000590293	0.00119315	#NUM!	#NUM!	#NUM!	0.00186	#NUM!	#NUM!	#NUM!	#NUM!	#NUM!	#NUM!	#NUM!	129.354	265.988	-20291.3	-78.4671	1.33736	20862.3	0.0784377	2.51189e-07	190965	1385.1	-1.62546	-0.091195	-0.00105576	-2.22282e+10	-6.69399e+08	-2.52224e+06	-3613.66	-0.000188831
	0.4	#NUM!	0.0062	0.01705	0.03038	0	0.0001	4	1000	140	16500	2350	4750	8.51138e-06	2.51189e-11	78.4377	10.9813	0.00414461	0.000590293	0.00119315	#NUM!	#NUM!	#NUM!	0.00248	#NUM!	#NUM!	#NUM!	#NUM!	#NUM!	#NUM!	#NUM!	97.0155	199.491	-15218.5	-78.4587	1.33736	15646.8	0.0784377	2.51189e-07	107418	1038.71	-0.533562	-0.0912082	-0.00105576	-7.0605e+09	-2.15963e+08	-1.0617e+06	-2032.68	-0.000161495
	0.5	#NUM!	0.0062	0.01705	0.03038	0	0.0001	4	1000	140	16500	2350	4750	8.51138e-06	2.51189e-11	78.4377	10.9813	0.00414461	0.000590293	0.00119315	#NUM!	#NUM!	#NUM!	0.0031	#NUM!	#NUM!	#NUM!	#NUM!	#NUM!	#NUM!	#NUM!	77.6124	159.593	-12174.8	-78.4537	1.33736	12517.4	0.0784377	2.51189e-07	68747.4	830.912	0.12158	-0.0912161	-0.00105576	-2.90296e+09	-9.01772e+07	-542394	-1300.92	-0.000134814
	0.6	#NUM!	0.0062	0.01705	0.03038	0	0.0001	4	1000	140	16500	2350	4750	8.51138e-06	2.51189e-11	78.4377	10.9813	0.00414461	0.000590293	0.00119315	#NUM!	#NUM!	#NUM!	0.00372	#NUM!	#NUM!	#NUM!	#NUM!	#NUM!	#NUM!	#NUM!	64.677	132.994	-10145.7	-78.4503	1.33736	10431.2	0.0784377	2.51189e-07	47741.3	692.395	0.558341	-0.0912214	-0.00105576	-1.4052e+09	-4.43238e+07	-313199	-903.415	-0.000108762
	0.7	#NUM!	0.0062	0.01705	0.03038	0	0.0001	4	1000	140	16500	2350	4750	8.51138e-06	2.51189e-11	78.4377	10.9813	0.00414461	0.000590293	0.00119315	#NUM!	#NUM!	#NUM!	0.00434	#NUM!	#NUM!	#NUM!	#NUM!	#NUM!	#NUM!	#NUM!	55.4374	113.995	-8696.29	-78.4479	1.33736	8941	0.0784377	2.51189e-07	35075.2	593.462	0.870313	-0.0912252	-0.00105576	-7.61303e+08	-2.43796e+07	-196802	-663.734	-8.33269e-05
	0.8	#NUM!	0.0062	0.01705	0.03038	0	0.0001	4	1000	140	16500	2350	4750	8.51138e-06	2.51189e-11	78.4377	10.9813	0.00414461	0.000590293	0.00119315	#NUM!	#NUM!	#NUM!	0.00496	#NUM!	#NUM!	#NUM!	#NUM!	#NUM!	#NUM!	#NUM!	48.5077	99.7453	-7609.25	-78.4461	1.33736	7823.38	0.0784377	2.51189e-07	26854.5	519.267	1.10429	-0.091228	-0.00105576	-4.47904e+08	-1.45595e+07	-131555	-508.171	-5.85e-05
	0.9	#NUM!	0.0062	0.01705	0.03038	0	0.0001	4	1000	140	16500	2350	4750	8.51138e-06	2.51189e-11	78.4377	10.9813	0.00414461	0.000590293	0.00119315	#NUM!	#NUM!	#NUM!	0.00558	#NUM!	#NUM!	#NUM!	#NUM!	#NUM!	#NUM!	#NUM!	43.118	88.6625	-6763.78	-78.4447	1.33736	6954.11	0.0784377	2.51189e-07	21218.3	461.562	1.28628	-0.0912302	-0.00105576	-2.80646e+08	-9.25851e+06	-92193.4	-401.518	-3.42749e-05
	0.99	#NUM!	0.0062	0.01705	0.03038	0	1	4	1000	140	16500	2350	4750	8.51138e-06	2.51189e-11	0.00851131	0.00119158	4.14461e-07	5.90293e-08	1.19315e-07	#NUM!	#NUM!	#NUM!	0.006138	#NUM!	#NUM!	#NUM!	#NUM!	#NUM!	#NUM!	#NUM!	39.1982	80.6023	-0.667222	-0.00851191	0.000145118	0.685997	8.51131e-06	2.51189e-11	2.06478e-08	4.94053e-10	1.67035e-12	-1.07423e-13	-1.24311e-15	-3.13947e-28	-1.0494e-29	-1.12849e-31	-5.41697e-34	-1.29782e-05
	r	eq K1	a	b	c	w	h		K1	K2	K3	K4	K5	K6	K7	K1h	K2h	K3h	K4h	K5h	x	y	z	t	u4	v	s	a-(x+y+z+t+u)	b-(x+2y+u+v)	c-(z+2t+u+s)	w+(x+2y+z+2t+2u)	F	G	H	I	J	K	L	M	a	b	g	d	e	t3	t2	t1	t0	m
	1e-14	#NUM!	0.0062	0.01705	0.03038	0	0.0001	4	1000	140	16500	2350	4750	8.51138e-06	2.51189e-11	78.4377	10.9813	0.00414461	0.000590293	0.00119315	#NUM!	#NUM!	#NUM!	6.2e-17	#NUM!	#NUM!	#NUM!	#NUM!	#NUM!	#NUM!	#NUM!	3880618354034492	7979626485568761	-6.0874e+17	-1.00474e+12	1.33736	6.2587e+17	0.0784377	2.51189e-07	1.71869e+32	5.67349e+26	-5.95904e+20	1.58636e+09	-0.00105576	4.15046e+80	-4.35935e+74	1.1605e+63	-7.72346e+50	-3.67728e-13
	1e-10	0.01261	0.0062	0.01705	0.03038	0	0.0001	4	1000	140	16500	2350	4750	8.51138e-06	2.51189e-11	78.4377	10.9813	0.00414461	0.000590293	0.00119315	-0.00228142	8.68017e-05	-1.91165e-07	6.2e-13	1.49559e-08	0.0176551	0.0303802	0.00839479	0.00150269	7.63115e-09	-0.00210798	3.88062e+11	7.97963e+11	-6.0874e+13	-1.00474e+08	1.33736	6.2587e+13	0.0784377	2.51189e-07	1.71869e+24	5.67349e+18	-5.97214e+12	158636	-0.00105576	4.19306e+56	-4.34388e+50	1.1537e+43	-7.72346e+34	-3.3023e-13
	5e-10	0.025259	0.0062	0.01705	0.03038	0	0.0001	4	1000	140	16500	2350	4750	8.51138e-06	2.51189e-11	78.4377	10.9813	0.00414461	0.000590293	0.00119315	-0.00804807	0.000667707	-5.43691e-07	3.1e-12	9.27529e-08	0.0218987	0.0303804	0.0135808	0.00186388	7.63122e-09	-0.00671302	7.76124e+10	1.59593e+11	-1.21748e+13	-2.00949e+07	1.33736	1.25174e+13	0.0784377	2.51189e-07	6.87474e+22	2.2694e+17	-2.40982e+11	31727.1	-0.00105576	2.79262e+52	-2.74702e+46	3.60471e+39	-1.23575e+32	-1.93456e-13
	0.01	#NUM!	0.0062	0.01705	0.03038	0	0.0001	4	1000	140	16500	2350	4750	8.51138e-06	2.51189e-11	78.4377	10.9813	0.00414461	0.000590293	0.00119315	#NUM!	#NUM!	#NUM!	6.2e-05	#NUM!	#NUM!	#NUM!	#NUM!	#NUM!	#NUM!	#NUM!	3880.62	7979.63	-608740	-79.4383	1.33736	625870	0.0784377	2.51189e-07	1.71869e+08	42101.6	-128.287	-0.0896615	-0.00105576	-1.74002e+16	-5.11814e+14	-6.9182e+10	-3.25307e+06	-0.000284423
	0.1	#NUM!	0.0062	0.01705	0.03038	0	0.0001	4	1000	140	16500	2350	4750	8.51138e-06	2.51189e-11	78.4377	10.9813	0.00414461	0.000590293	0.00119315	#NUM!	#NUM!	#NUM!	0.00062	#NUM!	#NUM!	#NUM!	#NUM!	#NUM!	#NUM!	#NUM!	388.062	797.963	-60874	-78.534	1.33736	62587	0.0784377	2.51189e-07	1.71869e+06	4159.1	-10.3607	-0.0910892	-0.00105576	-1.78435e+12	-5.21169e+10	-6.84379e+07	-32523	-0.000246011
	0.2	#NUM!	0.0062	0.01705	0.03038	0	0.0001	4	1000	140	16500	2350	4750	8.51138e-06	2.51189e-11	78.4377	10.9813	0.00414461	0.000590293	0.00119315	#NUM!	#NUM!	#NUM!	0.00124	#NUM!	#NUM!	#NUM!	#NUM!	#NUM!	#NUM!	#NUM!	194.031	398.981	-30437	-78.4838	1.33736	31293.5	0.0784377	2.51189e-07	429671	2078.13	-3.80927	-0.0911685	-0.00105576	-1.1207e+11	-3.3228e+09	-8.53223e+06	-8130.74	-0.000216892
	0.3	#NUM!	0.0062	0.01705	0.03038	0	0.0001	4	1000	140	16500	2350	4750	8.51138e-06	2.51189e-11	78.4377	10.9813	0.00414461	0.000590293	0.00119315	#NUM!	#NUM!	#NUM!	0.00186	#NUM!	#NUM!	#NUM!	#NUM!	#NUM!	#NUM!	#NUM!	129.354	265.988	-20291.3	-78.4671	1.33736	20862.3	0.0784377	2.51189e-07	190965	1385.1	-1.62546	-0.091195	-0.00105576	-2.22282e+10	-6.69399e+08	-2.52224e+06	-3613.66	-0.000188831
	0.4	#NUM!	0.0062	0.01705	0.03038	0	0.0001	4	1000	140	16500	2350	4750	8.51138e-06	2.51189e-11	78.4377	10.9813	0.00414461	0.000590293	0.00119315	#NUM!	#NUM!	#NUM!	0.00248	#NUM!	#NUM!	#NUM!	#NUM!	#NUM!	#NUM!	#NUM!	97.0155	199.491	-15218.5	-78.4587	1.33736	15646.8	0.0784377	2.51189e-07	107418	1038.71	-0.533562	-0.0912082	-0.00105576	-7.0605e+09	-2.15963e+08	-1.0617e+06	-2032.68	-0.000161495
	0.5	#NUM!	0.0062	0.01705	0.03038	0	0.0001	4	1000	140	16500	2350	4750	8.51138e-06	2.51189e-11	78.4377	10.9813	0.00414461	0.000590293	0.00119315	#NUM!	#NUM!	#NUM!	0.0031	#NUM!	#NUM!	#NUM!	#NUM!	#NUM!	#NUM!	#NUM!	77.6124	159.593	-12174.8	-78.4537	1.33736	12517.4	0.0784377	2.51189e-07	68747.4	830.912	0.12158	-0.0912161	-0.00105576	-2.90296e+09	-9.01772e+07	-542394	-1300.92	-0.000134814
	0.6	#NUM!	0.0062	0.01705	0.03038	0	0.0001	4	1000	140	16500	2350	4750	8.51138e-06	2.51189e-11	78.4377	10.9813	0.00414461	0.000590293	0.00119315	#NUM!	#NUM!	#NUM!	0.00372	#NUM!	#NUM!	#NUM!	#NUM!	#NUM!	#NUM!	#NUM!	64.677	132.994	-10145.7	-78.4503	1.33736	10431.2	0.0784377	2.51189e-07	47741.3	692.395	0.558341	-0.0912214	-0.00105576	-1.4052e+09	-4.43238e+07	-313199	-903.415	-0.000108762
	0.7	#NUM!	0.0062	0.01705	0.03038	0	0.0001	4	1000	140	16500	2350	4750	8.51138e-06	2.51189e-11	78.4377	10.9813	0.00414461	0.000590293	0.00119315	#NUM!	#NUM!	#NUM!	0.00434	#NUM!	#NUM!	#NUM!	#NUM!	#NUM!	#NUM!	#NUM!	55.4374	113.995	-8696.29	-78.4479	1.33736	8941	0.0784377	2.51189e-07	35075.2	593.462	0.870313	-0.0912252	-0.00105576	-7.61303e+08	-2.43796e+07	-196802	-663.734	-8.33269e-05
	0.8	#NUM!	0.0062	0.01705	0.03038	0	0.0001	4	1000	140	16500	2350	4750	8.51138e-06	2.51189e-11	78.4377	10.9813	0.00414461	0.000590293	0.00119315	#NUM!	#NUM!	#NUM!	0.00496	#NUM!	#NUM!	#NUM!	#NUM!	#NUM!	#NUM!	#NUM!	48.5077	99.7453	-7609.25	-78.4461	1.33736	7823.38	0.0784377	2.51189e-07	26854.5	519.267	1.10429	-0.091228	-0.00105576	-4.47904e+08	-1.45595e+07	-131555	-508.171	-5.85e-05
	0.9	#NUM!	0.0062	0.01705	0.03038	0	0.0001	4	1000	140	16500	2350	4750	8.51138e-06	2.51189e-11	78.4377	10.9813	0.00414461	0.000590293	0.00119315	#NUM!	#NUM!	#NUM!	0.00558	#NUM!	#NUM!	#NUM!	#NUM!	#NUM!	#NUM!	#NUM!	43.118	88.6625	-6763.78	-78.4447	1.33736	6954.11	0.0784377	2.51189e-07	21218.3	461.562	1.28628	-0.0912302	-0.00105576	-2.80646e+08	-9.25851e+06	-92193.4	-401.518	-3.42749e-05
	0.99	#NUM!	0.0062	0.01705	0.03038	0	0.0001	4	1000	140	16500	2350	4750	8.51138e-06	2.51189e-11	78.4377	10.9813	0.00414461	0.000590293	0.00119315	#NUM!	#NUM!	#NUM!	0.006138	#NUM!	#NUM!	#NUM!	#NUM!	#NUM!	#NUM!	#NUM!	39.1982	80.6023	-6148.89	-78.4437	1.33736	6321.92	0.0784377	2.51189e-07	17535.8	419.596	1.41863	-0.0912318	-0.00105576	-1.92313e+08	-6.42839e+06	-69130.1	-331.833	-1.29828e-05
[truncated: 25 more columns]
