# Supplementary material for: Transfer of structural units through imine exchanges, in solution or without solvent: successive transiminations, stimuli (pH)-modulated covalent switches, and mathematical models
Source: Front Chem. 2026 Apr 13;13:1241625. doi: 10.3389/fchem.2025.1241625 (PMC13112204; doi:10.3389/fchem.2025.1241625)
Supplement: Supplementary file 1 [file Supplementaryfile1.zip › Supplementary Material/g-S1-St7-pH5.xlsx]

## Sheet: Feuil1
Influence of the pH										^							^
pH = 5	Step 7
Set S1		general approach			paper -> section 5.3.				Inputs: a, b, c, w, K1 to K5, pH, r
t3 ¹ 0, t2 ¹ 0
discr III < 0
			[A]in	[B]in	[C]in	[H2O]in	[H+]eq	pH													[AB]eq	[AB2]eq	[AC]eq	[AC2]eq	[ABC]eq	[BH+]eq	[CH+]eq	[A]eq	[B]eq	[C]eq	[H2O]eq
	r	eq K1	a	b	c	w	h		K1	K2	K3	K4	K5	K6	K7	K1h	K2h	K3h	K4h	K5h	x	y	z	t	u1	v	s	a-(x+y+z+t+u)	b-(x+2y+u+v)	c-(z+2t+u+s)	w+(x+2y+z+2t+2u)	F	G	H	I	J	K	L	M	a	b	g	d	e	t3	t2	t1	t0	m
	1e-06	-0.00201656	0.0062	0.01705	0.03038	0	1e-05	5	1000	140	16500	2350	4750	8.51138e-06	2.51189e-11	459.792	64.3708	0.041446	0.00590292	0.0119314	-0.0113289	0.0164503	6.89555e-06	6.2e-09	-2.05891e-05	-0.00243156	0.0303936	0.00109227	-0.0020696	7.63453e-08	0.0215375	3.88062e+07	7.97963e+07	-3.56822e+10	-100934	7.83945	3.66864e+10	0.459792	2.51188e-06	5.90521e+18	3.33986e+13	-5.09722e+08	9267.63	-0.362775	3.02478e+42	-2.05458e+38	-4.50469e+32	-9.11857e+26	-1.68686e-09
	1e-05	-0.00017942	0.0062	0.01705	0.03038	0	1e-05	5	1000	140	16500	2350	4750	8.51138e-06	2.51189e-11	459.792	64.3708	0.041446	0.00590292	0.0119314	-0.00693856	0.0126474	1.52313e-05	6.2e-08	-5.70888e-05	-0.000674839	0.0304217	0.000532923	-0.000574381	7.64157e-08	0.0182575	3.88062e+06	7.97963e+06	-3.56822e+09	-10507.1	7.83945	3.66864e+09	0.459792	2.51188e-06	5.90521e+16	3.4683e+11	-4.56083e+07	898.546	-0.362775	2.8845e+37	-2.07008e+34	-4.9652e+28	-9.13163e+22	-1.73399e-07
	0.0001	3.02008e-05	0.0062	0.01705	0.03038	0	1e-05	5	1000	140	16500	2350	4750	8.51138e-06	2.51189e-11	459.792	64.3708	0.041446	0.00590292	0.0119314	-0.00572888	0.0116664	4.14066e-05	6.2e-07	-0.000173388	-0.000205559	0.0305107	0.000393851	-0.000174959	7.66393e-08	0.0172998	388062	797963	-3.56822e+08	-1464.49	7.83945	3.66864e+08	0.459792	2.51188e-06	5.90521e+14	4.75266e+09	-4.50635e+06	61.6369	-0.362775	2.22646e+32	-2.07181e+30	-7.48769e+24	-1.04378e+19	-2.8897e-05
	0.001	#NUM!	0.0062	0.01705	0.03038	0	1e-05	5	1000	140	16500	2350	4750	8.51138e-06	2.51189e-11	459.792	64.3708	0.041446	0.00590292	0.0119314	#NUM!	#NUM!	#NUM!	6.2e-06	#NUM!	#NUM!	#NUM!	#NUM!	#NUM!	#NUM!	#NUM!	38806.2	79796.3	-3.56822e+07	-560.225	7.83945	3.66864e+07	0.459792	2.51188e-06	5.90521e+12	1.75963e+08	-449250	-22.054	-0.362775	-4.27972e+27	-2.07235e+26	-3.25039e+21	-1.41048e+16	-0.000780823
	0.1	#NUM!	0.0062	0.01705	0.03038	0	1e-05	5	1000	140	16500	2350	4750	8.51138e-06	2.51189e-11	459.792	64.3708	0.041446	0.00590292	0.0119314	#NUM!	#NUM!	#NUM!	0.00062	#NUM!	#NUM!	#NUM!	#NUM!	#NUM!	#NUM!	#NUM!	388.062	797.963	-356822	-460.756	7.83945	366864	0.459792	2.51188e-06	5.90521e+08	1.4304e+06	-3559.16	-31.2599	-0.362775	-7.22544e+19	-2.1141e+18	-2778192732216692	-1.3193e+12	-0.000246914
	0.2	#NUM!	0.0062	0.01705	0.03038	0	1e-05	5	1000	140	16500	2350	4750	8.51138e-06	2.51189e-11	459.792	64.3708	0.041446	0.00590292	0.0119314	#NUM!	#NUM!	#NUM!	0.00124	#NUM!	#NUM!	#NUM!	#NUM!	#NUM!	#NUM!	#NUM!	194.031	398.981	-178411	-460.253	7.83945	183432	0.459792	2.51188e-06	1.4763e+08	714367	-1308.49	-31.3064	-0.362775	-4.54197e+18	-1.34787e+17	-3.46239e+14	-3.29823e+11	-0.000217323
	0.3	#NUM!	0.0062	0.01705	0.03038	0	1e-05	5	1000	140	16500	2350	4750	8.51138e-06	2.51189e-11	459.792	64.3708	0.041446	0.00590292	0.0119314	#NUM!	#NUM!	#NUM!	0.00186	#NUM!	#NUM!	#NUM!	#NUM!	#NUM!	#NUM!	#NUM!	129.354	265.988	-118941	-460.086	7.83945	122288	0.459792	2.51188e-06	6.56134e+07	476060	-558.272	-31.3219	-0.362775	-9.01115e+17	-2.71537e+16	-1.02341e+14	-1.46588e+11	-0.000189104
	0.4	#NUM!	0.0062	0.01705	0.03038	0	1e-05	5	1000	140	16500	2350	4750	8.51138e-06	2.51189e-11	459.792	64.3708	0.041446	0.00590292	0.0119314	#NUM!	#NUM!	#NUM!	0.00248	#NUM!	#NUM!	#NUM!	#NUM!	#NUM!	#NUM!	#NUM!	97.0155	199.491	-89205.6	-460.002	7.83945	91715.9	0.459792	2.51188e-06	3.69075e+07	356976	-183.161	-31.3297	-0.362775	-2.86268e+17	-8760409211806948	-4.30764e+13	-8.24556e+10	-0.000161688
	0.5	#NUM!	0.0062	0.01705	0.03038	0	1e-05	5	1000	140	16500	2350	4750	8.51138e-06	2.51189e-11	459.792	64.3708	0.041446	0.00590292	0.0119314	#NUM!	#NUM!	#NUM!	0.0031	#NUM!	#NUM!	#NUM!	#NUM!	#NUM!	#NUM!	#NUM!	77.6124	159.593	-71364.4	-459.952	7.83945	73372.7	0.459792	2.51188e-06	2.36208e+07	285547	41.9061	-31.3343	-0.362775	-1.1771e+17	-3657972904305349	-2.20058e+13	-5.27716e+10	-0.000134959
	0.6	#NUM!	0.0062	0.01705	0.03038	0	1e-05	5	1000	140	16500	2350	4750	8.51138e-06	2.51189e-11	459.792	64.3708	0.041446	0.00590292	0.0119314	#NUM!	#NUM!	#NUM!	0.00372	#NUM!	#NUM!	#NUM!	#NUM!	#NUM!	#NUM!	#NUM!	64.677	132.994	-59470.4	-459.918	7.83945	61143.9	0.459792	2.51188e-06	1.64034e+07	237938	191.95	-31.3374	-0.362775	-5.69818e+16	-1797960980226184	-1.27067e+13	-3.66469e+10	-0.000108874
	0.7	#NUM!	0.0062	0.01705	0.03038	0	1e-05	5	1000	140	16500	2350	4750	8.51138e-06	2.51189e-11	459.792	64.3708	0.041446	0.00590292	0.0119314	#NUM!	#NUM!	#NUM!	0.00434	#NUM!	#NUM!	#NUM!	#NUM!	#NUM!	#NUM!	#NUM!	55.4374	113.995	-50974.6	-459.894	7.83945	52409.1	0.459792	2.51188e-06	1.20514e+07	203935	299.125	-31.3397	-0.362775	-3.08726e+16	-9.88937e+14	-7.98428e+12	-2.69243e+10	-8.34142e-05
	0.8	#NUM!	0.0062	0.01705	0.03038	0	1e-05	5	1000	140	16500	2350	4750	8.51138e-06	2.51189e-11	459.792	64.3708	0.041446	0.00590292	0.0119314	#NUM!	#NUM!	#NUM!	0.00496	#NUM!	#NUM!	#NUM!	#NUM!	#NUM!	#NUM!	#NUM!	48.5077	99.7453	-44602.8	-459.876	7.83945	45857.9	0.459792	2.51188e-06	9.22689e+06	178436	379.506	-31.3413	-0.362775	-1.81641e+16	-5.90594e+14	-5.33711e+12	-2.06139e+10	-5.85684e-05
	0.9	#NUM!	0.0062	0.01705	0.03038	0	1e-05	5	1000	140	16500	2350	4750	8.51138e-06	2.51189e-11	459.792	64.3708	0.041446	0.00590292	0.0119314	#NUM!	#NUM!	#NUM!	0.00558	#NUM!	#NUM!	#NUM!	#NUM!	#NUM!	#NUM!	#NUM!	43.118	88.6625	-39646.9	-459.862	7.83945	40762.6	0.459792	2.51188e-06	7.29038e+06	158604	442.024	-31.3426	-0.362775	-1.13815e+16	-3.75563e+14	-3.74021e+12	-1.62875e+10	-3.43281e-05
	0.99	#NUM!	0.0062	0.01705	0.03038	0	1e-05	5	1000	140	16500	2350	4750	8.51138e-06	2.51189e-11	459.792	64.3708	0.041446	0.00590292	0.0119314	#NUM!	#NUM!	#NUM!	0.006138	#NUM!	#NUM!	#NUM!	#NUM!	#NUM!	#NUM!	#NUM!	39.1982	80.6023	-36042.6	-459.852	7.83945	37056.9	0.459792	2.51188e-06	6.02511e+06	144183	487.492	-31.3435	-0.362775	-7799262701683094	-2.60762e+14	-2.80453e+12	-1.34608e+10	-1.30246e-05
	r	eq K1	a	b	c	w	h		K1	K2	K3	K4	K5	K6	K7	K1h	K2h	K3h	K4h	K5h	x	y	z	t	u2	v	s	a-(x+y+z+t+u)	b-(x+2y+u+v)	c-(z+2t+u+s)	w+(x+2y+z+2t+2u)	F	G	H	I	J	K	L	M	a	b	g	d	e	t3	t2	t1	t0	m
	1e-09	#NUM!	0.0062	0.01705	0.03038	0	1e-05	5	1000	140	16500	2350	4750	8.51138e-06	2.51189e-11	459.792	64.3708	0.041446	0.00590292	0.0119314	#NUM!	#NUM!	#NUM!	6.2e-12	#NUM!	#NUM!	#NUM!	#NUM!	#NUM!	#NUM!	#NUM!	3.88062e+10	7.97963e+10	-3.56822e+13	-1.00474e+08	7.83945	3.66864e+13	0.459792	2.51188e-06	5.90521e+24	3.32561e+19	-6.00401e+13	9.29895e+06	-0.362775	8.65379e+58	-1.48101e+53	2.29021e+46	-9.11844e+38	-7.1165e-13
	4e-09	0.0149997	0.0062	0.01705	0.03038	0	1e-05	5	1000	140	16500	2350	4750	8.51138e-06	2.51189e-11	459.792	64.3708	0.041446	0.00590292	0.0119314	0.00312178	0.00053711	6.65072e-07	2.48e-11	2.35294e-07	0.00694371	0.030379	0.00254021	0.00591005	7.63087e-08	0.00419714	9.70155e+09	1.99491e+10	-8.92056e+12	-2.51189e+07	7.83945	9.17159e+12	0.459792	2.51188e-06	3.69075e+23	2.07853e+18	-3.83691e+12	2.32471e+06	-0.362775	2.32869e+55	-3.55344e+49	2.09852e+43	-3.56189e+36	1.24998e-13
	1e-07	0.00045707	0.0062	0.01705	0.03038	0	1e-05	5	1000	140	16500	2350	4750	8.51138e-06	2.51189e-11	459.792	64.3708	0.041446	0.00590292	0.0119314	0.00205608	0.00399163	8.03403e-07	6.2e-10	3.20719e-06	0.00378548	0.0303759	0.000148272	0.00322196	7.63008e-08	0.0100466	3.88062e+08	7.97963e+08	-3.56822e+11	-1.0052e+06	7.83945	3.66864e+11	0.459792	2.51188e-06	5.90521e+20	3327019166378915	-1.04603e+10	92958.5	-0.362775	3.78359e+47	-2.03306e+42	-2.37609e+36	-9.11844e+30	-1.59043e-11
	2e-07	5.31188e-05	0.0062	0.01705	0.03038	0	1e-05	5	1000	140	16500	2350	4750	8.51138e-06	2.51189e-11	459.792	64.3708	0.041446	0.00590292	0.0119314	0.000956893	0.00521287	4.62709e-07	1.24e-09	5.18326e-06	0.00305876	0.0303743	2.45911e-05	0.00260343	7.62967e-08	0.0113935	1.94031e+08	3.98981e+08	-1.78411e+11	-502829	7.83945	1.83432e+11	0.459792	2.51188e-06	1.4763e+20	8.32112e+14	-3.74041e+09	46463.6	-0.362775	1.05154e+46	-1.25941e+41	-2.2172e+35	-5.69903e+29	-6.89003e-11
	2.99e-07	6.96147e-07	0.0062	0.01705	0.03038	0	1e-05	5	1000	140	16500	2350	4750	8.51138e-06	2.51189e-11	459.792	64.3708	0.041446	0.00590292	0.0119314	0.000273346	0.00591798	1.5168e-07	1.8538e-09	6.75261e-06	0.00266536	0.030373	1.76758e-06	0.00226859	7.62936e-08	0.012123	1.29787e+08	2.66877e+08	-1.19339e+11	-336493	7.83945	1.22697e+11	0.459792	2.51188e-06	6.6053e+19	3.72463e+14	-2.17201e+09	31068.9	-0.362775	1.34985e+45	-2.53437e+40	-4.92613e+34	-1.14087e+29	-1.53997e-10
	3e-07	5.89985e-07	0.0062	0.01705	0.03038	0	1e-05	5	1000	140	16500	2350	4750	8.51138e-06	2.51189e-11	459.792	64.3708	0.041446	0.00590292	0.0119314	0.00026765	0.00592374	1.48696e-07	1.86e-09	6.76719e-06	0.0026622	0.030373	1.69304e-06	0.0022659	7.62935e-08	0.0121288	1.29354e+08	2.65988e+08	-1.18941e+11	-335373	7.83945	1.22288e+11	0.459792	2.51188e-06	6.56134e+19	3.69986e+14	-2.16255e+09	30965.3	-0.362775	1.32711e+45	-2.50087e+40	-4.86402e+34	-1.12573e+29	-1.55022e-10
u2	3.06621e-07	1.0248e-14	0.0062	0.01705	0.03038	0	1e-05	5	1000	140	16500	2350	4750	8.51138e-06	2.51189e-11	459.792	64.3708	0.041446	0.00590292	0.0119314	0.000230422	0.00596134	1.29009e-07	1.90105e-09	6.86313e-06	0.00264164	0.0303729	1.2469e-06	0.0022484	7.62933e-08	0.012167	1.26561e+08	2.60244e+08	-1.16372e+11	-328141	7.83945	1.19647e+11	0.459792	2.51188e-06	6.28104e+19	3.5419e+14	-2.10187e+09	30296	-0.362775	1.18765e+45	-2.29249e+40	-4.47656e+34	-1.03161e+29	-1.61891e-10
	3.5e-07	-6.46434e-08	0.0062	0.01705	0.03038	0	1e-05	5	1000	140	16500	2350	4750	8.51138e-06	2.51189e-11	459.792	64.3708	0.041446	0.00590292	0.0119314	5.32646e-06	0.0061872	3.12747e-09	2.17e-09	7.47017e-06	0.00251889	0.0303724	6.41965e-10	0.00214392	7.62921e-08	0.0123947	1.10875e+08	2.27989e+08	-1.01949e+11	-287528	7.83945	1.04818e+11	0.459792	2.51188e-06	4.82058e+19	2.71885e+14	-1.77254e+09	26537.2	-0.362775	6.06361e+44	-1.35295e+40	-2.70058e+34	-6.07644e+28	-2.10489e-10
	3.51101e-07	-8.90711e-17	0.0062	0.01705	0.03038	0	1e-05	5	1000	140	16500	2350	4750	8.51138e-06	2.51189e-11	459.792	64.3708	0.041446	0.00590292	0.0119314	8.2317e-15	0.00619251	4.83883e-18	2.17683e-09	7.48512e-06	0.00251601	0.0303724	0	0.00214148	7.62921e-08	0.0124	1.10527e+08	2.27274e+08	-1.0163e+11	-286628	7.83945	1.04489e+11	0.459792	2.51188e-06	4.79039e+19	2.70183e+14	-1.76546e+09	26453.9	-0.362775	5.96771e+44	-1.33612e+40	-2.66826e+34	-6.00058e+28	-2.11803e-10
	3.6e-07	6.13474e-07	0.0062	0.01705	0.03038	0	1e-05	5	1000	140	16500	2350	4750	8.51138e-06	2.51189e-11	459.792	64.3708	0.041446	0.00590292	0.0119314	-4.24155e-05	0.00623479	-2.51613e-08	2.232e-09	7.60522e-06	0.00249318	0.0303723	4.03975e-08	0.00212204	7.62919e-08	0.0124424	1.07795e+08	2.21656e+08	-9.91173e+10	-279554	7.83945	1.01907e+11	0.459792	2.51188e-06	4.55649e+19	2.57001e+14	-1.71017e+09	25799.2	-0.362775	5.25585e+44	-1.20926e+40	-2.42399e+34	-5.42889e+28	-2.22575e-10
	1e-06	9.39559e-05	0.0062	0.01705	0.03038	0	1e-05	5	1000	140	16500	2350	4750	8.51138e-06	2.51189e-11	459.792	64.3708	0.041446	0.00590292	0.0119314	-0.00166359	0.00780121	-1.47039e-06	6.2e-09	1.41785e-05	0.00167302	0.0303672	4.96658e-05	0.00142397	7.6279e-08	0.0139657	3.88062e+07	7.97963e+07	-3.56822e+10	-100934	7.83945	3.66864e+10	0.459792	2.51188e-06	5.90521e+18	3.33986e+13	-5.09722e+08	9267.63	-0.362775	3.02478e+42	-2.05458e+38	-4.50469e+32	-9.11857e+26	-1.68686e-09
	5e-06	0.000181931	0.0062	0.01705	0.03038	0	1e-05	5	1000	140	16500	2350	4750	8.51138e-06	2.51189e-11	459.792	64.3708	0.041446	0.00590292	0.0119314	-0.00350783	0.00949772	-6.28321e-06	3.1e-08	3.4982e-05	0.000825118	0.0303512	0.000181378	0.000702289	7.62387e-08	0.0155514	7.76124e+06	1.59593e+07	-7.13644e+09	-20554.5	7.83945	7.33727e+09	0.459792	2.51188e-06	2.36208e+17	1.35878e+12	-9.24093e+07	1828.44	-0.362775	9.3728e+38	-3.30919e+35	-7.68456e+29	-1.45948e+24	-4.23709e-08
	1e-05	0.000180597	0.0062	0.01705	0.03038	0	1e-05	5	1000	140	16500	2350	4750	8.51138e-06	2.51189e-11	459.792	64.3708	0.041446	0.00590292	0.0119314	-0.00403202	0.00996281	-9.9724e-06	6.2e-08	5.06688e-05	0.000597324	0.0303391	0.00022845	0.000508405	7.62084e-08	0.0159851	3.88062e+06	7.97963e+06	-3.56822e+09	-10507.1	7.83945	3.66864e+09	0.459792	2.51188e-06	5.90521e+16	3.4683e+11	-4.56083e+07	898.546	-0.362775	2.8845e+37	-2.07008e+34	-4.9652e+28	-9.13163e+22	-1.73399e-07
	0.0001	0.000139729	0.0062	0.01705	0.03038	0	1e-05	5	1000	140	16500	2350	4750	8.51138e-06	2.51189e-11	459.792	64.3708	0.041446	0.00590292	0.0119314	-0.00503902	0.0107799	-3.78885e-05	6.2e-07	0.000166669	0.000195905	0.0302499	0.000329767	0.000166743	7.59843e-08	0.0168174	388062	797963	-3.56822e+08	-1464.49	7.83945	3.66864e+08	0.459792	2.51188e-06	5.90521e+14	4.75266e+09	-4.50635e+06	61.6369	-0.362775	2.22646e+32	-2.07181e+30	-7.48769e+24	-1.04378e+19	-2.8897e-05
	0.0004	0.000123399	0.0062	0.01705	0.03038	0	1e-05	5	1000	140	16500	2350	4750	8.51138e-06	2.51189e-11	459.792	64.3708	0.041446	0.00590292	0.0119314	-0.00539053	0.0109612	-8.03898e-05	2.48e-06	0.000336131	9.83464e-05	0.0301192	0.000371137	8.37063e-05	7.56561e-08	0.0171286	97015.5	199491	-8.92056e+07	-710.935	7.83945	9.17159e+07	0.459792	2.51188e-06	3.69075e+13	5.64617e+08	-1.12476e+06	-8.10548	-0.362775	5.60596e+27	-8.09403e+27	-6.18265e+22	-1.18075e+17	-0.694889
	0.001	#NUM!	0.0062	0.01705	0.03038	0	1e-05	5	1000	140	16500	2350	4750	8.51138e-06	2.51189e-11	459.792	64.3708	0.041446	0.00590292	0.0119314	#NUM!	#NUM!	#NUM!	6.2e-06	#NUM!	#NUM!	#NUM!	#NUM!	#NUM!	#NUM!	#NUM!	38806.2	79796.3	-3.56822e+07	-560.225	7.83945	3.66864e+07	0.459792	2.51188e-06	5.90521e+12	1.75963e+08	-449250	-22.054	-0.362775	-4.27972e+27	-2.07235e+26	-3.25039e+21	-1.41048e+16	-0.000780823
	0.01	#NUM!	0.0062	0.01705	0.03038	0	1e-05	5	1000	140	16500	2350	4750	8.51138e-06	2.51189e-11	459.792	64.3708	0.041446	0.00590292	0.0119314	#NUM!	#NUM!	#NUM!	6.2e-05	#NUM!	#NUM!	#NUM!	#NUM!	#NUM!	#NUM!	#NUM!	3880.62	7979.63	-3.56822e+06	-469.798	7.83945	3.66864e+06	0.459792	2.51188e-06	5.90521e+10	1.46033e+07	-44071.7	-30.423	-0.362775	-6.93581e+23	-2.07615e+22	-2.82592e+18	-1.3202e+14	-0.000294602
	0.02	#NUM!	0.0062	0.01705	0.03038	0	1e-05	5	1000	140	16500	2350	4750	8.51138e-06	2.51189e-11	459.792	64.3708	0.041446	0.00590292	0.0119314	#NUM!	#NUM!	#NUM!	0.000124	#NUM!	#NUM!	#NUM!	#NUM!	#NUM!	#NUM!	#NUM!	1940.31	3989.81	-1.78411e+06	-464.774	7.83945	1.83432e+06	0.459792	2.51188e-06	1.4763e+10	7.21849e+06	-21564.6	-30.888	-0.362775	-4.42871e+22	-1.30022e+21	-3.50222e+17	-3.29879e+13	-0.000279407
	0.1	#NUM!	0.0062	0.01705	0.03038	0	1e-05	5	1000	140	16500	2350	4750	8.51138e-06	2.51189e-11	459.792	64.3708	0.041446	0.00590292	0.0119314	#NUM!	#NUM!	#NUM!	0.00062	#NUM!	#NUM!	#NUM!	#NUM!	#NUM!	#NUM!	#NUM!	388.062	797.963	-356822	-460.756	7.83945	366864	0.459792	2.51188e-06	5.90521e+08	1.4304e+06	-3559.16	-31.2599	-0.362775	-7.22544e+19	-2.1141e+18	-2778192732216692	-1.3193e+12	-0.000246914
	0.2	#NUM!	0.0062	0.01705	0.03038	0	1e-05	5	1000	140	16500	2350	4750	8.51138e-06	2.51189e-11	459.792	64.3708	0.041446	0.00590292	0.0119314	#NUM!	#NUM!	#NUM!	0.00124	#NUM!	#NUM!	#NUM!	#NUM!	#NUM!	#NUM!	#NUM!	194.031	398.981	-178411	-460.253	7.83945	183432	0.459792	2.51188e-06	1.4763e+08	714367	-1308.49	-31.3064	-0.362775	-4.54197e+18	-1.34787e+17	-3.46239e+14	-3.29823e+11	-0.000217323
	0.3	#NUM!	0.0062	0.01705	0.03038	0	1e-05	5	1000	140	16500	2350	4750	8.51138e-06	2.51189e-11	459.792	64.3708	0.041446	0.00590292	0.0119314	#NUM!	#NUM!	#NUM!	0.00186	#NUM!	#NUM!	#NUM!	#NUM!	#NUM!	#NUM!	#NUM!	129.354	265.988	-118941	-460.086	7.83945	122288	0.459792	2.51188e-06	6.56134e+07	476060	-558.272	-31.3219	-0.362775	-9.01115e+17	-2.71537e+16	-1.02341e+14	-1.46588e+11	-0.000189104
	0.4	#NUM!	0.0062	0.01705	0.03038	0	1e-05	5	1000	140	16500	2350	4750	8.51138e-06	2.51189e-11	459.792	64.3708	0.041446	0.00590292	0.0119314	#NUM!	#NUM!	#NUM!	0.00248	#NUM!	#NUM!	#NUM!	#NUM!	#NUM!	#NUM!	#NUM!	97.0155	199.491	-89205.6	-460.002	7.83945	91715.9	0.459792	2.51188e-06	3.69075e+07	356976	-183.161	-31.3297	-0.362775	-2.86268e+17	-8760409211806948	-4.30764e+13	-8.24556e+10	-0.000161688
	0.5	#NUM!	0.0062	0.01705	0.03038	0	1e-05	5	1000	140	16500	2350	4750	8.51138e-06	2.51189e-11	459.792	64.3708	0.041446	0.00590292	0.0119314	#NUM!	#NUM!	#NUM!	0.0031	#NUM!	#NUM!	#NUM!	#NUM!	#NUM!	#NUM!	#NUM!	77.6124	159.593	-71364.4	-459.952	7.83945	73372.7	0.459792	2.51188e-06	2.36208e+07	285547	41.9061	-31.3343	-0.362775	-1.1771e+17	-3657972904305349	-2.20058e+13	-5.27716e+10	-0.000134959
	0.6	#NUM!	0.0062	0.01705	0.03038	0	1e-05	5	1000	140	16500	2350	4750	8.51138e-06	2.51189e-11	459.792	64.3708	0.041446	0.00590292	0.0119314	#NUM!	#NUM!	#NUM!	0.00372	#NUM!	#NUM!	#NUM!	#NUM!	#NUM!	#NUM!	#NUM!	64.677	132.994	-59470.4	-459.918	7.83945	61143.9	0.459792	2.51188e-06	1.64034e+07	237938	191.95	-31.3374	-0.362775	-5.69818e+16	-1797960980226184	-1.27067e+13	-3.66469e+10	-0.000108874
	0.7	#NUM!	0.0062	0.01705	0.03038	0	1e-05	5	1000	140	16500	2350	4750	8.51138e-06	2.51189e-11	459.792	64.3708	0.041446	0.00590292	0.0119314	#NUM!	#NUM!	#NUM!	0.00434	#NUM!	#NUM!	#NUM!	#NUM!	#NUM!	#NUM!	#NUM!	55.4374	113.995	-50974.6	-459.894	7.83945	52409.1	0.459792	2.51188e-06	1.20514e+07	203935	299.125	-31.3397	-0.362775	-3.08726e+16	-9.88937e+14	-7.98428e+12	-2.69243e+10	-8.34142e-05
	0.8	#NUM!	0.0062	0.01705	0.03038	0	1e-05	5	1000	140	16500	2350	4750	8.51138e-06	2.51189e-11	459.792	64.3708	0.041446	0.00590292	0.0119314	#NUM!	#NUM!	#NUM!	0.00496	#NUM!	#NUM!	#NUM!	#NUM!	#NUM!	#NUM!	#NUM!	48.5077	99.7453	-44602.8	-459.876	7.83945	45857.9	0.459792	2.51188e-06	9.22689e+06	178436	379.506	-31.3413	-0.362775	-1.81641e+16	-5.90594e+14	-5.33711e+12	-2.06139e+10	-5.85684e-05
	0.9	#NUM!	0.0062	0.01705	0.03038	0	1e-05	5	1000	140	16500	2350	4750	8.51138e-06	2.51189e-11	459.792	64.3708	0.041446	0.00590292	0.0119314	#NUM!	#NUM!	#NUM!	0.00558	#NUM!	#NUM!	#NUM!	#NUM!	#NUM!	#NUM!	#NUM!	43.118	88.6625	-39646.9	-459.862	7.83945	40762.6	0.459792	2.51188e-06	7.29038e+06	158604	442.024	-31.3426	-0.362775	-1.13815e+16	-3.75563e+14	-3.74021e+12	-1.62875e+10	-3.43281e-05
	0.99	#NUM!	0.0062	0.01705	0.03038	0	1e-05	5	1000	140	16500	2350	4750	8.51138e-06	2.51189e-11	459.792	64.3708	0.041446	0.00590292	0.0119314	#NUM!	#NUM!	#NUM!	0.006138	#NUM!	#NUM!	#NUM!	#NUM!	#NUM!	#NUM!	#NUM!	39.1982	80.6023	-36042.6	-459.852	7.83945	37056.9	0.459792	2.51188e-06	6.02511e+06	144183	487.492	-31.3435	-0.362775	-7799262701683094	-2.60762e+14	-2.80453e+12	-1.34608e+10	-1.30246e-05
	r	eq K1	a	b	c	w	h		K1	K2	K3	K4	K5	K6	K7	K1h	K2h	K3h	K4h	K5h	x	y	z	t	u3	v	s	a-(x+y+z+t+u)	b-(x+2y+u+v)	c-(z+2t+u+s)	w+(x+2y+z+2t+2u)	F	G	H	I	J	K	L	M	a	b	g	d	e	t3	t2	t1	t0	m
	0.001	6.80424e-05	0.0062	0.01705	0.03038	0	1e-05	5	1000	140	16500	2350	4750	8.51138e-06	2.51189e-11	459.792	64.3708	0.041446	0.00590292	0.0119314	-0.00511957	0.011416	0.000118289	6.2e-06	-0.000542385	-6.48943e-05	0.0307916	0.000321425	-5.5234e-05	7.7345e-08	0.0167584	38806.2	79796.3	-3.56822e+07	-560.225	7.83945	3.66864e+07	0.459792	2.51188e-06	5.90521e+12	1.75963e+08	-449250	-22.054	-0.362775	-4.27972e+27	-2.07235e+26	-3.25039e+21	-1.41048e+16	-0.000780823
	0.1	1.03469e-05	0.0062	0.01705	0.03038	0	1e-05	5	1000	140	16500	2350	4750	8.51138e-06	2.51189e-11	459.792	64.3708	0.041446	0.00590292	0.0119314	-0.000799505	0.0116739	0.000182676	0.00062	-0.00548477	-7.34029e-06	0.034442	7.66573e-06	-6.2476e-06	8.65144e-08	0.0130015	388.062	797.963	-356822	-460.756	7.83945	366864	0.459792	2.51188e-06	5.90521e+08	1.4304e+06	-3559.16	-31.2599	-0.362775	-7.22544e+19	-2.1141e+18	-2778192732216692	-1.3193e+12	-0.000246914
	0.13	5.0069e-07	0.0062	0.01705	0.03038	0	1e-05	5	1000	140	16500	2350	4750	8.51138e-06	2.51189e-11	459.792	64.3708	0.041446	0.00590292	0.0119314	-4.02902e-05	0.0116786	1.04941e-05	0.000806	-0.00625485	-6.54577e-06	0.0350123	1.94597e-08	-5.57135e-06	8.79469e-08	0.0124298	298.509	613.817	-274479	-460.524	7.83945	282203	0.459792	2.51188e-06	3.49421e+08	1.09971e+06	-2520.39	-31.2814	-0.362775	-2.53504e+19	-7.44655e+17	-1.26324e+15	-7.80648e+11	-0.000237789
	0.131	1.9925e-07	0.0062	0.01705	0.03038	0	1e-05	5	1000	140	16500	2350	4750	8.51138e-06	2.51189e-11	459.792	64.3708	0.041446	0.00590292	0.0119314	-1.60546e-05	0.0116785	4.19768e-06	0.0008122	-0.00627882	-6.52402e-06	0.0350301	3.08986e-09	-5.55284e-06	8.79917e-08	0.0124119	296.23	609.132	-272383	-460.518	7.83945	280049	0.459792	2.51188e-06	3.44106e+08	1.09131e+06	-2493.96	-31.282	-0.362775	-2.45867e+19	-7.2232e+17	-1.23449e+15	-7.68775e+11	-0.00023749
	0.132	-1.00663e-07	0.0062	0.01705	0.03038	0	1e-05	5	1000	140	16500	2350	4750	8.51138e-06	2.51189e-11	459.792	64.3708	0.041446	0.00590292	0.0119314	8.12154e-06	0.0116783	-2.13159e-06	0.0008184	-0.0063027	-6.50252e-06	0.0350479	7.90723e-10	-5.53454e-06	8.80364e-08	0.012394	293.986	604.517	-270320	-460.512	7.83945	277927	0.459792	2.51188e-06	3.38912e+08	1.08302e+06	-2467.93	-31.2825	-0.362775	-2.38515e+19	-7.00819e+17	-1.20661e+15	-7.57171e+11	-0.000237191
	0.14	-2.44682e-06	0.0062	0.01705	0.03038	0	1e-05	5	1000	140	16500	2350	4750	8.51138e-06	2.51189e-11	459.792	64.3708	0.041446	0.00590292	0.0119314	0.000199474	0.0116763	-5.39219e-05	0.000868	-0.00649032	-6.33871e-06	0.0351882	4.77084e-07	-5.39512e-06	8.83886e-08	0.0122535	277.187	569.973	-254873	-460.468	7.83945	262045	0.459792	2.51188e-06	3.01286e+08	1.02103e+06	-2273.07	-31.2865	-0.362775	-1.88584e+19	-5.54731e+17	-1.01111e+15	-6.73109e+11	-0.000234809
	0.2	-1.75764e-05	0.0062	0.01705	0.03038	0	1e-05	5	1000	140	16500	2350	4750	8.51138e-06	2.51189e-11	459.792	64.3708	0.041446	0.00590292	0.0119314	0.00154388	0.0116289	-0.000499835	0.00124	-0.00774166	-5.43596e-06	0.0361414	2.86956e-05	-4.62675e-06	9.07831e-08	0.0112986	194.031	398.981	-178411	-460.253	7.83945	183432	0.459792	2.51188e-06	1.4763e+08	714367	-1308.49	-31.3064	-0.362775	-4.54197e+18	-1.34787e+17	-3.46239e+14	-3.29823e+11	-0.000217323
	0.3	-3.61193e-05	0.0062	0.01705	0.03038	0	1e-05	5	1000	140	16500	2350	4750	8.51138e-06	2.51189e-11	459.792	64.3708	0.041446	0.00590292	0.0119314	0.00357127	0.0114472	-0.00142726	0.00186	-0.00940718	-4.56847e-06	0.0374943	0.000155982	-3.8884e-06	9.41815e-08	0.00994402	129.354	265.988	-118941	-460.086	7.83945	122288	0.459792	2.51188e-06	6.56134e+07	476060	-558.272	-31.3219	-0.362775	-9.01115e+17	-2.71537e+16	-1.02341e+14	-1.46588e+11	-0.000189104
	0.4	-4.90634e-05	0.0062	0.01705	0.03038	0	1e-05	5	1000	140	16500	2350	4750	8.51138e-06	2.51189e-11	459.792	64.3708	0.041446	0.00590292	0.0119314	0.00546776	0.0111567	-0.00255587	0.00248	-0.0107238	-4.03145e-06	0.0386996	0.000375153	-3.43132e-06	9.72089e-08	0.0087378	97.0155	199.491	-89205.6	-460.002	7.83945	91715.9	0.459792	2.51188e-06	3.69075e+07	356976	-183.161	-31.3297	-0.362775	-2.86268e+17	-8760409211806948	-4.30764e+13	-8.24556e+10	-0.000161688
	0.5	-5.7627e-05	0.0062	0.01705	0.03038	0	1e-05	5	1000	140	16500	2350	4750	8.51138e-06	2.51189e-11	459.792	64.3708	0.041446	0.00590292	0.0119314	0.00730567	0.0107638	-0.00388714	0.0031	-0.0117765	-3.64647e-06	0.0398436	0.000694195	-3.10365e-06	1.00083e-07	0.00759308	77.6124	159.593	-71364.4	-459.952	7.83945	73372.7	0.459792	2.51188e-06	2.36208e+07	285547	41.9061	-31.3343	-0.362775	-1.1771e+17	-3657972904305349	-2.20058e+13	-5.27716e+10	-0.000134959
	0.6	-6.20909e-05	0.0062	0.01705	0.03038	0	1e-05	5	1000	140	16500	2350	4750	8.51138e-06	2.51189e-11	459.792	64.3708	0.041446	0.00590292	0.0119314	0.00912113	0.0102673	-0.00544333	0.00372	-0.0125995	-3.34402e-06	0.0409827	0.00113441	-2.84622e-06	1.02944e-07	0.00645338	64.677	132.994	-59470.4	-459.918	7.83945	61143.9	0.459792	2.51188e-06	1.64034e+07	237938	191.95	-31.3374	-0.362775	-5.69818e+16	-1797960980226184	-1.27067e+13	-3.66469e+10	-0.000108874
	0.7	-6.2158e-05	0.0062	0.01705	0.03038	0	1e-05	5	1000	140	16500	2350	4750	8.51138e-06	2.51189e-11	459.792	64.3708	0.041446	0.00590292	0.0119314	0.0109307	0.00966412	-0.00726245	0.00434	-0.0132032	-3.09034e-06	0.0421656	0.00173086	-2.63031e-06	1.05915e-07	0.00527005	55.4374	113.995	-50974.6	-459.894	7.83945	52409.1	0.459792	2.51188e-06	1.20514e+07	203935	299.125	-31.3397	-0.362775	-3.08726e+16	-9.88937e+14	-7.98428e+12	-2.69243e+10	-8.34142e-05
	0.8	-5.70282e-05	0.0062	0.01705	0.03038	0	1e-05	5	1000	140	16500	2350	4750	8.51138e-06	2.51189e-11	459.792	64.3708	0.041446	0.00590292	0.0119314	0.0127329	0.00895465	-0.00939538	0.00496	-0.0135869	-2.86686e-06	0.0434421	0.00253473	-2.44009e-06	1.09122e-07	0.00399307	48.5077	99.7453	-44602.8	-459.876	7.83945	45857.9	0.459792	2.51188e-06	9.22689e+06	178436	379.506	-31.3413	-0.362775	-1.81641e+16	-5.90594e+14	-5.33711e+12	-2.06139e+10	-5.85684e-05
	0.9	-4.54461e-05	0.0062	0.01705	0.03038	0	1e-05	5	1000	140	16500	2350	4750	8.51138e-06	2.51189e-11	459.792	64.3708	0.041446	0.00590292	0.0119314	0.0145027	0.00815047	-0.0118973	0.00558	-0.0137487	-2.66319e-06	0.0448659	0.0036128	-2.26674e-06	1.12698e-07	0.00256895	43.118	88.6625	-39646.9	-459.862	7.83945	40762.6	0.459792	2.51188e-06	7.29038e+06	158604	442.024	-31.3426	-0.362775	-1.13815e+16	-3.75563e+14	-3.74021e+12	-1.62875e+10	-3.43281e-05
	1	-2.59575e-05	0.0062	0.01705	0.03038	0	1e-05	5	1000	140	16500	2350	4750	8.51138e-06	2.51189e-11	459.792	64.3708	0.041446	0.00590292	0.0119314	0.0161863	0.00728466	-0.0148051	0.0062	-0.0137011	-2.47482e-06	0.046486	0.00503518	-2.10641e-06	1.16768e-07	0.000948417	38.8062	79.7963	-35682.2	-459.851	7.83945	36686.4	0.459792	2.51188e-06	5.90521e+06	142740	492.039	-31.3436	-0.362775	-7494666974257909	-2.50942e+14	-2.72063e+12	-1.31929e+10	-1.06874e-05
								5
	r	eq K1	a	b	c	w	h		K1	K2	K3	K4	K5	K6	K7	K1h	K2h	K3h	K4h	K5h	x	y	z	t	u4	v	s	a-(x+y+z+t+u)	b-(x+2y+u+v)	c-(z+2t+u+s)	w+(x+2y+z+2t+2u)	F	G	H	I	J	K	L	M	a	b	g	d	e	t3	t2	t1	t0	m
	0.0005	0.000121813	0.0062	0.01705	0.03038	0	1e-05	5	1000	140	16500	2350	4750	8.51138e-06	2.51189e-11	459.792	64.3708	0.041446	0.00590292	0.0119314	-0.00544405	0.0109776	-9.07029e-05	3.1e-06	0.000376087	8.79392e-05	0.0300883	0.000377976	7.48484e-05	7.55785e-08	0.0171788	77612.4	159593	-7.13644e+07	-660.699	7.83945	7.33727e+07	0.459792	2.51188e-06	2.36208e+13	4.18438e+08	-899562	-12.755	-0.362775	-2.12946e+28	-3.3154e+27	-2.97713e+22	-6.73613e+16	-0.00807859
	0.1	0.000193754	0.0062	0.01705	0.03038	0	1e-05	5	1000	140	16500	2350	4750	8.51138e-06	2.51189e-11	459.792	64.3708	0.041446	0.00590292	0.0119314	-0.00887391	0.0103721	-0.00215104	0.00062	0.00516992	5.24736e-06	0.0261211	0.00106289	4.46623e-06	6.56131e-08	0.0212992	388.062	797.963	-356822	-460.756	7.83945	366864	0.459792	2.51188e-06	5.90521e+08	1.4304e+06	-3559.16	-31.2599	-0.362775	-7.22544e+19	-2.1141e+18	-2778192732216692	-1.3193e+12	-0.000246914
	0.2	0.000238125	0.0062	0.01705	0.03038	0	1e-05	5	1000	140	16500	2350	4750	8.51138e-06	2.51189e-11	459.792	64.3708	0.041446	0.00590292	0.0119314	-0.0101003	0.00998519	-0.00352891	0.00124	0.00717369	3.38052e-06	0.0242552	0.00143035	2.87729e-06	6.09262e-08	0.0231685	194.031	398.981	-178411	-460.253	7.83945	183432	0.459792	2.51188e-06	1.4763e+08	714367	-1308.49	-31.3064	-0.362775	-4.54197e+18	-1.34787e+17	-3.46239e+14	-3.29823e+11	-0.000217323
	0.3	0.000274016	0.0062	0.01705	0.03038	0	1e-05	5	1000	140	16500	2350	4750	8.51138e-06	2.51189e-11	459.792	64.3708	0.041446	0.00590292	0.0119314	-0.0109628	0.00967895	-0.0047647	0.00186	0.00865016	2.55163e-06	0.0227745	0.00173837	2.17179e-06	5.72069e-08	0.0246507	129.354	265.988	-118941	-460.086	7.83945	122288	0.459792	2.51188e-06	6.56134e+07	476060	-558.272	-31.3219	-0.362775	-9.01115e+17	-2.71537e+16	-1.02341e+14	-1.46588e+11	-0.000189104
	0.4	0.000305476	0.0062	0.01705	0.03038	0	1e-05	5	1000	140	16500	2350	4750	8.51138e-06	2.51189e-11	459.792	64.3708	0.041446	0.00590292	0.0119314	-0.0116422	0.00941785	-0.00592321	0.00248	0.0098527	2.05687e-06	0.0214905	0.00201487	1.75068e-06	5.39816e-08	0.0259357	97.0155	199.491	-89205.6	-460.002	7.83945	91715.9	0.459792	2.51188e-06	3.69075e+07	356976	-183.161	-31.3297	-0.362775	-2.86268e+17	-8760409211806948	-4.30764e+13	-8.24556e+10	-0.000161688
	0.5	0.000334099	0.0062	0.01705	0.03038	0	1e-05	5	1000	140	16500	2350	4750	8.51138e-06	2.51189e-11	459.792	64.3708	0.041446	0.00590292	0.0119314	-0.0122075	0.00918719	-0.00703053	0.0031	0.0108799	1.71898e-06	0.0203306	0.0022709	1.46309e-06	5.1068e-08	0.0270962	77.6124	159.593	-71364.4	-459.952	7.83945	73372.7	0.459792	2.51188e-06	2.36208e+07	285547	41.9061	-31.3343	-0.362775	-1.1771e+17	-3657972904305349	-2.20058e+13	-5.27716e+10	-0.000134959
	0.6	0.00036071	0.0062	0.01705	0.03038	0	1e-05	5	1000	140	16500	2350	4750	8.51138e-06	2.51189e-11	459.792	64.3708	0.041446	0.00590292	0.0119314	-0.0126935	0.00897907	-0.00810042	0.00372	0.0117826	1.46948e-06	0.0192578	0.00251221	1.25073e-06	4.83734e-08	0.0281695	64.677	132.994	-59470.4	-459.918	7.83945	61143.9	0.459792	2.51188e-06	1.64034e+07	237938	191.95	-31.3374	-0.362775	-5.69818e+16	-1797960980226184	-1.27067e+13	-3.66469e+10	-0.000108874
	0.7	0.000385799	0.0062	0.01705	0.03038	0	1e-05	5	1000	140	16500	2350	4750	8.51138e-06	2.51189e-11	459.792	64.3708	0.041446	0.00590292	0.0119314	-0.0131205	0.00878861	-0.0091413	0.00434	0.012591	1.27555e-06	0.0182503	0.00274227	1.08567e-06	4.58427e-08	0.0291773	55.4374	113.995	-50974.6	-459.894	7.83945	52409.1	0.459792	2.51188e-06	1.20514e+07	203935	299.125	-31.3397	-0.362775	-3.08726e+16	-9.88937e+14	-7.98428e+12	-2.69243e+10	-8.34142e-05
	0.8	0.000409687	0.0062	0.01705	0.03038	0	1e-05	5	1000	140	16500	2350	4750	8.51138e-06	2.51189e-11	459.792	64.3708	0.041446	0.00590292	0.0119314	-0.0135019	0.00861251	-0.0101588	0.00496	0.0133248	1.11926e-06	0.017294	0.00296337	9.52644e-07	4.34405e-08	0.0301339	48.5077	99.7453	-44602.8	-459.876	7.83945	45857.9	0.459792	2.51188e-06	9.22689e+06	178436	379.506	-31.3413	-0.362775	-1.81641e+16	-5.90594e+14	-5.33711e+12	-2.06139e+10	-5.85684e-05
	0.9	0.000432598	0.0062	0.01705	0.03038	0	1e-05	5	1000	140	16500	2350	4750	8.51138e-06	2.51189e-11	459.792	64.3708	0.041446	0.00590292	0.0119314	-0.0138465	0.00844844	-0.0111568	0.00558	0.0139978	9.89853e-07	0.016379	0.0031771	8.42502e-07	4.11422e-08	0.0310491	43.118	88.6625	-39646.9	-459.862	7.83945	40762.6	0.459792	2.51188e-06	7.29038e+06	158604	442.024	-31.3426	-0.362775	-1.13815e+16	-3.75563e+14	-3.74021e+12	-1.62875e+10	-3.43281e-05
	0.99	0.000452518	0.0062	0.01705	0.03038	0	1e-05	5	1000	140	16500	2350	4750	8.51138e-06	2.51189e-11	459.792	64.3708	0.041446	0.00590292	0.0119314	-0.0141307	0.0083096	-0.0120409	0.006138	0.0145599	8.90626e-07	0.015585	0.00336415	7.58046e-07	3.91478e-08	0.0318433	39.1982	80.6023	-36042.6	-459.852	7.83945	37056.9	0.459792	2.51188e-06	6.02511e+06	144183	487.492	-31.3435	-0.362775	-7799262701683094	-2.60762e+14	-2.80453e+12	-1.34608e+10	-1.30246e-05
t3 ¹ 0, t2 ¹ 0
discr III > 0
			[A]in	[B]in	[C]in	[H2O]in															[AB]eq	[AB2]eq	[AC]eq	[AC2]eq	[ABC]eq			[A]eq	[B]eq	[C]eq	[H2O]eq
	r	eq K1	a	b	c	w	h		K1	K2	K3	K4	K5	K6	K7	K1h	K2h	K3h	K4h	K5h	x	y	z	t	u1	v	s	a-(x+y+z+t+u)	b-(x+2y+u+v)	c-(z+2t+u+s)	w+(x+2y+z+2t+2u)	F	G	H	I	J	K	L	M	a	b	g	d	e	t3	t2	t1	t0	m
	1e-12	-2.7425e+08	0.0062	0.01705	0.03038	0	1e-05	5	1000	140	16500	2350	4750	8.51138e-06	2.51189e-11	459.792	64.3708	0.041446	0.00590292	0.0119314	-2326.29	1934.7	4.12882e-06	6.2e-15	-7.06083e-06	-833.587	0.0303829	391.6	-709.498	7.63183e-08	1543.1	3.88062e+13	7.97963e+13	-3.56822e+16	-1.00474e+11	7.83945	3.66864e+16	0.459792	2.51188e-06	5.90521e+30	3.32559e+25	-5.95904e+19	9.29898e+09	-0.362775	8.35924e+76	-1.49779e+71	2.33727e+61	-9.11844e+50	-1.06987e-12
	1e-10	-27443.3	0.0062	0.01705	0.03038	0	1e-05	5	1000	140	16500	2350	4750	8.51138e-06	2.51189e-11	459.792	64.3708	0.041446	0.00590292	0.0119314	-23.2766	19.3661	4.12921e-06	6.2e-13	-7.06432e-06	-8.33999	0.0303829	3.91676	-7.09848	7.63183e-08	15.4555	3.88062e+11	7.97963e+11	-3.56822e+14	-1.00474e+09	7.83945	366863587533945	0.459792	2.51188e-06	5.90521e+26	3.32559e+21	-5963498008305982	9.29898e+07	-0.362775	8.38843e+64	-1.49594e+59	2.33261e+51	-9.11844e+42	-1.03229e-12
	1e-09	-276.099	0.0062	0.01705	0.03038	0	1e-05	5	1000	140	16500	2350	4750	8.51138e-06	2.51189e-11	459.792	64.3708	0.041446	0.00590292	0.0119314	-2.34014	1.95398	4.13286e-06	6.2e-12	-7.09593e-06	-0.837732	0.0303829	0.392368	-0.713025	7.63184e-08	1.5678	3.88062e+10	7.97963e+10	-3.56822e+13	-1.00474e+08	7.83945	3.66864e+13	0.459792	2.51188e-06	5.90521e+24	3.32561e+19	-6.00401e+13	9.29895e+06	-0.362775	8.65379e+58	-1.48101e+53	2.29021e+46	-9.11844e+38	-7.1165e-13
	0.1	#NUM!	0.0062	0.01705	0.03038	0	1e-05	5	1000	140	16500	2350	4750	8.51138e-06	2.51189e-11	459.792	64.3708	0.041446	0.00590292	0.0119314	#NUM!	#NUM!	#NUM!	0.00062	#NUM!	#NUM!	#NUM!	#NUM!	#NUM!	#NUM!	#NUM!	388.062	797.963	-356822	-460.756	7.83945	366864	0.459792	2.51188e-06	5.90521e+08	1.4304e+06	-3559.16	-31.2599	-0.362775	-7.22544e+19	-2.1141e+18	-2778192732216692	-1.3193e+12	-0.000246914
	0.2	#NUM!	0.0062	0.01705	0.03038	0	1e-05	5	1000	140	16500	2350	4750	8.51138e-06	2.51189e-11	459.792	64.3708	0.041446	0.00590292	0.0119314	#NUM!	#NUM!	#NUM!	0.00124	#NUM!	#NUM!	#NUM!	#NUM!	#NUM!	#NUM!	#NUM!	194.031	398.981	-178411	-460.253	7.83945	183432	0.459792	2.51188e-06	1.4763e+08	714367	-1308.49	-31.3064	-0.362775	-4.54197e+18	-1.34787e+17	-3.46239e+14	-3.29823e+11	-0.000217323
	0.3	#NUM!	0.0062	0.01705	0.03038	0	1e-05	5	1000	140	16500	2350	4750	8.51138e-06	2.51189e-11	459.792	64.3708	0.041446	0.00590292	0.0119314	#NUM!	#NUM!	#NUM!	0.00186	#NUM!	#NUM!	#NUM!	#NUM!	#NUM!	#NUM!	#NUM!	129.354	265.988	-118941	-460.086	7.83945	122288	0.459792	2.51188e-06	6.56134e+07	476060	-558.272	-31.3219	-0.362775	-9.01115e+17	-2.71537e+16	-1.02341e+14	-1.46588e+11	-0.000189104
	0.4	#NUM!	0.0062	0.01705	0.03038	0	1e-05	5	1000	140	16500	2350	4750	8.51138e-06	2.51189e-11	459.792	64.3708	0.041446	0.00590292	0.0119314	#NUM!	#NUM!	#NUM!	0.00248	#NUM!	#NUM!	#NUM!	#NUM!	#NUM!	#NUM!	#NUM!	97.0155	199.491	-89205.6	-460.002	7.83945	91715.9	0.459792	2.51188e-06	3.69075e+07	356976	-183.161	-31.3297	-0.362775	-2.86268e+17	-8760409211806948	-4.30764e+13	-8.24556e+10	-0.000161688
	0.5	#NUM!	0.0062	0.01705	0.03038	0	1e-05	5	1000	140	16500	2350	4750	8.51138e-06	2.51189e-11	459.792	64.3708	0.041446	0.00590292	0.0119314	#NUM!	#NUM!	#NUM!	0.0031	#NUM!	#NUM!	#NUM!	#NUM!	#NUM!	#NUM!	#NUM!	77.6124	159.593	-71364.4	-459.952	7.83945	73372.7	0.459792	2.51188e-06	2.36208e+07	285547	41.9061	-31.3343	-0.362775	-1.1771e+17	-3657972904305349	-2.20058e+13	-5.27716e+10	-0.000134959
	0.6	#NUM!	0.0062	0.01705	0.03038	0	1e-05	5	1000	140	16500	2350	4750	8.51138e-06	2.51189e-11	459.792	64.3708	0.041446	0.00590292	0.0119314	#NUM!	#NUM!	#NUM!	0.00372	#NUM!	#NUM!	#NUM!	#NUM!	#NUM!	#NUM!	#NUM!	64.677	132.994	-59470.4	-459.918	7.83945	61143.9	0.459792	2.51188e-06	1.64034e+07	237938	191.95	-31.3374	-0.362775	-5.69818e+16	-1797960980226184	-1.27067e+13	-3.66469e+10	-0.000108874
	0.7	#NUM!	0.0062	0.01705	0.03038	0	1e-05	5	1000	140	16500	2350	4750	8.51138e-06	2.51189e-11	459.792	64.3708	0.041446	0.00590292	0.0119314	#NUM!	#NUM!	#NUM!	0.00434	#NUM!	#NUM!	#NUM!	#NUM!	#NUM!	#NUM!	#NUM!	55.4374	113.995	-50974.6	-459.894	7.83945	52409.1	0.459792	2.51188e-06	1.20514e+07	203935	299.125	-31.3397	-0.362775	-3.08726e+16	-9.88937e+14	-7.98428e+12	-2.69243e+10	-8.34142e-05
	0.8	#NUM!	0.0062	0.01705	0.03038	0	1e-05	5	1000	140	16500	2350	4750	8.51138e-06	2.51189e-11	459.792	64.3708	0.041446	0.00590292	0.0119314	#NUM!	#NUM!	#NUM!	0.00496	#NUM!	#NUM!	#NUM!	#NUM!	#NUM!	#NUM!	#NUM!	48.5077	99.7453	-44602.8	-459.876	7.83945	45857.9	0.459792	2.51188e-06	9.22689e+06	178436	379.506	-31.3413	-0.362775	-1.81641e+16	-5.90594e+14	-5.33711e+12	-2.06139e+10	-5.85684e-05
	0.9	#NUM!	0.0062	0.01705	0.03038	0	1e-05	5	1000	140	16500	2350	4750	8.51138e-06	2.51189e-11	459.792	64.3708	0.041446	0.00590292	0.0119314	#NUM!	#NUM!	#NUM!	0.00558	#NUM!	#NUM!	#NUM!	#NUM!	#NUM!	#NUM!	#NUM!	43.118	88.6625	-39646.9	-459.862	7.83945	40762.6	0.459792	2.51188e-06	7.29038e+06	158604	442.024	-31.3426	-0.362775	-1.13815e+16	-3.75563e+14	-3.74021e+12	-1.62875e+10	-3.43281e-05
	0.99	#NUM!	0.0062	0.01705	0.03038	0	1e-05	5	1000	140	16500	2350	4750	8.51138e-06	2.51189e-11	459.792	64.3708	0.041446	0.00590292	0.0119314	#NUM!	#NUM!	#NUM!	0.006138	#NUM!	#NUM!	#NUM!	#NUM!	#NUM!	#NUM!	#NUM!	39.1982	80.6023	-36042.6	-459.852	7.83945	37056.9	0.459792	2.51188e-06	6.02511e+06	144183	487.492	-31.3435	-0.362775	-7799262701683094	-2.60762e+14	-2.80453e+12	-1.34608e+10	-1.30246e-05
	r	eq K1	a	b	c	w	h		K1	K2	K3	K4	K5	K6	K7	K1h	K2h	K3h	K4h	K5h	x	y	z	t	u2	v	s	a-(x+y+z+t+u)	b-(x+2y+u+v)	c-(z+2t+u+s)	w+(x+2y+z+2t+2u)	F	G	H	I	J	K	L	M	a	b	g	d	e	t3	t2	t1	t0	m
	1e-11	559687	0.0062	0.01705	0.03038	0	1e-05	5	1000	140	16500	2350	4750	8.51138e-06	2.51189e-11	459.792	64.3708	0.041446	0.00590292	0.0119314	-47.0154	7.91288	-4.12611e-06	6.2e-14	1.42796e-06	16.8581	0.0303826	39.1087	14.3486	7.63177e-08	-31.1896	3.88062e+12	7.97963e+12	-3.56822e+15	-1.00474e+10	7.83945	3668635875339451	0.459792	2.51188e-06	5.90521e+28	3.32559e+23	-5.95945e+17	9.29898e+08	-0.362775	8.36189e+70	-1.49762e+65	2.33685e+56	-9.11844e+46	-1.06644e-12
	1e-09	43.9619	0.0062	0.01705	0.03038	0	1e-05	5	1000	140	16500	2350	4750	8.51138e-06	2.51189e-11	459.792	64.3708	0.041446	0.00590292	0.0119314	-0.397143	0.0653248	-3.83597e-06	6.2e-12	1.29744e-06	0.153172	0.0303825	0.33802	0.13037	7.63173e-08	-0.266494	3.88062e+10	7.97963e+10	-3.56822e+13	-1.00474e+08	7.83945	3.66864e+13	0.459792	2.51188e-06	5.90521e+24	3.32561e+19	-6.00401e+13	9.29895e+06	-0.362775	8.65379e+58	-1.48101e+53	2.29021e+46	-9.11844e+38	-7.1165e-13
	3e-09	1.7493	0.0062	0.01705	0.03038	0	1e-05	5	1000	140	16500	2350	4750	8.51138e-06	2.51189e-11	459.792	64.3708	0.041446	0.00590292	0.0119314	-0.0643539	0.00949552	-2.82387e-06	1.86e-11	8.5678e-07	0.0337155	0.0303819	0.0610604	0.0286965	7.63159e-08	-0.045364	1.29354e+10	2.65988e+10	-1.18941e+13	-3.34918e+07	7.83945	1.22288e+13	0.459792	2.51188e-06	6.56134e+23	3.69515e+18	-6.77115e+12	3.09963e+06	-0.362775	1.26797e+56	-2.00254e+50	9.03703e+43	-1.12573e+37	-1.18712e-13
	0.1	#NUM!	0.0062	0.01705	0.03038	0	1e-05	5	1000	140	16500	2350	4750	8.51138e-06	2.51189e-11	459.792	64.3708	0.041446	0.00590292	0.0119314	#NUM!	#NUM!	#NUM!	0.00062	#NUM!	#NUM!	#NUM!	#NUM!	#NUM!	#NUM!	#NUM!	388.062	797.963	-356822	-460.756	7.83945	366864	0.459792	2.51188e-06	5.90521e+08	1.4304e+06	-3559.16	-31.2599	-0.362775	-7.22544e+19	-2.1141e+18	-2778192732216692	-1.3193e+12	-0.000246914
	0.2	#NUM!	0.0062	0.01705	0.03038	0	1e-05	5	1000	140	16500	2350	4750	8.51138e-06	2.51189e-11	459.792	64.3708	0.041446	0.00590292	0.0119314	#NUM!	#NUM!	#NUM!	0.00124	#NUM!	#NUM!	#NUM!	#NUM!	#NUM!	#NUM!	#NUM!	194.031	398.981	-178411	-460.253	7.83945	183432	0.459792	2.51188e-06	1.4763e+08	714367	-1308.49	-31.3064	-0.362775	-4.54197e+18	-1.34787e+17	-3.46239e+14	-3.29823e+11	-0.000217323
	0.3	#NUM!	0.0062	0.01705	0.03038	0	1e-05	5	1000	140	16500	2350	4750	8.51138e-06	2.51189e-11	459.792	64.3708	0.041446	0.00590292	0.0119314	#NUM!	#NUM!	#NUM!	0.00186	#NUM!	#NUM!	#NUM!	#NUM!	#NUM!	#NUM!	#NUM!	129.354	265.988	-118941	-460.086	7.83945	122288	0.459792	2.51188e-06	6.56134e+07	476060	-558.272	-31.3219	-0.362775	-9.01115e+17	-2.71537e+16	-1.02341e+14	-1.46588e+11	-0.000189104
	0.4	#NUM!	0.0062	0.01705	0.03038	0	1e-05	5	1000	140	16500	2350	4750	8.51138e-06	2.51189e-11	459.792	64.3708	0.041446	0.00590292	0.0119314	#NUM!	#NUM!	#NUM!	0.00248	#NUM!	#NUM!	#NUM!	#NUM!	#NUM!	#NUM!	#NUM!	97.0155	199.491	-89205.6	-460.002	7.83945	91715.9	0.459792	2.51188e-06	3.69075e+07	356976	-183.161	-31.3297	-0.362775	-2.86268e+17	-8760409211806948	-4.30764e+13	-8.24556e+10	-0.000161688
	0.5	#NUM!	0.0062	0.01705	0.03038	0	1e-05	5	1000	140	16500	2350	4750	8.51138e-06	2.51189e-11	459.792	64.3708	0.041446	0.00590292	0.0119314	#NUM!	#NUM!	#NUM!	0.0031	#NUM!	#NUM!	#NUM!	#NUM!	#NUM!	#NUM!	#NUM!	77.6124	159.593	-71364.4	-459.952	7.83945	73372.7	0.459792	2.51188e-06	2.36208e+07	285547	41.9061	-31.3343	-0.362775	-1.1771e+17	-3657972904305349	-2.20058e+13	-5.27716e+10	-0.000134959
	0.6	#NUM!	0.0062	0.01705	0.03038	0	1e-05	5	1000	140	16500	2350	4750	8.51138e-06	2.51189e-11	459.792	64.3708	0.041446	0.00590292	0.0119314	#NUM!	#NUM!	#NUM!	0.00372	#NUM!	#NUM!	#NUM!	#NUM!	#NUM!	#NUM!	#NUM!	64.677	132.994	-59470.4	-459.918	7.83945	61143.9	0.459792	2.51188e-06	1.64034e+07	237938	191.95	-31.3374	-0.362775	-5.69818e+16	-1797960980226184	-1.27067e+13	-3.66469e+10	-0.000108874
	0.7	#NUM!	0.0062	0.01705	0.03038	0	1e-05	5	1000	140	16500	2350	4750	8.51138e-06	2.51189e-11	459.792	64.3708	0.041446	0.00590292	0.0119314	#NUM!	#NUM!	#NUM!	0.00434	#NUM!	#NUM!	#NUM!	#NUM!	#NUM!	#NUM!	#NUM!	55.4374	113.995	-50974.6	-459.894	7.83945	52409.1	0.459792	2.51188e-06	1.20514e+07	203935	299.125	-31.3397	-0.362775	-3.08726e+16	-9.88937e+14	-7.98428e+12	-2.69243e+10	-8.34142e-05
	0.8	#NUM!	0.0062	0.01705	0.03038	0	1e-05	5	1000	140	16500	2350	4750	8.51138e-06	2.51189e-11	459.792	64.3708	0.041446	0.00590292	0.0119314	#NUM!	#NUM!	#NUM!	0.00496	#NUM!	#NUM!	#NUM!	#NUM!	#NUM!	#NUM!	#NUM!	48.5077	99.7453	-44602.8	-459.876	7.83945	45857.9	0.459792	2.51188e-06	9.22689e+06	178436	379.506	-31.3413	-0.362775	-1.81641e+16	-5.90594e+14	-5.33711e+12	-2.06139e+10	-5.85684e-05
	0.9	#NUM!	0.0062	0.01705	0.03038	0	1e-05	5	1000	140	16500	2350	4750	8.51138e-06	2.51189e-11	459.792	64.3708	0.041446	0.00590292	0.0119314	#NUM!	#NUM!	#NUM!	0.00558	#NUM!	#NUM!	#NUM!	#NUM!	#NUM!	#NUM!	#NUM!	43.118	88.6625	-39646.9	-459.862	7.83945	40762.6	0.459792	2.51188e-06	7.29038e+06	158604	442.024	-31.3426	-0.362775	-1.13815e+16	-3.75563e+14	-3.74021e+12	-1.62875e+10	-3.43281e-05
	0.99	#NUM!	0.0062	0.01705	0.03038	0	1e-05	5	1000	140	16500	2350	4750	8.51138e-06	2.51189e-11	459.792	64.3708	0.041446	0.00590292	0.0119314	#NUM!	#NUM!	#NUM!	0.006138	#NUM!	#NUM!	#NUM!	#NUM!	#NUM!	#NUM!	#NUM!	39.1982	80.6023	-36042.6	-459.852	7.83945	37056.9	0.459792	2.51188e-06	6.02511e+06	144183	487.492	-31.3435	-0.362775	-7799262701683094	-2.60762e+14	-2.80453e+12	-1.34608e+10	-1.30246e-05
			[A]in	[B]in	[C]in	[H2O]in															[AB]eq	[AB2]eq	[AC]eq	[AC2]eq	[ABC]eq			[A]eq	[B]eq	[C]eq	[H2O]eq
	r	eq K1	a	b	c	w	h		K1	K2	K3	K4	K5	K6	K7	K1h	K2h	K3h	K4h	K5h	x	y	z	t	u3	v	s	a-(x+y+z+t+u)	b-(x+2y+u+v)	c-(z+2t+u+s)	w+(x+2y+z+2t+2u)	F	G	H	I	J	K	L	M	a	b	g	d	e	t3	t2	t1	t0	m
	1e-14	0.0486047	0.0062	0.01705	0.03038	0	1e-05	5	1000	140	16500	2350	4750	8.51138e-06	2.51189e-11	459.792	64.3708	0.041446	0.00590292	0.0119314	-1.45768e-08	2.36247e-09	-2.34124e-12	6.2e-17	7.80248e-13	0.00921056	0.0303799	0.00620001	0.00783945	7.63109e-08	-9.8526e-09	3.88062e+15	7979626485568760	-3.56822e+18	-1.00474e+13	7.83945	3.66864e+18	0.459792	2.51188e-06	5.90521e+34	3.32559e+29	-5.959e+23	9.29898e+11	-0.362775	8.35895e+88	-1.49781e+83	2.33732e+71	-9.11844e+58	-1.07025e-12
	1e-10	0.0391667	0.0062	0.01705	0.03038	0	1e-05	5	1000	140	16500	2350	4750	8.51138e-06	2.51189e-11	459.792	64.3708	0.041446	0.00590292	0.0119314	0.00089268	2.11051e-05	1.51694e-07	6.2e-13	7.37468e-09	0.00870551	0.0303798	0.00528606	0.00740959	7.63105e-08	0.000935056	3.88062e+11	7.97963e+11	-3.56822e+14	-1.00474e+09	7.83945	366863587533945	0.459792	2.51188e-06	5.90521e+26	3.32559e+21	-5963498008305982	9.29898e+07	-0.362775	8.38843e+64	-1.49594e+59	2.33261e+51	-9.11844e+42	-1.03229e-12
	1e-09	0.025748	0.0062	0.01705	0.03038	0	1e-05	5	1000	140	16500	2350	4750	8.51138e-06	2.51189e-11	459.792	64.3708	0.041446	0.00590292	0.0119314	0.00217377	0.000171646	4.09605e-07	6.2e-12	6.65068e-08	0.00785077	0.0303794	0.0038541	0.00668209	7.63097e-08	0.00251761	3.88062e+10	7.97963e+10	-3.56822e+13	-1.00474e+08	7.83945	3.66864e+13	0.459792	2.51188e-06	5.90521e+24	3.32561e+19	-6.00401e+13	9.29895e+06	-0.362775	8.65379e+58	-1.48101e+53	2.29021e+46	-9.11844e+38	-7.1165e-13
	0.01	#NUM!	0.0062	0.01705	0.03038	0	1e-05	5	1000	140	16500	2350	4750	8.51138e-06	2.51189e-11	459.792	64.3708	0.041446	0.00590292	0.0119314	#NUM!	#NUM!	#NUM!	6.2e-05	#NUM!	#NUM!	#NUM!	#NUM!	#NUM!	#NUM!	#NUM!	3880.62	7979.63	-3.56822e+06	-469.798	7.83945	3.66864e+06	0.459792	2.51188e-06	5.90521e+10	1.46033e+07	-44071.7	-30.423	-0.362775	-6.93581e+23	-2.07615e+22	-2.82592e+18	-1.3202e+14	-0.000294602
	0.1	#NUM!	0.0062	0.01705	0.03038	0	1e-05	5	1000	140	16500	2350	4750	8.51138e-06	2.51189e-11	459.792	64.3708	0.041446	0.00590292	0.0119314	#NUM!	#NUM!	#NUM!	0.00062	#NUM!	#NUM!	#NUM!	#NUM!	#NUM!	#NUM!	#NUM!	388.062	797.963	-356822	-460.756	7.83945	366864	0.459792	2.51188e-06	5.90521e+08	1.4304e+06	-3559.16	-31.2599	-0.362775	-7.22544e+19	-2.1141e+18	-2778192732216692	-1.3193e+12	-0.000246914
	0.2	#NUM!	0.0062	0.01705	0.03038	0	1e-05	5	1000	140	16500	2350	4750	8.51138e-06	2.51189e-11	459.792	64.3708	0.041446	0.00590292	0.0119314	#NUM!	#NUM!	#NUM!	0.00124	#NUM!	#NUM!	#NUM!	#NUM!	#NUM!	#NUM!	#NUM!	194.031	398.981	-178411	-460.253	7.83945	183432	0.459792	2.51188e-06	1.4763e+08	714367	-1308.49	-31.3064	-0.362775	-4.54197e+18	-1.34787e+17	-3.46239e+14	-3.29823e+11	-0.000217323
	0.3	#NUM!	0.0062	0.01705	0.03038	0	1e-05	5	1000	140	16500	2350	4750	8.51138e-06	2.51189e-11	459.792	64.3708	0.041446	0.00590292	0.0119314	#NUM!	#NUM!	#NUM!	0.00186	#NUM!	#NUM!	#NUM!	#NUM!	#NUM!	#NUM!	#NUM!	129.354	265.988	-118941	-460.086	7.83945	122288	0.459792	2.51188e-06	6.56134e+07	476060	-558.272	-31.3219	-0.362775	-9.01115e+17	-2.71537e+16	-1.02341e+14	-1.46588e+11	-0.000189104
	0.4	#NUM!	0.0062	0.01705	0.03038	0	1e-05	5	1000	140	16500	2350	4750	8.51138e-06	2.51189e-11	459.792	64.3708	0.041446	0.00590292	0.0119314	#NUM!	#NUM!	#NUM!	0.00248	#NUM!	#NUM!	#NUM!	#NUM!	#NUM!	#NUM!	#NUM!	97.0155	199.491	-89205.6	-460.002	7.83945	91715.9	0.459792	2.51188e-06	3.69075e+07	356976	-183.161	-31.3297	-0.362775	-2.86268e+17	-8760409211806948	-4.30764e+13	-8.24556e+10	-0.000161688
	0.5	#NUM!	0.0062	0.01705	0.03038	0	1e-05	5	1000	140	16500	2350	4750	8.51138e-06	2.51189e-11	459.792	64.3708	0.041446	0.00590292	0.0119314	#NUM!	#NUM!	#NUM!	0.0031	#NUM!	#NUM!	#NUM!	#NUM!	#NUM!	#NUM!	#NUM!	77.6124	159.593	-71364.4	-459.952	7.83945	73372.7	0.459792	2.51188e-06	2.36208e+07	285547	41.9061	-31.3343	-0.362775	-1.1771e+17	-3657972904305349	-2.20058e+13	-5.27716e+10	-0.000134959
	0.6	#NUM!	0.0062	0.01705	0.03038	0	1e-05	5	1000	140	16500	2350	4750	8.51138e-06	2.51189e-11	459.792	64.3708	0.041446	0.00590292	0.0119314	#NUM!	#NUM!	#NUM!	0.00372	#NUM!	#NUM!	#NUM!	#NUM!	#NUM!	#NUM!	#NUM!	64.677	132.994	-59470.4	-459.918	7.83945	61143.9	0.459792	2.51188e-06	1.64034e+07	237938	191.95	-31.3374	-0.362775	-5.69818e+16	-1797960980226184	-1.27067e+13	-3.66469e+10	-0.000108874
	0.7	#NUM!	0.0062	0.01705	0.03038	0	1e-05	5	1000	140	16500	2350	4750	8.51138e-06	2.51189e-11	459.792	64.3708	0.041446	0.00590292	0.0119314	#NUM!	#NUM!	#NUM!	0.00434	#NUM!	#NUM!	#NUM!	#NUM!	#NUM!	#NUM!	#NUM!	55.4374	113.995	-50974.6	-459.894	7.83945	52409.1	0.459792	2.51188e-06	1.20514e+07	203935	299.125	-31.3397	-0.362775	-3.08726e+16	-9.88937e+14	-7.98428e+12	-2.69243e+10	-8.34142e-05
	0.8	#NUM!	0.0062	0.01705	0.03038	0	1e-05	5	1000	140	16500	2350	4750	8.51138e-06	2.51189e-11	459.792	64.3708	0.041446	0.00590292	0.0119314	#NUM!	#NUM!	#NUM!	0.00496	#NUM!	#NUM!	#NUM!	#NUM!	#NUM!	#NUM!	#NUM!	48.5077	99.7453	-44602.8	-459.876	7.83945	45857.9	0.459792	2.51188e-06	9.22689e+06	178436	379.506	-31.3413	-0.362775	-1.81641e+16	-5.90594e+14	-5.33711e+12	-2.06139e+10	-5.85684e-05
	0.9	#NUM!	0.0062	0.01705	0.03038	0	1e-05	5	1000	140	16500	2350	4750	8.51138e-06	2.51189e-11	459.792	64.3708	0.041446	0.00590292	0.0119314	#NUM!	#NUM!	#NUM!	0.00558	#NUM!	#NUM!	#NUM!	#NUM!	#NUM!	#NUM!	#NUM!	43.118	88.6625	-39646.9	-459.862	7.83945	40762.6	0.459792	2.51188e-06	7.29038e+06	158604	442.024	-31.3426	-0.362775	-1.13815e+16	-3.75563e+14	-3.74021e+12	-1.62875e+10	-3.43281e-05
	0.99	#NUM!	0.0062	0.01705	0.03038	0	1	5	1000	140	16500	2350	4750	8.51138e-06	2.51189e-11	0.00851131	0.00119158	4.14461e-07	5.90293e-08	1.19315e-07	#NUM!	#NUM!	#NUM!	0.006138	#NUM!	#NUM!	#NUM!	#NUM!	#NUM!	#NUM!	#NUM!	39.1982	80.6023	-0.667222	-0.00851191	0.000145118	0.685997	8.51131e-06	2.51189e-11	2.06478e-08	4.94053e-10	1.67035e-12	-1.07423e-13	-1.24311e-15	-3.13947e-28	-1.0494e-29	-1.12849e-31	-5.41697e-34	-1.29782e-05
	r	eq K1	a	b	c	w	h		K1	K2	K3	K4	K5	K6	K7	K1h	K2h	K3h	K4h	K5h	x	y	z	t	u4	v	s	a-(x+y+z+t+u)	b-(x+2y+u+v)	c-(z+2t+u+s)	w+(x+2y+z+2t+2u)	F	G	H	I	J	K	L	M	a	b	g	d	e	t3	t2	t1	t0	m
	1e-15	0.161861	0.0062	0.01705	0.03038	0	1e-05	5	1000	140	16500	2350	4750	8.51138e-06	2.51189e-11	459.792	64.3708	0.041446	0.00590292	0.0119314	-0.00790898	5.06228e-10	-8.67792e-07	6.2e-18	1.14215e-13	0.013483	0.0303808	0.0141099	0.0114759	7.63131e-08	-0.00790985	3.88062e+16	7.97963e+16	-3.56822e+19	-1.00474e+14	7.83945	3.66864e+19	0.459792	2.51188e-06	5.90521e+36	3.32559e+31	-5.959e+25	9.29898e+12	-0.362775	8.35895e+94	-1.49781e+89	2.33732e+76	-9.11844e+62	-1.07025e-12
	1e-10	0.0615555	0.0062	0.01705	0.03038	0	1e-05	5	1000	140	16500	2350	4750	8.51138e-06	2.51189e-11	459.792	64.3708	0.041446	0.00590292	0.0119314	-0.00118879	2.68745e-05	-1.79021e-07	6.2e-13	8.32185e-09	0.00982371	0.0303801	0.00736209	0.00836133	7.63113e-08	-0.00113521	3.88062e+11	7.97963e+11	-3.56822e+14	-1.00474e+09	7.83945	366863587533945	0.459792	2.51188e-06	5.90521e+26	3.32559e+21	-5963498008305982	9.29898e+07	-0.362775	8.38843e+64	-1.49594e+59	2.33261e+51	-9.11844e+42	-1.03229e-12
	1e-09	0.115564	0.0062	0.01705	0.03038	0	1e-05	5	1000	140	16500	2350	4750	8.51138e-06	2.51189e-11	459.792	64.3708	0.041446	0.00590292	0.0119314	-0.00565636	0.000390641	-7.06506e-07	6.2e-12	1.00332e-07	0.0118441	0.0303805	0.0114663	0.0100809	7.63124e-08	-0.00487558	3.88062e+10	7.97963e+10	-3.56822e+13	-1.00474e+08	7.83945	3.66864e+13	0.459792	2.51188e-06	5.90521e+24	3.32561e+19	-6.00401e+13	9.29895e+06	-0.362775	8.65379e+58	-1.48101e+53	2.29021e+46	-9.11844e+38	-7.1165e-13
	0.01	#NUM!	0.0062	0.01705	0.03038	0	1e-05	5	1000	140	16500	2350	4750	8.51138e-06	2.51189e-11	459.792	64.3708	0.041446	0.00590292	0.0119314	#NUM!	#NUM!	#NUM!	6.2e-05	#NUM!	#NUM!	#NUM!	#NUM!	#NUM!	#NUM!	#NUM!	3880.62	7979.63	-3.56822e+06	-469.798	7.83945	3.66864e+06	0.459792	2.51188e-06	5.90521e+10	1.46033e+07	-44071.7	-30.423	-0.362775	-6.93581e+23	-2.07615e+22	-2.82592e+18	-1.3202e+14	-0.000294602
	0.1	#NUM!	0.0062	0.01705	0.03038	0	1e-05	5	1000	140	16500	2350	4750	8.51138e-06	2.51189e-11	459.792	64.3708	0.041446	0.00590292	0.0119314	#NUM!	#NUM!	#NUM!	0.00062	#NUM!	#NUM!	#NUM!	#NUM!	#NUM!	#NUM!	#NUM!	388.062	797.963	-356822	-460.756	7.83945	366864	0.459792	2.51188e-06	5.90521e+08	1.4304e+06	-3559.16	-31.2599	-0.362775	-7.22544e+19	-2.1141e+18	-2778192732216692	-1.3193e+12	-0.000246914
	0.2	#NUM!	0.0062	0.01705	0.03038	0	1e-05	5	1000	140	16500	2350	4750	8.51138e-06	2.51189e-11	459.792	64.3708	0.041446	0.00590292	0.0119314	#NUM!	#NUM!	#NUM!	0.00124	#NUM!	#NUM!	#NUM!	#NUM!	#NUM!	#NUM!	#NUM!	194.031	398.981	-178411	-460.253	7.83945	183432	0.459792	2.51188e-06	1.4763e+08	714367	-1308.49	-31.3064	-0.362775	-4.54197e+18	-1.34787e+17	-3.46239e+14	-3.29823e+11	-0.000217323
	0.3	#NUM!	0.0062	0.01705	0.03038	0	1e-05	5	1000	140	16500	2350	4750	8.51138e-06	2.51189e-11	459.792	64.3708	0.041446	0.00590292	0.0119314	#NUM!	#NUM!	#NUM!	0.00186	#NUM!	#NUM!	#NUM!	#NUM!	#NUM!	#NUM!	#NUM!	129.354	265.988	-118941	-460.086	7.83945	122288	0.459792	2.51188e-06	6.56134e+07	476060	-558.272	-31.3219	-0.362775	-9.01115e+17	-2.71537e+16	-1.02341e+14	-1.46588e+11	-0.000189104
	0.4	#NUM!	0.0062	0.01705	0.03038	0	1e-05	5	1000	140	16500	2350	4750	8.51138e-06	2.51189e-11	459.792	64.3708	0.041446	0.00590292	0.0119314	#NUM!	#NUM!	#NUM!	0.00248	#NUM!	#NUM!	#NUM!	#NUM!	#NUM!	#NUM!	#NUM!	97.0155	199.491	-89205.6	-460.002	7.83945	91715.9	0.459792	2.51188e-06	3.69075e+07	356976	-183.161	-31.3297	-0.362775	-2.86268e+17	-8760409211806948	-4.30764e+13	-8.24556e+10	-0.000161688
	0.5	#NUM!	0.0062	0.01705	0.03038	0	1e-05	5	1000	140	16500	2350	4750	8.51138e-06	2.51189e-11	459.792	64.3708	0.041446	0.00590292	0.0119314	#NUM!	#NUM!	#NUM!	0.0031	#NUM!	#NUM!	#NUM!	#NUM!	#NUM!	#NUM!	#NUM!	77.6124	159.593	-71364.4	-459.952	7.83945	73372.7	0.459792	2.51188e-06	2.36208e+07	285547	41.9061	-31.3343	-0.362775	-1.1771e+17	-3657972904305349	-2.20058e+13	-5.27716e+10	-0.000134959
	0.6	#NUM!	0.0062	0.01705	0.03038	0	1e-05	5	1000	140	16500	2350	4750	8.51138e-06	2.51189e-11	459.792	64.3708	0.041446	0.00590292	0.0119314	#NUM!	#NUM!	#NUM!	0.00372	#NUM!	#NUM!	#NUM!	#NUM!	#NUM!	#NUM!	#NUM!	64.677	132.994	-59470.4	-459.918	7.83945	61143.9	0.459792	2.51188e-06	1.64034e+07	237938	191.95	-31.3374	-0.362775	-5.69818e+16	-1797960980226184	-1.27067e+13	-3.66469e+10	-0.000108874
	0.7	#NUM!	0.0062	0.01705	0.03038	0	1e-05	5	1000	140	16500	2350	4750	8.51138e-06	2.51189e-11	459.792	64.3708	0.041446	0.00590292	0.0119314	#NUM!	#NUM!	#NUM!	0.00434	#NUM!	#NUM!	#NUM!	#NUM!	#NUM!	#NUM!	#NUM!	55.4374	113.995	-50974.6	-459.894	7.83945	52409.1	0.459792	2.51188e-06	1.20514e+07	203935	299.125	-31.3397	-0.362775	-3.08726e+16	-9.88937e+14	-7.98428e+12	-2.69243e+10	-8.34142e-05
	0.8	#NUM!	0.0062	0.01705	0.03038	0	1e-05	5	1000	140	16500	2350	4750	8.51138e-06	2.51189e-11	459.792	64.3708	0.041446	0.00590292	0.0119314	#NUM!	#NUM!	#NUM!	0.00496	#NUM!	#NUM!	#NUM!	#NUM!	#NUM!	#NUM!	#NUM!	48.5077	99.7453	-44602.8	-459.876	7.83945	45857.9	0.459792	2.51188e-06	9.22689e+06	178436	379.506	-31.3413	-0.362775	-1.81641e+16	-5.90594e+14	-5.33711e+12	-2.06139e+10	-5.85684e-05
	0.9	#NUM!	0.0062	0.01705	0.03038	0	1e-05	5	1000	140	16500	2350	4750	8.51138e-06	2.51189e-11	459.792	64.3708	0.041446	0.00590292	0.0119314	#NUM!	#NUM!	#NUM!	0.00558	#NUM!	#NUM!	#NUM!	#NUM!	#NUM!	#NUM!	#NUM!	43.118	88.6625	-39646.9	-459.862	7.83945	40762.6	0.459792	2.51188e-06	7.29038e+06	158604	442.024	-31.3426	-0.362775	-1.13815e+16	-3.75563e+14	-3.74021e+12	-1.62875e+10	-3.43281e-05
	0.99	#NUM!	0.0062	0.01705	0.03038	0	1e-05	5	1000	140	16500	2350	4750	8.51138e-06	2.51189e-11	459.792	64.3708	0.041446	0.00590292	0.0119314	#NUM!	#NUM!	#NUM!	0.006138	#NUM!	#NUM!	#NUM!	#NUM!	#NUM!	#NUM!	#NUM!	39.1982	80.6023	-36042.6	-459.852	7.83945	37056.9	0.459792	2.51188e-06	6.02511e+06	144183	487.492	-31.3435	-0.362775	-7799262701683094	-2.60762e+14	-2.80453e+12	-1.34608e+10	-1.30246e-05
[truncated: 25 more columns]
