# Supplementary material for: Transfer of structural units through imine exchanges, in solution or without solvent: successive transiminations, stimuli (pH)-modulated covalent switches, and mathematical models
Source: Front Chem. 2026 Apr 13;13:1241625. doi: 10.3389/fchem.2025.1241625 (PMC13112204; doi:10.3389/fchem.2025.1241625)
Supplement: Supplementary file 1 [file Supplementaryfile1.zip › Supplementary Material/g-S1-St7-pH6.xlsx]

## Sheet: Feuil1
Influence of the pH										^							^
pH = 6	Step 7
Set S1		general approach			paper -> section 5.3.				Inputs: a, b, c, w, K1 to K5, pH, r
t3 ¹ 0, t2 ¹ 0
discr III < 0
			[A]in	[B]in	[C]in	[H2O]in	[H+]eq	pH													[AB]eq	[AB2]eq	[AC]eq	[AC2]eq	[ABC]eq	[BH+]eq	[CH+]eq	[A]eq	[B]eq	[C]eq	[H2O]eq
	r	eq K1	a	b	c	w	h		K1	K2	K3	K4	K5	K6	K7	K1h	K2h	K3h	K4h	K5h	x	y	z	t	u1	v	s	a-(x+y+z+t+u)	b-(x+2y+u+v)	c-(z+2t+u+s)	w+(x+2y+z+2t+2u)	F	G	H	I	J	K	L	M	a	b	g	d	e	t3	t2	t1	t0	m
	1e-06	-0.472263	0.0062	0.01705	0.03038	0	1e-06	6	1000	140	16500	2350	4750	8.51138e-06	2.51189e-11	894.863	125.281	0.414451	0.0590278	0.119312	-0.0746567	0.0696782	2.20794e-05	6.2e-09	-4.23739e-05	-0.00500531	0.0303995	0.0111987	-0.0426021	7.63601e-07	0.0646372	3.88062e+07	7.97963e+07	-6.94193e+10	-1.00561e+06	15.2574	7.13736e+10	0.894863	2.51182e-05	2.23503e+20	6475164198995911	-7.65981e+10	1.80853e+06	-13.741	1.43764e+48	-1.42049e+43	4.05853e+37	-1.30716e+33	-4.31208e-12
	1e-05	-0.0131235	0.0062	0.01705	0.03038	0	1e-06	6	1000	140	16500	2350	4750	8.51138e-06	2.51189e-11	894.863	125.281	0.414451	0.0590278	0.119312	-0.0165611	0.0209757	2.82291e-05	6.2e-08	-7.35204e-05	-0.000869154	0.0304244	0.00183058	-0.0073977	7.64226e-07	0.0252717	3.88062e+06	7.97963e+06	-6.94193e+09	-101366	15.2574	7.13736e+09	0.894863	2.51182e-05	2.23503e+18	6.52378e+13	-2.29704e+09	179785	-13.741	8.80205e+42	-1.10278e+39	-1.15712e+34	-1.30723e+29	-6.54682e-09
	0.0001	-0.00108784	0.0062	0.01705	0.03038	0	1e-06	6	1000	140	16500	2350	4750	8.51138e-06	2.51189e-11	894.863	125.281	0.414451	0.0590278	0.119312	-0.0079964	0.0136755	5.33815e-05	6.2e-07	-0.000187725	-0.000222568	0.0305123	0.000654596	-0.00189436	7.66435e-07	0.0190338	388062	797963	-6.94193e+08	-10941.6	15.2574	7.13736e+08	0.894863	2.51182e-05	2.23503e+16	7.00989e+11	-1.76045e+08	16910.1	-13.741	7.89543e+37	-1.12153e+35	-1.44783e+30	-1.31432e+25	-6.90925e-07
	0.002	-4.55854e-05	0.0062	0.01705	0.03038	0	1e-06	6	1000	140	16500	2350	4750	8.51138e-06	2.51189e-11	894.863	125.281	0.414451	0.0590278	0.119312	-0.00536801	0.0118226	0.000172361	1.24e-05	-0.000780587	-4.69565e-05	0.0309626	0.000341225	-0.000399665	7.77747e-07	0.0169132	19403.1	39898.1	-3.47097e+07	-1396.81	15.2574	3.56868e+07	0.894863	2.51182e-05	5.58757e+13	4.3181e+09	-8.48532e+06	-282.26	-13.741	1.21981e+30	-7.02797e+29	-2.70636e+25	-2.60666e+20	-0.110673
	0.1	#NUM!	0.0062	0.01705	0.03038	0	1e-06	6	1000	140	16500	2350	4750	8.51138e-06	2.51189e-11	894.863	125.281	0.414451	0.0590278	0.119312	#NUM!	#NUM!	#NUM!	0.00062	#NUM!	#NUM!	#NUM!	#NUM!	#NUM!	#NUM!	#NUM!	388.062	797.963	-694193	-904.5	15.2574	713736	0.894863	2.51182e-05	2.23503e+10	5.46601e+07	-134467	-1169.02	-13.741	-3.85133e+24	-1.147e+23	-1.51842e+20	-7.15986e+16	-0.00025623
	0.2	#NUM!	0.0062	0.01705	0.03038	0	1e-06	6	1000	140	16500	2350	4750	8.51138e-06	2.51189e-11	894.863	125.281	0.414451	0.0590278	0.119312	#NUM!	#NUM!	#NUM!	0.00124	#NUM!	#NUM!	#NUM!	#NUM!	#NUM!	#NUM!	#NUM!	194.031	398.981	-347097	-899.476	15.2574	356868	0.894863	2.51182e-05	5.58757e+09	2.71683e+07	-49401.6	-1178.07	-13.741	-2.44193e+23	-7.31279e+21	-1.88579e+19	-1.78972e+16	-0.000221712
	0.3	#NUM!	0.0062	0.01705	0.03038	0	1e-06	6	1000	140	16500	2350	4750	8.51138e-06	2.51189e-11	894.863	125.281	0.414451	0.0590278	0.119312	#NUM!	#NUM!	#NUM!	0.00186	#NUM!	#NUM!	#NUM!	#NUM!	#NUM!	#NUM!	#NUM!	129.354	265.988	-231398	-897.802	15.2574	237912	0.894863	2.51182e-05	2.48336e+09	1.80763e+07	-21047.2	-1181.09	-13.741	-4.85853e+22	-1.47319e+21	-5.56752e+18	-7954105053980374	-0.000191875
	0.4	#NUM!	0.0062	0.01705	0.03038	0	1e-06	6	1000	140	16500	2350	4750	8.51138e-06	2.51189e-11	894.863	125.281	0.414451	0.0590278	0.119312	#NUM!	#NUM!	#NUM!	0.00248	#NUM!	#NUM!	#NUM!	#NUM!	#NUM!	#NUM!	#NUM!	97.0155	199.491	-173548	-896.964	15.2574	178434	0.894863	2.51182e-05	1.39689e+09	1.35437e+07	-6870.06	-1182.6	-13.741	-1.54566e+22	-4.75278e+20	-2.34206e+18	-4474144171505612	-0.000163646
	0.5	#NUM!	0.0062	0.01705	0.03038	0	1e-06	6	1000	140	16500	2350	4750	8.51138e-06	2.51189e-11	894.863	125.281	0.414451	0.0590278	0.119312	#NUM!	#NUM!	#NUM!	0.0031	#NUM!	#NUM!	#NUM!	#NUM!	#NUM!	#NUM!	#NUM!	77.6124	159.593	-138839	-896.462	15.2574	142747	0.894863	2.51182e-05	8.94011e+08	1.08285e+07	1636.16	-1183.5	-13.741	-6.36099e+21	-1.98453e+20	-1.19604e+18	-2863440425718035	-0.000136421
	0.6	#NUM!	0.0062	0.01705	0.03038	0	1e-06	6	1000	140	16500	2350	4750	8.51138e-06	2.51189e-11	894.863	125.281	0.414451	0.0590278	0.119312	#NUM!	#NUM!	#NUM!	0.00372	#NUM!	#NUM!	#NUM!	#NUM!	#NUM!	#NUM!	#NUM!	64.677	132.994	-115699	-896.127	15.2574	118956	0.894863	2.51182e-05	6.20841e+08	9.02016e+06	7306.95	-1184.1	-13.741	-3.08101e+21	-9.75423e+19	-6.90462e+17	-1988495820893066	-0.000109999
	0.7	#NUM!	0.0062	0.01705	0.03038	0	1e-06	6	1000	140	16500	2350	4750	8.51138e-06	2.51189e-11	894.863	125.281	0.414451	0.0590278	0.119312	#NUM!	#NUM!	#NUM!	0.00434	#NUM!	#NUM!	#NUM!	#NUM!	#NUM!	#NUM!	#NUM!	55.4374	113.995	-99170.5	-895.888	15.2574	101962	0.894863	2.51182e-05	4.56128e+08	7.72937e+06	11357.5	-1184.53	-13.741	-1.66996e+21	-5.36508e+19	-4.33782e+17	-1460933719831890	-8.42933e-05
	0.8	#NUM!	0.0062	0.01705	0.03038	0	1e-06	6	1000	140	16500	2350	4750	8.51138e-06	2.51189e-11	894.863	125.281	0.414451	0.0590278	0.119312	#NUM!	#NUM!	#NUM!	0.00496	#NUM!	#NUM!	#NUM!	#NUM!	#NUM!	#NUM!	#NUM!	48.5077	99.7453	-86774.2	-895.709	15.2574	89217	0.894863	2.51182e-05	3.49223e+08	6.76175e+06	14395.4	-1184.86	-13.741	-9.82825e+20	-3.204e+19	-2.89927e+17	-1.11853e+15	-5.92571e-05
	0.9	#NUM!	0.0062	0.01705	0.03038	0	1e-06	6	1000	140	16500	2350	4750	8.51138e-06	2.51189e-11	894.863	125.281	0.414451	0.0590278	0.119312	#NUM!	#NUM!	#NUM!	0.00558	#NUM!	#NUM!	#NUM!	#NUM!	#NUM!	#NUM!	#NUM!	43.118	88.6625	-77132.6	-895.569	15.2574	79304	0.894863	2.51182e-05	2.75929e+08	6.00945e+06	16758.2	-1185.11	-13.741	-6.15975e+20	-2.03742e+19	-2.03159e+17	-8.83773e+14	-3.4864e-05
	0.99	#NUM!	0.0062	0.01705	0.03038	0	1e-06	6	1000	140	16500	2350	4750	8.51138e-06	2.51189e-11	894.863	125.281	0.414451	0.0590278	0.119312	#NUM!	#NUM!	#NUM!	0.006138	#NUM!	#NUM!	#NUM!	#NUM!	#NUM!	#NUM!	#NUM!	39.1982	80.6023	-70120.6	-895.468	15.2574	72094.6	0.894863	2.51182e-05	2.28041e+08	5.46247e+06	18476.7	-1185.29	-13.741	-4.22176e+20	-1.41461e+19	-1.52325e+17	-730390952032687	-1.34456e-05
	r	eq K1	a	b	c	w	h		K1	K2	K3	K4	K5	K6	K7	K1h	K2h	K3h	K4h	K5h	x	y	z	t	u2	v	s	a-(x+y+z+t+u)	b-(x+2y+u+v)	c-(z+2t+u+s)	w+(x+2y+z+2t+2u)	F	G	H	I	J	K	L	M	a	b	g	d	e	t3	t2	t1	t0	m
	1e-09	#NUM!	0.0062	0.01705	0.03038	0	1e-06	6	1000	140	16500	2350	4750	8.51138e-06	2.51189e-11	894.863	125.281	0.414451	0.0590278	0.119312	#NUM!	#NUM!	#NUM!	6.2e-12	#NUM!	#NUM!	#NUM!	#NUM!	#NUM!	#NUM!	#NUM!	3.88062e+10	7.97963e+10	-6.94193e+13	-1.00472e+09	15.2574	7.13736e+13	0.894863	2.51182e-05	2.23503e+26	6.46977e+21	-5.96029e+16	1.80972e+09	-13.741	6.1628e+65	-5.66561e+60	1.72024e+53	-1.30716e+45	-2.78928e-11
	1e-07	0.0299881	0.0062	0.01705	0.03038	0	1e-06	6	1000	140	16500	2350	4750	8.51138e-06	2.51189e-11	894.863	125.281	0.414451	0.0590278	0.119312	0.00308795	0.000514904	3.3595e-06	6.2e-10	1.15189e-06	0.00135954	0.0303747	0.00259264	0.0115716	7.62979e-07	0.00412342	3.88062e+08	7.97963e+08	-6.94193e+11	-1.00481e+07	15.2574	7.13736e+11	0.894863	2.51182e-05	2.23503e+22	6.4703e+17	-6.12871e+12	1.8096e+07	-13.741	6.97711e+53	-5.51022e+48	1.59012e+43	-1.30716e+37	1.99999e-12
	1e-06	0.00449436	0.0062	0.01705	0.03038	0	1e-06	6	1000	140	16500	2350	4750	8.51138e-06	2.51189e-11	894.863	125.281	0.414451	0.0590278	0.119312	0.00315431	0.00246844	4.95634e-06	6.2e-09	7.97556e-06	0.000941065	0.0303663	0.000564305	0.00800976	7.62767e-07	0.00811212	3.88062e+07	7.97963e+07	-6.94193e+10	-1.00561e+06	15.2574	7.13736e+10	0.894863	2.51182e-05	2.23503e+20	6475164198995911	-7.65981e+10	1.80853e+06	-13.741	1.43764e+48	-1.42049e+43	4.05853e+37	-1.30716e+33	-4.31208e-12
	8e-06	2.28159e-06	0.0062	0.01705	0.03038	0	1e-06	6	1000	140	16500	2350	4750	8.51138e-06	2.51189e-11	894.863	125.281	0.414451	0.0590278	0.119312	0.000218653	0.00594454	6.26196e-07	4.96e-08	3.50069e-05	0.000515936	0.0303435	1.12596e-06	0.00439133	7.62194e-07	0.0121785	4.85077e+06	9.97453e+06	-8.67742e+09	-126484	15.2574	8.9217e+09	0.894863	2.51182e-05	3.49223e+18	1.01765e+14	-3.05752e+09	225028	-13.741	2.73552e+43	-2.6836e+39	-2.71257e+34	-3.19142e+29	-4.1996e-09
u2	8.45696e-06	-6.68261e-14	0.0062	0.01705	0.03038	0	1e-06	6	1000	140	16500	2350	4750	8.51138e-06	2.51189e-11	894.863	125.281	0.414451	0.0590278	0.119312	0.000123022	0.00603994	3.59369e-07	5.24332e-08	3.62805e-05	0.000505797	0.0303425	3.508e-07	0.00430503	7.62169e-07	0.0122759	4.58867e+06	9.43557e+06	-8.20854e+09	-119698	15.2574	8.43963e+09	0.894863	2.51182e-05	3.12503e+18	9.10993e+13	-2.84472e+09	212804	-13.741	2.06211e+43	-2.15067e+39	-2.19619e+34	-2.55557e+29	-4.69081e-09
	9e-06	-1.74253e-07	0.0062	0.01705	0.03038	0	1e-06	6	1000	140	16500	2350	4750	8.51138e-06	2.51189e-11	894.863	125.281	0.414451	0.0590278	0.119312	1.60707e-05	0.00614607	4.80093e-08	5.58e-08	3.77546e-05	0.00049457	0.0303413	5.88303e-09	0.00420947	7.6214e-07	0.0123839	4.3118e+06	8.86625e+06	-7.71326e+09	-112530	15.2574	7.9304e+09	0.894863	2.51182e-05	2.75929e+18	8.04738e+13	-2.62583e+09	199893	-13.741	1.50288e+43	-1.67825e+39	-1.73218e+34	-1.9924e+29	-5.30923e-09
	9.08468e-06	-7.70055e-14	0.0062	0.01705	0.03038	0	1e-06	6	1000	140	16500	2350	4750	8.51138e-06	2.51189e-11	894.863	125.281	0.414451	0.0590278	0.119312	6.21364e-12	0.00616196	1.86256e-14	5.6325e-08	3.79808e-05	0.000492893	0.0303411	1.04083e-17	0.0041952	7.62135e-07	0.0124	4.27161e+06	8.78361e+06	-7.64136e+09	-111489	15.2574	7.85648e+09	0.894863	2.51182e-05	2.70809e+18	7.89861e+13	-2.59456e+09	198018	-13.741	1.43305e+43	-1.61677e+39	-1.6713e+34	-1.91915e+29	-5.40907e-09
	1e-05	4.48383e-06	0.0062	0.01705	0.03038	0	1e-06	6	1000	140	16500	2350	4750	8.51138e-06	2.51189e-11	894.863	125.281	0.414451	0.0590278	0.119312	-0.000164275	0.00632376	-5.09979e-07	6.2e-08	4.0368e-05	0.000475892	0.0303393	5.97444e-07	0.0040505	7.62088e-07	0.0125636	3.88062e+06	7.97963e+06	-6.94193e+09	-101366	15.2574	7.13736e+09	0.894863	2.51182e-05	2.23503e+18	6.52378e+13	-2.29704e+09	179785	-13.741	8.80205e+42	-1.10278e+39	-1.15712e+34	-1.30723e+29	-6.54682e-09
	0.0001	0.000316607	0.0062	0.01705	0.03038	0	1e-06	6	1000	140	16500	2350	4750	8.51138e-06	2.51189e-11	894.863	125.281	0.414451	0.0590278	0.119312	-0.00336581	0.0092668	-2.72956e-05	6.2e-07	0.000154531	0.000181642	0.0302508	0.00017115	0.00154603	7.59865e-07	0.0154508	388062	797963	-6.94193e+08	-10941.6	15.2574	7.13736e+08	0.894863	2.51182e-05	2.23503e+16	7.00989e+11	-1.76045e+08	16910.1	-13.741	7.89543e+37	-1.12153e+35	-1.44783e+30	-1.31432e+25	-6.90925e-07
	0.002	0.000233677	0.0062	0.01705	0.03038	0	1e-06	6	1000	140	16500	2350	4750	8.51138e-06	2.51189e-11	894.863	125.281	0.414451	0.0590278	0.119312	-0.00541121	0.010656	-0.000183012	1.24e-05	0.000741076	4.29005e-05	0.0297964	0.000384698	0.000365143	7.48451e-07	0.0172248	19403.1	39898.1	-3.47097e+07	-1396.81	15.2574	3.56868e+07	0.894863	2.51182e-05	5.58757e+13	4.3181e+09	-8.48532e+06	-282.26	-13.741	1.21981e+30	-7.02797e+29	-2.70636e+25	-2.60666e+20	-0.110673
	0.01	#NUM!	0.0062	0.01705	0.03038	0	1e-06	6	1000	140	16500	2350	4750	8.51138e-06	2.51189e-11	894.863	125.281	0.414451	0.0590278	0.119312	#NUM!	#NUM!	#NUM!	6.2e-05	#NUM!	#NUM!	#NUM!	#NUM!	#NUM!	#NUM!	#NUM!	3880.62	7979.63	-6.94193e+06	-994.924	15.2574	7.13736e+06	0.894863	2.51182e-05	2.23503e+12	6.04829e+08	-1.66615e+06	-1006.15	-13.741	-3.09779e+28	-1.1264e+27	-1.63957e+23	-7.2893e+18	-0.000435428
	0.02	#NUM!	0.0062	0.01705	0.03038	0	1e-06	6	1000	140	16500	2350	4750	8.51138e-06	2.51189e-11	894.863	125.281	0.414451	0.0590278	0.119312	#NUM!	#NUM!	#NUM!	0.000124	#NUM!	#NUM!	#NUM!	#NUM!	#NUM!	#NUM!	#NUM!	1940.31	3989.81	-3.47097e+06	-944.689	15.2574	3.56868e+06	0.894863	2.51182e-05	5.58757e+11	2.8624e+08	-815097	-1096.63	-13.741	-2.19412e+27	-7.05435e+25	-1.96694e+22	-1.79781e+18	-0.000335602
	0.1	#NUM!	0.0062	0.01705	0.03038	0	1e-06	6	1000	140	16500	2350	4750	8.51138e-06	2.51189e-11	894.863	125.281	0.414451	0.0590278	0.119312	#NUM!	#NUM!	#NUM!	0.00062	#NUM!	#NUM!	#NUM!	#NUM!	#NUM!	#NUM!	#NUM!	388.062	797.963	-694193	-904.5	15.2574	713736	0.894863	2.51182e-05	2.23503e+10	5.46601e+07	-134467	-1169.02	-13.741	-3.85133e+24	-1.147e+23	-1.51842e+20	-7.15986e+16	-0.00025623
	0.2	#NUM!	0.0062	0.01705	0.03038	0	1e-06	6	1000	140	16500	2350	4750	8.51138e-06	2.51189e-11	894.863	125.281	0.414451	0.0590278	0.119312	#NUM!	#NUM!	#NUM!	0.00124	#NUM!	#NUM!	#NUM!	#NUM!	#NUM!	#NUM!	#NUM!	194.031	398.981	-347097	-899.476	15.2574	356868	0.894863	2.51182e-05	5.58757e+09	2.71683e+07	-49401.6	-1178.07	-13.741	-2.44193e+23	-7.31279e+21	-1.88579e+19	-1.78972e+16	-0.000221712
	0.3	#NUM!	0.0062	0.01705	0.03038	0	1e-06	6	1000	140	16500	2350	4750	8.51138e-06	2.51189e-11	894.863	125.281	0.414451	0.0590278	0.119312	#NUM!	#NUM!	#NUM!	0.00186	#NUM!	#NUM!	#NUM!	#NUM!	#NUM!	#NUM!	#NUM!	129.354	265.988	-231398	-897.802	15.2574	237912	0.894863	2.51182e-05	2.48336e+09	1.80763e+07	-21047.2	-1181.09	-13.741	-4.85853e+22	-1.47319e+21	-5.56752e+18	-7954105053980374	-0.000191875
	0.4	#NUM!	0.0062	0.01705	0.03038	0	1e-06	6	1000	140	16500	2350	4750	8.51138e-06	2.51189e-11	894.863	125.281	0.414451	0.0590278	0.119312	#NUM!	#NUM!	#NUM!	0.00248	#NUM!	#NUM!	#NUM!	#NUM!	#NUM!	#NUM!	#NUM!	97.0155	199.491	-173548	-896.964	15.2574	178434	0.894863	2.51182e-05	1.39689e+09	1.35437e+07	-6870.06	-1182.6	-13.741	-1.54566e+22	-4.75278e+20	-2.34206e+18	-4474144171505612	-0.000163646
	0.5	#NUM!	0.0062	0.01705	0.03038	0	1e-06	6	1000	140	16500	2350	4750	8.51138e-06	2.51189e-11	894.863	125.281	0.414451	0.0590278	0.119312	#NUM!	#NUM!	#NUM!	0.0031	#NUM!	#NUM!	#NUM!	#NUM!	#NUM!	#NUM!	#NUM!	77.6124	159.593	-138839	-896.462	15.2574	142747	0.894863	2.51182e-05	8.94011e+08	1.08285e+07	1636.16	-1183.5	-13.741	-6.36099e+21	-1.98453e+20	-1.19604e+18	-2863440425718035	-0.000136421
	0.6	#NUM!	0.0062	0.01705	0.03038	0	1e-06	6	1000	140	16500	2350	4750	8.51138e-06	2.51189e-11	894.863	125.281	0.414451	0.0590278	0.119312	#NUM!	#NUM!	#NUM!	0.00372	#NUM!	#NUM!	#NUM!	#NUM!	#NUM!	#NUM!	#NUM!	64.677	132.994	-115699	-896.127	15.2574	118956	0.894863	2.51182e-05	6.20841e+08	9.02016e+06	7306.95	-1184.1	-13.741	-3.08101e+21	-9.75423e+19	-6.90462e+17	-1988495820893066	-0.000109999
	0.7	#NUM!	0.0062	0.01705	0.03038	0	1e-06	6	1000	140	16500	2350	4750	8.51138e-06	2.51189e-11	894.863	125.281	0.414451	0.0590278	0.119312	#NUM!	#NUM!	#NUM!	0.00434	#NUM!	#NUM!	#NUM!	#NUM!	#NUM!	#NUM!	#NUM!	55.4374	113.995	-99170.5	-895.888	15.2574	101962	0.894863	2.51182e-05	4.56128e+08	7.72937e+06	11357.5	-1184.53	-13.741	-1.66996e+21	-5.36508e+19	-4.33782e+17	-1460933719831890	-8.42933e-05
	0.8	#NUM!	0.0062	0.01705	0.03038	0	1e-06	6	1000	140	16500	2350	4750	8.51138e-06	2.51189e-11	894.863	125.281	0.414451	0.0590278	0.119312	#NUM!	#NUM!	#NUM!	0.00496	#NUM!	#NUM!	#NUM!	#NUM!	#NUM!	#NUM!	#NUM!	48.5077	99.7453	-86774.2	-895.709	15.2574	89217	0.894863	2.51182e-05	3.49223e+08	6.76175e+06	14395.4	-1184.86	-13.741	-9.82825e+20	-3.204e+19	-2.89927e+17	-1.11853e+15	-5.92571e-05
	0.9	#NUM!	0.0062	0.01705	0.03038	0	1e-06	6	1000	140	16500	2350	4750	8.51138e-06	2.51189e-11	894.863	125.281	0.414451	0.0590278	0.119312	#NUM!	#NUM!	#NUM!	0.00558	#NUM!	#NUM!	#NUM!	#NUM!	#NUM!	#NUM!	#NUM!	43.118	88.6625	-77132.6	-895.569	15.2574	79304	0.894863	2.51182e-05	2.75929e+08	6.00945e+06	16758.2	-1185.11	-13.741	-6.15975e+20	-2.03742e+19	-2.03159e+17	-8.83773e+14	-3.4864e-05
	0.99	#NUM!	0.0062	0.01705	0.03038	0	1e-06	6	1000	140	16500	2350	4750	8.51138e-06	2.51189e-11	894.863	125.281	0.414451	0.0590278	0.119312	#NUM!	#NUM!	#NUM!	0.006138	#NUM!	#NUM!	#NUM!	#NUM!	#NUM!	#NUM!	#NUM!	39.1982	80.6023	-70120.6	-895.468	15.2574	72094.6	0.894863	2.51182e-05	2.28041e+08	5.46247e+06	18476.7	-1185.29	-13.741	-4.22176e+20	-1.41461e+19	-1.52325e+17	-730390952032687	-1.34456e-05
	r	eq K1	a	b	c	w	h		K1	K2	K3	K4	K5	K6	K7	K1h	K2h	K3h	K4h	K5h	x	y	z	t	u3	v	s	a-(x+y+z+t+u)	b-(x+2y+u+v)	c-(z+2t+u+s)	w+(x+2y+z+2t+2u)	F	G	H	I	J	K	L	M	a	b	g	d	e	t3	t2	t1	t0	m
	0.001	#NUM!	0.0062	0.01705	0.03038	0	1e-06	6	1000	140	16500	2350	4750	8.51138e-06	2.51189e-11	894.863	125.281	0.414451	0.0590278	0.119312	#NUM!	#NUM!	#NUM!	6.2e-06	#NUM!	#NUM!	#NUM!	#NUM!	#NUM!	#NUM!	#NUM!	38806.2	79796.3	-6.94193e+07	-1899.17	15.2574	7.13736e+07	0.894863	2.51182e-05	2.23503e+14	1.18711e+10	-1.70361e+07	622.599	-13.741	4.31282e+32	-1.12411e+31	-2.82093e+26	-2.02305e+21	-0.000227106
	0.1	1.08452e-05	0.0062	0.01705	0.03038	0	1e-06	6	1000	140	16500	2350	4750	8.51138e-06	2.51189e-11	894.863	125.281	0.414451	0.0590278	0.119312	-0.00087433	0.0117483	0.000199139	0.00062	-0.00550221	-7.36367e-06	0.0344422	9.10971e-06	-6.2675e-05	8.65149e-07	0.013057	388.062	797.963	-694193	-904.5	15.2574	713736	0.894863	2.51182e-05	2.23503e+10	5.46601e+07	-134467	-1169.02	-13.741	-3.85133e+24	-1.147e+23	-1.51842e+20	-7.15986e+16	-0.00025623
	0.11	7.58512e-06	0.0062	0.01705	0.03038	0	1e-06	6	1000	140	16500	2350	4750	8.51138e-06	2.51189e-11	894.863	125.281	0.414451	0.0590278	0.119312	-0.000610789	0.0117495	0.000145897	0.000682	-0.00577106	-7.06173e-06	0.0346403	4.44519e-06	-6.01051e-05	8.70125e-07	0.012856	352.783	725.421	-631085	-903.586	15.2574	648851	0.894863	2.51182e-05	1.84713e+10	4.96375e+07	-119000	-1170.67	-13.741	-2.63662e+24	-7.84986e+22	-1.13967e+20	-5.91705e+16	-0.000252242
	0.12	4.41595e-06	0.0062	0.01705	0.03038	0	1e-06	6	1000	140	16500	2350	4750	8.51138e-06	2.51189e-11	894.863	125.281	0.414451	0.0590278	0.119312	-0.000355589	0.0117489	8.87174e-05	0.000744	-0.00602752	-6.79792e-06	0.0348299	1.50671e-06	-5.78597e-05	8.74888e-07	0.0126639	323.385	664.969	-578495	-902.825	15.2574	594780	0.894863	2.51182e-05	1.5521e+10	4.54602e+07	-106111	-1172.04	-13.741	-1.86534e+24	-5.55361e+22	-8.77074e+19	-4.97185e+16	-0.000248451
	0.13	1.33499e-06	0.0062	0.01705	0.03038	0	1e-06	6	1000	140	16500	2350	4750	8.51138e-06	2.51189e-11	894.863	125.281	0.414451	0.0590278	0.119312	-0.000107594	0.0117465	2.79429e-05	0.000806	-0.00627301	-6.56475e-06	0.0350122	1.37973e-07	-5.58751e-05	8.79466e-07	0.0124794	298.509	613.817	-533995	-902.181	15.2574	549028	0.894863	2.51182e-05	1.3225e+10	4.19314e+07	-95205.6	-1173.2	-13.741	-1.35664e+24	-4.04011e+22	-6.89313e+19	-4.23629e+16	-0.000244811
	0.14	-1.66142e-06	0.0062	0.01705	0.03038	0	1e-06	6	1000	140	16500	2350	4750	8.51138e-06	2.51189e-11	894.863	125.281	0.414451	0.0590278	0.119312	0.000134114	0.0117425	-3.61513e-05	0.000868	-0.0065087	-6.35663e-06	0.035188	2.14443e-07	-5.41037e-05	8.83882e-07	0.0123016	277.187	569.973	-495852	-901.629	15.2574	509812	0.894863	2.51182e-05	1.14032e+10	3.89109e+07	-85857.8	-1174.19	-13.741	-1.01017e+24	-3.00968e+22	-5.51522e+19	-3.65266e+16	-0.000241291
	0.2	-1.80899e-05	0.0062	0.01705	0.03038	0	1e-06	6	1000	140	16500	2350	4750	8.51138e-06	2.51189e-11	894.863	125.281	0.414451	0.0590278	0.119312	0.00148688	0.0116882	-0.000480159	0.00124	-0.00776135	-5.44966e-06	0.0361406	2.64809e-05	-4.63841e-05	9.07811e-07	0.0113403	194.031	398.981	-347097	-899.476	15.2574	356868	0.894863	2.51182e-05	5.58757e+09	2.71683e+07	-49401.6	-1178.07	-13.741	-2.44193e+23	-7.31279e+21	-1.88579e+19	-1.78972e+16	-0.000221712
	0.3	-4.10361e-05	0.0062	0.01705	0.03038	0	1e-06	6	1000	140	16500	2350	4750	8.51138e-06	2.51189e-11	894.863	125.281	0.414451	0.0590278	0.119312	0.00352204	0.0115002	-0.00140433	0.00186	-0.00942895	-4.5788e-06	0.0374923	0.000151012	-3.89719e-05	9.41765e-07	0.00998027	129.354	265.988	-231398	-897.802	15.2574	237912	0.894863	2.51182e-05	2.48336e+09	1.80763e+07	-21047.2	-1181.09	-13.741	-4.85853e+22	-1.47319e+21	-5.56752e+18	-7954105053980374	-0.000191875
	0.4	-6.02031e-05	0.0062	0.01705	0.03038	0	1e-06	6	1000	140	16500	2350	4750	8.51138e-06	2.51189e-11	894.863	125.281	0.414451	0.0590278	0.119312	0.00542318	0.0112064	-0.0025294	0.00248	-0.0107477	-4.04005e-06	0.0386961	0.000367424	-3.43864e-05	9.72002e-07	0.00877137	97.0155	199.491	-173548	-896.964	15.2574	178434	0.894863	2.51182e-05	1.39689e+09	1.35437e+07	-6870.06	-1182.6	-13.741	-1.54566e+22	-4.75278e+20	-2.34206e+18	-4474144171505612	-0.000163646
	0.5	-7.66483e-05	0.0062	0.01705	0.03038	0	1e-06	6	1000	140	16500	2350	4750	8.51138e-06	2.51189e-11	894.863	125.281	0.414451	0.0590278	0.119312	0.00726445	0.0108114	-0.00385668	0.0031	-0.0118026	-3.65404e-06	0.0398382	0.00068336	-3.11009e-05	1.00069e-06	0.00762551	77.6124	159.593	-138839	-896.462	15.2574	142747	0.894863	2.51182e-05	8.94011e+08	1.08285e+07	1636.16	-1183.5	-13.741	-6.36099e+21	-1.98453e+20	-1.19604e+18	-2863440425718035	-0.000136421
	0.6	-9.08484e-05	0.0062	0.01705	0.03038	0	1e-06	6	1000	140	16500	2350	4750	8.51138e-06	2.51189e-11	894.863	125.281	0.414451	0.0590278	0.119312	0.00908279	0.0103134	-0.00540831	0.00372	-0.0126278	-3.3509e-06	0.040975	0.00111986	-2.85208e-05	1.02925e-06	0.00648579	64.677	132.994	-115699	-896.127	15.2574	118956	0.894863	2.51182e-05	6.20841e+08	9.02016e+06	7306.95	-1184.1	-13.741	-3.08101e+21	-9.75423e+19	-6.90462e+17	-1988495820893066	-0.000109999
	0.7	-0.000102899	0.0062	0.01705	0.03038	0	1e-06	6	1000	140	16500	2350	4750	8.51138e-06	2.51189e-11	894.863	125.281	0.414451	0.0590278	0.119312	0.0108954	0.00970896	-0.00722224	0.00434	-0.0132338	-3.09672e-06	0.042155	0.00171174	-2.63574e-05	1.05889e-06	0.00530341	55.4374	113.995	-99170.5	-895.888	15.2574	101962	0.894863	2.51182e-05	4.56128e+08	7.72937e+06	11357.5	-1184.53	-13.741	-1.66996e+21	-5.36508e+19	-4.33782e+17	-1460933719831890	-8.42933e-05
	0.8	-0.000112538	0.0062	0.01705	0.03038	0	1e-06	6	1000	140	16500	2350	4750	8.51138e-06	2.51189e-11	894.863	125.281	0.414451	0.0590278	0.119312	0.0127012	0.00899786	-0.00934949	0.00496	-0.0136196	-2.87283e-06	0.043428	0.00251003	-2.44518e-05	1.09086e-06	0.00402824	48.5077	99.7453	-86774.2	-895.709	15.2574	89217	0.894863	2.51182e-05	3.49223e+08	6.76175e+06	14395.4	-1184.86	-13.741	-9.82825e+20	-3.204e+19	-2.89927e+17	-1.11853e+15	-5.92571e-05
	0.9	-0.000119088	0.0062	0.01705	0.03038	0	1e-06	6	1000	140	16500	2350	4750	8.51138e-06	2.51189e-11	894.863	125.281	0.414451	0.0590278	0.119312	0.014476	0.00819119	-0.0118458	0.00558	-0.013783	-2.66875e-06	0.0448477	0.00358162	-2.27148e-05	1.12652e-06	0.00260656	43.118	88.6625	-77132.6	-895.569	15.2574	79304	0.894863	2.51182e-05	2.75929e+08	6.00945e+06	16758.2	-1185.11	-13.741	-6.15975e+20	-2.03742e+19	-2.03159e+17	-8.83773e+14	-3.4864e-05
	1	-0.000121461	0.0062	0.01705	0.03038	0	1e-06	6	1000	140	16500	2350	4750	8.51138e-06	2.51189e-11	894.863	125.281	0.414451	0.0590278	0.119312	0.0161662	0.00732156	-0.0147494	0.0062	-0.0137357	-2.4799e-06	0.0464639	0.00499735	-2.11073e-05	1.16712e-06	0.000988491	38.8062	79.7963	-69419.3	-895.457	15.2574	71373.6	0.894863	2.51182e-05	2.23503e+08	5.40778e+06	18648.5	-1185.31	-13.741	-4.05695e+20	-1.36134e+19	-1.47767e+17	-7.15856e+14	-1.10967e-05
	r	eq K1	a	b	c	w	h		K1	K2	K3	K4	K5	K6	K7	K1h	K2h	K3h	K4h	K5h	x	y	z	t	u4	v	s	a-(x+y+z+t+u)	b-(x+2y+u+v)	c-(z+2t+u+s)	w+(x+2y+z+2t+2u)	F	G	H	I	J	K	L	M	a	b	g	d	e	t3	t2	t1	t0	m
	0.0005	#NUM!	0.0062	0.01705	0.03038	0	1e-06	6	1000	140	16500	2350	4750	8.51138e-06	2.51189e-11	894.863	125.281	0.414451	0.0590278	0.119312	#NUM!	#NUM!	#NUM!	3.1e-06	#NUM!	#NUM!	#NUM!	#NUM!	#NUM!	#NUM!	#NUM!	77612.4	159593	-1.38839e+08	-2903.88	15.2574	1.42747e+08	0.894863	2.51182e-05	8.94011e+14	3.66817e+10	-3.4227e+07	2432.32	-13.741	2.00914e+34	-1.79797e+32	-3.30398e+27	-2.37783e+22	-2.68589e-05
	0.1	0.000234606	0.0062	0.01705	0.03038	0	1e-06	6	1000	140	16500	2350	4750	8.51138e-06	2.51189e-11	894.863	125.281	0.414451	0.0590278	0.119312	-0.00882405	0.0103321	-0.00214309	0.00062	0.00515994	5.23752e-06	0.0261225	0.00105505	4.45785e-05	6.56167e-07	0.021257	388.062	797.963	-694193	-904.5	15.2574	713736	0.894863	2.51182e-05	2.23503e+10	5.46601e+07	-134467	-1169.02	-13.741	-3.85133e+24	-1.147e+23	-1.51842e+20	-7.15986e+16	-0.00025623
	0.2	0.000273934	0.0062	0.01705	0.03038	0	1e-06	6	1000	140	16500	2350	4750	8.51138e-06	2.51189e-11	894.863	125.281	0.414451	0.0590278	0.119312	-0.0100683	0.00996064	-0.00352203	0.00124	0.00716487	3.37655e-06	0.0242566	0.00142478	2.87391e-05	6.09297e-07	0.0231407	194.031	398.981	-347097	-899.476	15.2574	356868	0.894863	2.51182e-05	5.58757e+09	2.71683e+07	-49401.6	-1178.07	-13.741	-2.44193e+23	-7.31279e+21	-1.88579e+19	-1.78972e+16	-0.000221712
	0.3	0.000307034	0.0062	0.01705	0.03038	0	1e-06	6	1000	140	16500	2350	4750	8.51138e-06	2.51189e-11	894.863	125.281	0.414451	0.0590278	0.119312	-0.0109386	0.00966108	-0.00475857	0.00186	0.00864217	2.54943e-06	0.0227758	0.0017339	2.16991e-05	5.72103e-07	0.0246294	129.354	265.988	-231398	-897.802	15.2574	237912	0.894863	2.51182e-05	2.48336e+09	1.80763e+07	-21047.2	-1181.09	-13.741	-4.85853e+22	-1.47319e+21	-5.56752e+18	-7954105053980374	-0.000191875
	0.4	0.000336423	0.0062	0.01705	0.03038	0	1e-06	6	1000	140	16500	2350	4750	8.51138e-06	2.51189e-11	894.863	125.281	0.414451	0.0590278	0.119312	-0.0116227	0.00940388	-0.00591768	0.00248	0.00984539	2.05547e-06	0.0214917	0.00201111	1.74949e-05	5.39848e-07	0.0259182	97.0155	199.491	-173548	-896.964	15.2574	178434	0.894863	2.51182e-05	1.39689e+09	1.35437e+07	-6870.06	-1182.6	-13.741	-1.54566e+22	-4.75278e+20	-2.34206e+18	-4474144171505612	-0.000163646
	0.5	0.000363313	0.0062	0.01705	0.03038	0	1e-06	6	1000	140	16500	2350	4750	8.51138e-06	2.51189e-11	894.863	125.281	0.414451	0.0590278	0.119312	-0.0121912	0.00917582	-0.00702548	0.0031	0.0108732	1.71802e-06	0.0203318	0.00226764	1.46227e-05	5.10711e-07	0.0270814	77.6124	159.593	-138839	-896.462	15.2574	142747	0.894863	2.51182e-05	8.94011e+08	1.08285e+07	1636.16	-1183.5	-13.741	-6.36099e+21	-1.98453e+20	-1.19604e+18	-2863440425718035	-0.000136421
	0.6	0.000388382	0.0062	0.01705	0.03038	0	1e-06	6	1000	140	16500	2350	4750	8.51138e-06	2.51189e-11	894.863	125.281	0.414451	0.0590278	0.119312	-0.0126795	0.00896958	-0.00809579	0.00372	0.0117764	1.46879e-06	0.0192589	0.00250934	1.25014e-05	4.83763e-07	0.0281566	64.677	132.994	-115699	-896.127	15.2574	118956	0.894863	2.51182e-05	6.20841e+08	9.02016e+06	7306.95	-1184.1	-13.741	-3.08101e+21	-9.75423e+19	-6.90462e+17	-1988495820893066	-0.000109999
	0.7	0.000412052	0.0062	0.01705	0.03038	0	1e-06	6	1000	140	16500	2350	4750	8.51138e-06	2.51189e-11	894.863	125.281	0.414451	0.0590278	0.119312	-0.0131084	0.00878055	-0.00913704	0.00434	0.0125852	1.27504e-06	0.0182514	0.00273972	1.08524e-05	4.58455e-07	0.029166	55.4374	113.995	-99170.5	-895.888	15.2574	101962	0.894863	2.51182e-05	4.56128e+08	7.72937e+06	11357.5	-1184.53	-13.741	-1.66996e+21	-5.36508e+19	-4.33782e+17	-1460933719831890	-8.42933e-05
	0.8	0.000434607	0.0062	0.01705	0.03038	0	1e-06	6	1000	140	16500	2350	4750	8.51138e-06	2.51189e-11	894.863	125.281	0.414451	0.0590278	0.119312	-0.0134912	0.00860558	-0.0101549	0.00496	0.0133194	1.11888e-06	0.017295	0.00296107	9.52318e-06	4.34431e-07	0.0301239	48.5077	99.7453	-86774.2	-895.709	15.2574	89217	0.894863	2.51182e-05	3.49223e+08	6.76175e+06	14395.4	-1184.86	-13.741	-9.82825e+20	-3.204e+19	-2.89927e+17	-1.11853e+15	-5.92571e-05
	0.9	0.000456247	0.0062	0.01705	0.03038	0	1e-06	6	1000	140	16500	2350	4750	8.51138e-06	2.51189e-11	894.863	125.281	0.414451	0.0590278	0.119312	-0.0138371	0.00844243	-0.0111532	0.00558	0.0139928	9.8956e-07	0.01638	0.00317503	8.42252e-06	4.11447e-07	0.0310402	43.118	88.6625	-77132.6	-895.569	15.2574	79304	0.894863	2.51182e-05	2.75929e+08	6.00945e+06	16758.2	-1185.11	-13.741	-6.15975e+20	-2.03742e+19	-2.03159e+17	-8.83773e+14	-3.4864e-05
	0.99	0.000475064	0.0062	0.01705	0.03038	0	1e-06	6	1000	140	16500	2350	4750	8.51138e-06	2.51189e-11	894.863	125.281	0.414451	0.0590278	0.119312	-0.0141222	0.00830427	-0.0120375	0.006138	0.0145552	8.90394e-07	0.0155859	0.00336226	7.57848e-06	3.91501e-07	0.0318352	39.1982	80.6023	-70120.6	-895.468	15.2574	72094.6	0.894863	2.51182e-05	2.28041e+08	5.46247e+06	18476.7	-1185.29	-13.741	-4.22176e+20	-1.41461e+19	-1.52325e+17	-730390952032687	-1.34456e-05
t3 ¹ 0, t2 ¹ 0
discr III > 0
			[A]in	[B]in	[C]in	[H2O]in															[AB]eq	[AB2]eq	[AC]eq	[AC2]eq	[ABC]eq			[A]eq	[B]eq	[C]eq	[H2O]eq
	r	eq K1	a	b	c	w	h		K1	K2	K3	K4	K5	K6	K7	K1h	K2h	K3h	K4h	K5h	x	y	z	t	u1	v	s	a-(x+y+z+t+u)	b-(x+2y+u+v)	c-(z+2t+u+s)	w+(x+2y+z+2t+2u)	F	G	H	I	J	K	L	M	a	b	g	d	e	t3	t2	t1	t0	m
	1e-12	-3.74945e+11	0.0062	0.01705	0.03038	0	1e-06	6	1000	140	16500	2350	4750	8.51138e-06	2.51189e-11	894.863	125.281	0.414451	0.0590278	0.119312	-61460.8	51114.6	2.12223e-05	6.2e-15	-3.62929e-05	-4286.28	0.0303943	10346.2	-36482.2	7.6347e-07	40768.5	3.88062e+13	7.97963e+13	-6.94193e+16	-1.00472e+12	15.2574	7.13736e+16	0.894863	2.51182e-05	2.23503e+32	6.46976e+27	-5.95859e+22	1.80972e+12	-13.741	6.15458e+83	-5.6683e+78	1.72155e+68	-1.30716e+57	-2.82738e-11
	1e-10	-3.74955e+07	0.0062	0.01705	0.03038	0	1e-06	6	1000	140	16500	2350	4750	8.51138e-06	2.51189e-11	894.863	125.281	0.414451	0.0590278	0.119312	-614.622	511.166	2.12224e-05	6.2e-13	-3.62936e-05	-42.8636	0.0303943	103.462	-364.829	7.6347e-07	407.71	3.88062e+11	7.97963e+11	-6.94193e+14	-1.00472e+10	15.2574	713736365420892	0.894863	2.51182e-05	2.23503e+28	6.46976e+23	-5.95876e+18	1.80972e+10	-13.741	6.1554e+71	-5.66804e+66	1.72142e+58	-1.30716e+49	-2.82359e-11
	1e-09	-375042	0.0062	0.01705	0.03038	0	1e-06	6	1000	140	16500	2350	4750	8.51138e-06	2.51189e-11	894.863	125.281	0.414451	0.0590278	0.119312	-61.4747	51.134	2.12231e-05	6.2e-12	-3.62998e-05	-4.2871	0.0303943	10.3469	-36.4891	7.63471e-07	40.7932	3.88062e+10	7.97963e+10	-6.94193e+13	-1.00472e+09	15.2574	7.13736e+13	0.894863	2.51182e-05	2.23503e+26	6.46977e+21	-5.96029e+16	1.80972e+09	-13.741	6.1628e+65	-5.66561e+60	1.72024e+53	-1.30716e+45	-2.78928e-11
	0.1	#NUM!	0.0062	0.01705	0.03038	0	1e-06	6	1000	140	16500	2350	4750	8.51138e-06	2.51189e-11	894.863	125.281	0.414451	0.0590278	0.119312	#NUM!	#NUM!	#NUM!	0.00062	#NUM!	#NUM!	#NUM!	#NUM!	#NUM!	#NUM!	#NUM!	388.062	797.963	-694193	-904.5	15.2574	713736	0.894863	2.51182e-05	2.23503e+10	5.46601e+07	-134467	-1169.02	-13.741	-3.85133e+24	-1.147e+23	-1.51842e+20	-7.15986e+16	-0.00025623
	0.2	#NUM!	0.0062	0.01705	0.03038	0	1e-06	6	1000	140	16500	2350	4750	8.51138e-06	2.51189e-11	894.863	125.281	0.414451	0.0590278	0.119312	#NUM!	#NUM!	#NUM!	0.00124	#NUM!	#NUM!	#NUM!	#NUM!	#NUM!	#NUM!	#NUM!	194.031	398.981	-347097	-899.476	15.2574	356868	0.894863	2.51182e-05	5.58757e+09	2.71683e+07	-49401.6	-1178.07	-13.741	-2.44193e+23	-7.31279e+21	-1.88579e+19	-1.78972e+16	-0.000221712
	0.3	#NUM!	0.0062	0.01705	0.03038	0	1e-06	6	1000	140	16500	2350	4750	8.51138e-06	2.51189e-11	894.863	125.281	0.414451	0.0590278	0.119312	#NUM!	#NUM!	#NUM!	0.00186	#NUM!	#NUM!	#NUM!	#NUM!	#NUM!	#NUM!	#NUM!	129.354	265.988	-231398	-897.802	15.2574	237912	0.894863	2.51182e-05	2.48336e+09	1.80763e+07	-21047.2	-1181.09	-13.741	-4.85853e+22	-1.47319e+21	-5.56752e+18	-7954105053980374	-0.000191875
	0.4	#NUM!	0.0062	0.01705	0.03038	0	1e-06	6	1000	140	16500	2350	4750	8.51138e-06	2.51189e-11	894.863	125.281	0.414451	0.0590278	0.119312	#NUM!	#NUM!	#NUM!	0.00248	#NUM!	#NUM!	#NUM!	#NUM!	#NUM!	#NUM!	#NUM!	97.0155	199.491	-173548	-896.964	15.2574	178434	0.894863	2.51182e-05	1.39689e+09	1.35437e+07	-6870.06	-1182.6	-13.741	-1.54566e+22	-4.75278e+20	-2.34206e+18	-4474144171505612	-0.000163646
	0.5	#NUM!	0.0062	0.01705	0.03038	0	1e-06	6	1000	140	16500	2350	4750	8.51138e-06	2.51189e-11	894.863	125.281	0.414451	0.0590278	0.119312	#NUM!	#NUM!	#NUM!	0.0031	#NUM!	#NUM!	#NUM!	#NUM!	#NUM!	#NUM!	#NUM!	77.6124	159.593	-138839	-896.462	15.2574	142747	0.894863	2.51182e-05	8.94011e+08	1.08285e+07	1636.16	-1183.5	-13.741	-6.36099e+21	-1.98453e+20	-1.19604e+18	-2863440425718035	-0.000136421
	0.6	#NUM!	0.0062	0.01705	0.03038	0	1e-06	6	1000	140	16500	2350	4750	8.51138e-06	2.51189e-11	894.863	125.281	0.414451	0.0590278	0.119312	#NUM!	#NUM!	#NUM!	0.00372	#NUM!	#NUM!	#NUM!	#NUM!	#NUM!	#NUM!	#NUM!	64.677	132.994	-115699	-896.127	15.2574	118956	0.894863	2.51182e-05	6.20841e+08	9.02016e+06	7306.95	-1184.1	-13.741	-3.08101e+21	-9.75423e+19	-6.90462e+17	-1988495820893066	-0.000109999
	0.7	#NUM!	0.0062	0.01705	0.03038	0	1e-06	6	1000	140	16500	2350	4750	8.51138e-06	2.51189e-11	894.863	125.281	0.414451	0.0590278	0.119312	#NUM!	#NUM!	#NUM!	0.00434	#NUM!	#NUM!	#NUM!	#NUM!	#NUM!	#NUM!	#NUM!	55.4374	113.995	-99170.5	-895.888	15.2574	101962	0.894863	2.51182e-05	4.56128e+08	7.72937e+06	11357.5	-1184.53	-13.741	-1.66996e+21	-5.36508e+19	-4.33782e+17	-1460933719831890	-8.42933e-05
	0.8	#NUM!	0.0062	0.01705	0.03038	0	1e-06	6	1000	140	16500	2350	4750	8.51138e-06	2.51189e-11	894.863	125.281	0.414451	0.0590278	0.119312	#NUM!	#NUM!	#NUM!	0.00496	#NUM!	#NUM!	#NUM!	#NUM!	#NUM!	#NUM!	#NUM!	48.5077	99.7453	-86774.2	-895.709	15.2574	89217	0.894863	2.51182e-05	3.49223e+08	6.76175e+06	14395.4	-1184.86	-13.741	-9.82825e+20	-3.204e+19	-2.89927e+17	-1.11853e+15	-5.92571e-05
	0.9	#NUM!	0.0062	0.01705	0.03038	0	1e-06	6	1000	140	16500	2350	4750	8.51138e-06	2.51189e-11	894.863	125.281	0.414451	0.0590278	0.119312	#NUM!	#NUM!	#NUM!	0.00558	#NUM!	#NUM!	#NUM!	#NUM!	#NUM!	#NUM!	#NUM!	43.118	88.6625	-77132.6	-895.569	15.2574	79304	0.894863	2.51182e-05	2.75929e+08	6.00945e+06	16758.2	-1185.11	-13.741	-6.15975e+20	-2.03742e+19	-2.03159e+17	-8.83773e+14	-3.4864e-05
	0.99	#NUM!	0.0062	0.01705	0.03038	0	1e-06	6	1000	140	16500	2350	4750	8.51138e-06	2.51189e-11	894.863	125.281	0.414451	0.0590278	0.119312	#NUM!	#NUM!	#NUM!	0.006138	#NUM!	#NUM!	#NUM!	#NUM!	#NUM!	#NUM!	#NUM!	39.1982	80.6023	-70120.6	-895.468	15.2574	72094.6	0.894863	2.51182e-05	2.28041e+08	5.46247e+06	18476.7	-1185.29	-13.741	-4.22176e+20	-1.41461e+19	-1.52325e+17	-730390952032687	-1.34456e-05
	r	eq K1	a	b	c	w	h		K1	K2	K3	K4	K5	K6	K7	K1h	K2h	K3h	K4h	K5h	x	y	z	t	u2	v	s	a-(x+y+z+t+u)	b-(x+2y+u+v)	c-(z+2t+u+s)	w+(x+2y+z+2t+2u)	F	G	H	I	J	K	L	M	a	b	g	d	e	t3	t2	t1	t0	m
	1e-11	7.62792e+08	0.0062	0.01705	0.03038	0	1e-06	6	1000	140	16500	2350	4750	8.51138e-06	2.51189e-11	894.863	125.281	0.414451	0.0590278	0.119312	-1243.86	209.388	-2.1221e-05	6.2e-14	7.34556e-06	86.7494	0.0303931	1034.48	738.357	7.6344e-07	-825.09	3.88062e+12	7.97963e+12	-6941934768685720	-1.00472e+11	15.2574	7137363654208922	0.894863	2.51182e-05	2.23503e+30	6.46976e+25	-5.95861e+20	1.80972e+11	-13.741	6.15466e+77	-5.66828e+72	1.72154e+63	-1.30716e+53	-2.82703e-11
	1e-09	75667.6	0.0062	0.01705	0.03038	0	1e-06	6	1000	140	16500	2350	4750	8.51138e-06	2.51189e-11	894.863	125.281	0.414451	0.0590278	0.119312	-12.369	2.08058	-2.11694e-05	6.2e-12	7.32221e-06	0.864736	0.0303931	10.2946	7.3601	7.6344e-07	-8.20779	3.88062e+10	7.97963e+10	-6.94193e+13	-1.00472e+09	15.2574	7.13736e+13	0.894863	2.51182e-05	2.23503e+26	6.46977e+21	-5.96029e+16	1.80972e+09	-13.741	6.1628e+65	-5.66561e+60	1.72024e+53	-1.30716e+45	-2.78928e-11
	3e-09	8270.09	0.0062	0.01705	0.03038	0	1e-06	6	1000	140	16500	2350	4750	8.51138e-06	2.51189e-11	894.863	125.281	0.414451	0.0590278	0.119312	-4.07583	0.684543	-2.10642e-05	1.86e-11	7.27462e-06	0.286371	0.030393	3.3975	2.43742	7.63438e-07	-2.70675	1.29354e+10	2.65988e+10	-2.31398e+13	-3.34906e+08	15.2574	2.37912e+13	0.894863	2.51182e-05	2.48336e+25	7.18864e+20	-6626329115143426	6.03238e+08	-13.741	8.47634e+62	-7.76446e+57	7.06836e+50	-1.61378e+43	-2.71356e-11
	0.1	#NUM!	0.0062	0.01705	0.03038	0	1e-06	6	1000	140	16500	2350	4750	8.51138e-06	2.51189e-11	894.863	125.281	0.414451	0.0590278	0.119312	#NUM!	#NUM!	#NUM!	0.00062	#NUM!	#NUM!	#NUM!	#NUM!	#NUM!	#NUM!	#NUM!	388.062	797.963	-694193	-904.5	15.2574	713736	0.894863	2.51182e-05	2.23503e+10	5.46601e+07	-134467	-1169.02	-13.741	-3.85133e+24	-1.147e+23	-1.51842e+20	-7.15986e+16	-0.00025623
	0.2	#NUM!	0.0062	0.01705	0.03038	0	1e-06	6	1000	140	16500	2350	4750	8.51138e-06	2.51189e-11	894.863	125.281	0.414451	0.0590278	0.119312	#NUM!	#NUM!	#NUM!	0.00124	#NUM!	#NUM!	#NUM!	#NUM!	#NUM!	#NUM!	#NUM!	194.031	398.981	-347097	-899.476	15.2574	356868	0.894863	2.51182e-05	5.58757e+09	2.71683e+07	-49401.6	-1178.07	-13.741	-2.44193e+23	-7.31279e+21	-1.88579e+19	-1.78972e+16	-0.000221712
	0.3	#NUM!	0.0062	0.01705	0.03038	0	1e-06	6	1000	140	16500	2350	4750	8.51138e-06	2.51189e-11	894.863	125.281	0.414451	0.0590278	0.119312	#NUM!	#NUM!	#NUM!	0.00186	#NUM!	#NUM!	#NUM!	#NUM!	#NUM!	#NUM!	#NUM!	129.354	265.988	-231398	-897.802	15.2574	237912	0.894863	2.51182e-05	2.48336e+09	1.80763e+07	-21047.2	-1181.09	-13.741	-4.85853e+22	-1.47319e+21	-5.56752e+18	-7954105053980374	-0.000191875
	0.4	#NUM!	0.0062	0.01705	0.03038	0	1e-06	6	1000	140	16500	2350	4750	8.51138e-06	2.51189e-11	894.863	125.281	0.414451	0.0590278	0.119312	#NUM!	#NUM!	#NUM!	0.00248	#NUM!	#NUM!	#NUM!	#NUM!	#NUM!	#NUM!	#NUM!	97.0155	199.491	-173548	-896.964	15.2574	178434	0.894863	2.51182e-05	1.39689e+09	1.35437e+07	-6870.06	-1182.6	-13.741	-1.54566e+22	-4.75278e+20	-2.34206e+18	-4474144171505612	-0.000163646
	0.5	#NUM!	0.0062	0.01705	0.03038	0	1e-06	6	1000	140	16500	2350	4750	8.51138e-06	2.51189e-11	894.863	125.281	0.414451	0.0590278	0.119312	#NUM!	#NUM!	#NUM!	0.0031	#NUM!	#NUM!	#NUM!	#NUM!	#NUM!	#NUM!	#NUM!	77.6124	159.593	-138839	-896.462	15.2574	142747	0.894863	2.51182e-05	8.94011e+08	1.08285e+07	1636.16	-1183.5	-13.741	-6.36099e+21	-1.98453e+20	-1.19604e+18	-2863440425718035	-0.000136421
	0.6	#NUM!	0.0062	0.01705	0.03038	0	1e-06	6	1000	140	16500	2350	4750	8.51138e-06	2.51189e-11	894.863	125.281	0.414451	0.0590278	0.119312	#NUM!	#NUM!	#NUM!	0.00372	#NUM!	#NUM!	#NUM!	#NUM!	#NUM!	#NUM!	#NUM!	64.677	132.994	-115699	-896.127	15.2574	118956	0.894863	2.51182e-05	6.20841e+08	9.02016e+06	7306.95	-1184.1	-13.741	-3.08101e+21	-9.75423e+19	-6.90462e+17	-1988495820893066	-0.000109999
	0.7	#NUM!	0.0062	0.01705	0.03038	0	1e-06	6	1000	140	16500	2350	4750	8.51138e-06	2.51189e-11	894.863	125.281	0.414451	0.0590278	0.119312	#NUM!	#NUM!	#NUM!	0.00434	#NUM!	#NUM!	#NUM!	#NUM!	#NUM!	#NUM!	#NUM!	55.4374	113.995	-99170.5	-895.888	15.2574	101962	0.894863	2.51182e-05	4.56128e+08	7.72937e+06	11357.5	-1184.53	-13.741	-1.66996e+21	-5.36508e+19	-4.33782e+17	-1460933719831890	-8.42933e-05
	0.8	#NUM!	0.0062	0.01705	0.03038	0	1e-06	6	1000	140	16500	2350	4750	8.51138e-06	2.51189e-11	894.863	125.281	0.414451	0.0590278	0.119312	#NUM!	#NUM!	#NUM!	0.00496	#NUM!	#NUM!	#NUM!	#NUM!	#NUM!	#NUM!	#NUM!	48.5077	99.7453	-86774.2	-895.709	15.2574	89217	0.894863	2.51182e-05	3.49223e+08	6.76175e+06	14395.4	-1184.86	-13.741	-9.82825e+20	-3.204e+19	-2.89927e+17	-1.11853e+15	-5.92571e-05
	0.9	#NUM!	0.0062	0.01705	0.03038	0	1e-06	6	1000	140	16500	2350	4750	8.51138e-06	2.51189e-11	894.863	125.281	0.414451	0.0590278	0.119312	#NUM!	#NUM!	#NUM!	0.00558	#NUM!	#NUM!	#NUM!	#NUM!	#NUM!	#NUM!	#NUM!	43.118	88.6625	-77132.6	-895.569	15.2574	79304	0.894863	2.51182e-05	2.75929e+08	6.00945e+06	16758.2	-1185.11	-13.741	-6.15975e+20	-2.03742e+19	-2.03159e+17	-8.83773e+14	-3.4864e-05
	0.99	#NUM!	0.0062	0.01705	0.03038	0	1e-06	6	1000	140	16500	2350	4750	8.51138e-06	2.51189e-11	894.863	125.281	0.414451	0.0590278	0.119312	#NUM!	#NUM!	#NUM!	0.006138	#NUM!	#NUM!	#NUM!	#NUM!	#NUM!	#NUM!	#NUM!	39.1982	80.6023	-70120.6	-895.468	15.2574	72094.6	0.894863	2.51182e-05	2.28041e+08	5.46247e+06	18476.7	-1185.29	-13.741	-4.22176e+20	-1.41461e+19	-1.52325e+17	-730390952032687	-1.34456e-05
			[A]in	[B]in	[C]in	[H2O]in															[AB]eq	[AB2]eq	[AC]eq	[AC2]eq	[ABC]eq			[A]eq	[B]eq	[C]eq	[H2O]eq
	r	eq K1	a	b	c	w	h		K1	K2	K3	K4	K5	K6	K7	K1h	K2h	K3h	K4h	K5h	x	y	z	t	u3	v	s	a-(x+y+z+t+u)	b-(x+2y+u+v)	c-(z+2t+u+s)	w+(x+2y+z+2t+2u)	F	G	H	I	J	K	L	M	a	b	g	d	e	t3	t2	t1	t0	m
	1e-14	#NUM!	0.0062	0.01705	0.03038	0	1e-06	6	1000	140	16500	2350	4750	8.51138e-06	2.51189e-11	894.863	125.281	0.414451	0.0590278	0.119312	#NUM!	#NUM!	#NUM!	6.2e-17	#NUM!	#NUM!	#NUM!	#NUM!	#NUM!	#NUM!	#NUM!	3.88062e+15	7979626485568761	-6.94193e+18	-1.00472e+14	15.2574	7.13736e+18	0.894863	2.51182e-05	2.23503e+36	6.46976e+31	-5.95859e+26	1.80972e+14	-13.741	6.15457e+95	-5.66831e+90	1.72155e+78	-1.30716e+65	-2.82741e-11
	1e-10	0.0905755	0.0062	0.01705	0.03038	0	1e-06	6	1000	140	16500	2350	4750	8.51138e-06	2.51189e-11	894.863	125.281	0.414451	0.0590278	0.119312	0.000193646	8.74518e-07	1.61656e-07	6.2e-13	1.50118e-09	0.00177205	0.0303791	0.00600532	0.0150826	7.63088e-07	0.00019556	3.88062e+11	7.97963e+11	-6.94193e+14	-1.00472e+10	15.2574	713736365420892	0.894863	2.51182e-05	2.23503e+28	6.46976e+23	-5.95876e+18	1.80972e+10	-13.741	6.1554e+71	-5.66804e+66	1.72142e+58	-1.30716e+49	-2.82359e-11
	1e-09	0.0826526	0.0062	0.01705	0.03038	0	1e-06	6	1000	140	16500	2350	4750	8.51138e-06	2.51189e-11	894.863	125.281	0.414451	0.0590278	0.119312	0.000578109	8.33582e-06	4.94314e-07	6.2e-12	1.46563e-08	0.00173005	0.0303787	0.00561305	0.0147252	7.63079e-07	0.000595304	3.88062e+10	7.97963e+10	-6.94193e+13	-1.00472e+09	15.2574	7.13736e+13	0.894863	2.51182e-05	2.23503e+26	6.46977e+21	-5.96029e+16	1.80972e+09	-13.741	6.1628e+65	-5.66561e+60	1.72024e+53	-1.30716e+45	-2.78928e-11
	0.01	#NUM!	0.0062	0.01705	0.03038	0	1e-06	6	1000	140	16500	2350	4750	8.51138e-06	2.51189e-11	894.863	125.281	0.414451	0.0590278	0.119312	#NUM!	#NUM!	#NUM!	6.2e-05	#NUM!	#NUM!	#NUM!	#NUM!	#NUM!	#NUM!	#NUM!	3880.62	7979.63	-6.94193e+06	-994.924	15.2574	7.13736e+06	0.894863	2.51182e-05	2.23503e+12	6.04829e+08	-1.66615e+06	-1006.15	-13.741	-3.09779e+28	-1.1264e+27	-1.63957e+23	-7.2893e+18	-0.000435428
	0.1	#NUM!	0.0062	0.01705	0.03038	0	1e-06	6	1000	140	16500	2350	4750	8.51138e-06	2.51189e-11	894.863	125.281	0.414451	0.0590278	0.119312	#NUM!	#NUM!	#NUM!	0.00062	#NUM!	#NUM!	#NUM!	#NUM!	#NUM!	#NUM!	#NUM!	388.062	797.963	-694193	-904.5	15.2574	713736	0.894863	2.51182e-05	2.23503e+10	5.46601e+07	-134467	-1169.02	-13.741	-3.85133e+24	-1.147e+23	-1.51842e+20	-7.15986e+16	-0.00025623
	0.2	#NUM!	0.0062	0.01705	0.03038	0	1e-06	6	1000	140	16500	2350	4750	8.51138e-06	2.51189e-11	894.863	125.281	0.414451	0.0590278	0.119312	#NUM!	#NUM!	#NUM!	0.00124	#NUM!	#NUM!	#NUM!	#NUM!	#NUM!	#NUM!	#NUM!	194.031	398.981	-347097	-899.476	15.2574	356868	0.894863	2.51182e-05	5.58757e+09	2.71683e+07	-49401.6	-1178.07	-13.741	-2.44193e+23	-7.31279e+21	-1.88579e+19	-1.78972e+16	-0.000221712
	0.3	#NUM!	0.0062	0.01705	0.03038	0	1e-06	6	1000	140	16500	2350	4750	8.51138e-06	2.51189e-11	894.863	125.281	0.414451	0.0590278	0.119312	#NUM!	#NUM!	#NUM!	0.00186	#NUM!	#NUM!	#NUM!	#NUM!	#NUM!	#NUM!	#NUM!	129.354	265.988	-231398	-897.802	15.2574	237912	0.894863	2.51182e-05	2.48336e+09	1.80763e+07	-21047.2	-1181.09	-13.741	-4.85853e+22	-1.47319e+21	-5.56752e+18	-7954105053980374	-0.000191875
	0.4	#NUM!	0.0062	0.01705	0.03038	0	1e-06	6	1000	140	16500	2350	4750	8.51138e-06	2.51189e-11	894.863	125.281	0.414451	0.0590278	0.119312	#NUM!	#NUM!	#NUM!	0.00248	#NUM!	#NUM!	#NUM!	#NUM!	#NUM!	#NUM!	#NUM!	97.0155	199.491	-173548	-896.964	15.2574	178434	0.894863	2.51182e-05	1.39689e+09	1.35437e+07	-6870.06	-1182.6	-13.741	-1.54566e+22	-4.75278e+20	-2.34206e+18	-4474144171505612	-0.000163646
	0.5	#NUM!	0.0062	0.01705	0.03038	0	1e-06	6	1000	140	16500	2350	4750	8.51138e-06	2.51189e-11	894.863	125.281	0.414451	0.0590278	0.119312	#NUM!	#NUM!	#NUM!	0.0031	#NUM!	#NUM!	#NUM!	#NUM!	#NUM!	#NUM!	#NUM!	77.6124	159.593	-138839	-896.462	15.2574	142747	0.894863	2.51182e-05	8.94011e+08	1.08285e+07	1636.16	-1183.5	-13.741	-6.36099e+21	-1.98453e+20	-1.19604e+18	-2863440425718035	-0.000136421
	0.6	#NUM!	0.0062	0.01705	0.03038	0	1e-06	6	1000	140	16500	2350	4750	8.51138e-06	2.51189e-11	894.863	125.281	0.414451	0.0590278	0.119312	#NUM!	#NUM!	#NUM!	0.00372	#NUM!	#NUM!	#NUM!	#NUM!	#NUM!	#NUM!	#NUM!	64.677	132.994	-115699	-896.127	15.2574	118956	0.894863	2.51182e-05	6.20841e+08	9.02016e+06	7306.95	-1184.1	-13.741	-3.08101e+21	-9.75423e+19	-6.90462e+17	-1988495820893066	-0.000109999
	0.7	#NUM!	0.0062	0.01705	0.03038	0	1e-06	6	1000	140	16500	2350	4750	8.51138e-06	2.51189e-11	894.863	125.281	0.414451	0.0590278	0.119312	#NUM!	#NUM!	#NUM!	0.00434	#NUM!	#NUM!	#NUM!	#NUM!	#NUM!	#NUM!	#NUM!	55.4374	113.995	-99170.5	-895.888	15.2574	101962	0.894863	2.51182e-05	4.56128e+08	7.72937e+06	11357.5	-1184.53	-13.741	-1.66996e+21	-5.36508e+19	-4.33782e+17	-1460933719831890	-8.42933e-05
	0.8	#NUM!	0.0062	0.01705	0.03038	0	1e-06	6	1000	140	16500	2350	4750	8.51138e-06	2.51189e-11	894.863	125.281	0.414451	0.0590278	0.119312	#NUM!	#NUM!	#NUM!	0.00496	#NUM!	#NUM!	#NUM!	#NUM!	#NUM!	#NUM!	#NUM!	48.5077	99.7453	-86774.2	-895.709	15.2574	89217	0.894863	2.51182e-05	3.49223e+08	6.76175e+06	14395.4	-1184.86	-13.741	-9.82825e+20	-3.204e+19	-2.89927e+17	-1.11853e+15	-5.92571e-05
	0.9	#NUM!	0.0062	0.01705	0.03038	0	1e-06	6	1000	140	16500	2350	4750	8.51138e-06	2.51189e-11	894.863	125.281	0.414451	0.0590278	0.119312	#NUM!	#NUM!	#NUM!	0.00558	#NUM!	#NUM!	#NUM!	#NUM!	#NUM!	#NUM!	#NUM!	43.118	88.6625	-77132.6	-895.569	15.2574	79304	0.894863	2.51182e-05	2.75929e+08	6.00945e+06	16758.2	-1185.11	-13.741	-6.15975e+20	-2.03742e+19	-2.03159e+17	-8.83773e+14	-3.4864e-05
	0.99	#NUM!	0.0062	0.01705	0.03038	0	1	6	1000	140	16500	2350	4750	8.51138e-06	2.51189e-11	0.00851131	0.00119158	4.14461e-07	5.90293e-08	1.19315e-07	#NUM!	#NUM!	#NUM!	0.006138	#NUM!	#NUM!	#NUM!	#NUM!	#NUM!	#NUM!	#NUM!	39.1982	80.6023	-0.667222	-0.00851191	0.000145118	0.685997	8.51131e-06	2.51189e-11	2.06478e-08	4.94053e-10	1.67035e-12	-1.07423e-13	-1.24311e-15	-3.13947e-28	-1.0494e-29	-1.12849e-31	-5.41697e-34	-1.29782e-05
	r	eq K1	a	b	c	w	h		K1	K2	K3	K4	K5	K6	K7	K1h	K2h	K3h	K4h	K5h	x	y	z	t	u4	v	s	a-(x+y+z+t+u)	b-(x+2y+u+v)	c-(z+2t+u+s)	w+(x+2y+z+2t+2u)	F	G	H	I	J	K	L	M	a	b	g	d	e	t3	t2	t1	t0	m
	1e-15	#NUM!	0.0062	0.01705	0.03038	0	1e-06	6	1000	140	16500	2350	4750	8.51138e-06	2.51189e-11	894.863	125.281	0.414451	0.0590278	0.119312	#NUM!	#NUM!	#NUM!	6.2e-18	#NUM!	#NUM!	#NUM!	#NUM!	#NUM!	#NUM!	#NUM!	3.88062e+16	7.97963e+16	-6.94193e+19	-1.00472e+15	15.2574	7.13736e+19	0.894863	2.51182e-05	2.23503e+38	6.46976e+33	-5.95859e+28	1.80972e+15	-13.741	6.15457e+101	-5.66831e+96	1.72155e+83	-1.30716e+69	-2.82741e-11
	1e-10	0.0988701	0.0062	0.01705	0.03038	0	1e-06	6	1000	140	16500	2350	4750	8.51138e-06	2.51189e-11	894.863	125.281	0.414451	0.0590278	0.119312	-0.000204697	9.16315e-07	-1.66938e-07	6.2e-13	1.53664e-09	0.00181392	0.0303794	0.00640395	0.0154389	7.63096e-07	-0.000203028	3.88062e+11	7.97963e+11	-6.94193e+14	-1.00472e+10	15.2574	713736365420892	0.894863	2.51182e-05	2.23503e+28	6.46976e+23	-5.95876e+18	1.80972e+10	-13.741	6.1554e+71	-5.66804e+66	1.72142e+58	-1.30716e+49	-2.82359e-11
	1e-09	0.109096	0.0062	0.01705	0.03038	0	1e-06	6	1000	140	16500	2350	4750	8.51138e-06	2.51189e-11	894.863	125.281	0.414451	0.0590278	0.119312	-0.000689205	9.66568e-06	-5.47268e-07	6.2e-12	1.57821e-08	0.00186302	0.0303798	0.00688007	0.0158568	7.63105e-07	-0.00067039	3.88062e+10	7.97963e+10	-6.94193e+13	-1.00472e+09	15.2574	7.13736e+13	0.894863	2.51182e-05	2.23503e+26	6.46977e+21	-5.96029e+16	1.80972e+09	-13.741	6.1628e+65	-5.66561e+60	1.72024e+53	-1.30716e+45	-2.78928e-11
	0.01	#NUM!	0.0062	0.01705	0.03038	0	1e-06	6	1000	140	16500	2350	4750	8.51138e-06	2.51189e-11	894.863	125.281	0.414451	0.0590278	0.119312	#NUM!	#NUM!	#NUM!	6.2e-05	#NUM!	#NUM!	#NUM!	#NUM!	#NUM!	#NUM!	#NUM!	3880.62	7979.63	-6.94193e+06	-994.924	15.2574	7.13736e+06	0.894863	2.51182e-05	2.23503e+12	6.04829e+08	-1.66615e+06	-1006.15	-13.741	-3.09779e+28	-1.1264e+27	-1.63957e+23	-7.2893e+18	-0.000435428
	0.1	#NUM!	0.0062	0.01705	0.03038	0	1e-06	6	1000	140	16500	2350	4750	8.51138e-06	2.51189e-11	894.863	125.281	0.414451	0.0590278	0.119312	#NUM!	#NUM!	#NUM!	0.00062	#NUM!	#NUM!	#NUM!	#NUM!	#NUM!	#NUM!	#NUM!	388.062	797.963	-694193	-904.5	15.2574	713736	0.894863	2.51182e-05	2.23503e+10	5.46601e+07	-134467	-1169.02	-13.741	-3.85133e+24	-1.147e+23	-1.51842e+20	-7.15986e+16	-0.00025623
	0.2	#NUM!	0.0062	0.01705	0.03038	0	1e-06	6	1000	140	16500	2350	4750	8.51138e-06	2.51189e-11	894.863	125.281	0.414451	0.0590278	0.119312	#NUM!	#NUM!	#NUM!	0.00124	#NUM!	#NUM!	#NUM!	#NUM!	#NUM!	#NUM!	#NUM!	194.031	398.981	-347097	-899.476	15.2574	356868	0.894863	2.51182e-05	5.58757e+09	2.71683e+07	-49401.6	-1178.07	-13.741	-2.44193e+23	-7.31279e+21	-1.88579e+19	-1.78972e+16	-0.000221712
	0.3	#NUM!	0.0062	0.01705	0.03038	0	1e-06	6	1000	140	16500	2350	4750	8.51138e-06	2.51189e-11	894.863	125.281	0.414451	0.0590278	0.119312	#NUM!	#NUM!	#NUM!	0.00186	#NUM!	#NUM!	#NUM!	#NUM!	#NUM!	#NUM!	#NUM!	129.354	265.988	-231398	-897.802	15.2574	237912	0.894863	2.51182e-05	2.48336e+09	1.80763e+07	-21047.2	-1181.09	-13.741	-4.85853e+22	-1.47319e+21	-5.56752e+18	-7954105053980374	-0.000191875
	0.4	#NUM!	0.0062	0.01705	0.03038	0	1e-06	6	1000	140	16500	2350	4750	8.51138e-06	2.51189e-11	894.863	125.281	0.414451	0.0590278	0.119312	#NUM!	#NUM!	#NUM!	0.00248	#NUM!	#NUM!	#NUM!	#NUM!	#NUM!	#NUM!	#NUM!	97.0155	199.491	-173548	-896.964	15.2574	178434	0.894863	2.51182e-05	1.39689e+09	1.35437e+07	-6870.06	-1182.6	-13.741	-1.54566e+22	-4.75278e+20	-2.34206e+18	-4474144171505612	-0.000163646
	0.5	#NUM!	0.0062	0.01705	0.03038	0	1e-06	6	1000	140	16500	2350	4750	8.51138e-06	2.51189e-11	894.863	125.281	0.414451	0.0590278	0.119312	#NUM!	#NUM!	#NUM!	0.0031	#NUM!	#NUM!	#NUM!	#NUM!	#NUM!	#NUM!	#NUM!	77.6124	159.593	-138839	-896.462	15.2574	142747	0.894863	2.51182e-05	8.94011e+08	1.08285e+07	1636.16	-1183.5	-13.741	-6.36099e+21	-1.98453e+20	-1.19604e+18	-2863440425718035	-0.000136421
	0.6	#NUM!	0.0062	0.01705	0.03038	0	1e-06	6	1000	140	16500	2350	4750	8.51138e-06	2.51189e-11	894.863	125.281	0.414451	0.0590278	0.119312	#NUM!	#NUM!	#NUM!	0.00372	#NUM!	#NUM!	#NUM!	#NUM!	#NUM!	#NUM!	#NUM!	64.677	132.994	-115699	-896.127	15.2574	118956	0.894863	2.51182e-05	6.20841e+08	9.02016e+06	7306.95	-1184.1	-13.741	-3.08101e+21	-9.75423e+19	-6.90462e+17	-1988495820893066	-0.000109999
	0.7	#NUM!	0.0062	0.01705	0.03038	0	1e-06	6	1000	140	16500	2350	4750	8.51138e-06	2.51189e-11	894.863	125.281	0.414451	0.0590278	0.119312	#NUM!	#NUM!	#NUM!	0.00434	#NUM!	#NUM!	#NUM!	#NUM!	#NUM!	#NUM!	#NUM!	55.4374	113.995	-99170.5	-895.888	15.2574	101962	0.894863	2.51182e-05	4.56128e+08	7.72937e+06	11357.5	-1184.53	-13.741	-1.66996e+21	-5.36508e+19	-4.33782e+17	-1460933719831890	-8.42933e-05
	0.8	#NUM!	0.0062	0.01705	0.03038	0	1e-06	6	1000	140	16500	2350	4750	8.51138e-06	2.51189e-11	894.863	125.281	0.414451	0.0590278	0.119312	#NUM!	#NUM!	#NUM!	0.00496	#NUM!	#NUM!	#NUM!	#NUM!	#NUM!	#NUM!	#NUM!	48.5077	99.7453	-86774.2	-895.709	15.2574	89217	0.894863	2.51182e-05	3.49223e+08	6.76175e+06	14395.4	-1184.86	-13.741	-9.82825e+20	-3.204e+19	-2.89927e+17	-1.11853e+15	-5.92571e-05
	0.9	#NUM!	0.0062	0.01705	0.03038	0	1e-06	6	1000	140	16500	2350	4750	8.51138e-06	2.51189e-11	894.863	125.281	0.414451	0.0590278	0.119312	#NUM!	#NUM!	#NUM!	0.00558	#NUM!	#NUM!	#NUM!	#NUM!	#NUM!	#NUM!	#NUM!	43.118	88.6625	-77132.6	-895.569	15.2574	79304	0.894863	2.51182e-05	2.75929e+08	6.00945e+06	16758.2	-1185.11	-13.741	-6.15975e+20	-2.03742e+19	-2.03159e+17	-8.83773e+14	-3.4864e-05
	0.99	#NUM!	0.0062	0.01705	0.03038	0	1e-06	6	1000	140	16500	2350	4750	8.51138e-06	2.51189e-11	894.863	125.281	0.414451	0.0590278	0.119312	#NUM!	#NUM!	#NUM!	0.006138	#NUM!	#NUM!	#NUM!	#NUM!	#NUM!	#NUM!	#NUM!	39.1982	80.6023	-70120.6	-895.468	15.2574	72094.6	0.894863	2.51182e-05	2.28041e+08	5.46247e+06	18476.7	-1185.29	-13.741	-4.22176e+20	-1.41461e+19	-1.52325e+17	-730390952032687	-1.34456e-05
[truncated: 25 more columns]
