# Supplementary material for: Transfer of structural units through imine exchanges, in solution or without solvent: successive transiminations, stimuli (pH)-modulated covalent switches, and mathematical models
Source: Front Chem. 2026 Apr 13;13:1241625. doi: 10.3389/fchem.2025.1241625 (PMC13112204; doi:10.3389/fchem.2025.1241625)
Supplement: Supplementary file 1 [file Supplementaryfile1.zip › Supplementary Material/g-S1-St7-pH7.xlsx]

## Sheet: Feuil1
Influence of the pH										^							^
pH = 7	Step 7
Set S1		general approach			paper -> section 5.3.				Inputs: a, b, c, w, K1 to K5, pH, r
t3 ¹ 0, t2 ¹ 0
discr III < 0
			[A]in	[B]in	[C]in	[H2O]in	[H+]eq	pH													[AB]eq	[AB2]eq	[AC]eq	[AC2]eq	[ABC]eq	[BH+]eq	[CH+]eq	[A]eq	[B]eq	[C]eq	[H2O]eq
	r	eq K1	a	b	c	w	h		K1	K2	K3	K4	K5	K6	K7	K1h	K2h	K3h	K4h	K5h	x	y	z	t	u1	v	s	a-(x+y+z+t+u)	b-(x+2y+u+v)	c-(z+2t+u+s)	w+(x+2y+z+2t+2u)	F	G	H	I	J	K	L	M	a	b	g	d	e	t3	t2	t1	t0	m
	1e-06	#NUM!	0.0062	0.01705	0.03038	0	1e-07	7	1000	140	16500	2350	4750	8.51138e-06	2.51189e-11	988.387	138.374	4.14357	0.590145	1.19285	#NUM!	#NUM!	#NUM!	6.2e-09	#NUM!	#NUM!	#NUM!	#NUM!	#NUM!	#NUM!	#NUM!	3.88062e+07	7.97963e+07	-7.63804e+10	-1.00459e+07	16.852	7.8539e+10	0.988387	0.000251126	2.70513e+21	7.11767e+17	-5.97484e+13	1.99781e+08	-167.595	8.32448e+53	-6.81475e+49	2.2779e+44	-1.92874e+38	-1.96026e-09
	1e-05	-29.1873	0.0062	0.01705	0.03038	0	1e-07	7	1000	140	16500	2350	4750	8.51138e-06	2.51189e-11	988.387	138.374	4.14357	0.590145	1.19285	-0.521772	0.441856	0.00019378	6.2e-08	-0.000337435	-0.00400112	0.0305159	0.08626	-0.340551	7.66524e-06	0.361459	3.88062e+06	7.97963e+06	-7.63804e+09	-1.00547e+06	16.852	7.8539e+09	0.988387	0.000251126	2.70513e+19	7123551379517594	-6.15746e+11	1.99651e+07	-167.595	9.52984e+47	-6.65389e+43	2.08498e+39	-1.92874e+34	5.6282e-10
	0.0001	-0.373339	0.0062	0.01705	0.03038	0	1e-07	7	1000	140	16500	2350	4750	8.51138e-06	2.51189e-11	988.387	138.374	4.14357	0.590145	1.19285	-0.0640247	0.0610122	0.000202352	6.2e-07	-0.000396513	-0.000470925	0.0305652	0.00940602	-0.0400823	7.67764e-06	0.0574103	388062	797963	-7.63804e+08	-101433	16.852	7.8539e+08	0.988387	0.000251126	2.70513e+17	7.1824e+13	-7.98322e+09	1.98353e+06	-167.595	2.15214e+42	-2.29293e+38	1.31656e+33	-1.92887e+30	-3.17198e-09
	0.002	-0.00478748	0.0062	0.01705	0.03038	0	1e-07	7	1000	140	16500	2350	4750	8.51138e-06	2.51189e-11	988.387	138.374	4.14357	0.590145	1.19285	-0.0112953	0.0170729	0.000301805	1.24e-05	-0.000938033	-5.6466e-05	0.0309836	0.0010462	-0.00480604	7.78274e-06	0.0213011	19403.1	39898.1	-3.81902e+07	-6006.73	16.852	3.92695e+07	0.988387	0.000251126	6.76282e+14	2.10617e+11	-1.1591e+08	85473.5	-167.595	3.88118e+35	-1.24355e+33	-1.60382e+29	-1.23752e+25	-3.83523e-06
	0.1	#NUM!	0.0062	0.01705	0.03038	0	1e-07	7	1000	140	16500	2350	4750	8.51138e-06	2.51189e-11	988.387	138.374	4.14357	0.590145	1.19285	#NUM!	#NUM!	#NUM!	0.00062	#NUM!	#NUM!	#NUM!	#NUM!	#NUM!	#NUM!	#NUM!	388.062	797.963	-763804	-1084.74	16.852	785390	0.988387	0.000251126	2.70513e+11	7.25006e+08	-1.60332e+06	-12426.2	-167.595	-5.63565e+27	-2.04725e+26	-2.91045e+23	-1.29864e+20	-0.000388234
	0.2	#NUM!	0.0062	0.01705	0.03038	0	1e-07	7	1000	140	16500	2350	4750	8.51138e-06	2.51189e-11	988.387	138.374	4.14357	0.590145	1.19285	#NUM!	#NUM!	#NUM!	0.00124	#NUM!	#NUM!	#NUM!	#NUM!	#NUM!	#NUM!	#NUM!	194.031	398.981	-381902	-1034.51	16.852	392695	0.988387	0.000251126	6.76282e+10	3.4471e+08	-584302	-13425.2	-167.595	-3.95764e+26	-1.30519e+25	-3.49733e+22	-3.21036e+19	-0.000274168
	0.3	#NUM!	0.0062	0.01705	0.03038	0	1e-07	7	1000	140	16500	2350	4750	8.51138e-06	2.51189e-11	988.387	138.374	4.14357	0.590145	1.19285	#NUM!	#NUM!	#NUM!	0.00186	#NUM!	#NUM!	#NUM!	#NUM!	#NUM!	#NUM!	#NUM!	129.354	265.988	-254601	-1017.77	16.852	261797	0.988387	0.000251126	3.0057e+10	2.25853e+08	-245291	-13758.2	-167.595	-8.12545e+25	-2.62909e+24	-1.02093e+22	-1.42384e+19	-0.00022333
	0.4	#NUM!	0.0062	0.01705	0.03038	0	1e-07	7	1000	140	16500	2350	4750	8.51138e-06	2.51189e-11	988.387	138.374	4.14357	0.590145	1.19285	#NUM!	#NUM!	#NUM!	0.00248	#NUM!	#NUM!	#NUM!	#NUM!	#NUM!	#NUM!	#NUM!	97.0155	199.491	-190951	-1009.4	16.852	196347	0.988387	0.000251126	1.69071e+10	1.67907e+08	-75909.6	-13924.7	-167.595	-2.62471e+25	-8.48099e+23	-4.27024e+21	-8.00321e+18	-0.000185331
	0.5	#NUM!	0.0062	0.01705	0.03038	0	1e-07	7	1000	140	16500	2350	4750	8.51138e-06	2.51189e-11	988.387	138.374	4.14357	0.590145	1.19285	#NUM!	#NUM!	#NUM!	0.0031	#NUM!	#NUM!	#NUM!	#NUM!	#NUM!	#NUM!	#NUM!	77.6124	159.593	-152761	-1004.38	16.852	157078	0.988387	0.000251126	1.08205e+10	1.33614e+08	25679.5	-14024.6	-167.595	-1.08995e+25	-3.54085e+23	-2.17323e+21	-5.12031e+18	-0.000152399
	0.6	#NUM!	0.0062	0.01705	0.03038	0	1e-07	7	1000	140	16500	2350	4750	8.51138e-06	2.51189e-11	988.387	138.374	4.14357	0.590145	1.19285	#NUM!	#NUM!	#NUM!	0.00372	#NUM!	#NUM!	#NUM!	#NUM!	#NUM!	#NUM!	#NUM!	64.677	132.994	-127301	-1001.03	16.852	130898	0.988387	0.000251126	7.51424e+09	1.1095e+08	93389	-14091.2	-167.595	-5.31082e+24	-1.74018e+23	-1.2517e+21	-3.55511e+18	-0.000122195
	0.7	#NUM!	0.0062	0.01705	0.03038	0	1e-07	7	1000	140	16500	2350	4750	8.51138e-06	2.51189e-11	988.387	138.374	4.14357	0.590145	1.19285	#NUM!	#NUM!	#NUM!	0.00434	#NUM!	#NUM!	#NUM!	#NUM!	#NUM!	#NUM!	#NUM!	55.4374	113.995	-109115	-998.637	16.852	112199	0.988387	0.000251126	5.52067e+09	9.48576e+07	141745	-14138.8	-167.595	-2.89074e+24	-9.57036e+22	-7.85091e+20	-2.61162e+18	-9.37686e-05
	0.8	#NUM!	0.0062	0.01705	0.03038	0	1e-07	7	1000	140	16500	2350	4750	8.51138e-06	2.51189e-11	988.387	138.374	4.14357	0.590145	1.19285	#NUM!	#NUM!	#NUM!	0.00496	#NUM!	#NUM!	#NUM!	#NUM!	#NUM!	#NUM!	#NUM!	48.5077	99.7453	-95475.6	-996.844	16.852	98173.7	0.988387	0.000251126	4.22676e+09	8.28415e+07	178007	-14174.4	-167.595	-1.70667e+24	-5.71474e+22	-5.24086e+20	-1.99938e+18	-6.66609e-05
	0.9	#NUM!	0.0062	0.01705	0.03038	0	1e-07	7	1000	140	16500	2350	4750	8.51138e-06	2.51189e-11	988.387	138.374	4.14357	0.590145	1.19285	#NUM!	#NUM!	#NUM!	0.00558	#NUM!	#NUM!	#NUM!	#NUM!	#NUM!	#NUM!	#NUM!	43.118	88.6625	-84867.2	-995.448	16.852	87265.5	0.988387	0.000251126	3.33966e+09	7.35271e+07	206209	-14202.2	-167.595	-1.07226e+24	-3.63361e+22	-3.6689e+20	-1.57968e+18	-4.06217e-05
	0.99	#NUM!	0.0062	0.01705	0.03038	0	1e-07	7	1000	140	16500	2350	4750	8.51138e-06	2.51189e-11	988.387	138.374	4.14357	0.590145	1.19285	#NUM!	#NUM!	#NUM!	0.006138	#NUM!	#NUM!	#NUM!	#NUM!	#NUM!	#NUM!	#NUM!	39.1982	80.6023	-77152	-994.434	16.852	79332.3	0.988387	0.000251126	2.76005e+09	6.67702e+07	226718	-14222.4	-167.595	-7.36204e+23	-2.52264e+22	-2.74896e+20	-1.30548e+18	-1.79762e-05
	r	eq K1	a	b	c	w	h		K1	K2	K3	K4	K5	K6	K7	K1h	K2h	K3h	K4h	K5h	x	y	z	t	u2	v	s	a-(x+y+z+t+u)	b-(x+2y+u+v)	c-(z+2t+u+s)	w+(x+2y+z+2t+2u)	F	G	H	I	J	K	L	M	a	b	g	d	e	t3	t2	t1	t0	m
	1e-09	#NUM!	0.0062	0.01705	0.03038	0	1e-07	7	1000	140	16500	2350	4750	8.51138e-06	2.51189e-11	988.387	138.374	4.14357	0.590145	1.19285	#NUM!	#NUM!	#NUM!	6.2e-12	#NUM!	#NUM!	#NUM!	#NUM!	#NUM!	#NUM!	#NUM!	3.88062e+10	7.97963e+10	-7.63804e+13	-1.00449e+10	16.852	7.8539e+13	0.988387	0.000251126	2.70513e+27	7.11701e+23	-5.95457e+19	1.99795e+11	-167.595	8.19062e+71	-6.85265e+67	2.29929e+59	-1.92874e+50	-2.33297e-09
	1e-07	#NUM!	0.0062	0.01705	0.03038	0	1e-07	7	1000	140	16500	2350	4750	8.51138e-06	2.51189e-11	988.387	138.374	4.14357	0.590145	1.19285	#NUM!	#NUM!	#NUM!	6.2e-10	#NUM!	#NUM!	#NUM!	#NUM!	#NUM!	#NUM!	#NUM!	3.88062e+08	7.97963e+08	-7.63804e+11	-1.0045e+08	16.852	7.8539e+11	0.988387	0.000251126	2.70513e+23	7.11708e+19	-5956582410107979	1.99794e+09	-167.595	8.20389e+59	-6.84871e+55	2.29717e+49	-1.92874e+42	-2.29504e-09
	1e-06	#NUM!	0.0062	0.01705	0.03038	0	1e-07	7	1000	140	16500	2350	4750	8.51138e-06	2.51189e-11	988.387	138.374	4.14357	0.590145	1.19285	#NUM!	#NUM!	#NUM!	6.2e-09	#NUM!	#NUM!	#NUM!	#NUM!	#NUM!	#NUM!	#NUM!	3.88062e+07	7.97963e+07	-7.63804e+10	-1.00459e+07	16.852	7.8539e+10	0.988387	0.000251126	2.70513e+21	7.11767e+17	-5.97484e+13	1.99781e+08	-167.595	8.32448e+53	-6.81475e+49	2.2779e+44	-1.92874e+38	-1.96026e-09
	1e-05	0.0295256	0.0062	0.01705	0.03038	0	1e-07	7	1000	140	16500	2350	4750	8.51138e-06	2.51189e-11	988.387	138.374	4.14357	0.590145	1.19285	0.0031892	0.000602394	3.20782e-05	6.2e-08	1.24592e-05	0.000146824	0.0303277	0.0023638	0.0124967	7.61798e-06	0.00445111	3.88062e+06	7.97963e+06	-7.63804e+09	-1.00547e+06	16.852	7.8539e+09	0.988387	0.000251126	2.70513e+19	7123551379517594	-6.15746e+11	1.99651e+07	-167.595	9.52984e+47	-6.65389e+43	2.08498e+39	-1.92874e+34	5.6282e-10
	9e-05	0.00410907	0.0062	0.01705	0.03038	0	1e-07	7	1000	140	16500	2350	4750	8.51138e-06	2.51189e-11	988.387	138.374	4.14357	0.590145	1.19285	0.00298646	0.00261422	4.32588e-05	5.58e-07	7.7865e-05	0.000101694	0.0302502	0.000477637	0.00865554	7.5985e-06	0.00841501	431180	886625	-8.48672e+08	-112594	16.852	8.72655e+08	0.988387	0.000251126	3.33966e+17	8.85908e+13	-9.60543e+09	2.20553e+06	-167.595	3.79997e+42	-3.67212e+38	5.94173e+33	-2.93987e+30	-1.54919e-09
	0.0001	0.00352859	0.0062	0.01705	0.03038	0	1e-07	7	1000	140	16500	2350	4750	8.51138e-06	2.51189e-11	988.387	138.374	4.14357	0.590145	1.19285	0.0028838	0.00276767	4.27932e-05	6.2e-07	8.44514e-05	9.92456e-05	0.0302439	0.000420671	0.00844717	7.59693e-06	0.00863207	388062	797963	-7.63804e+08	-101433	16.852	7.8539e+08	0.988387	0.000251126	2.70513e+17	7.1824e+13	-7.98322e+09	1.98353e+06	-167.595	2.15214e+42	-2.29293e+38	1.31656e+33	-1.92887e+30	-3.17198e-09
	0.0005	1.79685e-05	0.0062	0.01705	0.03038	0	1e-07	7	1000	140	16500	2350	4750	8.51138e-06	2.51189e-11	988.387	138.374	4.14357	0.590145	1.19285	0.000412165	0.00550441	9.6977e-06	3.1e-06	0.000266311	6.22747e-05	0.0300902	4.32075e-06	0.00530044	7.55832e-06	0.0119695	77612.4	159593	-1.52761e+08	-21074.1	16.852	1.57078e+08	0.988387	0.000251126	1.08205e+16	2.97757e+12	-6.43571e+08	385167	-167.595	4.70113e+38	-3.12776e+35	-2.90541e+31	-3.09115e+27	-2.09353e-07
u2	0.000589969	-5.65679e-15	0.0062	0.01705	0.03038	0	1e-07	7	1000	140	16500	2350	4750	8.51138e-06	2.51189e-11	988.387	138.374	4.14357	0.590145	1.19285	0.000101733	0.00579501	2.53406e-06	3.65781e-06	0.000296819	5.87761e-05	0.0300658	2.50033e-07	0.00500266	7.55218e-06	0.0122952	65776.7	135255	-1.29465e+08	-18010.4	16.852	1.33124e+08	0.988387	0.000251126	7771943025651066	2.15557e+12	-5.14579e+08	324230	-167.595	2.01175e+38	-1.61732e+35	-1.57685e+31	-1.59576e+27	-2.9382e-07
	0.0006	-2.77514e-07	0.0062	0.01705	0.03038	0	1e-07	7	1000	140	16500	2350	4750	8.51138e-06	2.51189e-11	988.387	138.374	4.14357	0.590145	1.19285	6.99435e-05	0.00582438	1.75253e-06	3.72e-06	0.000300089	5.84252e-05	0.0300632	1.17591e-07	0.00497279	7.55153e-06	0.0123281	64677	132994	-1.27301e+08	-17725.8	16.852	1.30898e+08	0.988387	0.000251126	7514244685049464	2.08592e+12	-5.03156e+08	318568	-167.595	1.84523e+38	-1.51221e+35	-1.48113e+31	-1.49181e+27	-3.04143e-07
	0.00061	-3.01427e-07	0.0062	0.01705	0.03038	0	1e-07	7	1000	140	16500	2350	4750	8.51138e-06	2.51189e-11	988.387	138.374	4.14357	0.590145	1.19285	3.87568e-05	0.00585312	9.76758e-07	3.782e-06	0.000303325	5.80821e-05	0.0300606	3.59283e-08	0.00494359	7.55088e-06	0.0123602	63616.7	130814	-1.25214e+08	-17451.3	16.852	1.28752e+08	0.988387	0.000251126	7269895422246198	2.01985e+12	-4.92234e+08	313109	-167.595	1.69539e+38	-1.41581e+35	-1.39286e+31	-1.39647e+27	-3.14617e-07
	0.00062	-9.22685e-08	0.0062	0.01705	0.03038	0	1e-07	7	1000	140	16500	2350	4750	8.51138e-06	2.51189e-11	988.387	138.374	4.14357	0.590145	1.19285	8.0592e-06	0.00588135	2.04276e-07	3.844e-06	0.000306538	5.77456e-05	0.030058	1.54609e-09	0.00491495	7.55023e-06	0.0123917	62590.6	128704	-1.23194e+08	-17185.7	16.852	1.26676e+08	0.988387	0.000251126	7037273898589507	1.95692e+12	-4.81748e+08	307827	-167.595	1.55988e+38	-1.32697e+35	-1.31109e+31	-1.30864e+27	-3.25275e-07
	0.000622	-2.40564e-08	0.0062	0.01705	0.03038	0	1e-07	7	1000	140	16500	2350	4750	8.51138e-06	2.51189e-11	988.387	138.374	4.14357	0.590145	1.19285	1.97717e-06	0.00588694	5.0172e-08	3.8564e-06	0.000307178	5.76791e-05	0.0300575	9.29661e-11	0.00490929	7.5501e-06	0.012398	62389.4	128290	-1.22798e+08	-17133.6	16.852	1.26268e+08	0.988387	0.000251126	6992090876381056	1.94469e+12	-4.79701e+08	306790	-167.595	1.53436e+38	-1.31005e+35	-1.29547e+31	-1.29191e+27	-3.27428e-07
	0.000622652	9.58211e-16	0.0062	0.01705	0.03038	0	1e-07	7	1000	140	16500	2350	4750	8.51138e-06	2.51189e-11	988.387	138.374	4.14357	0.590145	1.19285	-7.62453e-14	0.00588875	-1.93549e-15	3.86044e-06	0.000307386	5.76575e-05	0.0300573	0	0.00490745	7.55006e-06	0.0124	62324.1	128156	-1.2267e+08	-17116.7	16.852	1.26136e+08	0.988387	0.000251126	6977466214660842	1.94073e+12	-4.79038e+08	306454	-167.595	1.52615e+38	-1.30459e+35	-1.29043e+31	-1.28652e+27	-3.28132e-07
	0.000623	1.32351e-08	0.0062	0.01705	0.03038	0	1e-07	7	1000	140	16500	2350	4750	8.51138e-06	2.51189e-11	988.387	138.374	4.14357	0.590145	1.19285	-1.05676e-06	0.00588972	-2.68311e-08	3.8626e-06	0.000307497	5.76459e-05	0.0300573	2.6545e-11	0.00490647	7.55004e-06	0.0124011	62289.2	128084	-1.22601e+08	-17107.7	16.852	1.26066e+08	0.988387	0.000251126	6969662371576998	1.93862e+12	-4.78684e+08	306275	-167.595	1.52178e+38	-1.30169e+35	-1.28775e+31	-1.28365e+27	-3.28508e-07
	0.0007	8.09818e-06	0.0062	0.01705	0.03038	0	1e-07	7	1000	140	16500	2350	4750	8.51138e-06	2.51189e-11	988.387	138.374	4.14357	0.590145	1.19285	-0.000221444	0.00609039	-5.86083e-06	4.34e-06	0.000331452	5.52666e-05	0.0300382	1.12723e-06	0.00470395	7.54525e-06	0.0126251	55437.4	113995	-1.09115e+08	-15334.1	16.852	1.12199e+08	0.988387	0.000251126	5520669564526138	1.54586e+12	-4.10962e+08	270998	-167.595	8.37983e+37	-8.18131e+34	-8.33535e+30	-8.05935e+26	-4.17196e-07
	0.001	8.08771e-05	0.0062	0.01705	0.03038	0	1e-07	7	1000	140	16500	2350	4750	8.51138e-06	2.51189e-11	988.387	138.374	4.14357	0.590145	1.19285	-0.000894767	0.0066838	-2.70188e-05	6.2e-06	0.000415013	4.83331e-05	0.0299721	1.67697e-05	0.00411381	7.52865e-06	0.0132882	38806.2	79796.3	-7.63804e+07	-11029.2	16.852	7.8539e+07	0.988387	0.000251126	2705128086617807	7.77085e+11	-2.62024e+08	185371	-167.595	1.35244e+37	-1.97444e+34	-2.18093e+30	-1.94159e+26	-8.71703e-07
	0.002	0.000293942	0.0062	0.01705	0.03038	0	1e-07	7	1000	140	16500	2350	4750	8.51138e-06	2.51189e-11	988.387	138.374	4.14357	0.590145	1.19285	-0.00215845	0.00771667	-8.57847e-05	1.24e-05	0.000630637	3.65152e-05	0.0298029	8.45244e-05	0.00310795	7.48614e-06	0.0144752	19403.1	39898.1	-3.81902e+07	-6006.73	16.852	3.92695e+07	0.988387	0.000251126	6.76282e+14	2.10617e+11	-1.1591e+08	85473.5	-167.595	3.88118e+35	-1.24355e+33	-1.60382e+29	-1.23752e+25	-3.83523e-06
	0.01	0.000577525	0.0062	0.01705	0.03038	0	1e-07	7	1000	140	16500	2350	4750	8.51138e-06	2.51189e-11	988.387	138.374	4.14357	0.590145	1.19285	-0.00472102	0.00935395	-0.000381071	6.2e-05	0.00155256	1.75415e-05	0.0290772	0.000333583	0.00149302	7.30387e-06	0.0168349	3880.62	7979.63	-7.63804e+06	-1988.78	16.852	7.8539e+06	0.988387	0.000251126	2.70513e+13	1.36554e+10	-2.04547e+07	5555.35	-167.595	6.52919e+31	-2.00725e+30	-4.8194e+26	-3.20862e+22	-0.000322419
	0.1	#NUM!	0.0062	0.01705	0.03038	0	1e-07	7	1000	140	16500	2350	4750	8.51138e-06	2.51189e-11	988.387	138.374	4.14357	0.590145	1.19285	#NUM!	#NUM!	#NUM!	0.00062	#NUM!	#NUM!	#NUM!	#NUM!	#NUM!	#NUM!	#NUM!	388.062	797.963	-763804	-1084.74	16.852	785390	0.988387	0.000251126	2.70513e+11	7.25006e+08	-1.60332e+06	-12426.2	-167.595	-5.63565e+27	-2.04725e+26	-2.91045e+23	-1.29864e+20	-0.000388234
	0.2	#NUM!	0.0062	0.01705	0.03038	0	1e-07	7	1000	140	16500	2350	4750	8.51138e-06	2.51189e-11	988.387	138.374	4.14357	0.590145	1.19285	#NUM!	#NUM!	#NUM!	0.00124	#NUM!	#NUM!	#NUM!	#NUM!	#NUM!	#NUM!	#NUM!	194.031	398.981	-381902	-1034.51	16.852	392695	0.988387	0.000251126	6.76282e+10	3.4471e+08	-584302	-13425.2	-167.595	-3.95764e+26	-1.30519e+25	-3.49733e+22	-3.21036e+19	-0.000274168
	0.3	#NUM!	0.0062	0.01705	0.03038	0	1e-07	7	1000	140	16500	2350	4750	8.51138e-06	2.51189e-11	988.387	138.374	4.14357	0.590145	1.19285	#NUM!	#NUM!	#NUM!	0.00186	#NUM!	#NUM!	#NUM!	#NUM!	#NUM!	#NUM!	#NUM!	129.354	265.988	-254601	-1017.77	16.852	261797	0.988387	0.000251126	3.0057e+10	2.25853e+08	-245291	-13758.2	-167.595	-8.12545e+25	-2.62909e+24	-1.02093e+22	-1.42384e+19	-0.00022333
	0.4	#NUM!	0.0062	0.01705	0.03038	0	1e-07	7	1000	140	16500	2350	4750	8.51138e-06	2.51189e-11	988.387	138.374	4.14357	0.590145	1.19285	#NUM!	#NUM!	#NUM!	0.00248	#NUM!	#NUM!	#NUM!	#NUM!	#NUM!	#NUM!	#NUM!	97.0155	199.491	-190951	-1009.4	16.852	196347	0.988387	0.000251126	1.69071e+10	1.67907e+08	-75909.6	-13924.7	-167.595	-2.62471e+25	-8.48099e+23	-4.27024e+21	-8.00321e+18	-0.000185331
	0.5	#NUM!	0.0062	0.01705	0.03038	0	1e-07	7	1000	140	16500	2350	4750	8.51138e-06	2.51189e-11	988.387	138.374	4.14357	0.590145	1.19285	#NUM!	#NUM!	#NUM!	0.0031	#NUM!	#NUM!	#NUM!	#NUM!	#NUM!	#NUM!	#NUM!	77.6124	159.593	-152761	-1004.38	16.852	157078	0.988387	0.000251126	1.08205e+10	1.33614e+08	25679.5	-14024.6	-167.595	-1.08995e+25	-3.54085e+23	-2.17323e+21	-5.12031e+18	-0.000152399
	0.6	#NUM!	0.0062	0.01705	0.03038	0	1e-07	7	1000	140	16500	2350	4750	8.51138e-06	2.51189e-11	988.387	138.374	4.14357	0.590145	1.19285	#NUM!	#NUM!	#NUM!	0.00372	#NUM!	#NUM!	#NUM!	#NUM!	#NUM!	#NUM!	#NUM!	64.677	132.994	-127301	-1001.03	16.852	130898	0.988387	0.000251126	7.51424e+09	1.1095e+08	93389	-14091.2	-167.595	-5.31082e+24	-1.74018e+23	-1.2517e+21	-3.55511e+18	-0.000122195
	0.7	#NUM!	0.0062	0.01705	0.03038	0	1e-07	7	1000	140	16500	2350	4750	8.51138e-06	2.51189e-11	988.387	138.374	4.14357	0.590145	1.19285	#NUM!	#NUM!	#NUM!	0.00434	#NUM!	#NUM!	#NUM!	#NUM!	#NUM!	#NUM!	#NUM!	55.4374	113.995	-109115	-998.637	16.852	112199	0.988387	0.000251126	5.52067e+09	9.48576e+07	141745	-14138.8	-167.595	-2.89074e+24	-9.57036e+22	-7.85091e+20	-2.61162e+18	-9.37686e-05
	0.8	#NUM!	0.0062	0.01705	0.03038	0	1e-07	7	1000	140	16500	2350	4750	8.51138e-06	2.51189e-11	988.387	138.374	4.14357	0.590145	1.19285	#NUM!	#NUM!	#NUM!	0.00496	#NUM!	#NUM!	#NUM!	#NUM!	#NUM!	#NUM!	#NUM!	48.5077	99.7453	-95475.6	-996.844	16.852	98173.7	0.988387	0.000251126	4.22676e+09	8.28415e+07	178007	-14174.4	-167.595	-1.70667e+24	-5.71474e+22	-5.24086e+20	-1.99938e+18	-6.66609e-05
	0.9	#NUM!	0.0062	0.01705	0.03038	0	1e-07	7	1000	140	16500	2350	4750	8.51138e-06	2.51189e-11	988.387	138.374	4.14357	0.590145	1.19285	#NUM!	#NUM!	#NUM!	0.00558	#NUM!	#NUM!	#NUM!	#NUM!	#NUM!	#NUM!	#NUM!	43.118	88.6625	-84867.2	-995.448	16.852	87265.5	0.988387	0.000251126	3.33966e+09	7.35271e+07	206209	-14202.2	-167.595	-1.07226e+24	-3.63361e+22	-3.6689e+20	-1.57968e+18	-4.06217e-05
	0.99	#NUM!	0.0062	0.01705	0.03038	0	1e-07	7	1000	140	16500	2350	4750	8.51138e-06	2.51189e-11	988.387	138.374	4.14357	0.590145	1.19285	#NUM!	#NUM!	#NUM!	0.006138	#NUM!	#NUM!	#NUM!	#NUM!	#NUM!	#NUM!	#NUM!	39.1982	80.6023	-77152	-994.434	16.852	79332.3	0.988387	0.000251126	2.76005e+09	6.67702e+07	226718	-14222.4	-167.595	-7.36204e+23	-2.52264e+22	-2.74896e+20	-1.30548e+18	-1.79762e-05
	r	eq K1	a	b	c	w	h		K1	K2	K3	K4	K5	K6	K7	K1h	K2h	K3h	K4h	K5h	x	y	z	t	u3	v	s	a-(x+y+z+t+u)	b-(x+2y+u+v)	c-(z+2t+u+s)	w+(x+2y+z+2t+2u)	F	G	H	I	J	K	L	M	a	b	g	d	e	t3	t2	t1	t0	m
	0.001	#NUM!	0.0062	0.01705	0.03038	0	1e-07	7	1000	140	16500	2350	4750	8.51138e-06	2.51189e-11	988.387	138.374	4.14357	0.590145	1.19285	#NUM!	#NUM!	#NUM!	6.2e-06	#NUM!	#NUM!	#NUM!	#NUM!	#NUM!	#NUM!	#NUM!	38806.2	79796.3	-7.63804e+07	-11029.2	16.852	7.8539e+07	0.988387	0.000251126	2705128086617807	7.77085e+11	-2.62024e+08	185371	-167.595	1.35244e+37	-1.97444e+34	-2.18093e+30	-1.94159e+26	-8.71703e-07
	0.1	2.7193e-06	0.0062	0.01705	0.03038	0	1e-07	7	1000	140	16500	2350	4750	8.51138e-06	2.51189e-11	988.387	138.374	4.14357	0.590145	1.19285	-0.00165697	0.012521	0.000365564	0.00062	-0.00568026	-7.60281e-06	0.034446	3.06986e-05	-0.000647105	8.65246e-06	0.01363	388.062	797.963	-763804	-1084.74	16.852	785390	0.988387	0.000251126	2.70513e+11	7.25006e+08	-1.60332e+06	-12426.2	-167.595	-5.63565e+27	-2.04725e+26	-2.91045e+23	-1.29864e+20	-0.000388234
	0.11	5.37164e-06	0.0062	0.01705	0.03038	0	1e-07	7	1000	140	16500	2350	4750	8.51138e-06	2.51189e-11	988.387	138.374	4.14357	0.590145	1.19285	-0.00136248	0.0124956	0.000315585	0.000682	-0.00595146	-7.28308e-06	0.0346432	2.07985e-05	-0.000619891	8.70197e-06	0.0134053	352.783	725.421	-694368	-1075.6	16.852	713991	0.988387	0.000251126	2.23564e+11	6.53214e+08	-1.41782e+06	-12607.9	-167.595	-3.9343e+27	-1.4011e+26	-2.17164e+23	-1.07049e+20	-0.000367553
	0.12	6.44178e-06	0.0062	0.01705	0.03038	0	1e-07	7	1000	140	16500	2350	4750	8.51138e-06	2.51189e-11	988.387	138.374	4.14357	0.590145	1.19285	-0.00108042	0.0124719	0.000261629	0.000744	-0.00621021	-7.00436e-06	0.0348318	1.31034e-05	-0.000596167	8.74936e-06	0.0131926	323.385	664.969	-636504	-1067.99	16.852	654492	0.988387	0.000251126	1.87856e+11	5.94287e+08	-1.26332e+06	-12759.2	-167.595	-2.82814e+27	-9.91251e+25	-1.66302e+23	-8.97734e+19	-0.000350689
	0.13	6.27483e-06	0.0062	0.01705	0.03038	0	1e-07	7	1000	140	16500	2350	4750	8.51138e-06	2.51189e-11	988.387	138.374	4.14357	0.590145	1.19285	-0.000808846	0.0124494	0.000204048	0.000806	-0.00645796	-6.75849e-06	0.0350131	7.35718e-06	-0.00057524	8.7949e-06	0.0129901	298.509	613.817	-587542	-1061.56	16.852	604146	0.988387	0.000251126	1.60067e+11	5.45063e+08	-1.13263e+06	-12887.3	-167.595	-2.08431e+27	-7.2111e+25	-1.30151e+23	-7.63758e+19	-0.00033654
	0.14	5.11893e-06	0.0062	0.01705	0.03038	0	1e-07	7	1000	140	16500	2350	4750	8.51138e-06	2.51189e-11	988.387	138.374	4.14357	0.590145	1.19285	-0.000546226	0.0124276	0.000143123	0.000868	-0.00669588	-6.53942e-06	0.0351879	3.36112e-06	-0.000556595	8.8388e-06	0.0127964	277.187	569.973	-545575	-1056.04	16.852	560993	0.988387	0.000251126	1.38017e+11	5.03337e+08	-1.02066e+06	-12997.1	-167.595	-1.56948e+27	-5.37188e+25	-1.03758e+23	-6.57743e+19	-0.000324392
	0.2	-1.48894e-05	0.0062	0.01705	0.03038	0	1e-07	7	1000	140	16500	2350	4750	8.51138e-06	2.51189e-11	988.387	138.374	4.14357	0.590145	1.19285	0.000895901	0.0122984	-0.000282045	0.00124	-0.00796139	-5.58915e-06	0.0361344	9.13691e-06	-0.000475714	9.07654e-06	0.0117679	194.031	398.981	-381902	-1034.51	16.852	392695	0.988387	0.000251126	6.76282e+10	3.4471e+08	-584302	-13425.2	-167.595	-3.95764e+26	-1.30519e+25	-3.49733e+22	-3.21036e+19	-0.000274168
	0.3	-7.32546e-05	0.0062	0.01705	0.03038	0	1e-07	7	1000	140	16500	2350	4750	8.51138e-06	2.51189e-11	988.387	138.374	4.14357	0.590145	1.19285	0.00301318	0.0120449	-0.00117395	0.00186	-0.00964966	-4.6837e-06	0.0374742	0.000105529	-0.000398648	9.41309e-06	0.0103497	129.354	265.988	-254601	-1017.77	16.852	261797	0.988387	0.000251126	3.0057e+10	2.25853e+08	-245291	-13758.2	-167.595	-8.12545e+25	-2.62909e+24	-1.02093e+22	-1.42384e+19	-0.00022333
	0.4	-0.000148612	0.0062	0.01705	0.03038	0	1e-07	7	1000	140	16500	2350	4750	8.51138e-06	2.51189e-11	988.387	138.374	4.14357	0.590145	1.19285	0.00496277	0.011716	-0.00226378	0.00248	-0.0109893	-4.12738e-06	0.0386633	0.000294306	-0.000351297	9.71179e-06	0.00911239	97.0155	199.491	-190951	-1009.4	16.852	196347	0.988387	0.000251126	1.69071e+10	1.67907e+08	-75909.6	-13924.7	-167.595	-2.62471e+25	-8.48099e+23	-4.27024e+21	-8.00321e+18	-0.000185331
	0.5	-0.000238375	0.0062	0.01705	0.03038	0	1e-07	7	1000	140	16500	2350	4750	8.51138e-06	2.51189e-11	988.387	138.374	4.14357	0.590145	1.19285	0.00683834	0.0112995	-0.0035512	0.0031	-0.012066	-3.73081e-06	0.0397872	0.000579391	-0.000317544	9.9941e-06	0.00795407	77.6124	159.593	-152761	-1004.38	16.852	157078	0.988387	0.000251126	1.08205e+10	1.33614e+08	25679.5	-14024.6	-167.595	-1.08995e+25	-3.54085e+23	-2.17323e+21	-5.12031e+18	-0.000152399
	0.6	-0.000344243	0.0062	0.01705	0.03038	0	1e-07	7	1000	140	16500	2350	4750	8.51138e-06	2.51189e-11	988.387	138.374	4.14357	0.590145	1.19285	0.00868548	0.0107867	-0.00505701	0.00372	-0.0129142	-3.42072e-06	0.040901	0.000979102	-0.000291151	1.02739e-05	0.00681333	64.677	132.994	-127301	-1001.03	16.852	130898	0.988387	0.000251126	7.51424e+09	1.1095e+08	93389	-14091.2	-167.595	-5.31082e+24	-1.74018e+23	-1.2517e+21	-3.55511e+18	-0.000122195
	0.7	-0.000469918	0.0062	0.01705	0.03038	0	1e-07	7	1000	140	16500	2350	4750	8.51138e-06	2.51189e-11	988.387	138.374	4.14357	0.590145	1.19285	0.0105273	0.0101695	-0.0068184	0.00434	-0.0135441	-3.16157e-06	0.0420519	0.00152567	-0.000269093	1.0563e-05	0.0056398	55.4374	113.995	-109115	-998.637	16.852	112199	0.988387	0.000251126	5.52067e+09	9.48576e+07	141745	-14138.8	-167.595	-2.89074e+24	-9.57036e+22	-7.85091e+20	-2.61162e+18	-9.37686e-05
	0.8	-0.000620536	0.0062	0.01705	0.03038	0	1e-07	7	1000	140	16500	2350	4750	8.51138e-06	2.51189e-11	988.387	138.374	4.14357	0.590145	1.19285	0.0123687	0.00944324	-0.00888746	0.00496	-0.0139526	-2.93367e-06	0.0432892	0.00226808	-0.000249696	1.08738e-05	0.00438257	48.5077	99.7453	-95475.6	-996.844	16.852	98173.7	0.988387	0.000251126	4.22676e+09	8.28415e+07	178007	-14174.4	-167.595	-1.70667e+24	-5.71474e+22	-5.24086e+20	-1.99938e+18	-6.66609e-05
	0.9	-0.000801849	0.0062	0.01705	0.03038	0	1e-07	7	1000	140	16500	2350	4750	8.51138e-06	2.51189e-11	988.387	138.374	4.14357	0.590145	1.19285	0.0141919	0.00861323	-0.0113252	0.00558	-0.0141336	-2.72565e-06	0.0446676	0.00327372	-0.000231991	1.122e-05	0.00298587	43.118	88.6625	-84867.2	-995.448	16.852	87265.5	0.988387	0.000251126	3.33966e+09	7.35271e+07	206209	-14202.2	-167.595	-1.07226e+24	-3.63361e+22	-3.6689e+20	-1.57968e+18	-4.06217e-05
	1	-0.00101795	0.0062	0.01705	0.03038	0	1e-07	7	1000	140	16500	2350	4750	8.51138e-06	2.51189e-11	988.387	138.374	4.14357	0.590145	1.19285	0.0159473	0.0077064	-0.0141818	0.0062	-0.0140921	-2.5321e-06	0.0462422	0.00462012	-0.000215517	1.16155e-05	0.0013942	38.8062	79.7963	-76380.4	-994.332	16.852	78539	0.988387	0.000251126	2.70513e+09	6.60953e+07	228768	-14224.4	-167.595	-7.0759e+23	-2.42761e+22	-2.66653e+20	-1.27949e+18	-1.55027e-05
	r	eq K1	a	b	c	w	h		K1	K2	K3	K4	K5	K6	K7	K1h	K2h	K3h	K4h	K5h	x	y	z	t	u4	v	s	a-(x+y+z+t+u)	b-(x+2y+u+v)	c-(z+2t+u+s)	w+(x+2y+z+2t+2u)	F	G	H	I	J	K	L	M	a	b	g	d	e	t3	t2	t1	t0	m
	0.0005	#NUM!	0.0062	0.01705	0.03038	0	1e-07	7	1000	140	16500	2350	4750	8.51138e-06	2.51189e-11	988.387	138.374	4.14357	0.590145	1.19285	#NUM!	#NUM!	#NUM!	3.1e-06	#NUM!	#NUM!	#NUM!	#NUM!	#NUM!	#NUM!	#NUM!	77612.4	159593	-1.52761e+08	-21074.1	16.852	1.57078e+08	0.988387	0.000251126	1.08205e+16	2.97757e+12	-6.43571e+08	385167	-167.595	4.70113e+38	-3.12776e+35	-2.90541e+31	-3.09115e+27	-2.09353e-07
	0.1	0.000602141	0.0062	0.01705	0.03038	0	1e-07	7	1000	140	16500	2350	4750	8.51138e-06	2.51189e-11	988.387	138.374	4.14357	0.590145	1.19285	-0.00833809	0.00994193	-0.00206443	0.00062	0.00506157	5.14038e-06	0.0261363	0.000979018	0.000437518	6.56514e-06	0.0208445	388.062	797.963	-763804	-1084.74	16.852	785390	0.988387	0.000251126	2.70513e+11	7.25006e+08	-1.60332e+06	-12426.2	-167.595	-5.63565e+27	-2.04725e+26	-2.91045e+23	-1.29864e+20	-0.000388234
	0.2	0.000612177	0.0062	0.01705	0.03038	0	1e-07	7	1000	140	16500	2350	4750	8.51138e-06	2.51189e-11	988.387	138.374	4.14357	0.590145	1.19285	-0.00975265	0.00971893	-0.00345379	0.00124	0.0070774	3.33722e-06	0.0242703	0.00137011	0.000284044	6.09642e-06	0.0228662	194.031	398.981	-381902	-1034.51	16.852	392695	0.988387	0.000251126	6.76282e+10	3.4471e+08	-584302	-13425.2	-167.595	-3.95764e+26	-1.30519e+25	-3.49733e+22	-3.21036e+19	-0.000274168
	0.3	0.000624772	0.0062	0.01705	0.03038	0	1e-07	7	1000	140	16500	2350	4750	8.51138e-06	2.51189e-11	988.387	138.374	4.14357	0.590145	1.19285	-0.0106994	0.00948448	-0.00469767	0.00186	0.00856282	2.52749e-06	0.0227891	0.0016898	0.000215124	5.72437e-06	0.0244175	129.354	265.988	-254601	-1017.77	16.852	261797	0.988387	0.000251126	3.0057e+10	2.25853e+08	-245291	-13758.2	-167.595	-8.12545e+25	-2.62909e+24	-1.02093e+22	-1.42384e+19	-0.00022333
	0.4	0.000637211	0.0062	0.01705	0.03038	0	1e-07	7	1000	140	16500	2350	4750	8.51138e-06	2.51189e-11	988.387	138.374	4.14357	0.590145	1.19285	-0.0114294	0.00926546	-0.00586256	0.00248	0.00977266	2.0415e-06	0.0215045	0.00197381	0.00017376	5.40168e-06	0.0257443	97.0155	199.491	-190951	-1009.4	16.852	196347	0.988387	0.000251126	1.69071e+10	1.67907e+08	-75909.6	-13924.7	-167.595	-2.62471e+25	-8.48099e+23	-4.27024e+21	-8.00321e+18	-0.000185331
	0.5	0.000649031	0.0062	0.01705	0.03038	0	1e-07	7	1000	140	16500	2350	4750	8.51138e-06	2.51189e-11	988.387	138.374	4.14357	0.590145	1.19285	-0.0120292	0.00906299	-0.00697517	0.0031	0.0108061	1.70845e-06	0.0203439	0.00223528	0.000145412	5.11016e-06	0.0269338	77.6124	159.593	-152761	-1004.38	16.852	157078	0.988387	0.000251126	1.08205e+10	1.33614e+08	25679.5	-14024.6	-167.595	-1.08995e+25	-3.54085e+23	-2.17323e+21	-5.12031e+18	-0.000152399
	0.6	0.000660188	0.0062	0.01705	0.03038	0	1e-07	7	1000	140	16500	2350	4750	8.51138e-06	2.51189e-11	988.387	138.374	4.14357	0.590145	1.19285	-0.0125408	0.00887528	-0.00804963	0.00372	0.0117143	1.46192e-06	0.0192705	0.00248081	0.00012443	4.84053e-06	0.0280288	64.677	132.994	-127301	-1001.03	16.852	130898	0.988387	0.000251126	7.51424e+09	1.1095e+08	93389	-14091.2	-167.595	-5.31082e+24	-1.74018e+23	-1.2517e+21	-3.55511e+18	-0.000122195
	0.7	0.000670734	0.0062	0.01705	0.03038	0	1e-07	7	1000	140	16500	2350	4750	8.51138e-06	2.51189e-11	988.387	138.374	4.14357	0.590145	1.19285	-0.0129877	0.00870038	-0.00909454	0.00434	0.0125276	1.26997e-06	0.0182624	0.00271429	0.000108092	4.5873e-06	0.0290537	55.4374	113.995	-109115	-998.637	16.852	112199	0.988387	0.000251126	5.52067e+09	9.48576e+07	141745	-14138.8	-167.595	-2.89074e+24	-9.57036e+22	-7.85091e+20	-2.61162e+18	-9.37686e-05
	0.8	0.000680736	0.0062	0.01705	0.03038	0	1e-07	7	1000	140	16500	2350	4750	8.51138e-06	2.51189e-11	988.387	138.374	4.14357	0.590145	1.19285	-0.0133851	0.0085366	-0.0101156	0.00496	0.0132659	1.11505e-06	0.0173054	0.00293824	9.49062e-05	4.34691e-06	0.0300243	48.5077	99.7453	-95475.6	-996.844	16.852	98173.7	0.988387	0.000251126	4.22676e+09	8.28415e+07	178007	-14174.4	-167.595	-1.70667e+24	-5.71474e+22	-5.24086e+20	-1.99938e+18	-6.66609e-05
	0.9	0.00069026	0.0062	0.01705	0.03038	0	1e-07	7	1000	140	16500	2350	4750	8.51138e-06	2.51189e-11	988.387	138.374	4.14357	0.590145	1.19285	-0.0137431	0.00838252	-0.0111169	0.00558	0.0139431	9.86631e-07	0.0163898	0.00315443	8.39759e-05	4.11692e-06	0.0309512	43.118	88.6625	-84867.2	-995.448	16.852	87265.5	0.988387	0.000251126	3.33966e+09	7.35271e+07	206209	-14202.2	-167.595	-1.07226e+24	-3.63361e+22	-3.6689e+20	-1.57968e+18	-4.06217e-05
	0.99	0.000698471	0.0062	0.01705	0.03038	0	1e-07	7	1000	140	16500	2350	4750	8.51138e-06	2.51189e-11	988.387	138.374	4.14357	0.590145	1.19285	-0.0140375	0.0082512	-0.0120037	0.006138	0.0145086	8.88072e-07	0.0155952	0.00334341	7.55872e-05	3.91734e-06	0.0317544	39.1982	80.6023	-77152	-994.434	16.852	79332.3	0.988387	0.000251126	2.76005e+09	6.67702e+07	226718	-14222.4	-167.595	-7.36204e+23	-2.52264e+22	-2.74896e+20	-1.30548e+18	-1.79762e-05
t3 ¹ 0, t2 ¹ 0
discr III > 0
			[A]in	[B]in	[C]in	[H2O]in															[AB]eq	[AB2]eq	[AC]eq	[AC2]eq	[ABC]eq			[A]eq	[B]eq	[C]eq	[H2O]eq
	r	eq K1	a	b	c	w	h		K1	K2	K3	K4	K5	K6	K7	K1h	K2h	K3h	K4h	K5h	x	y	z	t	u1	v	s	a-(x+y+z+t+u)	b-(x+2y+u+v)	c-(z+2t+u+s)	w+(x+2y+z+2t+2u)	F	G	H	I	J	K	L	M	a	b	g	d	e	t3	t2	t1	t0	m
	1e-12	-2.82676e+15	0.0062	0.01705	0.03038	0	1e-07	7	1000	140	16500	2350	4750	8.51138e-06	2.51189e-11	988.387	138.374	4.14357	0.590145	1.19285	-5.07617e+06	4.22166e+06	0.000192869	6.2e-15	-0.000329831	-39101.2	0.0305093	854511	-3.32805e+06	7.66359e-06	3.36715e+06	3.88062e+13	7.97963e+13	-7.63804e+16	-1.00449e+13	16.852	7.8539e+16	0.988387	0.000251126	2.70513e+33	7.11701e+29	-5.95455e+25	1.99795e+14	-167.595	8.19049e+89	-6.85269e+85	2.29931e+74	-1.92874e+62	-2.33336e-09
	1e-10	#NUM!	0.0062	0.01705	0.03038	0	1e-07	7	1000	140	16500	2350	4750	8.51138e-06	2.51189e-11	988.387	138.374	4.14357	0.590145	1.19285	#NUM!	#NUM!	#NUM!	6.2e-13	#NUM!	#NUM!	#NUM!	#NUM!	#NUM!	#NUM!	#NUM!	3.88062e+11	7.97963e+11	-7.63804e+14	-1.00449e+11	16.852	7.8539e+14	0.988387	0.000251126	2.70513e+29	7.11701e+25	-5.95456e+21	1.99795e+12	-167.595	8.1905e+77	-6.85269e+73	2.29931e+64	-1.92874e+54	-2.33332e-09
	1e-09	-2.82677e+09	0.0062	0.01705	0.03038	0	1e-07	7	1000	140	16500	2350	4750	8.51138e-06	2.51189e-11	988.387	138.374	4.14357	0.590145	1.19285	-5076.19	4221.68	0.000192869	6.2e-12	-0.000329832	-39.1013	0.0305093	854.511	-3328.06	7.66359e-06	3367.18	3.88062e+10	7.97963e+10	-7.63804e+13	-1.00449e+10	16.852	7.8539e+13	0.988387	0.000251126	2.70513e+27	7.11701e+23	-5.95457e+19	1.99795e+11	-167.595	8.19062e+71	-6.85265e+67	2.29929e+59	-1.92874e+50	-2.33297e-09
	0.1	#NUM!	0.0062	0.01705	0.03038	0	1e-07	7	1000	140	16500	2350	4750	8.51138e-06	2.51189e-11	988.387	138.374	4.14357	0.590145	1.19285	#NUM!	#NUM!	#NUM!	0.00062	#NUM!	#NUM!	#NUM!	#NUM!	#NUM!	#NUM!	#NUM!	388.062	797.963	-763804	-1084.74	16.852	785390	0.988387	0.000251126	2.70513e+11	7.25006e+08	-1.60332e+06	-12426.2	-167.595	-5.63565e+27	-2.04725e+26	-2.91045e+23	-1.29864e+20	-0.000388234
	0.2	#NUM!	0.0062	0.01705	0.03038	0	1e-07	7	1000	140	16500	2350	4750	8.51138e-06	2.51189e-11	988.387	138.374	4.14357	0.590145	1.19285	#NUM!	#NUM!	#NUM!	0.00124	#NUM!	#NUM!	#NUM!	#NUM!	#NUM!	#NUM!	#NUM!	194.031	398.981	-381902	-1034.51	16.852	392695	0.988387	0.000251126	6.76282e+10	3.4471e+08	-584302	-13425.2	-167.595	-3.95764e+26	-1.30519e+25	-3.49733e+22	-3.21036e+19	-0.000274168
	0.3	#NUM!	0.0062	0.01705	0.03038	0	1e-07	7	1000	140	16500	2350	4750	8.51138e-06	2.51189e-11	988.387	138.374	4.14357	0.590145	1.19285	#NUM!	#NUM!	#NUM!	0.00186	#NUM!	#NUM!	#NUM!	#NUM!	#NUM!	#NUM!	#NUM!	129.354	265.988	-254601	-1017.77	16.852	261797	0.988387	0.000251126	3.0057e+10	2.25853e+08	-245291	-13758.2	-167.595	-8.12545e+25	-2.62909e+24	-1.02093e+22	-1.42384e+19	-0.00022333
	0.4	#NUM!	0.0062	0.01705	0.03038	0	1e-07	7	1000	140	16500	2350	4750	8.51138e-06	2.51189e-11	988.387	138.374	4.14357	0.590145	1.19285	#NUM!	#NUM!	#NUM!	0.00248	#NUM!	#NUM!	#NUM!	#NUM!	#NUM!	#NUM!	#NUM!	97.0155	199.491	-190951	-1009.4	16.852	196347	0.988387	0.000251126	1.69071e+10	1.67907e+08	-75909.6	-13924.7	-167.595	-2.62471e+25	-8.48099e+23	-4.27024e+21	-8.00321e+18	-0.000185331
	0.5	#NUM!	0.0062	0.01705	0.03038	0	1e-07	7	1000	140	16500	2350	4750	8.51138e-06	2.51189e-11	988.387	138.374	4.14357	0.590145	1.19285	#NUM!	#NUM!	#NUM!	0.0031	#NUM!	#NUM!	#NUM!	#NUM!	#NUM!	#NUM!	#NUM!	77.6124	159.593	-152761	-1004.38	16.852	157078	0.988387	0.000251126	1.08205e+10	1.33614e+08	25679.5	-14024.6	-167.595	-1.08995e+25	-3.54085e+23	-2.17323e+21	-5.12031e+18	-0.000152399
	0.6	#NUM!	0.0062	0.01705	0.03038	0	1e-07	7	1000	140	16500	2350	4750	8.51138e-06	2.51189e-11	988.387	138.374	4.14357	0.590145	1.19285	#NUM!	#NUM!	#NUM!	0.00372	#NUM!	#NUM!	#NUM!	#NUM!	#NUM!	#NUM!	#NUM!	64.677	132.994	-127301	-1001.03	16.852	130898	0.988387	0.000251126	7.51424e+09	1.1095e+08	93389	-14091.2	-167.595	-5.31082e+24	-1.74018e+23	-1.2517e+21	-3.55511e+18	-0.000122195
	0.7	#NUM!	0.0062	0.01705	0.03038	0	1e-07	7	1000	140	16500	2350	4750	8.51138e-06	2.51189e-11	988.387	138.374	4.14357	0.590145	1.19285	#NUM!	#NUM!	#NUM!	0.00434	#NUM!	#NUM!	#NUM!	#NUM!	#NUM!	#NUM!	#NUM!	55.4374	113.995	-109115	-998.637	16.852	112199	0.988387	0.000251126	5.52067e+09	9.48576e+07	141745	-14138.8	-167.595	-2.89074e+24	-9.57036e+22	-7.85091e+20	-2.61162e+18	-9.37686e-05
	0.8	#NUM!	0.0062	0.01705	0.03038	0	1e-07	7	1000	140	16500	2350	4750	8.51138e-06	2.51189e-11	988.387	138.374	4.14357	0.590145	1.19285	#NUM!	#NUM!	#NUM!	0.00496	#NUM!	#NUM!	#NUM!	#NUM!	#NUM!	#NUM!	#NUM!	48.5077	99.7453	-95475.6	-996.844	16.852	98173.7	0.988387	0.000251126	4.22676e+09	8.28415e+07	178007	-14174.4	-167.595	-1.70667e+24	-5.71474e+22	-5.24086e+20	-1.99938e+18	-6.66609e-05
	0.9	#NUM!	0.0062	0.01705	0.03038	0	1e-07	7	1000	140	16500	2350	4750	8.51138e-06	2.51189e-11	988.387	138.374	4.14357	0.590145	1.19285	#NUM!	#NUM!	#NUM!	0.00558	#NUM!	#NUM!	#NUM!	#NUM!	#NUM!	#NUM!	#NUM!	43.118	88.6625	-84867.2	-995.448	16.852	87265.5	0.988387	0.000251126	3.33966e+09	7.35271e+07	206209	-14202.2	-167.595	-1.07226e+24	-3.63361e+22	-3.6689e+20	-1.57968e+18	-4.06217e-05
	0.99	#NUM!	0.0062	0.01705	0.03038	0	1e-07	7	1000	140	16500	2350	4750	8.51138e-06	2.51189e-11	988.387	138.374	4.14357	0.590145	1.19285	#NUM!	#NUM!	#NUM!	0.006138	#NUM!	#NUM!	#NUM!	#NUM!	#NUM!	#NUM!	#NUM!	39.1982	80.6023	-77152	-994.434	16.852	79332.3	0.988387	0.000251126	2.76005e+09	6.67702e+07	226718	-14222.4	-167.595	-7.36204e+23	-2.52264e+22	-2.74896e+20	-1.30548e+18	-1.79762e-05
	r	eq K1	a	b	c	w	h		K1	K2	K3	K4	K5	K6	K7	K1h	K2h	K3h	K4h	K5h	x	y	z	t	u2	v	s	a-(x+y+z+t+u)	b-(x+2y+u+v)	c-(z+2t+u+s)	w+(x+2y+z+2t+2u)	F	G	H	I	J	K	L	M	a	b	g	d	e	t3	t2	t1	t0	m
	1e-11	5.74105e+12	0.0062	0.01705	0.03038	0	1e-07	7	1000	140	16500	2350	4750	8.51138e-06	2.51189e-11	988.387	138.374	4.14357	0.590145	1.19285	-102674	17283.9	-0.0001928	6.2e-14	6.67375e-05	790.885	0.0304984	85390	67315.2	7.66085e-06	-68106.1	3.88062e+12	7.97963e+12	-7638044880342514	-1.00449e+12	16.852	7853898597793710	0.988387	0.000251126	2.70513e+31	7.11701e+27	-5.95455e+23	1.99795e+13	-167.595	8.19049e+83	-6.85269e+79	2.29931e+69	-1.92874e+58	-2.33336e-09
	1e-09	5.74049e+08	0.0062	0.01705	0.03038	0	1e-07	7	1000	140	16500	2350	4750	8.51138e-06	2.51189e-11	988.387	138.374	4.14357	0.590145	1.19285	-1026.67	172.825	-0.000192794	6.2e-12	6.67349e-05	7.90855	0.0304984	853.849	673.126	7.66085e-06	-681.018	3.88062e+10	7.97963e+10	-7.63804e+13	-1.00449e+10	16.852	7.8539e+13	0.988387	0.000251126	2.70513e+27	7.11701e+23	-5.95457e+19	1.99795e+11	-167.595	8.19062e+71	-6.85265e+67	2.29929e+59	-1.92874e+50	-2.33297e-09
	3e-09	6.37707e+07	0.0062	0.01705	0.03038	0	1e-07	7	1000	140	16500	2350	4750	8.51138e-06	2.51189e-11	988.387	138.374	4.14357	0.590145	1.19285	-342.176	57.5994	-0.000192783	1.86e-11	6.67297e-05	2.63598	0.0304984	284.583	224.358	7.66085e-06	-226.977	1.29354e+10	2.65988e+10	-2.54601e+13	-3.3483e+09	16.852	2.61797e+13	0.988387	0.000251126	3.0057e+26	7.90779e+22	-6.61624e+18	6.65985e+10	-167.595	1.12358e+69	-9.39996e+64	9.46192e+56	-2.38116e+48	-2.33221e-09
	0.1	#NUM!	0.0062	0.01705	0.03038	0	1e-07	7	1000	140	16500	2350	4750	8.51138e-06	2.51189e-11	988.387	138.374	4.14357	0.590145	1.19285	#NUM!	#NUM!	#NUM!	0.00062	#NUM!	#NUM!	#NUM!	#NUM!	#NUM!	#NUM!	#NUM!	388.062	797.963	-763804	-1084.74	16.852	785390	0.988387	0.000251126	2.70513e+11	7.25006e+08	-1.60332e+06	-12426.2	-167.595	-5.63565e+27	-2.04725e+26	-2.91045e+23	-1.29864e+20	-0.000388234
	0.2	#NUM!	0.0062	0.01705	0.03038	0	1e-07	7	1000	140	16500	2350	4750	8.51138e-06	2.51189e-11	988.387	138.374	4.14357	0.590145	1.19285	#NUM!	#NUM!	#NUM!	0.00124	#NUM!	#NUM!	#NUM!	#NUM!	#NUM!	#NUM!	#NUM!	194.031	398.981	-381902	-1034.51	16.852	392695	0.988387	0.000251126	6.76282e+10	3.4471e+08	-584302	-13425.2	-167.595	-3.95764e+26	-1.30519e+25	-3.49733e+22	-3.21036e+19	-0.000274168
	0.3	#NUM!	0.0062	0.01705	0.03038	0	1e-07	7	1000	140	16500	2350	4750	8.51138e-06	2.51189e-11	988.387	138.374	4.14357	0.590145	1.19285	#NUM!	#NUM!	#NUM!	0.00186	#NUM!	#NUM!	#NUM!	#NUM!	#NUM!	#NUM!	#NUM!	129.354	265.988	-254601	-1017.77	16.852	261797	0.988387	0.000251126	3.0057e+10	2.25853e+08	-245291	-13758.2	-167.595	-8.12545e+25	-2.62909e+24	-1.02093e+22	-1.42384e+19	-0.00022333
	0.4	#NUM!	0.0062	0.01705	0.03038	0	1e-07	7	1000	140	16500	2350	4750	8.51138e-06	2.51189e-11	988.387	138.374	4.14357	0.590145	1.19285	#NUM!	#NUM!	#NUM!	0.00248	#NUM!	#NUM!	#NUM!	#NUM!	#NUM!	#NUM!	#NUM!	97.0155	199.491	-190951	-1009.4	16.852	196347	0.988387	0.000251126	1.69071e+10	1.67907e+08	-75909.6	-13924.7	-167.595	-2.62471e+25	-8.48099e+23	-4.27024e+21	-8.00321e+18	-0.000185331
	0.5	#NUM!	0.0062	0.01705	0.03038	0	1e-07	7	1000	140	16500	2350	4750	8.51138e-06	2.51189e-11	988.387	138.374	4.14357	0.590145	1.19285	#NUM!	#NUM!	#NUM!	0.0031	#NUM!	#NUM!	#NUM!	#NUM!	#NUM!	#NUM!	#NUM!	77.6124	159.593	-152761	-1004.38	16.852	157078	0.988387	0.000251126	1.08205e+10	1.33614e+08	25679.5	-14024.6	-167.595	-1.08995e+25	-3.54085e+23	-2.17323e+21	-5.12031e+18	-0.000152399
	0.6	#NUM!	0.0062	0.01705	0.03038	0	1e-07	7	1000	140	16500	2350	4750	8.51138e-06	2.51189e-11	988.387	138.374	4.14357	0.590145	1.19285	#NUM!	#NUM!	#NUM!	0.00372	#NUM!	#NUM!	#NUM!	#NUM!	#NUM!	#NUM!	#NUM!	64.677	132.994	-127301	-1001.03	16.852	130898	0.988387	0.000251126	7.51424e+09	1.1095e+08	93389	-14091.2	-167.595	-5.31082e+24	-1.74018e+23	-1.2517e+21	-3.55511e+18	-0.000122195
	0.7	#NUM!	0.0062	0.01705	0.03038	0	1e-07	7	1000	140	16500	2350	4750	8.51138e-06	2.51189e-11	988.387	138.374	4.14357	0.590145	1.19285	#NUM!	#NUM!	#NUM!	0.00434	#NUM!	#NUM!	#NUM!	#NUM!	#NUM!	#NUM!	#NUM!	55.4374	113.995	-109115	-998.637	16.852	112199	0.988387	0.000251126	5.52067e+09	9.48576e+07	141745	-14138.8	-167.595	-2.89074e+24	-9.57036e+22	-7.85091e+20	-2.61162e+18	-9.37686e-05
	0.8	#NUM!	0.0062	0.01705	0.03038	0	1e-07	7	1000	140	16500	2350	4750	8.51138e-06	2.51189e-11	988.387	138.374	4.14357	0.590145	1.19285	#NUM!	#NUM!	#NUM!	0.00496	#NUM!	#NUM!	#NUM!	#NUM!	#NUM!	#NUM!	#NUM!	48.5077	99.7453	-95475.6	-996.844	16.852	98173.7	0.988387	0.000251126	4.22676e+09	8.28415e+07	178007	-14174.4	-167.595	-1.70667e+24	-5.71474e+22	-5.24086e+20	-1.99938e+18	-6.66609e-05
	0.9	#NUM!	0.0062	0.01705	0.03038	0	1e-07	7	1000	140	16500	2350	4750	8.51138e-06	2.51189e-11	988.387	138.374	4.14357	0.590145	1.19285	#NUM!	#NUM!	#NUM!	0.00558	#NUM!	#NUM!	#NUM!	#NUM!	#NUM!	#NUM!	#NUM!	43.118	88.6625	-84867.2	-995.448	16.852	87265.5	0.988387	0.000251126	3.33966e+09	7.35271e+07	206209	-14202.2	-167.595	-1.07226e+24	-3.63361e+22	-3.6689e+20	-1.57968e+18	-4.06217e-05
	0.99	#NUM!	0.0062	0.01705	0.03038	0	1e-07	7	1000	140	16500	2350	4750	8.51138e-06	2.51189e-11	988.387	138.374	4.14357	0.590145	1.19285	#NUM!	#NUM!	#NUM!	0.006138	#NUM!	#NUM!	#NUM!	#NUM!	#NUM!	#NUM!	#NUM!	39.1982	80.6023	-77152	-994.434	16.852	79332.3	0.988387	0.000251126	2.76005e+09	6.67702e+07	226718	-14222.4	-167.595	-7.36204e+23	-2.52264e+22	-2.74896e+20	-1.30548e+18	-1.79762e-05
			[A]in	[B]in	[C]in	[H2O]in															[AB]eq	[AB2]eq	[AC]eq	[AC2]eq	[ABC]eq			[A]eq	[B]eq	[C]eq	[H2O]eq
	r	eq K1	a	b	c	w	h		K1	K2	K3	K4	K5	K6	K7	K1h	K2h	K3h	K4h	K5h	x	y	z	t	u3	v	s	a-(x+y+z+t+u)	b-(x+2y+u+v)	c-(z+2t+u+s)	w+(x+2y+z+2t+2u)	F	G	H	I	J	K	L	M	a	b	g	d	e	t3	t2	t1	t0	m
	1e-14	0.104482	0.0062	0.01705	0.03038	0	1e-07	7	1000	140	16500	2350	4750	8.51138e-06	2.51189e-11	988.387	138.374	4.14357	0.590145	1.19285	-1.23104e-09	1.09223e-12	-9.19569e-12	6.2e-17	1.67767e-14	0.000197994	0.0303724	0.0062	0.016852	7.62919e-06	-1.23802e-09	3.88062e+15	7979626485568761	-7.63804e+18	-1.00449e+15	16.852	7.8539e+18	0.988387	0.000251126	2.70513e+37	7.11701e+33	-5.95455e+29	1.99795e+16	-167.595	8.19049e+101	-6.85269e+97	2.29931e+84	-1.92874e+70	-2.33336e-09
	1e-10	#NUM!	0.0062	0.01705	0.03038	0	1e-07	7	1000	140	16500	2350	4750	8.51138e-06	2.51189e-11	988.387	138.374	4.14357	0.590145	1.19285	#NUM!	#NUM!	#NUM!	6.2e-13	#NUM!	#NUM!	#NUM!	#NUM!	#NUM!	#NUM!	#NUM!	3.88062e+11	7.97963e+11	-7.63804e+14	-1.00449e+11	16.852	7.8539e+14	0.988387	0.000251126	2.70513e+29	7.11701e+25	-5.95456e+21	1.99795e+12	-167.595	8.1905e+77	-6.85269e+73	2.29931e+64	-1.92874e+54	-2.33332e-09
	1e-09	0.102881	0.0062	0.01705	0.03038	0	1e-07	7	1000	140	16500	2350	4750	8.51138e-06	2.51189e-11	988.387	138.374	4.14357	0.590145	1.19285	6.93812e-05	1.08337e-07	5.20381e-07	6.2e-12	1.67085e-09	0.000197186	0.0303718	0.00612999	0.0167832	7.62906e-06	7.01216e-05	3.88062e+10	7.97963e+10	-7.63804e+13	-1.00449e+10	16.852	7.8539e+13	0.988387	0.000251126	2.70513e+27	7.11701e+23	-5.95457e+19	1.99795e+11	-167.595	8.19062e+71	-6.85265e+67	2.29929e+59	-1.92874e+50	-2.33297e-09
	0.01	#NUM!	0.0062	0.01705	0.03038	0	1e-07	7	1000	140	16500	2350	4750	8.51138e-06	2.51189e-11	988.387	138.374	4.14357	0.590145	1.19285	#NUM!	#NUM!	#NUM!	6.2e-05	#NUM!	#NUM!	#NUM!	#NUM!	#NUM!	#NUM!	#NUM!	3880.62	7979.63	-7.63804e+06	-1988.78	16.852	7.8539e+06	0.988387	0.000251126	2.70513e+13	1.36554e+10	-2.04547e+07	5555.35	-167.595	6.52919e+31	-2.00725e+30	-4.8194e+26	-3.20862e+22	-0.000322419
	0.1	#NUM!	0.0062	0.01705	0.03038	0	1e-07	7	1000	140	16500	2350	4750	8.51138e-06	2.51189e-11	988.387	138.374	4.14357	0.590145	1.19285	#NUM!	#NUM!	#NUM!	0.00062	#NUM!	#NUM!	#NUM!	#NUM!	#NUM!	#NUM!	#NUM!	388.062	797.963	-763804	-1084.74	16.852	785390	0.988387	0.000251126	2.70513e+11	7.25006e+08	-1.60332e+06	-12426.2	-167.595	-5.63565e+27	-2.04725e+26	-2.91045e+23	-1.29864e+20	-0.000388234
	0.2	#NUM!	0.0062	0.01705	0.03038	0	1e-07	7	1000	140	16500	2350	4750	8.51138e-06	2.51189e-11	988.387	138.374	4.14357	0.590145	1.19285	#NUM!	#NUM!	#NUM!	0.00124	#NUM!	#NUM!	#NUM!	#NUM!	#NUM!	#NUM!	#NUM!	194.031	398.981	-381902	-1034.51	16.852	392695	0.988387	0.000251126	6.76282e+10	3.4471e+08	-584302	-13425.2	-167.595	-3.95764e+26	-1.30519e+25	-3.49733e+22	-3.21036e+19	-0.000274168
	0.3	#NUM!	0.0062	0.01705	0.03038	0	1e-07	7	1000	140	16500	2350	4750	8.51138e-06	2.51189e-11	988.387	138.374	4.14357	0.590145	1.19285	#NUM!	#NUM!	#NUM!	0.00186	#NUM!	#NUM!	#NUM!	#NUM!	#NUM!	#NUM!	#NUM!	129.354	265.988	-254601	-1017.77	16.852	261797	0.988387	0.000251126	3.0057e+10	2.25853e+08	-245291	-13758.2	-167.595	-8.12545e+25	-2.62909e+24	-1.02093e+22	-1.42384e+19	-0.00022333
	0.4	#NUM!	0.0062	0.01705	0.03038	0	1e-07	7	1000	140	16500	2350	4750	8.51138e-06	2.51189e-11	988.387	138.374	4.14357	0.590145	1.19285	#NUM!	#NUM!	#NUM!	0.00248	#NUM!	#NUM!	#NUM!	#NUM!	#NUM!	#NUM!	#NUM!	97.0155	199.491	-190951	-1009.4	16.852	196347	0.988387	0.000251126	1.69071e+10	1.67907e+08	-75909.6	-13924.7	-167.595	-2.62471e+25	-8.48099e+23	-4.27024e+21	-8.00321e+18	-0.000185331
	0.5	#NUM!	0.0062	0.01705	0.03038	0	1e-07	7	1000	140	16500	2350	4750	8.51138e-06	2.51189e-11	988.387	138.374	4.14357	0.590145	1.19285	#NUM!	#NUM!	#NUM!	0.0031	#NUM!	#NUM!	#NUM!	#NUM!	#NUM!	#NUM!	#NUM!	77.6124	159.593	-152761	-1004.38	16.852	157078	0.988387	0.000251126	1.08205e+10	1.33614e+08	25679.5	-14024.6	-167.595	-1.08995e+25	-3.54085e+23	-2.17323e+21	-5.12031e+18	-0.000152399
	0.6	#NUM!	0.0062	0.01705	0.03038	0	1e-07	7	1000	140	16500	2350	4750	8.51138e-06	2.51189e-11	988.387	138.374	4.14357	0.590145	1.19285	#NUM!	#NUM!	#NUM!	0.00372	#NUM!	#NUM!	#NUM!	#NUM!	#NUM!	#NUM!	#NUM!	64.677	132.994	-127301	-1001.03	16.852	130898	0.988387	0.000251126	7.51424e+09	1.1095e+08	93389	-14091.2	-167.595	-5.31082e+24	-1.74018e+23	-1.2517e+21	-3.55511e+18	-0.000122195
	0.7	#NUM!	0.0062	0.01705	0.03038	0	1e-07	7	1000	140	16500	2350	4750	8.51138e-06	2.51189e-11	988.387	138.374	4.14357	0.590145	1.19285	#NUM!	#NUM!	#NUM!	0.00434	#NUM!	#NUM!	#NUM!	#NUM!	#NUM!	#NUM!	#NUM!	55.4374	113.995	-109115	-998.637	16.852	112199	0.988387	0.000251126	5.52067e+09	9.48576e+07	141745	-14138.8	-167.595	-2.89074e+24	-9.57036e+22	-7.85091e+20	-2.61162e+18	-9.37686e-05
	0.8	#NUM!	0.0062	0.01705	0.03038	0	1e-07	7	1000	140	16500	2350	4750	8.51138e-06	2.51189e-11	988.387	138.374	4.14357	0.590145	1.19285	#NUM!	#NUM!	#NUM!	0.00496	#NUM!	#NUM!	#NUM!	#NUM!	#NUM!	#NUM!	#NUM!	48.5077	99.7453	-95475.6	-996.844	16.852	98173.7	0.988387	0.000251126	4.22676e+09	8.28415e+07	178007	-14174.4	-167.595	-1.70667e+24	-5.71474e+22	-5.24086e+20	-1.99938e+18	-6.66609e-05
	0.9	#NUM!	0.0062	0.01705	0.03038	0	1e-07	7	1000	140	16500	2350	4750	8.51138e-06	2.51189e-11	988.387	138.374	4.14357	0.590145	1.19285	#NUM!	#NUM!	#NUM!	0.00558	#NUM!	#NUM!	#NUM!	#NUM!	#NUM!	#NUM!	#NUM!	43.118	88.6625	-84867.2	-995.448	16.852	87265.5	0.988387	0.000251126	3.33966e+09	7.35271e+07	206209	-14202.2	-167.595	-1.07226e+24	-3.63361e+22	-3.6689e+20	-1.57968e+18	-4.06217e-05
	0.99	#NUM!	0.0062	0.01705	0.03038	0	1	7	1000	140	16500	2350	4750	8.51138e-06	2.51189e-11	0.00851131	0.00119158	4.14461e-07	5.90293e-08	1.19315e-07	#NUM!	#NUM!	#NUM!	0.006138	#NUM!	#NUM!	#NUM!	#NUM!	#NUM!	#NUM!	#NUM!	39.1982	80.6023	-0.667222	-0.00851191	0.000145118	0.685997	8.51131e-06	2.51189e-11	2.06478e-08	4.94053e-10	1.67035e-12	-1.07423e-13	-1.24311e-15	-3.13947e-28	-1.0494e-29	-1.12849e-31	-5.41697e-34	-1.29782e-05
	r	eq K1	a	b	c	w	h		K1	K2	K3	K4	K5	K6	K7	K1h	K2h	K3h	K4h	K5h	x	y	z	t	u4	v	s	a-(x+y+z+t+u)	b-(x+2y+u+v)	c-(z+2t+u+s)	w+(x+2y+z+2t+2u)	F	G	H	I	J	K	L	M	a	b	g	d	e	t3	t2	t1	t0	m
	1e-15	#NUM!	0.0062	0.01705	0.03038	0	1e-07	7	1000	140	16500	2350	4750	8.51138e-06	2.51189e-11	988.387	138.374	4.14357	0.590145	1.19285	#NUM!	#NUM!	#NUM!	6.2e-18	#NUM!	#NUM!	#NUM!	#NUM!	#NUM!	#NUM!	#NUM!	3.88062e+16	7.97963e+16	-7.63804e+19	-1.00449e+16	16.852	7.8539e+19	0.988387	0.000251126	2.70513e+39	7.11701e+35	-5.95455e+31	1.99795e+17	-167.595	8.19049e+107	-6.85269e+103	2.29931e+89	-1.92874e+74	-2.33336e-09
	1e-10	#NUM!	0.0062	0.01705	0.03038	0	1e-07	7	1000	140	16500	2350	4750	8.51138e-06	2.51189e-11	988.387	138.374	4.14357	0.590145	1.19285	#NUM!	#NUM!	#NUM!	6.2e-13	#NUM!	#NUM!	#NUM!	#NUM!	#NUM!	#NUM!	#NUM!	3.88062e+11	7.97963e+11	-7.63804e+14	-1.00449e+11	16.852	7.8539e+14	0.988387	0.000251126	2.70513e+29	7.11701e+25	-5.95456e+21	1.99795e+12	-167.595	8.1905e+77	-6.85269e+73	2.29931e+64	-1.92874e+54	-2.33332e-09
	1e-09	0.106118	0.0062	0.01705	0.03038	0	1e-07	7	1000	140	16500	2350	4750	8.51138e-06	2.51189e-11	988.387	138.374	4.14357	0.590145	1.19285	-7.07323e-05	1.10124e-07	-5.26192e-07	6.2e-12	1.68458e-09	0.000198813	0.0303729	0.00627115	0.0169217	7.62933e-06	-7.10349e-05	3.88062e+10	7.97963e+10	-7.63804e+13	-1.00449e+10	16.852	7.8539e+13	0.988387	0.000251126	2.70513e+27	7.11701e+23	-5.95457e+19	1.99795e+11	-167.595	8.19062e+71	-6.85265e+67	2.29929e+59	-1.92874e+50	-2.33297e-09
	0.01	#NUM!	0.0062	0.01705	0.03038	0	1e-07	7	1000	140	16500	2350	4750	8.51138e-06	2.51189e-11	988.387	138.374	4.14357	0.590145	1.19285	#NUM!	#NUM!	#NUM!	6.2e-05	#NUM!	#NUM!	#NUM!	#NUM!	#NUM!	#NUM!	#NUM!	3880.62	7979.63	-7.63804e+06	-1988.78	16.852	7.8539e+06	0.988387	0.000251126	2.70513e+13	1.36554e+10	-2.04547e+07	5555.35	-167.595	6.52919e+31	-2.00725e+30	-4.8194e+26	-3.20862e+22	-0.000322419
	0.1	#NUM!	0.0062	0.01705	0.03038	0	1e-07	7	1000	140	16500	2350	4750	8.51138e-06	2.51189e-11	988.387	138.374	4.14357	0.590145	1.19285	#NUM!	#NUM!	#NUM!	0.00062	#NUM!	#NUM!	#NUM!	#NUM!	#NUM!	#NUM!	#NUM!	388.062	797.963	-763804	-1084.74	16.852	785390	0.988387	0.000251126	2.70513e+11	7.25006e+08	-1.60332e+06	-12426.2	-167.595	-5.63565e+27	-2.04725e+26	-2.91045e+23	-1.29864e+20	-0.000388234
	0.2	#NUM!	0.0062	0.01705	0.03038	0	1e-07	7	1000	140	16500	2350	4750	8.51138e-06	2.51189e-11	988.387	138.374	4.14357	0.590145	1.19285	#NUM!	#NUM!	#NUM!	0.00124	#NUM!	#NUM!	#NUM!	#NUM!	#NUM!	#NUM!	#NUM!	194.031	398.981	-381902	-1034.51	16.852	392695	0.988387	0.000251126	6.76282e+10	3.4471e+08	-584302	-13425.2	-167.595	-3.95764e+26	-1.30519e+25	-3.49733e+22	-3.21036e+19	-0.000274168
	0.3	#NUM!	0.0062	0.01705	0.03038	0	1e-07	7	1000	140	16500	2350	4750	8.51138e-06	2.51189e-11	988.387	138.374	4.14357	0.590145	1.19285	#NUM!	#NUM!	#NUM!	0.00186	#NUM!	#NUM!	#NUM!	#NUM!	#NUM!	#NUM!	#NUM!	129.354	265.988	-254601	-1017.77	16.852	261797	0.988387	0.000251126	3.0057e+10	2.25853e+08	-245291	-13758.2	-167.595	-8.12545e+25	-2.62909e+24	-1.02093e+22	-1.42384e+19	-0.00022333
	0.4	#NUM!	0.0062	0.01705	0.03038	0	1e-07	7	1000	140	16500	2350	4750	8.51138e-06	2.51189e-11	988.387	138.374	4.14357	0.590145	1.19285	#NUM!	#NUM!	#NUM!	0.00248	#NUM!	#NUM!	#NUM!	#NUM!	#NUM!	#NUM!	#NUM!	97.0155	199.491	-190951	-1009.4	16.852	196347	0.988387	0.000251126	1.69071e+10	1.67907e+08	-75909.6	-13924.7	-167.595	-2.62471e+25	-8.48099e+23	-4.27024e+21	-8.00321e+18	-0.000185331
	0.5	#NUM!	0.0062	0.01705	0.03038	0	1e-07	7	1000	140	16500	2350	4750	8.51138e-06	2.51189e-11	988.387	138.374	4.14357	0.590145	1.19285	#NUM!	#NUM!	#NUM!	0.0031	#NUM!	#NUM!	#NUM!	#NUM!	#NUM!	#NUM!	#NUM!	77.6124	159.593	-152761	-1004.38	16.852	157078	0.988387	0.000251126	1.08205e+10	1.33614e+08	25679.5	-14024.6	-167.595	-1.08995e+25	-3.54085e+23	-2.17323e+21	-5.12031e+18	-0.000152399
	0.6	#NUM!	0.0062	0.01705	0.03038	0	1e-07	7	1000	140	16500	2350	4750	8.51138e-06	2.51189e-11	988.387	138.374	4.14357	0.590145	1.19285	#NUM!	#NUM!	#NUM!	0.00372	#NUM!	#NUM!	#NUM!	#NUM!	#NUM!	#NUM!	#NUM!	64.677	132.994	-127301	-1001.03	16.852	130898	0.988387	0.000251126	7.51424e+09	1.1095e+08	93389	-14091.2	-167.595	-5.31082e+24	-1.74018e+23	-1.2517e+21	-3.55511e+18	-0.000122195
	0.7	#NUM!	0.0062	0.01705	0.03038	0	1e-07	7	1000	140	16500	2350	4750	8.51138e-06	2.51189e-11	988.387	138.374	4.14357	0.590145	1.19285	#NUM!	#NUM!	#NUM!	0.00434	#NUM!	#NUM!	#NUM!	#NUM!	#NUM!	#NUM!	#NUM!	55.4374	113.995	-109115	-998.637	16.852	112199	0.988387	0.000251126	5.52067e+09	9.48576e+07	141745	-14138.8	-167.595	-2.89074e+24	-9.57036e+22	-7.85091e+20	-2.61162e+18	-9.37686e-05
	0.8	#NUM!	0.0062	0.01705	0.03038	0	1e-07	7	1000	140	16500	2350	4750	8.51138e-06	2.51189e-11	988.387	138.374	4.14357	0.590145	1.19285	#NUM!	#NUM!	#NUM!	0.00496	#NUM!	#NUM!	#NUM!	#NUM!	#NUM!	#NUM!	#NUM!	48.5077	99.7453	-95475.6	-996.844	16.852	98173.7	0.988387	0.000251126	4.22676e+09	8.28415e+07	178007	-14174.4	-167.595	-1.70667e+24	-5.71474e+22	-5.24086e+20	-1.99938e+18	-6.66609e-05
	0.9	#NUM!	0.0062	0.01705	0.03038	0	1e-07	7	1000	140	16500	2350	4750	8.51138e-06	2.51189e-11	988.387	138.374	4.14357	0.590145	1.19285	#NUM!	#NUM!	#NUM!	0.00558	#NUM!	#NUM!	#NUM!	#NUM!	#NUM!	#NUM!	#NUM!	43.118	88.6625	-84867.2	-995.448	16.852	87265.5	0.988387	0.000251126	3.33966e+09	7.35271e+07	206209	-14202.2	-167.595	-1.07226e+24	-3.63361e+22	-3.6689e+20	-1.57968e+18	-4.06217e-05
	0.99	#NUM!	0.0062	0.01705	0.03038	0	1e-07	7	1000	140	16500	2350	4750	8.51138e-06	2.51189e-11	988.387	138.374	4.14357	0.590145	1.19285	#NUM!	#NUM!	#NUM!	0.006138	#NUM!	#NUM!	#NUM!	#NUM!	#NUM!	#NUM!	#NUM!	39.1982	80.6023	-77152	-994.434	16.852	79332.3	0.988387	0.000251126	2.76005e+09	6.67702e+07	226718	-14222.4	-167.595	-7.36204e+23	-2.52264e+22	-2.74896e+20	-1.30548e+18	-1.79762e-05
[truncated: 25 more columns]
