# Supplementary material for: Transfer of structural units through imine exchanges, in solution or without solvent: successive transiminations, stimuli (pH)-modulated covalent switches, and mathematical models
Source: Front Chem. 2026 Apr 13;13:1241625. doi: 10.3389/fchem.2025.1241625 (PMC13112204; doi:10.3389/fchem.2025.1241625)
Supplement: Supplementary file 1 [file Supplementaryfile1.zip › Supplementary Material/g-S1-St7-pH8.xlsx]

## Sheet: Feuil1
Influence of the pH										^							^
pH = 8	Step 7
Set S1		general approach			paper -> section 5.3.			Inputs: a, b, c, w, K1 to K5, pH, r
t3 ¹ 0, t2 ¹ 0
discr III < 0
			[A]in	[B]in	[C]in	[H2O]in	[H+]eq	pH													[AB]eq	[AB2]eq	[AC]eq	[AC2]eq	[ABC]eq	[BH+]eq	[CH+]eq	[A]eq	[B]eq	[C]eq	[H2O]eq
	r	eq K1	a	b	c	w	h		K1	K2	K3	K4	K5	K6	K7	K1h	K2h	K3h	K4h	K5h	x	y	z	t	u1	v	s	a-(x+y+z+t+u)	b-(x+2y+u+v)	c-(z+2t+u+s)	w+(x+2y+z+2t+2u)	F	G	H	I	J	K	L	M	a	b	g	d	e	t3	t2	t1	t0	m
	1e-06	#NUM!	0.0062	0.01705	0.03038	0	1e-08	8	1000	140	16500	2350	4750	8.51138e-06	2.51189e-11	998.826	139.836	41.3423	5.88814	11.9016	#NUM!	#NUM!	#NUM!	6.2e-09	#NUM!	#NUM!	#NUM!	#NUM!	#NUM!	#NUM!	#NUM!	3.88062e+07	7.97963e+07	-7.42223e+10	-1.00223e+08	17.03	7.64037e+10	0.998826	0.00250559	2.54865e+22	6.902e+19	-5.91452e+16	2.00995e+10	-1707.68	7.45065e+59	-6.38307e+56	2.16917e+50	-1.84313e+43	-2.44361e-07
	1e-05	#NUM!	0.0062	0.01705	0.03038	0	1e-08	8	1000	140	16500	2350	4750	8.51138e-06	2.51189e-11	998.826	139.836	41.3423	5.88814	11.9016	#NUM!	#NUM!	#NUM!	6.2e-08	#NUM!	#NUM!	#NUM!	#NUM!	#NUM!	#NUM!	#NUM!	3.88062e+06	7.97963e+06	-7.42223e+09	-1.00232e+07	17.03	7.64037e+09	0.998826	0.00250559	2.54865e+20	6.90256e+17	-5.91598e+14	2.00982e+09	-1707.68	7.4622e+53	-6.37963e+50	2.16733e+45	-1.84313e+39	-2.40728e-07
	0.0001	#NUM!	0.0062	0.01705	0.03038	0	1e-08	8	1000	140	16500	2350	4750	8.51138e-06	2.51189e-11	998.826	139.836	41.3423	5.88814	11.9016	#NUM!	#NUM!	#NUM!	6.2e-07	#NUM!	#NUM!	#NUM!	#NUM!	#NUM!	#NUM!	#NUM!	388062	797963	-7.42223e+08	-1.00318e+06	17.03	7.64037e+08	0.998826	0.00250559	2.54865e+18	6908111701107582	-5.93054e+12	2.00855e+08	-1707.68	7.57768e+47	-6.34681e+44	2.14882e+40	-1.84313e+35	-2.05482e-07
	0.001	-33.2579	0.0062	0.01705	0.03038	0	1e-08	8	1000	140	16500	2350	4750	8.51138e-06	2.51189e-11	998.826	139.836	41.3423	5.88814	11.9016	-0.554502	0.47074	0.00199517	6.2e-06	-0.00348289	-0.00043003	0.0317755	0.0914437	-0.366015	7.98165e-05	0.38202	38806.2	79796.3	-7.42223e+07	-101180	17.03	7.64037e+07	0.998826	0.00250559	2.54865e+16	6.96364e+13	-6.07583e+10	1.99582e+07	-1707.68	8.72728e+41	-6.17877e+38	1.96158e+35	-1.8433e+31	5.76842e-08
	0.01	-0.437483	0.0062	0.01705	0.03038	0	1e-08	8	1000	140	16500	2350	4750	8.51138e-06	2.51189e-11	998.826	139.836	41.3423	5.88814	11.9016	-0.0691572	0.0674605	0.00207865	6.2e-05	-0.00416941	-5.22735e-05	0.0322657	0.00992554	-0.044492	8.10478e-05	0.0596275	3880.62	7979.63	-7.42223e+06	-10980.2	17.03	7.64037e+06	0.998826	0.00250559	2.54865e+14	7.51891e+11	-7.49234e+08	1.86856e+06	-1707.68	1.97038e+36	-2.0545e+33	-1.34356e+29	-1.85528e+27	-4.30592e-07
	0.1	-0.00948342	0.0062	0.01705	0.03038	0	1e-08	8	1000	140	16500	2350	4750	8.51138e-06	2.51189e-11	998.826	139.836	41.3423	5.88814	11.9016	-0.0135892	0.023719	0.00217828	0.00062	-0.00781803	-1.0539e-05	0.0346926	0.00108999	-0.00897018	8.71439e-05	0.021631	388.062	797.963	-742223	-1960.14	17.03	764037	0.998826	0.00250559	2.54865e+12	1.30716e+10	-1.80223e+07	59592.3	-1707.68	7.73186e+30	-1.799e+29	-4.33999e+26	-3.00836e+23	-0.000236587
	0.2	-0.00217291	0.0062	0.01705	0.03038	0	1e-08	8	1000	140	16500	2350	4750	8.51138e-06	2.51189e-11	998.826	139.836	41.3423	5.88814	11.9016	-0.00738547	0.0204285	0.00180403	0.00124	-0.0102608	-7.22961e-06	0.0362657	0.000373808	-0.0061534	9.10953e-05	0.0172338	194.031	398.981	-371112	-1459.03	17.03	382018	0.998826	0.00250559	6.37163e+11	4.81031e+09	-5.49264e+06	-40905.7	-1707.68	4.57904e+28	-1.15472e+28	-4.33909e+25	-4.05803e+22	-0.022145
	0.3	#NUM!	0.0062	0.01705	0.03038	0	1e-08	8	1000	140	16500	2350	4750	8.51138e-06	2.51189e-11	998.826	139.836	41.3423	5.88814	11.9016	#NUM!	#NUM!	#NUM!	0.00186	#NUM!	#NUM!	#NUM!	#NUM!	#NUM!	#NUM!	#NUM!	129.354	265.988	-247408	-1291.99	17.03	254679	0.998826	0.00250559	2.83184e+11	2.82343e+09	-1.97323e+06	-74405	-1707.68	-1.89156e+28	-2.33023e+27	-1.16825e+25	-1.5181e+22	-0.00444104
	0.4	#NUM!	0.0062	0.01705	0.03038	0	1e-08	8	1000	140	16500	2350	4750	8.51138e-06	2.51189e-11	998.826	139.836	41.3423	5.88814	11.9016	#NUM!	#NUM!	#NUM!	0.00248	#NUM!	#NUM!	#NUM!	#NUM!	#NUM!	#NUM!	#NUM!	97.0155	199.491	-185556	-1208.48	17.03	191009	0.998826	0.00250559	1.59291e+11	1.97378e+09	-336743	-91154.7	-1707.68	-1.03904e+28	-7.51983e+26	-4.66992e+24	-7.97639e+21	-0.00129651
	0.5	#NUM!	0.0062	0.01705	0.03038	0	1e-08	8	1000	140	16500	2350	4750	8.51138e-06	2.51189e-11	998.826	139.836	41.3423	5.88814	11.9016	#NUM!	#NUM!	#NUM!	0.0031	#NUM!	#NUM!	#NUM!	#NUM!	#NUM!	#NUM!	#NUM!	77.6124	159.593	-148445	-1158.36	17.03	152807	0.998826	0.00250559	1.01946e+11	1.51001e+09	605721	-101205	-1707.68	-5.34454e+27	-3.13895e+26	-2.3088e+24	-4.93789e+21	-0.000717818
	0.6	#NUM!	0.0062	0.01705	0.03038	0	1e-08	8	1000	140	16500	2350	4750	8.51138e-06	2.51189e-11	998.826	139.836	41.3423	5.88814	11.9016	#NUM!	#NUM!	#NUM!	0.00372	#NUM!	#NUM!	#NUM!	#NUM!	#NUM!	#NUM!	#NUM!	64.677	132.994	-123704	-1124.96	17.03	127339	0.998826	0.00250559	7.07959e+10	1.21999e+09	1.2176e+06	-107904	-1707.68	-2.93142e+27	-1.54191e+26	-1.30335e+24	-3.36599e+21	-0.000477622
	0.7	#NUM!	0.0062	0.01705	0.03038	0	1e-08	8	1000	140	16500	2350	4750	8.51138e-06	2.51189e-11	998.826	139.836	41.3423	5.88814	11.9016	#NUM!	#NUM!	#NUM!	0.00434	#NUM!	#NUM!	#NUM!	#NUM!	#NUM!	#NUM!	#NUM!	55.4374	113.995	-106032	-1101.09	17.03	109148	0.998826	0.00250559	5.20133e+10	1.02223e+09	1.64661e+06	-112690	-1707.68	-1.72097e+27	-8.47459e+25	-8.05528e+23	-2.44498e+21	-0.000340232
	0.8	#NUM!	0.0062	0.01705	0.03038	0	1e-08	8	1000	140	16500	2350	4750	8.51138e-06	2.51189e-11	998.826	139.836	41.3423	5.88814	11.9016	#NUM!	#NUM!	#NUM!	0.00496	#NUM!	#NUM!	#NUM!	#NUM!	#NUM!	#NUM!	#NUM!	48.5077	99.7453	-92777.9	-1083.2	17.03	95504.6	0.998826	0.00250559	3.98227e+10	8.79048e+08	1.96397e+06	-116279	-1707.68	-1.07095e+27	-5.05677e+25	-5.31709e+23	-1.85801e+21	-0.000246686
	0.9	#NUM!	0.0062	0.01705	0.03038	0	1e-08	8	1000	140	16500	2350	4750	8.51138e-06	2.51189e-11	998.826	139.836	41.3423	5.88814	11.9016	#NUM!	#NUM!	#NUM!	0.00558	#NUM!	#NUM!	#NUM!	#NUM!	#NUM!	#NUM!	#NUM!	43.118	88.6625	-82469.3	-1069.28	17.03	84893	0.998826	0.00250559	3.14648e+10	7.70725e+08	2.2082e+06	-119071	-1707.68	-6.99454e+26	-3.21278e+25	-3.68938e+23	-1.4605e+21	-0.000175805
	0.99	#NUM!	0.0062	0.01705	0.03038	0	1e-08	8	1000	140	16500	2350	4750	8.51138e-06	2.51189e-11	998.826	139.836	41.3423	5.88814	11.9016	#NUM!	#NUM!	#NUM!	0.006138	#NUM!	#NUM!	#NUM!	#NUM!	#NUM!	#NUM!	#NUM!	39.1982	80.6023	-74972	-1059.15	17.03	77175.4	0.998826	0.00250559	2.6004e+10	6.93617e+08	2.38438e+06	-121101	-1707.68	-4.93441e+26	-2.22888e+25	-2.74637e+23	-1.20293e+21	-0.000123537
	r	eq K1	a	b	c	w	h		K1	K2	K3	K4	K5	K6	K7	K1h	K2h	K3h	K4h	K5h	x	y	z	t	u2	v	s	a-(x+y+z+t+u)	b-(x+2y+u+v)	c-(z+2t+u+s)	w+(x+2y+z+2t+2u)	F	G	H	I	J	K	L	M	a	b	g	d	e	t3	t2	t1	t0	m
	1e-09	6.40555e+12	0.0062	0.01705	0.03038	0	1e-08	8	1000	140	16500	2350	4750	8.51138e-06	2.51189e-11	998.826	139.836	41.3423	5.88814	11.9016	-107884	18161	-0.00197632	6.2e-12	0.000684099	83.9797	0.0315929	89723.2	71478.3	7.93577e-05	-71562.3	3.88062e+10	7.97963e+10	-7.42223e+13	-1.00222e+11	17.03	7.64037e+13	0.998826	0.00250559	2.54865e+28	6.90194e+25	-5.91436e+22	2.00996e+13	-1707.68	7.44936e+77	-6.38345e+74	2.16938e+65	-1.84313e+55	-2.44766e-07
	1e-07	#NUM!	0.0062	0.01705	0.03038	0	1e-08	8	1000	140	16500	2350	4750	8.51138e-06	2.51189e-11	998.826	139.836	41.3423	5.88814	11.9016	#NUM!	#NUM!	#NUM!	6.2e-10	#NUM!	#NUM!	#NUM!	#NUM!	#NUM!	#NUM!	#NUM!	3.88062e+08	7.97963e+08	-7.42223e+11	-1.00222e+09	17.03	7.64037e+11	0.998826	0.00250559	2.54865e+24	6.90195e+21	-5.91438e+18	2.00996e+11	-1707.68	7.44949e+65	-6.38341e+62	2.16936e+55	-1.84313e+47	-2.44726e-07
	1e-06	#NUM!	0.0062	0.01705	0.03038	0	1e-08	8	1000	140	16500	2350	4750	8.51138e-06	2.51189e-11	998.826	139.836	41.3423	5.88814	11.9016	#NUM!	#NUM!	#NUM!	6.2e-09	#NUM!	#NUM!	#NUM!	#NUM!	#NUM!	#NUM!	#NUM!	3.88062e+07	7.97963e+07	-7.42223e+10	-1.00223e+08	17.03	7.64037e+10	0.998826	0.00250559	2.54865e+22	6.902e+19	-5.91452e+16	2.00995e+10	-1707.68	7.45065e+59	-6.38307e+56	2.16917e+50	-1.84313e+43	-2.44361e-07
	1e-05	#NUM!	0.0062	0.01705	0.03038	0	1e-08	8	1000	140	16500	2350	4750	8.51138e-06	2.51189e-11	998.826	139.836	41.3423	5.88814	11.9016	#NUM!	#NUM!	#NUM!	6.2e-08	#NUM!	#NUM!	#NUM!	#NUM!	#NUM!	#NUM!	#NUM!	3.88062e+06	7.97963e+06	-7.42223e+09	-1.00232e+07	17.03	7.64037e+09	0.998826	0.00250559	2.54865e+20	6.90256e+17	-5.91598e+14	2.00982e+09	-1707.68	7.4622e+53	-6.37963e+50	2.16733e+45	-1.84313e+39	-2.40728e-07
	0.0001	#NUM!	0.0062	0.01705	0.03038	0	1e-08	8	1000	140	16500	2350	4750	8.51138e-06	2.51189e-11	998.826	139.836	41.3423	5.88814	11.9016	#NUM!	#NUM!	#NUM!	6.2e-07	#NUM!	#NUM!	#NUM!	#NUM!	#NUM!	#NUM!	#NUM!	388062	797963	-7.42223e+08	-1.00318e+06	17.03	7.64037e+08	0.998826	0.00250559	2.54865e+18	6908111701107582	-5.93054e+12	2.00855e+08	-1707.68	7.57768e+47	-6.34681e+44	2.14882e+40	-1.84313e+35	-2.05482e-07
	0.0005	#NUM!	0.0062	0.01705	0.03038	0	1e-08	8	1000	140	16500	2350	4750	8.51138e-06	2.51189e-11	998.826	139.836	41.3423	5.88814	11.9016	#NUM!	#NUM!	#NUM!	3.1e-06	#NUM!	#NUM!	#NUM!	#NUM!	#NUM!	#NUM!	#NUM!	77612.4	159593	-1.48445e+08	-201403	17.03	1.52807e+08	0.998826	0.00250559	1.01946e+17	2.77312e+14	-2.39808e+11	4.00578e+07	-1707.68	5.17746e+43	-3.99115e+40	6.61154e+36	-2.94909e+32	-7.03815e-08
	0.0007	0.0322299	0.0062	0.01705	0.03038	0	1e-08	8	1000	140	16500	2350	4750	8.51138e-06	2.51189e-11	998.826	139.836	41.3423	5.88814	11.9016	0.00289197	0.000475681	0.000273875	4.34e-06	9.2631e-05	1.53896e-05	0.0299296	0.0024615	0.0130986	7.51798e-05	0.00431115	55437.4	113995	-1.06032e+08	-144133	17.03	1.09148e+08	0.998826	0.00250559	5.20133e+16	1.41737e+14	-1.2301e+11	2.85723e+07	-1707.68	7.09324e+42	-5.27197e+39	1.20453e+36	-7.67689e+31	-1.43212e-08
	0.0008	0.0299142	0.0062	0.01705	0.03038	0	1e-08	8	1000	140	16500	2350	4750	8.51138e-06	2.51189e-11	998.826	139.836	41.3423	5.88814	11.9016	0.00295966	0.000529115	0.000284105	4.96e-06	0.000104441	1.51709e-05	0.0299064	0.00231772	0.0129125	7.51215e-05	0.00452079	48507.7	99745.3	-9.27779e+07	-126236	17.03	9.55046e+07	0.998826	0.00250559	3.98227e+16	108614049922349	-9.44313e+10	2.49831e+07	-1707.68	3.23205e+42	-2.36166e+39	6.11433e+35	-4.50011e+31	1.12043e-08
	0.0009	0.0279023	0.0062	0.01705	0.03038	0	1e-08	8	1000	140	16500	2350	4750	8.51138e-06	2.51189e-11	998.826	139.836	41.3423	5.88814	11.9016	0.00301417	0.000580622	0.000292961	5.58e-06	0.000116043	1.49724e-05	0.0298848	0.00219063	0.0127436	7.50671e-05	0.00471161	43118	88662.5	-8.24693e+07	-112316	17.03	8.4893e+07	0.998826	0.00250559	3.14648e+16	8.58947e+13	-7.48114e+10	2.21915e+07	-1707.68	1.61824e+42	-1.16345e+39	3.35753e+35	-2.80944e+31	3.51791e-08
	0.001	0.0261321	0.0062	0.01705	0.03038	0	1e-08	8	1000	140	16500	2350	4750	8.51138e-06	2.51189e-11	998.826	139.836	41.3423	5.88814	11.9016	0.00305822	0.000630409	0.000300694	6.2e-06	0.000127456	1.47905e-05	0.0298644	0.00207703	0.0125887	7.50161e-05	0.00488704	38806.2	79796.3	-7.42223e+07	-101180	17.03	7.64037e+07	0.998826	0.00250559	2.54865e+16	6.96364e+13	-6.07583e+10	1.99582e+07	-1707.68	8.72728e+41	-6.17877e+38	1.96158e+35	-1.8433e+31	5.76842e-08
	0.002	0.0154965	0.0062	0.01705	0.03038	0	1e-08	8	1000	140	16500	2350	4750	8.51138e-06	2.51189e-11	998.826	139.836	41.3423	5.88814	11.9016	0.00319918	0.00106039	0.000342995	1.24e-05	0.000233775	1.34911e-05	0.0297038	0.00135126	0.0114828	7.46126e-05	0.00615531	19403.1	39898.1	-3.71112e+07	-51069.1	17.03	3.82018e+07	0.998826	0.00250559	6371631841872054	1.75633e+13	-1.55912e+10	9.9084e+06	-1707.68	1.56149e+40	-9.89646e+36	5.4649e+33	-1.15231e+30	2.16086e-07
	0.003	0.0103828	0.0062	0.01705	0.03038	0	1e-08	8	1000	140	16500	2350	4750	8.51138e-06	2.51189e-11	998.826	139.836	41.3423	5.88814	11.9016	0.00311966	0.00141003	0.00035524	1.86e-05	0.00033016	1.26507e-05	0.0295831	0.000966306	0.0107675	7.43094e-05	0.00699249	12935.4	26598.8	-2.47408e+07	-34365.4	17.03	2.54679e+07	0.998826	0.00250559	2831836374165358	7.87448e+12	-7.10703e+09	6.55846e+06	-1707.68	1.54296e+39	-9.39444e+35	6.30014e+32	-2.27696e+29	2.84746e-07
	0.004	0.00736772	0.0062	0.01705	0.03038	0	1e-08	8	1000	140	16500	2350	4750	8.51138e-06	2.51189e-11	998.826	139.836	41.3423	5.88814	11.9016	0.00296949	0.00170898	0.00035466	2.48e-05	0.000419708	1.20202e-05	0.029482	0.000722364	0.0102308	7.40554e-05	0.00763112	9701.55	19949.1	-1.85556e+07	-26013.5	17.03	1.91009e+07	0.998826	0.00250559	1.59291e+15	4.46795e+12	-4.09709e+09	4.8835e+06	-1707.68	3.04958e+38	-1.8856e+35	1.27743e+32	-7.20784e+28	2.91449e-07
	0.006	0.00404467	0.0062	0.01705	0.03038	0	1e-08	8	1000	140	16500	2350	4750	8.51138e-06	2.51189e-11	998.826	139.836	41.3423	5.88814	11.9016	0.00260609	0.00220615	0.000335518	3.72e-05	0.00058404	1.10869e-05	0.0293124	0.000430995	0.00943647	7.36295e-05	0.0085964	6467.7	13299.4	-1.23704e+07	-17661.7	17.03	1.27339e+07	0.998826	0.00250559	7.07959e+14	2.02003e+12	-1.9086e+09	3.20853e+06	-1707.68	3.20258e+37	-2.26211e+34	1.08968e+31	-1.42565e+28	1.73946e-07
	0.01	0.00137605	0.0062	0.01705	0.03038	0	1e-08	8	1000	140	16500	2350	4750	8.51138e-06	2.51189e-11	998.826	139.836	41.3423	5.88814	11.9016	0.00187419	0.00295558	0.000269129	6.2e-05	0.000872712	9.84809e-06	0.0290412	0.000166385	0.00838209	7.29482e-05	0.00992391	3880.62	7979.63	-7.42223e+06	-10980.2	17.03	7.64037e+06	0.998826	0.00250559	2.54865e+14	7.51891e+11	-7.49234e+08	1.86856e+06	-1707.68	1.97038e+36	-2.0545e+33	-1.34356e+29	-1.85528e+27	-4.30592e-07
	0.02	3.19618e-05	0.0062	0.01705	0.03038	0	1e-08	8	1000	140	16500	2350	4750	8.51138e-06	2.51189e-11	998.826	139.836	41.3423	5.88814	11.9016	0.000396909	0.00414424	6.80694e-05	0.000124	0.00146146	8.10098e-06	0.0285308	5.32189e-06	0.00689505	7.16661e-05	0.0119244	1940.31	3989.81	-3.71112e+06	-5969.04	17.03	3.82018e+06	0.998826	0.00250559	6.37163e+13	2.03397e+11	-2.24718e+08	863576	-1707.68	4.81111e+34	-1.10708e+32	-9.18625e+28	-1.18165e+26	-3.6744e-06
	0.022	3.27428e-06	0.0062	0.01705	0.03038	0	1e-08	8	1000	140	16500	2350	4750	8.51138e-06	2.51189e-11	998.826	139.836	41.3423	5.88814	11.9016	0.000154198	0.00431703	2.71748e-05	0.0001364	0.00156442	7.85942e-06	0.0284442	7.71084e-07	0.00668945	7.14485e-05	0.0122171	1763.92	3627.1	-3.37374e+06	-5513.48	17.03	3.47289e+06	0.998826	0.00250559	5.26581e+13	1.70646e+11	-1.91699e+08	772215	-1707.68	2.89896e+34	-7.52077e+31	-6.90931e+28	-8.11286e+25	-4.62684e-06
u2	0.0228227	5.97049e-15	0.0062	0.01705	0.03038	0	1e-08	8	1000	140	16500	2350	4750	8.51138e-06	2.51189e-11	998.826	139.836	41.3423	5.88814	11.9016	5.8412e-05	0.00438388	1.04046e-05	0.000141501	0.00160569	7.76651e-06	0.0284095	1.08962e-07	0.00661037	7.13615e-05	0.012331	1700.33	3496.35	-3.25212e+06	-5349.26	17.03	3.3477e+06	0.998826	0.00250559	4.893e+13	1.59539e+11	-1.80395e+08	739280	-1707.68	2.3853e+34	-6.48337e+31	-6.17264e+28	-7.0207e+25	-5.05037e-06
	0.023	-1.66155e-07	0.0062	0.01705	0.03038	0	1e-08	8	1000	140	16500	2350	4750	8.51138e-06	2.51189e-11	998.826	139.836	41.3423	5.88814	11.9016	3.80682e-05	0.00439798	6.79622e-06	0.0001426	0.00161451	7.74694e-06	0.0284022	4.61316e-08	0.00659371	7.1343e-05	0.012355	1687.23	3469.4	-3.22706e+06	-5315.41	17.03	3.3219e+06	0.998826	0.00250559	4.81787e+13	1.57296e+11	-1.78105e+08	732492	-1707.68	2.28928e+34	-6.28393e+31	-6.02659e+28	-6.81016e+25	-5.1441e-06
	0.0233341	3.99568e-15	0.0062	0.01705	0.03038	0	1e-08	8	1000	140	16500	2350	4750	8.51138e-06	2.51189e-11	998.826	139.836	41.3423	5.88814	11.9016	-3.20855e-13	0.00442428	-5.75243e-14	0.000144671	0.00163105	7.71048e-06	0.0283883	0	0.00656268	7.13082e-05	0.0124	1663.07	3419.73	-3.18085e+06	-5253.02	17.03	3.27433e+06	0.998826	0.00250559	4.68089e+13	1.53202e+11	-1.73918e+08	719979	-1707.68	2.12048e+34	-5.92856e+31	-5.76257e+28	-6.43453e+25	-5.32317e-06
	0.024	2.07271e-06	0.0062	0.01705	0.03038	0	1e-08	8	1000	140	16500	2350	4750	8.51138e-06	2.51189e-11	998.826	139.836	41.3423	5.88814	11.9016	-7.48147e-05	0.00447564	-1.35249e-05	0.0001488	0.00166373	7.63939e-06	0.028361	1.75084e-07	0.00650218	7.12395e-05	0.012488	1616.92	3324.84	-3.0926e+06	-5133.85	17.03	3.18349e+06	0.998826	0.00250559	4.42474e+13	1.45532e+11	-1.66049e+08	696080	-1707.68	1.82618e+34	-5.2926e+31	-5.27722e+28	-5.76072e+25	-5.68955e-06
	0.03	9.19374e-05	0.0062	0.01705	0.03038	0	1e-08	8	1000	140	16500	2350	4750	8.51138e-06	2.51189e-11	998.826	139.836	41.3423	5.88814	11.9016	-0.000692362	0.00488356	-0.000133966	0.000186	0.00194303	7.07892e-06	0.0281283	1.37423e-05	0.00602514	7.06551e-05	0.0131988	1293.54	2659.88	-2.47408e+06	-4298.67	17.03	2.54679e+06	0.998826	0.00250559	2.83184e+13	9.72537e+10	-1.15595e+08	528583	-1707.68	5.58437e+33	-2.16065e+31	-2.57039e+28	-2.40639e+25	-9.59281e-06
	0.04	0.000357396	0.0062	0.01705	0.03038	0	1e-08	8	1000	140	16500	2350	4750	8.51138e-06	2.51189e-11	998.826	139.836	41.3423	5.88814	11.9016	-0.0015456	0.00540388	-0.000328279	0.000248	0.00236011	6.36954e-06	0.0277824	6.18896e-05	0.00542136	6.97862e-05	0.0141501	970.155	1994.91	-1.85556e+06	-3463.48	17.03	1.91009e+06	0.998826	0.00250559	1.59291e+13	5.85612e+10	-7.33544e+07	361086	-1707.68	1.2075e+33	-6.85355e+30	-9.81779e+27	-7.93325e+24	-1.88689e-05
	0.1	0.00163426	0.0062	0.01705	0.03038	0	1e-08	8	1000	140	16500	2350	4750	8.51138e-06	2.51189e-11	998.826	139.836	41.3423	5.88814	11.9016	-0.00457311	0.00687853	-0.00136123	0.00062	0.00421015	4.29025e-06	0.0262252	0.000425652	0.0036516	6.58747e-05	0.017483	388.062	797.963	-742223	-1960.14	17.03	764037	0.998826	0.00250559	2.54865e+12	1.30716e+10	-1.80223e+07	59592.3	-1707.68	7.73186e+30	-1.799e+29	-4.33999e+26	-3.00836e+23	-0.000236587
	0.2	0.00245492	0.0062	0.01705	0.03038	0	1e-08	8	1000	140	16500	2350	4750	8.51138e-06	2.51189e-11	998.826	139.836	41.3423	5.88814	11.9016	-0.00706213	0.00764952	-0.00281904	0.00124	0.00627887	2.97395e-06	0.0243789	0.000912779	0.00253124	6.12371e-05	0.0204556	194.031	398.981	-371112	-1459.03	17.03	382018	0.998826	0.00250559	6.37163e+11	4.81031e+09	-5.49264e+06	-40905.7	-1707.68	4.57904e+28	-1.15472e+28	-4.33909e+25	-4.05803e+22	-0.022145
	0.3	#NUM!	0.0062	0.01705	0.03038	0	1e-08	8	1000	140	16500	2350	4750	8.51138e-06	2.51189e-11	998.826	139.836	41.3423	5.88814	11.9016	#NUM!	#NUM!	#NUM!	0.00186	#NUM!	#NUM!	#NUM!	#NUM!	#NUM!	#NUM!	#NUM!	129.354	265.988	-247408	-1291.99	17.03	254679	0.998826	0.00250559	2.83184e+11	2.82343e+09	-1.97323e+06	-74405	-1707.68	-1.89156e+28	-2.33023e+27	-1.16825e+25	-1.5181e+22	-0.00444104
	0.4	#NUM!	0.0062	0.01705	0.03038	0	1e-08	8	1000	140	16500	2350	4750	8.51138e-06	2.51189e-11	998.826	139.836	41.3423	5.88814	11.9016	#NUM!	#NUM!	#NUM!	0.00248	#NUM!	#NUM!	#NUM!	#NUM!	#NUM!	#NUM!	#NUM!	97.0155	199.491	-185556	-1208.48	17.03	191009	0.998826	0.00250559	1.59291e+11	1.97378e+09	-336743	-91154.7	-1707.68	-1.03904e+28	-7.51983e+26	-4.66992e+24	-7.97639e+21	-0.00129651
	0.5	#NUM!	0.0062	0.01705	0.03038	0	1e-08	8	1000	140	16500	2350	4750	8.51138e-06	2.51189e-11	998.826	139.836	41.3423	5.88814	11.9016	#NUM!	#NUM!	#NUM!	0.0031	#NUM!	#NUM!	#NUM!	#NUM!	#NUM!	#NUM!	#NUM!	77.6124	159.593	-148445	-1158.36	17.03	152807	0.998826	0.00250559	1.01946e+11	1.51001e+09	605721	-101205	-1707.68	-5.34454e+27	-3.13895e+26	-2.3088e+24	-4.93789e+21	-0.000717818
	0.6	#NUM!	0.0062	0.01705	0.03038	0	1e-08	8	1000	140	16500	2350	4750	8.51138e-06	2.51189e-11	998.826	139.836	41.3423	5.88814	11.9016	#NUM!	#NUM!	#NUM!	0.00372	#NUM!	#NUM!	#NUM!	#NUM!	#NUM!	#NUM!	#NUM!	64.677	132.994	-123704	-1124.96	17.03	127339	0.998826	0.00250559	7.07959e+10	1.21999e+09	1.2176e+06	-107904	-1707.68	-2.93142e+27	-1.54191e+26	-1.30335e+24	-3.36599e+21	-0.000477622
	0.7	#NUM!	0.0062	0.01705	0.03038	0	1e-08	8	1000	140	16500	2350	4750	8.51138e-06	2.51189e-11	998.826	139.836	41.3423	5.88814	11.9016	#NUM!	#NUM!	#NUM!	0.00434	#NUM!	#NUM!	#NUM!	#NUM!	#NUM!	#NUM!	#NUM!	55.4374	113.995	-106032	-1101.09	17.03	109148	0.998826	0.00250559	5.20133e+10	1.02223e+09	1.64661e+06	-112690	-1707.68	-1.72097e+27	-8.47459e+25	-8.05528e+23	-2.44498e+21	-0.000340232
	0.8	#NUM!	0.0062	0.01705	0.03038	0	1e-08	8	1000	140	16500	2350	4750	8.51138e-06	2.51189e-11	998.826	139.836	41.3423	5.88814	11.9016	#NUM!	#NUM!	#NUM!	0.00496	#NUM!	#NUM!	#NUM!	#NUM!	#NUM!	#NUM!	#NUM!	48.5077	99.7453	-92777.9	-1083.2	17.03	95504.6	0.998826	0.00250559	3.98227e+10	8.79048e+08	1.96397e+06	-116279	-1707.68	-1.07095e+27	-5.05677e+25	-5.31709e+23	-1.85801e+21	-0.000246686
	0.9	#NUM!	0.0062	0.01705	0.03038	0	1e-08	8	1000	140	16500	2350	4750	8.51138e-06	2.51189e-11	998.826	139.836	41.3423	5.88814	11.9016	#NUM!	#NUM!	#NUM!	0.00558	#NUM!	#NUM!	#NUM!	#NUM!	#NUM!	#NUM!	#NUM!	43.118	88.6625	-82469.3	-1069.28	17.03	84893	0.998826	0.00250559	3.14648e+10	7.70725e+08	2.2082e+06	-119071	-1707.68	-6.99454e+26	-3.21278e+25	-3.68938e+23	-1.4605e+21	-0.000175805
	0.99	#NUM!	0.0062	0.01705	0.03038	0	1e-08	8	1000	140	16500	2350	4750	8.51138e-06	2.51189e-11	998.826	139.836	41.3423	5.88814	11.9016	#NUM!	#NUM!	#NUM!	0.006138	#NUM!	#NUM!	#NUM!	#NUM!	#NUM!	#NUM!	#NUM!	39.1982	80.6023	-74972	-1059.15	17.03	77175.4	0.998826	0.00250559	2.6004e+10	6.93617e+08	2.38438e+06	-121101	-1707.68	-4.93441e+26	-2.22888e+25	-2.74637e+23	-1.20293e+21	-0.000123537
	r	eq K1	a	b	c	w	h		K1	K2	K3	K4	K5	K6	K7	K1h	K2h	K3h	K4h	K5h	x	y	z	t	u3	v	s	a-(x+y+z+t+u)	b-(x+2y+u+v)	c-(z+2t+u+s)	w+(x+2y+z+2t+2u)	F	G	H	I	J	K	L	M	a	b	g	d	e	t3	t2	t1	t0	m
	0.001	#NUM!	0.0062	0.01705	0.03038	0	1e-08	8	1000	140	16500	2350	4750	8.51138e-06	2.51189e-11	998.826	139.836	41.3423	5.88814	11.9016	#NUM!	#NUM!	#NUM!	6.2e-06	#NUM!	#NUM!	#NUM!	#NUM!	#NUM!	#NUM!	#NUM!	38806.2	79796.3	-7.42223e+07	-101180	17.03	7.64037e+07	0.998826	0.00250559	2.54865e+16	6.96364e+13	-6.07583e+10	1.99582e+07	-1707.68	8.72728e+41	-6.17877e+38	1.96158e+35	-1.8433e+31	5.76842e-08
	0.1	#NUM!	0.0062	0.01705	0.03038	0	1e-08	8	1000	140	16500	2350	4750	8.51138e-06	2.51189e-11	998.826	139.836	41.3423	5.88814	11.9016	#NUM!	#NUM!	#NUM!	0.00062	#NUM!	#NUM!	#NUM!	#NUM!	#NUM!	#NUM!	#NUM!	388.062	797.963	-742223	-1960.14	17.03	764037	0.998826	0.00250559	2.54865e+12	1.30716e+10	-1.80223e+07	59592.3	-1707.68	7.73186e+30	-1.799e+29	-4.33999e+26	-3.00836e+23	-0.000236587
	0.11	#NUM!	0.0062	0.01705	0.03038	0	1e-08	8	1000	140	16500	2350	4750	8.51138e-06	2.51189e-11	998.826	139.836	41.3423	5.88814	11.9016	#NUM!	#NUM!	#NUM!	0.000682	#NUM!	#NUM!	#NUM!	#NUM!	#NUM!	#NUM!	#NUM!	352.783	725.421	-674748	-1869.03	17.03	694579	0.998826	0.00250559	2.10632e+12	1.13128e+10	-1.55242e+07	41320	-1707.68	4.39407e+30	-1.23269e+29	-3.1484e+26	-2.22146e+23	-0.000333985
	0.12	#NUM!	0.0062	0.01705	0.03038	0	1e-08	8	1000	140	16500	2350	4750	8.51138e-06	2.51189e-11	998.826	139.836	41.3423	5.88814	11.9016	#NUM!	#NUM!	#NUM!	0.000744	#NUM!	#NUM!	#NUM!	#NUM!	#NUM!	#NUM!	#NUM!	323.385	664.969	-618519	-1793.11	17.03	636697	0.998826	0.00250559	1.7699e+12	9.93438e+09	-1.35172e+07	26093	-1707.68	2.58502e+30	-8.73001e+28	-2.35135e+26	-1.6974e+23	-0.000471132
	0.13	#NUM!	0.0062	0.01705	0.03038	0	1e-08	8	1000	140	16500	2350	4750	8.51138e-06	2.51189e-11	998.826	139.836	41.3423	5.88814	11.9016	#NUM!	#NUM!	#NUM!	0.000806	#NUM!	#NUM!	#NUM!	#NUM!	#NUM!	#NUM!	#NUM!	298.509	613.817	-570941	-1728.86	17.03	587720	0.998826	0.00250559	1.50808e+12	8.82987e+09	-1.18719e+07	13208.6	-1707.68	1.56111e+30	-6.35646e+28	-1.79942e+26	-1.33405e+23	-0.000667905
	0.14	#NUM!	0.0062	0.01705	0.03038	0	1e-08	8	1000	140	16500	2350	4750	8.51138e-06	2.51189e-11	998.826	139.836	41.3423	5.88814	11.9016	#NUM!	#NUM!	#NUM!	0.000868	#NUM!	#NUM!	#NUM!	#NUM!	#NUM!	#NUM!	#NUM!	277.187	569.973	-530159	-1673.79	17.03	545740	0.998826	0.00250559	1.30033e+12	7.92829e+09	-1.05004e+07	2164.88	-1707.68	9.6065e+29	-4.73883e+28	-1.40587e+26	-1.07347e+23	-0.000957476
	0.2	#NUM!	0.0062	0.01705	0.03038	0	1e-08	8	1000	140	16500	2350	4750	8.51138e-06	2.51189e-11	998.826	139.836	41.3423	5.88814	11.9016	#NUM!	#NUM!	#NUM!	0.00124	#NUM!	#NUM!	#NUM!	#NUM!	#NUM!	#NUM!	#NUM!	194.031	398.981	-371112	-1459.03	17.03	382018	0.998826	0.00250559	6.37163e+11	4.81031e+09	-5.49264e+06	-40905.7	-1707.68	4.57904e+28	-1.15472e+28	-4.33909e+25	-4.05803e+22	-0.022145
	0.3	-0.000499907	0.0062	0.01705	0.03038	0	1e-08	8	1000	140	16500	2350	4750	8.51138e-06	2.51189e-11	998.826	139.836	41.3423	5.88814	11.9016	-0.00388943	0.0190481	0.001205	0.00186	-0.0121349	-5.89337e-06	0.0374957	0.000111185	-0.00501607	9.4185e-05	0.0148621	129.354	265.988	-247408	-1291.99	17.03	254679	0.998826	0.00250559	2.83184e+11	2.82343e+09	-1.97323e+06	-74405	-1707.68	-1.89156e+28	-2.33023e+27	-1.16825e+25	-1.5181e+22	-0.00444104
	0.4	-3.28226e-05	0.0062	0.01705	0.03038	0	1e-08	8	1000	140	16500	2350	4750	8.51138e-06	2.51189e-11	998.826	139.836	41.3423	5.88814	11.9016	-0.00120222	0.0181473	0.000440632	0.00248	-0.0136768	-5.12296e-06	0.0385593	1.11502e-05	-0.00436035	9.68566e-05	0.0131393	97.0155	199.491	-185556	-1208.48	17.03	191009	0.998826	0.00250559	1.59291e+11	1.97378e+09	-336743	-91154.7	-1707.68	-1.03904e+28	-7.51983e+26	-4.66992e+24	-7.97639e+21	-0.00129651
	0.5	-5.36894e-05	0.0062	0.01705	0.03038	0	1e-08	8	1000	140	16500	2350	4750	8.51138e-06	2.51189e-11	998.826	139.836	41.3423	5.88814	11.9016	0.00113277	0.0174068	-0.000473954	0.0031	-0.0149759	-4.6007e-06	0.0395306	1.03204e-05	-0.00391583	9.92964e-05	0.0117205	77.6124	159.593	-148445	-1158.36	17.03	152807	0.998826	0.00250559	1.01946e+11	1.51001e+09	605721	-101205	-1707.68	-5.34454e+27	-3.13895e+26	-2.3088e+24	-4.93789e+21	-0.000717818
	0.6	-0.000360815	0.0062	0.01705	0.03038	0	1e-08	8	1000	140	16500	2350	4750	8.51138e-06	2.51189e-11	998.826	139.836	41.3423	5.88814	11.9016	0.00329639	0.0167068	-0.00154218	0.00372	-0.0160721	-4.2105e-06	0.0404526	9.10569e-05	-0.00358372	0.000101612	0.0104637	64.677	132.994	-123704	-1124.96	17.03	127339	0.998826	0.00250559	7.07959e+10	1.21999e+09	1.2176e+06	-107904	-1707.68	-2.93142e+27	-1.54191e+26	-1.30335e+24	-3.36599e+21	-0.000477622
	0.7	-0.000891986	0.0062	0.01705	0.03038	0	1e-08	8	1000	140	16500	2350	4750	8.51138e-06	2.51189e-11	998.826	139.836	41.3423	5.88814	11.9016	0.00538274	0.0159849	-0.00278077	0.00434	-0.0169806	-3.89831e-06	0.0413575	0.000253761	-0.003318	0.000103885	0.00929051	55.4374	113.995	-106032	-1101.09	17.03	109148	0.998826	0.00250559	5.20133e+10	1.02223e+09	1.64661e+06	-112690	-1707.68	-1.72097e+27	-8.47459e+25	-8.05528e+23	-2.44498e+21	-0.000340232
	0.8	-0.00164301	0.0062	0.01705	0.03038	0	1e-08	8	1000	140	16500	2350	4750	8.51138e-06	2.51189e-11	998.826	139.836	41.3423	5.88814	11.9016	0.00745163	0.0151981	-0.00422056	0.00496	-0.0177006	-3.63453e-06	0.042275	0.000511496	-0.00309349	0.00010619	0.00814594	48.5077	99.7453	-92777.9	-1083.2	17.03	95504.6	0.998826	0.00250559	3.98227e+10	8.79048e+08	1.96397e+06	-116279	-1707.68	-1.07095e+27	-5.05677e+25	-5.31709e+23	-1.85801e+21	-0.000246686
	0.9	-0.00264825	0.0062	0.01705	0.03038	0	1e-08	8	1000	140	16500	2350	4750	8.51138e-06	2.51189e-11	998.826	139.836	41.3423	5.88814	11.9016	0.00954756	0.0143085	-0.00591133	0.00558	-0.0182166	-3.40071e-06	0.0432393	0.000891908	-0.00289448	0.000108612	0.00697995	43.118	88.6625	-82469.3	-1069.28	17.03	84893	0.998826	0.00250559	3.14648e+10	7.70725e+08	2.2082e+06	-119071	-1707.68	-6.99454e+26	-3.21278e+25	-3.68938e+23	-1.4605e+21	-0.000175805
	1	-0.00398266	0.0062	0.01705	0.03038	0	1e-08	8	1000	140	16500	2350	4750	8.51138e-06	2.51189e-11	998.826	139.836	41.3423	5.88814	11.9016	0.0117061	0.0132769	-0.00793106	0.0062	-0.0184968	-3.18372e-06	0.0442966	0.00144496	-0.00270978	0.000111268	0.00573508	38.8062	79.7963	-74222.3	-1058.14	17.03	76403.7	0.998826	0.00250559	2.54865e+10	6.85984e+08	2.40193e+06	-121304	-1707.68	-4.75527e+26	-2.14474e+25	-2.66227e+23	-1.17862e+21	-0.00011822
	r	eq K1	a	b	c	w	h		K1	K2	K3	K4	K5	K6	K7	K1h	K2h	K3h	K4h	K5h	x	y	z	t	u4	v	s	a-(x+y+z+t+u)	b-(x+2y+u+v)	c-(z+2t+u+s)	w+(x+2y+z+2t+2u)	F	G	H	I	J	K	L	M	a	b	g	d	e	t3	t2	t1	t0	m
	0.0005	#NUM!	0.0062	0.01705	0.03038	0	1e-08	8	1000	140	16500	2350	4750	8.51138e-06	2.51189e-11	998.826	139.836	41.3423	5.88814	11.9016	#NUM!	#NUM!	#NUM!	3.1e-06	#NUM!	#NUM!	#NUM!	#NUM!	#NUM!	#NUM!	#NUM!	77612.4	159593	-1.48445e+08	-201403	17.03	1.52807e+08	0.998826	0.00250559	1.01946e+17	2.77312e+14	-2.39808e+11	4.00578e+07	-1707.68	5.17746e+43	-3.99115e+40	6.61154e+36	-2.94909e+32	-7.03815e-08
	0.1	#NUM!	0.0062	0.01705	0.03038	0	1e-08	8	1000	140	16500	2350	4750	8.51138e-06	2.51189e-11	998.826	139.836	41.3423	5.88814	11.9016	#NUM!	#NUM!	#NUM!	0.00062	#NUM!	#NUM!	#NUM!	#NUM!	#NUM!	#NUM!	#NUM!	388.062	797.963	-742223	-1960.14	17.03	764037	0.998826	0.00250559	2.54865e+12	1.30716e+10	-1.80223e+07	59592.3	-1707.68	7.73186e+30	-1.799e+29	-4.33999e+26	-3.00836e+23	-0.000236587
	0.2	#NUM!	0.0062	0.01705	0.03038	0	1e-08	8	1000	140	16500	2350	4750	8.51138e-06	2.51189e-11	998.826	139.836	41.3423	5.88814	11.9016	#NUM!	#NUM!	#NUM!	0.00124	#NUM!	#NUM!	#NUM!	#NUM!	#NUM!	#NUM!	#NUM!	194.031	398.981	-371112	-1459.03	17.03	382018	0.998826	0.00250559	6.37163e+11	4.81031e+09	-5.49264e+06	-40905.7	-1707.68	4.57904e+28	-1.15472e+28	-4.33909e+25	-4.05803e+22	-0.022145
	0.3	0.00276064	0.0062	0.01705	0.03038	0	1e-08	8	1000	140	16500	2350	4750	8.51138e-06	2.51189e-11	998.826	139.836	41.3423	5.88814	11.9016	-0.00857288	0.00791243	-0.00412098	0.00186	0.00782105	2.32002e-06	0.0229024	0.00130039	0.00197466	5.75282e-05	0.0224931	129.354	265.988	-247408	-1291.99	17.03	254679	0.998826	0.00250559	2.83184e+11	2.82343e+09	-1.97323e+06	-74405	-1707.68	-1.89156e+28	-2.33023e+27	-1.16825e+25	-1.5181e+22	-0.00444104
	0.4	0.00288692	0.0062	0.01705	0.03038	0	1e-08	8	1000	140	16500	2350	4750	8.51138e-06	2.51189e-11	998.826	139.836	41.3423	5.88814	11.9016	-0.00966696	0.00800419	-0.00533494	0.00248	0.00908319	1.90743e-06	0.0216174	0.00163452	0.00162349	5.43006e-05	0.0241329	97.0155	199.491	-185556	-1208.48	17.03	191009	0.998826	0.00250559	1.59291e+11	1.97378e+09	-336743	-91154.7	-1707.68	-1.03904e+28	-7.51983e+26	-4.66992e+24	-7.97639e+21	-0.00129651
	0.5	0.00293013	0.0062	0.01705	0.03038	0	1e-08	8	1000	140	16500	2350	4750	8.51138e-06	2.51189e-11	998.826	139.836	41.3423	5.88814	11.9016	-0.0105277	0.00801833	-0.00649002	0.0031	0.0101643	1.61569e-06	0.0204544	0.00193515	0.00137518	5.1379e-05	0.0255475	77.6124	159.593	-148445	-1158.36	17.03	152807	0.998826	0.00250559	1.01946e+11	1.51001e+09	605721	-101205	-1707.68	-5.34454e+27	-3.13895e+26	-2.3088e+24	-4.93789e+21	-0.000717818
	0.6	0.00292832	0.0062	0.01705	0.03038	0	1e-08	8	1000	140	16500	2350	4750	8.51138e-06	2.51189e-11	998.826	139.836	41.3423	5.88814	11.9016	-0.0112385	0.00799189	-0.00760198	0.00372	0.011116	1.39495e-06	0.0193773	0.00221256	0.00118729	4.86735e-05	0.0268154	64.677	132.994	-123704	-1124.96	17.03	127339	0.998826	0.00250559	7.07959e+10	1.21999e+09	1.2176e+06	-107904	-1707.68	-2.93142e+27	-1.54191e+26	-1.30335e+24	-3.36599e+21	-0.000477622
	0.7	0.00289954	0.0062	0.01705	0.03038	0	1e-08	8	1000	140	16500	2350	4750	8.51138e-06	2.51189e-11	998.826	139.836	41.3423	5.88814	11.9016	-0.0118442	0.00794247	-0.00868053	0.00434	0.0119695	1.22021e-06	0.0183649	0.00247279	0.00103856	4.61305e-05	0.0279792	55.4374	113.995	-106032	-1101.09	17.03	109148	0.998826	0.00250559	5.20133e+10	1.02223e+09	1.64661e+06	-112690	-1707.68	-1.72097e+27	-8.47459e+25	-8.05528e+23	-2.44498e+21	-0.000340232
	0.8	0.00285346	0.0062	0.01705	0.03038	0	1e-08	8	1000	140	16500	2350	4750	8.51138e-06	2.51189e-11	998.826	139.836	41.3423	5.88814	11.9016	-0.0123722	0.0078795	-0.00973215	0.00496	0.0127451	1.07734e-06	0.0174033	0.0027197	0.000916964	4.37152e-05	0.0290649	48.5077	99.7453	-92777.9	-1083.2	17.03	95504.6	0.998826	0.00250559	3.98227e+10	8.79048e+08	1.96397e+06	-116279	-1707.68	-1.07095e+27	-5.05677e+25	-5.31709e+23	-1.85801e+21	-0.000246686
	0.9	0.00279572	0.0062	0.01705	0.03038	0	1e-08	8	1000	140	16500	2350	4750	8.51138e-06	2.51189e-11	998.826	139.836	41.3423	5.88814	11.9016	-0.0128399	0.00780839	-0.0107615	0.00558	0.0134571	9.57659e-07	0.016483	0.00295592	0.0008151	4.14033e-05	0.0300896	43.118	88.6625	-82469.3	-1069.28	17.03	84893	0.998826	0.00250559	3.14648e+10	7.70725e+08	2.2082e+06	-119071	-1707.68	-6.99454e+26	-3.21278e+25	-3.68938e+23	-1.4605e+21	-0.000175805
	0.99	0.00273671	0.0062	0.01705	0.03038	0	1e-08	8	1000	140	16500	2350	4750	8.51138e-06	2.51189e-11	998.826	139.836	41.3423	5.88814	11.9016	-0.0132197	0.00774021	-0.0116716	0.006138	0.0140522	8.65034e-07	0.0156841	0.00316097	0.000736263	3.93966e-05	0.0309694	39.1982	80.6023	-74972	-1059.15	17.03	77175.4	0.998826	0.00250559	2.6004e+10	6.93617e+08	2.38438e+06	-121101	-1707.68	-4.93441e+26	-2.22888e+25	-2.74637e+23	-1.20293e+21	-0.000123537
t3 ¹ 0, t2 ¹ 0
discr III > 0
			[A]in	[B]in	[C]in	[H2O]in															[AB]eq	[AB2]eq	[AC]eq	[AC2]eq	[ABC]eq			[A]eq	[B]eq	[C]eq	[H2O]eq
	r	eq K1	a	b	c	w	h		K1	K2	K3	K4	K5	K6	K7	K1h	K2h	K3h	K4h	K5h	x	y	z	t	u1	v	s	a-(x+y+z+t+u)	b-(x+2y+u+v)	c-(z+2t+u+s)	w+(x+2y+z+2t+2u)	F	G	H	I	J	K	L	M	a	b	g	d	e	t3	t2	t1	t0	m
	1e-12	-3.19615e+19	0.0062	0.01705	0.03038	0	1e-08	8	1000	140	16500	2350	4750	8.51138e-06	2.51189e-11	998.826	139.836	41.3423	5.88814	11.9016	-5.36921e+08	4.46537e+08	0.00198358	6.2e-15	-0.00339217	-417952	0.0317089	9.03839e+07	-3.55735e+08	7.96493e-05	3.56153e+08	3.88062e+13	7.97963e+13	-7.42223e+16	-1.00222e+14	17.03	7.64037e+16	0.998826	0.00250559	2.54865e+34	6.90194e+31	-5.91436e+28	2.00996e+16	-1707.68	7.44936e+95	-6.38345e+92	2.16938e+80	-1.84313e+67	-2.44766e-07
	1e-10	-3196146972918614	0.0062	0.01705	0.03038	0	1e-08	8	1000	140	16500	2350	4750	8.51138e-06	2.51189e-11	998.826	139.836	41.3423	5.88814	11.9016	-5.36921e+06	4.46537e+06	0.00198358	6.2e-13	-0.00339217	-4179.52	0.0317089	903839	-3.55735e+06	7.96493e-05	3.56153e+06	3.88062e+11	7.97963e+11	-7.42223e+14	-1.00222e+12	17.03	764036629938244	0.998826	0.00250559	2.54865e+30	6.90194e+27	-5.91436e+24	2.00996e+14	-1707.68	7.44936e+83	-6.38345e+80	2.16938e+70	-1.84313e+59	-2.44766e-07
	1e-09	-3.19615e+13	0.0062	0.01705	0.03038	0	1e-08	8	1000	140	16500	2350	4750	8.51138e-06	2.51189e-11	998.826	139.836	41.3423	5.88814	11.9016	-536921	446537	0.00198358	6.2e-12	-0.00339217	-417.952	0.0317089	90383.9	-355735	7.96493e-05	356153	3.88062e+10	7.97963e+10	-7.42223e+13	-1.00222e+11	17.03	7.64037e+13	0.998826	0.00250559	2.54865e+28	6.90194e+25	-5.91436e+22	2.00996e+13	-1707.68	7.44936e+77	-6.38345e+74	2.16938e+65	-1.84313e+55	-2.44766e-07
	0.1	#NUM!	0.0062	0.01705	0.03038	0	1e-08	8	1000	140	16500	2350	4750	8.51138e-06	2.51189e-11	998.826	139.836	41.3423	5.88814	11.9016	#NUM!	#NUM!	#NUM!	0.00062	#NUM!	#NUM!	#NUM!	#NUM!	#NUM!	#NUM!	#NUM!	388.062	797.963	-742223	-1960.14	17.03	764037	0.998826	0.00250559	2.54865e+12	1.30716e+10	-1.80223e+07	59592.3	-1707.68	7.73186e+30	-1.799e+29	-4.33999e+26	-3.00836e+23	-0.000236587
	0.2	#NUM!	0.0062	0.01705	0.03038	0	1e-08	8	1000	140	16500	2350	4750	8.51138e-06	2.51189e-11	998.826	139.836	41.3423	5.88814	11.9016	#NUM!	#NUM!	#NUM!	0.00124	#NUM!	#NUM!	#NUM!	#NUM!	#NUM!	#NUM!	#NUM!	194.031	398.981	-371112	-1459.03	17.03	382018	0.998826	0.00250559	6.37163e+11	4.81031e+09	-5.49264e+06	-40905.7	-1707.68	4.57904e+28	-1.15472e+28	-4.33909e+25	-4.05803e+22	-0.022145
	0.3	#NUM!	0.0062	0.01705	0.03038	0	1e-08	8	1000	140	16500	2350	4750	8.51138e-06	2.51189e-11	998.826	139.836	41.3423	5.88814	11.9016	#NUM!	#NUM!	#NUM!	0.00186	#NUM!	#NUM!	#NUM!	#NUM!	#NUM!	#NUM!	#NUM!	129.354	265.988	-247408	-1291.99	17.03	254679	0.998826	0.00250559	2.83184e+11	2.82343e+09	-1.97323e+06	-74405	-1707.68	-1.89156e+28	-2.33023e+27	-1.16825e+25	-1.5181e+22	-0.00444104
	0.4	#NUM!	0.0062	0.01705	0.03038	0	1e-08	8	1000	140	16500	2350	4750	8.51138e-06	2.51189e-11	998.826	139.836	41.3423	5.88814	11.9016	#NUM!	#NUM!	#NUM!	0.00248	#NUM!	#NUM!	#NUM!	#NUM!	#NUM!	#NUM!	#NUM!	97.0155	199.491	-185556	-1208.48	17.03	191009	0.998826	0.00250559	1.59291e+11	1.97378e+09	-336743	-91154.7	-1707.68	-1.03904e+28	-7.51983e+26	-4.66992e+24	-7.97639e+21	-0.00129651
	0.5	#NUM!	0.0062	0.01705	0.03038	0	1e-08	8	1000	140	16500	2350	4750	8.51138e-06	2.51189e-11	998.826	139.836	41.3423	5.88814	11.9016	#NUM!	#NUM!	#NUM!	0.0031	#NUM!	#NUM!	#NUM!	#NUM!	#NUM!	#NUM!	#NUM!	77.6124	159.593	-148445	-1158.36	17.03	152807	0.998826	0.00250559	1.01946e+11	1.51001e+09	605721	-101205	-1707.68	-5.34454e+27	-3.13895e+26	-2.3088e+24	-4.93789e+21	-0.000717818
	0.6	#NUM!	0.0062	0.01705	0.03038	0	1e-08	8	1000	140	16500	2350	4750	8.51138e-06	2.51189e-11	998.826	139.836	41.3423	5.88814	11.9016	#NUM!	#NUM!	#NUM!	0.00372	#NUM!	#NUM!	#NUM!	#NUM!	#NUM!	#NUM!	#NUM!	64.677	132.994	-123704	-1124.96	17.03	127339	0.998826	0.00250559	7.07959e+10	1.21999e+09	1.2176e+06	-107904	-1707.68	-2.93142e+27	-1.54191e+26	-1.30335e+24	-3.36599e+21	-0.000477622
	0.7	#NUM!	0.0062	0.01705	0.03038	0	1e-08	8	1000	140	16500	2350	4750	8.51138e-06	2.51189e-11	998.826	139.836	41.3423	5.88814	11.9016	#NUM!	#NUM!	#NUM!	0.00434	#NUM!	#NUM!	#NUM!	#NUM!	#NUM!	#NUM!	#NUM!	55.4374	113.995	-106032	-1101.09	17.03	109148	0.998826	0.00250559	5.20133e+10	1.02223e+09	1.64661e+06	-112690	-1707.68	-1.72097e+27	-8.47459e+25	-8.05528e+23	-2.44498e+21	-0.000340232
	0.8	#NUM!	0.0062	0.01705	0.03038	0	1e-08	8	1000	140	16500	2350	4750	8.51138e-06	2.51189e-11	998.826	139.836	41.3423	5.88814	11.9016	#NUM!	#NUM!	#NUM!	0.00496	#NUM!	#NUM!	#NUM!	#NUM!	#NUM!	#NUM!	#NUM!	48.5077	99.7453	-92777.9	-1083.2	17.03	95504.6	0.998826	0.00250559	3.98227e+10	8.79048e+08	1.96397e+06	-116279	-1707.68	-1.07095e+27	-5.05677e+25	-5.31709e+23	-1.85801e+21	-0.000246686
	0.9	#NUM!	0.0062	0.01705	0.03038	0	1e-08	8	1000	140	16500	2350	4750	8.51138e-06	2.51189e-11	998.826	139.836	41.3423	5.88814	11.9016	#NUM!	#NUM!	#NUM!	0.00558	#NUM!	#NUM!	#NUM!	#NUM!	#NUM!	#NUM!	#NUM!	43.118	88.6625	-82469.3	-1069.28	17.03	84893	0.998826	0.00250559	3.14648e+10	7.70725e+08	2.2082e+06	-119071	-1707.68	-6.99454e+26	-3.21278e+25	-3.68938e+23	-1.4605e+21	-0.000175805
	0.99	#NUM!	0.0062	0.01705	0.03038	0	1e-08	8	1000	140	16500	2350	4750	8.51138e-06	2.51189e-11	998.826	139.836	41.3423	5.88814	11.9016	#NUM!	#NUM!	#NUM!	0.006138	#NUM!	#NUM!	#NUM!	#NUM!	#NUM!	#NUM!	#NUM!	39.1982	80.6023	-74972	-1059.15	17.03	77175.4	0.998826	0.00250559	2.6004e+10	6.93617e+08	2.38438e+06	-121101	-1707.68	-4.93441e+26	-2.22888e+25	-2.74637e+23	-1.20293e+21	-0.000123537
	r	eq K1	a	b	c	w	h		K1	K2	K3	K4	K5	K6	K7	K1h	K2h	K3h	K4h	K5h	x	y	z	t	u2	v	s	a-(x+y+z+t+u)	b-(x+2y+u+v)	c-(z+2t+u+s)	w+(x+2y+z+2t+2u)	F	G	H	I	J	K	L	M	a	b	g	d	e	t3	t2	t1	t0	m
	1e-11	6.40555e+16	0.0062	0.01705	0.03038	0	1e-08	8	1000	140	16500	2350	4750	8.51138e-06	2.51189e-11	998.826	139.836	41.3423	5.88814	11.9016	-1.07884e+07	1.8161e+06	-0.00197632	6.2e-14	0.000684099	8397.97	0.0315929	8.97233e+06	7.14783e+06	7.93577e-05	-7.15623e+06	3.88062e+12	7.97963e+12	-7422232806390233	-1.00222e+13	17.03	7640366299382441	0.998826	0.00250559	2.54865e+32	6.90194e+29	-5.91436e+26	2.00996e+15	-1707.68	7.44936e+89	-6.38345e+86	2.16938e+75	-1.84313e+63	-2.44766e-07
	1e-09	6.40555e+12	0.0062	0.01705	0.03038	0	1e-08	8	1000	140	16500	2350	4750	8.51138e-06	2.51189e-11	998.826	139.836	41.3423	5.88814	11.9016	-107884	18161	-0.00197632	6.2e-12	0.000684099	83.9797	0.0315929	89723.2	71478.3	7.93577e-05	-71562.3	3.88062e+10	7.97963e+10	-7.42223e+13	-1.00222e+11	17.03	7.64037e+13	0.998826	0.00250559	2.54865e+28	6.90194e+25	-5.91436e+22	2.00996e+13	-1707.68	7.44936e+77	-6.38345e+74	2.16938e+65	-1.84313e+55	-2.44766e-07
	3e-09	7.11726e+11	0.0062	0.01705	0.03038	0	1e-08	8	1000	140	16500	2350	4750	8.51138e-06	2.51189e-11	998.826	139.836	41.3423	5.88814	11.9016	-35961.3	6053.64	-0.00197631	1.86e-11	0.000684098	27.9932	0.0315929	29907.7	23826.1	7.93577e-05	-23854.1	1.29354e+10	2.65988e+10	-2.47408e+13	-3.34075e+10	17.03	2.54679e+13	0.998826	0.00250559	2.83184e+27	7.66882e+24	-6.57151e+21	6.69987e+12	-1707.68	1.02186e+75	-8.75645e+71	8.92748e+62	-2.27546e+53	-2.44765e-07
	0.1	#NUM!	0.0062	0.01705	0.03038	0	1e-08	8	1000	140	16500	2350	4750	8.51138e-06	2.51189e-11	998.826	139.836	41.3423	5.88814	11.9016	#NUM!	#NUM!	#NUM!	0.00062	#NUM!	#NUM!	#NUM!	#NUM!	#NUM!	#NUM!	#NUM!	388.062	797.963	-742223	-1960.14	17.03	764037	0.998826	0.00250559	2.54865e+12	1.30716e+10	-1.80223e+07	59592.3	-1707.68	7.73186e+30	-1.799e+29	-4.33999e+26	-3.00836e+23	-0.000236587
	0.2	#NUM!	0.0062	0.01705	0.03038	0	1e-08	8	1000	140	16500	2350	4750	8.51138e-06	2.51189e-11	998.826	139.836	41.3423	5.88814	11.9016	#NUM!	#NUM!	#NUM!	0.00124	#NUM!	#NUM!	#NUM!	#NUM!	#NUM!	#NUM!	#NUM!	194.031	398.981	-371112	-1459.03	17.03	382018	0.998826	0.00250559	6.37163e+11	4.81031e+09	-5.49264e+06	-40905.7	-1707.68	4.57904e+28	-1.15472e+28	-4.33909e+25	-4.05803e+22	-0.022145
	0.3	#NUM!	0.0062	0.01705	0.03038	0	1e-08	8	1000	140	16500	2350	4750	8.51138e-06	2.51189e-11	998.826	139.836	41.3423	5.88814	11.9016	#NUM!	#NUM!	#NUM!	0.00186	#NUM!	#NUM!	#NUM!	#NUM!	#NUM!	#NUM!	#NUM!	129.354	265.988	-247408	-1291.99	17.03	254679	0.998826	0.00250559	2.83184e+11	2.82343e+09	-1.97323e+06	-74405	-1707.68	-1.89156e+28	-2.33023e+27	-1.16825e+25	-1.5181e+22	-0.00444104
	0.4	#NUM!	0.0062	0.01705	0.03038	0	1e-08	8	1000	140	16500	2350	4750	8.51138e-06	2.51189e-11	998.826	139.836	41.3423	5.88814	11.9016	#NUM!	#NUM!	#NUM!	0.00248	#NUM!	#NUM!	#NUM!	#NUM!	#NUM!	#NUM!	#NUM!	97.0155	199.491	-185556	-1208.48	17.03	191009	0.998826	0.00250559	1.59291e+11	1.97378e+09	-336743	-91154.7	-1707.68	-1.03904e+28	-7.51983e+26	-4.66992e+24	-7.97639e+21	-0.00129651
	0.5	#NUM!	0.0062	0.01705	0.03038	0	1e-08	8	1000	140	16500	2350	4750	8.51138e-06	2.51189e-11	998.826	139.836	41.3423	5.88814	11.9016	#NUM!	#NUM!	#NUM!	0.0031	#NUM!	#NUM!	#NUM!	#NUM!	#NUM!	#NUM!	#NUM!	77.6124	159.593	-148445	-1158.36	17.03	152807	0.998826	0.00250559	1.01946e+11	1.51001e+09	605721	-101205	-1707.68	-5.34454e+27	-3.13895e+26	-2.3088e+24	-4.93789e+21	-0.000717818
	0.6	#NUM!	0.0062	0.01705	0.03038	0	1e-08	8	1000	140	16500	2350	4750	8.51138e-06	2.51189e-11	998.826	139.836	41.3423	5.88814	11.9016	#NUM!	#NUM!	#NUM!	0.00372	#NUM!	#NUM!	#NUM!	#NUM!	#NUM!	#NUM!	#NUM!	64.677	132.994	-123704	-1124.96	17.03	127339	0.998826	0.00250559	7.07959e+10	1.21999e+09	1.2176e+06	-107904	-1707.68	-2.93142e+27	-1.54191e+26	-1.30335e+24	-3.36599e+21	-0.000477622
	0.7	#NUM!	0.0062	0.01705	0.03038	0	1e-08	8	1000	140	16500	2350	4750	8.51138e-06	2.51189e-11	998.826	139.836	41.3423	5.88814	11.9016	#NUM!	#NUM!	#NUM!	0.00434	#NUM!	#NUM!	#NUM!	#NUM!	#NUM!	#NUM!	#NUM!	55.4374	113.995	-106032	-1101.09	17.03	109148	0.998826	0.00250559	5.20133e+10	1.02223e+09	1.64661e+06	-112690	-1707.68	-1.72097e+27	-8.47459e+25	-8.05528e+23	-2.44498e+21	-0.000340232
	0.8	#NUM!	0.0062	0.01705	0.03038	0	1e-08	8	1000	140	16500	2350	4750	8.51138e-06	2.51189e-11	998.826	139.836	41.3423	5.88814	11.9016	#NUM!	#NUM!	#NUM!	0.00496	#NUM!	#NUM!	#NUM!	#NUM!	#NUM!	#NUM!	#NUM!	48.5077	99.7453	-92777.9	-1083.2	17.03	95504.6	0.998826	0.00250559	3.98227e+10	8.79048e+08	1.96397e+06	-116279	-1707.68	-1.07095e+27	-5.05677e+25	-5.31709e+23	-1.85801e+21	-0.000246686
	0.9	#NUM!	0.0062	0.01705	0.03038	0	1e-08	8	1000	140	16500	2350	4750	8.51138e-06	2.51189e-11	998.826	139.836	41.3423	5.88814	11.9016	#NUM!	#NUM!	#NUM!	0.00558	#NUM!	#NUM!	#NUM!	#NUM!	#NUM!	#NUM!	#NUM!	43.118	88.6625	-82469.3	-1069.28	17.03	84893	0.998826	0.00250559	3.14648e+10	7.70725e+08	2.2082e+06	-119071	-1707.68	-6.99454e+26	-3.21278e+25	-3.68938e+23	-1.4605e+21	-0.000175805
	0.99	#NUM!	0.0062	0.01705	0.03038	0	1e-08	8	1000	140	16500	2350	4750	8.51138e-06	2.51189e-11	998.826	139.836	41.3423	5.88814	11.9016	#NUM!	#NUM!	#NUM!	0.006138	#NUM!	#NUM!	#NUM!	#NUM!	#NUM!	#NUM!	#NUM!	39.1982	80.6023	-74972	-1059.15	17.03	77175.4	0.998826	0.00250559	2.6004e+10	6.93617e+08	2.38438e+06	-121101	-1707.68	-4.93441e+26	-2.22888e+25	-2.74637e+23	-1.20293e+21	-0.000123537
			[A]in	[B]in	[C]in	[H2O]in															[AB]eq	[AB2]eq	[AC]eq	[AC2]eq	[ABC]eq			[A]eq	[B]eq	[C]eq	[H2O]eq
	r	eq K1	a	b	c	w	h		K1	K2	K3	K4	K5	K6	K7	K1h	K2h	K3h	K4h	K5h	x	y	z	t	u3	v	s	a-(x+y+z+t+u)	b-(x+2y+u+v)	c-(z+2t+u+s)	w+(x+2y+z+2t+2u)	F	G	H	I	J	K	L	M	a	b	g	d	e	t3	t2	t1	t0	m
	1e-14	#NUM!	0.0062	0.01705	0.03038	0	1e-08	8	1000	140	16500	2350	4750	8.51138e-06	2.51189e-11	998.826	139.836	41.3423	5.88814	11.9016	#NUM!	#NUM!	#NUM!	6.2e-17	#NUM!	#NUM!	#NUM!	#NUM!	#NUM!	#NUM!	#NUM!	3.88062e+15	7979626485568761	-7.42223e+18	-1.00222e+16	17.03	7.64037e+18	0.998826	0.00250559	2.54865e+38	6.90194e+35	-5.91436e+32	2.00996e+18	-1707.68	7.44936e+107	-6.38345e+104	2.16938e+90	-1.84313e+75	-2.44766e-07
	1e-10	0.105586	0.0062	0.01705	0.03038	0	1e-08	8	1000	140	16500	2350	4750	8.51138e-06	2.51189e-11	998.826	139.836	41.3423	5.88814	11.9016	-7.40759e-10	1.12047e-10	-5.46317e-11	6.2e-13	1.69922e-11	2.00085e-05	0.0303039	0.0062	0.01703	7.61199e-05	-5.36072e-10	3.88062e+11	7.97963e+11	-7.42223e+14	-1.00222e+12	17.03	764036629938244	0.998826	0.00250559	2.54865e+30	6.90194e+27	-5.91436e+24	2.00996e+14	-1707.68	7.44936e+83	-6.38345e+80	2.16938e+70	-1.84313e+59	-2.44766e-07
	1e-09	#NUM!	0.0062	0.01705	0.03038	0	1e-08	8	1000	140	16500	2350	4750	8.51138e-06	2.51189e-11	998.826	139.836	41.3423	5.88814	11.9016	#NUM!	#NUM!	#NUM!	6.2e-12	#NUM!	#NUM!	#NUM!	#NUM!	#NUM!	#NUM!	#NUM!	3.88062e+10	7.97963e+10	-7.42223e+13	-1.00222e+11	17.03	7.64037e+13	0.998826	0.00250559	2.54865e+28	6.90194e+25	-5.91436e+22	2.00996e+13	-1707.68	7.44936e+77	-6.38345e+74	2.16938e+65	-1.84313e+55	-2.44766e-07
	0.01	#NUM!	0.0062	0.01705	0.03038	0	1e-08	8	1000	140	16500	2350	4750	8.51138e-06	2.51189e-11	998.826	139.836	41.3423	5.88814	11.9016	#NUM!	#NUM!	#NUM!	6.2e-05	#NUM!	#NUM!	#NUM!	#NUM!	#NUM!	#NUM!	#NUM!	3880.62	7979.63	-7.42223e+06	-10980.2	17.03	7.64037e+06	0.998826	0.00250559	2.54865e+14	7.51891e+11	-7.49234e+08	1.86856e+06	-1707.68	1.97038e+36	-2.0545e+33	-1.34356e+29	-1.85528e+27	-4.30592e-07
	0.1	#NUM!	0.0062	0.01705	0.03038	0	1e-08	8	1000	140	16500	2350	4750	8.51138e-06	2.51189e-11	998.826	139.836	41.3423	5.88814	11.9016	#NUM!	#NUM!	#NUM!	0.00062	#NUM!	#NUM!	#NUM!	#NUM!	#NUM!	#NUM!	#NUM!	388.062	797.963	-742223	-1960.14	17.03	764037	0.998826	0.00250559	2.54865e+12	1.30716e+10	-1.80223e+07	59592.3	-1707.68	7.73186e+30	-1.799e+29	-4.33999e+26	-3.00836e+23	-0.000236587
	0.2	#NUM!	0.0062	0.01705	0.03038	0	1e-08	8	1000	140	16500	2350	4750	8.51138e-06	2.51189e-11	998.826	139.836	41.3423	5.88814	11.9016	#NUM!	#NUM!	#NUM!	0.00124	#NUM!	#NUM!	#NUM!	#NUM!	#NUM!	#NUM!	#NUM!	194.031	398.981	-371112	-1459.03	17.03	382018	0.998826	0.00250559	6.37163e+11	4.81031e+09	-5.49264e+06	-40905.7	-1707.68	4.57904e+28	-1.15472e+28	-4.33909e+25	-4.05803e+22	-0.022145
	0.3	#NUM!	0.0062	0.01705	0.03038	0	1e-08	8	1000	140	16500	2350	4750	8.51138e-06	2.51189e-11	998.826	139.836	41.3423	5.88814	11.9016	#NUM!	#NUM!	#NUM!	0.00186	#NUM!	#NUM!	#NUM!	#NUM!	#NUM!	#NUM!	#NUM!	129.354	265.988	-247408	-1291.99	17.03	254679	0.998826	0.00250559	2.83184e+11	2.82343e+09	-1.97323e+06	-74405	-1707.68	-1.89156e+28	-2.33023e+27	-1.16825e+25	-1.5181e+22	-0.00444104
	0.4	#NUM!	0.0062	0.01705	0.03038	0	1e-08	8	1000	140	16500	2350	4750	8.51138e-06	2.51189e-11	998.826	139.836	41.3423	5.88814	11.9016	#NUM!	#NUM!	#NUM!	0.00248	#NUM!	#NUM!	#NUM!	#NUM!	#NUM!	#NUM!	#NUM!	97.0155	199.491	-185556	-1208.48	17.03	191009	0.998826	0.00250559	1.59291e+11	1.97378e+09	-336743	-91154.7	-1707.68	-1.03904e+28	-7.51983e+26	-4.66992e+24	-7.97639e+21	-0.00129651
	0.5	#NUM!	0.0062	0.01705	0.03038	0	1e-08	8	1000	140	16500	2350	4750	8.51138e-06	2.51189e-11	998.826	139.836	41.3423	5.88814	11.9016	#NUM!	#NUM!	#NUM!	0.0031	#NUM!	#NUM!	#NUM!	#NUM!	#NUM!	#NUM!	#NUM!	77.6124	159.593	-148445	-1158.36	17.03	152807	0.998826	0.00250559	1.01946e+11	1.51001e+09	605721	-101205	-1707.68	-5.34454e+27	-3.13895e+26	-2.3088e+24	-4.93789e+21	-0.000717818
	0.6	#NUM!	0.0062	0.01705	0.03038	0	1e-08	8	1000	140	16500	2350	4750	8.51138e-06	2.51189e-11	998.826	139.836	41.3423	5.88814	11.9016	#NUM!	#NUM!	#NUM!	0.00372	#NUM!	#NUM!	#NUM!	#NUM!	#NUM!	#NUM!	#NUM!	64.677	132.994	-123704	-1124.96	17.03	127339	0.998826	0.00250559	7.07959e+10	1.21999e+09	1.2176e+06	-107904	-1707.68	-2.93142e+27	-1.54191e+26	-1.30335e+24	-3.36599e+21	-0.000477622
	0.7	#NUM!	0.0062	0.01705	0.03038	0	1e-08	8	1000	140	16500	2350	4750	8.51138e-06	2.51189e-11	998.826	139.836	41.3423	5.88814	11.9016	#NUM!	#NUM!	#NUM!	0.00434	#NUM!	#NUM!	#NUM!	#NUM!	#NUM!	#NUM!	#NUM!	55.4374	113.995	-106032	-1101.09	17.03	109148	0.998826	0.00250559	5.20133e+10	1.02223e+09	1.64661e+06	-112690	-1707.68	-1.72097e+27	-8.47459e+25	-8.05528e+23	-2.44498e+21	-0.000340232
	0.8	#NUM!	0.0062	0.01705	0.03038	0	1e-08	8	1000	140	16500	2350	4750	8.51138e-06	2.51189e-11	998.826	139.836	41.3423	5.88814	11.9016	#NUM!	#NUM!	#NUM!	0.00496	#NUM!	#NUM!	#NUM!	#NUM!	#NUM!	#NUM!	#NUM!	48.5077	99.7453	-92777.9	-1083.2	17.03	95504.6	0.998826	0.00250559	3.98227e+10	8.79048e+08	1.96397e+06	-116279	-1707.68	-1.07095e+27	-5.05677e+25	-5.31709e+23	-1.85801e+21	-0.000246686
	0.9	#NUM!	0.0062	0.01705	0.03038	0	1e-08	8	1000	140	16500	2350	4750	8.51138e-06	2.51189e-11	998.826	139.836	41.3423	5.88814	11.9016	#NUM!	#NUM!	#NUM!	0.00558	#NUM!	#NUM!	#NUM!	#NUM!	#NUM!	#NUM!	#NUM!	43.118	88.6625	-82469.3	-1069.28	17.03	84893	0.998826	0.00250559	3.14648e+10	7.70725e+08	2.2082e+06	-119071	-1707.68	-6.99454e+26	-3.21278e+25	-3.68938e+23	-1.4605e+21	-0.000175805
	0.99	#NUM!	0.0062	0.01705	0.03038	0	1	8	1000	140	16500	2350	4750	8.51138e-06	2.51189e-11	0.00851131	0.00119158	4.14461e-07	5.90293e-08	1.19315e-07	#NUM!	#NUM!	#NUM!	0.006138	#NUM!	#NUM!	#NUM!	#NUM!	#NUM!	#NUM!	#NUM!	39.1982	80.6023	-0.667222	-0.00851191	0.000145118	0.685997	8.51131e-06	2.51189e-11	2.06478e-08	4.94053e-10	1.67035e-12	-1.07423e-13	-1.24311e-15	-3.13947e-28	-1.0494e-29	-1.12849e-31	-5.41697e-34	-1.29782e-05
	r	eq K1	a	b	c	w	h		K1	K2	K3	K4	K5	K6	K7	K1h	K2h	K3h	K4h	K5h	x	y	z	t	u4	v	s	a-(x+y+z+t+u)	b-(x+2y+u+v)	c-(z+2t+u+s)	w+(x+2y+z+2t+2u)	F	G	H	I	J	K	L	M	a	b	g	d	e	t3	t2	t1	t0	m
	1e-15	#NUM!	0.0062	0.01705	0.03038	0	1e-08	8	1000	140	16500	2350	4750	8.51138e-06	2.51189e-11	998.826	139.836	41.3423	5.88814	11.9016	#NUM!	#NUM!	#NUM!	6.2e-18	#NUM!	#NUM!	#NUM!	#NUM!	#NUM!	#NUM!	#NUM!	3.88062e+16	7.97963e+16	-7.42223e+19	-1.00222e+17	17.03	7.64037e+19	0.998826	0.00250559	2.54865e+40	6.90194e+37	-5.91436e+34	2.00996e+19	-1707.68	7.44936e+113	-6.38345e+110	2.16938e+95	-1.84313e+79	-2.44766e-07
	1e-10	0.105586	0.0062	0.01705	0.03038	0	1e-08	8	1000	140	16500	2350	4750	8.51138e-06	2.51189e-11	998.826	139.836	41.3423	5.88814	11.9016	-7.40759e-10	1.12047e-10	-5.46317e-11	6.2e-13	1.69922e-11	2.00085e-05	0.0303039	0.0062	0.01703	7.61199e-05	-5.36072e-10	3.88062e+11	7.97963e+11	-7.42223e+14	-1.00222e+12	17.03	764036629938244	0.998826	0.00250559	2.54865e+30	6.90194e+27	-5.91436e+24	2.00996e+14	-1707.68	7.44936e+83	-6.38345e+80	2.16938e+70	-1.84313e+59	-2.44766e-07
	1e-09	#NUM!	0.0062	0.01705	0.03038	0	1e-08	8	1000	140	16500	2350	4750	8.51138e-06	2.51189e-11	998.826	139.836	41.3423	5.88814	11.9016	#NUM!	#NUM!	#NUM!	6.2e-12	#NUM!	#NUM!	#NUM!	#NUM!	#NUM!	#NUM!	#NUM!	3.88062e+10	7.97963e+10	-7.42223e+13	-1.00222e+11	17.03	7.64037e+13	0.998826	0.00250559	2.54865e+28	6.90194e+25	-5.91436e+22	2.00996e+13	-1707.68	7.44936e+77	-6.38345e+74	2.16938e+65	-1.84313e+55	-2.44766e-07
	0.01	#NUM!	0.0062	0.01705	0.03038	0	1e-08	8	1000	140	16500	2350	4750	8.51138e-06	2.51189e-11	998.826	139.836	41.3423	5.88814	11.9016	#NUM!	#NUM!	#NUM!	6.2e-05	#NUM!	#NUM!	#NUM!	#NUM!	#NUM!	#NUM!	#NUM!	3880.62	7979.63	-7.42223e+06	-10980.2	17.03	7.64037e+06	0.998826	0.00250559	2.54865e+14	7.51891e+11	-7.49234e+08	1.86856e+06	-1707.68	1.97038e+36	-2.0545e+33	-1.34356e+29	-1.85528e+27	-4.30592e-07
	0.1	#NUM!	0.0062	0.01705	0.03038	0	1e-08	8	1000	140	16500	2350	4750	8.51138e-06	2.51189e-11	998.826	139.836	41.3423	5.88814	11.9016	#NUM!	#NUM!	#NUM!	0.00062	#NUM!	#NUM!	#NUM!	#NUM!	#NUM!	#NUM!	#NUM!	388.062	797.963	-742223	-1960.14	17.03	764037	0.998826	0.00250559	2.54865e+12	1.30716e+10	-1.80223e+07	59592.3	-1707.68	7.73186e+30	-1.799e+29	-4.33999e+26	-3.00836e+23	-0.000236587
	0.2	#NUM!	0.0062	0.01705	0.03038	0	1e-08	8	1000	140	16500	2350	4750	8.51138e-06	2.51189e-11	998.826	139.836	41.3423	5.88814	11.9016	#NUM!	#NUM!	#NUM!	0.00124	#NUM!	#NUM!	#NUM!	#NUM!	#NUM!	#NUM!	#NUM!	194.031	398.981	-371112	-1459.03	17.03	382018	0.998826	0.00250559	6.37163e+11	4.81031e+09	-5.49264e+06	-40905.7	-1707.68	4.57904e+28	-1.15472e+28	-4.33909e+25	-4.05803e+22	-0.022145
	0.3	#NUM!	0.0062	0.01705	0.03038	0	1e-08	8	1000	140	16500	2350	4750	8.51138e-06	2.51189e-11	998.826	139.836	41.3423	5.88814	11.9016	#NUM!	#NUM!	#NUM!	0.00186	#NUM!	#NUM!	#NUM!	#NUM!	#NUM!	#NUM!	#NUM!	129.354	265.988	-247408	-1291.99	17.03	254679	0.998826	0.00250559	2.83184e+11	2.82343e+09	-1.97323e+06	-74405	-1707.68	-1.89156e+28	-2.33023e+27	-1.16825e+25	-1.5181e+22	-0.00444104
	0.4	#NUM!	0.0062	0.01705	0.03038	0	1e-08	8	1000	140	16500	2350	4750	8.51138e-06	2.51189e-11	998.826	139.836	41.3423	5.88814	11.9016	#NUM!	#NUM!	#NUM!	0.00248	#NUM!	#NUM!	#NUM!	#NUM!	#NUM!	#NUM!	#NUM!	97.0155	199.491	-185556	-1208.48	17.03	191009	0.998826	0.00250559	1.59291e+11	1.97378e+09	-336743	-91154.7	-1707.68	-1.03904e+28	-7.51983e+26	-4.66992e+24	-7.97639e+21	-0.00129651
	0.5	#NUM!	0.0062	0.01705	0.03038	0	1e-08	8	1000	140	16500	2350	4750	8.51138e-06	2.51189e-11	998.826	139.836	41.3423	5.88814	11.9016	#NUM!	#NUM!	#NUM!	0.0031	#NUM!	#NUM!	#NUM!	#NUM!	#NUM!	#NUM!	#NUM!	77.6124	159.593	-148445	-1158.36	17.03	152807	0.998826	0.00250559	1.01946e+11	1.51001e+09	605721	-101205	-1707.68	-5.34454e+27	-3.13895e+26	-2.3088e+24	-4.93789e+21	-0.000717818
	0.6	#NUM!	0.0062	0.01705	0.03038	0	1e-08	8	1000	140	16500	2350	4750	8.51138e-06	2.51189e-11	998.826	139.836	41.3423	5.88814	11.9016	#NUM!	#NUM!	#NUM!	0.00372	#NUM!	#NUM!	#NUM!	#NUM!	#NUM!	#NUM!	#NUM!	64.677	132.994	-123704	-1124.96	17.03	127339	0.998826	0.00250559	7.07959e+10	1.21999e+09	1.2176e+06	-107904	-1707.68	-2.93142e+27	-1.54191e+26	-1.30335e+24	-3.36599e+21	-0.000477622
	0.7	#NUM!	0.0062	0.01705	0.03038	0	1e-08	8	1000	140	16500	2350	4750	8.51138e-06	2.51189e-11	998.826	139.836	41.3423	5.88814	11.9016	#NUM!	#NUM!	#NUM!	0.00434	#NUM!	#NUM!	#NUM!	#NUM!	#NUM!	#NUM!	#NUM!	55.4374	113.995	-106032	-1101.09	17.03	109148	0.998826	0.00250559	5.20133e+10	1.02223e+09	1.64661e+06	-112690	-1707.68	-1.72097e+27	-8.47459e+25	-8.05528e+23	-2.44498e+21	-0.000340232
	0.8	#NUM!	0.0062	0.01705	0.03038	0	1e-08	8	1000	140	16500	2350	4750	8.51138e-06	2.51189e-11	998.826	139.836	41.3423	5.88814	11.9016	#NUM!	#NUM!	#NUM!	0.00496	#NUM!	#NUM!	#NUM!	#NUM!	#NUM!	#NUM!	#NUM!	48.5077	99.7453	-92777.9	-1083.2	17.03	95504.6	0.998826	0.00250559	3.98227e+10	8.79048e+08	1.96397e+06	-116279	-1707.68	-1.07095e+27	-5.05677e+25	-5.31709e+23	-1.85801e+21	-0.000246686
	0.9	#NUM!	0.0062	0.01705	0.03038	0	1e-08	8	1000	140	16500	2350	4750	8.51138e-06	2.51189e-11	998.826	139.836	41.3423	5.88814	11.9016	#NUM!	#NUM!	#NUM!	0.00558	#NUM!	#NUM!	#NUM!	#NUM!	#NUM!	#NUM!	#NUM!	43.118	88.6625	-82469.3	-1069.28	17.03	84893	0.998826	0.00250559	3.14648e+10	7.70725e+08	2.2082e+06	-119071	-1707.68	-6.99454e+26	-3.21278e+25	-3.68938e+23	-1.4605e+21	-0.000175805
	0.99	#NUM!	0.0062	0.01705	0.03038	0	1e-08	8	1000	140	16500	2350	4750	8.51138e-06	2.51189e-11	998.826	139.836	41.3423	5.88814	11.9016	#NUM!	#NUM!	#NUM!	0.006138	#NUM!	#NUM!	#NUM!	#NUM!	#NUM!	#NUM!	#NUM!	39.1982	80.6023	-74972	-1059.15	17.03	77175.4	0.998826	0.00250559	2.6004e+10	6.93617e+08	2.38438e+06	-121101	-1707.68	-4.93441e+26	-2.22888e+25	-2.74637e+23	-1.20293e+21	-0.000123537
[truncated: 25 more columns]
