# Supplementary material for: Transfer of structural units through imine exchanges, in solution or without solvent: successive transiminations, stimuli (pH)-modulated covalent switches, and mathematical models
Source: Front Chem. 2026 Apr 13;13:1241625. doi: 10.3389/fchem.2025.1241625 (PMC13112204; doi:10.3389/fchem.2025.1241625)
Supplement: Supplementary file 1 [file Supplementaryfile1.zip › Supplementary Material/g-S1-St7-pH9.xlsx]

## Sheet: Feuil1
Influence of the pH										^							^
pH = 9	Step 7
Set S1		general approach			paper -> section 5.3.				Inputs: a, b, c, w, K1 to K5, pH, r
t3 ¹ 0, t2 ¹ 0
discr III < 0
			[A]in	[B]in	[C]in	[H2O]in	[H+]eq	pH													[AB]eq	[AB2]eq	[AC]eq	[AC2]eq	[ABC]eq	[BH+]eq	[CH+]eq	[A]eq	[B]eq	[C]eq	[H2O]eq
	r	eq K1	a	b	c	w	h		K1	K2	K3	K4	K5	K6	K7	K1h	K2h	K3h	K4h	K5h	x	y	z	t	u1	v	s	a-(x+y+z+t+u)	b-(x+2y+u+v)	c-(z+2t+u+s)	w+(x+2y+z+2t+2u)	F	G	H	I	J	K	L	M	a	b	g	d	e	t3	t2	t1	t0	m
	1e-06	-2.35013e+12	0.0062	0.01705	0.03038	0	1e-09	9	1000	140	16500	2350	4750	8.51138e-06	2.51189e-11	999.883	139.984	404.306	57.5829	116.391	-145516	121021	0.032655	6.2e-09	-0.0558443	-11.3393	0.0522566	24495.9	-96513.3	0.00131263	96524.6	3.88062e+07	7.97963e+07	-4.53412e+10	-9.80122e+08	17.048	4.75248e+10	0.999883	0.0245034	9.29329e+22	4.19923e+21	-5.53164e+19	1.92432e+12	-16735.6	1.60395e+65	-2.11288e+63	7.35019e+55	-6.39237e+47	-5.78419e-05
	1e-05	#NUM!	0.0062	0.01705	0.03038	0	1e-09	9	1000	140	16500	2350	4750	8.51138e-06	2.51189e-11	999.883	139.984	404.306	57.5829	116.391	#NUM!	#NUM!	#NUM!	6.2e-08	#NUM!	#NUM!	#NUM!	#NUM!	#NUM!	#NUM!	#NUM!	3.88062e+06	7.97963e+06	-4.53412e+09	-9.80128e+07	17.048	4.75248e+09	0.999883	0.0245034	9.29329e+20	4.19925e+19	-5.53163e+17	1.92431e+11	-16735.6	1.60398e+59	-2.11287e+57	7.35014e+50	-6.39237e+43	-5.78354e-05
	0.0001	#NUM!	0.0062	0.01705	0.03038	0	1e-09	9	1000	140	16500	2350	4750	8.51138e-06	2.51189e-11	999.883	139.984	404.306	57.5829	116.391	#NUM!	#NUM!	#NUM!	6.2e-07	#NUM!	#NUM!	#NUM!	#NUM!	#NUM!	#NUM!	#NUM!	388062	797963	-4.53412e+08	-9.80182e+06	17.048	4.75248e+08	0.999883	0.0245034	9.29329e+18	4.19946e+17	-5531526663758575	1.92423e+10	-16735.6	1.60423e+53	-2.11277e+51	7.34964e+45	-6.39239e+39	-5.77703e-05
	0.001	#NUM!	0.0062	0.01705	0.03038	0	1e-09	9	1000	140	16500	2350	4750	8.51138e-06	2.51189e-11	999.883	139.984	404.306	57.5829	116.391	#NUM!	#NUM!	#NUM!	6.2e-06	#NUM!	#NUM!	#NUM!	#NUM!	#NUM!	#NUM!	#NUM!	38806.2	79796.3	-4.53412e+07	-980722	17.048	4.75248e+07	0.999883	0.0245034	9.29329e+16	4201534567664303	-5.53052e+13	1.92347e+09	-16735.6	1.6068e+47	-2.1118e+45	7.34464e+40	-6.39257e+35	-5.71214e-05
	0.01	#NUM!	0.0062	0.01705	0.03038	0	1e-09	9	1000	140	16500	2350	4750	8.51138e-06	2.51189e-11	999.883	139.984	404.306	57.5829	116.391	#NUM!	#NUM!	#NUM!	6.2e-05	#NUM!	#NUM!	#NUM!	#NUM!	#NUM!	#NUM!	#NUM!	3880.62	7979.63	-4.53412e+06	-98612	17.048	4.75248e+06	0.999883	0.0245034	9.29329e+14	4.22232e+13	-5.52036e+11	1.91579e+08	-16735.6	1.63245e+41	-2.1022e+39	7.2943e+35	-6.39447e+31	-5.08087e-05
	0.1	-254.879	0.0062	0.01705	0.03038	0	1e-09	9	1000	140	16500	2350	4750	8.51138e-06	2.51189e-11	999.883	139.984	404.306	57.5829	116.391	-1.5371	1.31663	0.0330703	0.00062	-0.058248	-0.000119926	0.0529867	0.251228	-1.02074	0.00133097	1.01397	388.062	797.963	-453412	-10401.1	17.048	475248	0.999883	0.0245034	9.29329e+12	4.4302e+11	-5.40483e+09	1.83899e+07	-16735.6	1.88665e+35	-2.0184e+33	6.75293e+30	-6.42753e+27	-2.35801e-06
	0.2	-68.5357	0.0062	0.01705	0.03038	0	1e-09	9	1000	140	16500	2350	4750	8.51138e-06	2.51189e-11	999.883	139.984	404.306	57.5829	116.391	-0.807505	0.711225	0.0334291	0.00124	-0.0605436	-6.31259e-05	0.0536664	0.128355	-0.537288	0.00134804	0.529767	194.031	398.981	-226706	-5500.44	17.048	237624	0.999883	0.0245034	2.32332e+12	1.1653e+11	-1.31169e+09	8.76834e+06	-16735.6	3.38149e+33	-3.04984e+31	1.89704e+29	-4.0588e+26	2.89853e-05
	0.3	-32.5377	0.0062	0.01705	0.03038	0	1e-09	9	1000	140	16500	2350	4750	8.51138e-06	2.51189e-11	999.883	139.984	404.306	57.5829	116.391	-0.563129	0.509308	0.0337401	0.00186	-0.0627481	-4.41343e-05	0.0543039	0.0871693	-0.375644	0.00136405	0.36745	129.354	265.988	-151137	-3866.91	17.048	158416	0.999883	0.0245034	1.03259e+12	5.43573e+10	-5.61932e+08	5.56114e+06	-16735.6	3.34209e+32	-2.62581e+30	2.18241e+28	-8.1383e+25	4.47245e-05
	0.4	-19.4372	0.0062	0.01705	0.03038	0	1e-09	9	1000	140	16500	2350	4750	8.51138e-06	2.51189e-11	999.883	139.984	404.306	57.5829	116.391	-0.440148	0.408307	0.0340098	0.00248	-0.0648743	-3.46014e-05	0.0549054	0.0664262	-0.294506	0.00137916	0.285686	97.0155	199.491	-113353	-3050.14	17.048	118812	0.999883	0.0245034	5.8083e+11	3.20196e+10	-3.02297e+08	3.95755e+06	-16735.6	6.59978e+31	-4.65377e+29	4.34703e+27	-2.62553e+25	4.92923e-05
	0.5	-13.145	0.0062	0.01705	0.03038	0	1e-09	9	1000	140	16500	2350	4750	8.51138e-06	2.51189e-11	999.883	139.984	404.306	57.5829	116.391	-0.365783	0.347699	0.0342432	0.0031	-0.0669324	-2.8856e-05	0.0554757	0.0538731	-0.245604	0.00139349	0.236194	77.6124	159.593	-90682.4	-2560.08	17.048	95049.6	0.999883	0.0245034	3.71731e+11	2.14165e+10	-1.83394e+08	2.99539e+06	-16735.6	1.89744e+31	-1.23434e+29	1.12482e+27	-1.10113e+25	4.51746e-05
	0.6	-9.60404	0.0062	0.01705	0.03038	0	1e-09	9	1000	140	16500	2350	4750	8.51138e-06	2.51189e-11	999.883	139.984	404.306	57.5829	116.391	-0.315764	0.307306	0.0344445	0.00372	-0.0689304	-2.50069e-05	0.0560187	0.0454236	-0.212843	0.00140713	0.202872	64.677	132.994	-75568.6	-2233.37	17.048	79208	0.999883	0.0245034	2.58147e+11	1.55141e+10	-1.19491e+08	2.35395e+06	-16735.6	6.90322e+30	-4.24927e+28	3.20811e+26	-5.45847e+24	3.38427e-05
	0.7	-7.39511	0.0062	0.01705	0.03038	0	1e-09	9	1000	140	16500	2350	4750	8.51138e-06	2.51189e-11	999.883	139.984	404.306	57.5829	116.391	-0.279683	0.278475	0.034617	0.00434	-0.0708748	-2.22432e-05	0.0565376	0.0393254	-0.189321	0.00142016	0.178815	55.4374	113.995	-64773.1	-2000.01	17.048	67892.6	0.999883	0.0245034	1.89659e+11	1.18695e+10	-8.13715e+07	1.89578e+06	-16735.6	2.95051e+30	-1.75836e+28	8.27207e+25	-3.03943e+24	1.61974e-05
	0.8	-5.91369	0.0062	0.01705	0.03038	0	1e-09	9	1000	140	16500	2350	4750	8.51138e-06	2.51189e-11	999.883	139.984	404.306	57.5829	116.391	-0.252333	0.256879	0.0347634	0.00496	-0.0727711	-2.01594e-05	0.057035	0.0347014	-0.171584	0.00143266	0.160567	48.5077	99.7453	-56676.5	-1824.99	17.048	59406	0.999883	0.0245034	1.45208e+11	9.44851e+09	-5.68979e+07	1.55215e+06	-16735.6	1.41758e+30	-8.34679e+27	6.17343e+24	-1.84389e+24	-7.20144e-06
	0.9	-4.86538	0.0062	0.01705	0.03038	0	1e-09	9	1000	140	16500	2350	4750	8.51138e-06	2.51189e-11	999.883	139.984	404.306	57.5829	116.391	-0.230817	0.240111	0.034886	0.00558	-0.0746237	-1.85297e-05	0.0575131	0.0310635	-0.157713	0.00144466	0.146204	43.118	88.6625	-50379.1	-1688.86	17.048	52805.4	0.999883	0.0245034	1.14732e+11	7.75065e+09	-4.03019e+07	1.28488e+06	-16735.6	7.44263e+29	-4.40606e+27	-1.81056e+25	-1.19476e+24	-3.60091e-05
	0.99	-4.16009	0.0062	0.01705	0.03038	0	1e-09	9	1000	140	16500	2350	4750	8.51138e-06	2.51189e-11	999.883	139.984	404.306	57.5829	116.391	-0.214989	0.227942	0.0349775	0.006138	-0.076257	-1.73381e-05	0.0579284	0.028388	-0.147571	0.00145509	0.135635	39.1982	80.6023	-45799.2	-1589.85	17.048	48004.9	0.999883	0.0245034	9.48198e+10	6.6176e+09	-2.95726e+07	1.0905e+06	-16735.6	4.42462e+29	-2.66567e+27	-2.40223e+25	-8.45654e+23	-6.6391e-05
	r	eq K1	a	b	c	w	h		K1	K2	K3	K4	K5	K6	K7	K1h	K2h	K3h	K4h	K5h	x	y	z	t	u2	v	s	a-(x+y+z+t+u)	b-(x+2y+u+v)	c-(z+2t+u+s)	w+(x+2y+z+2t+2u)	F	G	H	I	J	K	L	M	a	b	g	d	e	t3	t2	t1	t0	m
	1e-09	3.77887e+17	0.0062	0.01705	0.03038	0	1e-09	9	1000	140	16500	2350	4750	8.51138e-06	2.51189e-11	999.883	139.984	404.306	57.5829	116.391	-2.61897e+07	4.40871e+06	-0.0307924	6.2e-12	0.0106587	2040.83	0.0492759	2.1781e+07	1.73703e+07	0.00123775	-1.73723e+07	3.88062e+10	7.97963e+10	-4.53412e+13	-9.80122e+11	17.048	4.75248e+13	0.999883	0.0245034	9.29329e+28	4.19922e+27	-5.53164e+25	1.92432e+15	-16735.6	1.60395e+83	-2.11288e+81	7.35019e+70	-6.39237e+59	-5.78426e-05
	1e-07	3.77887e+13	0.0062	0.01705	0.03038	0	1e-09	9	1000	140	16500	2350	4750	8.51138e-06	2.51189e-11	999.883	139.984	404.306	57.5829	116.391	-261897	44087.1	-0.0307924	6.2e-10	0.0106587	20.4083	0.0492759	217810	173703	0.00123775	-173723	3.88062e+08	7.97963e+08	-4.53412e+11	-9.80122e+09	17.048	4.75248e+11	0.999883	0.0245034	9.29329e+24	4.19923e+23	-5.53164e+21	1.92432e+13	-16735.6	1.60395e+71	-2.11288e+69	7.35019e+60	-6.39237e+51	-5.78426e-05
	1e-06	3.77884e+11	0.0062	0.01705	0.03038	0	1e-09	9	1000	140	16500	2350	4750	8.51138e-06	2.51189e-11	999.883	139.984	404.306	57.5829	116.391	-26189.6	4408.69	-0.0307923	6.2e-09	0.0106587	2.04082	0.0492758	21780.9	17370.2	0.00123775	-17372.2	3.88062e+07	7.97963e+07	-4.53412e+10	-9.80122e+08	17.048	4.75248e+10	0.999883	0.0245034	9.29329e+22	4.19923e+21	-5.53164e+19	1.92432e+12	-16735.6	1.60395e+65	-2.11288e+63	7.35019e+55	-6.39237e+47	-5.78419e-05
	1e-05	#NUM!	0.0062	0.01705	0.03038	0	1e-09	9	1000	140	16500	2350	4750	8.51138e-06	2.51189e-11	999.883	139.984	404.306	57.5829	116.391	#NUM!	#NUM!	#NUM!	6.2e-08	#NUM!	#NUM!	#NUM!	#NUM!	#NUM!	#NUM!	#NUM!	3.88062e+06	7.97963e+06	-4.53412e+09	-9.80128e+07	17.048	4.75248e+09	0.999883	0.0245034	9.29329e+20	4.19925e+19	-5.53163e+17	1.92431e+11	-16735.6	1.60398e+59	-2.11287e+57	7.35014e+50	-6.39237e+43	-5.78354e-05
	0.0001	#NUM!	0.0062	0.01705	0.03038	0	1e-09	9	1000	140	16500	2350	4750	8.51138e-06	2.51189e-11	999.883	139.984	404.306	57.5829	116.391	#NUM!	#NUM!	#NUM!	6.2e-07	#NUM!	#NUM!	#NUM!	#NUM!	#NUM!	#NUM!	#NUM!	388062	797963	-4.53412e+08	-9.80182e+06	17.048	4.75248e+08	0.999883	0.0245034	9.29329e+18	4.19946e+17	-5531526663758575	1.92423e+10	-16735.6	1.60423e+53	-2.11277e+51	7.34964e+45	-6.39239e+39	-5.77703e-05
	0.001	#NUM!	0.0062	0.01705	0.03038	0	1e-09	9	1000	140	16500	2350	4750	8.51138e-06	2.51189e-11	999.883	139.984	404.306	57.5829	116.391	#NUM!	#NUM!	#NUM!	6.2e-06	#NUM!	#NUM!	#NUM!	#NUM!	#NUM!	#NUM!	#NUM!	38806.2	79796.3	-4.53412e+07	-980722	17.048	4.75248e+07	0.999883	0.0245034	9.29329e+16	4201534567664303	-5.53052e+13	1.92347e+09	-16735.6	1.6068e+47	-2.1118e+45	7.34464e+40	-6.39257e+35	-5.71214e-05
	0.01	#NUM!	0.0062	0.01705	0.03038	0	1e-09	9	1000	140	16500	2350	4750	8.51138e-06	2.51189e-11	999.883	139.984	404.306	57.5829	116.391	#NUM!	#NUM!	#NUM!	6.2e-05	#NUM!	#NUM!	#NUM!	#NUM!	#NUM!	#NUM!	#NUM!	3880.62	7979.63	-4.53412e+06	-98612	17.048	4.75248e+06	0.999883	0.0245034	9.29329e+14	4.22232e+13	-5.52036e+11	1.91579e+08	-16735.6	1.63245e+41	-2.1022e+39	7.2943e+35	-6.39447e+31	-5.08087e-05
	0.1	0.00506145	0.0062	0.01705	0.03038	0	1e-09	9	1000	140	16500	2350	4750	8.51138e-06	2.51189e-11	999.883	139.984	404.306	57.5829	116.391	0.00155309	0.00082439	0.00133536	0.00062	0.00145753	1.4556e-06	0.0257015	0.000409629	0.0123891	0.000645593	0.00869229	388.062	797.963	-453412	-10401.1	17.048	475248	0.999883	0.0245034	9.29329e+12	4.4302e+11	-5.40483e+09	1.83899e+07	-16735.6	1.88665e+35	-2.0184e+33	6.75293e+30	-6.42753e+27	-2.35801e-06
	0.19	0.000279273	0.0062	0.01705	0.03038	0	1e-09	9	1000	140	16500	2350	4750	8.51138e-06	2.51189e-11	999.883	139.984	404.306	57.5829	116.391	0.000507509	0.00140517	0.000460706	0.001178	0.00262295	1.30506e-06	0.0243292	2.56618e-05	0.0111079	0.000611122	0.0113805	204.243	419.98	-238638	-5758.37	17.048	250131	0.999883	0.0245034	2.57432e+12	1.28479e+11	-1.45816e+09	9.27474e+06	-16735.6	4.54161e+33	-4.16034e+31	2.48076e+29	-4.97695e+26	2.66513e-05
	0.2	0.000150811	0.0062	0.01705	0.03038	0	1e-09	9	1000	140	16500	2350	4750	8.51138e-06	2.51189e-11	999.883	139.984	404.306	57.5829	116.391	0.000384388	0.00146394	0.000350744	0.00124	0.0027468	1.29117e-06	0.0241947	1.413e-05	0.0109896	0.000607744	0.0116366	194.031	398.981	-226706	-5500.44	17.048	237624	0.999883	0.0245034	2.32332e+12	1.1653e+11	-1.31169e+09	8.76834e+06	-16735.6	3.38149e+33	-3.04984e+31	1.89704e+29	-4.0588e+26	2.89853e-05
	0.22	1.63913e-05	0.0062	0.01705	0.03038	0	1e-09	9	1000	140	16500	2350	4750	8.51138e-06	2.51189e-11	999.883	139.984	404.306	57.5829	116.391	0.00013755	0.00157852	0.00012677	0.001364	0.00299148	1.2645e-06	0.0239326	1.67803e-06	0.0107627	0.000601159	0.0121323	176.392	362.71	-206096	-5054.93	17.048	216022	0.999883	0.0245034	1.9201e+12	9.72598e+10	-1.07673e+09	7.89365e+06	-16735.6	1.95716e+33	-1.71285e+31	1.14945e+29	-2.77951e+26	3.31998e-05
	0.23	7.41478e-09	0.0062	0.01705	0.03038	0	1e-09	9	1000	140	16500	2350	4750	8.51138e-06	2.51189e-11	999.883	139.984	404.306	57.5829	116.391	1.41331e-05	0.00163439	1.30886e-05	0.001426	0.00311237	1.25167e-06	0.0238046	1.711e-08	0.0106535	0.000597944	0.0123727	168.723	346.94	-197136	-4861.23	17.048	206630	0.999883	0.0245034	1.75677e+12	8.9423e+10	-9.81706e+08	7.51335e+06	-16735.6	1.51746e+33	-1.30883e+31	9.08786e+28	-2.32996e+26	3.50911e-05
	0.230046	2.95645e-15	0.0062	0.01705	0.03038	0	1e-09	9	1000	140	16500	2350	4750	8.51138e-06	2.51189e-11	999.883	139.984	404.306	57.5829	116.391	1.35622e-05	0.00163465	1.25601e-05	0.00142629	0.00311293	1.25161e-06	0.023804	1.5753e-08	0.010653	0.00059793	0.0123738	168.689	346.87	-197096	-4860.37	17.048	206588	0.999883	0.0245034	1.75606e+12	8.9389e+10	-9.81295e+08	7.51167e+06	-16735.6	1.51571e+33	-1.30723e+31	9.07818e+28	-2.3281e+26	3.50996e-05
	0.231	-1.9357e-08	0.0062	0.01705	0.03038	0	1e-09	9	1000	140	16500	2350	4750	8.51138e-06	2.51189e-11	999.883	139.984	404.306	57.5829	116.391	1.79857e-06	0.00163993	1.66644e-06	0.0014322	0.00312441	1.25041e-06	0.0237919	2.76159e-10	0.0106427	0.000597626	0.0123965	167.992	345.438	-196282	-4842.78	17.048	205735	0.999883	0.0245034	1.74159e+12	8.86937e+10	-9.72881e+08	7.47713e+06	-16735.6	1.48026e+33	-1.27491e+31	8.88143e+28	-2.29019e+26	3.52726e-05
	0.231146	5.77865e-16	0.0062	0.01705	0.03038	0	1e-09	9	1000	140	16500	2350	4750	8.51138e-06	2.51189e-11	999.883	139.984	404.306	57.5829	116.391	5.68599e-14	0.00164073	5.26864e-14	0.0014331	0.00312616	1.25022e-06	0.0237901	1.20563e-16	0.0106411	0.000597579	0.0124	167.886	345.22	-196158	-4840.11	17.048	205605	0.999883	0.0245034	1.73939e+12	8.85881e+10	-9.71604e+08	7.47188e+06	-16735.6	1.47493e+33	-1.27005e+31	8.85179e+28	-2.28447e+26	3.5299e-05
	0.24	1.17837e-05	0.0062	0.01705	0.03038	0	1e-09	9	1000	140	16500	2350	4750	8.51138e-06	2.51189e-11	999.883	139.984	404.306	57.5829	116.391	-0.000109122	0.00168935	-0.000101538	0.001488	0.00323232	1.23915e-06	0.0236784	9.86816e-07	0.0105469	0.000594775	0.0126087	161.692	332.484	-188922	-4683.67	17.048	198020	0.999883	0.0245034	1.61342e+12	8.25273e+10	-8.98395e+08	7.16474e+06	-16735.6	1.18977e+33	-1.01167e+31	7.25113e+28	-1.96804e+26	3.68451e-05
	0.3	0.000503843	0.0062	0.01705	0.03038	0	1e-09	9	1000	140	16500	2350	4750	8.51138e-06	2.51189e-11	999.883	139.984	404.306	57.5829	116.391	-0.000840719	0.00200137	-0.000803554	0.00186	0.00393346	1.16942e-06	0.0229535	4.94426e-05	0.00995335	0.000576567	0.0139454	129.354	265.988	-151137	-3866.91	17.048	158416	0.999883	0.0245034	1.03259e+12	5.43573e+10	-5.61932e+08	5.56114e+06	-16735.6	3.34209e+32	-2.62581e+30	2.18241e+28	-8.1383e+25	4.47245e-05
	0.4	0.00212233	0.0062	0.01705	0.03038	0	1e-09	9	1000	140	16500	2350	4750	8.51138e-06	2.51189e-11	999.883	139.984	404.306	57.5829	116.391	-0.00201066	0.00246282	-0.00200041	0.00248	0.00503844	1.06863e-06	0.0218335	0.000229812	0.00909551	0.000548434	0.0159515	97.0155	199.491	-113353	-3050.14	17.048	118812	0.999883	0.0245034	5.8083e+11	3.20196e+10	-3.02297e+08	3.95755e+06	-16735.6	6.59978e+31	-4.65377e+29	4.34703e+27	-2.62553e+25	4.92923e-05
	0.5	0.00399481	0.0062	0.01705	0.03038	0	1e-09	9	1000	140	16500	2350	4750	8.51138e-06	2.51189e-11	999.883	139.984	404.306	57.5829	116.391	-0.0031063	0.00286405	-0.00320411	0.0031	0.0060747	9.81337e-07	0.0207873	0.000471667	0.00835253	0.000522152	0.0177671	77.6124	159.593	-90682.4	-2560.08	17.048	95049.6	0.999883	0.0245034	3.71731e+11	2.14165e+10	-1.83394e+08	2.99539e+06	-16735.6	1.89744e+31	-1.23434e+29	1.12482e+27	-1.10113e+25	4.51746e-05
	0.6	0.00578664	0.0062	0.01705	0.03038	0	1e-09	9	1000	140	16500	2350	4750	8.51138e-06	2.51189e-11	999.883	139.984	404.306	57.5829	116.391	-0.00412784	0.00321606	-0.00440154	0.00372	0.00705159	9.03876e-07	0.0197928	0.000741738	0.00769324	0.000497172	0.0194459	64.677	132.994	-75568.6	-2233.37	17.048	79208	0.999883	0.0245034	2.58147e+11	1.55141e+10	-1.19491e+08	2.35395e+06	-16735.6	6.90322e+30	-4.24927e+28	3.20811e+26	-5.45847e+24	3.38427e-05
	0.7	0.0073801	0.0062	0.01705	0.03038	0	1e-09	9	1000	140	16500	2350	4750	8.51138e-06	2.51189e-11	999.883	139.984	404.306	57.5829	116.391	-0.00508049	0.00352707	-0.00558748	0.00434	0.00797637	8.34078e-07	0.0188379	0.00102453	0.00709916	0.000473187	0.0210189	55.4374	113.995	-64773.1	-2000.01	17.048	67892.6	0.999883	0.0245034	1.89659e+11	1.18695e+10	-8.13715e+07	1.89578e+06	-16735.6	2.95051e+30	-1.75836e+28	8.27207e+25	-3.03943e+24	1.61974e-05
	0.8	0.00873949	0.0062	0.01705	0.03038	0	1e-09	9	1000	140	16500	2350	4750	8.51138e-06	2.51189e-11	999.883	139.984	404.306	57.5829	116.391	-0.00597054	0.00380342	-0.00675989	0.00496	0.00885486	7.70505e-07	0.017915	0.00131214	0.00655806	0.000450005	0.0225061	48.5077	99.7453	-56676.5	-1824.99	17.048	59406	0.999883	0.0245034	1.45208e+11	9.44851e+09	-5.68979e+07	1.55215e+06	-16735.6	1.41758e+30	-8.34679e+27	6.17343e+24	-1.84389e+24	-7.20144e-06
	0.9	0.00986256	0.0062	0.01705	0.03038	0	1e-09	9	1000	140	16500	2350	4750	8.51138e-06	2.51189e-11	999.883	139.984	404.306	57.5829	116.391	-0.00680414	0.00405017	-0.00791819	0.00558	0.00969186	7.12133e-07	0.0170188	0.0016003	0.00606123	0.000427494	0.0239217	43.118	88.6625	-50379.1	-1688.86	17.048	52805.4	0.999883	0.0245034	1.14732e+11	7.75065e+09	-4.03019e+07	1.28488e+06	-16735.6	7.44263e+29	-4.40606e+27	-1.81056e+25	-1.19476e+24	-3.60091e-05
	0.99	0.0106807	0.0062	0.01705	0.03038	0	1e-09	9	1000	140	16500	2350	4750	8.51138e-06	2.51189e-11	999.883	139.984	404.306	57.5829	116.391	-0.00751075	0.00425029	-0.00894869	0.006138	0.010413	6.63404e-07	0.0162319	0.00185813	0.00564649	0.000407728	0.0251432	39.1982	80.6023	-45799.2	-1589.85	17.048	48004.9	0.999883	0.0245034	9.48198e+10	6.6176e+09	-2.95726e+07	1.0905e+06	-16735.6	4.42462e+29	-2.66567e+27	-2.40223e+25	-8.45654e+23	-6.6391e-05
	r	eq K1	a	b	c	w	h		K1	K2	K3	K4	K5	K6	K7	K1h	K2h	K3h	K4h	K5h	x	y	z	t	u3	v	s	a-(x+y+z+t+u)	b-(x+2y+u+v)	c-(z+2t+u+s)	w+(x+2y+z+2t+2u)	F	G	H	I	J	K	L	M	a	b	g	d	e	t3	t2	t1	t0	m
	0.001	#NUM!	0.0062	0.01705	0.03038	0	1e-09	9	1000	140	16500	2350	4750	8.51138e-06	2.51189e-11	999.883	139.984	404.306	57.5829	116.391	#NUM!	#NUM!	#NUM!	6.2e-06	#NUM!	#NUM!	#NUM!	#NUM!	#NUM!	#NUM!	#NUM!	38806.2	79796.3	-4.53412e+07	-980722	17.048	4.75248e+07	0.999883	0.0245034	9.29329e+16	4201534567664303	-5.53052e+13	1.92347e+09	-16735.6	1.6068e+47	-2.1118e+45	7.34464e+40	-6.39257e+35	-5.71214e-05
	0.1	#NUM!	0.0062	0.01705	0.03038	0	1e-09	9	1000	140	16500	2350	4750	8.51138e-06	2.51189e-11	999.883	139.984	404.306	57.5829	116.391	#NUM!	#NUM!	#NUM!	0.00062	#NUM!	#NUM!	#NUM!	#NUM!	#NUM!	#NUM!	#NUM!	388.062	797.963	-453412	-10401.1	17.048	475248	0.999883	0.0245034	9.29329e+12	4.4302e+11	-5.40483e+09	1.83899e+07	-16735.6	1.88665e+35	-2.0184e+33	6.75293e+30	-6.42753e+27	-2.35801e-06
	0.11	#NUM!	0.0062	0.01705	0.03038	0	1e-09	9	1000	140	16500	2350	4750	8.51138e-06	2.51189e-11	999.883	139.984	404.306	57.5829	116.391	#NUM!	#NUM!	#NUM!	0.000682	#NUM!	#NUM!	#NUM!	#NUM!	#NUM!	#NUM!	#NUM!	352.783	725.421	-412193	-9510.03	17.048	432044	0.999883	0.0245034	7.6804e+12	3.68041e+11	-4.4549e+09	1.66406e+07	-16735.6	1.08076e+35	-1.13486e+33	4.15304e+30	-4.39367e+27	1.67311e-06
	0.12	#NUM!	0.0062	0.01705	0.03038	0	1e-09	9	1000	140	16500	2350	4750	8.51138e-06	2.51189e-11	999.883	139.984	404.306	57.5829	116.391	#NUM!	#NUM!	#NUM!	0.000744	#NUM!	#NUM!	#NUM!	#NUM!	#NUM!	#NUM!	#NUM!	323.385	664.969	-377843	-8767.51	17.048	396040	0.999883	0.0245034	6.45367e+12	3.10861e+11	-3.73314e+09	1.51827e+07	-16735.6	6.50564e+34	-6.70745e+32	2.66174e+30	-3.10491e+27	5.48083e-06
	0.13	#NUM!	0.0062	0.01705	0.03038	0	1e-09	9	1000	140	16500	2350	4750	8.51138e-06	2.51189e-11	999.883	139.984	404.306	57.5829	116.391	#NUM!	#NUM!	#NUM!	0.000806	#NUM!	#NUM!	#NUM!	#NUM!	#NUM!	#NUM!	#NUM!	298.509	613.817	-348778	-8139.23	17.048	365576	0.999883	0.0245034	5.49899e+12	2.66242e+11	-3.17201e+09	1.39492e+07	-16735.6	4.08231e+34	-4.13415e+32	1.76603e+30	-2.25629e+27	9.0753e-06
	0.14	#NUM!	0.0062	0.01705	0.03038	0	1e-09	9	1000	140	16500	2350	4750	8.51138e-06	2.51189e-11	999.883	139.984	404.306	57.5829	116.391	#NUM!	#NUM!	#NUM!	0.000868	#NUM!	#NUM!	#NUM!	#NUM!	#NUM!	#NUM!	#NUM!	277.187	569.973	-323866	-7600.7	17.048	339463	0.999883	0.0245034	4.74147e+12	2.30745e+11	-2.72722e+09	1.28919e+07	-16735.6	2.65393e+34	-2.64079e+32	1.20675e+30	-1.67909e+27	1.2466e-05
	0.2	#NUM!	0.0062	0.01705	0.03038	0	1e-09	9	1000	140	16500	2350	4750	8.51138e-06	2.51189e-11	999.883	139.984	404.306	57.5829	116.391	#NUM!	#NUM!	#NUM!	0.00124	#NUM!	#NUM!	#NUM!	#NUM!	#NUM!	#NUM!	#NUM!	194.031	398.981	-226706	-5500.44	17.048	237624	0.999883	0.0245034	2.32332e+12	1.1653e+11	-1.31169e+09	8.76834e+06	-16735.6	3.38149e+33	-3.04984e+31	1.89704e+29	-4.0588e+26	2.89853e-05
	0.3	#NUM!	0.0062	0.01705	0.03038	0	1e-09	9	1000	140	16500	2350	4750	8.51138e-06	2.51189e-11	999.883	139.984	404.306	57.5829	116.391	#NUM!	#NUM!	#NUM!	0.00186	#NUM!	#NUM!	#NUM!	#NUM!	#NUM!	#NUM!	#NUM!	129.354	265.988	-151137	-3866.91	17.048	158416	0.999883	0.0245034	1.03259e+12	5.43573e+10	-5.61932e+08	5.56114e+06	-16735.6	3.34209e+32	-2.62581e+30	2.18241e+28	-8.1383e+25	4.47245e-05
	0.4	#NUM!	0.0062	0.01705	0.03038	0	1e-09	9	1000	140	16500	2350	4750	8.51138e-06	2.51189e-11	999.883	139.984	404.306	57.5829	116.391	#NUM!	#NUM!	#NUM!	0.00248	#NUM!	#NUM!	#NUM!	#NUM!	#NUM!	#NUM!	#NUM!	97.0155	199.491	-113353	-3050.14	17.048	118812	0.999883	0.0245034	5.8083e+11	3.20196e+10	-3.02297e+08	3.95755e+06	-16735.6	6.59978e+31	-4.65377e+29	4.34703e+27	-2.62553e+25	4.92923e-05
	0.5	#NUM!	0.0062	0.01705	0.03038	0	1e-09	9	1000	140	16500	2350	4750	8.51138e-06	2.51189e-11	999.883	139.984	404.306	57.5829	116.391	#NUM!	#NUM!	#NUM!	0.0031	#NUM!	#NUM!	#NUM!	#NUM!	#NUM!	#NUM!	#NUM!	77.6124	159.593	-90682.4	-2560.08	17.048	95049.6	0.999883	0.0245034	3.71731e+11	2.14165e+10	-1.83394e+08	2.99539e+06	-16735.6	1.89744e+31	-1.23434e+29	1.12482e+27	-1.10113e+25	4.51746e-05
	0.6	#NUM!	0.0062	0.01705	0.03038	0	1e-09	9	1000	140	16500	2350	4750	8.51138e-06	2.51189e-11	999.883	139.984	404.306	57.5829	116.391	#NUM!	#NUM!	#NUM!	0.00372	#NUM!	#NUM!	#NUM!	#NUM!	#NUM!	#NUM!	#NUM!	64.677	132.994	-75568.6	-2233.37	17.048	79208	0.999883	0.0245034	2.58147e+11	1.55141e+10	-1.19491e+08	2.35395e+06	-16735.6	6.90322e+30	-4.24927e+28	3.20811e+26	-5.45847e+24	3.38427e-05
	0.7	#NUM!	0.0062	0.01705	0.03038	0	1e-09	9	1000	140	16500	2350	4750	8.51138e-06	2.51189e-11	999.883	139.984	404.306	57.5829	116.391	#NUM!	#NUM!	#NUM!	0.00434	#NUM!	#NUM!	#NUM!	#NUM!	#NUM!	#NUM!	#NUM!	55.4374	113.995	-64773.1	-2000.01	17.048	67892.6	0.999883	0.0245034	1.89659e+11	1.18695e+10	-8.13715e+07	1.89578e+06	-16735.6	2.95051e+30	-1.75836e+28	8.27207e+25	-3.03943e+24	1.61974e-05
	0.8	#NUM!	0.0062	0.01705	0.03038	0	1e-09	9	1000	140	16500	2350	4750	8.51138e-06	2.51189e-11	999.883	139.984	404.306	57.5829	116.391	#NUM!	#NUM!	#NUM!	0.00496	#NUM!	#NUM!	#NUM!	#NUM!	#NUM!	#NUM!	#NUM!	48.5077	99.7453	-56676.5	-1824.99	17.048	59406	0.999883	0.0245034	1.45208e+11	9.44851e+09	-5.68979e+07	1.55215e+06	-16735.6	1.41758e+30	-8.34679e+27	6.17343e+24	-1.84389e+24	-7.20144e-06
	0.9	#NUM!	0.0062	0.01705	0.03038	0	1e-09	9	1000	140	16500	2350	4750	8.51138e-06	2.51189e-11	999.883	139.984	404.306	57.5829	116.391	#NUM!	#NUM!	#NUM!	0.00558	#NUM!	#NUM!	#NUM!	#NUM!	#NUM!	#NUM!	#NUM!	43.118	88.6625	-50379.1	-1688.86	17.048	52805.4	0.999883	0.0245034	1.14732e+11	7.75065e+09	-4.03019e+07	1.28488e+06	-16735.6	7.44263e+29	-4.40606e+27	-1.81056e+25	-1.19476e+24	-3.60091e-05
	1	#NUM!	0.0062	0.01705	0.03038	0	1e-09	9	1000	140	16500	2350	4750	8.51138e-06	2.51189e-11	999.883	139.984	404.306	57.5829	116.391	#NUM!	#NUM!	#NUM!	0.0062	#NUM!	#NUM!	#NUM!	#NUM!	#NUM!	#NUM!	#NUM!	38.8062	79.7963	-45341.2	-1579.95	17.048	47524.8	0.999883	0.0245034	9.29329e+10	6.50901e+09	-2.85617e+07	1.07107e+06	-16735.6	4.18878e+29	-2.53014e+27	-2.42369e+25	-8.15649e+23	-7.00231e-05
	r	eq K1	a	b	c	w	h		K1	K2	K3	K4	K5	K6	K7	K1h	K2h	K3h	K4h	K5h	x	y	z	t	u4	v	s	a-(x+y+z+t+u)	b-(x+2y+u+v)	c-(z+2t+u+s)	w+(x+2y+z+2t+2u)	F	G	H	I	J	K	L	M	a	b	g	d	e	t3	t2	t1	t0	m
	0.0005	#NUM!	0.0062	0.01705	0.03038	0	1e-09	9	1000	140	16500	2350	4750	8.51138e-06	2.51189e-11	999.883	139.984	404.306	57.5829	116.391	#NUM!	#NUM!	#NUM!	3.1e-06	#NUM!	#NUM!	#NUM!	#NUM!	#NUM!	#NUM!	#NUM!	77612.4	159593	-9.06824e+07	-1.96084e+06	17.048	9.50496e+07	0.999883	0.0245034	3.71731e+17	1.68015e+16	-2.21243e+14	3.84778e+09	-16735.6	1.02744e+49	-1.3519e+47	2.35117e+42	-1.0228e+37	-5.74815e-05
	0.1	#NUM!	0.0062	0.01705	0.03038	0	1e-09	9	1000	140	16500	2350	4750	8.51138e-06	2.51189e-11	999.883	139.984	404.306	57.5829	116.391	#NUM!	#NUM!	#NUM!	0.00062	#NUM!	#NUM!	#NUM!	#NUM!	#NUM!	#NUM!	#NUM!	388.062	797.963	-453412	-10401.1	17.048	475248	0.999883	0.0245034	9.29329e+12	4.4302e+11	-5.40483e+09	1.83899e+07	-16735.6	1.88665e+35	-2.0184e+33	6.75293e+30	-6.42753e+27	-2.35801e-06
	0.2	#NUM!	0.0062	0.01705	0.03038	0	1e-09	9	1000	140	16500	2350	4750	8.51138e-06	2.51189e-11	999.883	139.984	404.306	57.5829	116.391	#NUM!	#NUM!	#NUM!	0.00124	#NUM!	#NUM!	#NUM!	#NUM!	#NUM!	#NUM!	#NUM!	194.031	398.981	-226706	-5500.44	17.048	237624	0.999883	0.0245034	2.32332e+12	1.1653e+11	-1.31169e+09	8.76834e+06	-16735.6	3.38149e+33	-3.04984e+31	1.89704e+29	-4.0588e+26	2.89853e-05
	0.3	#NUM!	0.0062	0.01705	0.03038	0	1e-09	9	1000	140	16500	2350	4750	8.51138e-06	2.51189e-11	999.883	139.984	404.306	57.5829	116.391	#NUM!	#NUM!	#NUM!	0.00186	#NUM!	#NUM!	#NUM!	#NUM!	#NUM!	#NUM!	#NUM!	129.354	265.988	-151137	-3866.91	17.048	158416	0.999883	0.0245034	1.03259e+12	5.43573e+10	-5.61932e+08	5.56114e+06	-16735.6	3.34209e+32	-2.62581e+30	2.18241e+28	-8.1383e+25	4.47245e-05
	0.4	#NUM!	0.0062	0.01705	0.03038	0	1e-09	9	1000	140	16500	2350	4750	8.51138e-06	2.51189e-11	999.883	139.984	404.306	57.5829	116.391	#NUM!	#NUM!	#NUM!	0.00248	#NUM!	#NUM!	#NUM!	#NUM!	#NUM!	#NUM!	#NUM!	97.0155	199.491	-113353	-3050.14	17.048	118812	0.999883	0.0245034	5.8083e+11	3.20196e+10	-3.02297e+08	3.95755e+06	-16735.6	6.59978e+31	-4.65377e+29	4.34703e+27	-2.62553e+25	4.92923e-05
	0.5	#NUM!	0.0062	0.01705	0.03038	0	1e-09	9	1000	140	16500	2350	4750	8.51138e-06	2.51189e-11	999.883	139.984	404.306	57.5829	116.391	#NUM!	#NUM!	#NUM!	0.0031	#NUM!	#NUM!	#NUM!	#NUM!	#NUM!	#NUM!	#NUM!	77.6124	159.593	-90682.4	-2560.08	17.048	95049.6	0.999883	0.0245034	3.71731e+11	2.14165e+10	-1.83394e+08	2.99539e+06	-16735.6	1.89744e+31	-1.23434e+29	1.12482e+27	-1.10113e+25	4.51746e-05
	0.6	#NUM!	0.0062	0.01705	0.03038	0	1e-09	9	1000	140	16500	2350	4750	8.51138e-06	2.51189e-11	999.883	139.984	404.306	57.5829	116.391	#NUM!	#NUM!	#NUM!	0.00372	#NUM!	#NUM!	#NUM!	#NUM!	#NUM!	#NUM!	#NUM!	64.677	132.994	-75568.6	-2233.37	17.048	79208	0.999883	0.0245034	2.58147e+11	1.55141e+10	-1.19491e+08	2.35395e+06	-16735.6	6.90322e+30	-4.24927e+28	3.20811e+26	-5.45847e+24	3.38427e-05
	0.7	#NUM!	0.0062	0.01705	0.03038	0	1e-09	9	1000	140	16500	2350	4750	8.51138e-06	2.51189e-11	999.883	139.984	404.306	57.5829	116.391	#NUM!	#NUM!	#NUM!	0.00434	#NUM!	#NUM!	#NUM!	#NUM!	#NUM!	#NUM!	#NUM!	55.4374	113.995	-64773.1	-2000.01	17.048	67892.6	0.999883	0.0245034	1.89659e+11	1.18695e+10	-8.13715e+07	1.89578e+06	-16735.6	2.95051e+30	-1.75836e+28	8.27207e+25	-3.03943e+24	1.61974e-05
	0.8	#NUM!	0.0062	0.01705	0.03038	0	1e-09	9	1000	140	16500	2350	4750	8.51138e-06	2.51189e-11	999.883	139.984	404.306	57.5829	116.391	#NUM!	#NUM!	#NUM!	0.00496	#NUM!	#NUM!	#NUM!	#NUM!	#NUM!	#NUM!	#NUM!	48.5077	99.7453	-56676.5	-1824.99	17.048	59406	0.999883	0.0245034	1.45208e+11	9.44851e+09	-5.68979e+07	1.55215e+06	-16735.6	1.41758e+30	-8.34679e+27	6.17343e+24	-1.84389e+24	-7.20144e-06
	0.9	#NUM!	0.0062	0.01705	0.03038	0	1e-09	9	1000	140	16500	2350	4750	8.51138e-06	2.51189e-11	999.883	139.984	404.306	57.5829	116.391	#NUM!	#NUM!	#NUM!	0.00558	#NUM!	#NUM!	#NUM!	#NUM!	#NUM!	#NUM!	#NUM!	43.118	88.6625	-50379.1	-1688.86	17.048	52805.4	0.999883	0.0245034	1.14732e+11	7.75065e+09	-4.03019e+07	1.28488e+06	-16735.6	7.44263e+29	-4.40606e+27	-1.81056e+25	-1.19476e+24	-3.60091e-05
	0.99	#NUM!	0.0062	0.01705	0.03038	0	1e-09	9	1000	140	16500	2350	4750	8.51138e-06	2.51189e-11	999.883	139.984	404.306	57.5829	116.391	#NUM!	#NUM!	#NUM!	0.006138	#NUM!	#NUM!	#NUM!	#NUM!	#NUM!	#NUM!	#NUM!	39.1982	80.6023	-45799.2	-1589.85	17.048	48004.9	0.999883	0.0245034	9.48198e+10	6.6176e+09	-2.95726e+07	1.0905e+06	-16735.6	4.42462e+29	-2.66567e+27	-2.40223e+25	-8.45654e+23	-6.6391e-05
t3 ¹ 0, t2 ¹ 0
discr III > 0
			[A]in	[B]in	[C]in	[H2O]in															[AB]eq	[AB2]eq	[AC]eq	[AC2]eq	[ABC]eq			[A]eq	[B]eq	[C]eq	[H2O]eq
	r	eq K1	a	b	c	w	h		K1	K2	K3	K4	K5	K6	K7	K1h	K2h	K3h	K4h	K5h	x	y	z	t	u1	v	s	a-(x+y+z+t+u)	b-(x+2y+u+v)	c-(z+2t+u+s)	w+(x+2y+z+2t+2u)	F	G	H	I	J	K	L	M	a	b	g	d	e	t3	t2	t1	t0	m
	1e-12	-2.35013e+24	0.0062	0.01705	0.03038	0	1e-09	9	1000	140	16500	2350	4750	8.51138e-06	2.51189e-11	999.883	139.984	404.306	57.5829	116.391	-1.45516e+11	1.2102e+11	0.032655	6.2e-15	-0.0558443	-1.13393e+07	0.0522566	2.44958e+10	-9.65132e+10	0.00131263	9.65246e+10	3.88062e+13	7.97963e+13	-4.53412e+16	-9.80122e+14	17.048	4.75248e+16	0.999883	0.0245034	9.29329e+34	4.19922e+33	-5.53164e+31	1.92432e+18	-16735.6	1.60395e+101	-2.11288e+99	7.35019e+85	-6.39237e+71	-5.78426e-05
	1e-10	-2.35013e+20	0.0062	0.01705	0.03038	0	1e-09	9	1000	140	16500	2350	4750	8.51138e-06	2.51189e-11	999.883	139.984	404.306	57.5829	116.391	-1.45516e+09	1.2102e+09	0.032655	6.2e-13	-0.0558443	-113393	0.0522566	2.44958e+08	-9.65132e+08	0.00131263	9.65246e+08	3.88062e+11	7.97963e+11	-4.53412e+14	-9.80122e+12	17.048	4.75248e+14	0.999883	0.0245034	9.29329e+30	4.19922e+29	-5.53164e+27	1.92432e+16	-16735.6	1.60395e+89	-2.11288e+87	7.35019e+75	-6.39237e+63	-5.78426e-05
	1e-09	-2.35013e+18	0.0062	0.01705	0.03038	0	1e-09	9	1000	140	16500	2350	4750	8.51138e-06	2.51189e-11	999.883	139.984	404.306	57.5829	116.391	-1.45516e+08	1.2102e+08	0.032655	6.2e-12	-0.0558443	-11339.3	0.0522566	2.44958e+07	-9.65132e+07	0.00131263	9.65246e+07	3.88062e+10	7.97963e+10	-4.53412e+13	-9.80122e+11	17.048	4.75248e+13	0.999883	0.0245034	9.29329e+28	4.19922e+27	-5.53164e+25	1.92432e+15	-16735.6	1.60395e+83	-2.11288e+81	7.35019e+70	-6.39237e+59	-5.78426e-05
	0.1	#NUM!	0.0062	0.01705	0.03038	0	1e-09	9	1000	140	16500	2350	4750	8.51138e-06	2.51189e-11	999.883	139.984	404.306	57.5829	116.391	#NUM!	#NUM!	#NUM!	0.00062	#NUM!	#NUM!	#NUM!	#NUM!	#NUM!	#NUM!	#NUM!	388.062	797.963	-453412	-10401.1	17.048	475248	0.999883	0.0245034	9.29329e+12	4.4302e+11	-5.40483e+09	1.83899e+07	-16735.6	1.88665e+35	-2.0184e+33	6.75293e+30	-6.42753e+27	-2.35801e-06
	0.2	#NUM!	0.0062	0.01705	0.03038	0	1e-09	9	1000	140	16500	2350	4750	8.51138e-06	2.51189e-11	999.883	139.984	404.306	57.5829	116.391	#NUM!	#NUM!	#NUM!	0.00124	#NUM!	#NUM!	#NUM!	#NUM!	#NUM!	#NUM!	#NUM!	194.031	398.981	-226706	-5500.44	17.048	237624	0.999883	0.0245034	2.32332e+12	1.1653e+11	-1.31169e+09	8.76834e+06	-16735.6	3.38149e+33	-3.04984e+31	1.89704e+29	-4.0588e+26	2.89853e-05
	0.3	#NUM!	0.0062	0.01705	0.03038	0	1e-09	9	1000	140	16500	2350	4750	8.51138e-06	2.51189e-11	999.883	139.984	404.306	57.5829	116.391	#NUM!	#NUM!	#NUM!	0.00186	#NUM!	#NUM!	#NUM!	#NUM!	#NUM!	#NUM!	#NUM!	129.354	265.988	-151137	-3866.91	17.048	158416	0.999883	0.0245034	1.03259e+12	5.43573e+10	-5.61932e+08	5.56114e+06	-16735.6	3.34209e+32	-2.62581e+30	2.18241e+28	-8.1383e+25	4.47245e-05
	0.4	#NUM!	0.0062	0.01705	0.03038	0	1e-09	9	1000	140	16500	2350	4750	8.51138e-06	2.51189e-11	999.883	139.984	404.306	57.5829	116.391	#NUM!	#NUM!	#NUM!	0.00248	#NUM!	#NUM!	#NUM!	#NUM!	#NUM!	#NUM!	#NUM!	97.0155	199.491	-113353	-3050.14	17.048	118812	0.999883	0.0245034	5.8083e+11	3.20196e+10	-3.02297e+08	3.95755e+06	-16735.6	6.59978e+31	-4.65377e+29	4.34703e+27	-2.62553e+25	4.92923e-05
	0.5	#NUM!	0.0062	0.01705	0.03038	0	1e-09	9	1000	140	16500	2350	4750	8.51138e-06	2.51189e-11	999.883	139.984	404.306	57.5829	116.391	#NUM!	#NUM!	#NUM!	0.0031	#NUM!	#NUM!	#NUM!	#NUM!	#NUM!	#NUM!	#NUM!	77.6124	159.593	-90682.4	-2560.08	17.048	95049.6	0.999883	0.0245034	3.71731e+11	2.14165e+10	-1.83394e+08	2.99539e+06	-16735.6	1.89744e+31	-1.23434e+29	1.12482e+27	-1.10113e+25	4.51746e-05
	0.6	#NUM!	0.0062	0.01705	0.03038	0	1e-09	9	1000	140	16500	2350	4750	8.51138e-06	2.51189e-11	999.883	139.984	404.306	57.5829	116.391	#NUM!	#NUM!	#NUM!	0.00372	#NUM!	#NUM!	#NUM!	#NUM!	#NUM!	#NUM!	#NUM!	64.677	132.994	-75568.6	-2233.37	17.048	79208	0.999883	0.0245034	2.58147e+11	1.55141e+10	-1.19491e+08	2.35395e+06	-16735.6	6.90322e+30	-4.24927e+28	3.20811e+26	-5.45847e+24	3.38427e-05
	0.7	#NUM!	0.0062	0.01705	0.03038	0	1e-09	9	1000	140	16500	2350	4750	8.51138e-06	2.51189e-11	999.883	139.984	404.306	57.5829	116.391	#NUM!	#NUM!	#NUM!	0.00434	#NUM!	#NUM!	#NUM!	#NUM!	#NUM!	#NUM!	#NUM!	55.4374	113.995	-64773.1	-2000.01	17.048	67892.6	0.999883	0.0245034	1.89659e+11	1.18695e+10	-8.13715e+07	1.89578e+06	-16735.6	2.95051e+30	-1.75836e+28	8.27207e+25	-3.03943e+24	1.61974e-05
	0.8	#NUM!	0.0062	0.01705	0.03038	0	1e-09	9	1000	140	16500	2350	4750	8.51138e-06	2.51189e-11	999.883	139.984	404.306	57.5829	116.391	#NUM!	#NUM!	#NUM!	0.00496	#NUM!	#NUM!	#NUM!	#NUM!	#NUM!	#NUM!	#NUM!	48.5077	99.7453	-56676.5	-1824.99	17.048	59406	0.999883	0.0245034	1.45208e+11	9.44851e+09	-5.68979e+07	1.55215e+06	-16735.6	1.41758e+30	-8.34679e+27	6.17343e+24	-1.84389e+24	-7.20144e-06
	0.9	#NUM!	0.0062	0.01705	0.03038	0	1e-09	9	1000	140	16500	2350	4750	8.51138e-06	2.51189e-11	999.883	139.984	404.306	57.5829	116.391	#NUM!	#NUM!	#NUM!	0.00558	#NUM!	#NUM!	#NUM!	#NUM!	#NUM!	#NUM!	#NUM!	43.118	88.6625	-50379.1	-1688.86	17.048	52805.4	0.999883	0.0245034	1.14732e+11	7.75065e+09	-4.03019e+07	1.28488e+06	-16735.6	7.44263e+29	-4.40606e+27	-1.81056e+25	-1.19476e+24	-3.60091e-05
	0.99	#NUM!	0.0062	0.01705	0.03038	0	1e-09	9	1000	140	16500	2350	4750	8.51138e-06	2.51189e-11	999.883	139.984	404.306	57.5829	116.391	#NUM!	#NUM!	#NUM!	0.006138	#NUM!	#NUM!	#NUM!	#NUM!	#NUM!	#NUM!	#NUM!	39.1982	80.6023	-45799.2	-1589.85	17.048	48004.9	0.999883	0.0245034	9.48198e+10	6.6176e+09	-2.95726e+07	1.0905e+06	-16735.6	4.42462e+29	-2.66567e+27	-2.40223e+25	-8.45654e+23	-6.6391e-05
	r	eq K1	a	b	c	w	h		K1	K2	K3	K4	K5	K6	K7	K1h	K2h	K3h	K4h	K5h	x	y	z	t	u2	v	s	a-(x+y+z+t+u)	b-(x+2y+u+v)	c-(z+2t+u+s)	w+(x+2y+z+2t+2u)	F	G	H	I	J	K	L	M	a	b	g	d	e	t3	t2	t1	t0	m
	1e-11	#NUM!	0.0062	0.01705	0.03038	0	1e-09	9	1000	140	16500	2350	4750	8.51138e-06	2.51189e-11	999.883	139.984	404.306	57.5829	116.391	#NUM!	#NUM!	#NUM!	6.2e-14	#NUM!	#NUM!	#NUM!	#NUM!	#NUM!	#NUM!	#NUM!	3.88062e+12	7.97963e+12	-4534117557998396	-9.80122e+13	17.048	4752481679950875	0.999883	0.0245034	9.29329e+32	4.19922e+31	-5.53164e+29	1.92432e+17	-16735.6	1.60395e+95	-2.11288e+93	7.35019e+80	-6.39237e+67	-5.78426e-05
	1e-09	3.77887e+17	0.0062	0.01705	0.03038	0	1e-09	9	1000	140	16500	2350	4750	8.51138e-06	2.51189e-11	999.883	139.984	404.306	57.5829	116.391	-2.61897e+07	4.40871e+06	-0.0307924	6.2e-12	0.0106587	2040.83	0.0492759	2.1781e+07	1.73703e+07	0.00123775	-1.73723e+07	3.88062e+10	7.97963e+10	-4.53412e+13	-9.80122e+11	17.048	4.75248e+13	0.999883	0.0245034	9.29329e+28	4.19922e+27	-5.53164e+25	1.92432e+15	-16735.6	1.60395e+83	-2.11288e+81	7.35019e+70	-6.39237e+59	-5.78426e-05
	3e-09	4.19874e+16	0.0062	0.01705	0.03038	0	1e-09	9	1000	140	16500	2350	4750	8.51138e-06	2.51189e-11	999.883	139.984	404.306	57.5829	116.391	-8.72991e+06	1.46957e+06	-0.0307924	1.86e-11	0.0106587	680.276	0.0492759	7.26034e+06	5.79009e+06	0.00123775	-5.79077e+06	1.29354e+10	2.65988e+10	-1.51137e+13	-3.26707e+11	17.048	1.58416e+13	0.999883	0.0245034	1.03259e+28	4.66581e+26	-6.14626e+24	6.4144e+14	-16735.6	2.20021e+80	-2.89833e+78	3.02477e+68	-7.89182e+57	-5.78426e-05
	0.1	#NUM!	0.0062	0.01705	0.03038	0	1e-09	9	1000	140	16500	2350	4750	8.51138e-06	2.51189e-11	999.883	139.984	404.306	57.5829	116.391	#NUM!	#NUM!	#NUM!	0.00062	#NUM!	#NUM!	#NUM!	#NUM!	#NUM!	#NUM!	#NUM!	388.062	797.963	-453412	-10401.1	17.048	475248	0.999883	0.0245034	9.29329e+12	4.4302e+11	-5.40483e+09	1.83899e+07	-16735.6	1.88665e+35	-2.0184e+33	6.75293e+30	-6.42753e+27	-2.35801e-06
	0.2	#NUM!	0.0062	0.01705	0.03038	0	1e-09	9	1000	140	16500	2350	4750	8.51138e-06	2.51189e-11	999.883	139.984	404.306	57.5829	116.391	#NUM!	#NUM!	#NUM!	0.00124	#NUM!	#NUM!	#NUM!	#NUM!	#NUM!	#NUM!	#NUM!	194.031	398.981	-226706	-5500.44	17.048	237624	0.999883	0.0245034	2.32332e+12	1.1653e+11	-1.31169e+09	8.76834e+06	-16735.6	3.38149e+33	-3.04984e+31	1.89704e+29	-4.0588e+26	2.89853e-05
	0.3	#NUM!	0.0062	0.01705	0.03038	0	1e-09	9	1000	140	16500	2350	4750	8.51138e-06	2.51189e-11	999.883	139.984	404.306	57.5829	116.391	#NUM!	#NUM!	#NUM!	0.00186	#NUM!	#NUM!	#NUM!	#NUM!	#NUM!	#NUM!	#NUM!	129.354	265.988	-151137	-3866.91	17.048	158416	0.999883	0.0245034	1.03259e+12	5.43573e+10	-5.61932e+08	5.56114e+06	-16735.6	3.34209e+32	-2.62581e+30	2.18241e+28	-8.1383e+25	4.47245e-05
	0.4	#NUM!	0.0062	0.01705	0.03038	0	1e-09	9	1000	140	16500	2350	4750	8.51138e-06	2.51189e-11	999.883	139.984	404.306	57.5829	116.391	#NUM!	#NUM!	#NUM!	0.00248	#NUM!	#NUM!	#NUM!	#NUM!	#NUM!	#NUM!	#NUM!	97.0155	199.491	-113353	-3050.14	17.048	118812	0.999883	0.0245034	5.8083e+11	3.20196e+10	-3.02297e+08	3.95755e+06	-16735.6	6.59978e+31	-4.65377e+29	4.34703e+27	-2.62553e+25	4.92923e-05
	0.5	#NUM!	0.0062	0.01705	0.03038	0	1e-09	9	1000	140	16500	2350	4750	8.51138e-06	2.51189e-11	999.883	139.984	404.306	57.5829	116.391	#NUM!	#NUM!	#NUM!	0.0031	#NUM!	#NUM!	#NUM!	#NUM!	#NUM!	#NUM!	#NUM!	77.6124	159.593	-90682.4	-2560.08	17.048	95049.6	0.999883	0.0245034	3.71731e+11	2.14165e+10	-1.83394e+08	2.99539e+06	-16735.6	1.89744e+31	-1.23434e+29	1.12482e+27	-1.10113e+25	4.51746e-05
	0.6	#NUM!	0.0062	0.01705	0.03038	0	1e-09	9	1000	140	16500	2350	4750	8.51138e-06	2.51189e-11	999.883	139.984	404.306	57.5829	116.391	#NUM!	#NUM!	#NUM!	0.00372	#NUM!	#NUM!	#NUM!	#NUM!	#NUM!	#NUM!	#NUM!	64.677	132.994	-75568.6	-2233.37	17.048	79208	0.999883	0.0245034	2.58147e+11	1.55141e+10	-1.19491e+08	2.35395e+06	-16735.6	6.90322e+30	-4.24927e+28	3.20811e+26	-5.45847e+24	3.38427e-05
	0.7	#NUM!	0.0062	0.01705	0.03038	0	1e-09	9	1000	140	16500	2350	4750	8.51138e-06	2.51189e-11	999.883	139.984	404.306	57.5829	116.391	#NUM!	#NUM!	#NUM!	0.00434	#NUM!	#NUM!	#NUM!	#NUM!	#NUM!	#NUM!	#NUM!	55.4374	113.995	-64773.1	-2000.01	17.048	67892.6	0.999883	0.0245034	1.89659e+11	1.18695e+10	-8.13715e+07	1.89578e+06	-16735.6	2.95051e+30	-1.75836e+28	8.27207e+25	-3.03943e+24	1.61974e-05
	0.8	#NUM!	0.0062	0.01705	0.03038	0	1e-09	9	1000	140	16500	2350	4750	8.51138e-06	2.51189e-11	999.883	139.984	404.306	57.5829	116.391	#NUM!	#NUM!	#NUM!	0.00496	#NUM!	#NUM!	#NUM!	#NUM!	#NUM!	#NUM!	#NUM!	48.5077	99.7453	-56676.5	-1824.99	17.048	59406	0.999883	0.0245034	1.45208e+11	9.44851e+09	-5.68979e+07	1.55215e+06	-16735.6	1.41758e+30	-8.34679e+27	6.17343e+24	-1.84389e+24	-7.20144e-06
	0.9	#NUM!	0.0062	0.01705	0.03038	0	1e-09	9	1000	140	16500	2350	4750	8.51138e-06	2.51189e-11	999.883	139.984	404.306	57.5829	116.391	#NUM!	#NUM!	#NUM!	0.00558	#NUM!	#NUM!	#NUM!	#NUM!	#NUM!	#NUM!	#NUM!	43.118	88.6625	-50379.1	-1688.86	17.048	52805.4	0.999883	0.0245034	1.14732e+11	7.75065e+09	-4.03019e+07	1.28488e+06	-16735.6	7.44263e+29	-4.40606e+27	-1.81056e+25	-1.19476e+24	-3.60091e-05
	0.99	#NUM!	0.0062	0.01705	0.03038	0	1e-09	9	1000	140	16500	2350	4750	8.51138e-06	2.51189e-11	999.883	139.984	404.306	57.5829	116.391	#NUM!	#NUM!	#NUM!	0.006138	#NUM!	#NUM!	#NUM!	#NUM!	#NUM!	#NUM!	#NUM!	39.1982	80.6023	-45799.2	-1589.85	17.048	48004.9	0.999883	0.0245034	9.48198e+10	6.6176e+09	-2.95726e+07	1.0905e+06	-16735.6	4.42462e+29	-2.66567e+27	-2.40223e+25	-8.45654e+23	-6.6391e-05
			[A]in	[B]in	[C]in	[H2O]in															[AB]eq	[AB2]eq	[AC]eq	[AC2]eq	[ABC]eq			[A]eq	[B]eq	[C]eq	[H2O]eq
	r	eq K1	a	b	c	w	h		K1	K2	K3	K4	K5	K6	K7	K1h	K2h	K3h	K4h	K5h	x	y	z	t	u3	v	s	a-(x+y+z+t+u)	b-(x+2y+u+v)	c-(z+2t+u+s)	w+(x+2y+z+2t+2u)	F	G	H	I	J	K	L	M	a	b	g	d	e	t3	t2	t1	t0	m
	1e-14	#NUM!	0.0062	0.01705	0.03038	0	1e-09	9	1000	140	16500	2350	4750	8.51138e-06	2.51189e-11	999.883	139.984	404.306	57.5829	116.391	#NUM!	#NUM!	#NUM!	6.2e-17	#NUM!	#NUM!	#NUM!	#NUM!	#NUM!	#NUM!	#NUM!	3880618354034493	7979626485568761	-4.53412e+18	-9.80122e+16	17.048	4.75248e+18	0.999883	0.0245034	9.29329e+38	4.19922e+37	-5.53164e+35	1.92432e+20	-16735.6	1.60395e+113	-2.11288e+111	7.35019e+95	-6.39237e+79	-5.78426e-05
	1e-10	#NUM!	0.0062	0.01705	0.03038	0	1e-09	9	1000	140	16500	2350	4750	8.51138e-06	2.51189e-11	999.883	139.984	404.306	57.5829	116.391	#NUM!	#NUM!	#NUM!	6.2e-13	#NUM!	#NUM!	#NUM!	#NUM!	#NUM!	#NUM!	#NUM!	3.88062e+11	7.97963e+11	-4.53412e+14	-9.80122e+12	17.048	4.75248e+14	0.999883	0.0245034	9.29329e+30	4.19922e+29	-5.53164e+27	1.92432e+16	-16735.6	1.60395e+89	-2.11288e+87	7.35019e+75	-6.39237e+63	-5.78426e-05
	1e-09	192.768	0.0062	0.01705	0.03038	0	1e-09	9	1000	140	16500	2350	4750	8.51138e-06	2.51189e-11	999.883	139.984	404.306	57.5829	116.391	0.461963	2.69074e-09	-0.0219857	6.2e-12	-2.63321e-10	-5.22666e-05	0.0510825	-0.433778	-0.444861	0.00128313	0.439978	3.88062e+10	7.97963e+10	-4.53412e+13	-9.80122e+11	17.048	4.75248e+13	0.999883	0.0245034	9.29329e+28	4.19922e+27	-5.53164e+25	1.92432e+15	-16735.6	1.60395e+83	-2.11288e+81	7.35019e+70	-6.39237e+59	-5.78426e-05
	0.01	0.0481013	0.0062	0.01705	0.03038	0	1e-09	9	1000	140	16500	2350	4750	8.51138e-06	2.51189e-11	999.883	139.984	404.306	57.5829	116.391	0.00152382	0.000102425	0.00117543	6.2e-05	0.000162463	1.7808e-06	0.0282095	0.00317386	0.0151571	0.000708591	0.00335303	3880.62	7979.63	-4.53412e+06	-98612	17.048	4.75248e+06	0.999883	0.0245034	9.29329e+14	4.22232e+13	-5.52036e+11	1.91579e+08	-16735.6	1.63245e+41	-2.1022e+39	7.2943e+35	-6.39447e+31	-5.08087e-05
	0.1	#NUM!	0.0062	0.01705	0.03038	0	1e-09	9	1000	140	16500	2350	4750	8.51138e-06	2.51189e-11	999.883	139.984	404.306	57.5829	116.391	#NUM!	#NUM!	#NUM!	0.00062	#NUM!	#NUM!	#NUM!	#NUM!	#NUM!	#NUM!	#NUM!	388.062	797.963	-453412	-10401.1	17.048	475248	0.999883	0.0245034	9.29329e+12	4.4302e+11	-5.40483e+09	1.83899e+07	-16735.6	1.88665e+35	-2.0184e+33	6.75293e+30	-6.42753e+27	-2.35801e-06
	0.2	#NUM!	0.0062	0.01705	0.03038	0	1e-09	9	1000	140	16500	2350	4750	8.51138e-06	2.51189e-11	999.883	139.984	404.306	57.5829	116.391	#NUM!	#NUM!	#NUM!	0.00124	#NUM!	#NUM!	#NUM!	#NUM!	#NUM!	#NUM!	#NUM!	194.031	398.981	-226706	-5500.44	17.048	237624	0.999883	0.0245034	2.32332e+12	1.1653e+11	-1.31169e+09	8.76834e+06	-16735.6	3.38149e+33	-3.04984e+31	1.89704e+29	-4.0588e+26	2.89853e-05
	0.3	#NUM!	0.0062	0.01705	0.03038	0	1e-09	9	1000	140	16500	2350	4750	8.51138e-06	2.51189e-11	999.883	139.984	404.306	57.5829	116.391	#NUM!	#NUM!	#NUM!	0.00186	#NUM!	#NUM!	#NUM!	#NUM!	#NUM!	#NUM!	#NUM!	129.354	265.988	-151137	-3866.91	17.048	158416	0.999883	0.0245034	1.03259e+12	5.43573e+10	-5.61932e+08	5.56114e+06	-16735.6	3.34209e+32	-2.62581e+30	2.18241e+28	-8.1383e+25	4.47245e-05
	0.4	#NUM!	0.0062	0.01705	0.03038	0	1e-09	9	1000	140	16500	2350	4750	8.51138e-06	2.51189e-11	999.883	139.984	404.306	57.5829	116.391	#NUM!	#NUM!	#NUM!	0.00248	#NUM!	#NUM!	#NUM!	#NUM!	#NUM!	#NUM!	#NUM!	97.0155	199.491	-113353	-3050.14	17.048	118812	0.999883	0.0245034	5.8083e+11	3.20196e+10	-3.02297e+08	3.95755e+06	-16735.6	6.59978e+31	-4.65377e+29	4.34703e+27	-2.62553e+25	4.92923e-05
	0.5	#NUM!	0.0062	0.01705	0.03038	0	1e-09	9	1000	140	16500	2350	4750	8.51138e-06	2.51189e-11	999.883	139.984	404.306	57.5829	116.391	#NUM!	#NUM!	#NUM!	0.0031	#NUM!	#NUM!	#NUM!	#NUM!	#NUM!	#NUM!	#NUM!	77.6124	159.593	-90682.4	-2560.08	17.048	95049.6	0.999883	0.0245034	3.71731e+11	2.14165e+10	-1.83394e+08	2.99539e+06	-16735.6	1.89744e+31	-1.23434e+29	1.12482e+27	-1.10113e+25	4.51746e-05
	0.6	#NUM!	0.0062	0.01705	0.03038	0	1e-09	9	1000	140	16500	2350	4750	8.51138e-06	2.51189e-11	999.883	139.984	404.306	57.5829	116.391	#NUM!	#NUM!	#NUM!	0.00372	#NUM!	#NUM!	#NUM!	#NUM!	#NUM!	#NUM!	#NUM!	64.677	132.994	-75568.6	-2233.37	17.048	79208	0.999883	0.0245034	2.58147e+11	1.55141e+10	-1.19491e+08	2.35395e+06	-16735.6	6.90322e+30	-4.24927e+28	3.20811e+26	-5.45847e+24	3.38427e-05
	0.7	#NUM!	0.0062	0.01705	0.03038	0	1e-09	9	1000	140	16500	2350	4750	8.51138e-06	2.51189e-11	999.883	139.984	404.306	57.5829	116.391	#NUM!	#NUM!	#NUM!	0.00434	#NUM!	#NUM!	#NUM!	#NUM!	#NUM!	#NUM!	#NUM!	55.4374	113.995	-64773.1	-2000.01	17.048	67892.6	0.999883	0.0245034	1.89659e+11	1.18695e+10	-8.13715e+07	1.89578e+06	-16735.6	2.95051e+30	-1.75836e+28	8.27207e+25	-3.03943e+24	1.61974e-05
	0.8	#NUM!	0.0062	0.01705	0.03038	0	1e-09	9	1000	140	16500	2350	4750	8.51138e-06	2.51189e-11	999.883	139.984	404.306	57.5829	116.391	#NUM!	#NUM!	#NUM!	0.00496	#NUM!	#NUM!	#NUM!	#NUM!	#NUM!	#NUM!	#NUM!	48.5077	99.7453	-56676.5	-1824.99	17.048	59406	0.999883	0.0245034	1.45208e+11	9.44851e+09	-5.68979e+07	1.55215e+06	-16735.6	1.41758e+30	-8.34679e+27	6.17343e+24	-1.84389e+24	-7.20144e-06
	0.9	#NUM!	0.0062	0.01705	0.03038	0	1e-09	9	1000	140	16500	2350	4750	8.51138e-06	2.51189e-11	999.883	139.984	404.306	57.5829	116.391	#NUM!	#NUM!	#NUM!	0.00558	#NUM!	#NUM!	#NUM!	#NUM!	#NUM!	#NUM!	#NUM!	43.118	88.6625	-50379.1	-1688.86	17.048	52805.4	0.999883	0.0245034	1.14732e+11	7.75065e+09	-4.03019e+07	1.28488e+06	-16735.6	7.44263e+29	-4.40606e+27	-1.81056e+25	-1.19476e+24	-3.60091e-05
	0.99	#NUM!	0.0062	0.01705	0.03038	0	1	9	1000	140	16500	2350	4750	8.51138e-06	2.51189e-11	0.00851131	0.00119158	4.14461e-07	5.90293e-08	1.19315e-07	#NUM!	#NUM!	#NUM!	0.006138	#NUM!	#NUM!	#NUM!	#NUM!	#NUM!	#NUM!	#NUM!	39.1982	80.6023	-0.667222	-0.00851191	0.000145118	0.685997	8.51131e-06	2.51189e-11	2.06478e-08	4.94053e-10	1.67035e-12	-1.07423e-13	-1.24311e-15	-3.13947e-28	-1.0494e-29	-1.12849e-31	-5.41697e-34	-1.29782e-05
	r	eq K1	a	b	c	w	h		K1	K2	K3	K4	K5	K6	K7	K1h	K2h	K3h	K4h	K5h	x	y	z	t	u4	v	s	a-(x+y+z+t+u)	b-(x+2y+u+v)	c-(z+2t+u+s)	w+(x+2y+z+2t+2u)	F	G	H	I	J	K	L	M	a	b	g	d	e	t3	t2	t1	t0	m
	1e-15	#NUM!	0.0062	0.01705	0.03038	0	1e-09	9	1000	140	16500	2350	4750	8.51138e-06	2.51189e-11	999.883	139.984	404.306	57.5829	116.391	#NUM!	#NUM!	#NUM!	6.2e-18	#NUM!	#NUM!	#NUM!	#NUM!	#NUM!	#NUM!	#NUM!	3.88062e+16	7.97963e+16	-4.53412e+19	-9.80122e+17	17.048	4.75248e+19	0.999883	0.0245034	9.29329e+40	4.19922e+39	-5.53164e+37	1.92432e+21	-16735.6	1.60395e+119	-2.11288e+117	7.35019e+100	-6.39237e+83	-5.78426e-05
	1e-10	#NUM!	0.0062	0.01705	0.03038	0	1e-09	9	1000	140	16500	2350	4750	8.51138e-06	2.51189e-11	999.883	139.984	404.306	57.5829	116.391	#NUM!	#NUM!	#NUM!	6.2e-13	#NUM!	#NUM!	#NUM!	#NUM!	#NUM!	#NUM!	#NUM!	3.88062e+11	7.97963e+11	-4.53412e+14	-9.80122e+12	17.048	4.75248e+14	0.999883	0.0245034	9.29329e+30	4.19922e+29	-5.53164e+27	1.92432e+16	-16735.6	1.60395e+89	-2.11288e+87	7.35019e+75	-6.39237e+63	-5.78426e-05
	1e-09	233.309	0.0062	0.01705	0.03038	0	1e-09	9	1000	140	16500	2350	4750	8.51138e-06	2.51189e-11	999.883	139.984	404.306	57.5829	116.391	-0.461963	3.44866e-09	-0.0194201	6.2e-12	2.98109e-10	5.62725e-05	0.0485798	0.487583	0.478957	0.00122027	-0.481383	3.88062e+10	7.97963e+10	-4.53412e+13	-9.80122e+11	17.048	4.75248e+13	0.999883	0.0245034	9.29329e+28	4.19922e+27	-5.53164e+25	1.92432e+15	-16735.6	1.60395e+83	-2.11288e+81	7.35019e+70	-6.39237e+59	-5.78426e-05
	0.01	0.228942	0.0062	0.01705	0.03038	0	1e-09	9	1000	140	16500	2350	4750	8.51138e-06	2.51189e-11	999.883	139.984	404.306	57.5829	116.391	-0.0034182	0.000142805	-0.00223303	6.2e-05	0.000191832	2.34843e-06	0.0315058	0.0114546	0.0199884	0.00079139	-0.00485795	3880.62	7979.63	-4.53412e+06	-98612	17.048	4.75248e+06	0.999883	0.0245034	9.29329e+14	4.22232e+13	-5.52036e+11	1.91579e+08	-16735.6	1.63245e+41	-2.1022e+39	7.2943e+35	-6.39447e+31	-5.08087e-05
	0.1	#NUM!	0.0062	0.01705	0.03038	0	1e-09	9	1000	140	16500	2350	4750	8.51138e-06	2.51189e-11	999.883	139.984	404.306	57.5829	116.391	#NUM!	#NUM!	#NUM!	0.00062	#NUM!	#NUM!	#NUM!	#NUM!	#NUM!	#NUM!	#NUM!	388.062	797.963	-453412	-10401.1	17.048	475248	0.999883	0.0245034	9.29329e+12	4.4302e+11	-5.40483e+09	1.83899e+07	-16735.6	1.88665e+35	-2.0184e+33	6.75293e+30	-6.42753e+27	-2.35801e-06
	0.2	#NUM!	0.0062	0.01705	0.03038	0	1e-09	9	1000	140	16500	2350	4750	8.51138e-06	2.51189e-11	999.883	139.984	404.306	57.5829	116.391	#NUM!	#NUM!	#NUM!	0.00124	#NUM!	#NUM!	#NUM!	#NUM!	#NUM!	#NUM!	#NUM!	194.031	398.981	-226706	-5500.44	17.048	237624	0.999883	0.0245034	2.32332e+12	1.1653e+11	-1.31169e+09	8.76834e+06	-16735.6	3.38149e+33	-3.04984e+31	1.89704e+29	-4.0588e+26	2.89853e-05
	0.3	#NUM!	0.0062	0.01705	0.03038	0	1e-09	9	1000	140	16500	2350	4750	8.51138e-06	2.51189e-11	999.883	139.984	404.306	57.5829	116.391	#NUM!	#NUM!	#NUM!	0.00186	#NUM!	#NUM!	#NUM!	#NUM!	#NUM!	#NUM!	#NUM!	129.354	265.988	-151137	-3866.91	17.048	158416	0.999883	0.0245034	1.03259e+12	5.43573e+10	-5.61932e+08	5.56114e+06	-16735.6	3.34209e+32	-2.62581e+30	2.18241e+28	-8.1383e+25	4.47245e-05
	0.4	#NUM!	0.0062	0.01705	0.03038	0	1e-09	9	1000	140	16500	2350	4750	8.51138e-06	2.51189e-11	999.883	139.984	404.306	57.5829	116.391	#NUM!	#NUM!	#NUM!	0.00248	#NUM!	#NUM!	#NUM!	#NUM!	#NUM!	#NUM!	#NUM!	97.0155	199.491	-113353	-3050.14	17.048	118812	0.999883	0.0245034	5.8083e+11	3.20196e+10	-3.02297e+08	3.95755e+06	-16735.6	6.59978e+31	-4.65377e+29	4.34703e+27	-2.62553e+25	4.92923e-05
	0.5	#NUM!	0.0062	0.01705	0.03038	0	1e-09	9	1000	140	16500	2350	4750	8.51138e-06	2.51189e-11	999.883	139.984	404.306	57.5829	116.391	#NUM!	#NUM!	#NUM!	0.0031	#NUM!	#NUM!	#NUM!	#NUM!	#NUM!	#NUM!	#NUM!	77.6124	159.593	-90682.4	-2560.08	17.048	95049.6	0.999883	0.0245034	3.71731e+11	2.14165e+10	-1.83394e+08	2.99539e+06	-16735.6	1.89744e+31	-1.23434e+29	1.12482e+27	-1.10113e+25	4.51746e-05
	0.6	#NUM!	0.0062	0.01705	0.03038	0	1e-09	9	1000	140	16500	2350	4750	8.51138e-06	2.51189e-11	999.883	139.984	404.306	57.5829	116.391	#NUM!	#NUM!	#NUM!	0.00372	#NUM!	#NUM!	#NUM!	#NUM!	#NUM!	#NUM!	#NUM!	64.677	132.994	-75568.6	-2233.37	17.048	79208	0.999883	0.0245034	2.58147e+11	1.55141e+10	-1.19491e+08	2.35395e+06	-16735.6	6.90322e+30	-4.24927e+28	3.20811e+26	-5.45847e+24	3.38427e-05
	0.7	#NUM!	0.0062	0.01705	0.03038	0	1e-09	9	1000	140	16500	2350	4750	8.51138e-06	2.51189e-11	999.883	139.984	404.306	57.5829	116.391	#NUM!	#NUM!	#NUM!	0.00434	#NUM!	#NUM!	#NUM!	#NUM!	#NUM!	#NUM!	#NUM!	55.4374	113.995	-64773.1	-2000.01	17.048	67892.6	0.999883	0.0245034	1.89659e+11	1.18695e+10	-8.13715e+07	1.89578e+06	-16735.6	2.95051e+30	-1.75836e+28	8.27207e+25	-3.03943e+24	1.61974e-05
	0.8	#NUM!	0.0062	0.01705	0.03038	0	1e-09	9	1000	140	16500	2350	4750	8.51138e-06	2.51189e-11	999.883	139.984	404.306	57.5829	116.391	#NUM!	#NUM!	#NUM!	0.00496	#NUM!	#NUM!	#NUM!	#NUM!	#NUM!	#NUM!	#NUM!	48.5077	99.7453	-56676.5	-1824.99	17.048	59406	0.999883	0.0245034	1.45208e+11	9.44851e+09	-5.68979e+07	1.55215e+06	-16735.6	1.41758e+30	-8.34679e+27	6.17343e+24	-1.84389e+24	-7.20144e-06
	0.9	#NUM!	0.0062	0.01705	0.03038	0	1e-09	9	1000	140	16500	2350	4750	8.51138e-06	2.51189e-11	999.883	139.984	404.306	57.5829	116.391	#NUM!	#NUM!	#NUM!	0.00558	#NUM!	#NUM!	#NUM!	#NUM!	#NUM!	#NUM!	#NUM!	43.118	88.6625	-50379.1	-1688.86	17.048	52805.4	0.999883	0.0245034	1.14732e+11	7.75065e+09	-4.03019e+07	1.28488e+06	-16735.6	7.44263e+29	-4.40606e+27	-1.81056e+25	-1.19476e+24	-3.60091e-05
	0.99	#NUM!	0.0062	0.01705	0.03038	0	1e-09	9	1000	140	16500	2350	4750	8.51138e-06	2.51189e-11	999.883	139.984	404.306	57.5829	116.391	#NUM!	#NUM!	#NUM!	0.006138	#NUM!	#NUM!	#NUM!	#NUM!	#NUM!	#NUM!	#NUM!	39.1982	80.6023	-45799.2	-1589.85	17.048	48004.9	0.999883	0.0245034	9.48198e+10	6.6176e+09	-2.95726e+07	1.0905e+06	-16735.6	4.42462e+29	-2.66567e+27	-2.40223e+25	-8.45654e+23	-6.6391e-05
[truncated: 25 more columns]
