# Supplementary material for: Transfer of structural units through imine exchanges, in solution or without solvent: successive transiminations, stimuli (pH)-modulated covalent switches, and mathematical models
Source: Front Chem. 2026 Apr 13;13:1241625. doi: 10.3389/fchem.2025.1241625 (PMC13112204; doi:10.3389/fchem.2025.1241625)
Supplement: Supplementary file 1 [file Supplementaryfile1.zip › Supplementary Material/g-S2-A1B2C2.xlsx]

## Sheet: Feuil1
								^
Composition at equilibrium after addition of amine C
Set S2		general approach				paper -> section 5.2.2.1.					Inputs: a, b, c, w, K1 to K5, r
	[C]in3/[A]in3 = [B]in3/[A]in3 = 2
	t = r·a1
t3 ¹ 0, t2 ¹ 0
discr III < 0
			[A]in3	[B]in3	[C]in3	[H2O]in3						[AB]eq3	[AB2]eq3	[AC]eq3	[AC2]eq3	[ABC]eq3	[A]eq3	[B]eq3	[C]eq3	[H2O]eq3																							recalculated constants
	r	eq K1	a1	b2 = b1 + gB	c1 = b2	w1	K1	K2	K3	K4	K5	x	y	z	t	u1	a1-(x+y+z+t+u1)	b2-(x+2y+u1)	c1-(z+2t+u1)	w1+(x+2y+z+2t+2u1)	F	G	H	I	J	K	a	b	g	d	e	t3	t2	t1	t0	m	n	discr III	lr	h	r		K1rec	K2rec	K3rec	K4rec	K5rec	100*|K1-K1rec|/K1	100*|K2-K2rec|/K2
	0.01	#NUM!	0.0062	0.0124	0.0124	0	10	1.4	16	2.4	4.8	#NUM!	#NUM!	#NUM!	6.2e-05	#NUM!	#NUM!	#NUM!	#NUM!	#NUM!	3763.44	8064.52	53763.4	-1594	0.124	-48387.1	5.13354e+09	-2.05419e+08	-6.14426e+06	954.701	-0.0369024	-3.4384e+25	-1.0365e+24	1.61049e+20	-6236159606783990	-0.000307589	2.07637e-06	1.6584e+85	#NUM!	#NUM!	#NUM!		#NUM!	#NUM!	#NUM!	#NUM!	#NUM!	#NUM!	#NUM!
	0.1	#NUM!	0.0062	0.0124	0.0124	0	10	1.4	16	2.4	4.8	#NUM!	#NUM!	#NUM!	0.00062	#NUM!	#NUM!	#NUM!	#NUM!	#NUM!	376.344	806.452	5376.34	-154	0.124	-4838.71	5.13354e+07	-1.96129e+06	-61414.4	97.6128	-0.0369024	-3.02202e+19	-1.03195e+18	1.6362e+15	-6.31088e+11	-0.000442827	3.58664e-06	1.687e+64	#NUM!	#NUM!	#NUM!		#NUM!	#NUM!	#NUM!	#NUM!	#NUM!	#NUM!	#NUM!
	0.2	#NUM!	0.0062	0.0124	0.0124	0	10	1.4	16	2.4	4.8	#NUM!	#NUM!	#NUM!	0.00124	#NUM!	#NUM!	#NUM!	#NUM!	#NUM!	188.172	403.226	2688.17	-74	0.124	-2419.35	1.28339e+07	-464516	-15318.4	49.9968	-0.0369024	-3.99637e+17	-1.60447e+16	5.18643e+13	-4.00432e+10	-0.000667073	6.63065e-06	7.28775e+57	#NUM!	#NUM!	#NUM!		#NUM!	#NUM!	#NUM!	#NUM!	#NUM!	#NUM!	#NUM!
	0.3	#NUM!	0.0062	0.0124	0.0124	0	10	1.4	16	2.4	4.8	#NUM!	#NUM!	#NUM!	0.00186	#NUM!	#NUM!	#NUM!	#NUM!	#NUM!	125.448	268.817	1792.11	-47.3333	0.124	-1612.9	5.70393e+06	-194982	-6779.73	34.1248	-0.0369024	-2.86916e+16	-1401587190824375	6.90427e+12	-8.0452e+09	-0.00103608	1.28338e-05	1.16456e+54	#NUM!	#NUM!	#NUM!		#NUM!	#NUM!	#NUM!	#NUM!	#NUM!	#NUM!	#NUM!
	0.4	#NUM!	0.0062	0.0124	0.0124	0	10	1.4	16	2.4	4.8	#NUM!	#NUM!	#NUM!	0.00248	#NUM!	#NUM!	#NUM!	#NUM!	#NUM!	94.086	201.613	1344.09	-34	0.124	-1209.68	3.20846e+06	-103226	-3790.4	26.1888	-0.0369024	-3964644355677894	-2.482e+14	1.6508e+12	-2593751040	-0.00172277	2.75175e-05	1.89059e+51	#NUM!	#NUM!	#NUM!		#NUM!	#NUM!	#NUM!	#NUM!	#NUM!	#NUM!	#NUM!
	0.5	#NUM!	0.0062	0.0124	0.0124	0	10	1.4	16	2.4	4.8	#NUM!	#NUM!	#NUM!	0.0031	#NUM!	#NUM!	#NUM!	#NUM!	#NUM!	75.2688	161.29	1075.27	-26	0.124	-967.742	2.05342e+06	-61935.5	-2406.4	21.4272	-0.0369024	-7.38977e+14	-6.47341e+13	5.43257e+11	-1.08433e+09	-0.00329305	7.27272e-05	9.51132e+48	#NUM!	#NUM!	#NUM!		#NUM!	#NUM!	#NUM!	#NUM!	#NUM!	#NUM!	#NUM!
	0.6	#NUM!	0.0062	0.0124	0.0124	0	10	1.4	16	2.4	4.8	#NUM!	#NUM!	#NUM!	0.00372	#NUM!	#NUM!	#NUM!	#NUM!	#NUM!	62.724	134.409	896.057	-20.6667	0.124	-806.452	1.42598e+06	-40143.4	-1654.4	18.2528	-0.0369024	-1.46581e+14	-2.15683e+13	2.18558e+11	-5.34555e+08	-0.00870801	0.000312762	7.43877e+46	#NUM!	#NUM!	#NUM!		#NUM!	#NUM!	#NUM!	#NUM!	#NUM!	#NUM!	#NUM!
	0.7	#NUM!	0.0062	0.0124	0.0124	0	10	1.4	16	2.4	4.8	#NUM!	#NUM!	#NUM!	0.00434	#NUM!	#NUM!	#NUM!	#NUM!	#NUM!	53.7634	115.207	768.049	-16.8571	0.124	-691.244	1.04766e+06	-27386.4	-1200.85	15.9854	-0.0369024	-1.79943e+13	-8.50909e+12	1.00903e+11	-2.95389e+08	-0.0801449	0.00873297	2.70536e+44	#NUM!	#NUM!	#NUM!		#NUM!	#NUM!	#NUM!	#NUM!	#NUM!	#NUM!	#NUM!
	0.8	#NUM!	0.0062	0.0124	0.0124	0	10	1.4	16	2.4	4.8	#NUM!	#NUM!	#NUM!	0.00496	#NUM!	#NUM!	#NUM!	#NUM!	#NUM!	47.043	100.806	672.043	-14	0.124	-604.839	802116	-19354.8	-906.4	14.2848	-0.0369024	9.98825e+12	-3.79891e+12	5.14768e+10	-177500160	-0.0430653	-0.00343984	2.23354e+43	#NUM!	#NUM!	#NUM!		#NUM!	#NUM!	#NUM!	#NUM!	#NUM!	#NUM!	#NUM!
	0.9	#NUM!	0.0062	0.0124	0.0124	0	10	1.4	16	2.4	4.8	#NUM!	#NUM!	#NUM!	0.00558	#NUM!	#NUM!	#NUM!	#NUM!	#NUM!	41.816	89.6057	597.372	-11.7778	0.124	-537.634	633771	-14018.3	-704.474	12.9621	-0.0369024	1.38614e+13	-1.86404e+12	2.83191e+10	-1.13736e+08	-0.003985	-9.67653e-05	1.1619e+43	#NUM!	#NUM!	#NUM!		#NUM!	#NUM!	#NUM!	#NUM!	#NUM!	#NUM!	#NUM!
	0.99	#NUM!	0.0062	0.0124	0.0124	0	10	1.4	16	2.4	4.8	#NUM!	#NUM!	#NUM!	0.006138	#NUM!	#NUM!	#NUM!	#NUM!	#NUM!	38.0146	81.4598	543.065	-10.1616	0.124	-488.759	523777	-10637.5	-572.507	12.0002	-0.0369024	1.23743e+13	-1.04719e+12	1.73966e+10	-7.96021e+07	-0.000981328	-1.16683e-05	2.43954e+42	#NUM!	#NUM!	#NUM!		#NUM!	#NUM!	#NUM!	#NUM!	#NUM!	#NUM!	#NUM!
	r	eq K1	a1	b2 = b1 + gB	c1 = b2	w1	K1	K2	K3	K4	K5	x	y	z	t	u2	a1-(x+y+z+t+u2)	b2-(x+2y+u2)	c1-(z+2t+u2)	w1+(x+2y+z+2t+2u2)	F	G	H	I	J	K	a	b	g	d	e	t3	t2	t1	t0	m	n	discr III	lr	h	r		K1rec	K2rec	K3rec	K4rec	K5rec	100*|K1-K1rec|/K1	100*|K2-K2rec|/K2
	0.01	#NUM!	0.0062	0.0124	0.0124	0	10	1.4	16	2.4	4.8	#NUM!	#NUM!	#NUM!	6.2e-05	#NUM!	#NUM!	#NUM!	#NUM!	#NUM!	3763.44	8064.52	53763.4	-1594	0.124	-48387.1	5.13354e+09	-2.05419e+08	-6.14426e+06	954.701	-0.0369024	-3.4384e+25	-1.0365e+24	1.61049e+20	-6236159606783990	-0.000307589	2.07637e-06	1.6584e+85	#NUM!	#NUM!	#NUM!		#NUM!	#NUM!	#NUM!	#NUM!	#NUM!	#NUM!	#NUM!
	0.1	#NUM!	0.0062	0.0124	0.0124	0	10	1.4	16	2.4	4.8	#NUM!	#NUM!	#NUM!	0.00062	#NUM!	#NUM!	#NUM!	#NUM!	#NUM!	376.344	806.452	5376.34	-154	0.124	-4838.71	5.13354e+07	-1.96129e+06	-61414.4	97.6128	-0.0369024	-3.02202e+19	-1.03195e+18	1.6362e+15	-6.31088e+11	-0.000442827	3.58664e-06	1.687e+64	#NUM!	#NUM!	#NUM!		#NUM!	#NUM!	#NUM!	#NUM!	#NUM!	#NUM!	#NUM!
	0.2	#NUM!	0.0062	0.0124	0.0124	0	10	1.4	16	2.4	4.8	#NUM!	#NUM!	#NUM!	0.00124	#NUM!	#NUM!	#NUM!	#NUM!	#NUM!	188.172	403.226	2688.17	-74	0.124	-2419.35	1.28339e+07	-464516	-15318.4	49.9968	-0.0369024	-3.99637e+17	-1.60447e+16	5.18643e+13	-4.00432e+10	-0.000667073	6.63065e-06	7.28775e+57	#NUM!	#NUM!	#NUM!		#NUM!	#NUM!	#NUM!	#NUM!	#NUM!	#NUM!	#NUM!
	0.3	#NUM!	0.0062	0.0124	0.0124	0	10	1.4	16	2.4	4.8	#NUM!	#NUM!	#NUM!	0.00186	#NUM!	#NUM!	#NUM!	#NUM!	#NUM!	125.448	268.817	1792.11	-47.3333	0.124	-1612.9	5.70393e+06	-194982	-6779.73	34.1248	-0.0369024	-2.86916e+16	-1401587190824375	6.90427e+12	-8.0452e+09	-0.00103608	1.28338e-05	1.16456e+54	#NUM!	#NUM!	#NUM!		#NUM!	#NUM!	#NUM!	#NUM!	#NUM!	#NUM!	#NUM!
	0.4	#NUM!	0.0062	0.0124	0.0124	0	10	1.4	16	2.4	4.8	#NUM!	#NUM!	#NUM!	0.00248	#NUM!	#NUM!	#NUM!	#NUM!	#NUM!	94.086	201.613	1344.09	-34	0.124	-1209.68	3.20846e+06	-103226	-3790.4	26.1888	-0.0369024	-3964644355677894	-2.482e+14	1.6508e+12	-2593751040	-0.00172277	2.75175e-05	1.89059e+51	#NUM!	#NUM!	#NUM!		#NUM!	#NUM!	#NUM!	#NUM!	#NUM!	#NUM!	#NUM!
	0.5	#NUM!	0.0062	0.0124	0.0124	0	10	1.4	16	2.4	4.8	#NUM!	#NUM!	#NUM!	0.0031	#NUM!	#NUM!	#NUM!	#NUM!	#NUM!	75.2688	161.29	1075.27	-26	0.124	-967.742	2.05342e+06	-61935.5	-2406.4	21.4272	-0.0369024	-7.38977e+14	-6.47341e+13	5.43257e+11	-1.08433e+09	-0.00329305	7.27272e-05	9.51132e+48	#NUM!	#NUM!	#NUM!		#NUM!	#NUM!	#NUM!	#NUM!	#NUM!	#NUM!	#NUM!
	0.6	#NUM!	0.0062	0.0124	0.0124	0	10	1.4	16	2.4	4.8	#NUM!	#NUM!	#NUM!	0.00372	#NUM!	#NUM!	#NUM!	#NUM!	#NUM!	62.724	134.409	896.057	-20.6667	0.124	-806.452	1.42598e+06	-40143.4	-1654.4	18.2528	-0.0369024	-1.46581e+14	-2.15683e+13	2.18558e+11	-5.34555e+08	-0.00870801	0.000312762	7.43877e+46	#NUM!	#NUM!	#NUM!		#NUM!	#NUM!	#NUM!	#NUM!	#NUM!	#NUM!	#NUM!
	0.7	#NUM!	0.0062	0.0124	0.0124	0	10	1.4	16	2.4	4.8	#NUM!	#NUM!	#NUM!	0.00434	#NUM!	#NUM!	#NUM!	#NUM!	#NUM!	53.7634	115.207	768.049	-16.8571	0.124	-691.244	1.04766e+06	-27386.4	-1200.85	15.9854	-0.0369024	-1.79943e+13	-8.50909e+12	1.00903e+11	-2.95389e+08	-0.0801449	0.00873297	2.70536e+44	#NUM!	#NUM!	#NUM!		#NUM!	#NUM!	#NUM!	#NUM!	#NUM!	#NUM!	#NUM!
	0.8	#NUM!	0.0062	0.0124	0.0124	0	10	1.4	16	2.4	4.8	#NUM!	#NUM!	#NUM!	0.00496	#NUM!	#NUM!	#NUM!	#NUM!	#NUM!	47.043	100.806	672.043	-14	0.124	-604.839	802116	-19354.8	-906.4	14.2848	-0.0369024	9.98825e+12	-3.79891e+12	5.14768e+10	-177500160	-0.0430653	-0.00343984	2.23354e+43	#NUM!	#NUM!	#NUM!		#NUM!	#NUM!	#NUM!	#NUM!	#NUM!	#NUM!	#NUM!
	0.9	#NUM!	0.0062	0.0124	0.0124	0	10	1.4	16	2.4	4.8	#NUM!	#NUM!	#NUM!	0.00558	#NUM!	#NUM!	#NUM!	#NUM!	#NUM!	41.816	89.6057	597.372	-11.7778	0.124	-537.634	633771	-14018.3	-704.474	12.9621	-0.0369024	1.38614e+13	-1.86404e+12	2.83191e+10	-1.13736e+08	-0.003985	-9.67653e-05	1.1619e+43	#NUM!	#NUM!	#NUM!		#NUM!	#NUM!	#NUM!	#NUM!	#NUM!	#NUM!	#NUM!
	0.99	#NUM!	0.0062	0.0124	0.0124	0	10	1.4	16	2.4	4.8	#NUM!	#NUM!	#NUM!	0.006138	#NUM!	#NUM!	#NUM!	#NUM!	#NUM!	38.0146	81.4598	543.065	-10.1616	0.124	-488.759	523777	-10637.5	-572.507	12.0002	-0.0369024	1.23743e+13	-1.04719e+12	1.73966e+10	-7.96021e+07	-0.000981328	-1.16683e-05	2.43954e+42	#NUM!	#NUM!	#NUM!		#NUM!	#NUM!	#NUM!	#NUM!	#NUM!	#NUM!	#NUM!
	r	eq K1	a1	b2 = b1 + gB	c1 = b2	w1	K1	K2	K3	K4	K5	x	y	z	t	u3	a1-(x+y+z+t+u3)	b2-(x+2y+u3)	c1-(z+2t+u3)	w1+(x+2y+z+2t+2u3)	F	G	H	I	J	K	a	b	g	d	e	t3	t2	t1	t0	m	n	discr III	lr	h	r		K1rec	K2rec	K3rec	K4rec	K5rec	100*|K1-K1rec|/K1	100*|K2-K2rec|/K2
	0.01	#NUM!	0.0062	0.0124	0.0124	0	10	1.4	16	2.4	4.8	#NUM!	#NUM!	#NUM!	6.2e-05	#NUM!	#NUM!	#NUM!	#NUM!	#NUM!	3763.44	8064.52	53763.4	-1594	0.124	-48387.1	5.13354e+09	-2.05419e+08	-6.14426e+06	954.701	-0.0369024	-3.4384e+25	-1.0365e+24	1.61049e+20	-6236159606783990	-0.000307589	2.07637e-06	1.6584e+85	#NUM!	#NUM!	#NUM!		#NUM!	#NUM!	#NUM!	#NUM!	#NUM!	#NUM!	#NUM!
	0.1	#NUM!	0.0062	0.0124	0.0124	0	10	1.4	16	2.4	4.8	#NUM!	#NUM!	#NUM!	0.00062	#NUM!	#NUM!	#NUM!	#NUM!	#NUM!	376.344	806.452	5376.34	-154	0.124	-4838.71	5.13354e+07	-1.96129e+06	-61414.4	97.6128	-0.0369024	-3.02202e+19	-1.03195e+18	1.6362e+15	-6.31088e+11	-0.000442827	3.58664e-06	1.687e+64	#NUM!	#NUM!	#NUM!		#NUM!	#NUM!	#NUM!	#NUM!	#NUM!	#NUM!	#NUM!
	0.2	#NUM!	0.0062	0.0124	0.0124	0	10	1.4	16	2.4	4.8	#NUM!	#NUM!	#NUM!	0.00124	#NUM!	#NUM!	#NUM!	#NUM!	#NUM!	188.172	403.226	2688.17	-74	0.124	-2419.35	1.28339e+07	-464516	-15318.4	49.9968	-0.0369024	-3.99637e+17	-1.60447e+16	5.18643e+13	-4.00432e+10	-0.000667073	6.63065e-06	7.28775e+57	#NUM!	#NUM!	#NUM!		#NUM!	#NUM!	#NUM!	#NUM!	#NUM!	#NUM!	#NUM!
	0.3	#NUM!	0.0062	0.0124	0.0124	0	10	1.4	16	2.4	4.8	#NUM!	#NUM!	#NUM!	0.00186	#NUM!	#NUM!	#NUM!	#NUM!	#NUM!	125.448	268.817	1792.11	-47.3333	0.124	-1612.9	5.70393e+06	-194982	-6779.73	34.1248	-0.0369024	-2.86916e+16	-1401587190824375	6.90427e+12	-8.0452e+09	-0.00103608	1.28338e-05	1.16456e+54	#NUM!	#NUM!	#NUM!		#NUM!	#NUM!	#NUM!	#NUM!	#NUM!	#NUM!	#NUM!
	0.4	#NUM!	0.0062	0.0124	0.0124	0	10	1.4	16	2.4	4.8	#NUM!	#NUM!	#NUM!	0.00248	#NUM!	#NUM!	#NUM!	#NUM!	#NUM!	94.086	201.613	1344.09	-34	0.124	-1209.68	3.20846e+06	-103226	-3790.4	26.1888	-0.0369024	-3964644355677894	-2.482e+14	1.6508e+12	-2593751040	-0.00172277	2.75175e-05	1.89059e+51	#NUM!	#NUM!	#NUM!		#NUM!	#NUM!	#NUM!	#NUM!	#NUM!	#NUM!	#NUM!
	0.5	#NUM!	0.0062	0.0124	0.0124	0	10	1.4	16	2.4	4.8	#NUM!	#NUM!	#NUM!	0.0031	#NUM!	#NUM!	#NUM!	#NUM!	#NUM!	75.2688	161.29	1075.27	-26	0.124	-967.742	2.05342e+06	-61935.5	-2406.4	21.4272	-0.0369024	-7.38977e+14	-6.47341e+13	5.43257e+11	-1.08433e+09	-0.00329305	7.27272e-05	9.51132e+48	#NUM!	#NUM!	#NUM!		#NUM!	#NUM!	#NUM!	#NUM!	#NUM!	#NUM!	#NUM!
	0.6	#NUM!	0.0062	0.0124	0.0124	0	10	1.4	16	2.4	4.8	#NUM!	#NUM!	#NUM!	0.00372	#NUM!	#NUM!	#NUM!	#NUM!	#NUM!	62.724	134.409	896.057	-20.6667	0.124	-806.452	1.42598e+06	-40143.4	-1654.4	18.2528	-0.0369024	-1.46581e+14	-2.15683e+13	2.18558e+11	-5.34555e+08	-0.00870801	0.000312762	7.43877e+46	#NUM!	#NUM!	#NUM!		#NUM!	#NUM!	#NUM!	#NUM!	#NUM!	#NUM!	#NUM!
	0.7	#NUM!	0.0062	0.0124	0.0124	0	10	1.4	16	2.4	4.8	#NUM!	#NUM!	#NUM!	0.00434	#NUM!	#NUM!	#NUM!	#NUM!	#NUM!	53.7634	115.207	768.049	-16.8571	0.124	-691.244	1.04766e+06	-27386.4	-1200.85	15.9854	-0.0369024	-1.79943e+13	-8.50909e+12	1.00903e+11	-2.95389e+08	-0.0801449	0.00873297	2.70536e+44	#NUM!	#NUM!	#NUM!		#NUM!	#NUM!	#NUM!	#NUM!	#NUM!	#NUM!	#NUM!
	0.8	#NUM!	0.0062	0.0124	0.0124	0	10	1.4	16	2.4	4.8	#NUM!	#NUM!	#NUM!	0.00496	#NUM!	#NUM!	#NUM!	#NUM!	#NUM!	47.043	100.806	672.043	-14	0.124	-604.839	802116	-19354.8	-906.4	14.2848	-0.0369024	9.98825e+12	-3.79891e+12	5.14768e+10	-177500160	-0.0430653	-0.00343984	2.23354e+43	#NUM!	#NUM!	#NUM!		#NUM!	#NUM!	#NUM!	#NUM!	#NUM!	#NUM!	#NUM!
	0.9	#NUM!	0.0062	0.0124	0.0124	0	10	1.4	16	2.4	4.8	#NUM!	#NUM!	#NUM!	0.00558	#NUM!	#NUM!	#NUM!	#NUM!	#NUM!	41.816	89.6057	597.372	-11.7778	0.124	-537.634	633771	-14018.3	-704.474	12.9621	-0.0369024	1.38614e+13	-1.86404e+12	2.83191e+10	-1.13736e+08	-0.003985	-9.67653e-05	1.1619e+43	#NUM!	#NUM!	#NUM!		#NUM!	#NUM!	#NUM!	#NUM!	#NUM!	#NUM!	#NUM!
	0.99	#NUM!	0.0062	0.0124	0.0124	0	10	1.4	16	2.4	4.8	#NUM!	#NUM!	#NUM!	0.006138	#NUM!	#NUM!	#NUM!	#NUM!	#NUM!	38.0146	81.4598	543.065	-10.1616	0.124	-488.759	523777	-10637.5	-572.507	12.0002	-0.0369024	1.23743e+13	-1.04719e+12	1.73966e+10	-7.96021e+07	-0.000981328	-1.16683e-05	2.43954e+42	#NUM!	#NUM!	#NUM!		#NUM!	#NUM!	#NUM!	#NUM!	#NUM!	#NUM!	#NUM!
	r	eq K1	a1	b2 = b1 + gB	c1 = b2	w1	K1	K2	K3	K4	K5	x	y	z	t	u4	a1-(x+y+z+t+u4)	b2-(x+2y+u4)	c1-(z+2t+u4)	w1+(x+2y+z+2t+2u4)	F	G	H	I	J	K	a	b	g	d	e	t3	t2	t1	t0	m	n	discr III	lr	h	r		K1rec	K2rec	K3rec	K4rec	K5rec	100*|K1-K1rec|/K1	100*|K2-K2rec|/K2
	0.01	#NUM!	0.0062	0.0124	0.0124	0	10	1.4	16	2.4	4.8	#NUM!	#NUM!	#NUM!	6.2e-05	#NUM!	#NUM!	#NUM!	#NUM!	#NUM!	3763.44	8064.52	53763.4	-1594	0.124	-48387.1	5.13354e+09	-2.05419e+08	-6.14426e+06	954.701	-0.0369024	-3.4384e+25	-1.0365e+24	1.61049e+20	-6236159606783990	-0.000307589	2.07637e-06	1.6584e+85	#NUM!	#NUM!	#NUM!		#NUM!	#NUM!	#NUM!	#NUM!	#NUM!	#NUM!	#NUM!
	0.1	#NUM!	0.0062	0.0124	0.0124	0	10	1.4	16	2.4	4.8	#NUM!	#NUM!	#NUM!	0.00062	#NUM!	#NUM!	#NUM!	#NUM!	#NUM!	376.344	806.452	5376.34	-154	0.124	-4838.71	5.13354e+07	-1.96129e+06	-61414.4	97.6128	-0.0369024	-3.02202e+19	-1.03195e+18	1.6362e+15	-6.31088e+11	-0.000442827	3.58664e-06	1.687e+64	#NUM!	#NUM!	#NUM!		#NUM!	#NUM!	#NUM!	#NUM!	#NUM!	#NUM!	#NUM!
	0.2	#NUM!	0.0062	0.0124	0.0124	0	10	1.4	16	2.4	4.8	#NUM!	#NUM!	#NUM!	0.00124	#NUM!	#NUM!	#NUM!	#NUM!	#NUM!	188.172	403.226	2688.17	-74	0.124	-2419.35	1.28339e+07	-464516	-15318.4	49.9968	-0.0369024	-3.99637e+17	-1.60447e+16	5.18643e+13	-4.00432e+10	-0.000667073	6.63065e-06	7.28775e+57	#NUM!	#NUM!	#NUM!		#NUM!	#NUM!	#NUM!	#NUM!	#NUM!	#NUM!	#NUM!
	0.3	#NUM!	0.0062	0.0124	0.0124	0	10	1.4	16	2.4	4.8	#NUM!	#NUM!	#NUM!	0.00186	#NUM!	#NUM!	#NUM!	#NUM!	#NUM!	125.448	268.817	1792.11	-47.3333	0.124	-1612.9	5.70393e+06	-194982	-6779.73	34.1248	-0.0369024	-2.86916e+16	-1401587190824375	6.90427e+12	-8.0452e+09	-0.00103608	1.28338e-05	1.16456e+54	#NUM!	#NUM!	#NUM!		#NUM!	#NUM!	#NUM!	#NUM!	#NUM!	#NUM!	#NUM!
	0.4	#NUM!	0.0062	0.0124	0.0124	0	10	1.4	16	2.4	4.8	#NUM!	#NUM!	#NUM!	0.00248	#NUM!	#NUM!	#NUM!	#NUM!	#NUM!	94.086	201.613	1344.09	-34	0.124	-1209.68	3.20846e+06	-103226	-3790.4	26.1888	-0.0369024	-3964644355677894	-2.482e+14	1.6508e+12	-2593751040	-0.00172277	2.75175e-05	1.89059e+51	#NUM!	#NUM!	#NUM!		#NUM!	#NUM!	#NUM!	#NUM!	#NUM!	#NUM!	#NUM!
	0.5	#NUM!	0.0062	0.0124	0.0124	0	10	1.4	16	2.4	4.8	#NUM!	#NUM!	#NUM!	0.0031	#NUM!	#NUM!	#NUM!	#NUM!	#NUM!	75.2688	161.29	1075.27	-26	0.124	-967.742	2.05342e+06	-61935.5	-2406.4	21.4272	-0.0369024	-7.38977e+14	-6.47341e+13	5.43257e+11	-1.08433e+09	-0.00329305	7.27272e-05	9.51132e+48	#NUM!	#NUM!	#NUM!		#NUM!	#NUM!	#NUM!	#NUM!	#NUM!	#NUM!	#NUM!
	0.6	#NUM!	0.0062	0.0124	0.0124	0	10	1.4	16	2.4	4.8	#NUM!	#NUM!	#NUM!	0.00372	#NUM!	#NUM!	#NUM!	#NUM!	#NUM!	62.724	134.409	896.057	-20.6667	0.124	-806.452	1.42598e+06	-40143.4	-1654.4	18.2528	-0.0369024	-1.46581e+14	-2.15683e+13	2.18558e+11	-5.34555e+08	-0.00870801	0.000312762	7.43877e+46	#NUM!	#NUM!	#NUM!		#NUM!	#NUM!	#NUM!	#NUM!	#NUM!	#NUM!	#NUM!
	0.7	#NUM!	0.0062	0.0124	0.0124	0	10	1.4	16	2.4	4.8	#NUM!	#NUM!	#NUM!	0.00434	#NUM!	#NUM!	#NUM!	#NUM!	#NUM!	53.7634	115.207	768.049	-16.8571	0.124	-691.244	1.04766e+06	-27386.4	-1200.85	15.9854	-0.0369024	-1.79943e+13	-8.50909e+12	1.00903e+11	-2.95389e+08	-0.0801449	0.00873297	2.70536e+44	#NUM!	#NUM!	#NUM!		#NUM!	#NUM!	#NUM!	#NUM!	#NUM!	#NUM!	#NUM!
	0.8	#NUM!	0.0062	0.0124	0.0124	0	10	1.4	16	2.4	4.8	#NUM!	#NUM!	#NUM!	0.00496	#NUM!	#NUM!	#NUM!	#NUM!	#NUM!	47.043	100.806	672.043	-14	0.124	-604.839	802116	-19354.8	-906.4	14.2848	-0.0369024	9.98825e+12	-3.79891e+12	5.14768e+10	-177500160	-0.0430653	-0.00343984	2.23354e+43	#NUM!	#NUM!	#NUM!		#NUM!	#NUM!	#NUM!	#NUM!	#NUM!	#NUM!	#NUM!
	0.9	#NUM!	0.0062	0.0124	0.0124	0	10	1.4	16	2.4	4.8	#NUM!	#NUM!	#NUM!	0.00558	#NUM!	#NUM!	#NUM!	#NUM!	#NUM!	41.816	89.6057	597.372	-11.7778	0.124	-537.634	633771	-14018.3	-704.474	12.9621	-0.0369024	1.38614e+13	-1.86404e+12	2.83191e+10	-1.13736e+08	-0.003985	-9.67653e-05	1.1619e+43	#NUM!	#NUM!	#NUM!		#NUM!	#NUM!	#NUM!	#NUM!	#NUM!	#NUM!	#NUM!
	0.99	#NUM!	0.0062	0.0124	0.0124	0	10	1.4	16	2.4	4.8	#NUM!	#NUM!	#NUM!	0.006138	#NUM!	#NUM!	#NUM!	#NUM!	#NUM!	38.0146	81.4598	543.065	-10.1616	0.124	-488.759	523777	-10637.5	-572.507	12.0002	-0.0369024	1.23743e+13	-1.04719e+12	1.73966e+10	-7.96021e+07	-0.000981328	-1.16683e-05	2.43954e+42	#NUM!	#NUM!	#NUM!		#NUM!	#NUM!	#NUM!	#NUM!	#NUM!	#NUM!	#NUM!
t3 ¹ 0, t2 ¹ 0
discr III > 0
			[A]in3	[B]in3	[C]in3	[H2O]in3						[AB]eq3	[AB2]eq3	[AC]eq3	[AC2]eq3	[ABC]eq3	[A]eq3	[B]eq3	[C]eq3	[H2O]eq3
	r	eq K1	a1	b2 = b1 + gB	c1 = b2	w1	K1	K2	K3	K4	K5	x	y	z	t	u1	a1-(x+y+z+t+u1)	b2-(x+2y+u1)	c1-(z+2t+u1)	w1+(x+2y+z+2t+2u1)	F	G	H	I	J	K	a	b	g	d	e	t3	t2	t1	t0	m	n	discr III	ltrig	h	r		K1rec	K2rec	K3rec	K4rec	K5rec	100*|K1-K1rec|/K1	100*|K2-K2rec|/K2
	0.01	389.376	0.0062	0.0124	0.0124	0	10	1.4	16	2.4	4.8	-8.96399	1.51642	0.0553739	6.2e-05	-0.0200732	7.4184	5.96361	-0.0230247	-5.91579	3763.44	8064.52	53763.4	-1594	0.124	-48387.1	5.13354e+09	-2.05419e+08	-6.14426e+06	954.701	-0.0369024	-3.4384e+25	-1.0365e+24	1.61049e+20	-6236159606783990	-0.000307589	2.07637e-06	1.6584e+85	7.92569e-05	4.10757e+08	1.05102e+17		1.19865	0.167812	1.91785	0.287677	0.575354	88.0135	88.0135
	0.1	4.66692	0.0062	0.0124	0.0124	0	10	1.4	16	2.4	4.8	-0.988705	0.17447	0.0569404	0.00062	-0.0215312	0.784406	0.673696	-0.0242492	-0.624647	376.344	806.452	5376.34	-154	0.124	-4838.71	5.13354e+07	-1.96129e+06	-61414.4	97.6128	-0.0369024	-3.02202e+19	-1.03195e+18	1.6362e+15	-6.31088e+11	-0.000442827	3.58664e-06	1.687e+64	0.000820424	4.10563e+06	9.95282e+12		1.16868	0.163616	1.86989	0.280484	0.560968	88.3132	88.3132
	0.2	1.38721	0.0062	0.0124	0.0124	0	10	1.4	16	2.4	4.8	-0.543878	0.10021	0.0584487	0.00124	-0.0230769	0.413256	0.378935	-0.0254517	-0.328683	188.172	403.226	2688.17	-74	0.124	-2419.35	1.28339e+07	-464516	-15318.4	49.9968	-0.0369024	-3.99637e+17	-1.60447e+16	5.18643e+13	-4.00432e+10	-0.000667073	6.63065e-06	7.28775e+57	0.00166226	1.02662e+06	5.83069e+11		1.14155	0.159817	1.82648	0.273972	0.547944	88.5845	88.5845
	0.3	0.716941	0.0062	0.0124	0.0124	0	10	1.4	16	2.4	4.8	-0.394626	0.0756812	0.0597677	0.00186	-0.0245619	0.288079	0.280226	-0.0265258	-0.2289	125.448	268.817	1792.11	-47.3333	0.124	-1612.9	5.70393e+06	-194982	-6779.73	34.1248	-0.0369024	-2.86916e+16	-1401587190824375	6.90427e+12	-8.0452e+09	-0.00103608	1.28338e-05	1.16456e+54	0.002511	456482	1.07524e+11		1.11895	0.156653	1.79032	0.268549	0.537097	88.8105	88.8105
	0.4	0.460987	0.0062	0.0124	0.0124	0	10	1.4	16	2.4	4.8	-0.319404	0.0635937	0.0609365	0.00248	-0.0259983	0.224592	0.230615	-0.0274982	-0.178316	94.086	201.613	1344.09	-34	0.124	-1209.68	3.20846e+06	-103226	-3790.4	26.1888	-0.0369024	-3964644355677894	-2.482e+14	1.6508e+12	-2593751040	-0.00172277	2.75175e-05	1.89059e+51	0.00336302	256916	3.1626e+10		1.09964	0.15395	1.75942	0.263914	0.527827	89.0036	89.0036
	0.5	0.332678	0.0062	0.0124	0.0124	0	10	1.4	16	2.4	4.8	-0.27387	0.0564871	0.0619826	0.0031	-0.0273947	0.185895	0.200691	-0.0283878	-0.147503	75.2688	161.29	1075.27	-26	0.124	-967.742	2.05342e+06	-61935.5	-2406.4	21.4272	-0.0369024	-7.38977e+14	-6.47341e+13	5.43257e+11	-1.08433e+09	-0.00329305	7.27272e-05	9.51132e+48	0.00421684	164526	1.19849e+10		1.0828	0.151593	1.73249	0.259873	0.519746	89.172	89.172
	0.6	0.257622	0.0062	0.0124	0.0124	0	10	1.4	16	2.4	4.8	-0.243229	0.0518732	0.0629264	0.00372	-0.0287577	0.159667	0.18064	-0.0292087	-0.126631	62.724	134.409	896.057	-20.6667	0.124	-806.452	1.42598e+06	-40143.4	-1654.4	18.2528	-0.0369024	-1.46581e+14	-2.15683e+13	2.18558e+11	-5.34555e+08	-0.00870801	0.000312762	7.43877e+46	0.00507171	114326	5.31859e+09		1.06789	0.149505	1.70863	0.256294	0.512588	89.3211	89.3211
	0.7	0.209115	0.0062	0.0124	0.0124	0	10	1.4	16	2.4	4.8	-0.221128	0.0486848	0.0637836	0.00434	-0.0300922	0.140611	0.16625	-0.0299715	-0.111479	53.7634	115.207	768.049	-16.8571	0.124	-691.244	1.04766e+06	-27386.4	-1200.85	15.9854	-0.0369024	-1.79943e+13	-8.50909e+12	1.00903e+11	-2.95389e+08	-0.0801449	0.00873297	2.70536e+44	0.00592727	84047.4	2.62538e+09		1.05451	0.147632	1.68722	0.253083	0.506167	89.4549	89.4549
	0.8	0.175508	0.0062	0.0124	0.0124	0	10	1.4	16	2.4	4.8	-0.204385	0.046388	0.0645663	0.00496	-0.0314019	0.126073	0.155411	-0.0306845	-0.0999267	47.043	100.806	672.043	-14	0.124	-604.839	802116	-19354.8	-906.4	14.2848	-0.0369024	9.98825e+12	-3.79891e+12	5.14768e+10	-177500160	-0.0430653	-0.00343984	2.23354e+43	0.366405	2939.14	3.46575e+09		1.04238	0.145934	1.66781	0.250172	0.500344	89.5762	89.5762
	0.9	0.150997	0.0062	0.0124	0.0124	0	10	1.4	16	2.4	4.8	-0.191231	0.0446859	0.0652842	0.00558	-0.0326899	0.114571	0.146949	-0.0313543	-0.0907946	41.816	89.6057	597.372	-11.7778	0.124	-537.634	633771	-14018.3	-704.474	12.9621	-0.0369024	1.38614e+13	-1.86404e+12	2.83191e+10	-1.13736e+08	-0.003985	-9.67653e-05	1.1619e+43	0.117713	6981.41	2.0563e+09		1.03128	0.14438	1.65005	0.247508	0.495016	89.6872	89.6872
	0.99	0.134058	0.0062	0.0124	0.0124	0	10	1.4	16	2.4	4.8	-0.181569	0.0435134	0.0658813	0.006138	-0.0338327	0.106069	0.140775	-0.0319246	-0.0840505	38.0146	81.4598	543.065	-10.1616	0.124	-488.759	523777	-10637.5	-572.507	12.0002	-0.0369024	1.23743e+13	-1.04719e+12	1.73966e+10	-7.96021e+07	-0.000981328	-1.16683e-05	2.43954e+42	0.0643252	9984.38	1.31936e+09		1.02204	0.143085	1.63526	0.245289	0.490579	89.7796	89.7796
	r	eq K1	a1	b2 = b1 + gB	c1 = b2	w1	K1	K2	K3	K4	K5	x	y	z	t	u2	a1-(x+y+z+t+u2)	b2-(x+2y+u2)	c1-(z+2t+u2)	w1+(x+2y+z+2t+2u2)	F	G	H	I	J	K	a	b	g	d	e	t3	t2	t1	t0	m	n	discr III	ltrig	h	r		K1rec	K2rec	K3rec	K4rec	K5rec	100*|K1-K1rec|/K1	100*|K2-K2rec|/K2
	0.0001	0.000807948	0.0062	0.0124	0.0124	0	10	1.4	16	2.4	4.8	-0.000101684	2.23851e-07	-0.000163488	6.2e-07	7.71236e-07	0.00646356	0.0125005	0.0125615	-0.000261942	376344	806452	5.37634e+06	-159994	0.124	-4.83871e+06	51335414498786	-2.06441e+12	-6.144e+10	95234.4	-0.0369024	-3.48412e+37	-1.037e+36	1.6074e+30	-6.22862e+23	-0.000295341	1.95359e-06	1.64457e+127	7.76874e-07	4.10832e+12	1.05697e+25		0.000329656	4.61303e-05	0.000527449	7.90805e-05	0.000158161	99.9967	99.9967
	0.1	0.00279167	0.0062	0.0124	0.0124	0	10	1.4	16	2.4	4.8	-0.0044699	0.000156857	-0.0085854	0.00062	0.000645593	0.0178329	0.0159106	0.0190998	-0.0102104	376.344	806.452	5376.34	-154	0.124	-4838.71	5.13354e+07	-1.96129e+06	-61414.4	97.6128	-0.0369024	-3.02202e+19	-1.03195e+18	1.6362e+15	-6.31088e+11	-0.000442827	3.58664e-06	1.687e+64	0.000820424	4.10563e+06	9.95282e+12		0.160855	0.0225197	0.257368	0.0386051	0.0772103	98.3915	98.3915
	0.2	0.00417588	0.0062	0.0124	0.0124	0	10	1.4	16	2.4	4.8	-0.00676169	0.000261046	-0.0142372	0.00124	0.00117783	0.0245201	0.0174618	0.0229794	-0.0156412	188.172	403.226	2688.17	-74	0.124	-2419.35	1.28339e+07	-464516	-15318.4	49.9968	-0.0369024	-3.99637e+17	-1.60447e+16	5.18643e+13	-4.00432e+10	-0.000667073	6.63065e-06	7.28775e+57	0.00166226	1.02662e+06	5.83069e+11		0.24701	0.0345815	0.395217	0.0592825	0.118565	97.5299	97.5299
	0.3	0.00546643	0.0062	0.0124	0.0124	0	10	1.4	16	2.4	4.8	-0.00853801	0.000337061	-0.0193766	0.00186	0.00163916	0.0302784	0.0186247	0.0264174	-0.0202421	125.448	268.817	1792.11	-47.3333	0.124	-1612.9	5.70393e+06	-194982	-6779.73	34.1248	-0.0369024	-2.86916e+16	-1401587190824375	6.90427e+12	-8.0452e+09	-0.00103608	1.28338e-05	1.16456e+54	0.002511	456482	1.07524e+11		0.306472	0.0429061	0.490355	0.0735533	0.147107	96.9353	96.9353
	0.4	0.00670433	0.0062	0.0124	0.0124	0	10	1.4	16	2.4	4.8	-0.0100029	0.000394466	-0.0242306	0.00248	0.00204759	0.0355114	0.0195664	0.029623	-0.0243894	94.086	201.613	1344.09	-34	0.124	-1209.68	3.20846e+06	-103226	-3790.4	26.1888	-0.0369024	-3964644355677894	-2.482e+14	1.6508e+12	-2593751040	-0.00172277	2.75175e-05	1.89059e+51	0.00336302	256916	3.1626e+10		0.351114	0.0491559	0.561782	0.0842672	0.168534	96.4889	96.4889
	0.5	0.0079045	0.0062	0.0124	0.0124	0	10	1.4	16	2.4	4.8	-0.0112497	0.000438692	-0.0288908	0.0031	0.00241419	0.0403875	0.0203581	0.0326766	-0.0282346	75.2688	161.29	1075.27	-26	0.124	-967.742	2.05342e+06	-61935.5	-2406.4	21.4272	-0.0369024	-7.38977e+14	-6.47341e+13	5.43257e+11	-1.08433e+09	-0.00329305	7.27272e-05	9.51132e+48	0.00421684	164526	1.19849e+10		0.386311	0.0540836	0.618098	0.0927147	0.185429	96.1369	96.1369
	0.6	0.00907473	0.0062	0.0124	0.0124	0	10	1.4	16	2.4	4.8	-0.0123327	0.000473193	-0.0334062	0.00372	0.00274664	0.0449991	0.0210396	0.0356196	-0.0318592	62.724	134.409	896.057	-20.6667	0.124	-806.452	1.42598e+06	-40143.4	-1654.4	18.2528	-0.0369024	-1.46581e+14	-2.15683e+13	2.18558e+11	-5.34555e+08	-0.00870801	0.000312762	7.43877e+46	0.00507171	114326	5.31859e+09		0.415002	0.0581003	0.664003	0.0996005	0.199201	95.85	95.85
	0.7	0.01022	0.0062	0.0124	0.0124	0	10	1.4	16	2.4	4.8	-0.0132873	0.00050031	-0.0378078	0.00434	0.00305053	0.0494043	0.0216362	0.0384773	-0.0353135	53.7634	115.207	768.049	-16.8571	0.124	-691.244	1.04766e+06	-27386.4	-1200.85	15.9854	-0.0369024	-1.79943e+13	-8.50909e+12	1.00903e+11	-2.95389e+08	-0.0801449	0.00873297	2.70536e+44	0.00592727	84047.4	2.62538e+09		0.438968	0.0614555	0.702349	0.105352	0.210705	95.6103	95.6103
	0.8	-0.00473638	0.0062	0.0124	0.0124	0	10	1.4	16	2.4	4.8	-0.117677	0.0815463	-0.0280381	0.00496	0.0416346	0.0237743	-0.0746501	-0.0111165	0.110567	47.043	100.806	672.043	-14	0.124	-604.839	802116	-19354.8	-906.4	14.2848	-0.0369024	9.98825e+12	-3.79891e+12	5.14768e+10	-177500160	-0.0430653	-0.00343984	2.23354e+43	0.366405	2939.14	3.46575e+09		7.33125	1.02637	11.73	1.7595	3.519	26.6875	26.6875
	0.9	-0.00244104	0.0062	0.0124	0.0124	0	10	1.4	16	2.4	4.8	-0.0912008	0.0611524	-0.0266151	0.00558	0.0382415	0.019042	-0.0569455	-0.0103865	0.0921319	41.816	89.6057	597.372	-11.7778	0.124	-537.634	633771	-14018.3	-704.474	12.9621	-0.0369024	1.38614e+13	-1.86404e+12	2.83191e+10	-1.13736e+08	-0.003985	-9.67653e-05	1.1619e+43	0.117713	6981.41	2.0563e+09		7.74886	1.08484	12.3982	1.85973	3.71945	22.5114	22.5114
	0.99	-0.001065	0.0062	0.0124	0.0124	0	10	1.4	16	2.4	4.8	-0.0697686	0.045132	-0.0248571	0.006138	0.0344562	0.0150996	-0.0425515	-0.00947511	0.0768266	38.0146	81.4598	543.065	-10.1616	0.124	-488.759	523777	-10637.5	-572.507	12.0002	-0.0369024	1.23743e+13	-1.04719e+12	1.73966e+10	-7.96021e+07	-0.000981328	-1.16683e-05	2.43954e+42	0.0643252	9984.38	1.31936e+09		8.34244	1.16794	13.3479	2.00218	4.00437	16.5756	16.5756
			[A]in	[B]in	[C]in	[H2O]in						[AB]eq	[AB2]eq	[AC]eq	[AC2]eq	[ABC]eq	[A]eq	[B]eq	[C]eq	[H2O]eq
	r	eq K1	a1	b2 = b1 + gB	c1 = b2	w1	K1	K2	K3	K4	K5	x	y	z	t	u3	a1-(x+y+z+t+u3)	b2-(x+2y+u3)	c1-(z+2t+u3)	w1+(x+2y+z+2t+2u3)	F	G	H	I	J	K	a	b	g	d	e	t3	t2	t1	t0	m	n	discr III	ltrig	h	r		K1rec	K2rec	K3rec	K4rec	K5rec	100*|K1-K1rec|/K1	100*|K2-K2rec|/K2
	0.01	0.000446796	0.0062	0.0124	0.0124	0	10	1.4	16	2.4	4.8	0.000833557	2.47844e-05	0.00127368	6.2e-05	8.11514e-05	0.00392483	0.0114357	0.0109212	0.00244311	3763.44	8064.52	53763.4	-1594	0.124	-48387.1	5.13354e+09	-2.05419e+08	-6.14426e+06	954.701	-0.0369024	-3.4384e+25	-1.0365e+24	1.61049e+20	-6236159606783990	-0.000307589	2.07637e-06	1.6584e+85	7.92569e-05	4.10757e+08	1.05102e+17		0.0453726	0.00635216	0.0725962	0.0108894	0.0217788	99.5463	99.5463
	0.1	8.14999e-05	0.0062	0.0124	0.0124	0	10	1.4	16	2.4	4.8	0.00143137	0.000297114	0.00199758	0.00062	0.000888524	0.000965405	0.00948587	0.00827389	0.00704023	376.344	806.452	5376.34	-154	0.124	-4838.71	5.13354e+07	-1.96129e+06	-61414.4	97.6128	-0.0369024	-3.02202e+19	-1.03195e+18	1.6362e+15	-6.31088e+11	-0.000442827	3.58664e-06	1.687e+64	0.000820424	4.10563e+06	9.95282e+12		1.10041	0.154057	1.76065	0.264097	0.528194	88.9959	88.9959
	0.2	6.46355e-06	0.0062	0.0124	0.0124	0	10	1.4	16	2.4	4.8	0.000957396	0.000666465	0.00126163	0.00124	0.00188196	0.000192546	0.00822771	0.00677641	0.00979588	188.172	403.226	2688.17	-74	0.124	-2419.35	1.28339e+07	-464516	-15318.4	49.9968	-0.0369024	-3.99637e+17	-1.60447e+16	5.18643e+13	-4.00432e+10	-0.000667073	6.63065e-06	7.28775e+57	0.00166226	1.02662e+06	5.83069e+11		5.92001	0.828802	9.47202	1.4208	2.84161	40.7999	40.7999
	0.22	1.52734e-06	0.0062	0.0124	0.0124	0	10	1.4	16	2.4	4.8	0.00081262	0.000748376	0.00105987	0.001364	0.0020916	0.000123533	0.00799903	0.00652053	0.0102804	171.065	366.569	2443.79	-66.7273	0.124	-2199.41	1.06065e+07	-379632	-12651.2	45.6681	-0.0369024	-2.17375e+17	-9047839816384680	3.22822e+13	-2.7439e+10	-0.000726004	7.52829e-06	9.51265e+56	0.00183163	848509	3.92935e+11		8.45433	1.18361	13.5269	2.02904	4.05808	15.4567	15.4567
	0.228	1.24384e-07	0.0062	0.0124	0.0124	0	10	1.4	16	2.4	4.8	0.000751184	0.000781925	0.000975765	0.0014136	0.00217649	0.000101031	0.00790847	0.00642054	0.010471	165.063	353.707	2358.05	-64.1754	0.124	-2122.24	9.87523e+06	-351870	-11775.5	44.1492	-0.0369024	-1.72792e+17	-7299601893698739	2.70277e+13	-2.38173e+10	-0.0007513	7.9251e-06	4.42488e+56	0.00189943	790036	3.38782e+11		9.84433	1.37821	15.7509	2.36264	4.72528	1.55674	1.55674
	0.2288	5.43465e-10	0.0062	0.0124	0.0124	0	10	1.4	16	2.4	4.8	0.000744934	0.000785305	0.000967255	0.00141856	0.00218502	9.89294e-05	0.00789944	0.00641061	0.01049	164.486	352.47	2349.8	-63.9301	0.124	-2114.82	9.8063e+06	-349256	-11692.9	44.0032	-0.0369024	-1.68939e+17	-7147511389950946	2.65609e+13	-2.34891e+10	-0.000753887	7.96607e-06	4.10461e+56	0.00190622	784523	3.33888e+11		9.9993	1.3999	15.9989	2.39983	4.79967	0.00695425	0.00695424
	0.228803	8.45505e-11	0.0062	0.0124	0.0124	0	10	1.4	16	2.4	4.8	0.000744911	0.000785318	0.000967223	0.00141858	0.00218505	9.89216e-05	0.00789941	0.00641057	0.01049	164.484	352.465	2349.77	-63.9292	0.124	-2114.79	9.80604e+06	-349246	-11692.6	44.0026	-0.0369024	-1.68924e+17	-7146948045096284	2.65592e+13	-2.34879e+10	-0.000753897	7.96622e-06	4.10346e+56	0.00190624	784503	3.33869e+11		9.99989	1.39998	15.9998	2.39997	4.79995	0.00108201	0.00108201
	0.228803	8.06932e-12	0.0062	0.0124	0.0124	0	10	1.4	16	2.4	4.8	0.000744907	0.00078532	0.000967218	0.00141858	0.00218505	9.89203e-05	0.0078994	0.00641057	0.01049	164.484	352.465	2349.76	-63.929	0.124	-2114.79	9.806e+06	-349245	-11692.5	44.0025	-0.0369024	-1.68922e+17	-7146854159320729	2.65589e+13	-2.34877e+10	-0.000753899	7.96625e-06	4.10327e+56	0.00190625	784499	3.33866e+11		9.99999	1.4	16	2.4	4.8	0.000103266	0.000103259
	0.228804	4.20435e-13	0.0062	0.0124	0.0124	0	10	1.4	16	2.4	4.8	0.000744906	0.00078532	0.000967217	0.00141858	0.00218505	9.89201e-05	0.0078994	0.00641056	0.01049	164.483	352.465	2349.76	-63.929	0.124	-2114.79	9.80599e+06	-349244	-11692.5	44.0025	-0.0369024	-1.68922e+17	-7146844770822280	2.65589e+13	-2.34876e+10	-0.000753899	7.96625e-06	4.10325e+56	0.00190625	784499	3.33866e+11		10	1.4	16	2.4	4.8	5.38047e-06	5.38326e-06
	0.228804	-3.73844e-14	0.0062	0.0124	0.0124	0	10	1.4	16	2.4	4.8	0.000744906	0.00078532	0.000967217	0.00141858	0.00218505	9.89201e-05	0.0078994	0.00641056	0.01049	164.483	352.465	2349.76	-63.929	0.124	-2114.79	9.80599e+06	-349244	-11692.5	44.0025	-0.0369024	-1.68922e+17	-7146844207512832	2.65589e+13	-2.34876e+10	-0.000753899	7.96625e-06	4.10325e+56	0.00190625	784499	3.33866e+11		10	1.4	16	2.4	4.8	4.78422e-07	4.89717e-07
	0.228804	-1.10933e-12	0.0062	0.0124	0.0124	0	10	1.4	16	2.4	4.8	0.000744906	0.00078532	0.000967217	0.00141858	0.00218505	9.89201e-05	0.0078994	0.00641056	0.01049	164.483	352.465	2349.76	-63.929	0.124	-2114.79	9.80599e+06	-349244	-11692.5	44.0025	-0.0369024	-1.68922e+17	-7146842893124310	2.65589e+13	-2.34876e+10	-0.000753899	7.96625e-06	4.10324e+56	0.00190625	784499	3.33866e+11		10	1.4	16	2.4	4.8	1.41965e-05	1.41918e-05
	0.228804	-7.2272e-12	0.0062	0.0124	0.0124	0	10	1.4	16	2.4	4.8	0.000744906	0.00078532	0.000967216	0.00141858	0.00218505	9.892e-05	0.0078994	0.00641056	0.01049	164.483	352.465	2349.76	-63.929	0.124	-2114.79	9.80599e+06	-349244	-11692.5	44.0025	-0.0369024	-1.68921e+17	-7146835382338207	2.65588e+13	-2.34876e+10	-0.000753899	7.96625e-06	4.10323e+56	0.00190625	784498	3.33866e+11		10	1.4	16	2.4	4.8	9.24894e-05	9.24928e-05
	0.228804	-6.84128e-11	0.0062	0.0124	0.0124	0	10	1.4	16	2.4	4.8	0.000744903	0.000785322	0.000967212	0.00141858	0.00218506	9.8919e-05	0.00789939	0.00641056	0.01049	164.483	352.464	2349.76	-63.9288	0.124	-2114.78	9.80595e+06	-349243	-11692.5	44.0024	-0.0369024	-1.6892e+17	-7146760274983293	2.65586e+13	-2.34875e+10	-0.0007539	7.96627e-06	4.10308e+56	0.00190625	784496	3.33863e+11		10.0001	1.40001	16.0001	2.40002	4.80004	0.000875516	0.000875504
	0.22881	-9.86091e-10	0.0062	0.0124	0.0124	0	10	1.4	16	2.4	4.8	0.000744856	0.000785347	0.000967148	0.00141862	0.00218512	9.89033e-05	0.00789933	0.00641048	0.0104902	164.479	352.455	2349.7	-63.927	0.124	-2114.73	9.80544e+06	-349223	-11691.9	44.0014	-0.0369024	-1.68891e+17	-7145633775096113	2.65552e+13	-2.3485e+10	-0.00075392	7.96658e-06	4.10077e+56	0.0019063	784455	3.33827e+11		10.0013	1.40018	16.002	2.4003	4.80061	0.0126216	0.0126216
	0.2289	-1.47316e-08	0.0062	0.0124	0.0124	0	10	1.4	16	2.4	4.8	0.000744152	0.000785728	0.00096619	0.00141918	0.00218608	9.86685e-05	0.00789831	0.00640937	0.0104923	164.414	352.316	2348.77	-63.8995	0.124	-2113.9	9.79773e+06	-348931	-11682.6	43.985	-0.0369024	-1.68464e+17	-7128761097087602	2.65033e+13	-2.34484e+10	-0.000754212	7.97121e-06	4.06632e+56	0.00190707	783838	3.33282e+11		10.0189	1.40265	16.0302	2.40454	4.80907	0.189033	0.189033
	0.229	-2.99613e-08	0.0062	0.0124	0.0124	0	10	1.4	16	2.4	4.8	0.000743369	0.000786151	0.000965124	0.0014198	0.00218715	9.84081e-05	0.00789718	0.00640813	0.0104947	164.342	352.162	2347.75	-63.869	0.124	-2112.97	9.78918e+06	-348607	-11672.4	43.9668	-0.0369024	-1.67991e+17	-7110068134162521	2.64458e+13	-2.34079e+10	-0.000754536	7.97635e-06	4.02839e+56	0.00190791	783154	3.32678e+11		10.0386	1.4054	16.0617	2.40925	4.81851	0.38553	0.38553
	0.23	-1.79769e-07	0.0062	0.0124	0.0124	0	10	1.4	16	2.4	4.8	0.000735524	0.000790384	0.000954456	0.001426	0.00219781	9.5826e-05	0.0078859	0.00639573	0.0105184	163.628	350.631	2337.54	-63.5652	0.124	-2103.79	9.70424e+06	-345387	-11570.7	43.786	-0.0369024	-1.63341e+17	-6926247999259307	2.58788e+13	-2.30073e+10	-0.000757789	8.02798e-06	3.66886e+56	0.00191639	776362	3.26708e+11		10.2379	1.4333	16.3806	2.45709	4.91419	2.37892	2.37892
	0.3	-1.30165e-06	0.0062	0.0124	0.0124	0	10	1.4	16	2.4	4.8	0.000117542	0.00110521	0.000147315	0.00186	0.00296818	1.75013e-06	0.00710385	0.0055645	0.0121316	125.448	268.817	1792.11	-47.3333	0.124	-1612.9	5.70393e+06	-194982	-6779.73	34.1248	-0.0369024	-2.86916e+16	-1401587190824375	6.90427e+12	-8.0452e+09	-0.00103608	1.28338e-05	1.16456e+54	0.002511	456482	1.07524e+11		114.696	16.0575	183.514	27.5271	55.0542	1046.96	1046.96
	0.31	-2.30156e-07	0.0062	0.0124	0.0124	0	10	1.4	16	2.4	4.8	1.88693e-05	0.00115333	2.35329e-05	0.001922	0.00308223	4.32204e-08	0.00699225	0.00545024	0.0123575	121.401	260.146	1734.3	-45.6129	0.124	-1560.87	5.34187e+06	-181531	-6346.06	33.1008	-0.0369024	-2.30413e+16	-1150694030561638	5.86552e+12	-7.06896e+09	-0.00108592	1.37708e-05	5.67366e+53	0.00259609	427529	9.36395e+10		771.582	108.021	1234.53	185.18	370.359	7615.82	7615.82
	0.311	-1.09095e-07	0.0062	0.0124	0.0124	0	10	1.4	16	2.4	4.8	8.86572e-06	0.00115818	1.10515e-05	0.0019282	0.00309369	9.5012e-09	0.00698108	0.00543886	0.0123801	121.011	259.309	1728.73	-45.4469	0.124	-1555.86	5.30758e+06	-180259	-6304.98	33.002	-0.0369024	-2.25487e+16	-1.12862e+15	5.77233e+12	-6.97974e+09	-0.00109108	1.3869e-05	5.28602e+53	0.0026046	424786	9.23751e+10		1654.76	231.667	2647.62	397.144	794.287	16447.6	16447.6
	0.3118	-1.04711e-08	0.0062	0.0124	0.0124	0	10	1.4	16	2.4	4.8	8.45057e-07	0.00116208	1.05298e-06	0.00193316	0.00310287	8.60221e-11	0.00697214	0.00542976	0.0123981	120.7	258.644	1724.29	-45.3149	0.124	-1551.86	5.28038e+06	-179250	-6272.4	32.9235	-0.0369024	-2.21631e+16	-1.11131e+15	5.69906e+12	-6.90938e+09	-0.00109522	1.39481e-05	4.99579e+53	0.00261141	422611	9.13785e+10		17468.9	2445.33	27950.2	4192	8384	174589	174567
	0.31188	-5.22304e-10	0.0062	0.0124	0.0124	0	10	1.4	16	2.4	4.8	4.21228e-08	0.00116247	5.2485e-08	0.00193366	0.00310378	2.14673e-13	0.00697124	0.00542885	0.0123999	120.67	258.578	1723.85	-45.3018	0.124	-1551.47	5.27767e+06	-179150	-6269.16	32.9156	-0.0369024	-2.21249e+16	-1.10959e+15	5.6918e+12	-6.9024e+09	-0.00109564	1.39561e-05	4.96769e+53	0.00261209	422394	9.12796e+10		349019	49087.5	558430	84150	168300	3.49009e+06	3.50615e+06
	0.311884	-2.44522e-11	0.0062	0.0124	0.0124	0	10	1.4	16	2.4	4.8	1.97195e-09	0.00116249	2.45705e-09	0.00193368	0.00310383	-7.89299e-17	0.0069712	0.00542881	0.0124	120.668	258.574	1723.83	-45.3011	0.124	-1551.45	5.27753e+06	-179145	-6268.99	32.9152	-0.0369024	-2.2123e+16	-1.10951e+15	5.69143e+12	-6.90205e+09	-0.00109566	1.39565e-05	4.96629e+53	0.00261212	422384	9.12746e+10		-4.44395e+07	1.04859e+06	-7.11032e+07	1.79758e+06	3.59516e+06	4.44395e+08	7.48991e+07
	0.311884	-1.20063e-11	0.0062	0.0124	0.0124	0	10	1.4	16	2.4	4.8	9.68181e-10	0.00116249	1.20635e-09	0.00193368	0.00310383	-1.18733e-14	0.0069712	0.00542881	0.0124	120.668	258.574	1723.83	-45.3011	0.124	-1551.44	5.27753e+06	-179145	-6268.99	32.9152	-0.0369024	-2.2123e+16	-1.10951e+15	5.69143e+12	-6.90204e+09	-0.00109566	1.39565e-05	4.96625e+53	0.00261212	422383	9.12745e+10		-145044	2.13573e+06	-232070	3.66124e+06	7.32249e+06	1.45054e+06	1.52552e+08
	0.311884	-5.66971e-14	0.0062	0.0124	0.0124	0	10	1.4	16	2.4	4.8	4.55186e-12	0.00116249	5.6716e-12	0.00193368	0.00310383	-3.64379e-15	0.0069712	0.0054288	0.0124	120.668	258.574	1723.83	-45.3011	0.124	-1551.44	5.27753e+06	-179145	-6268.99	32.9152	-0.0369024	-2.21229e+16	-1.1095e+15	5.69142e+12	-6.90203e+09	-0.00109566	1.39565e-05	4.96622e+53	0.00261212	422383	9.12744e+10		-2222.03	4.54269e+08	-3555.25	7.78747e+08	1.55749e+09	22320.3	3.24478e+10
	0.311884	4.41365e-13	0.0062	0.0124	0.0124	0	10	1.4	16	2.4	4.8	-3.56002e-11	0.00116249	-4.43578e-11	0.00193368	0.00310383	-1.10936e-15	0.0069712	0.0054288	0.0124	120.668	258.574	1723.83	-45.3011	0.124	-1551.44	5.27753e+06	-179145	-6268.99	32.9152	-0.0369024	-2.21229e+16	-1.1095e+15	5.69142e+12	-6.90203e+09	-0.00109566	1.39565e-05	4.96622e+53	0.00261212	422383	9.12744e+10		57081.6	-5.80831e+07	91330.6	-9.9571e+07	-1.99142e+08	570716	4.14879e+09
	0.311885	1.00018e-10	0.0062	0.0124	0.0124	0	10	1.4	16	2.4	4.8	-8.06583e-09	0.00116249	-1.005e-08	0.00193369	0.00310384	1.62249e-14	0.00697119	0.0054288	0.0124	120.668	258.573	1723.82	-45.301	0.124	-1551.44	5.2775e+06	-179144	-6268.95	32.9151	-0.0369024	-2.21226e+16	-1.10949e+15	5.69134e+12	-6.90196e+09	-0.00109567	1.39566e-05	4.96594e+53	0.00261213	422381	9.12734e+10		-884267	-256363	-1.41483e+06	-439480	-878960	8.84277e+06	1.83118e+07
	0.31189	7.224e-10	0.0062	0.0124	0.0124	0	10	1.4	16	2.4	4.8	-5.82551e-08	0.00116251	-7.25855e-08	0.00193372	0.0031039	4.11813e-13	0.00697113	0.00542874	0.0124001	120.666	258.569	1723.79	-45.3001	0.124	-1551.42	5.27733e+06	-179137	-6268.75	32.9146	-0.0369024	-2.21202e+16	-1.10938e+15	5.69089e+12	-6.90152e+09	-0.00109569	1.39571e-05	4.96419e+53	0.00261217	422367	9.12672e+10		-251627	-35496.7	-402603	-60851.4	-121703	2.51637e+06	2.53558e+06
	0.3119	1.96735e-09	0.0062	0.0124	0.0124	0	10	1.4	16	2.4	4.8	-1.58635e-07	0.00116256	-1.97658e-07	0.00193378	0.00310401	3.03516e-12	0.00697102	0.00542862	0.0124004	120.662	258.561	1723.74	-45.2985	0.124	-1551.37	5.27699e+06	-179125	-6268.34	32.9137	-0.0369024	-2.21154e+16	-1.10917e+15	5.68998e+12	-6.90065e+09	-0.00109574	1.39581e-05	4.96069e+53	0.00261226	422340	9.12549e+10		-92972.9	-13036.3	-148757	-22347.9	-44695.9	929829	931264
	0.312	1.44303e-08	0.0062	0.0124	0.0124	0	10	1.4	16	2.4	4.8	-1.16258e-06	0.00116305	-1.44848e-06	0.0019344	0.00310516	1.62688e-10	0.0069699	0.00542749	0.0124026	120.623	258.478	1723.19	-45.2821	0.124	-1550.87	5.27361e+06	-178999	-6264.29	32.9039	-0.0369024	-2.20679e+16	-1.10703e+15	5.68092e+12	-6.89193e+09	-0.00109626	1.3968e-05	4.92585e+53	0.00261311	422070	9.11314e+10		-12716.1	-1780.18	-20345.7	-3051.74	-6103.48	127261	127256
	0.32	1.08948e-06	0.0062	0.0124	0.0124	0	10	1.4	16	2.4	4.8	-8.22746e-05	0.00120228	-0.000102106	0.001984	0.00319731	7.88231e-07	0.0068804	0.00533679	0.0125828	117.608	252.016	1680.11	-44	0.124	-1512.1	5.01322e+06	-169355	-5952.4	32.1408	-0.0369024	-1.86097e+16	-9.50632e+14	5.0089e+12	-6.23722e+09	-0.00113896	1.47919e-05	2.82086e+53	0.00268121	401247	8.18847e+10		-190.887	-26.7241	-305.419	-45.8128	-91.6256	2008.87	2008.87
	0.4	1.89997e-05	0.0062	0.0124	0.0124	0	10	1.4	16	2.4	4.8	-0.000978838	0.0016264	-0.00116773	0.00248	0.00415769	8.24748e-05	0.00596834	0.00445004	0.0143816	94.086	201.613	1344.09	-34	0.124	-1209.68	3.20846e+06	-103226	-3790.4	26.1888	-0.0369024	-3964644355677894	-2.482e+14	1.6508e+12	-2593751040	-0.00172277	2.75175e-05	1.89059e+51	0.00336302	256916	3.1626e+10		-28.5985	-4.00379	-45.7576	-6.86364	-13.7273	385.985	385.985
	0.5	5.47346e-05	0.0062	0.0124	0.0124	0	10	1.4	16	2.4	4.8	-0.00232439	0.0022525	-0.00263437	0.0031	0.00547047	0.000335802	0.00474894	0.0033639	0.0166872	75.2688	161.29	1075.27	-26	0.124	-967.742	2.05342e+06	-61935.5	-2406.4	21.4272	-0.0369024	-7.38977e+14	-6.47341e+13	5.43257e+11	-1.08433e+09	-0.00329305	7.27272e-05	9.51132e+48	0.00421684	164526	1.19849e+10		-24.3227	-3.40518	-38.9164	-5.83746	-11.6749	343.227	343.227
	0.6	0.00010038	0.0062	0.0124	0.0124	0	10	1.4	16	2.4	4.8	-0.00395831	0.00301898	-0.00424492	0.00372	0.00693767	0.000726588	0.00338268	0.00226726	0.0191501	62.724	134.409	896.057	-20.6667	0.124	-806.452	1.42598e+06	-40143.4	-1654.4	18.2528	-0.0369024	-1.46581e+14	-2.15683e+13	2.18558e+11	-5.34555e+08	-0.00870801	0.000312762	7.43877e+46	0.00507171	114326	5.31859e+09		-30.8412	-4.31777	-49.3459	-7.40189	-14.8038	408.412	408.412
	0.7	0.000152969	0.0062	0.0124	0.0124	0	10	1.4	16	2.4	4.8	-0.00596711	0.00398417	-0.0060167	0.00434	0.00860846	0.00125118	0.0017903	0.00112824	0.0218815	53.7634	115.207	768.049	-16.8571	0.124	-691.244	1.04766e+06	-27386.4	-1200.85	15.9854	-0.0369024	-1.79943e+13	-8.50909e+12	1.00903e+11	-2.95389e+08	-0.0801449	0.00873297	2.70536e+44	0.00592727	84047.4	2.62538e+09		-58.2903	-8.16064	-93.2645	-13.9897	-27.9793	682.903	682.903
	0.8	0.0113438	0.0062	0.0124	0.0124	0	10	1.4	16	2.4	4.8	-0.0141385	0.000521698	-0.0421165	0.00496	0.00333014	0.0536432	0.022165	0.0412664	-0.0386313	47.043	100.806	672.043	-14	0.124	-604.839	802116	-19354.8	-906.4	14.2848	-0.0369024	9.98825e+12	-3.79891e+12	5.14768e+10	-177500160	-0.0430653	-0.00343984	2.23354e+43	0.366405	2939.14	3.46575e+09		0.459369	0.0643116	0.73499	0.110248	0.220497	95.4063	95.4063
	0.9	0.0124488	0.0062	0.0124	0.0124	0	10	1.4	16	2.4	4.8	-0.0149043	0.000538568	-0.0463475	0.00558	0.0035888	0.0577445	0.0226384	0.0439987	-0.0418371	41.816	89.6057	597.372	-11.7778	0.124	-537.634	633771	-14018.3	-704.474	12.9621	-0.0369024	1.38614e+13	-1.86404e+12	2.83191e+10	-1.13736e+08	-0.003985	-9.67653e-05	1.1619e+43	0.117713	6981.41	2.0563e+09		0.476999	0.0667799	0.763199	0.11448	0.22896	95.23	95.23
	0.99	0.0134292	0.0062	0.0124	0.0124	0	10	1.4	16	2.4	4.8	-0.015532	0.000550639	-0.0500986	0.006138	0.00380591	0.0613361	0.0230248	0.0464167	-0.0446415	38.0146	81.4598	543.065	-10.1616	0.124	-488.759	523777	-10637.5	-572.507	12.0002	-0.0369024	1.23743e+13	-1.04719e+12	1.73966e+10	-7.96021e+07	-0.000981328	-1.16683e-05	2.43954e+42	0.0643252	9984.38	1.31936e+09		0.490969	0.0687357	0.785551	0.117833	0.235665	95.0903	95.0903
	r	eq K1	a1	b2 = b1 + gB	c1 = b2	w1	K1	K2	K3	K4	K5	x	y	z	t	u4	a1-(x+y+z+t+u4)	b2-(x+2y+u4)	c1-(z+2t+u4)	w1+(x+2y+z+2t+2u4)	F	G	H	I	J	K	a	b	g	d	e	t3	t2	t1	t0	m	n	discr III	ltrig	h	r		K1rec	K2rec	K3rec	K4rec	K5rec	100*|K1-K1rec|/K1	100*|K2-K2rec|/K2
	0.01	-120.104	0.0062	0.0124	0.0124	0	10	1.4	16	2.4	4.8	-16.285	13.5184	-0.033693	6.2e-05	0.0599336	2.74649	-10.7994	-0.0139646	10.8381	3763.44	8064.52	53763.4	-1594	0.124	-48387.1	5.13354e+09	-2.05419e+08	-6.14426e+06	954.701	-0.0369024	-3.4384e+25	-1.0365e+24	1.61049e+20	-6236159606783990	-0.000307589	2.07637e-06	1.6584e+85	7.92569e-05	4.10757e+08	1.05102e+17		5.95067	0.833094	9.52107	1.42816	2.85632	40.4933	40.4933
	0.1	-1.09487	0.0062	0.0124	0.0124	0	10	1.4	16	2.4	4.8	-1.56222	1.27488	-0.033283	0.00062	0.0582025	0.268007	-1.03333	-0.0137594	1.07189	376.344	806.452	5376.34	-154	0.124	-4838.71	5.13354e+07	-1.96129e+06	-61414.4	97.6128	-0.0369024	-3.02202e+19	-1.03195e+18	1.6362e+15	-6.31088e+11	-0.000442827	3.58664e-06	1.687e+64	0.000820424	4.10563e+06	9.95282e+12		6.04656	0.846518	9.67449	1.45117	2.90235	39.5344	39.5344
	0.2	-0.244413	0.0062	0.0124	0.0124	0	10	1.4	16	2.4	4.8	-0.743052	0.594579	-0.0327826	0.00124	0.0562117	0.130004	-0.489917	-0.0135091	0.528226	188.172	403.226	2688.17	-74	0.124	-2419.35	1.28339e+07	-464516	-15318.4	49.9968	-0.0369024	-3.99637e+17	-1.60447e+16	5.18643e+13	-4.00432e+10	-0.000667073	6.63065e-06	7.28775e+57	0.00166226	1.02662e+06	5.83069e+11		6.16254	0.862755	9.86006	1.47901	2.95802	38.3746	38.3746
	0.3	-0.0957133	0.0062	0.0124	0.0124	0	10	1.4	16	2.4	4.8	-0.469011	0.367683	-0.0322271	0.00186	0.0541383	0.083757	-0.308093	-0.0132312	0.346124	125.448	268.817	1792.11	-47.3333	0.124	-1612.9	5.70393e+06	-194982	-6779.73	34.1248	-0.0369024	-2.86916e+16	-1401587190824375	6.90427e+12	-8.0452e+09	-0.00103608	1.28338e-05	1.16456e+54	0.002511	456482	1.07524e+11		6.2909	0.880725	10.0654	1.50981	3.01963	37.091	37.091
	0.4	-0.0466489	0.0062	0.0124	0.0124	0	10	1.4	16	2.4	4.8	-0.331135	0.254076	-0.0316059	0.00248	0.051966	0.0604192	-0.216582	-0.0129201	0.254302	94.086	201.613	1344.09	-34	0.124	-1209.68	3.20846e+06	-103226	-3790.4	26.1888	-0.0369024	-3964644355677894	-2.482e+14	1.6508e+12	-2593751040	-0.00172277	2.75175e-05	1.89059e+51	0.00336302	256916	3.1626e+10		6.43513	0.900918	10.2962	1.54443	3.08886	35.6487	35.6487
	0.5	-0.025311	0.0062	0.0124	0.0124	0	10	1.4	16	2.4	4.8	-0.247594	0.185713	-0.0309043	0.0031	0.0496722	0.0462133	-0.161104	-0.012568	0.198472	75.2688	161.29	1075.27	-26	0.124	-967.742	2.05342e+06	-61935.5	-2406.4	21.4272	-0.0369024	-7.38977e+14	-6.47341e+13	5.43257e+11	-1.08433e+09	-0.00329305	7.27272e-05	9.51132e+48	0.00421684	164526	1.19849e+10		6.60034	0.924048	10.5605	1.58408	3.16816	33.9966	33.9966
	0.6	-0.014468	0.0062	0.0124	0.0124	0	10	1.4	16	2.4	4.8	-0.191065	0.139886	-0.0301012	0.00372	0.0472248	0.0365356	-0.123531	-0.0121636	0.160495	62.724	134.409	896.057	-20.6667	0.124	-806.452	1.42598e+06	-40143.4	-1654.4	18.2528	-0.0369024	-1.46581e+14	-2.15683e+13	2.18558e+11	-5.34555e+08	-0.00870801	0.000312762	7.43877e+46	0.00507171	114326	5.31859e+09		6.79436	0.95121	10.871	1.63065	3.26129	32.0564	32.0564
	0.7	-0.00838529	0.0062	0.0124	0.0124	0	10	1.4	16	2.4	4.8	-0.149764	0.106818	-0.0291642	0.00434	0.0445737	0.0293968	-0.0960453	-0.0116895	0.132535	53.7634	115.207	768.049	-16.8571	0.124	-691.244	1.04766e+06	-27386.4	-1200.85	15.9854	-0.0369024	-1.79943e+13	-8.50909e+12	1.00903e+11	-2.95389e+08	-0.0801449	0.00873297	2.70536e+44	0.00592727	84047.4	2.62538e+09		7.0301	0.984215	11.2482	1.68723	3.37445	29.699	29.699
	0.8	0.000210324	0.0062	0.0124	0.0124	0	10	1.4	16	2.4	4.8	-0.00851722	0.00525274	-0.00799584	0.00496	0.0105668	0.00193347	-0.000155105	-9.10067e-05	0.0250461	47.043	100.806	672.043	-14	0.124	-604.839	802116	-19354.8	-906.4	14.2848	-0.0369024	9.98825e+12	-3.79891e+12	5.14768e+10	-177500160	-0.0430653	-0.00343984	2.23354e+43	0.366405	2939.14	3.46575e+09		711.333	99.5867	1138.13	170.72	341.44	7013.33	7013.33
	0.9	0.000269452	0.0062	0.0124	0.0124	0	10	1.4	16	2.4	4.8	-0.0119607	0.00704355	-0.0102848	0.00558	0.0129785	0.00284348	-0.00270488	-0.00145368	0.0289586	41.816	89.6057	597.372	-11.7778	0.124	-537.634	633771	-14018.3	-704.474	12.9621	-0.0369024	1.38614e+13	-1.86404e+12	2.83191e+10	-1.13736e+08	-0.003985	-9.67653e-05	1.1619e+43	0.117713	6981.41	2.0563e+09		45.0334	6.30468	72.0535	10.808	21.616	350.334	350.334
	0.9999	0.000321117	0.0062	0.0124	0.0124	0	10	1.4	16	2.4	4.8	-0.0172738	0.0099692	-0.0131599	0.00619938	0.0162748	0.0041903	-0.00653938	-0.00311371	0.0344531	37.6382	80.6532	537.688	-10.0016	0.124	-483.919	513457	-10325.7	-560.123	11.905	-0.0369024	1.21292e+13	-9.85981e+11	1.65299e+10	-7.67057e+07	-0.000839853	-9.18624e-06	1.97217e+42	0.0604876	10319.2	1.25708e+09		21.7188	3.04063	34.75	5.21251	10.425	117.188	117.188
[truncated: 10 more columns]
