# Supplementary material for: Transfer of structural units through imine exchanges, in solution or without solvent: successive transiminations, stimuli (pH)-modulated covalent switches, and mathematical models
Source: Front Chem. 2026 Apr 13;13:1241625. doi: 10.3389/fchem.2025.1241625 (PMC13112204; doi:10.3389/fchem.2025.1241625)
Supplement: Supplementary file 1 [file Supplementaryfile1.zip › Supplementary Material/g-S2-A1B2_75-f-water-crv.xlsx]

## Sheet: Feuil1
Composition at equilibrium 1A + 2.75B + water (-1.9, -1, 0, 4, 10, 25, 50)
								paper -> sections 5.1.2, 5.2.4.iii.1
set S2							Inputs: a, b, w, K1, K2
		b1/a1 = 2.75	w1/a1 = 0
Algebraic solution (discriminant of the cubic equation < 0)
	[A]in1	[B]in1	[H2O]in1					[AB]eq1	[AB2]eq1	[B]eq1	[A]eq1	[H2O]eq1		% AB of A	% AB2 ofA
	a1	b1	w1	K1	K2			x	y	b1-(x+2y)	a1-(x+y)	w1+(x+2y)					A	B	D	E	F	G	a	b	g	d	m	n	{-n/2+[(m/3)3+(n/2)2]1/2}1/3	{-n/2-[(m/3)3+(n/2)2]1/2}1/3
	0.0062	0.01705	0	10	1.4			#NUM!	#NUM!	#NUM!	#NUM!	#NUM!		#NUM!	#NUM!		-39.6	-0.4123	-6.2	-0.02387	44	0.3472	-123.2	6.28432	0.0421541	-0.000197827	-0.00120947	-1.40433e-05	#NUM!	#NUM!
Trigonometric solution (discriminant of the cubic equation > 0)
	[A]in1	[B]in1	[H2O]in1					[AB]eq1	[AB2]eq1	[B]eq1	[A]eq1	[H2O]eq1		% AB of A	% AB2 ofA
	a1	b1	w1	K1	K2			x	y	b1-(x+2y)	a1-(x+y)	w1+(x+2y)					A	B	D	E	F	G	a	b	g	d	m	n	cosq	q
ztrig 1	0.0062	0.01705	0	10	1.4			-0.0589629	0.0565569	-0.037101	0.00860597	0.054151		-951.014	912.208		-39.6	-0.4123	-6.2	-0.02387	44	0.3472	-123.2	6.28432	0.0421541	-0.000197827	-0.00120947	-1.40433e-05	0.867418	0.520808
ztrig 2	0.0062	0.01705	0	10	1.4			0.0379844	-0.00878108	-0.00337224	-0.0230033	0.0204222		612.652	-141.63		-39.6	-0.4123	-6.2	-0.02387	44	0.3472	-123.2	6.28432	0.0421541	-0.000197827	-0.00120947	-1.40433e-05	0.867418	0.520808
ztrig 3	0.0062	0.01705	0	10	1.4			0.0026603	0.00323325	0.00792319	0.000306443	0.00912681		42.9081	52.1493		-39.6	-0.4123	-6.2	-0.02387	44	0.3472	-123.2	6.28432	0.0421541	-0.000197827	-0.00120947	-1.40433e-05	0.867418	0.520808
	[A]in1	[B]in1	[H2O]in1					[AB]eq1	[AB2]eq1	[B]eq1	[A]eq1	[H2O]eq1	initial	% AB of A	% AB2 ofA	% remaining A
	a1	b1	w1	K1	K2			x	y	b1-(x+2y)	a1-(x+y)	w1+(x+2y)	equiv of water			of A	A	B	D	E	F	G	a	b	g	d	m	n	cosq	q
ztrig 3	0.0062	0.01705	-0.01178	10	1.4			0.000284093	0.005914	0.00493791	1.91059e-06	0.000332086	-1.9	4.58214	95.387	0.030816	-39.6	-0.379316	-6.2	-0.02387	44	0.3472	-123.2	3.67199	0.0160434	-0.000197827	-0.000426337	-1.6493e-06	0.486768	1.06241
ztrig 3	0.0062	0.01705	-0.0062	10	1.4			0.00185223	0.00423434	0.00672909	0.000113431	0.00412091	-1	29.8747	68.2958	1.82953	-39.6	-0.39494	-6.2	-0.02387	44	0.3472	-123.2	4.90941	0.0281404	-0.000197827	-0.000757729	-6.11556e-06	0.761758	0.704774
ztrig 3	0.0062	0.01705	0	10	1.4			0.0026603	0.00323325	0.00792319	0.000306443	0.00912681	0	42.9081	52.1493	4.94263	-39.6	-0.4123	-6.2	-0.02387	44	0.3472	-123.2	6.28432	0.0421541	-0.000197827	-0.00120947	-1.40433e-05	0.867418	0.520808
ztrig 3	0.0062	0.01705	0.0248	10	1.4			0.00351543	0.00160982	0.0103149	0.00107475	0.0315351	4	56.7005	25.9649	17.3346	-39.6	-0.48174	-6.2	-0.02387	44	0.3472	-123.2	11.784	0.104236	-0.000197827	-0.00389566	-9.01896e-05	0.96369	0.270302
ztrig 3	0.0062	0.01705	0.062	10	1.4			0.00342238	0.000851214	0.0119252	0.0019264	0.0671248	10	55.1998	13.7293	31.071	-39.6	-0.5859	-6.2	-0.02387	44	0.3472	-123.2	20.0334	0.215442	-0.000197827	-0.0105626	-0.000411673	0.985252	0.171956
ztrig 3	0.0062	0.01705	0.155	10	1.4			0.0027202	0.000328758	0.0136723	0.00315104	0.158378	25	43.8742	5.30254	50.8232	-39.6	-0.8463	-6.2	-0.02387	44	0.3472	-123.2	40.6571	0.588386	-0.000197827	-0.0410779	-0.00318597	0.99422	0.107573
ztrig 3	0.0062	0.01705	0.31	10	1.4			0.00195513	0.000130056	0.0148348	0.00411481	0.312215	50	31.5344	2.09768	66.3679	-39.6	-1.2803	-6.2	-0.02387	44	0.3472	-123.2	75.0299	1.51133	-0.000197827	-0.135898	-0.0192203	0.996764	0.0804683
													percent change from -1.9 to 50	588.202	97.8009	215269
