# Supplementary material for: Transfer of structural units through imine exchanges, in solution or without solvent: successive transiminations, stimuli (pH)-modulated covalent switches, and mathematical models
Source: Front Chem. 2026 Apr 13;13:1241625. doi: 10.3389/fchem.2025.1241625 (PMC13112204; doi:10.3389/fchem.2025.1241625)
Supplement: Supplementary file 1 [file Supplementaryfile1.zip › Supplementary Material/g-S2-A1B2_75C4_9-W-1_9.xlsx]

## Sheet: Feuil1
Composition at equilibrium								^
Mixture: dialdehyde A + amine B + amine C
Set S2		general approach			paper -> sections 5.2.2.1, 5.2.4.iii.2					Inputs: a, b, c, w, K1 to K5, r
		[C]in/[A]in = 4.9
		[B]in/[A]in = 2.75
		[H2O]in/[A]in = -1.9
		t = r·a
t3 ¹ 0, t2 ¹ 0																																													recalc
discr III < 0			1 equiv	2.75 equiv	4.9 equiv	"-2 equiv"
			[A]in	[B]in	[C]in	[H2O]in						[AB]eq	[AB2]eq	[AC]eq	[AC2]eq	[ABC]eq	[A]eq	[B]eq	[C]eq	[H2O]eq	[B]in/[A]in	[C]in/[A]in
	r	eq K1	a	b	c	w	K1	K2	K3	K4	K5	x	y	z	t	u1	a-(x+y+z+t+u1)	b-(x+2y+u1)	c-(z+2t+u1)	w+(x+2y+z+2t+2u1)			F	G	H	I	J	K	a	b	g	d	e	t3	t2	t1	t0	m	n	discr III	lr	h	r		K1rec	K2rec	K3rec	K4rec	K5rec
	0.01	#NUM!	0.0062	0.01705	0.03038	-0.01178	10	1.4	16	2.4	4.8	#NUM!	#NUM!	#NUM!	6.2e-05	#NUM!	#NUM!	#NUM!	#NUM!	#NUM!	2.75	4.9	3763.44	8064.52	53763.4	-3914	0.1705	-48387.1	5.13354e+09	-5.04774e+08	-3.69182e+07	3211.4	-0.0697686	-5.10599e+26	-3.74104e+25	3.25421e+21	-7.07196e+16	-0.00179575	2.92899e-05	1.47082e+90	#NUM!	#NUM!	#NUM!		#NUM!	#NUM!	#NUM!	#NUM!	#NUM!
	0.1	#NUM!	0.0062	0.01705	0.03038	-0.01178	10	1.4	16	2.4	4.8	#NUM!	#NUM!	#NUM!	0.00062	#NUM!	#NUM!	#NUM!	#NUM!	#NUM!	2.75	4.9	376.344	806.452	5376.34	-386	0.1705	-4838.71	5.13354e+07	-4.95484e+06	-372622	324.086	-0.0697686	-4.9393e+20	-3.7827e+19	3.28959e+16	-7.10471e+12	-0.00202163	3.49864e-05	1.61205e+69	#NUM!	#NUM!	#NUM!		#NUM!	#NUM!	#NUM!	#NUM!	#NUM!
	0.2	#NUM!	0.0062	0.01705	0.03038	-0.01178	10	1.4	16	2.4	4.8	#NUM!	#NUM!	#NUM!	0.00124	#NUM!	#NUM!	#NUM!	#NUM!	#NUM!	2.75	4.9	188.172	403.226	2688.17	-190	0.1705	-2419.35	1.28339e+07	-1.2129e+06	-94084	163.68	-0.0697686	-7.4268e+18	-5.98101e+17	1040031917419355	-4.46473e+11	-0.00230188	4.2508e-05	8.33757e+62	#NUM!	#NUM!	#NUM!		#NUM!	#NUM!	#NUM!	#NUM!	#NUM!
	0.3	#NUM!	0.0062	0.01705	0.03038	-0.01178	10	1.4	16	2.4	4.8	#NUM!	#NUM!	#NUM!	0.00186	#NUM!	#NUM!	#NUM!	#NUM!	#NUM!	2.75	4.9	125.448	268.817	1792.11	-124.667	0.1705	-1612.9	5.70393e+06	-527599	-42214.9	110.211	-0.0697686	-6.26341e+17	-5.31106e+16	1.3851e+14	-8.87037e+10	-0.00261787	5.15544e-05	1.77908e+59	#NUM!	#NUM!	#NUM!		#NUM!	#NUM!	#NUM!	#NUM!	#NUM!
	0.4	#NUM!	0.0062	0.01705	0.03038	-0.01178	10	1.4	16	2.4	4.8	#NUM!	#NUM!	#NUM!	0.00248	#NUM!	#NUM!	#NUM!	#NUM!	#NUM!	2.75	4.9	94.086	201.613	1344.09	-92	0.1705	-1209.68	3.20846e+06	-290323	-23963.6	83.4768	-0.0697686	-1.06883e+17	-9556725086201876	3.32288e+13	-28238379840	-0.00297577	6.24799e-05	4.42822e+56	#NUM!	#NUM!	#NUM!		#NUM!	#NUM!	#NUM!	#NUM!	#NUM!
	0.5	#NUM!	0.0062	0.01705	0.03038	-0.01178	10	1.4	16	2.4	4.8	#NUM!	#NUM!	#NUM!	0.0031	#NUM!	#NUM!	#NUM!	#NUM!	#NUM!	2.75	4.9	75.2688	161.29	1075.27	-72.4	0.1705	-967.742	2.05342e+06	-181677	-15471.4	67.4362	-0.0697686	-2.68088e+16	-2531746609731066	1.10037e+13	-1.1641e+10	-0.00338323	7.57415e-05	4.2089e+54	#NUM!	#NUM!	#NUM!		#NUM!	#NUM!	#NUM!	#NUM!	#NUM!
	0.6	#NUM!	0.0062	0.01705	0.03038	-0.01178	10	1.4	16	2.4	4.8	#NUM!	#NUM!	#NUM!	0.00372	#NUM!	#NUM!	#NUM!	#NUM!	#NUM!	2.75	4.9	62.724	134.409	896.057	-59.3333	0.1705	-806.452	1.42598e+06	-123297	-10834.4	56.7424	-0.0697686	-8570974728882845	-8.56482e+14	4.46735e+12	-5.65188e+09	-0.00384977	9.19356e-05	9.29298e+52	#NUM!	#NUM!	#NUM!		#NUM!	#NUM!	#NUM!	#NUM!	#NUM!
	0.7	#NUM!	0.0062	0.01705	0.03038	-0.01178	10	1.4	16	2.4	4.8	#NUM!	#NUM!	#NUM!	0.00434	#NUM!	#NUM!	#NUM!	#NUM!	#NUM!	2.75	4.9	53.7634	115.207	768.049	-50	0.1705	-691.244	1.04766e+06	-88479.3	-8024	49.104	-0.0697686	-3236677723332892	-3.42958e+14	2.08731e+12	-3.07231e+09	-0.0043874	0.00011185	3.65673e+51	#NUM!	#NUM!	#NUM!		#NUM!	#NUM!	#NUM!	#NUM!	#NUM!
	0.8	#NUM!	0.0062	0.01705	0.03038	-0.01178	10	1.4	16	2.4	4.8	#NUM!	#NUM!	#NUM!	0.00496	#NUM!	#NUM!	#NUM!	#NUM!	#NUM!	2.75	4.9	47.043	100.806	672.043	-43	0.1705	-604.839	802116	-66129	-6190.6	43.3752	-0.0697686	-1.3794e+15	-1.55351e+14	1.08082e+12	-1.81421e+09	-0.00501144	0.000136542	2.18911e+50	#NUM!	#NUM!	#NUM!		#NUM!	#NUM!	#NUM!	#NUM!	#NUM!
	0.9	#NUM!	0.0062	0.01705	0.03038	-0.01178	10	1.4	16	2.4	4.8	#NUM!	#NUM!	#NUM!	0.00558	#NUM!	#NUM!	#NUM!	#NUM!	#NUM!	2.75	4.9	41.816	89.6057	597.372	-37.5556	0.1705	-537.634	633771	-50975.7	-4927.23	38.9195	-0.0697686	-6.44135e+14	-7.73123e+13	6.05306e+11	-1.14128e+09	-0.00574172	0.000167449	1.80013e+49	#NUM!	#NUM!	#NUM!		#NUM!	#NUM!	#NUM!	#NUM!	#NUM!
	0.99	#NUM!	0.0062	0.01705	0.03038	-0.01178	10	1.4	16	2.4	4.8	#NUM!	#NUM!	#NUM!	0.006138	#NUM!	#NUM!	#NUM!	#NUM!	#NUM!	2.75	4.9	38.0146	81.4598	543.065	-33.596	0.1705	-488.759	523777	-41180.8	-4097.78	35.6789	-0.0697686	-3.4508e+14	-4.39753e+13	3.7886e+11	-7.85079e+08	-0.00651113	0.000202209	2.35176e+48	#NUM!	#NUM!	#NUM!		#NUM!	#NUM!	#NUM!	#NUM!	#NUM!
	r	eq K1	a	b	c	w	K1	K2	K3	K4	K5	x	y	z	t	u2	a-(x+y+z+t+u2)	b-(x+2y+u2)	c-(z+2t+u2)	w+(x+2y+z+2t+2u2)			F	G	H	I	J	K	a	b	g	d	e	t3	t2	t1	t0	m	n	discr III	lr	h	r		K1rec	K2rec	K3rec	K4rec	K5rec
	0.01	#NUM!	0.0062	0.01705	0.03038	-0.01178	10	1.4	16	2.4	4.8	#NUM!	#NUM!	#NUM!	6.2e-05	#NUM!	#NUM!	#NUM!	#NUM!	#NUM!	2.75	4.9	3763.44	8064.52	53763.4	-3914	0.1705	-48387.1	5.13354e+09	-5.04774e+08	-3.69182e+07	3211.4	-0.0697686	-5.10599e+26	-3.74104e+25	3.25421e+21	-7.07196e+16	-0.00179575	2.92899e-05	1.47082e+90	#NUM!	#NUM!	#NUM!		#NUM!	#NUM!	#NUM!	#NUM!	#NUM!
	0.1	#NUM!	0.0062	0.01705	0.03038	-0.01178	10	1.4	16	2.4	4.8	#NUM!	#NUM!	#NUM!	0.00062	#NUM!	#NUM!	#NUM!	#NUM!	#NUM!	2.75	4.9	376.344	806.452	5376.34	-386	0.1705	-4838.71	5.13354e+07	-4.95484e+06	-372622	324.086	-0.0697686	-4.9393e+20	-3.7827e+19	3.28959e+16	-7.10471e+12	-0.00202163	3.49864e-05	1.61205e+69	#NUM!	#NUM!	#NUM!		#NUM!	#NUM!	#NUM!	#NUM!	#NUM!
	0.2	#NUM!	0.0062	0.01705	0.03038	-0.01178	10	1.4	16	2.4	4.8	#NUM!	#NUM!	#NUM!	0.00124	#NUM!	#NUM!	#NUM!	#NUM!	#NUM!	2.75	4.9	188.172	403.226	2688.17	-190	0.1705	-2419.35	1.28339e+07	-1.2129e+06	-94084	163.68	-0.0697686	-7.4268e+18	-5.98101e+17	1040031917419355	-4.46473e+11	-0.00230188	4.2508e-05	8.33757e+62	#NUM!	#NUM!	#NUM!		#NUM!	#NUM!	#NUM!	#NUM!	#NUM!
	0.3	#NUM!	0.0062	0.01705	0.03038	-0.01178	10	1.4	16	2.4	4.8	#NUM!	#NUM!	#NUM!	0.00186	#NUM!	#NUM!	#NUM!	#NUM!	#NUM!	2.75	4.9	125.448	268.817	1792.11	-124.667	0.1705	-1612.9	5.70393e+06	-527599	-42214.9	110.211	-0.0697686	-6.26341e+17	-5.31106e+16	1.3851e+14	-8.87037e+10	-0.00261787	5.15544e-05	1.77908e+59	#NUM!	#NUM!	#NUM!		#NUM!	#NUM!	#NUM!	#NUM!	#NUM!
	0.4	#NUM!	0.0062	0.01705	0.03038	-0.01178	10	1.4	16	2.4	4.8	#NUM!	#NUM!	#NUM!	0.00248	#NUM!	#NUM!	#NUM!	#NUM!	#NUM!	2.75	4.9	94.086	201.613	1344.09	-92	0.1705	-1209.68	3.20846e+06	-290323	-23963.6	83.4768	-0.0697686	-1.06883e+17	-9556725086201876	3.32288e+13	-28238379840	-0.00297577	6.24799e-05	4.42822e+56	#NUM!	#NUM!	#NUM!		#NUM!	#NUM!	#NUM!	#NUM!	#NUM!
	0.5	#NUM!	0.0062	0.01705	0.03038	-0.01178	10	1.4	16	2.4	4.8	#NUM!	#NUM!	#NUM!	0.0031	#NUM!	#NUM!	#NUM!	#NUM!	#NUM!	2.75	4.9	75.2688	161.29	1075.27	-72.4	0.1705	-967.742	2.05342e+06	-181677	-15471.4	67.4362	-0.0697686	-2.68088e+16	-2531746609731066	1.10037e+13	-1.1641e+10	-0.00338323	7.57415e-05	4.2089e+54	#NUM!	#NUM!	#NUM!		#NUM!	#NUM!	#NUM!	#NUM!	#NUM!
	0.6	#NUM!	0.0062	0.01705	0.03038	-0.01178	10	1.4	16	2.4	4.8	#NUM!	#NUM!	#NUM!	0.00372	#NUM!	#NUM!	#NUM!	#NUM!	#NUM!	2.75	4.9	62.724	134.409	896.057	-59.3333	0.1705	-806.452	1.42598e+06	-123297	-10834.4	56.7424	-0.0697686	-8570974728882845	-8.56482e+14	4.46735e+12	-5.65188e+09	-0.00384977	9.19356e-05	9.29298e+52	#NUM!	#NUM!	#NUM!		#NUM!	#NUM!	#NUM!	#NUM!	#NUM!
	0.7	#NUM!	0.0062	0.01705	0.03038	-0.01178	10	1.4	16	2.4	4.8	#NUM!	#NUM!	#NUM!	0.00434	#NUM!	#NUM!	#NUM!	#NUM!	#NUM!	2.75	4.9	53.7634	115.207	768.049	-50	0.1705	-691.244	1.04766e+06	-88479.3	-8024	49.104	-0.0697686	-3236677723332892	-3.42958e+14	2.08731e+12	-3.07231e+09	-0.0043874	0.00011185	3.65673e+51	#NUM!	#NUM!	#NUM!		#NUM!	#NUM!	#NUM!	#NUM!	#NUM!
	0.8	#NUM!	0.0062	0.01705	0.03038	-0.01178	10	1.4	16	2.4	4.8	#NUM!	#NUM!	#NUM!	0.00496	#NUM!	#NUM!	#NUM!	#NUM!	#NUM!	2.75	4.9	47.043	100.806	672.043	-43	0.1705	-604.839	802116	-66129	-6190.6	43.3752	-0.0697686	-1.3794e+15	-1.55351e+14	1.08082e+12	-1.81421e+09	-0.00501144	0.000136542	2.18911e+50	#NUM!	#NUM!	#NUM!		#NUM!	#NUM!	#NUM!	#NUM!	#NUM!
	0.9	#NUM!	0.0062	0.01705	0.03038	-0.01178	10	1.4	16	2.4	4.8	#NUM!	#NUM!	#NUM!	0.00558	#NUM!	#NUM!	#NUM!	#NUM!	#NUM!	2.75	4.9	41.816	89.6057	597.372	-37.5556	0.1705	-537.634	633771	-50975.7	-4927.23	38.9195	-0.0697686	-6.44135e+14	-7.73123e+13	6.05306e+11	-1.14128e+09	-0.00574172	0.000167449	1.80013e+49	#NUM!	#NUM!	#NUM!		#NUM!	#NUM!	#NUM!	#NUM!	#NUM!
	0.99	#NUM!	0.0062	0.01705	0.03038	-0.01178	10	1.4	16	2.4	4.8	#NUM!	#NUM!	#NUM!	0.006138	#NUM!	#NUM!	#NUM!	#NUM!	#NUM!	2.75	4.9	38.0146	81.4598	543.065	-33.596	0.1705	-488.759	523777	-41180.8	-4097.78	35.6789	-0.0697686	-3.4508e+14	-4.39753e+13	3.7886e+11	-7.85079e+08	-0.00651113	0.000202209	2.35176e+48	#NUM!	#NUM!	#NUM!		#NUM!	#NUM!	#NUM!	#NUM!	#NUM!
	r	eq K1	a	b	c	w	K1	K2	K3	K4	K5	x	y	z	t	u3	a-(x+y+z+t+u3)	b-(x+2y+u3)	c-(z+2t+u3)	w+(x+2y+z+2t+2u3)			F	G	H	I	J	K	a	b	g	d	e	t3	t2	t1	t0	m	n	discr III	lr	h	r		K1rec	K2rec	K3rec	K4rec	K5rec
	0.01	#NUM!	0.0062	0.01705	0.03038	-0.01178	10	1.4	16	2.4	4.8	#NUM!	#NUM!	#NUM!	6.2e-05	#NUM!	#NUM!	#NUM!	#NUM!	#NUM!	2.75	4.9	3763.44	8064.52	53763.4	-3914	0.1705	-48387.1	5.13354e+09	-5.04774e+08	-3.69182e+07	3211.4	-0.0697686	-5.10599e+26	-3.74104e+25	3.25421e+21	-7.07196e+16	-0.00179575	2.92899e-05	1.47082e+90	#NUM!	#NUM!	#NUM!		#NUM!	#NUM!	#NUM!	#NUM!	#NUM!
	0.1	#NUM!	0.0062	0.01705	0.03038	-0.01178	10	1.4	16	2.4	4.8	#NUM!	#NUM!	#NUM!	0.00062	#NUM!	#NUM!	#NUM!	#NUM!	#NUM!	2.75	4.9	376.344	806.452	5376.34	-386	0.1705	-4838.71	5.13354e+07	-4.95484e+06	-372622	324.086	-0.0697686	-4.9393e+20	-3.7827e+19	3.28959e+16	-7.10471e+12	-0.00202163	3.49864e-05	1.61205e+69	#NUM!	#NUM!	#NUM!		#NUM!	#NUM!	#NUM!	#NUM!	#NUM!
	0.2	#NUM!	0.0062	0.01705	0.03038	-0.01178	10	1.4	16	2.4	4.8	#NUM!	#NUM!	#NUM!	0.00124	#NUM!	#NUM!	#NUM!	#NUM!	#NUM!	2.75	4.9	188.172	403.226	2688.17	-190	0.1705	-2419.35	1.28339e+07	-1.2129e+06	-94084	163.68	-0.0697686	-7.4268e+18	-5.98101e+17	1040031917419355	-4.46473e+11	-0.00230188	4.2508e-05	8.33757e+62	#NUM!	#NUM!	#NUM!		#NUM!	#NUM!	#NUM!	#NUM!	#NUM!
	0.3	#NUM!	0.0062	0.01705	0.03038	-0.01178	10	1.4	16	2.4	4.8	#NUM!	#NUM!	#NUM!	0.00186	#NUM!	#NUM!	#NUM!	#NUM!	#NUM!	2.75	4.9	125.448	268.817	1792.11	-124.667	0.1705	-1612.9	5.70393e+06	-527599	-42214.9	110.211	-0.0697686	-6.26341e+17	-5.31106e+16	1.3851e+14	-8.87037e+10	-0.00261787	5.15544e-05	1.77908e+59	#NUM!	#NUM!	#NUM!		#NUM!	#NUM!	#NUM!	#NUM!	#NUM!
	0.4	#NUM!	0.0062	0.01705	0.03038	-0.01178	10	1.4	16	2.4	4.8	#NUM!	#NUM!	#NUM!	0.00248	#NUM!	#NUM!	#NUM!	#NUM!	#NUM!	2.75	4.9	94.086	201.613	1344.09	-92	0.1705	-1209.68	3.20846e+06	-290323	-23963.6	83.4768	-0.0697686	-1.06883e+17	-9556725086201876	3.32288e+13	-28238379840	-0.00297577	6.24799e-05	4.42822e+56	#NUM!	#NUM!	#NUM!		#NUM!	#NUM!	#NUM!	#NUM!	#NUM!
	0.5	#NUM!	0.0062	0.01705	0.03038	-0.01178	10	1.4	16	2.4	4.8	#NUM!	#NUM!	#NUM!	0.0031	#NUM!	#NUM!	#NUM!	#NUM!	#NUM!	2.75	4.9	75.2688	161.29	1075.27	-72.4	0.1705	-967.742	2.05342e+06	-181677	-15471.4	67.4362	-0.0697686	-2.68088e+16	-2531746609731066	1.10037e+13	-1.1641e+10	-0.00338323	7.57415e-05	4.2089e+54	#NUM!	#NUM!	#NUM!		#NUM!	#NUM!	#NUM!	#NUM!	#NUM!
	0.6	#NUM!	0.0062	0.01705	0.03038	-0.01178	10	1.4	16	2.4	4.8	#NUM!	#NUM!	#NUM!	0.00372	#NUM!	#NUM!	#NUM!	#NUM!	#NUM!	2.75	4.9	62.724	134.409	896.057	-59.3333	0.1705	-806.452	1.42598e+06	-123297	-10834.4	56.7424	-0.0697686	-8570974728882845	-8.56482e+14	4.46735e+12	-5.65188e+09	-0.00384977	9.19356e-05	9.29298e+52	#NUM!	#NUM!	#NUM!		#NUM!	#NUM!	#NUM!	#NUM!	#NUM!
	0.7	#NUM!	0.0062	0.01705	0.03038	-0.01178	10	1.4	16	2.4	4.8	#NUM!	#NUM!	#NUM!	0.00434	#NUM!	#NUM!	#NUM!	#NUM!	#NUM!	2.75	4.9	53.7634	115.207	768.049	-50	0.1705	-691.244	1.04766e+06	-88479.3	-8024	49.104	-0.0697686	-3236677723332892	-3.42958e+14	2.08731e+12	-3.07231e+09	-0.0043874	0.00011185	3.65673e+51	#NUM!	#NUM!	#NUM!		#NUM!	#NUM!	#NUM!	#NUM!	#NUM!
	0.8	#NUM!	0.0062	0.01705	0.03038	-0.01178	10	1.4	16	2.4	4.8	#NUM!	#NUM!	#NUM!	0.00496	#NUM!	#NUM!	#NUM!	#NUM!	#NUM!	2.75	4.9	47.043	100.806	672.043	-43	0.1705	-604.839	802116	-66129	-6190.6	43.3752	-0.0697686	-1.3794e+15	-1.55351e+14	1.08082e+12	-1.81421e+09	-0.00501144	0.000136542	2.18911e+50	#NUM!	#NUM!	#NUM!		#NUM!	#NUM!	#NUM!	#NUM!	#NUM!
	0.9	#NUM!	0.0062	0.01705	0.03038	-0.01178	10	1.4	16	2.4	4.8	#NUM!	#NUM!	#NUM!	0.00558	#NUM!	#NUM!	#NUM!	#NUM!	#NUM!	2.75	4.9	41.816	89.6057	597.372	-37.5556	0.1705	-537.634	633771	-50975.7	-4927.23	38.9195	-0.0697686	-6.44135e+14	-7.73123e+13	6.05306e+11	-1.14128e+09	-0.00574172	0.000167449	1.80013e+49	#NUM!	#NUM!	#NUM!		#NUM!	#NUM!	#NUM!	#NUM!	#NUM!
	0.99	#NUM!	0.0062	0.01705	0.03038	-0.01178	10	1.4	16	2.4	4.8	#NUM!	#NUM!	#NUM!	0.006138	#NUM!	#NUM!	#NUM!	#NUM!	#NUM!	2.75	4.9	38.0146	81.4598	543.065	-33.596	0.1705	-488.759	523777	-41180.8	-4097.78	35.6789	-0.0697686	-3.4508e+14	-4.39753e+13	3.7886e+11	-7.85079e+08	-0.00651113	0.000202209	2.35176e+48	#NUM!	#NUM!	#NUM!		#NUM!	#NUM!	#NUM!	#NUM!	#NUM!
	r	eq K1	a	b	c	w	K1	K2	K3	K4	K5	x	y	z	t	u4	a-(x+y+z+t+u4)	b-(x+2y+u4)	c-(z+2t+u4)	w+(x+2y+z+2t+2u4)			F	G	H	I	J	K	a	b	g	d	e	t3	t2	t1	t0	m	n	discr III	lr	h	r		K1rec	K2rec	K3rec	K4rec	K5rec
	0.01	#NUM!	0.0062	0.01705	0.03038	-0.01178	10	1.4	16	2.4	4.8	#NUM!	#NUM!	#NUM!	6.2e-05	#NUM!	#NUM!	#NUM!	#NUM!	#NUM!	2.75	4.9	3763.44	8064.52	53763.4	-3914	0.1705	-48387.1	5.13354e+09	-5.04774e+08	-3.69182e+07	3211.4	-0.0697686	-5.10599e+26	-3.74104e+25	3.25421e+21	-7.07196e+16	-0.00179575	2.92899e-05	1.47082e+90	#NUM!	#NUM!	#NUM!		#NUM!	#NUM!	#NUM!	#NUM!	#NUM!
	0.1	#NUM!	0.0062	0.01705	0.03038	-0.01178	10	1.4	16	2.4	4.8	#NUM!	#NUM!	#NUM!	0.00062	#NUM!	#NUM!	#NUM!	#NUM!	#NUM!	2.75	4.9	376.344	806.452	5376.34	-386	0.1705	-4838.71	5.13354e+07	-4.95484e+06	-372622	324.086	-0.0697686	-4.9393e+20	-3.7827e+19	3.28959e+16	-7.10471e+12	-0.00202163	3.49864e-05	1.61205e+69	#NUM!	#NUM!	#NUM!		#NUM!	#NUM!	#NUM!	#NUM!	#NUM!
	0.2	#NUM!	0.0062	0.01705	0.03038	-0.01178	10	1.4	16	2.4	4.8	#NUM!	#NUM!	#NUM!	0.00124	#NUM!	#NUM!	#NUM!	#NUM!	#NUM!	2.75	4.9	188.172	403.226	2688.17	-190	0.1705	-2419.35	1.28339e+07	-1.2129e+06	-94084	163.68	-0.0697686	-7.4268e+18	-5.98101e+17	1040031917419355	-4.46473e+11	-0.00230188	4.2508e-05	8.33757e+62	#NUM!	#NUM!	#NUM!		#NUM!	#NUM!	#NUM!	#NUM!	#NUM!
	0.3	#NUM!	0.0062	0.01705	0.03038	-0.01178	10	1.4	16	2.4	4.8	#NUM!	#NUM!	#NUM!	0.00186	#NUM!	#NUM!	#NUM!	#NUM!	#NUM!	2.75	4.9	125.448	268.817	1792.11	-124.667	0.1705	-1612.9	5.70393e+06	-527599	-42214.9	110.211	-0.0697686	-6.26341e+17	-5.31106e+16	1.3851e+14	-8.87037e+10	-0.00261787	5.15544e-05	1.77908e+59	#NUM!	#NUM!	#NUM!		#NUM!	#NUM!	#NUM!	#NUM!	#NUM!
	0.4	#NUM!	0.0062	0.01705	0.03038	-0.01178	10	1.4	16	2.4	4.8	#NUM!	#NUM!	#NUM!	0.00248	#NUM!	#NUM!	#NUM!	#NUM!	#NUM!	2.75	4.9	94.086	201.613	1344.09	-92	0.1705	-1209.68	3.20846e+06	-290323	-23963.6	83.4768	-0.0697686	-1.06883e+17	-9556725086201876	3.32288e+13	-28238379840	-0.00297577	6.24799e-05	4.42822e+56	#NUM!	#NUM!	#NUM!		#NUM!	#NUM!	#NUM!	#NUM!	#NUM!
	0.5	#NUM!	0.0062	0.01705	0.03038	-0.01178	10	1.4	16	2.4	4.8	#NUM!	#NUM!	#NUM!	0.0031	#NUM!	#NUM!	#NUM!	#NUM!	#NUM!	2.75	4.9	75.2688	161.29	1075.27	-72.4	0.1705	-967.742	2.05342e+06	-181677	-15471.4	67.4362	-0.0697686	-2.68088e+16	-2531746609731066	1.10037e+13	-1.1641e+10	-0.00338323	7.57415e-05	4.2089e+54	#NUM!	#NUM!	#NUM!		#NUM!	#NUM!	#NUM!	#NUM!	#NUM!
	0.6	#NUM!	0.0062	0.01705	0.03038	-0.01178	10	1.4	16	2.4	4.8	#NUM!	#NUM!	#NUM!	0.00372	#NUM!	#NUM!	#NUM!	#NUM!	#NUM!	2.75	4.9	62.724	134.409	896.057	-59.3333	0.1705	-806.452	1.42598e+06	-123297	-10834.4	56.7424	-0.0697686	-8570974728882845	-8.56482e+14	4.46735e+12	-5.65188e+09	-0.00384977	9.19356e-05	9.29298e+52	#NUM!	#NUM!	#NUM!		#NUM!	#NUM!	#NUM!	#NUM!	#NUM!
	0.7	#NUM!	0.0062	0.01705	0.03038	-0.01178	10	1.4	16	2.4	4.8	#NUM!	#NUM!	#NUM!	0.00434	#NUM!	#NUM!	#NUM!	#NUM!	#NUM!	2.75	4.9	53.7634	115.207	768.049	-50	0.1705	-691.244	1.04766e+06	-88479.3	-8024	49.104	-0.0697686	-3236677723332892	-3.42958e+14	2.08731e+12	-3.07231e+09	-0.0043874	0.00011185	3.65673e+51	#NUM!	#NUM!	#NUM!		#NUM!	#NUM!	#NUM!	#NUM!	#NUM!
	0.8	#NUM!	0.0062	0.01705	0.03038	-0.01178	10	1.4	16	2.4	4.8	#NUM!	#NUM!	#NUM!	0.00496	#NUM!	#NUM!	#NUM!	#NUM!	#NUM!	2.75	4.9	47.043	100.806	672.043	-43	0.1705	-604.839	802116	-66129	-6190.6	43.3752	-0.0697686	-1.3794e+15	-1.55351e+14	1.08082e+12	-1.81421e+09	-0.00501144	0.000136542	2.18911e+50	#NUM!	#NUM!	#NUM!		#NUM!	#NUM!	#NUM!	#NUM!	#NUM!
	0.9	#NUM!	0.0062	0.01705	0.03038	-0.01178	10	1.4	16	2.4	4.8	#NUM!	#NUM!	#NUM!	0.00558	#NUM!	#NUM!	#NUM!	#NUM!	#NUM!	2.75	4.9	41.816	89.6057	597.372	-37.5556	0.1705	-537.634	633771	-50975.7	-4927.23	38.9195	-0.0697686	-6.44135e+14	-7.73123e+13	6.05306e+11	-1.14128e+09	-0.00574172	0.000167449	1.80013e+49	#NUM!	#NUM!	#NUM!		#NUM!	#NUM!	#NUM!	#NUM!	#NUM!
	0.99	#NUM!	0.0062	0.01705	0.03038	-0.01178	10	1.4	16	2.4	4.8	#NUM!	#NUM!	#NUM!	0.006138	#NUM!	#NUM!	#NUM!	#NUM!	#NUM!	2.75	4.9	38.0146	81.4598	543.065	-33.596	0.1705	-488.759	523777	-41180.8	-4097.78	35.6789	-0.0697686	-3.4508e+14	-4.39753e+13	3.7886e+11	-7.85079e+08	-0.00651113	0.000202209	2.35176e+48	#NUM!	#NUM!	#NUM!		#NUM!	#NUM!	#NUM!	#NUM!	#NUM!
t3 ¹ 0, t2 ¹ 0
discr III > 0
			[A]in	[B]in	[C]in	[H2O]in						[AB]eq	[AB2]eq	[AC]eq	[AC2]eq	[ABC]eq	[A]eq	[B]eq	[C]eq	[H2O]eq	[B]in/[A]in	[C]in/[A]in
	r	eq K1	a	b	c	w	K1	K2	K3	K4	K5	x	y	z	t	u1	a-(x+y+z+t+u1)	b-(x+2y+u1)	c-(z+2t+u1)	w+(x+2y+z+2t+2u1)			F	G	H	I	J	K	a	b	g	d	e	t3	t2	t1	t0	m	n	discr III	ltrig	h	r		K1rec	K2rec	K3rec	K4rec	K5rec
	0.01	13814.4	0.0062	0.01705	0.03038	-0.01178	10	1.4	16	2.4	4.8	-53.3921	9.00832	0.135322	6.2e-05	-0.0489248	44.3035	35.4414	-0.0561414	-35.3496	2.75	4.9	3763.44	8064.52	53763.4	-3914	0.1705	-48387.1	5.13354e+09	-5.04774e+08	-3.69182e+07	3211.4	-0.0697686	-5.10599e+26	-3.74104e+25	3.25421e+21	-7.07196e+16	-0.00179575	2.92899e-05	1.47082e+90	4.38865e-05	1.00665e+09	6.33605e+17		1.20202	0.168283	1.92324	0.288485	0.576971
	0.1	146.271	0.0062	0.01705	0.03038	-0.01178	10	1.4	16	2.4	4.8	-5.53121	0.952116	0.136361	0.00062	-0.0502982	4.49861	3.69433	-0.0569226	-3.60175	2.75	4.9	376.344	806.452	5376.34	-386	0.1705	-4838.71	5.13354e+07	-4.95484e+06	-372622	324.086	-0.0697686	-4.9393e+20	-3.7827e+19	3.28959e+16	-7.10471e+12	-0.00202163	3.49864e-05	1.61205e+69	0.000444745	1.00776e+07	6.25614e+13		1.19873	0.167822	1.91796	0.287695	0.575389
	0.2	38.8364	0.0062	0.01705	0.03038	-0.01178	10	1.4	16	2.4	4.8	-2.87107	0.504949	0.137452	0.00124	-0.051802	2.28543	1.93003	-0.0577495	-1.83663	2.75	4.9	188.172	403.226	2688.17	-190	0.1705	-2419.35	1.28339e+07	-1.2129e+06	-94084	163.68	-0.0697686	-7.4268e+18	-5.98101e+17	1040031917419355	-4.46473e+11	-0.00230188	4.2508e-05	8.33757e+62	0.000893699	2.52267e+06	3.85461e+12		1.19545	0.167364	1.91273	0.286909	0.573818
	0.3	18.274	0.0062	0.01705	0.03038	-0.01178	10	1.4	16	2.4	4.8	-1.9836	0.356179	0.138482	0.00186	-0.0532847	1.54656	1.34158	-0.0585377	-1.24739	2.75	4.9	125.448	268.817	1792.11	-124.667	0.1705	-1612.9	5.70393e+06	-527599	-42214.9	110.211	-0.0697686	-6.26341e+17	-5.31106e+16	1.3851e+14	-8.87037e+10	-0.00261787	5.15544e-05	1.77908e+59	0.00134363	1.12267e+06	7.50511e+11		1.19254	0.166956	1.90806	0.28621	0.572419
	0.4	10.852	0.0062	0.01705	0.03038	-0.01178	10	1.4	16	2.4	4.8	-1.53934	0.282011	0.139459	0.00248	-0.0547483	1.17634	1.04712	-0.0592909	-0.95218	2.75	4.9	94.086	201.613	1344.09	-92	0.1705	-1209.68	3.20846e+06	-290323	-23963.6	83.4768	-0.0697686	-1.06883e+17	-9556725086201876	3.32288e+13	-28238379840	-0.00297577	6.24799e-05	4.42822e+56	0.00179367	632343	2.34047e+11		1.18994	0.166591	1.9039	0.285585	0.57117
	0.5	7.31372	0.0062	0.01705	0.03038	-0.01178	10	1.4	16	2.4	4.8	-1.27241	0.237685	0.140387	0.0031	-0.0561944	0.953635	0.870287	-0.0600124	-0.774625	2.75	4.9	75.2688	161.29	1075.27	-72.4	0.1705	-967.742	2.05342e+06	-181677	-15471.4	67.4362	-0.0697686	-2.68088e+16	-2531746609731066	1.10037e+13	-1.1641e+10	-0.00338323	7.57415e-05	4.2089e+54	0.00224342	405239	9.44777e+10		1.18761	0.166266	1.90018	0.285027	0.570054
	0.6	5.33608	0.0062	0.01705	0.03038	-0.01178	10	1.4	16	2.4	4.8	-1.09417	0.208281	0.14127	0.00372	-0.0576247	0.804722	0.752281	-0.060705	-0.655926	2.75	4.9	62.724	134.409	896.057	-59.3333	0.1705	-806.452	1.42598e+06	-123297	-10834.4	56.7424	-0.0697686	-8570974728882845	-8.56482e+14	4.46735e+12	-5.65188e+09	-0.00384977	9.19356e-05	9.29298e+52	0.00269266	281791	4.48992e+10		1.18553	0.165974	1.89685	0.284527	0.569055
	0.7	4.11017	0.0062	0.01705	0.03038	-0.01178	10	1.4	16	2.4	4.8	-0.966623	0.187406	0.142111	0.00434	-0.0590402	0.698006	0.667901	-0.0613711	-0.57088	2.75	4.9	53.7634	115.207	768.049	-50	0.1705	-691.244	1.04766e+06	-88479.3	-8024	49.104	-0.0697686	-3236677723332892	-3.42958e+14	2.08731e+12	-3.07231e+09	-0.0043874	0.00011185	3.65673e+51	0.00314128	207304	2.38811e+10		1.18367	0.165714	1.89387	0.284081	0.568162
	0.8	3.29282	0.0062	0.01705	0.03038	-0.01178	10	1.4	16	2.4	4.8	-0.870778	0.171861	0.142915	0.00496	-0.0604422	0.617684	0.604549	-0.062013	-0.506886	2.75	4.9	47.043	100.806	672.043	-43	0.1705	-604.839	802116	-66129	-6190.6	43.3752	-0.0697686	-1.3794e+15	-1.55351e+14	1.08082e+12	-1.81421e+09	-0.00501144	0.000136542	2.18911e+50	0.0035892	158927	1.3793e+10		1.18201	0.165481	1.89121	0.283681	0.567363
	0.9	2.71759	0.0062	0.01705	0.03038	-0.01178	10	1.4	16	2.4	4.8	-0.796078	0.159869	0.143684	0.00558	-0.0618317	0.554977	0.555222	-0.0626324	-0.456939	2.75	4.9	41.816	89.6057	597.372	-37.5556	0.1705	-537.634	633771	-50975.7	-4927.23	38.9195	-0.0697686	-6.44135e+14	-7.73123e+13	6.05306e+11	-1.14128e+09	-0.00574172	0.000167449	1.80013e+49	0.00403638	125736	8.48389e+09		1.18052	0.165273	1.88883	0.283325	0.566649
	0.99	2.33248	0.0062	0.01705	0.03038	-0.01178	10	1.4	16	2.4	4.8	-0.74164	0.151226	0.144348	0.006138	-0.0630722	0.5092	0.519311	-0.0631722	-0.420488	2.75	4.9	38.0146	81.4598	543.065	-33.596	0.1705	-488.759	523777	-41180.8	-4097.78	35.6789	-0.0697686	-3.4508e+14	-4.39753e+13	3.7886e+11	-7.85079e+08	-0.00651113	0.000202209	2.35176e+48	0.00443818	104036	5.71731e+09		1.17932	0.165105	1.88691	0.283037	0.566074
	r	eq K1	a	b	c	w	K1	K2	K3	K4	K5	x	y	z	t	u2	a-(x+y+z+t+u2)	b-(x+2y+u2)	c-(z+2t+u2)	w+(x+2y+z+2t+2u2)			F	G	H	I	J	K	a	b	g	d	e	t3	t2	t1	t0	m	n	discr III	ltrig	h	r		K1rec	K2rec	K3rec	K4rec	K5rec
	0.01	0.00151256	0.0062	0.01705	0.03038	-0.01178	10	1.4	16	2.4	4.8	-0.000648554	6.82727e-06	-0.00188815	6.2e-05	4.25923e-05	0.00862529	0.0176423	0.0321016	-0.0140939	2.75	4.9	3763.44	8064.52	53763.4	-3914	0.1705	-48387.1	5.13354e+09	-5.04774e+08	-3.69182e+07	3211.4	-0.0697686	-5.10599e+26	-3.74104e+25	3.25421e+21	-7.07196e+16	-0.00179575	2.92899e-05	1.47082e+90	4.38865e-05	1.00665e+09	6.33605e+17		0.0600686	0.0084096	0.0961098	0.0144165	0.0288329
	0.1	0.00297991	0.0062	0.01705	0.03038	-0.01178	10	1.4	16	2.4	4.8	-0.00263002	6.11495e-05	-0.00809054	0.00062	0.000403092	0.0158363	0.0191546	0.0368274	-0.0203321	2.75	4.9	376.344	806.452	5376.34	-386	0.1705	-4838.71	5.13354e+07	-4.95484e+06	-372622	324.086	-0.0697686	-4.9393e+20	-3.7827e+19	3.28959e+16	-7.10471e+12	-0.00202163	3.49864e-05	1.61205e+69	0.000444745	1.00776e+07	6.25614e+13		0.176284	0.0246798	0.282055	0.0423082	0.0846164
	0.2	0.00426577	0.0062	0.01705	0.03038	-0.01178	10	1.4	16	2.4	4.8	-0.00417205	0.000112758	-0.0133661	0.00124	0.000774097	0.0216113	0.0202224	0.040492	-0.0250645	2.75	4.9	188.172	403.226	2688.17	-190	0.1705	-2419.35	1.28339e+07	-1.2129e+06	-94084	163.68	-0.0697686	-7.4268e+18	-5.98101e+17	1040031917419355	-4.46473e+11	-0.00230188	4.2508e-05	8.33757e+62	0.000893699	2.52267e+06	3.85461e+12		0.239273	0.0334982	0.382837	0.0574255	0.114851
	0.3	0.00549047	0.0062	0.01705	0.03038	-0.01178	10	1.4	16	2.4	4.8	-0.00549261	0.000157748	-0.0182209	0.00186	0.00112137	0.0267744	0.0211057	0.0437596	-0.0292153	2.75	4.9	125.448	268.817	1792.11	-124.667	0.1705	-1612.9	5.70393e+06	-527599	-42214.9	110.211	-0.0697686	-6.26341e+17	-5.31106e+16	1.3851e+14	-8.87037e+10	-0.00261787	5.15544e-05	1.77908e+59	0.00134363	1.12267e+06	7.50511e+11		0.283967	0.0397554	0.454347	0.0681521	0.136304
	0.4	0.00669695	0.0062	0.01705	0.03038	-0.01178	10	1.4	16	2.4	4.8	-0.00667641	0.000197406	-0.0228616	0.00248	0.0014485	0.0316121	0.0218831	0.0468331	-0.0330662	2.75	4.9	94.086	201.613	1344.09	-92	0.1705	-1209.68	3.20846e+06	-290323	-23963.6	83.4768	-0.0697686	-1.06883e+17	-9556725086201876	3.32288e+13	-28238379840	-0.00297577	6.24799e-05	4.42822e+56	0.00179367	632343	2.34047e+11		0.319128	0.0446779	0.510605	0.0765907	0.153181
	0.5	0.00789836	0.0062	0.01705	0.03038	-0.01178	10	1.4	16	2.4	4.8	-0.0077586	0.000232594	-0.0273643	0.0031	0.00175789	0.0362324	0.0225855	0.0497864	-0.0367219	2.75	4.9	75.2688	161.29	1075.27	-72.4	0.1705	-967.742	2.05342e+06	-181677	-15471.4	67.4362	-0.0697686	-2.68088e+16	-2531746609731066	1.10037e+13	-1.1641e+10	-0.00338323	7.57415e-05	4.2089e+54	0.00224342	405239	9.44777e+10		0.348162	0.0487427	0.557059	0.0835589	0.167118
	0.6	0.00909974	0.0062	0.01705	0.03038	-0.01178	10	1.4	16	2.4	4.8	-0.00875893	0.000263962	-0.0317666	0.00372	0.00205142	0.0406901	0.0232296	0.0526552	-0.0402347	2.75	4.9	62.724	134.409	896.057	-59.3333	0.1705	-806.452	1.42598e+06	-123297	-10834.4	56.7424	-0.0697686	-8570974728882845	-8.56482e+14	4.46735e+12	-5.65188e+09	-0.00384977	9.19356e-05	9.29298e+52	0.00269266	281791	4.48992e+10		0.372839	0.0521975	0.596543	0.0894814	0.178963
	0.7	0.0103031	0.0062	0.01705	0.03038	-0.01178	10	1.4	16	2.4	4.8	-0.00969037	0.000292024	-0.0360906	0.00434	0.00233059	0.0450183	0.0238257	0.05546	-0.0436357	2.75	4.9	53.7634	115.207	768.049	-50	0.1705	-691.244	1.04766e+06	-88479.3	-8024	49.104	-0.0697686	-3236677723332892	-3.42958e+14	2.08731e+12	-3.07231e+09	-0.0043874	0.00011185	3.65673e+51	0.00314128	207304	2.38811e+10		0.394227	0.0551918	0.630764	0.0946146	0.189229
	0.8	0.0115092	0.0062	0.01705	0.03038	-0.01178	10	1.4	16	2.4	4.8	-0.0105623	0.000317202	-0.0403506	0.00496	0.00259669	0.049239	0.0243812	0.0582139	-0.0469451	2.75	4.9	47.043	100.806	672.043	-43	0.1705	-604.839	802116	-66129	-6190.6	43.3752	-0.0697686	-1.3794e+15	-1.55351e+14	1.08082e+12	-1.81421e+09	-0.00501144	0.000136542	2.18911e+50	0.0035892	158927	1.3793e+10		0.413033	0.0578246	0.660852	0.0991278	0.198256
	0.9	0.0127182	0.0062	0.01705	0.03038	-0.01178	10	1.4	16	2.4	4.8	-0.0113819	0.000339843	-0.0445565	0.00558	0.00285081	0.0533677	0.0249014	0.0609257	-0.050177	2.75	4.9	41.816	89.6057	597.372	-37.5556	0.1705	-537.634	633771	-50975.7	-4927.23	38.9195	-0.0697686	-6.44135e+14	-7.73123e+13	6.05306e+11	-1.14128e+09	-0.00574172	0.000167449	1.80013e+49	0.00403638	125736	8.48389e+09		0.429751	0.0601652	0.687602	0.10314	0.206281
	0.99	0.0138086	0.0062	0.01705	0.03038	-0.01178	10	1.4	16	2.4	4.8	-0.0120795	0.000358295	-0.0483016	0.006138	0.00307005	0.0570148	0.0253429	0.0633356	-0.0530285	2.75	4.9	38.0146	81.4598	543.065	-33.596	0.1705	-488.759	523777	-41180.8	-4097.78	35.6789	-0.0697686	-3.4508e+14	-4.39753e+13	3.7886e+11	-7.85079e+08	-0.00651113	0.000202209	2.35176e+48	0.00443818	104036	5.71731e+09		0.443318	0.0620645	0.709309	0.106396	0.212793
			[A]in	[B]in	[C]in	[H2O]in						[AB]eq	[AB2]eq	[AC]eq	[AC2]eq	[ABC]eq	[A]eq	[B]eq	[C]eq	[H2O]eq	[B]in/[A]in	[C]in/[A]in
	r	eq K1	a	b	c	w	K1	K2	K3	K4	K5	x	y	z	t	u3	a-(x+y+z+t+u3)	b-(x+2y+u3)	c-(z+2t+u3)	w+(x+2y+z+2t+2u3)			F	G	H	I	J	K	a	b	g	d	e	t3	t2	t1	t0	m	n	discr III	ltrig	h	r		K1rec	K2rec	K3rec	K4rec	K5rec
	0.01	0.000711615	0.0062	0.01705	0.03038	-0.01178	10	1.4	16	2.4	4.8	0.000475401	7.39149e-06	0.00133017	6.2e-05	4.43173e-05	0.00428072	0.0165155	0.0288815	-0.00974701	2.75	4.9	3763.44	8064.52	53763.4	-3914	0.1705	-48387.1	5.13354e+09	-5.04774e+08	-3.69182e+07	3211.4	-0.0697686	-5.10599e+26	-3.74104e+25	3.25421e+21	-7.07196e+16	-0.00179575	2.92899e-05	1.47082e+90	4.38865e-05	1.00665e+09	6.33605e+17		-0.0655426	-0.00917596	-0.104868	-0.0157302	-0.0314604
	0.1	0.000247405	0.0062	0.01705	0.03038	-0.01178	10	1.4	16	2.4	4.8	0.000940723	7.9382e-05	0.00253989	0.00062	0.00045927	0.00156074	0.0154912	0.0261408	-0.00598208	2.75	4.9	376.344	806.452	5376.34	-386	0.1705	-4838.71	5.13354e+07	-4.95484e+06	-372622	324.086	-0.0697686	-4.9393e+20	-3.7827e+19	3.28959e+16	-7.10471e+12	-0.00202163	3.49864e-05	1.61205e+69	0.000444745	1.00776e+07	6.25614e+13		-0.232755	-0.0325857	-0.372408	-0.0558611	-0.111722
	0.2	0.000100834	0.0062	0.01705	0.03038	-0.01178	10	1.4	16	2.4	4.8	0.000878798	0.000165405	0.00232457	0.00124	0.000937556	0.000653666	0.0149028	0.0246379	-0.0038907	2.75	4.9	188.172	403.226	2688.17	-190	0.1705	-2419.35	1.28339e+07	-1.2129e+06	-94084	163.68	-0.0697686	-7.4268e+18	-5.98101e+17	1040031917419355	-4.46473e+11	-0.00230188	4.2508e-05	8.33757e+62	0.000893699	2.52267e+06	3.85461e+12		-0.350988	-0.0491383	-0.561581	-0.0842371	-0.168474
	0.3	3.68259e-05	0.0062	0.01705	0.03038	-0.01178	10	1.4	16	2.4	4.8	0.000668935	0.000256244	0.00174114	0.00186	0.00142921	0.00024448	0.0144394	0.0234897	-0.00227903	2.75	4.9	125.448	268.817	1792.11	-124.667	0.1705	-1612.9	5.70393e+06	-527599	-42214.9	110.211	-0.0697686	-6.26341e+17	-5.31106e+16	1.3851e+14	-8.87037e+10	-0.00261787	5.15544e-05	1.77908e+59	0.00134363	1.12267e+06	7.50511e+11		-0.43186	-0.0604604	-0.690976	-0.103646	-0.207293
	0.4	8.65692e-06	0.0062	0.01705	0.03038	-0.01178	10	1.4	16	2.4	4.8	0.000385907	0.000351558	0.000990211	0.00248	0.00193302	5.93055e-05	0.014028	0.0224968	-0.000874729	2.75	4.9	94.086	201.613	1344.09	-92	0.1705	-1209.68	3.20846e+06	-290323	-23963.6	83.4768	-0.0697686	-1.06883e+17	-9556725086201876	3.32288e+13	-28238379840	-0.00297577	6.24799e-05	4.42822e+56	0.00179367	632343	2.34047e+11		-0.405757	-0.056806	-0.649211	-0.0973817	-0.194763
	0.5	1.10732e-07	0.0062	0.01705	0.03038	-0.01178	10	1.4	16	2.4	4.8	5.63429e-05	0.00045132	0.000142658	0.0031	0.00244869	9.84742e-07	0.0136423	0.0215886	0.000419029	2.75	4.9	75.2688	161.29	1075.27	-72.4	0.1705	-967.742	2.05342e+06	-181677	-15471.4	67.4362	-0.0697686	-2.68088e+16	-2531746609731066	1.10037e+13	-1.1641e+10	-0.00338323	7.57415e-05	4.2089e+54	0.00224342	405239	9.44777e+10		1.75741	0.246037	2.81186	0.421778	0.843557
	0.505	4.44858e-08	0.0062	0.01705	0.03038	-0.01178	10	1.4	16	2.4	4.8	3.88974e-05	0.000456426	9.84227e-05	0.003131	0.00247479	4.64087e-07	0.0136235	0.0215448	0.000481752	2.75	4.9	74.5236	159.693	1064.62	-71.6238	0.1705	-958.16	2.01296e+06	-177895	-15173.1	66.8009	-0.0697686	-2.5198e+16	-2386248415065980	1.0475e+13	-1.11905e+10	-0.00340507	7.64759e-05	3.41905e+54	0.00226589	397281	9.07249e+10		2.96386	0.41494	4.74217	0.711326	1.42265
	0.51	7.2119e-09	0.0062	0.01705	0.03038	-0.01178	10	1.4	16	2.4	4.8	2.13687e-05	0.000461544	5.40344e-05	0.003162	0.00250091	1.38506e-07	0.0136046	0.0215011	0.00054432	2.75	4.9	73.793	158.128	1054.19	-70.8627	0.1705	-948.767	1.97368e+06	-174226	-14883.4	66.1781	-0.0697686	-2.36977e+16	-2250432857648878	9.97666e+12	-1.07616e+10	-0.00342705	7.72177e-05	2.78305e+54	0.00228837	389555	8.71552e+10		6.17269	0.864178	9.87631	1.48145	2.96289
	0.512	2.76297e-10	0.0062	0.01705	0.03038	-0.01178	10	1.4	16	2.4	4.8	1.43341e-05	0.000463594	3.62368e-05	0.0031744	0.00251137	6.20482e-08	0.0135971	0.0214836	0.000569305	2.75	4.9	73.5047	157.51	1050.07	-70.5625	0.1705	-945.06	1.95829e+06	-172789	-14769.8	65.9323	-0.0697686	-2.31267e+16	-2198652020603874	9.78533e+12	-1.05958e+10	-0.00343588	7.75165e-05	2.56453e+54	0.00229736	386528	8.57763e+10		9.67251	1.35415	15.476	2.3214	4.6428
	0.5121	4.79287e-11	0.0062	0.01705	0.03038	-0.01178	10	1.4	16	2.4	4.8	1.3982e-05	0.000463696	3.53463e-05	0.00317502	0.0025119	5.90246e-08	0.0135967	0.0214827	0.000570554	2.75	4.9	73.4904	157.479	1049.86	-70.5475	0.1705	-944.876	1.95753e+06	-172717	-14764.2	65.9201	-0.0697686	-2.30985e+16	-2.1961e+15	9.77588e+12	-1.05876e+10	-0.00343633	7.75314e-05	2.55409e+54	0.00229781	386378	8.57081e+10		9.94028	1.39164	15.9044	2.38567	4.77133
	0.51212	3.60799e-12	0.0062	0.01705	0.03038	-0.01178	10	1.4	16	2.4	4.8	1.39116e-05	0.000463717	3.51682e-05	0.00317514	0.002512	5.8429e-08	0.0135967	0.0214825	0.000570803	2.75	4.9	73.4875	157.473	1049.82	-70.5446	0.1705	-944.839	1.95737e+06	-172703	-14763.1	65.9177	-0.0697686	-2.30929e+16	-2.19559e+15	9.774e+12	-1.0586e+10	-0.00343642	7.75344e-05	2.55201e+54	0.0022979	386347	8.56944e+10		9.99546	1.39936	15.9927	2.39891	4.79782
	0.512121	1.39707e-12	0.0062	0.01705	0.03038	-0.01178	10	1.4	16	2.4	4.8	1.39081e-05	0.000463718	3.51593e-05	0.00317515	0.00251201	5.83992e-08	0.0135966	0.0214825	0.000570816	2.75	4.9	73.4873	157.473	1049.82	-70.5444	0.1705	-944.837	1.95737e+06	-172702	-14763	65.9175	-0.0697686	-2.30926e+16	-2.19556e+15	9.7739e+12	-1.05859e+10	-0.00343642	7.75346e-05	2.5519e+54	0.0022979	386346	8.56937e+10		9.99824	1.39975	15.9972	2.39958	4.79915
	0.512122	8.2264e-14	0.0062	0.01705	0.03038	-0.01178	10	1.4	16	2.4	4.8	1.39059e-05	0.000463719	3.51539e-05	0.00317515	0.00251201	5.83815e-08	0.0135966	0.0214825	0.000570823	2.75	4.9	73.4873	157.473	1049.82	-70.5443	0.1705	-944.836	1.95736e+06	-172702	-14763	65.9175	-0.0697686	-2.30925e+16	-2.19555e+15	9.77385e+12	-1.05859e+10	-0.00343642	7.75347e-05	2.55184e+54	0.0022979	386345	8.56933e+10		9.9999	1.39999	15.9998	2.39998	4.79995
	0.512122	-8.09197e-13	0.0062	0.01705	0.03038	-0.01178	10	1.4	16	2.4	4.8	1.39045e-05	0.000463719	3.51504e-05	0.00317516	0.00251201	5.83695e-08	0.0135966	0.0214825	0.000570828	2.75	4.9	73.4872	157.473	1049.82	-70.5443	0.1705	-944.835	1.95736e+06	-172701	-14762.9	65.9174	-0.0697686	-2.30924e+16	-2195538734475274	9.77381e+12	-1.05858e+10	-0.00343642	7.75347e-05	2.5518e+54	0.00229791	386344	8.56931e+10		10.001	1.40014	16.0016	2.40024	4.80049
	0.51213	-1.83883e-11	0.0062	0.01705	0.03038	-0.01178	10	1.4	16	2.4	4.8	1.38764e-05	0.000463727	3.50791e-05	0.00317521	0.00251205	5.81323e-08	0.0135966	0.0214825	0.000570928	2.75	4.9	73.486	157.47	1049.8	-70.5431	0.1705	-944.821	1.9573e+06	-172696	-14762.5	65.9164	-0.0697686	-2.30901e+16	-2.19533e+15	9.77305e+12	-1.05852e+10	-0.00343646	7.75359e-05	2.55097e+54	0.00229794	386332	8.56876e+10		10.0233	1.40326	16.0372	2.40558	4.81117
	0.5122	-1.69194e-10	0.0062	0.01705	0.03038	-0.01178	10	1.4	16	2.4	4.8	1.36299e-05	0.000463799	3.44557e-05	0.00317564	0.00251242	5.60769e-08	0.0135964	0.0214818	0.000571802	2.75	4.9	73.476	157.449	1049.66	-70.5326	0.1705	-944.691	1.95676e+06	-172646	-14758.5	65.9079	-0.0697686	-2.30704e+16	-2193550974198824	9.76645e+12	-1.05794e+10	-0.00343677	7.75464e-05	2.54369e+54	0.00229826	386227	8.56399e+10		10.2219	1.43107	16.3551	2.45326	4.90652
	0.513	-1.50217e-09	0.0062	0.01705	0.03038	-0.01178	10	1.4	16	2.4	4.8	1.08119e-05	0.00046462	2.73291e-05	0.0031806	0.0025166	3.52235e-08	0.0135933	0.0214749	0.000581789	2.75	4.9	73.3614	157.203	1048.02	-70.4133	0.1705	-943.218	1.95066e+06	-172076	-14713.5	65.8102	-0.0697686	-2.28471e+16	-2173284691455944	9.69133e+12	-1.05142e+10	-0.00344031	7.76663e-05	2.46209e+54	0.00230185	385028	8.5097e+10		13.1373	1.83923	21.0197	3.15296	6.30593
	0.515	-1.70443e-09	0.0062	0.01705	0.03038	-0.01178	10	1.4	16	2.4	4.8	3.75766e-06	0.000466673	9.49575e-06	0.003193	0.00252707	4.23592e-09	0.0135858	0.0214574	0.000606738	2.75	4.9	73.0765	156.593	1043.95	-70.1165	0.1705	-939.555	1.93554e+06	-170665	-14602	65.5673	-0.0697686	-2.22995e+16	-2123569477862011	9.50656e+12	-1.03532e+10	-0.00344918	7.79669e-05	2.26985e+54	0.00231084	382053	8.37583e+10		39.6173	5.54639	63.3877	9.50809	19.0162
	0.516	-1.37665e-10	0.0062	0.01705	0.03038	-0.01178	10	1.4	16	2.4	4.8	2.25676e-07	0.0004677	5.70219e-07	0.0031992	0.0025323	1.5277e-11	0.0135821	0.0214487	0.000619204	2.75	4.9	72.9349	156.289	1041.93	-69.969	0.1705	-937.734	1.92805e+06	-169965	-14546.7	65.4466	-0.0697686	-2.20315e+16	-2.09921e+15	9.41577e+12	-1.02738e+10	-0.00345363	7.81177e-05	2.17968e+54	0.00231534	380579	8.30987e+10		673.465	94.4819	1077.54	161.969	323.938
	0.51606	-8.4597e-12	0.0062	0.01705	0.03038	-0.01178	10	1.4	16	2.4	4.8	1.36543e-08	0.000467761	3.45001e-08	0.00319957	0.00253262	3.89437e-14	0.0135818	0.0214482	0.000619952	2.75	4.9	72.9264	156.271	1041.81	-69.9602	0.1705	-937.625	1.9276e+06	-169923	-14543.4	65.4394	-0.0697686	-2.20155e+16	-2097760097810425	9.41036e+12	-1.02691e+10	-0.00345389	7.81267e-05	2.17439e+54	0.0023156	380491	8.30593e+10		16004.1	1563.71	25606.5	2680.64	5361.28
	0.5161	7.98926e-11	0.0062	0.01705	0.03038	-0.01178	10	1.4	16	2.4	4.8	-1.277e-07	0.000467803	-3.22658e-07	0.00319982	0.00253283	4.86627e-12	0.0135817	0.0214479	0.00062045	2.75	4.9	72.9208	156.259	1041.73	-69.9543	0.1705	-937.553	1.9273e+06	-169895	-14541.2	65.4346	-0.0697686	-2.20048e+16	-2.09679e+15	9.40675e+12	-1.02659e+10	-0.00345407	7.81328e-05	2.17088e+54	0.00231578	380432	8.30331e+10		-1198.81	-167.349	-1918.09	-286.884	-573.769
	0.517	2.53474e-09	0.0062	0.01705	0.03038	-0.01178	10	1.4	16	2.4	4.8	-3.30955e-06	0.000468727	-8.36119e-06	0.0032054	0.00253754	3.2715e-09	0.0135783	0.02144	0.000631664	2.75	4.9	72.7938	155.987	1039.91	-69.8221	0.1705	-935.921	1.9206e+06	-169269	-14491.7	65.3264	-0.0697686	-2.17671e+16	-2075178950740942	9.32602e+12	-1.01952e+10	-0.00345808	7.82687e-05	2.09326e+54	0.00231983	379113	8.24456e+10		-47.0611	-6.58858	-75.2978	-11.2947	-22.5894
	0.52	1.71393e-08	0.0062	0.01705	0.03038	-0.01178	10	1.4	16	2.4	4.8	-1.39346e-05	0.000471813	-3.51905e-05	0.003224	0.00255325	5.76165e-08	0.0135671	0.0214139	0.00066901	2.75	4.9	72.3739	155.087	1033.91	-69.3846	0.1705	-930.521	1.8985e+06	-167207	-14328.6	64.9684	-0.0697686	-2.09956e+16	-2.00499e+15	9.06288e+12	-9.96397e+09	-0.00347147	7.87237e-05	1.85488e+54	0.00233331	374766	8.0524e+10		-11.926	-1.66964	-19.0816	-2.86224	-5.72447
	0.6	3.66549e-06	0.0062	0.01705	0.03038	-0.01178	10	1.4	16	2.4	4.8	-0.000307372	0.000555629	-0.000768354	0.00372	0.00297629	2.38052e-05	0.0132698	0.0207321	0.00164812	2.75	4.9	62.724	134.409	896.057	-59.3333	0.1705	-806.452	1.42598e+06	-123297	-10834.4	56.7424	-0.0697686	-8570974728882845	-8.56482e+14	4.46735e+12	-5.65188e+09	-0.00384977	9.19356e-05	9.29298e+52	0.00269266	281791	4.48992e+10		-1.60367	-0.224514	-2.56587	-0.384881	-0.769762
	0.7	1.52508e-05	0.0062	0.01705	0.03038	-0.01178	10	1.4	16	2.4	4.8	-0.000698695	0.00066466	-0.00172485	0.00434	0.00351606	0.000102826	0.0129033	0.0199088	0.00283789	2.75	4.9	53.7634	115.207	768.049	-50	0.1705	-691.244	1.04766e+06	-88479.3	-8024	49.104	-0.0697686	-3236677723332892	-3.42958e+14	2.08731e+12	-3.07231e+09	-0.0043874	0.00011185	3.65673e+51	0.00314128	207304	2.38811e+10		-1.49444	-0.209221	-2.3911	-0.358665	-0.717331
	0.8	3.24346e-05	0.0062	0.01705	0.03038	-0.01178	10	1.4	16	2.4	4.8	-0.00111395	0.000778637	-0.00271617	0.00496	0.00406837	0.000223112	0.0125383	0.0191078	0.00400389	2.75	4.9	47.043	100.806	672.043	-43	0.1705	-604.839	802116	-66129	-6190.6	43.3752	-0.0697686	-1.3794e+15	-1.55351e+14	1.08082e+12	-1.81421e+09	-0.00501144	0.000136542	2.18911e+50	0.0035892	158927	1.3793e+10		-1.59436	-0.22321	-2.55097	-0.382646	-0.765291
	0.9	5.36567e-05	0.0062	0.01705	0.03038	-0.01178	10	1.4	16	2.4	4.8	-0.00155103	0.000897826	-0.00373559	0.00558	0.00463367	0.000375124	0.0121717	0.0183219	0.00515637	2.75	4.9	41.816	89.6057	597.372	-37.5556	0.1705	-537.634	633771	-50975.7	-4927.23	38.9195	-0.0697686	-6.44135e+14	-7.73123e+13	6.05306e+11	-1.14128e+09	-0.00574172	0.000167449	1.80013e+49	0.00403638	125736	8.48389e+09		-1.75161	-0.245225	-2.80257	-0.420386	-0.840772
	0.99	7.53294e-05	0.0062	0.01705	0.03038	-0.01178	10	1.4	16	2.4	4.8	-0.00196211	0.0010098	-0.00467343	0.006138	0.00515399	0.000533748	0.0118385	0.0176234	0.00618804	2.75	4.9	38.0146	81.4598	543.065	-33.596	0.1705	-488.759	523777	-41180.8	-4097.78	35.6789	-0.0697686	-3.4508e+14	-4.39753e+13	3.7886e+11	-7.85079e+08	-0.00651113	0.000202209	2.35176e+48	0.00443818	104036	5.71731e+09		-1.92151	-0.269011	-3.07441	-0.461162	-0.922324
	r	eq K1	a	b	c	w	K1	K2	K3	K4	K5	x	y	z	t	u4	a-(x+y+z+t+u4)	b-(x+2y+u4)	c-(z+2t+u4)	w+(x+2y+z+2t+2u4)			F	G	H	I	J	K	a	b	g	d	e	t3	t2	t1	t0	m	n	discr III	ltrig	h	r		K1rec	K2rec	K3rec	K4rec	K5rec
	0.01	-4363.62	0.0062	0.01705	0.03038	-0.01178	10	1.4	16	2.4	4.8	-98.0948	81.5086	-0.082653	6.2e-05	0.147167	16.5279	-65.0525	-0.0342575	65.1224	2.75	4.9	3763.44	8064.52	53763.4	-3914	0.1705	-48387.1	5.13354e+09	-5.04774e+08	-3.69182e+07	3211.4	-0.0697686	-5.10599e+26	-3.74104e+25	3.25421e+21	-7.07196e+16	-0.00179575	2.92899e-05	1.47082e+90	4.38865e-05	1.00665e+09	6.33605e+17		5.94149	0.831809	9.50639	1.42596	2.85192
	0.1	-43.0572	0.0062	0.01705	0.03038	-0.01178	10	1.4	16	2.4	4.8	-9.72718	8.01718	-0.08264	0.00062	0.145955	1.65227	-6.43608	-0.0341747	6.5059	2.75	4.9	376.344	806.452	5376.34	-386	0.1705	-4838.71	5.13354e+07	-4.95484e+06	-372622	324.086	-0.0697686	-4.9393e+20	-3.7827e+19	3.28959e+16	-7.10471e+12	-0.00202163	3.49864e-05	1.61205e+69	0.000444745	1.00776e+07	6.25614e+13		5.95104	0.833145	9.52166	1.42825	2.8565
	0.2	-10.6006	0.0062	0.01705	0.03038	-0.01178	10	1.4	16	2.4	4.8	-4.81717	3.93443	-0.082619	0.00124	0.144598	0.825713	-3.17925	-0.0340795	3.24898	2.75	4.9	188.172	403.226	2688.17	-190	0.1705	-2419.35	1.28339e+07	-1.2129e+06	-94084	163.68	-0.0697686	-7.4268e+18	-5.98101e+17	1040031917419355	-4.46473e+11	-0.00230188	4.2508e-05	8.33757e+62	0.000893699	2.52267e+06	3.85461e+12		5.9619	0.834666	9.53904	1.43086	2.86171
	0.3	-4.63729	0.0062	0.01705	0.03038	-0.01178	10	1.4	16	2.4	4.8	-3.17999	2.5736	-0.0825907	0.00186	0.143231	0.550099	-2.09338	-0.0339807	2.16301	2.75	4.9	125.448	268.817	1792.11	-124.667	0.1705	-1612.9	5.70393e+06	-527599	-42214.9	110.211	-0.0697686	-6.26341e+17	-5.31106e+16	1.3851e+14	-8.87037e+10	-0.00261787	5.15544e-05	1.77908e+59	0.00134363	1.12267e+06	7.50511e+11		5.97305	0.836228	9.55689	1.43353	2.86707
	0.4	-2.56604	0.0062	0.01705	0.03038	-0.01178	10	1.4	16	2.4	4.8	-2.36103	1.89323	-0.082555	0.00248	0.141853	0.412217	-1.55024	-0.0338783	1.61977	2.75	4.9	94.086	201.613	1344.09	-92	0.1705	-1209.68	3.20846e+06	-290323	-23963.6	83.4768	-0.0697686	-1.06883e+17	-9556725086201876	3.32288e+13	-28238379840	-0.00297577	6.24799e-05	4.42822e+56	0.00179367	632343	2.34047e+11		5.98451	0.837832	9.57522	1.43628	2.87257
	0.5	-1.61462	0.0062	0.01705	0.03038	-0.01178	10	1.4	16	2.4	4.8	-1.86933	1.48505	-0.0825116	0.0031	0.140464	0.329427	-1.22419	-0.033772	1.29361	2.75	4.9	75.2688	161.29	1075.27	-72.4	0.1705	-967.742	2.05342e+06	-181677	-15471.4	67.4362	-0.0697686	-2.68088e+16	-2531746609731066	1.10037e+13	-1.1641e+10	-0.00338323	7.57415e-05	4.2089e+54	0.00224342	405239	9.44777e+10		5.99629	0.839481	9.59407	1.43911	2.87822
	0.6	-1.10172	0.0062	0.01705	0.03038	-0.01178	10	1.4	16	2.4	4.8	-1.54127	1.21297	-0.0824601	0.00372	0.139062	0.27418	-1.00668	-0.0336617	1.07599	2.75	4.9	62.724	134.409	896.057	-59.3333	0.1705	-806.452	1.42598e+06	-123297	-10834.4	56.7424	-0.0697686	-8570974728882845	-8.56482e+14	4.46735e+12	-5.65188e+09	-0.00384977	9.19356e-05	9.29298e+52	0.00269266	281791	4.48992e+10		6.00842	0.841179	9.61347	1.44202	2.88404
	0.7	-0.794821	0.0062	0.01705	0.03038	-0.01178	10	1.4	16	2.4	4.8	-1.30671	1.01865	-0.0824004	0.00434	0.137648	0.234672	-0.851188	-0.0335472	0.920385	2.75	4.9	53.7634	115.207	768.049	-50	0.1705	-691.244	1.04766e+06	-88479.3	-8024	49.104	-0.0697686	-3236677723332892	-3.42958e+14	2.08731e+12	-3.07231e+09	-0.0043874	0.00011185	3.65673e+51	0.00314128	207304	2.38811e+10		6.02091	0.842928	9.63346	1.44502	2.89004
	0.8	-0.597157	0.0062	0.01705	0.03038	-0.01178	10	1.4	16	2.4	4.8	-1.13058	0.87293	-0.0823321	0.00496	0.13622	0.204997	-0.734455	-0.0334283	0.803534	2.75	4.9	47.043	100.806	672.043	-43	0.1705	-604.839	802116	-66129	-6190.6	43.3752	-0.0697686	-1.3794e+15	-1.55351e+14	1.08082e+12	-1.81421e+09	-0.00501144	0.000136542	2.18911e+50	0.0035892	158927	1.3793e+10		6.03379	0.844731	9.65407	1.44811	2.89622
	0.9	-0.462683	0.0062	0.01705	0.03038	-0.01178	10	1.4	16	2.4	4.8	-0.993394	0.759611	-0.0822548	0.00558	0.13478	0.181878	-0.643558	-0.0333049	0.712513	2.75	4.9	41.816	89.6057	597.372	-37.5556	0.1705	-537.634	633771	-50975.7	-4927.23	38.9195	-0.0697686	-6.44135e+14	-7.73123e+13	6.05306e+11	-1.14128e+09	-0.00574172	0.000167449	1.80013e+49	0.00403638	125736	8.48389e+09		6.0471	0.846593	9.67535	1.4513	2.90261
	0.99	-0.375471	0.0062	0.01705	0.03038	-0.01178	10	1.4	16	2.4	4.8	-0.893473	0.677209	-0.0821773	0.006138	0.133471	0.165032	-0.577367	-0.0331896	0.646206	2.75	4.9	38.0146	81.4598	543.065	-33.596	0.1705	-488.759	523777	-41180.8	-4097.78	35.6789	-0.0697686	-3.4508e+14	-4.39753e+13	3.7886e+11	-7.85079e+08	-0.00651113	0.000202209	2.35176e+48	0.00443818	104036	5.71731e+09		6.05945	0.848323	9.69512	1.45427	2.90853
[truncated: 11 more columns]
