# Supplementary material for: Transfer of structural units through imine exchanges, in solution or without solvent: successive transiminations, stimuli (pH)-modulated covalent switches, and mathematical models
Source: Front Chem. 2026 Apr 13;13:1241625. doi: 10.3389/fchem.2025.1241625 (PMC13112204; doi:10.3389/fchem.2025.1241625)
Supplement: Supplementary file 1 [file Supplementaryfile1.zip › Supplementary Material/g-S2-A1B2_75C4_9-W-crv.xlsx]

## Sheet: Feuil1
Influence of water
			paper -> sections 5.2.2.1, 5.2.4.iii.2
Set S2
Data taken from the files "g-S2-A1B2_75C4_9-W-1_9" to "g-S2-A1B2_75C4_9-W50" (7 files: ...W-1_9, W-1, W0, W4, W10, W25, W50)
[H2O]in/[A]in			[A]in	[B]in	[C]in	[H2O]in						[AB]eq	[AB2]eq	[AC]eq	[AC2]eq	[ABC]eq	[A]eq	[B]eq	[C]eq	[H2O]eq	[B]in/[A]in	[C]in/[A]in
	r	eq K1	a	b	c	w	K1	K2	K3	K4	K5	x	y	z	t	u3	a-(x+y+z+t+u3)	b-(x+2y+u3)	c-(z+2t+u3)	w+(x+2y+z+2t+2u3)			F	G	H	I	J	K	a	b	g	d	e	t3	t2	t1	t0	m	n	discr III	ltrig	h	r		K1rec	K2rec	K3rec	K4rec	K5rec
-1.9	0.512122	8.2264e-14	0.0062	0.01705	0.03038	-0.01178	10	1.4	16	2.4	4.8	1.39059e-05	0.000463719	3.51539e-05	0.00317515	0.00251201	5.83815e-08	0.0135966	0.0214825	0.000570823	2.75	4.9	73.4873	157.473	1049.82	-70.5443	0.1705	-944.836	1.95736e+06	-172702	-14763	65.9175	-0.0697686	-2.30925e+16	-2.19555e+15	9.77385e+12	-1.05859e+10	-0.00343642	7.75347e-05	2.55184e+54	0.0022979	386345	8.56933e+10		9.9999	1.39999	15.9998	2.39998	4.79995
-1	0.479084	6.17673e-15	0.0062	0.01705	0.03038	-0.0062	10	1.4	16	2.4	4.8	0.000128394	0.000430082	0.000325979	0.00297032	0.00233986	5.36619e-06	0.0137216	0.0217735	0.00573489	2.75	4.9	78.5549	168.332	1122.21	-75.8228	0.1705	-1009.99	2.23663e+06	-198828	-16821.5	70.2374	-0.0697686	-3.49716e+16	-3264587374070634	1.35952e+13	-1.3792e+10	-0.00329347	7.27476e-05	1.02728e+55	0.00214939	441272	1.12432e+11		10	1.4	16	2.4	4.8
0	0.446833	-7.37771e-15	0.0062	0.01705	0.03038	0	10	1.4	16	2.4	4.8	0.000236408	0.000397722	0.000602782	0.00277036	0.00217305	1.96732e-05	0.0138451	0.0220634	0.0115215	2.75	4.9	84.2248	180.482	1203.21	-81.7285	0.1705	-1082.89	2.57115e+06	-230233	-19283.3	75.0706	-0.0697686	-5.38936e+16	-4942672151984653	1.91977e+13	-1.81882e+10	-0.0031599	6.83673e-05	4.399e+55	0.00200435	507053	1.4928e+11		10	1.4	16	2.4	4.8
4	0.350228	-4.78513e-14	0.0062	0.01705	0.03038	0.0248	10	1.4	16	2.4	4.8	0.00053375	0.000303564	0.00137912	0.00217141	0.00168077	0.000131387	0.0142284	0.0229773	0.0350244	2.75	4.9	107.457	230.265	1535.1	-105.927	0.1705	-1381.59	4.1852e+06	-382893	-31118.6	94.8749	-0.0697686	-2.42308e+17	-2.10971e+16	6.42288e+13	-4.79006e+10	-0.00279195	5.67813e-05	7.06604e+57	0.00156969	824298	4.01127e+11		10	1.4	16	2.4	4.8
10	0.260708	4.97454e-14	0.0062	0.01705	0.03038	0.062	10	1.4	16	2.4	4.8	0.000762478	0.000220009	0.00199663	0.00161639	0.00123454	0.000369948	0.014613	0.023916	0.070901	2.75	4.9	144.354	309.331	2062.21	-144.36	0.1705	-1855.99	7.55279e+06	-704580	-55692.4	126.328	-0.0697686	-1.4776e+18	-1.2276e+17	2.78234e+14	-1.55169e+11	-0.00248908	4.77974e-05	3.3172e+60	0.0011668	1.4858e+06	1.32339e+12		10	1.4	16	2.4	4.8
25	0.151207	8.78938e-14	0.0062	0.01705	0.03038	0.155	10	1.4	16	2.4	4.8	0.000936656	0.000122786	0.00250038	0.000937482	0.000702372	0.00100032	0.0151654	0.0253023	0.161962	2.75	4.9	248.894	533.343	3555.62	-253.248	0.1705	-3200.06	2.2453e+07	-2.14402e+06	-163815	215.442	-0.0697686	-4.05308e+19	-3.18447e+18	4.18692e+15	-1.36287e+12	-0.00216101	3.86662e-05	2.8546e+65	0.000674426	4.41063e+06	1.18809e+13		10	1.4	16	2.4	4.8
50	0.0811141	8.95393e-14	0.0062	0.01705	0.03038	0.31	10	1.4	16	2.4	4.8	0.000918426	6.3756e-05	0.00249199	0.000502907	0.000370694	0.00185223	0.0156334	0.0265115	0.315285	2.75	4.9	463.969	994.219	6628.13	-477.27	0.1705	-5965.31	7.80234e+07	-7.56036e+06	-565254	398.782	-0.0697686	-1.74646e+21	-1.32504e+20	9.34731e+16	-1.63957e+13	-0.00197228	3.37132e-05	1.28432e+71	0.00036022	1.5313e+07	1.44906e+14		10	1.4	16	2.4	4.8
[truncated: 18 more columns]
