# Supplementary material for: Transfer of structural units through imine exchanges, in solution or without solvent: successive transiminations, stimuli (pH)-modulated covalent switches, and mathematical models
Source: Front Chem. 2026 Apr 13;13:1241625. doi: 10.3389/fchem.2025.1241625 (PMC13112204; doi:10.3389/fchem.2025.1241625)
Supplement: Supplementary file 1 [file Supplementaryfile1.zip › Supplementary Material/g-S2-A1B2_75C4_9-W0.xlsx]

## Sheet: Feuil1
Composition at equilibrium								^
Mixture: dialdehyde A + amine B + amine C
Set S2		general approach			paper -> sections 5.2.2.1, 5.2.4.iii.2						Inputs: a, b, c, w, K1 to K5, r
		[C]in/[A]in = 4.9
		[B]in/[A]in = 2.75
		[H2O]in/[A]in = 0
		t = r·a
t3 ¹ 0, t2 ¹ 0																																													recalc
discr III < 0
			[A]in	[B]in	[C]in	[H2O]in						[AB]eq	[AB2]eq	[AC]eq	[AC2]eq	[ABC]eq	[A]eq	[B]eq	[C]eq	[H2O]eq	[B]in/[A]in	[C]in/[A]in
	r	eq K1	a	b	c	w	K1	K2	K3	K4	K5	x	y	z	t	u1	a-(x+y+z+t+u1)	b-(x+2y+u1)	c-(z+2t+u1)	w+(x+2y+z+2t+2u1)			F	G	H	I	J	K	a	b	g	d	e	t3	t2	t1	t0	m	n	discr III	lr	h	r		K1rec	K2rec	K3rec	K4rec	K5rec
	0.01	#NUM!	0.0062	0.01705	0.03038	0	10	1.4	16	2.4	4.8	#NUM!	#NUM!	#NUM!	6.2e-05	#NUM!	#NUM!	#NUM!	#NUM!	#NUM!	2.75	4.9	3763.44	8064.52	53763.4	-3914	0.1705	-48387.1	5.13354e+09	-5.04774e+08	-3.69182e+07	3211.4	-0.0697686	-5.10599e+26	-3.74104e+25	3.25421e+21	-7.07196e+16	-0.00179575	2.92899e-05	1.47082e+90	#NUM!	#NUM!	#NUM!		#NUM!	#NUM!	#NUM!	#NUM!	#NUM!
	0.1	#NUM!	0.0062	0.01705	0.03038	0	10	1.4	16	2.4	4.8	#NUM!	#NUM!	#NUM!	0.00062	#NUM!	#NUM!	#NUM!	#NUM!	#NUM!	2.75	4.9	376.344	806.452	5376.34	-386	0.1705	-4838.71	5.13354e+07	-4.95484e+06	-372622	324.086	-0.0697686	-4.9393e+20	-3.7827e+19	3.28959e+16	-7.10471e+12	-0.00202163	3.49864e-05	1.61205e+69	#NUM!	#NUM!	#NUM!		#NUM!	#NUM!	#NUM!	#NUM!	#NUM!
	0.2	#NUM!	0.0062	0.01705	0.03038	0	10	1.4	16	2.4	4.8	#NUM!	#NUM!	#NUM!	0.00124	#NUM!	#NUM!	#NUM!	#NUM!	#NUM!	2.75	4.9	188.172	403.226	2688.17	-190	0.1705	-2419.35	1.28339e+07	-1.2129e+06	-94084	163.68	-0.0697686	-7.4268e+18	-5.98101e+17	1040031917419355	-4.46473e+11	-0.00230188	4.2508e-05	8.33757e+62	#NUM!	#NUM!	#NUM!		#NUM!	#NUM!	#NUM!	#NUM!	#NUM!
	0.3	#NUM!	0.0062	0.01705	0.03038	0	10	1.4	16	2.4	4.8	#NUM!	#NUM!	#NUM!	0.00186	#NUM!	#NUM!	#NUM!	#NUM!	#NUM!	2.75	4.9	125.448	268.817	1792.11	-124.667	0.1705	-1612.9	5.70393e+06	-527599	-42214.9	110.211	-0.0697686	-6.26341e+17	-5.31106e+16	1.3851e+14	-8.87037e+10	-0.00261787	5.15544e-05	1.77908e+59	#NUM!	#NUM!	#NUM!		#NUM!	#NUM!	#NUM!	#NUM!	#NUM!
	0.4	#NUM!	0.0062	0.01705	0.03038	0	10	1.4	16	2.4	4.8	#NUM!	#NUM!	#NUM!	0.00248	#NUM!	#NUM!	#NUM!	#NUM!	#NUM!	2.75	4.9	94.086	201.613	1344.09	-92	0.1705	-1209.68	3.20846e+06	-290323	-23963.6	83.4768	-0.0697686	-1.06883e+17	-9556725086201876	3.32288e+13	-28238379840	-0.00297577	6.24799e-05	4.42822e+56	#NUM!	#NUM!	#NUM!		#NUM!	#NUM!	#NUM!	#NUM!	#NUM!
	0.5	#NUM!	0.0062	0.01705	0.03038	0	10	1.4	16	2.4	4.8	#NUM!	#NUM!	#NUM!	0.0031	#NUM!	#NUM!	#NUM!	#NUM!	#NUM!	2.75	4.9	75.2688	161.29	1075.27	-72.4	0.1705	-967.742	2.05342e+06	-181677	-15471.4	67.4362	-0.0697686	-2.68088e+16	-2531746609731066	1.10037e+13	-1.1641e+10	-0.00338323	7.57415e-05	4.2089e+54	#NUM!	#NUM!	#NUM!		#NUM!	#NUM!	#NUM!	#NUM!	#NUM!
	0.6	#NUM!	0.0062	0.01705	0.03038	0	10	1.4	16	2.4	4.8	#NUM!	#NUM!	#NUM!	0.00372	#NUM!	#NUM!	#NUM!	#NUM!	#NUM!	2.75	4.9	62.724	134.409	896.057	-59.3333	0.1705	-806.452	1.42598e+06	-123297	-10834.4	56.7424	-0.0697686	-8570974728882845	-8.56482e+14	4.46735e+12	-5.65188e+09	-0.00384977	9.19356e-05	9.29298e+52	#NUM!	#NUM!	#NUM!		#NUM!	#NUM!	#NUM!	#NUM!	#NUM!
	0.7	#NUM!	0.0062	0.01705	0.03038	0	10	1.4	16	2.4	4.8	#NUM!	#NUM!	#NUM!	0.00434	#NUM!	#NUM!	#NUM!	#NUM!	#NUM!	2.75	4.9	53.7634	115.207	768.049	-50	0.1705	-691.244	1.04766e+06	-88479.3	-8024	49.104	-0.0697686	-3236677723332892	-3.42958e+14	2.08731e+12	-3.07231e+09	-0.0043874	0.00011185	3.65673e+51	#NUM!	#NUM!	#NUM!		#NUM!	#NUM!	#NUM!	#NUM!	#NUM!
	0.8	#NUM!	0.0062	0.01705	0.03038	0	10	1.4	16	2.4	4.8	#NUM!	#NUM!	#NUM!	0.00496	#NUM!	#NUM!	#NUM!	#NUM!	#NUM!	2.75	4.9	47.043	100.806	672.043	-43	0.1705	-604.839	802116	-66129	-6190.6	43.3752	-0.0697686	-1.3794e+15	-1.55351e+14	1.08082e+12	-1.81421e+09	-0.00501144	0.000136542	2.18911e+50	#NUM!	#NUM!	#NUM!		#NUM!	#NUM!	#NUM!	#NUM!	#NUM!
	0.9	#NUM!	0.0062	0.01705	0.03038	0	10	1.4	16	2.4	4.8	#NUM!	#NUM!	#NUM!	0.00558	#NUM!	#NUM!	#NUM!	#NUM!	#NUM!	2.75	4.9	41.816	89.6057	597.372	-37.5556	0.1705	-537.634	633771	-50975.7	-4927.23	38.9195	-0.0697686	-6.44135e+14	-7.73123e+13	6.05306e+11	-1.14128e+09	-0.00574172	0.000167449	1.80013e+49	#NUM!	#NUM!	#NUM!		#NUM!	#NUM!	#NUM!	#NUM!	#NUM!
	0.99	#NUM!	0.0062	0.01705	0.03038	0	10	1.4	16	2.4	4.8	#NUM!	#NUM!	#NUM!	0.006138	#NUM!	#NUM!	#NUM!	#NUM!	#NUM!	2.75	4.9	38.0146	81.4598	543.065	-33.596	0.1705	-488.759	523777	-41180.8	-4097.78	35.6789	-0.0697686	-3.4508e+14	-4.39753e+13	3.7886e+11	-7.85079e+08	-0.00651113	0.000202209	2.35176e+48	#NUM!	#NUM!	#NUM!		#NUM!	#NUM!	#NUM!	#NUM!	#NUM!
	r	eq K1	a	b	c	w	K1	K2	K3	K4	K5	x	y	z	t	u2	a-(x+y+z+t+u2)	b-(x+2y+u2)	c-(z+2t+u2)	w+(x+2y+z+2t+2u2)			F	G	H	I	J	K	a	b	g	d	e	t3	t2	t1	t0	m	n	discr III	lr	h	r		K1rec	K2rec	K3rec	K4rec	K5rec
	0.01	#NUM!	0.0062	0.01705	0.03038	0	10	1.4	16	2.4	4.8	#NUM!	#NUM!	#NUM!	6.2e-05	#NUM!	#NUM!	#NUM!	#NUM!	#NUM!	2.75	4.9	3763.44	8064.52	53763.4	-3914	0.1705	-48387.1	5.13354e+09	-5.04774e+08	-3.69182e+07	3211.4	-0.0697686	-5.10599e+26	-3.74104e+25	3.25421e+21	-7.07196e+16	-0.00179575	2.92899e-05	1.47082e+90	#NUM!	#NUM!	#NUM!		#NUM!	#NUM!	#NUM!	#NUM!	#NUM!
	0.1	#NUM!	0.0062	0.01705	0.03038	0	10	1.4	16	2.4	4.8	#NUM!	#NUM!	#NUM!	0.00062	#NUM!	#NUM!	#NUM!	#NUM!	#NUM!	2.75	4.9	376.344	806.452	5376.34	-386	0.1705	-4838.71	5.13354e+07	-4.95484e+06	-372622	324.086	-0.0697686	-4.9393e+20	-3.7827e+19	3.28959e+16	-7.10471e+12	-0.00202163	3.49864e-05	1.61205e+69	#NUM!	#NUM!	#NUM!		#NUM!	#NUM!	#NUM!	#NUM!	#NUM!
	0.2	#NUM!	0.0062	0.01705	0.03038	0	10	1.4	16	2.4	4.8	#NUM!	#NUM!	#NUM!	0.00124	#NUM!	#NUM!	#NUM!	#NUM!	#NUM!	2.75	4.9	188.172	403.226	2688.17	-190	0.1705	-2419.35	1.28339e+07	-1.2129e+06	-94084	163.68	-0.0697686	-7.4268e+18	-5.98101e+17	1040031917419355	-4.46473e+11	-0.00230188	4.2508e-05	8.33757e+62	#NUM!	#NUM!	#NUM!		#NUM!	#NUM!	#NUM!	#NUM!	#NUM!
	0.3	#NUM!	0.0062	0.01705	0.03038	0	10	1.4	16	2.4	4.8	#NUM!	#NUM!	#NUM!	0.00186	#NUM!	#NUM!	#NUM!	#NUM!	#NUM!	2.75	4.9	125.448	268.817	1792.11	-124.667	0.1705	-1612.9	5.70393e+06	-527599	-42214.9	110.211	-0.0697686	-6.26341e+17	-5.31106e+16	1.3851e+14	-8.87037e+10	-0.00261787	5.15544e-05	1.77908e+59	#NUM!	#NUM!	#NUM!		#NUM!	#NUM!	#NUM!	#NUM!	#NUM!
	0.4	#NUM!	0.0062	0.01705	0.03038	0	10	1.4	16	2.4	4.8	#NUM!	#NUM!	#NUM!	0.00248	#NUM!	#NUM!	#NUM!	#NUM!	#NUM!	2.75	4.9	94.086	201.613	1344.09	-92	0.1705	-1209.68	3.20846e+06	-290323	-23963.6	83.4768	-0.0697686	-1.06883e+17	-9556725086201876	3.32288e+13	-28238379840	-0.00297577	6.24799e-05	4.42822e+56	#NUM!	#NUM!	#NUM!		#NUM!	#NUM!	#NUM!	#NUM!	#NUM!
	0.5	#NUM!	0.0062	0.01705	0.03038	0	10	1.4	16	2.4	4.8	#NUM!	#NUM!	#NUM!	0.0031	#NUM!	#NUM!	#NUM!	#NUM!	#NUM!	2.75	4.9	75.2688	161.29	1075.27	-72.4	0.1705	-967.742	2.05342e+06	-181677	-15471.4	67.4362	-0.0697686	-2.68088e+16	-2531746609731066	1.10037e+13	-1.1641e+10	-0.00338323	7.57415e-05	4.2089e+54	#NUM!	#NUM!	#NUM!		#NUM!	#NUM!	#NUM!	#NUM!	#NUM!
	0.6	#NUM!	0.0062	0.01705	0.03038	0	10	1.4	16	2.4	4.8	#NUM!	#NUM!	#NUM!	0.00372	#NUM!	#NUM!	#NUM!	#NUM!	#NUM!	2.75	4.9	62.724	134.409	896.057	-59.3333	0.1705	-806.452	1.42598e+06	-123297	-10834.4	56.7424	-0.0697686	-8570974728882845	-8.56482e+14	4.46735e+12	-5.65188e+09	-0.00384977	9.19356e-05	9.29298e+52	#NUM!	#NUM!	#NUM!		#NUM!	#NUM!	#NUM!	#NUM!	#NUM!
	0.7	#NUM!	0.0062	0.01705	0.03038	0	10	1.4	16	2.4	4.8	#NUM!	#NUM!	#NUM!	0.00434	#NUM!	#NUM!	#NUM!	#NUM!	#NUM!	2.75	4.9	53.7634	115.207	768.049	-50	0.1705	-691.244	1.04766e+06	-88479.3	-8024	49.104	-0.0697686	-3236677723332892	-3.42958e+14	2.08731e+12	-3.07231e+09	-0.0043874	0.00011185	3.65673e+51	#NUM!	#NUM!	#NUM!		#NUM!	#NUM!	#NUM!	#NUM!	#NUM!
	0.8	#NUM!	0.0062	0.01705	0.03038	0	10	1.4	16	2.4	4.8	#NUM!	#NUM!	#NUM!	0.00496	#NUM!	#NUM!	#NUM!	#NUM!	#NUM!	2.75	4.9	47.043	100.806	672.043	-43	0.1705	-604.839	802116	-66129	-6190.6	43.3752	-0.0697686	-1.3794e+15	-1.55351e+14	1.08082e+12	-1.81421e+09	-0.00501144	0.000136542	2.18911e+50	#NUM!	#NUM!	#NUM!		#NUM!	#NUM!	#NUM!	#NUM!	#NUM!
	0.9	#NUM!	0.0062	0.01705	0.03038	0	10	1.4	16	2.4	4.8	#NUM!	#NUM!	#NUM!	0.00558	#NUM!	#NUM!	#NUM!	#NUM!	#NUM!	2.75	4.9	41.816	89.6057	597.372	-37.5556	0.1705	-537.634	633771	-50975.7	-4927.23	38.9195	-0.0697686	-6.44135e+14	-7.73123e+13	6.05306e+11	-1.14128e+09	-0.00574172	0.000167449	1.80013e+49	#NUM!	#NUM!	#NUM!		#NUM!	#NUM!	#NUM!	#NUM!	#NUM!
	0.99	#NUM!	0.0062	0.01705	0.03038	0	10	1.4	16	2.4	4.8	#NUM!	#NUM!	#NUM!	0.006138	#NUM!	#NUM!	#NUM!	#NUM!	#NUM!	2.75	4.9	38.0146	81.4598	543.065	-33.596	0.1705	-488.759	523777	-41180.8	-4097.78	35.6789	-0.0697686	-3.4508e+14	-4.39753e+13	3.7886e+11	-7.85079e+08	-0.00651113	0.000202209	2.35176e+48	#NUM!	#NUM!	#NUM!		#NUM!	#NUM!	#NUM!	#NUM!	#NUM!
	r	eq K1	a	b	c	w	K1	K2	K3	K4	K5	x	y	z	t	u3	a-(x+y+z+t+u3)	b-(x+2y+u3)	c-(z+2t+u3)	w+(x+2y+z+2t+2u3)			F	G	H	I	J	K	a	b	g	d	e	t3	t2	t1	t0	m	n	discr III	lr	h	r		K1rec	K2rec	K3rec	K4rec	K5rec
	0.01	#NUM!	0.0062	0.01705	0.03038	0	10	1.4	16	2.4	4.8	#NUM!	#NUM!	#NUM!	6.2e-05	#NUM!	#NUM!	#NUM!	#NUM!	#NUM!	2.75	4.9	3763.44	8064.52	53763.4	-3914	0.1705	-48387.1	5.13354e+09	-5.04774e+08	-3.69182e+07	3211.4	-0.0697686	-5.10599e+26	-3.74104e+25	3.25421e+21	-7.07196e+16	-0.00179575	2.92899e-05	1.47082e+90	#NUM!	#NUM!	#NUM!		#NUM!	#NUM!	#NUM!	#NUM!	#NUM!
	0.1	#NUM!	0.0062	0.01705	0.03038	0	10	1.4	16	2.4	4.8	#NUM!	#NUM!	#NUM!	0.00062	#NUM!	#NUM!	#NUM!	#NUM!	#NUM!	2.75	4.9	376.344	806.452	5376.34	-386	0.1705	-4838.71	5.13354e+07	-4.95484e+06	-372622	324.086	-0.0697686	-4.9393e+20	-3.7827e+19	3.28959e+16	-7.10471e+12	-0.00202163	3.49864e-05	1.61205e+69	#NUM!	#NUM!	#NUM!		#NUM!	#NUM!	#NUM!	#NUM!	#NUM!
	0.2	#NUM!	0.0062	0.01705	0.03038	0	10	1.4	16	2.4	4.8	#NUM!	#NUM!	#NUM!	0.00124	#NUM!	#NUM!	#NUM!	#NUM!	#NUM!	2.75	4.9	188.172	403.226	2688.17	-190	0.1705	-2419.35	1.28339e+07	-1.2129e+06	-94084	163.68	-0.0697686	-7.4268e+18	-5.98101e+17	1040031917419355	-4.46473e+11	-0.00230188	4.2508e-05	8.33757e+62	#NUM!	#NUM!	#NUM!		#NUM!	#NUM!	#NUM!	#NUM!	#NUM!
	0.3	#NUM!	0.0062	0.01705	0.03038	0	10	1.4	16	2.4	4.8	#NUM!	#NUM!	#NUM!	0.00186	#NUM!	#NUM!	#NUM!	#NUM!	#NUM!	2.75	4.9	125.448	268.817	1792.11	-124.667	0.1705	-1612.9	5.70393e+06	-527599	-42214.9	110.211	-0.0697686	-6.26341e+17	-5.31106e+16	1.3851e+14	-8.87037e+10	-0.00261787	5.15544e-05	1.77908e+59	#NUM!	#NUM!	#NUM!		#NUM!	#NUM!	#NUM!	#NUM!	#NUM!
	0.4	#NUM!	0.0062	0.01705	0.03038	0	10	1.4	16	2.4	4.8	#NUM!	#NUM!	#NUM!	0.00248	#NUM!	#NUM!	#NUM!	#NUM!	#NUM!	2.75	4.9	94.086	201.613	1344.09	-92	0.1705	-1209.68	3.20846e+06	-290323	-23963.6	83.4768	-0.0697686	-1.06883e+17	-9556725086201876	3.32288e+13	-28238379840	-0.00297577	6.24799e-05	4.42822e+56	#NUM!	#NUM!	#NUM!		#NUM!	#NUM!	#NUM!	#NUM!	#NUM!
	0.5	#NUM!	0.0062	0.01705	0.03038	0	10	1.4	16	2.4	4.8	#NUM!	#NUM!	#NUM!	0.0031	#NUM!	#NUM!	#NUM!	#NUM!	#NUM!	2.75	4.9	75.2688	161.29	1075.27	-72.4	0.1705	-967.742	2.05342e+06	-181677	-15471.4	67.4362	-0.0697686	-2.68088e+16	-2531746609731066	1.10037e+13	-1.1641e+10	-0.00338323	7.57415e-05	4.2089e+54	#NUM!	#NUM!	#NUM!		#NUM!	#NUM!	#NUM!	#NUM!	#NUM!
	0.6	#NUM!	0.0062	0.01705	0.03038	0	10	1.4	16	2.4	4.8	#NUM!	#NUM!	#NUM!	0.00372	#NUM!	#NUM!	#NUM!	#NUM!	#NUM!	2.75	4.9	62.724	134.409	896.057	-59.3333	0.1705	-806.452	1.42598e+06	-123297	-10834.4	56.7424	-0.0697686	-8570974728882845	-8.56482e+14	4.46735e+12	-5.65188e+09	-0.00384977	9.19356e-05	9.29298e+52	#NUM!	#NUM!	#NUM!		#NUM!	#NUM!	#NUM!	#NUM!	#NUM!
	0.7	#NUM!	0.0062	0.01705	0.03038	0	10	1.4	16	2.4	4.8	#NUM!	#NUM!	#NUM!	0.00434	#NUM!	#NUM!	#NUM!	#NUM!	#NUM!	2.75	4.9	53.7634	115.207	768.049	-50	0.1705	-691.244	1.04766e+06	-88479.3	-8024	49.104	-0.0697686	-3236677723332892	-3.42958e+14	2.08731e+12	-3.07231e+09	-0.0043874	0.00011185	3.65673e+51	#NUM!	#NUM!	#NUM!		#NUM!	#NUM!	#NUM!	#NUM!	#NUM!
	0.8	#NUM!	0.0062	0.01705	0.03038	0	10	1.4	16	2.4	4.8	#NUM!	#NUM!	#NUM!	0.00496	#NUM!	#NUM!	#NUM!	#NUM!	#NUM!	2.75	4.9	47.043	100.806	672.043	-43	0.1705	-604.839	802116	-66129	-6190.6	43.3752	-0.0697686	-1.3794e+15	-1.55351e+14	1.08082e+12	-1.81421e+09	-0.00501144	0.000136542	2.18911e+50	#NUM!	#NUM!	#NUM!		#NUM!	#NUM!	#NUM!	#NUM!	#NUM!
	0.9	#NUM!	0.0062	0.01705	0.03038	0	10	1.4	16	2.4	4.8	#NUM!	#NUM!	#NUM!	0.00558	#NUM!	#NUM!	#NUM!	#NUM!	#NUM!	2.75	4.9	41.816	89.6057	597.372	-37.5556	0.1705	-537.634	633771	-50975.7	-4927.23	38.9195	-0.0697686	-6.44135e+14	-7.73123e+13	6.05306e+11	-1.14128e+09	-0.00574172	0.000167449	1.80013e+49	#NUM!	#NUM!	#NUM!		#NUM!	#NUM!	#NUM!	#NUM!	#NUM!
	0.99	#NUM!	0.0062	0.01705	0.03038	0	10	1.4	16	2.4	4.8	#NUM!	#NUM!	#NUM!	0.006138	#NUM!	#NUM!	#NUM!	#NUM!	#NUM!	2.75	4.9	38.0146	81.4598	543.065	-33.596	0.1705	-488.759	523777	-41180.8	-4097.78	35.6789	-0.0697686	-3.4508e+14	-4.39753e+13	3.7886e+11	-7.85079e+08	-0.00651113	0.000202209	2.35176e+48	#NUM!	#NUM!	#NUM!		#NUM!	#NUM!	#NUM!	#NUM!	#NUM!
	r	eq K1	a	b	c	w	K1	K2	K3	K4	K5	x	y	z	t	u4	a-(x+y+z+t+u4)	b-(x+2y+u4)	c-(z+2t+u4)	w+(x+2y+z+2t+2u4)			F	G	H	I	J	K	a	b	g	d	e	t3	t2	t1	t0	m	n	discr III	lr	h	r		K1rec	K2rec	K3rec	K4rec	K5rec
	0.01	#NUM!	0.0062	0.01705	0.03038	0	10	1.4	16	2.4	4.8	#NUM!	#NUM!	#NUM!	6.2e-05	#NUM!	#NUM!	#NUM!	#NUM!	#NUM!	2.75	4.9	3763.44	8064.52	53763.4	-3914	0.1705	-48387.1	5.13354e+09	-5.04774e+08	-3.69182e+07	3211.4	-0.0697686	-5.10599e+26	-3.74104e+25	3.25421e+21	-7.07196e+16	-0.00179575	2.92899e-05	1.47082e+90	#NUM!	#NUM!	#NUM!		#NUM!	#NUM!	#NUM!	#NUM!	#NUM!
	0.1	#NUM!	0.0062	0.01705	0.03038	0	10	1.4	16	2.4	4.8	#NUM!	#NUM!	#NUM!	0.00062	#NUM!	#NUM!	#NUM!	#NUM!	#NUM!	2.75	4.9	376.344	806.452	5376.34	-386	0.1705	-4838.71	5.13354e+07	-4.95484e+06	-372622	324.086	-0.0697686	-4.9393e+20	-3.7827e+19	3.28959e+16	-7.10471e+12	-0.00202163	3.49864e-05	1.61205e+69	#NUM!	#NUM!	#NUM!		#NUM!	#NUM!	#NUM!	#NUM!	#NUM!
	0.2	#NUM!	0.0062	0.01705	0.03038	0	10	1.4	16	2.4	4.8	#NUM!	#NUM!	#NUM!	0.00124	#NUM!	#NUM!	#NUM!	#NUM!	#NUM!	2.75	4.9	188.172	403.226	2688.17	-190	0.1705	-2419.35	1.28339e+07	-1.2129e+06	-94084	163.68	-0.0697686	-7.4268e+18	-5.98101e+17	1040031917419355	-4.46473e+11	-0.00230188	4.2508e-05	8.33757e+62	#NUM!	#NUM!	#NUM!		#NUM!	#NUM!	#NUM!	#NUM!	#NUM!
	0.3	#NUM!	0.0062	0.01705	0.03038	0	10	1.4	16	2.4	4.8	#NUM!	#NUM!	#NUM!	0.00186	#NUM!	#NUM!	#NUM!	#NUM!	#NUM!	2.75	4.9	125.448	268.817	1792.11	-124.667	0.1705	-1612.9	5.70393e+06	-527599	-42214.9	110.211	-0.0697686	-6.26341e+17	-5.31106e+16	1.3851e+14	-8.87037e+10	-0.00261787	5.15544e-05	1.77908e+59	#NUM!	#NUM!	#NUM!		#NUM!	#NUM!	#NUM!	#NUM!	#NUM!
	0.4	#NUM!	0.0062	0.01705	0.03038	0	10	1.4	16	2.4	4.8	#NUM!	#NUM!	#NUM!	0.00248	#NUM!	#NUM!	#NUM!	#NUM!	#NUM!	2.75	4.9	94.086	201.613	1344.09	-92	0.1705	-1209.68	3.20846e+06	-290323	-23963.6	83.4768	-0.0697686	-1.06883e+17	-9556725086201876	3.32288e+13	-28238379840	-0.00297577	6.24799e-05	4.42822e+56	#NUM!	#NUM!	#NUM!		#NUM!	#NUM!	#NUM!	#NUM!	#NUM!
	0.5	#NUM!	0.0062	0.01705	0.03038	0	10	1.4	16	2.4	4.8	#NUM!	#NUM!	#NUM!	0.0031	#NUM!	#NUM!	#NUM!	#NUM!	#NUM!	2.75	4.9	75.2688	161.29	1075.27	-72.4	0.1705	-967.742	2.05342e+06	-181677	-15471.4	67.4362	-0.0697686	-2.68088e+16	-2531746609731066	1.10037e+13	-1.1641e+10	-0.00338323	7.57415e-05	4.2089e+54	#NUM!	#NUM!	#NUM!		#NUM!	#NUM!	#NUM!	#NUM!	#NUM!
	0.6	#NUM!	0.0062	0.01705	0.03038	0	10	1.4	16	2.4	4.8	#NUM!	#NUM!	#NUM!	0.00372	#NUM!	#NUM!	#NUM!	#NUM!	#NUM!	2.75	4.9	62.724	134.409	896.057	-59.3333	0.1705	-806.452	1.42598e+06	-123297	-10834.4	56.7424	-0.0697686	-8570974728882845	-8.56482e+14	4.46735e+12	-5.65188e+09	-0.00384977	9.19356e-05	9.29298e+52	#NUM!	#NUM!	#NUM!		#NUM!	#NUM!	#NUM!	#NUM!	#NUM!
	0.7	#NUM!	0.0062	0.01705	0.03038	0	10	1.4	16	2.4	4.8	#NUM!	#NUM!	#NUM!	0.00434	#NUM!	#NUM!	#NUM!	#NUM!	#NUM!	2.75	4.9	53.7634	115.207	768.049	-50	0.1705	-691.244	1.04766e+06	-88479.3	-8024	49.104	-0.0697686	-3236677723332892	-3.42958e+14	2.08731e+12	-3.07231e+09	-0.0043874	0.00011185	3.65673e+51	#NUM!	#NUM!	#NUM!		#NUM!	#NUM!	#NUM!	#NUM!	#NUM!
	0.8	#NUM!	0.0062	0.01705	0.03038	0	10	1.4	16	2.4	4.8	#NUM!	#NUM!	#NUM!	0.00496	#NUM!	#NUM!	#NUM!	#NUM!	#NUM!	2.75	4.9	47.043	100.806	672.043	-43	0.1705	-604.839	802116	-66129	-6190.6	43.3752	-0.0697686	-1.3794e+15	-1.55351e+14	1.08082e+12	-1.81421e+09	-0.00501144	0.000136542	2.18911e+50	#NUM!	#NUM!	#NUM!		#NUM!	#NUM!	#NUM!	#NUM!	#NUM!
	0.9	#NUM!	0.0062	0.01705	0.03038	0	10	1.4	16	2.4	4.8	#NUM!	#NUM!	#NUM!	0.00558	#NUM!	#NUM!	#NUM!	#NUM!	#NUM!	2.75	4.9	41.816	89.6057	597.372	-37.5556	0.1705	-537.634	633771	-50975.7	-4927.23	38.9195	-0.0697686	-6.44135e+14	-7.73123e+13	6.05306e+11	-1.14128e+09	-0.00574172	0.000167449	1.80013e+49	#NUM!	#NUM!	#NUM!		#NUM!	#NUM!	#NUM!	#NUM!	#NUM!
	0.99	#NUM!	0.0062	0.01705	0.03038	0	10	1.4	16	2.4	4.8	#NUM!	#NUM!	#NUM!	0.006138	#NUM!	#NUM!	#NUM!	#NUM!	#NUM!	2.75	4.9	38.0146	81.4598	543.065	-33.596	0.1705	-488.759	523777	-41180.8	-4097.78	35.6789	-0.0697686	-3.4508e+14	-4.39753e+13	3.7886e+11	-7.85079e+08	-0.00651113	0.000202209	2.35176e+48	#NUM!	#NUM!	#NUM!		#NUM!	#NUM!	#NUM!	#NUM!	#NUM!
t3 ¹ 0, t2 ¹ 0
discr III > 0
			[A]in	[B]in	[C]in	[H2O]in						[AB]eq	[AB2]eq	[AC]eq	[AC2]eq	[ABC]eq	[A]eq	[B]eq	[C]eq	[H2O]eq	[B]in/[A]in	[C]in/[A]in
	r	eq K1	a	b	c	w	K1	K2	K3	K4	K5	x	y	z	t	u1	a-(x+y+z+t+u1)	b-(x+2y+u1)	c-(z+2t+u1)	w+(x+2y+z+2t+2u1)			F	G	H	I	J	K	a	b	g	d	e	t3	t2	t1	t0	m	n	discr III	ltrig	h	r		K1rec	K2rec	K3rec	K4rec	K5rec
	0.01	13815	0.0062	0.01705	0.03038	0	10	1.4	16	2.4	4.8	-53.3921	9.00832	0.135322	6.2e-05	-0.0489248	44.3035	35.4414	-0.0561414	-35.3379	2.75	4.9	3763.44	8064.52	53763.4	-3914	0.1705	-48387.1	5.13354e+09	-5.04774e+08	-3.69182e+07	3211.4	-0.0697686	-5.10599e+26	-3.74104e+25	3.25421e+21	-7.07196e+16	-0.00179575	2.92899e-05	1.47082e+90	4.38865e-05	1.00665e+09	6.33605e+17		1.20162	0.168227	1.92259	0.288389	0.576778
	0.1	146.336	0.0062	0.01705	0.03038	0	10	1.4	16	2.4	4.8	-5.53121	0.952116	0.136361	0.00062	-0.0502982	4.49861	3.69433	-0.0569226	-3.58997	2.75	4.9	376.344	806.452	5376.34	-386	0.1705	-4838.71	5.13354e+07	-4.95484e+06	-372622	324.086	-0.0697686	-4.9393e+20	-3.7827e+19	3.28959e+16	-7.10471e+12	-0.00202163	3.49864e-05	1.61205e+69	0.000444745	1.00776e+07	6.25614e+13		1.19481	0.167273	1.91169	0.286754	0.573507
	0.2	38.8702	0.0062	0.01705	0.03038	0	10	1.4	16	2.4	4.8	-2.87107	0.504949	0.137452	0.00124	-0.051802	2.28543	1.93003	-0.0577495	-1.82485	2.75	4.9	188.172	403.226	2688.17	-190	0.1705	-2419.35	1.28339e+07	-1.2129e+06	-94084	163.68	-0.0697686	-7.4268e+18	-5.98101e+17	1040031917419355	-4.46473e+11	-0.00230188	4.2508e-05	8.33757e+62	0.000893699	2.52267e+06	3.85461e+12		1.18779	0.16629	1.90046	0.285069	0.570138
	0.3	18.2974	0.0062	0.01705	0.03038	0	10	1.4	16	2.4	4.8	-1.9836	0.356179	0.138482	0.00186	-0.0532847	1.54656	1.34158	-0.0585377	-1.23561	2.75	4.9	125.448	268.817	1792.11	-124.667	0.1705	-1612.9	5.70393e+06	-527599	-42214.9	110.211	-0.0697686	-6.26341e+17	-5.31106e+16	1.3851e+14	-8.87037e+10	-0.00261787	5.15544e-05	1.77908e+59	0.00134363	1.12267e+06	7.50511e+11		1.18128	0.165379	1.89004	0.283507	0.567013
	0.4	10.8701	0.0062	0.01705	0.03038	0	10	1.4	16	2.4	4.8	-1.53934	0.282011	0.139459	0.00248	-0.0547483	1.17634	1.04712	-0.0592909	-0.9404	2.75	4.9	94.086	201.613	1344.09	-92	0.1705	-1209.68	3.20846e+06	-290323	-23963.6	83.4768	-0.0697686	-1.06883e+17	-9556725086201876	3.32288e+13	-28238379840	-0.00297577	6.24799e-05	4.42822e+56	0.00179367	632343	2.34047e+11		1.17522	0.16453	1.88035	0.282052	0.564104
	0.5	7.32871	0.0062	0.01705	0.03038	0	10	1.4	16	2.4	4.8	-1.27241	0.237685	0.140387	0.0031	-0.0561944	0.953635	0.870287	-0.0600124	-0.762845	2.75	4.9	75.2688	161.29	1075.27	-72.4	0.1705	-967.742	2.05342e+06	-181677	-15471.4	67.4362	-0.0697686	-2.68088e+16	-2531746609731066	1.10037e+13	-1.1641e+10	-0.00338323	7.57415e-05	4.2089e+54	0.00224342	405239	9.44777e+10		1.16955	0.163737	1.87128	0.280692	0.561385
	0.6	5.34897	0.0062	0.01705	0.03038	0	10	1.4	16	2.4	4.8	-1.09417	0.208281	0.14127	0.00372	-0.0576247	0.804722	0.752281	-0.060705	-0.644146	2.75	4.9	62.724	134.409	896.057	-59.3333	0.1705	-806.452	1.42598e+06	-123297	-10834.4	56.7424	-0.0697686	-8570974728882845	-8.56482e+14	4.46735e+12	-5.65188e+09	-0.00384977	9.19356e-05	9.29298e+52	0.00269266	281791	4.48992e+10		1.16424	0.162994	1.86278	0.279418	0.558835
	0.7	4.12155	0.0062	0.01705	0.03038	0	10	1.4	16	2.4	4.8	-0.966623	0.187406	0.142111	0.00434	-0.0590402	0.698006	0.667901	-0.0613711	-0.5591	2.75	4.9	53.7634	115.207	768.049	-50	0.1705	-691.244	1.04766e+06	-88479.3	-8024	49.104	-0.0697686	-3236677723332892	-3.42958e+14	2.08731e+12	-3.07231e+09	-0.0043874	0.00011185	3.65673e+51	0.00314128	207304	2.38811e+10		1.15925	0.162294	1.85479	0.278219	0.556438
	0.8	3.30308	0.0062	0.01705	0.03038	0	10	1.4	16	2.4	4.8	-0.870778	0.171861	0.142915	0.00496	-0.0604422	0.617684	0.604549	-0.062013	-0.495106	2.75	4.9	47.043	100.806	672.043	-43	0.1705	-604.839	802116	-66129	-6190.6	43.3752	-0.0697686	-1.3794e+15	-1.55351e+14	1.08082e+12	-1.81421e+09	-0.00501144	0.000136542	2.18911e+50	0.0035892	158927	1.3793e+10		1.15454	0.161635	1.84726	0.277089	0.554177
	0.9	2.72697	0.0062	0.01705	0.03038	0	10	1.4	16	2.4	4.8	-0.796078	0.159869	0.143684	0.00558	-0.0618317	0.554977	0.555222	-0.0626324	-0.445159	2.75	4.9	41.816	89.6057	597.372	-37.5556	0.1705	-537.634	633771	-50975.7	-4927.23	38.9195	-0.0697686	-6.44135e+14	-7.73123e+13	6.05306e+11	-1.14128e+09	-0.00574172	0.000167449	1.80013e+49	0.00403638	125736	8.48389e+09		1.15009	0.161012	1.84014	0.27602	0.552041
	0.99	2.34122	0.0062	0.01705	0.03038	0	10	1.4	16	2.4	4.8	-0.74164	0.151226	0.144348	0.006138	-0.0630722	0.5092	0.519311	-0.0631722	-0.408708	2.75	4.9	38.0146	81.4598	543.065	-33.596	0.1705	-488.759	523777	-41180.8	-4097.78	35.6789	-0.0697686	-3.4508e+14	-4.39753e+13	3.7886e+11	-7.85079e+08	-0.00651113	0.000202209	2.35176e+48	0.00443818	104036	5.71731e+09		1.14628	0.160479	1.83405	0.275107	0.550215
	r	eq K1	a	b	c	w	K1	K2	K3	K4	K5	x	y	z	t	u2	a-(x+y+z+t+u2)	b-(x+2y+u2)	c-(z+2t+u2)	w+(x+2y+z+2t+2u2)			F	G	H	I	J	K	a	b	g	d	e	t3	t2	t1	t0	m	n	discr III	ltrig	h	r		K1rec	K2rec	K3rec	K4rec	K5rec
	0.01	0.0015202	0.0062	0.01705	0.03038	0	10	1.4	16	2.4	4.8	-0.000648554	6.82727e-06	-0.00188815	6.2e-05	4.25923e-05	0.00862529	0.0176423	0.0321016	-0.00231387	2.75	4.9	3763.44	8064.52	53763.4	-3914	0.1705	-48387.1	5.13354e+09	-5.04774e+08	-3.69182e+07	3211.4	-0.0697686	-5.10599e+26	-3.74104e+25	3.25421e+21	-7.07196e+16	-0.00179575	2.92899e-05	1.47082e+90	4.38865e-05	1.00665e+09	6.33605e+17		0.00986179	0.00138065	0.0157789	0.00236683	0.00473366
	0.1	0.0030109	0.0062	0.01705	0.03038	0	10	1.4	16	2.4	4.8	-0.00263002	6.11495e-05	-0.00809054	0.00062	0.000403092	0.0158363	0.0191546	0.0368274	-0.00855208	2.75	4.9	376.344	806.452	5376.34	-386	0.1705	-4838.71	5.13354e+07	-4.95484e+06	-372622	324.086	-0.0697686	-4.9393e+20	-3.7827e+19	3.28959e+16	-7.10471e+12	-0.00202163	3.49864e-05	1.61205e+69	0.000444745	1.00776e+07	6.25614e+13		0.0741486	0.0103808	0.118638	0.0177957	0.0355913
	0.2	0.00431492	0.0062	0.01705	0.03038	0	10	1.4	16	2.4	4.8	-0.00417205	0.000112758	-0.0133661	0.00124	0.000774097	0.0216113	0.0202224	0.040492	-0.0132845	2.75	4.9	188.172	403.226	2688.17	-190	0.1705	-2419.35	1.28339e+07	-1.2129e+06	-94084	163.68	-0.0697686	-7.4268e+18	-5.98101e+17	1040031917419355	-4.46473e+11	-0.00230188	4.2508e-05	8.33757e+62	0.000893699	2.52267e+06	3.85461e+12		0.126818	0.0177545	0.202908	0.0304362	0.0608724
	0.3	0.00555518	0.0062	0.01705	0.03038	0	10	1.4	16	2.4	4.8	-0.00549261	0.000157748	-0.0182209	0.00186	0.00112137	0.0267744	0.0211057	0.0437596	-0.0174353	2.75	4.9	125.448	268.817	1792.11	-124.667	0.1705	-1612.9	5.70393e+06	-527599	-42214.9	110.211	-0.0697686	-6.26341e+17	-5.31106e+16	1.3851e+14	-8.87037e+10	-0.00261787	5.15544e-05	1.77908e+59	0.00134363	1.12267e+06	7.50511e+11		0.169468	0.0237255	0.271149	0.0406723	0.0813446
	0.4	0.0067756	0.0062	0.01705	0.03038	0	10	1.4	16	2.4	4.8	-0.00667641	0.000197406	-0.0228616	0.00248	0.0014485	0.0316121	0.0218831	0.0468331	-0.0212862	2.75	4.9	94.086	201.613	1344.09	-92	0.1705	-1209.68	3.20846e+06	-290323	-23963.6	83.4768	-0.0697686	-1.06883e+17	-9556725086201876	3.32288e+13	-28238379840	-0.00297577	6.24799e-05	4.42822e+56	0.00179367	632343	2.34047e+11		0.205437	0.0287612	0.328699	0.0493049	0.0986098
	0.5	0.00798976	0.0062	0.01705	0.03038	0	10	1.4	16	2.4	4.8	-0.0077586	0.000232594	-0.0273643	0.0031	0.00175789	0.0362324	0.0225855	0.0497864	-0.0249419	2.75	4.9	75.2688	161.29	1075.27	-72.4	0.1705	-967.742	2.05342e+06	-181677	-15471.4	67.4362	-0.0697686	-2.68088e+16	-2531746609731066	1.10037e+13	-1.1641e+10	-0.00338323	7.57415e-05	4.2089e+54	0.00224342	405239	9.44777e+10		0.236475	0.0331065	0.37836	0.0567541	0.113508
	0.6	0.00920292	0.0062	0.01705	0.03038	0	10	1.4	16	2.4	4.8	-0.00875893	0.000263962	-0.0317666	0.00372	0.00205142	0.0406901	0.0232296	0.0526552	-0.0284547	2.75	4.9	62.724	134.409	896.057	-59.3333	0.1705	-806.452	1.42598e+06	-123297	-10834.4	56.7424	-0.0697686	-8570974728882845	-8.56482e+14	4.46735e+12	-5.65188e+09	-0.00384977	9.19356e-05	9.29298e+52	0.00269266	281791	4.48992e+10		0.263679	0.036915	0.421886	0.0632829	0.126566
	0.7	0.0104173	0.0062	0.01705	0.03038	0	10	1.4	16	2.4	4.8	-0.00969037	0.000292024	-0.0360906	0.00434	0.00233059	0.0450183	0.0238257	0.05546	-0.0318557	2.75	4.9	53.7634	115.207	768.049	-50	0.1705	-691.244	1.04766e+06	-88479.3	-8024	49.104	-0.0697686	-3236677723332892	-3.42958e+14	2.08731e+12	-3.07231e+09	-0.0043874	0.00011185	3.65673e+51	0.00314128	207304	2.38811e+10		0.287801	0.0402921	0.460481	0.0690722	0.138144
	0.8	0.0116336	0.0062	0.01705	0.03038	0	10	1.4	16	2.4	4.8	-0.0105623	0.000317202	-0.0403506	0.00496	0.00259669	0.049239	0.0243812	0.0582139	-0.0351651	2.75	4.9	47.043	100.806	672.043	-43	0.1705	-604.839	802116	-66129	-6190.6	43.3752	-0.0697686	-1.3794e+15	-1.55351e+14	1.08082e+12	-1.81421e+09	-0.00501144	0.000136542	2.18911e+50	0.0035892	158927	1.3793e+10		0.30939	0.0433146	0.495023	0.0742535	0.148507
	0.9	0.0128523	0.0062	0.01705	0.03038	0	10	1.4	16	2.4	4.8	-0.0113819	0.000339843	-0.0445565	0.00558	0.00285081	0.0533677	0.0249014	0.0609257	-0.038397	2.75	4.9	41.816	89.6057	597.372	-37.5556	0.1705	-537.634	633771	-50975.7	-4927.23	38.9195	-0.0697686	-6.44135e+14	-7.73123e+13	6.05306e+11	-1.14128e+09	-0.00574172	0.000167449	1.80013e+49	0.00403638	125736	8.48389e+09		0.328859	0.0460403	0.526175	0.0789262	0.157852
	0.99	0.0139509	0.0062	0.01705	0.03038	0	10	1.4	16	2.4	4.8	-0.0120795	0.000358295	-0.0483016	0.006138	0.00307005	0.0570148	0.0253429	0.0633356	-0.0412485	2.75	4.9	38.0146	81.4598	543.065	-33.596	0.1705	-488.759	523777	-41180.8	-4097.78	35.6789	-0.0697686	-3.4508e+14	-4.39753e+13	3.7886e+11	-7.85079e+08	-0.00651113	0.000202209	2.35176e+48	0.00443818	104036	5.71731e+09		0.344837	0.0482772	0.55174	0.0827609	0.165522
			[A]in	[B]in	[C]in	[H2O]in						[AB]eq	[AB2]eq	[AC]eq	[AC2]eq	[ABC]eq	[A]eq	[B]eq	[C]eq	[H2O]eq	[B]in/[A]in	[C]in/[A]in
	r	eq K1	a	b	c	w	K1	K2	K3	K4	K5	x	y	z	t	u3	a-(x+y+z+t+u3)	b-(x+2y+u3)	c-(z+2t+u3)	w+(x+2y+z+2t+2u3)			F	G	H	I	J	K	a	b	g	d	e	t3	t2	t1	t0	m	n	discr III	ltrig	h	r		K1rec	K2rec	K3rec	K4rec	K5rec
	0.01	0.000706015	0.0062	0.01705	0.03038	0	10	1.4	16	2.4	4.8	0.000475401	7.39149e-06	0.00133017	6.2e-05	4.43173e-05	0.00428072	0.0165155	0.0288815	0.00203299	2.75	4.9	3763.44	8064.52	53763.4	-3914	0.1705	-48387.1	5.13354e+09	-5.04774e+08	-3.69182e+07	3211.4	-0.0697686	-5.10599e+26	-3.74104e+25	3.25421e+21	-7.07196e+16	-0.00179575	2.92899e-05	1.47082e+90	4.38865e-05	1.00665e+09	6.33605e+17		0.0136706	0.00191389	0.021873	0.00328095	0.00656189
	0.1	0.000236323	0.0062	0.01705	0.03038	0	10	1.4	16	2.4	4.8	0.000940723	7.9382e-05	0.00253989	0.00062	0.00045927	0.00156074	0.0154912	0.0261408	0.00579792	2.75	4.9	376.344	806.452	5376.34	-386	0.1705	-4838.71	5.13354e+07	-4.95484e+06	-372622	324.086	-0.0697686	-4.9393e+20	-3.7827e+19	3.28959e+16	-7.10471e+12	-0.00202163	3.49864e-05	1.61205e+69	0.000444745	1.00776e+07	6.25614e+13		0.225589	0.0315825	0.360943	0.0541414	0.108283
	0.2	9.04817e-05	0.0062	0.01705	0.03038	0	10	1.4	16	2.4	4.8	0.000878798	0.000165405	0.00232457	0.00124	0.000937556	0.000653666	0.0149028	0.0246379	0.0078893	2.75	4.9	188.172	403.226	2688.17	-190	0.1705	-2419.35	1.28339e+07	-1.2129e+06	-94084	163.68	-0.0697686	-7.4268e+18	-5.98101e+17	1040031917419355	-4.46473e+11	-0.00230188	4.2508e-05	8.33757e+62	0.000893699	2.52267e+06	3.85461e+12		0.711709	0.0996392	1.13873	0.17081	0.34162
	0.3	2.89459e-05	0.0062	0.01705	0.03038	0	10	1.4	16	2.4	4.8	0.000668935	0.000256244	0.00174114	0.00186	0.00142921	0.00024448	0.0144394	0.0234897	0.00950097	2.75	4.9	125.448	268.817	1792.11	-124.667	0.1705	-1612.9	5.70393e+06	-527599	-42214.9	110.211	-0.0697686	-6.26341e+17	-5.31106e+16	1.3851e+14	-8.87037e+10	-0.00261787	5.15544e-05	1.77908e+59	0.00134363	1.12267e+06	7.50511e+11		1.80036	0.252051	2.88058	0.432087	0.864175
	0.4	4.11094e-06	0.0062	0.01705	0.03038	0	10	1.4	16	2.4	4.8	0.000385907	0.000351558	0.000990211	0.00248	0.00193302	5.93055e-05	0.014028	0.0224968	0.0109053	2.75	4.9	94.086	201.613	1344.09	-92	0.1705	-1209.68	3.20846e+06	-290323	-23963.6	83.4768	-0.0697686	-1.06883e+17	-9556725086201876	3.32288e+13	-28238379840	-0.00297577	6.24799e-05	4.42822e+56	0.00179367	632343	2.34047e+11		5.05858	0.708202	8.09373	1.21406	2.42812
	0.44	3.68226e-07	0.0062	0.01705	0.03038	0	10	1.4	16	2.4	4.8	0.000258785	0.000390926	0.000660439	0.002728	0.00213787	2.39835e-05	0.0138715	0.0221257	0.0114328	2.75	4.9	85.5327	183.284	1221.9	-83.0909	0.1705	-1099.71	2.65162e+06	-237803	-19874.9	76.1856	-0.0697686	-5.92922e+16	-5417563138666079	2.07204e+13	-1.93361e+10	-0.00313232	6.74744e-05	6.06705e+55	0.00197362	522876	1.58929e+11		8.89317	1.24504	14.2291	2.13436	4.26872
	0.446	4.09616e-08	0.0062	0.01705	0.03038	0	10	1.4	16	2.4	4.8	0.000239146	0.000396892	0.00060983	0.0027652	0.00216876	2.01735e-05	0.0138483	0.022071	0.0115107	2.75	4.9	84.3821	180.819	1205.46	-81.8924	0.1705	-1084.91	2.58076e+06	-231137	-19354	75.2047	-0.0697686	-5.45203e+16	-4997881327421384	1.9376e+13	-1.83235e+10	-0.00315652	6.82578e-05	4.57363e+55	0.00200061	508943	1.50416e+11		9.85338	1.37947	15.7654	2.36481	4.72962
	0.44683	1.4545e-10	0.0062	0.01705	0.03038	0	10	1.4	16	2.4	4.8	0.000236418	0.000397719	0.000602807	0.00277035	0.00217303	1.9675e-05	0.0138451	0.0220635	0.0115214	2.75	4.9	84.2253	180.483	1203.22	-81.7291	0.1705	-1082.9	2.57118e+06	-230236	-19283.5	75.0711	-0.0697686	-5.38958e+16	-4942869504496715	1.91983e+13	-1.81887e+10	-0.00315989	6.83669e-05	4.39961e+55	0.00200434	507060	1.49284e+11		9.99947	1.39993	15.9991	2.39987	4.79974
	0.446832	4.83737e-11	0.0062	0.01705	0.03038	0	10	1.4	16	2.4	4.8	0.000236412	0.000397721	0.00060279	0.00277036	0.00217305	1.96738e-05	0.0138451	0.0220634	0.0115215	2.75	4.9	84.225	180.482	1203.21	-81.7287	0.1705	-1082.89	2.57116e+06	-230234	-19283.4	75.0708	-0.0697686	-5.38943e+16	-4942737803432770	1.91979e+13	-1.81883e+10	-0.00315989	6.83672e-05	4.3992e+55	0.00200435	507055	1.49281e+11		9.99982	1.39998	15.9997	2.39996	4.79991
	0.446833	-7.37771e-15	0.0062	0.01705	0.03038	0	10	1.4	16	2.4	4.8	0.000236408	0.000397722	0.000602782	0.00277036	0.00217305	1.96732e-05	0.0138451	0.0220634	0.0115215	2.75	4.9	84.2248	180.482	1203.21	-81.7285	0.1705	-1082.89	2.57115e+06	-230233	-19283.3	75.0706	-0.0697686	-5.38936e+16	-4942672151984653	1.91977e+13	-1.81882e+10	-0.0031599	6.83673e-05	4.399e+55	0.00200435	507053	1.4928e+11		10	1.4	16	2.4	4.8
	0.446833	-1.54405e-13	0.0062	0.01705	0.03038	0	10	1.4	16	2.4	4.8	0.000236408	0.000397722	0.000602782	0.00277036	0.00217305	1.96732e-05	0.0138451	0.0220634	0.0115215	2.75	4.9	84.2248	180.482	1203.21	-81.7285	0.1705	-1082.89	2.57115e+06	-230233	-19283.3	75.0706	-0.0697686	-5.38935e+16	-4942671954439213	1.91977e+13	-1.81882e+10	-0.0031599	6.83673e-05	4.399e+55	0.00200435	507053	1.4928e+11		10	1.4	16	2.4	4.8
	0.44684	-3.39808e-10	0.0062	0.01705	0.03038	0	10	1.4	16	2.4	4.8	0.000236385	0.000397729	0.000602723	0.00277041	0.00217309	1.9669e-05	0.0138451	0.0220634	0.0115216	2.75	4.9	84.2235	180.479	1203.19	-81.7272	0.1705	-1082.87	2.57106e+06	-230225	-19282.7	75.0695	-0.0697686	-5.38883e+16	-4942211040199550	1.91962e+13	-1.8187e+10	-0.00315993	6.83682e-05	4.39756e+55	0.00200438	507037	1.4927e+11		10.0012	1.40017	16.002	2.4003	4.8006
	0.447	-8.08234e-09	0.0062	0.01705	0.03038	0	10	1.4	16	2.4	4.8	0.000235859	0.000397888	0.000601368	0.0027714	0.00217391	1.95737e-05	0.0138445	0.0220619	0.0115236	2.75	4.9	84.1933	180.414	1202.76	-81.6957	0.1705	-1082.49	2.56922e+06	-230052	-19269.1	75.0438	-0.0697686	-5.37689e+16	-4931689545204301	1.91622e+13	-1.81612e+10	-0.00316057	6.83893e-05	4.36483e+55	0.0020051	506675	1.49053e+11		10.0298	1.40418	16.0477	2.40716	4.81432
	0.45	-1.45932e-07	0.0062	0.01705	0.03038	0	10	1.4	16	2.4	4.8	0.000225975	0.000400879	0.000575937	0.00279	0.00218938	1.78335e-05	0.0138329	0.0220347	0.0115624	2.75	4.9	83.632	179.211	1194.74	-81.1111	0.1705	-1075.27	2.53508e+06	-226842	-19018.1	74.5653	-0.0697686	-5.15854e+16	-4739177793870937	1.85378e+13	-1.76851e+10	-0.00317276	6.87852e-05	3.79627e+55	0.0020186	499962	1.45054e+11		10.5916	1.48282	16.9465	2.54198	5.08395
	0.5	-5.52987e-07	0.0062	0.01705	0.03038	0	10	1.4	16	2.4	4.8	5.63429e-05	0.00045132	0.000142658	0.0031	0.00244869	9.84742e-07	0.0136423	0.0215886	0.012199	2.75	4.9	75.2688	161.29	1075.27	-72.4	0.1705	-967.742	2.05342e+06	-181677	-15471.4	67.4362	-0.0697686	-2.68088e+16	-2531746609731066	1.10037e+13	-1.1641e+10	-0.00338323	7.57415e-05	4.2089e+54	0.00224342	405239	9.44777e+10		51.1627	7.16278	81.8604	12.2791	24.5581
	0.51	-2.44511e-07	0.0062	0.01705	0.03038	0	10	1.4	16	2.4	4.8	2.13687e-05	0.000461544	5.40344e-05	0.003162	0.00250091	1.38506e-07	0.0136046	0.0215011	0.0123243	2.75	4.9	73.793	158.128	1054.19	-70.8627	0.1705	-948.767	1.97368e+06	-174226	-14883.4	66.1781	-0.0697686	-2.36977e+16	-2250432857648878	9.97666e+12	-1.07616e+10	-0.00342705	7.72177e-05	2.78305e+54	0.00228837	389555	8.71552e+10		139.76	19.5664	223.616	33.5425	67.0849
	0.516	-2.79613e-09	0.0062	0.01705	0.03038	0	10	1.4	16	2.4	4.8	2.25676e-07	0.0004677	5.70219e-07	0.0031992	0.0025323	1.5277e-11	0.0135821	0.0214487	0.0123992	2.75	4.9	72.9349	156.289	1041.93	-69.969	0.1705	-937.734	1.92805e+06	-169965	-14546.7	65.4466	-0.0697686	-2.20315e+16	-2.09921e+15	9.41577e+12	-1.02738e+10	-0.00345363	7.81177e-05	2.17968e+54	0.00231534	380579	8.30987e+10		13485.8	1891.95	21577.2	3243.34	6486.67
	0.516064	1.71571e-15	0.0062	0.01705	0.03038	0	10	1.4	16	2.4	4.8	-3.61174e-13	0.000467765	-9.12575e-13	0.0031996	0.00253264	-2.03422e-14	0.0135818	0.0214482	0.0124	2.75	4.9	72.9259	156.27	1041.8	-69.9596	0.1705	-937.618	1.92757e+06	-169920	-14543.1	65.4389	-0.0697686	-2.20145e+16	-2.09767e+15	9.41001e+12	-1.02688e+10	-0.00345391	7.81273e-05	2.17405e+54	0.00231562	380485	8.30568e+10		16.2099	-1.18243e+09	25.9359	-2.02702e+09	-4.05404e+09
	0.517	4.15212e-08	0.0062	0.01705	0.03038	0	10	1.4	16	2.4	4.8	-3.30955e-06	0.000468727	-8.36119e-06	0.0032054	0.00253754	3.2715e-09	0.0135783	0.02144	0.0124117	2.75	4.9	72.7938	155.987	1039.91	-69.8221	0.1705	-935.921	1.9206e+06	-169269	-14491.7	65.3264	-0.0697686	-2.17671e+16	-2075178950740942	9.32602e+12	-1.01952e+10	-0.00345808	7.82687e-05	2.09326e+54	0.00231983	379113	8.24456e+10		-924.711	-129.46	-1479.54	-221.931	-443.863
	0.52	1.81289e-07	0.0062	0.01705	0.03038	0	10	1.4	16	2.4	4.8	-1.39346e-05	0.000471813	-3.51905e-05	0.003224	0.00255325	5.76165e-08	0.0135671	0.0214139	0.012449	2.75	4.9	72.3739	155.087	1033.91	-69.3846	0.1705	-930.521	1.8985e+06	-167207	-14328.6	64.9684	-0.0697686	-2.09956e+16	-2.00499e+15	9.06288e+12	-9.96397e+09	-0.00347147	7.87237e-05	1.85488e+54	0.00233331	374766	8.0524e+10		-221.92	-31.0688	-355.072	-53.2608	-106.522
	0.6	7.28633e-06	0.0062	0.01705	0.03038	0	10	1.4	16	2.4	4.8	-0.000307372	0.000555629	-0.000768354	0.00372	0.00297629	2.38052e-05	0.0132698	0.0207321	0.0134281	2.75	4.9	62.724	134.409	896.057	-59.3333	0.1705	-806.452	1.42598e+06	-123297	-10834.4	56.7424	-0.0697686	-8570974728882845	-8.56482e+14	4.46735e+12	-5.65188e+09	-0.00384977	9.19356e-05	9.29298e+52	0.00269266	281791	4.48992e+10		-13.066	-1.82924	-20.9056	-3.13584	-6.27168
	0.7	2.34815e-05	0.0062	0.01705	0.03038	0	10	1.4	16	2.4	4.8	-0.000698695	0.00066466	-0.00172485	0.00434	0.00351606	0.000102826	0.0129033	0.0199088	0.0146179	2.75	4.9	53.7634	115.207	768.049	-50	0.1705	-691.244	1.04766e+06	-88479.3	-8024	49.104	-0.0697686	-3236677723332892	-3.42958e+14	2.08731e+12	-3.07231e+09	-0.0043874	0.00011185	3.65673e+51	0.00314128	207304	2.38811e+10		-7.69781	-1.07769	-12.3165	-1.84747	-3.69495
	0.8	4.55569e-05	0.0062	0.01705	0.03038	0	10	1.4	16	2.4	4.8	-0.00111395	0.000778637	-0.00271617	0.00496	0.00406837	0.000223112	0.0125383	0.0191078	0.0157839	2.75	4.9	47.043	100.806	672.043	-43	0.1705	-604.839	802116	-66129	-6190.6	43.3752	-0.0697686	-1.3794e+15	-1.55351e+14	1.08082e+12	-1.81421e+09	-0.00501144	0.000136542	2.18911e+50	0.0035892	158927	1.3793e+10		-6.28518	-0.879925	-10.0563	-1.50844	-3.01688
	0.9	7.19278e-05	0.0062	0.01705	0.03038	0	10	1.4	16	2.4	4.8	-0.00155103	0.000897826	-0.00373559	0.00558	0.00463367	0.000375124	0.0121717	0.0183219	0.0169364	2.75	4.9	41.816	89.6057	597.372	-37.5556	0.1705	-537.634	633771	-50975.7	-4927.23	38.9195	-0.0697686	-6.44135e+14	-7.73123e+13	6.05306e+11	-1.14128e+09	-0.00574172	0.000167449	1.80013e+49	0.00403638	125736	8.48389e+09		-5.75325	-0.805455	-9.2052	-1.38078	-2.76156
	0.99	9.8443e-05	0.0062	0.01705	0.03038	0	10	1.4	16	2.4	4.8	-0.00196211	0.0010098	-0.00467343	0.006138	0.00515399	0.000533748	0.0118385	0.0176234	0.017968	2.75	4.9	38.0146	81.4598	543.065	-33.596	0.1705	-488.759	523777	-41180.8	-4097.78	35.6789	-0.0697686	-3.4508e+14	-4.39753e+13	3.7886e+11	-7.85079e+08	-0.00651113	0.000202209	2.35176e+48	0.00443818	104036	5.71731e+09		-5.57943	-0.78112	-8.92708	-1.33906	-2.67813
	r	eq K1	a	b	c	w	K1	K2	K3	K4	K5	x	y	z	t	u4	a-(x+y+z+t+u4)	b-(x+2y+u4)	c-(z+2t+u4)	w+(x+2y+z+2t+2u4)			F	G	H	I	J	K	a	b	g	d	e	t3	t2	t1	t0	m	n	discr III	ltrig	h	r		K1rec	K2rec	K3rec	K4rec	K5rec
	0.01	-4362.46	0.0062	0.01705	0.03038	0	10	1.4	16	2.4	4.8	-98.0948	81.5086	-0.082653	6.2e-05	0.147167	16.5279	-65.0525	-0.0342575	65.1342	2.75	4.9	3763.44	8064.52	53763.4	-3914	0.1705	-48387.1	5.13354e+09	-5.04774e+08	-3.69182e+07	3211.4	-0.0697686	-5.10599e+26	-3.74104e+25	3.25421e+21	-7.07196e+16	-0.00179575	2.92899e-05	1.47082e+90	4.38865e-05	1.00665e+09	6.33605e+17		5.94257	0.83196	9.50811	1.42622	2.85243
	0.1	-42.9426	0.0062	0.01705	0.03038	0	10	1.4	16	2.4	4.8	-9.72718	8.01718	-0.08264	0.00062	0.145955	1.65227	-6.43608	-0.0341747	6.51768	2.75	4.9	376.344	806.452	5376.34	-386	0.1705	-4838.71	5.13354e+07	-4.95484e+06	-372622	324.086	-0.0697686	-4.9393e+20	-3.7827e+19	3.28959e+16	-7.10471e+12	-0.00202163	3.49864e-05	1.61205e+69	0.000444745	1.00776e+07	6.25614e+13		5.96181	0.834654	9.5389	1.43084	2.86167
	0.2	-10.5439	0.0062	0.01705	0.03038	0	10	1.4	16	2.4	4.8	-4.81717	3.93443	-0.082619	0.00124	0.144598	0.825713	-3.17925	-0.0340795	3.26076	2.75	4.9	188.172	403.226	2688.17	-190	0.1705	-2419.35	1.28339e+07	-1.2129e+06	-94084	163.68	-0.0697686	-7.4268e+18	-5.98101e+17	1040031917419355	-4.46473e+11	-0.00230188	4.2508e-05	8.33757e+62	0.000893699	2.52267e+06	3.85461e+12		5.98352	0.837693	9.57363	1.43604	2.87209
	0.3	-4.59983	0.0062	0.01705	0.03038	0	10	1.4	16	2.4	4.8	-3.17999	2.5736	-0.0825907	0.00186	0.143231	0.550099	-2.09338	-0.0339807	2.17479	2.75	4.9	125.448	268.817	1792.11	-124.667	0.1705	-1612.9	5.70393e+06	-527599	-42214.9	110.211	-0.0697686	-6.26341e+17	-5.31106e+16	1.3851e+14	-8.87037e+10	-0.00261787	5.15544e-05	1.77908e+59	0.00134363	1.12267e+06	7.50511e+11		6.00558	0.840782	9.60893	1.44134	2.88268
	0.4	-2.53823	0.0062	0.01705	0.03038	0	10	1.4	16	2.4	4.8	-2.36103	1.89323	-0.082555	0.00248	0.141853	0.412217	-1.55024	-0.0338783	1.63155	2.75	4.9	94.086	201.613	1344.09	-92	0.1705	-1209.68	3.20846e+06	-290323	-23963.6	83.4768	-0.0697686	-1.06883e+17	-9556725086201876	3.32288e+13	-28238379840	-0.00297577	6.24799e-05	4.42822e+56	0.00179367	632343	2.34047e+11		6.02803	0.843925	9.64485	1.44673	2.89346
	0.5	-1.5926	0.0062	0.01705	0.03038	0	10	1.4	16	2.4	4.8	-1.86933	1.48505	-0.0825116	0.0031	0.140464	0.329427	-1.22419	-0.033772	1.30539	2.75	4.9	75.2688	161.29	1075.27	-72.4	0.1705	-967.742	2.05342e+06	-181677	-15471.4	67.4362	-0.0697686	-2.68088e+16	-2531746609731066	1.10037e+13	-1.1641e+10	-0.00338323	7.57415e-05	4.2089e+54	0.00224342	405239	9.44777e+10		6.0509	0.847125	9.68143	1.45222	2.90443
	0.6	-1.08357	0.0062	0.01705	0.03038	0	10	1.4	16	2.4	4.8	-1.54127	1.21297	-0.0824601	0.00372	0.139062	0.27418	-1.00668	-0.0336617	1.08777	2.75	4.9	62.724	134.409	896.057	-59.3333	0.1705	-806.452	1.42598e+06	-123297	-10834.4	56.7424	-0.0697686	-8570974728882845	-8.56482e+14	4.46735e+12	-5.65188e+09	-0.00384977	9.19356e-05	9.29298e+52	0.00269266	281791	4.48992e+10		6.0742	0.850388	9.71872	1.45781	2.91562
	0.7	-0.779428	0.0062	0.01705	0.03038	0	10	1.4	16	2.4	4.8	-1.30671	1.01865	-0.0824004	0.00434	0.137648	0.234672	-0.851188	-0.0335472	0.932165	2.75	4.9	53.7634	115.207	768.049	-50	0.1705	-691.244	1.04766e+06	-88479.3	-8024	49.104	-0.0697686	-3236677723332892	-3.42958e+14	2.08731e+12	-3.07231e+09	-0.0043874	0.00011185	3.65673e+51	0.00314128	207304	2.38811e+10		6.09797	0.853716	9.75676	1.46351	2.92703
	0.8	-0.583839	0.0062	0.01705	0.03038	0	10	1.4	16	2.4	4.8	-1.13058	0.87293	-0.0823321	0.00496	0.13622	0.204997	-0.734455	-0.0334283	0.815314	2.75	4.9	47.043	100.806	672.043	-43	0.1705	-604.839	802116	-66129	-6190.6	43.3752	-0.0697686	-1.3794e+15	-1.55351e+14	1.08082e+12	-1.81421e+09	-0.00501144	0.000136542	2.18911e+50	0.0035892	158927	1.3793e+10		6.12225	0.857115	9.7956	1.46934	2.93868
	0.9	-0.450981	0.0062	0.01705	0.03038	0	10	1.4	16	2.4	4.8	-0.993394	0.759611	-0.0822548	0.00558	0.13478	0.181878	-0.643558	-0.0333049	0.724293	2.75	4.9	41.816	89.6057	597.372	-37.5556	0.1705	-537.634	633771	-50975.7	-4927.23	38.9195	-0.0697686	-6.44135e+14	-7.73123e+13	6.05306e+11	-1.14128e+09	-0.00574172	0.000167449	1.80013e+49	0.00403638	125736	8.48389e+09		6.14707	0.86059	9.83532	1.4753	2.9506
	0.99	-0.364946	0.0062	0.01705	0.03038	0	10	1.4	16	2.4	4.8	-0.893473	0.677209	-0.0821773	0.006138	0.133471	0.165032	-0.577367	-0.0331896	0.657986	2.75	4.9	38.0146	81.4598	543.065	-33.596	0.1705	-488.759	523777	-41180.8	-4097.78	35.6789	-0.0697686	-3.4508e+14	-4.39753e+13	3.7886e+11	-7.85079e+08	-0.00651113	0.000202209	2.35176e+48	0.00443818	104036	5.71731e+09		6.16991	0.863787	9.87185	1.48078	2.96156
[truncated: 11 more columns]
