# Supplementary material for: Transfer of structural units through imine exchanges, in solution or without solvent: successive transiminations, stimuli (pH)-modulated covalent switches, and mathematical models
Source: Front Chem. 2026 Apr 13;13:1241625. doi: 10.3389/fchem.2025.1241625 (PMC13112204; doi:10.3389/fchem.2025.1241625)
Supplement: Supplementary file 1 [file Supplementaryfile1.zip › Supplementary Material/g-S2-A1B2_75C4_9-W10.xlsx]

## Sheet: Feuil1
Composition at equilibrium								^
Mixture: dialdehyde A + amine B + amine C
Set S2		general approach			paper -> sections 5.2.2.1, 5.2.4.iii.2				Inputs: a, b, c, w, K1 to K5, r
		[C]in/[A]in = 4.9
		[B]in/[A]in = 2.75
		[H2O]in/[A]in = 10
		t = r·a
t3 ¹ 0, t2 ¹ 0																																													recalc
discr III < 0
			[A]in	[B]in	[C]in	[H2O]in						[AB]eq	[AB2]eq	[AC]eq	[AC2]eq	[ABC]eq	[A]eq	[B]eq	[C]eq	[H2O]eq	[B]in/[A]in	[C]in/[A]in
	r	eq K1	a	b	c	w	K1	K2	K3	K4	K5	x	y	z	t	u1	a-(x+y+z+t+u1)	b-(x+2y+u1)	c-(z+2t+u1)	w+(x+2y+z+2t+2u1)			F	G	H	I	J	K	a	b	g	d	e	t3	t2	t1	t0	m	n	discr III	lr	h	r		K1rec	K2rec	K3rec	K4rec	K5rec
	0.01	#NUM!	0.0062	0.01705	0.03038	0.062	10	1.4	16	2.4	4.8	#NUM!	#NUM!	#NUM!	6.2e-05	#NUM!	#NUM!	#NUM!	#NUM!	#NUM!	2.75	4.9	3763.44	8064.52	53763.4	-3914	0.1705	-48387.1	5.13354e+09	-5.04774e+08	-3.69182e+07	3211.4	-0.0697686	-5.10599e+26	-3.74104e+25	3.25421e+21	-7.07196e+16	-0.00179575	2.92899e-05	1.47082e+90	#NUM!	#NUM!	#NUM!		#NUM!	#NUM!	#NUM!	#NUM!	#NUM!
	0.1	#NUM!	0.0062	0.01705	0.03038	0.062	10	1.4	16	2.4	4.8	#NUM!	#NUM!	#NUM!	0.00062	#NUM!	#NUM!	#NUM!	#NUM!	#NUM!	2.75	4.9	376.344	806.452	5376.34	-386	0.1705	-4838.71	5.13354e+07	-4.95484e+06	-372622	324.086	-0.0697686	-4.9393e+20	-3.7827e+19	3.28959e+16	-7.10471e+12	-0.00202163	3.49864e-05	1.61205e+69	#NUM!	#NUM!	#NUM!		#NUM!	#NUM!	#NUM!	#NUM!	#NUM!
	0.2	#NUM!	0.0062	0.01705	0.03038	0.062	10	1.4	16	2.4	4.8	#NUM!	#NUM!	#NUM!	0.00124	#NUM!	#NUM!	#NUM!	#NUM!	#NUM!	2.75	4.9	188.172	403.226	2688.17	-190	0.1705	-2419.35	1.28339e+07	-1.2129e+06	-94084	163.68	-0.0697686	-7.4268e+18	-5.98101e+17	1040031917419355	-4.46473e+11	-0.00230188	4.2508e-05	8.33757e+62	#NUM!	#NUM!	#NUM!		#NUM!	#NUM!	#NUM!	#NUM!	#NUM!
	0.3	#NUM!	0.0062	0.01705	0.03038	0.062	10	1.4	16	2.4	4.8	#NUM!	#NUM!	#NUM!	0.00186	#NUM!	#NUM!	#NUM!	#NUM!	#NUM!	2.75	4.9	125.448	268.817	1792.11	-124.667	0.1705	-1612.9	5.70393e+06	-527599	-42214.9	110.211	-0.0697686	-6.26341e+17	-5.31106e+16	1.3851e+14	-8.87037e+10	-0.00261787	5.15544e-05	1.77908e+59	#NUM!	#NUM!	#NUM!		#NUM!	#NUM!	#NUM!	#NUM!	#NUM!
	0.4	#NUM!	0.0062	0.01705	0.03038	0.062	10	1.4	16	2.4	4.8	#NUM!	#NUM!	#NUM!	0.00248	#NUM!	#NUM!	#NUM!	#NUM!	#NUM!	2.75	4.9	94.086	201.613	1344.09	-92	0.1705	-1209.68	3.20846e+06	-290323	-23963.6	83.4768	-0.0697686	-1.06883e+17	-9556725086201876	3.32288e+13	-28238379840	-0.00297577	6.24799e-05	4.42822e+56	#NUM!	#NUM!	#NUM!		#NUM!	#NUM!	#NUM!	#NUM!	#NUM!
	0.5	#NUM!	0.0062	0.01705	0.03038	0.062	10	1.4	16	2.4	4.8	#NUM!	#NUM!	#NUM!	0.0031	#NUM!	#NUM!	#NUM!	#NUM!	#NUM!	2.75	4.9	75.2688	161.29	1075.27	-72.4	0.1705	-967.742	2.05342e+06	-181677	-15471.4	67.4362	-0.0697686	-2.68088e+16	-2531746609731066	1.10037e+13	-1.1641e+10	-0.00338323	7.57415e-05	4.2089e+54	#NUM!	#NUM!	#NUM!		#NUM!	#NUM!	#NUM!	#NUM!	#NUM!
	0.6	#NUM!	0.0062	0.01705	0.03038	0.062	10	1.4	16	2.4	4.8	#NUM!	#NUM!	#NUM!	0.00372	#NUM!	#NUM!	#NUM!	#NUM!	#NUM!	2.75	4.9	62.724	134.409	896.057	-59.3333	0.1705	-806.452	1.42598e+06	-123297	-10834.4	56.7424	-0.0697686	-8570974728882845	-8.56482e+14	4.46735e+12	-5.65188e+09	-0.00384977	9.19356e-05	9.29298e+52	#NUM!	#NUM!	#NUM!		#NUM!	#NUM!	#NUM!	#NUM!	#NUM!
	0.7	#NUM!	0.0062	0.01705	0.03038	0.062	10	1.4	16	2.4	4.8	#NUM!	#NUM!	#NUM!	0.00434	#NUM!	#NUM!	#NUM!	#NUM!	#NUM!	2.75	4.9	53.7634	115.207	768.049	-50	0.1705	-691.244	1.04766e+06	-88479.3	-8024	49.104	-0.0697686	-3236677723332892	-3.42958e+14	2.08731e+12	-3.07231e+09	-0.0043874	0.00011185	3.65673e+51	#NUM!	#NUM!	#NUM!		#NUM!	#NUM!	#NUM!	#NUM!	#NUM!
	0.8	#NUM!	0.0062	0.01705	0.03038	0.062	10	1.4	16	2.4	4.8	#NUM!	#NUM!	#NUM!	0.00496	#NUM!	#NUM!	#NUM!	#NUM!	#NUM!	2.75	4.9	47.043	100.806	672.043	-43	0.1705	-604.839	802116	-66129	-6190.6	43.3752	-0.0697686	-1.3794e+15	-1.55351e+14	1.08082e+12	-1.81421e+09	-0.00501144	0.000136542	2.18911e+50	#NUM!	#NUM!	#NUM!		#NUM!	#NUM!	#NUM!	#NUM!	#NUM!
	0.9	#NUM!	0.0062	0.01705	0.03038	0.062	10	1.4	16	2.4	4.8	#NUM!	#NUM!	#NUM!	0.00558	#NUM!	#NUM!	#NUM!	#NUM!	#NUM!	2.75	4.9	41.816	89.6057	597.372	-37.5556	0.1705	-537.634	633771	-50975.7	-4927.23	38.9195	-0.0697686	-6.44135e+14	-7.73123e+13	6.05306e+11	-1.14128e+09	-0.00574172	0.000167449	1.80013e+49	#NUM!	#NUM!	#NUM!		#NUM!	#NUM!	#NUM!	#NUM!	#NUM!
	0.99	#NUM!	0.0062	0.01705	0.03038	0.062	10	1.4	16	2.4	4.8	#NUM!	#NUM!	#NUM!	0.006138	#NUM!	#NUM!	#NUM!	#NUM!	#NUM!	2.75	4.9	38.0146	81.4598	543.065	-33.596	0.1705	-488.759	523777	-41180.8	-4097.78	35.6789	-0.0697686	-3.4508e+14	-4.39753e+13	3.7886e+11	-7.85079e+08	-0.00651113	0.000202209	2.35176e+48	#NUM!	#NUM!	#NUM!		#NUM!	#NUM!	#NUM!	#NUM!	#NUM!
	r	eq K1	a	b	c	w	K1	K2	K3	K4	K5	x	y	z	t	u2	a-(x+y+z+t+u2)	b-(x+2y+u2)	c-(z+2t+u2)	w+(x+2y+z+2t+2u2)			F	G	H	I	J	K	a	b	g	d	e	t3	t2	t1	t0	m	n	discr III	lr	h	r		K1rec	K2rec	K3rec	K4rec	K5rec
	0.01	#NUM!	0.0062	0.01705	0.03038	0.062	10	1.4	16	2.4	4.8	#NUM!	#NUM!	#NUM!	6.2e-05	#NUM!	#NUM!	#NUM!	#NUM!	#NUM!	2.75	4.9	3763.44	8064.52	53763.4	-3914	0.1705	-48387.1	5.13354e+09	-5.04774e+08	-3.69182e+07	3211.4	-0.0697686	-5.10599e+26	-3.74104e+25	3.25421e+21	-7.07196e+16	-0.00179575	2.92899e-05	1.47082e+90	#NUM!	#NUM!	#NUM!		#NUM!	#NUM!	#NUM!	#NUM!	#NUM!
	0.1	#NUM!	0.0062	0.01705	0.03038	0.062	10	1.4	16	2.4	4.8	#NUM!	#NUM!	#NUM!	0.00062	#NUM!	#NUM!	#NUM!	#NUM!	#NUM!	2.75	4.9	376.344	806.452	5376.34	-386	0.1705	-4838.71	5.13354e+07	-4.95484e+06	-372622	324.086	-0.0697686	-4.9393e+20	-3.7827e+19	3.28959e+16	-7.10471e+12	-0.00202163	3.49864e-05	1.61205e+69	#NUM!	#NUM!	#NUM!		#NUM!	#NUM!	#NUM!	#NUM!	#NUM!
	0.2	#NUM!	0.0062	0.01705	0.03038	0.062	10	1.4	16	2.4	4.8	#NUM!	#NUM!	#NUM!	0.00124	#NUM!	#NUM!	#NUM!	#NUM!	#NUM!	2.75	4.9	188.172	403.226	2688.17	-190	0.1705	-2419.35	1.28339e+07	-1.2129e+06	-94084	163.68	-0.0697686	-7.4268e+18	-5.98101e+17	1040031917419355	-4.46473e+11	-0.00230188	4.2508e-05	8.33757e+62	#NUM!	#NUM!	#NUM!		#NUM!	#NUM!	#NUM!	#NUM!	#NUM!
	0.3	#NUM!	0.0062	0.01705	0.03038	0.062	10	1.4	16	2.4	4.8	#NUM!	#NUM!	#NUM!	0.00186	#NUM!	#NUM!	#NUM!	#NUM!	#NUM!	2.75	4.9	125.448	268.817	1792.11	-124.667	0.1705	-1612.9	5.70393e+06	-527599	-42214.9	110.211	-0.0697686	-6.26341e+17	-5.31106e+16	1.3851e+14	-8.87037e+10	-0.00261787	5.15544e-05	1.77908e+59	#NUM!	#NUM!	#NUM!		#NUM!	#NUM!	#NUM!	#NUM!	#NUM!
	0.4	#NUM!	0.0062	0.01705	0.03038	0.062	10	1.4	16	2.4	4.8	#NUM!	#NUM!	#NUM!	0.00248	#NUM!	#NUM!	#NUM!	#NUM!	#NUM!	2.75	4.9	94.086	201.613	1344.09	-92	0.1705	-1209.68	3.20846e+06	-290323	-23963.6	83.4768	-0.0697686	-1.06883e+17	-9556725086201876	3.32288e+13	-28238379840	-0.00297577	6.24799e-05	4.42822e+56	#NUM!	#NUM!	#NUM!		#NUM!	#NUM!	#NUM!	#NUM!	#NUM!
	0.5	#NUM!	0.0062	0.01705	0.03038	0.062	10	1.4	16	2.4	4.8	#NUM!	#NUM!	#NUM!	0.0031	#NUM!	#NUM!	#NUM!	#NUM!	#NUM!	2.75	4.9	75.2688	161.29	1075.27	-72.4	0.1705	-967.742	2.05342e+06	-181677	-15471.4	67.4362	-0.0697686	-2.68088e+16	-2531746609731066	1.10037e+13	-1.1641e+10	-0.00338323	7.57415e-05	4.2089e+54	#NUM!	#NUM!	#NUM!		#NUM!	#NUM!	#NUM!	#NUM!	#NUM!
	0.6	#NUM!	0.0062	0.01705	0.03038	0.062	10	1.4	16	2.4	4.8	#NUM!	#NUM!	#NUM!	0.00372	#NUM!	#NUM!	#NUM!	#NUM!	#NUM!	2.75	4.9	62.724	134.409	896.057	-59.3333	0.1705	-806.452	1.42598e+06	-123297	-10834.4	56.7424	-0.0697686	-8570974728882845	-8.56482e+14	4.46735e+12	-5.65188e+09	-0.00384977	9.19356e-05	9.29298e+52	#NUM!	#NUM!	#NUM!		#NUM!	#NUM!	#NUM!	#NUM!	#NUM!
	0.7	#NUM!	0.0062	0.01705	0.03038	0.062	10	1.4	16	2.4	4.8	#NUM!	#NUM!	#NUM!	0.00434	#NUM!	#NUM!	#NUM!	#NUM!	#NUM!	2.75	4.9	53.7634	115.207	768.049	-50	0.1705	-691.244	1.04766e+06	-88479.3	-8024	49.104	-0.0697686	-3236677723332892	-3.42958e+14	2.08731e+12	-3.07231e+09	-0.0043874	0.00011185	3.65673e+51	#NUM!	#NUM!	#NUM!		#NUM!	#NUM!	#NUM!	#NUM!	#NUM!
	0.8	#NUM!	0.0062	0.01705	0.03038	0.062	10	1.4	16	2.4	4.8	#NUM!	#NUM!	#NUM!	0.00496	#NUM!	#NUM!	#NUM!	#NUM!	#NUM!	2.75	4.9	47.043	100.806	672.043	-43	0.1705	-604.839	802116	-66129	-6190.6	43.3752	-0.0697686	-1.3794e+15	-1.55351e+14	1.08082e+12	-1.81421e+09	-0.00501144	0.000136542	2.18911e+50	#NUM!	#NUM!	#NUM!		#NUM!	#NUM!	#NUM!	#NUM!	#NUM!
	0.9	#NUM!	0.0062	0.01705	0.03038	0.062	10	1.4	16	2.4	4.8	#NUM!	#NUM!	#NUM!	0.00558	#NUM!	#NUM!	#NUM!	#NUM!	#NUM!	2.75	4.9	41.816	89.6057	597.372	-37.5556	0.1705	-537.634	633771	-50975.7	-4927.23	38.9195	-0.0697686	-6.44135e+14	-7.73123e+13	6.05306e+11	-1.14128e+09	-0.00574172	0.000167449	1.80013e+49	#NUM!	#NUM!	#NUM!		#NUM!	#NUM!	#NUM!	#NUM!	#NUM!
	0.99	#NUM!	0.0062	0.01705	0.03038	0.062	10	1.4	16	2.4	4.8	#NUM!	#NUM!	#NUM!	0.006138	#NUM!	#NUM!	#NUM!	#NUM!	#NUM!	2.75	4.9	38.0146	81.4598	543.065	-33.596	0.1705	-488.759	523777	-41180.8	-4097.78	35.6789	-0.0697686	-3.4508e+14	-4.39753e+13	3.7886e+11	-7.85079e+08	-0.00651113	0.000202209	2.35176e+48	#NUM!	#NUM!	#NUM!		#NUM!	#NUM!	#NUM!	#NUM!	#NUM!
	r	eq K1	a	b	c	w	K1	K2	K3	K4	K5	x	y	z	t	u3	a-(x+y+z+t+u3)	b-(x+2y+u3)	c-(z+2t+u3)	w+(x+2y+z+2t+2u3)			F	G	H	I	J	K	a	b	g	d	e	t3	t2	t1	t0	m	n	discr III	lr	h	r		K1rec	K2rec	K3rec	K4rec	K5rec
	0.01	#NUM!	0.0062	0.01705	0.03038	0.062	10	1.4	16	2.4	4.8	#NUM!	#NUM!	#NUM!	6.2e-05	#NUM!	#NUM!	#NUM!	#NUM!	#NUM!	2.75	4.9	3763.44	8064.52	53763.4	-3914	0.1705	-48387.1	5.13354e+09	-5.04774e+08	-3.69182e+07	3211.4	-0.0697686	-5.10599e+26	-3.74104e+25	3.25421e+21	-7.07196e+16	-0.00179575	2.92899e-05	1.47082e+90	#NUM!	#NUM!	#NUM!		#NUM!	#NUM!	#NUM!	#NUM!	#NUM!
	0.1	#NUM!	0.0062	0.01705	0.03038	0.062	10	1.4	16	2.4	4.8	#NUM!	#NUM!	#NUM!	0.00062	#NUM!	#NUM!	#NUM!	#NUM!	#NUM!	2.75	4.9	376.344	806.452	5376.34	-386	0.1705	-4838.71	5.13354e+07	-4.95484e+06	-372622	324.086	-0.0697686	-4.9393e+20	-3.7827e+19	3.28959e+16	-7.10471e+12	-0.00202163	3.49864e-05	1.61205e+69	#NUM!	#NUM!	#NUM!		#NUM!	#NUM!	#NUM!	#NUM!	#NUM!
	0.2	#NUM!	0.0062	0.01705	0.03038	0.062	10	1.4	16	2.4	4.8	#NUM!	#NUM!	#NUM!	0.00124	#NUM!	#NUM!	#NUM!	#NUM!	#NUM!	2.75	4.9	188.172	403.226	2688.17	-190	0.1705	-2419.35	1.28339e+07	-1.2129e+06	-94084	163.68	-0.0697686	-7.4268e+18	-5.98101e+17	1040031917419355	-4.46473e+11	-0.00230188	4.2508e-05	8.33757e+62	#NUM!	#NUM!	#NUM!		#NUM!	#NUM!	#NUM!	#NUM!	#NUM!
	0.3	#NUM!	0.0062	0.01705	0.03038	0.062	10	1.4	16	2.4	4.8	#NUM!	#NUM!	#NUM!	0.00186	#NUM!	#NUM!	#NUM!	#NUM!	#NUM!	2.75	4.9	125.448	268.817	1792.11	-124.667	0.1705	-1612.9	5.70393e+06	-527599	-42214.9	110.211	-0.0697686	-6.26341e+17	-5.31106e+16	1.3851e+14	-8.87037e+10	-0.00261787	5.15544e-05	1.77908e+59	#NUM!	#NUM!	#NUM!		#NUM!	#NUM!	#NUM!	#NUM!	#NUM!
	0.4	#NUM!	0.0062	0.01705	0.03038	0.062	10	1.4	16	2.4	4.8	#NUM!	#NUM!	#NUM!	0.00248	#NUM!	#NUM!	#NUM!	#NUM!	#NUM!	2.75	4.9	94.086	201.613	1344.09	-92	0.1705	-1209.68	3.20846e+06	-290323	-23963.6	83.4768	-0.0697686	-1.06883e+17	-9556725086201876	3.32288e+13	-28238379840	-0.00297577	6.24799e-05	4.42822e+56	#NUM!	#NUM!	#NUM!		#NUM!	#NUM!	#NUM!	#NUM!	#NUM!
	0.5	#NUM!	0.0062	0.01705	0.03038	0.062	10	1.4	16	2.4	4.8	#NUM!	#NUM!	#NUM!	0.0031	#NUM!	#NUM!	#NUM!	#NUM!	#NUM!	2.75	4.9	75.2688	161.29	1075.27	-72.4	0.1705	-967.742	2.05342e+06	-181677	-15471.4	67.4362	-0.0697686	-2.68088e+16	-2531746609731066	1.10037e+13	-1.1641e+10	-0.00338323	7.57415e-05	4.2089e+54	#NUM!	#NUM!	#NUM!		#NUM!	#NUM!	#NUM!	#NUM!	#NUM!
	0.6	#NUM!	0.0062	0.01705	0.03038	0.062	10	1.4	16	2.4	4.8	#NUM!	#NUM!	#NUM!	0.00372	#NUM!	#NUM!	#NUM!	#NUM!	#NUM!	2.75	4.9	62.724	134.409	896.057	-59.3333	0.1705	-806.452	1.42598e+06	-123297	-10834.4	56.7424	-0.0697686	-8570974728882845	-8.56482e+14	4.46735e+12	-5.65188e+09	-0.00384977	9.19356e-05	9.29298e+52	#NUM!	#NUM!	#NUM!		#NUM!	#NUM!	#NUM!	#NUM!	#NUM!
	0.7	#NUM!	0.0062	0.01705	0.03038	0.062	10	1.4	16	2.4	4.8	#NUM!	#NUM!	#NUM!	0.00434	#NUM!	#NUM!	#NUM!	#NUM!	#NUM!	2.75	4.9	53.7634	115.207	768.049	-50	0.1705	-691.244	1.04766e+06	-88479.3	-8024	49.104	-0.0697686	-3236677723332892	-3.42958e+14	2.08731e+12	-3.07231e+09	-0.0043874	0.00011185	3.65673e+51	#NUM!	#NUM!	#NUM!		#NUM!	#NUM!	#NUM!	#NUM!	#NUM!
	0.8	#NUM!	0.0062	0.01705	0.03038	0.062	10	1.4	16	2.4	4.8	#NUM!	#NUM!	#NUM!	0.00496	#NUM!	#NUM!	#NUM!	#NUM!	#NUM!	2.75	4.9	47.043	100.806	672.043	-43	0.1705	-604.839	802116	-66129	-6190.6	43.3752	-0.0697686	-1.3794e+15	-1.55351e+14	1.08082e+12	-1.81421e+09	-0.00501144	0.000136542	2.18911e+50	#NUM!	#NUM!	#NUM!		#NUM!	#NUM!	#NUM!	#NUM!	#NUM!
	0.9	#NUM!	0.0062	0.01705	0.03038	0.062	10	1.4	16	2.4	4.8	#NUM!	#NUM!	#NUM!	0.00558	#NUM!	#NUM!	#NUM!	#NUM!	#NUM!	2.75	4.9	41.816	89.6057	597.372	-37.5556	0.1705	-537.634	633771	-50975.7	-4927.23	38.9195	-0.0697686	-6.44135e+14	-7.73123e+13	6.05306e+11	-1.14128e+09	-0.00574172	0.000167449	1.80013e+49	#NUM!	#NUM!	#NUM!		#NUM!	#NUM!	#NUM!	#NUM!	#NUM!
	0.99	#NUM!	0.0062	0.01705	0.03038	0.062	10	1.4	16	2.4	4.8	#NUM!	#NUM!	#NUM!	0.006138	#NUM!	#NUM!	#NUM!	#NUM!	#NUM!	2.75	4.9	38.0146	81.4598	543.065	-33.596	0.1705	-488.759	523777	-41180.8	-4097.78	35.6789	-0.0697686	-3.4508e+14	-4.39753e+13	3.7886e+11	-7.85079e+08	-0.00651113	0.000202209	2.35176e+48	#NUM!	#NUM!	#NUM!		#NUM!	#NUM!	#NUM!	#NUM!	#NUM!
	r	eq K1	a	b	c	w	K1	K2	K3	K4	K5	x	y	z	t	u4	a-(x+y+z+t+u4)	b-(x+2y+u4)	c-(z+2t+u4)	w+(x+2y+z+2t+2u4)			F	G	H	I	J	K	a	b	g	d	e	t3	t2	t1	t0	m	n	discr III	lr	h	r		K1rec	K2rec	K3rec	K4rec	K5rec
	0.01	#NUM!	0.0062	0.01705	0.03038	0.062	10	1.4	16	2.4	4.8	#NUM!	#NUM!	#NUM!	6.2e-05	#NUM!	#NUM!	#NUM!	#NUM!	#NUM!	2.75	4.9	3763.44	8064.52	53763.4	-3914	0.1705	-48387.1	5.13354e+09	-5.04774e+08	-3.69182e+07	3211.4	-0.0697686	-5.10599e+26	-3.74104e+25	3.25421e+21	-7.07196e+16	-0.00179575	2.92899e-05	1.47082e+90	#NUM!	#NUM!	#NUM!		#NUM!	#NUM!	#NUM!	#NUM!	#NUM!
	0.1	#NUM!	0.0062	0.01705	0.03038	0.062	10	1.4	16	2.4	4.8	#NUM!	#NUM!	#NUM!	0.00062	#NUM!	#NUM!	#NUM!	#NUM!	#NUM!	2.75	4.9	376.344	806.452	5376.34	-386	0.1705	-4838.71	5.13354e+07	-4.95484e+06	-372622	324.086	-0.0697686	-4.9393e+20	-3.7827e+19	3.28959e+16	-7.10471e+12	-0.00202163	3.49864e-05	1.61205e+69	#NUM!	#NUM!	#NUM!		#NUM!	#NUM!	#NUM!	#NUM!	#NUM!
	0.2	#NUM!	0.0062	0.01705	0.03038	0.062	10	1.4	16	2.4	4.8	#NUM!	#NUM!	#NUM!	0.00124	#NUM!	#NUM!	#NUM!	#NUM!	#NUM!	2.75	4.9	188.172	403.226	2688.17	-190	0.1705	-2419.35	1.28339e+07	-1.2129e+06	-94084	163.68	-0.0697686	-7.4268e+18	-5.98101e+17	1040031917419355	-4.46473e+11	-0.00230188	4.2508e-05	8.33757e+62	#NUM!	#NUM!	#NUM!		#NUM!	#NUM!	#NUM!	#NUM!	#NUM!
	0.3	#NUM!	0.0062	0.01705	0.03038	0.062	10	1.4	16	2.4	4.8	#NUM!	#NUM!	#NUM!	0.00186	#NUM!	#NUM!	#NUM!	#NUM!	#NUM!	2.75	4.9	125.448	268.817	1792.11	-124.667	0.1705	-1612.9	5.70393e+06	-527599	-42214.9	110.211	-0.0697686	-6.26341e+17	-5.31106e+16	1.3851e+14	-8.87037e+10	-0.00261787	5.15544e-05	1.77908e+59	#NUM!	#NUM!	#NUM!		#NUM!	#NUM!	#NUM!	#NUM!	#NUM!
	0.4	#NUM!	0.0062	0.01705	0.03038	0.062	10	1.4	16	2.4	4.8	#NUM!	#NUM!	#NUM!	0.00248	#NUM!	#NUM!	#NUM!	#NUM!	#NUM!	2.75	4.9	94.086	201.613	1344.09	-92	0.1705	-1209.68	3.20846e+06	-290323	-23963.6	83.4768	-0.0697686	-1.06883e+17	-9556725086201876	3.32288e+13	-28238379840	-0.00297577	6.24799e-05	4.42822e+56	#NUM!	#NUM!	#NUM!		#NUM!	#NUM!	#NUM!	#NUM!	#NUM!
	0.5	#NUM!	0.0062	0.01705	0.03038	0.062	10	1.4	16	2.4	4.8	#NUM!	#NUM!	#NUM!	0.0031	#NUM!	#NUM!	#NUM!	#NUM!	#NUM!	2.75	4.9	75.2688	161.29	1075.27	-72.4	0.1705	-967.742	2.05342e+06	-181677	-15471.4	67.4362	-0.0697686	-2.68088e+16	-2531746609731066	1.10037e+13	-1.1641e+10	-0.00338323	7.57415e-05	4.2089e+54	#NUM!	#NUM!	#NUM!		#NUM!	#NUM!	#NUM!	#NUM!	#NUM!
	0.6	#NUM!	0.0062	0.01705	0.03038	0.062	10	1.4	16	2.4	4.8	#NUM!	#NUM!	#NUM!	0.00372	#NUM!	#NUM!	#NUM!	#NUM!	#NUM!	2.75	4.9	62.724	134.409	896.057	-59.3333	0.1705	-806.452	1.42598e+06	-123297	-10834.4	56.7424	-0.0697686	-8570974728882845	-8.56482e+14	4.46735e+12	-5.65188e+09	-0.00384977	9.19356e-05	9.29298e+52	#NUM!	#NUM!	#NUM!		#NUM!	#NUM!	#NUM!	#NUM!	#NUM!
	0.7	#NUM!	0.0062	0.01705	0.03038	0.062	10	1.4	16	2.4	4.8	#NUM!	#NUM!	#NUM!	0.00434	#NUM!	#NUM!	#NUM!	#NUM!	#NUM!	2.75	4.9	53.7634	115.207	768.049	-50	0.1705	-691.244	1.04766e+06	-88479.3	-8024	49.104	-0.0697686	-3236677723332892	-3.42958e+14	2.08731e+12	-3.07231e+09	-0.0043874	0.00011185	3.65673e+51	#NUM!	#NUM!	#NUM!		#NUM!	#NUM!	#NUM!	#NUM!	#NUM!
	0.8	#NUM!	0.0062	0.01705	0.03038	0.062	10	1.4	16	2.4	4.8	#NUM!	#NUM!	#NUM!	0.00496	#NUM!	#NUM!	#NUM!	#NUM!	#NUM!	2.75	4.9	47.043	100.806	672.043	-43	0.1705	-604.839	802116	-66129	-6190.6	43.3752	-0.0697686	-1.3794e+15	-1.55351e+14	1.08082e+12	-1.81421e+09	-0.00501144	0.000136542	2.18911e+50	#NUM!	#NUM!	#NUM!		#NUM!	#NUM!	#NUM!	#NUM!	#NUM!
	0.9	#NUM!	0.0062	0.01705	0.03038	0.062	10	1.4	16	2.4	4.8	#NUM!	#NUM!	#NUM!	0.00558	#NUM!	#NUM!	#NUM!	#NUM!	#NUM!	2.75	4.9	41.816	89.6057	597.372	-37.5556	0.1705	-537.634	633771	-50975.7	-4927.23	38.9195	-0.0697686	-6.44135e+14	-7.73123e+13	6.05306e+11	-1.14128e+09	-0.00574172	0.000167449	1.80013e+49	#NUM!	#NUM!	#NUM!		#NUM!	#NUM!	#NUM!	#NUM!	#NUM!
	0.99	#NUM!	0.0062	0.01705	0.03038	0.062	10	1.4	16	2.4	4.8	#NUM!	#NUM!	#NUM!	0.006138	#NUM!	#NUM!	#NUM!	#NUM!	#NUM!	2.75	4.9	38.0146	81.4598	543.065	-33.596	0.1705	-488.759	523777	-41180.8	-4097.78	35.6789	-0.0697686	-3.4508e+14	-4.39753e+13	3.7886e+11	-7.85079e+08	-0.00651113	0.000202209	2.35176e+48	#NUM!	#NUM!	#NUM!		#NUM!	#NUM!	#NUM!	#NUM!	#NUM!
t3 ¹ 0, t2 ¹ 0
discr III > 0
			[A]in	[B]in	[C]in	[H2O]in						[AB]eq	[AB2]eq	[AC]eq	[AC2]eq	[ABC]eq	[A]eq	[B]eq	[C]eq	[H2O]eq	[B]in/[A]in	[C]in/[A]in
	r	eq K1	a	b	c	w	K1	K2	K3	K4	K5	x	y	z	t	u1	a-(x+y+z+t+u1)	b-(x+2y+u1)	c-(z+2t+u1)	w+(x+2y+z+2t+2u1)			F	G	H	I	J	K	a	b	g	d	e	t3	t2	t1	t0	m	n	discr III	ltrig	h	r		K1rec	K2rec	K3rec	K4rec	K5rec
	0.01	13818.3	0.0062	0.01705	0.03038	0.062	10	1.4	16	2.4	4.8	-53.3921	9.00832	0.135322	6.2e-05	-0.0489248	44.3035	35.4414	-0.0561414	-35.2759	2.75	4.9	3763.44	8064.52	53763.4	-3914	0.1705	-48387.1	5.13354e+09	-5.04774e+08	-3.69182e+07	3211.4	-0.0697686	-5.10599e+26	-3.74104e+25	3.25421e+21	-7.07196e+16	-0.00179575	2.92899e-05	1.47082e+90	4.38865e-05	1.00665e+09	6.33605e+17		1.19951	0.167932	1.91922	0.287883	0.575766
	0.1	146.679	0.0062	0.01705	0.03038	0.062	10	1.4	16	2.4	4.8	-5.53121	0.952116	0.136361	0.00062	-0.0502982	4.49861	3.69433	-0.0569226	-3.52797	2.75	4.9	376.344	806.452	5376.34	-386	0.1705	-4838.71	5.13354e+07	-4.95484e+06	-372622	324.086	-0.0697686	-4.9393e+20	-3.7827e+19	3.28959e+16	-7.10471e+12	-0.00202163	3.49864e-05	1.61205e+69	0.000444745	1.00776e+07	6.25614e+13		1.17417	0.164384	1.87868	0.281801	0.563603
	0.2	39.0482	0.0062	0.01705	0.03038	0.062	10	1.4	16	2.4	4.8	-2.87107	0.504949	0.137452	0.00124	-0.051802	2.28543	1.93003	-0.0577495	-1.76285	2.75	4.9	188.172	403.226	2688.17	-190	0.1705	-2419.35	1.28339e+07	-1.2129e+06	-94084	163.68	-0.0697686	-7.4268e+18	-5.98101e+17	1040031917419355	-4.46473e+11	-0.00230188	4.2508e-05	8.33757e+62	0.000893699	2.52267e+06	3.85461e+12		1.14743	0.16064	1.83589	0.275384	0.550767
	0.3	18.4203	0.0062	0.01705	0.03038	0.062	10	1.4	16	2.4	4.8	-1.9836	0.356179	0.138482	0.00186	-0.0532847	1.54656	1.34158	-0.0585377	-1.17361	2.75	4.9	125.448	268.817	1792.11	-124.667	0.1705	-1612.9	5.70393e+06	-527599	-42214.9	110.211	-0.0697686	-6.26341e+17	-5.31106e+16	1.3851e+14	-8.87037e+10	-0.00261787	5.15544e-05	1.77908e+59	0.00134363	1.12267e+06	7.50511e+11		1.122	0.157081	1.79521	0.269281	0.538562
	0.4	10.9656	0.0062	0.01705	0.03038	0.062	10	1.4	16	2.4	4.8	-1.53934	0.282011	0.139459	0.00248	-0.0547483	1.17634	1.04712	-0.0592909	-0.8784	2.75	4.9	94.086	201.613	1344.09	-92	0.1705	-1209.68	3.20846e+06	-290323	-23963.6	83.4768	-0.0697686	-1.06883e+17	-9556725086201876	3.32288e+13	-28238379840	-0.00297577	6.24799e-05	4.42822e+56	0.00179367	632343	2.34047e+11		1.09773	0.153683	1.75638	0.263456	0.526913
	0.5	7.4076	0.0062	0.01705	0.03038	0.062	10	1.4	16	2.4	4.8	-1.27241	0.237685	0.140387	0.0031	-0.0561944	0.953635	0.870287	-0.0600124	-0.700845	2.75	4.9	75.2688	161.29	1075.27	-72.4	0.1705	-967.742	2.05342e+06	-181677	-15471.4	67.4362	-0.0697686	-2.68088e+16	-2531746609731066	1.10037e+13	-1.1641e+10	-0.00338323	7.57415e-05	4.2089e+54	0.00224342	405239	9.44777e+10		1.0745	0.150429	1.71919	0.257879	0.515758
	0.6	5.4168	0.0062	0.01705	0.03038	0.062	10	1.4	16	2.4	4.8	-1.09417	0.208281	0.14127	0.00372	-0.0576247	0.804722	0.752281	-0.060705	-0.582146	2.75	4.9	62.724	134.409	896.057	-59.3333	0.1705	-806.452	1.42598e+06	-123297	-10834.4	56.7424	-0.0697686	-8570974728882845	-8.56482e+14	4.46735e+12	-5.65188e+09	-0.00384977	9.19356e-05	9.29298e+52	0.00269266	281791	4.48992e+10		1.05218	0.147305	1.68349	0.252523	0.505046
	0.7	4.18148	0.0062	0.01705	0.03038	0.062	10	1.4	16	2.4	4.8	-0.966623	0.187406	0.142111	0.00434	-0.0590402	0.698006	0.667901	-0.0613711	-0.4971	2.75	4.9	53.7634	115.207	768.049	-50	0.1705	-691.244	1.04766e+06	-88479.3	-8024	49.104	-0.0697686	-3236677723332892	-3.42958e+14	2.08731e+12	-3.07231e+09	-0.0043874	0.00011185	3.65673e+51	0.00314128	207304	2.38811e+10		1.03069	0.144297	1.64911	0.247366	0.494733
	0.8	3.35707	0.0062	0.01705	0.03038	0.062	10	1.4	16	2.4	4.8	-0.870778	0.171861	0.142915	0.00496	-0.0604422	0.617684	0.604549	-0.062013	-0.433106	2.75	4.9	47.043	100.806	672.043	-43	0.1705	-604.839	802116	-66129	-6190.6	43.3752	-0.0697686	-1.3794e+15	-1.55351e+14	1.08082e+12	-1.81421e+09	-0.00501144	0.000136542	2.18911e+50	0.0035892	158927	1.3793e+10		1.00996	0.141394	1.61593	0.24239	0.48478
	0.9	2.77633	0.0062	0.01705	0.03038	0.062	10	1.4	16	2.4	4.8	-0.796078	0.159869	0.143684	0.00558	-0.0618317	0.554977	0.555222	-0.0626324	-0.383159	2.75	4.9	41.816	89.6057	597.372	-37.5556	0.1705	-537.634	633771	-50975.7	-4927.23	38.9195	-0.0697686	-6.44135e+14	-7.73123e+13	6.05306e+11	-1.14128e+09	-0.00574172	0.000167449	1.80013e+49	0.00403638	125736	8.48389e+09		0.989906	0.138587	1.58385	0.237577	0.475155
	0.99	2.3872	0.0062	0.01705	0.03038	0.062	10	1.4	16	2.4	4.8	-0.74164	0.151226	0.144348	0.006138	-0.0630722	0.5092	0.519311	-0.0631722	-0.346708	2.75	4.9	38.0146	81.4598	543.065	-33.596	0.1705	-488.759	523777	-41180.8	-4097.78	35.6789	-0.0697686	-3.4508e+14	-4.39753e+13	3.7886e+11	-7.85079e+08	-0.00651113	0.000202209	2.35176e+48	0.00443818	104036	5.71731e+09		0.972393	0.136135	1.55583	0.233374	0.466749
	r	eq K1	a	b	c	w	K1	K2	K3	K4	K5	x	y	z	t	u2	a-(x+y+z+t+u2)	b-(x+2y+u2)	c-(z+2t+u2)	w+(x+2y+z+2t+2u2)			F	G	H	I	J	K	a	b	g	d	e	t3	t2	t1	t0	m	n	discr III	ltrig	h	r		K1rec	K2rec	K3rec	K4rec	K5rec
	0.01	0.00156041	0.0062	0.01705	0.03038	0.062	10	1.4	16	2.4	4.8	-0.000648554	6.82727e-06	-0.00188815	6.2e-05	4.25923e-05	0.00862529	0.0176423	0.0321016	0.0596861	2.75	4.9	3763.44	8064.52	53763.4	-3914	0.1705	-48387.1	5.13354e+09	-5.04774e+08	-3.69182e+07	3211.4	-0.0697686	-5.10599e+26	-3.74104e+25	3.25421e+21	-7.07196e+16	-0.00179575	2.92899e-05	1.47082e+90	4.38865e-05	1.00665e+09	6.33605e+17		-0.254385	-0.0356138	-0.407015	-0.0610523	-0.122105
	0.1	0.00317396	0.0062	0.01705	0.03038	0.062	10	1.4	16	2.4	4.8	-0.00263002	6.11495e-05	-0.00809054	0.00062	0.000403092	0.0158363	0.0191546	0.0368274	0.0534479	2.75	4.9	376.344	806.452	5376.34	-386	0.1705	-4838.71	5.13354e+07	-4.95484e+06	-372622	324.086	-0.0697686	-4.9393e+20	-3.7827e+19	3.28959e+16	-7.10471e+12	-0.00202163	3.49864e-05	1.61205e+69	0.000444745	1.00776e+07	6.25614e+13		-0.463407	-0.0648769	-0.741451	-0.111218	-0.222435
	0.2	0.00457358	0.0062	0.01705	0.03038	0.062	10	1.4	16	2.4	4.8	-0.00417205	0.000112758	-0.0133661	0.00124	0.000774097	0.0216113	0.0202224	0.040492	0.0487155	2.75	4.9	188.172	403.226	2688.17	-190	0.1705	-2419.35	1.28339e+07	-1.2129e+06	-94084	163.68	-0.0697686	-7.4268e+18	-5.98101e+17	1040031917419355	-4.46473e+11	-0.00230188	4.2508e-05	8.33757e+62	0.000893699	2.52267e+06	3.85461e+12		-0.465052	-0.0651073	-0.744084	-0.111613	-0.223225
	0.3	0.00589572	0.0062	0.01705	0.03038	0.062	10	1.4	16	2.4	4.8	-0.00549261	0.000157748	-0.0182209	0.00186	0.00112137	0.0267744	0.0211057	0.0437596	0.0445647	2.75	4.9	125.448	268.817	1792.11	-124.667	0.1705	-1612.9	5.70393e+06	-527599	-42214.9	110.211	-0.0697686	-6.26341e+17	-5.31106e+16	1.3851e+14	-8.87037e+10	-0.00261787	5.15544e-05	1.77908e+59	0.00134363	1.12267e+06	7.50511e+11		-0.43316	-0.0606424	-0.693056	-0.103958	-0.207917
	0.4	0.00718953	0.0062	0.01705	0.03038	0.062	10	1.4	16	2.4	4.8	-0.00667641	0.000197406	-0.0228616	0.00248	0.0014485	0.0316121	0.0218831	0.0468331	0.0407138	2.75	4.9	94.086	201.613	1344.09	-92	0.1705	-1209.68	3.20846e+06	-290323	-23963.6	83.4768	-0.0697686	-1.06883e+17	-9556725086201876	3.32288e+13	-28238379840	-0.00297577	6.24799e-05	4.42822e+56	0.00179367	632343	2.34047e+11		-0.392936	-0.055011	-0.628697	-0.0943046	-0.188609
	0.5	0.00847079	0.0062	0.01705	0.03038	0.062	10	1.4	16	2.4	4.8	-0.0077586	0.000232594	-0.0273643	0.0031	0.00175789	0.0362324	0.0225855	0.0497864	0.0370581	2.75	4.9	75.2688	161.29	1075.27	-72.4	0.1705	-967.742	2.05342e+06	-181677	-15471.4	67.4362	-0.0697686	-2.68088e+16	-2531746609731066	1.10037e+13	-1.1641e+10	-0.00338323	7.57415e-05	4.2089e+54	0.00224342	405239	9.44777e+10		-0.35135	-0.049189	-0.56216	-0.084324	-0.168648
	0.6	0.00974597	0.0062	0.01705	0.03038	0.062	10	1.4	16	2.4	4.8	-0.00875893	0.000263962	-0.0317666	0.00372	0.00205142	0.0406901	0.0232296	0.0526552	0.0335453	2.75	4.9	62.724	134.409	896.057	-59.3333	0.1705	-806.452	1.42598e+06	-123297	-10834.4	56.7424	-0.0697686	-8570974728882845	-8.56482e+14	4.46735e+12	-5.65188e+09	-0.00384977	9.19356e-05	9.29298e+52	0.00269266	281791	4.48992e+10		-0.31085	-0.0435191	-0.497361	-0.0746041	-0.149208
	0.7	0.0110181	0.0062	0.01705	0.03038	0.062	10	1.4	16	2.4	4.8	-0.00969037	0.000292024	-0.0360906	0.00434	0.00233059	0.0450183	0.0238257	0.05546	0.0301443	2.75	4.9	53.7634	115.207	768.049	-50	0.1705	-691.244	1.04766e+06	-88479.3	-8024	49.104	-0.0697686	-3236677723332892	-3.42958e+14	2.08731e+12	-3.07231e+09	-0.0043874	0.00011185	3.65673e+51	0.00314128	207304	2.38811e+10		-0.272339	-0.0381274	-0.435742	-0.0653613	-0.130723
	0.8	0.0122885	0.0062	0.01705	0.03038	0.062	10	1.4	16	2.4	4.8	-0.0105623	0.000317202	-0.0403506	0.00496	0.00259669	0.049239	0.0243812	0.0582139	0.0268349	2.75	4.9	47.043	100.806	672.043	-43	0.1705	-604.839	802116	-66129	-6190.6	43.3752	-0.0697686	-1.3794e+15	-1.55351e+14	1.08082e+12	-1.81421e+09	-0.00501144	0.000136542	2.18911e+50	0.0035892	158927	1.3793e+10		-0.236099	-0.0330539	-0.377759	-0.0566638	-0.113328
	0.9	0.0135579	0.0062	0.01705	0.03038	0.062	10	1.4	16	2.4	4.8	-0.0113819	0.000339843	-0.0445565	0.00558	0.00285081	0.0533677	0.0249014	0.0609257	0.023603	2.75	4.9	41.816	89.6057	597.372	-37.5556	0.1705	-537.634	633771	-50975.7	-4927.23	38.9195	-0.0697686	-6.44135e+14	-7.73123e+13	6.05306e+11	-1.14128e+09	-0.00574172	0.000167449	1.80013e+49	0.00403638	125736	8.48389e+09		-0.202152	-0.0283013	-0.323443	-0.0485165	-0.097033
	0.99	0.0146999	0.0062	0.01705	0.03038	0.062	10	1.4	16	2.4	4.8	-0.0120795	0.000358295	-0.0483016	0.006138	0.00307005	0.0570148	0.0253429	0.0633356	0.0207515	2.75	4.9	38.0146	81.4598	543.065	-33.596	0.1705	-488.759	523777	-41180.8	-4097.78	35.6789	-0.0697686	-3.4508e+14	-4.39753e+13	3.7886e+11	-7.85079e+08	-0.00651113	0.000202209	2.35176e+48	0.00443818	104036	5.71731e+09		-0.173483	-0.0242876	-0.277573	-0.0416359	-0.0832718
			[A]in	[B]in	[C]in	[H2O]in						[AB]eq	[AB2]eq	[AC]eq	[AC2]eq	[ABC]eq	[A]eq	[B]eq	[C]eq	[H2O]eq	[B]in/[A]in	[C]in/[A]in
	r	eq K1	a	b	c	w	K1	K2	K3	K4	K5	x	y	z	t	u3	a-(x+y+z+t+u3)	b-(x+2y+u3)	c-(z+2t+u3)	w+(x+2y+z+2t+2u3)			F	G	H	I	J	K	a	b	g	d	e	t3	t2	t1	t0	m	n	discr III	ltrig	h	r		K1rec	K2rec	K3rec	K4rec	K5rec
	0.001	0.000924491	0.0062	0.01705	0.03038	0.062	10	1.4	16	2.4	4.8	0.00016893	7.20767e-07	0.000478655	6.2e-06	4.37628e-06	0.00554112	0.0168753	0.0298846	0.0626702	2.75	4.9	37634.4	80645.2	537634	-39194	0.1705	-483871	5.13354e+11	-5.05703e+10	-3.68832e+09	32084.6	-0.0697686	-5.12262e+32	-3.73682e+31	3.25064e+26	-7.0688e+20	-0.00177441	2.87693e-05	1.45583e+111	4.36275e-06	1.00655e+11	6.34396e+21		0.113219	0.0158453	0.181151	0.0271633	0.0543266
	0.01	0.00067654	0.0062	0.01705	0.03038	0.062	10	1.4	16	2.4	4.8	0.000475401	7.39149e-06	0.00133017	6.2e-05	4.43173e-05	0.00428072	0.0165155	0.0288815	0.064033	2.75	4.9	3763.44	8064.52	53763.4	-3914	0.1705	-48387.1	5.13354e+09	-5.04774e+08	-3.69182e+07	3211.4	-0.0697686	-5.10599e+26	-3.74104e+25	3.25421e+21	-7.07196e+16	-0.00179575	2.92899e-05	1.47082e+90	4.38865e-05	1.00665e+09	6.33605e+17		0.430582	0.0602815	0.688931	0.10334	0.206679
	0.1	0.000177998	0.0062	0.01705	0.03038	0.062	10	1.4	16	2.4	4.8	0.000940723	7.9382e-05	0.00253989	0.00062	0.00045927	0.00156074	0.0154912	0.0261408	0.0677979	2.75	4.9	376.344	806.452	5376.34	-386	0.1705	-4838.71	5.13354e+07	-4.95484e+06	-372622	324.086	-0.0697686	-4.9393e+20	-3.7827e+19	3.28959e+16	-7.10471e+12	-0.00202163	3.49864e-05	1.61205e+69	0.000444745	1.00776e+07	6.25614e+13		2.63792	0.369309	4.22068	0.633102	1.2662
	0.2	3.59963e-05	0.0062	0.01705	0.03038	0.062	10	1.4	16	2.4	4.8	0.000878798	0.000165405	0.00232457	0.00124	0.000937556	0.000653666	0.0149028	0.0246379	0.0698893	2.75	4.9	188.172	403.226	2688.17	-190	0.1705	-2419.35	1.28339e+07	-1.2129e+06	-94084	163.68	-0.0697686	-7.4268e+18	-5.98101e+17	1040031917419355	-4.46473e+11	-0.00230188	4.2508e-05	8.33757e+62	0.000893699	2.52267e+06	3.85461e+12		6.30485	0.882679	10.0878	1.51316	3.02633
	0.26	2.9215e-07	0.0062	0.01705	0.03038	0.062	10	1.4	16	2.4	4.8	0.000764049	0.000219363	0.00200097	0.001612	0.00123105	0.00037257	0.0146162	0.023924	0.0708898	2.75	4.9	144.748	310.174	2067.82	-144.769	0.1705	-1861.04	7.594e+06	-708532	-55992.4	126.663	-0.0697686	-1.50235e+18	-1.2477e+17	2.82022e+14	-1.5686e+11	-0.00248682	4.77322e-05	3.51071e+60	0.00116361	1.49389e+06	1.338e+12		9.94635	1.39249	15.9142	2.38712	4.77425
	0.2607	3.38748e-09	0.0062	0.01705	0.03038	0.062	10	1.4	16	2.4	4.8	0.000762496	0.000220002	0.00199668	0.00161634	0.0012345	0.000369979	0.014613	0.0239161	0.0709009	2.75	4.9	144.359	309.341	2062.27	-144.364	0.1705	-1856.05	7.55327e+06	-704626	-55695.8	126.332	-0.0697686	-1.47789e+18	-1.22783e+17	2.78278e+14	-1.55188e+11	-0.00248906	4.77967e-05	3.31939e+60	0.00116676	1.48589e+06	1.32356e+12		9.99937	1.39991	15.999	2.39985	4.7997
	0.260708	1.01924e-10	0.0062	0.01705	0.03038	0.062	10	1.4	16	2.4	4.8	0.000762478	0.000220009	0.00199663	0.00161639	0.00123454	0.000369949	0.014613	0.023916	0.070901	2.75	4.9	144.355	309.331	2062.21	-144.36	0.1705	-1855.99	7.55281e+06	-704582	-55692.5	126.328	-0.0697686	-1.47761e+18	-1.22761e+17	2.78236e+14	-1.55169e+11	-0.00248908	4.77974e-05	3.31726e+60	0.0011668	1.4858e+06	1.32339e+12		9.99998	1.4	16	2.4	4.79999
	0.260708	4.97454e-14	0.0062	0.01705	0.03038	0.062	10	1.4	16	2.4	4.8	0.000762478	0.000220009	0.00199663	0.00161639	0.00123454	0.000369948	0.014613	0.023916	0.070901	2.75	4.9	144.354	309.331	2062.21	-144.36	0.1705	-1855.99	7.55279e+06	-704580	-55692.4	126.328	-0.0697686	-1.4776e+18	-1.2276e+17	2.78234e+14	-1.55169e+11	-0.00248908	4.77974e-05	3.3172e+60	0.0011668	1.4858e+06	1.32339e+12		10	1.4	16	2.4	4.8
	0.260709	-3.08816e-10	0.0062	0.01705	0.03038	0.062	10	1.4	16	2.4	4.8	0.000762476	0.00022001	0.00199663	0.0016164	0.00123454	0.000369946	0.014613	0.023916	0.070901	2.75	4.9	144.354	309.33	2062.2	-144.359	0.1705	-1855.98	7.55275e+06	-704576	-55692	126.328	-0.0697686	-1.47758e+18	-1.22758e+17	2.7823e+14	-1.55167e+11	-0.00248908	4.77975e-05	3.317e+60	0.0011668	1.48579e+06	1.32337e+12		10.0001	1.40001	16.0001	2.40001	4.80003
	0.2608	-3.76595e-08	0.0062	0.01705	0.03038	0.062	10	1.4	16	2.4	4.8	0.000762274	0.000220093	0.00199607	0.00161696	0.00123499	0.00036961	0.0146125	0.023915	0.0709024	2.75	4.9	144.304	309.222	2061.48	-144.307	0.1705	-1855.33	7.54748e+06	-704071	-55653.7	126.285	-0.0697686	-1.47443e+18	-1.22502e+17	2.77748e+14	-1.54951e+11	-0.00248938	4.78059e-05	3.29296e+60	0.00116721	1.48475e+06	1.32151e+12		10.007	1.40098	16.0112	2.40167	4.80335
	0.27	-3.60008e-06	0.0062	0.01705	0.03038	0.062	10	1.4	16	2.4	4.8	0.000741469	0.000228515	0.00193879	0.001674	0.0012804	0.00033682	0.0145711	0.0238128	0.0710461	2.75	4.9	139.387	298.686	1991.24	-139.185	0.1705	-1792.11	7.04189e+06	-655604	-51970.8	122.093	-0.0697686	-1.19309e+18	-9.96002e+16	2.33786e+14	-1.34959e+11	-0.00251898	4.8661e-05	1.59877e+60	0.00120862	1.38546e+06	1.14886e+12		10.7335	1.5027	17.1737	2.57605	5.1521
	0.3	-1.25281e-05	0.0062	0.01705	0.03038	0.062	10	1.4	16	2.4	4.8	0.000668935	0.000256244	0.00174114	0.00186	0.00142921	0.00024448	0.0144394	0.0234897	0.071501	2.75	4.9	125.448	268.817	1792.11	-124.667	0.1705	-1612.9	5.70393e+06	-527599	-42214.9	110.211	-0.0697686	-6.26341e+17	-5.31106e+16	1.3851e+14	-8.87037e+10	-0.00261787	5.15544e-05	1.77908e+59	0.00134363	1.12267e+06	7.50511e+11		13.5489	1.89685	21.6783	3.25174	6.50348
	0.4	-1.98153e-05	0.0062	0.01705	0.03038	0.062	10	1.4	16	2.4	4.8	0.000385907	0.000351558	0.000990211	0.00248	0.00193302	5.93055e-05	0.014028	0.0224968	0.0729053	2.75	4.9	94.086	201.613	1344.09	-92	0.1705	-1209.68	3.20846e+06	-290323	-23963.6	83.4768	-0.0697686	-1.06883e+17	-9556725086201876	3.32288e+13	-28238379840	-0.00297577	6.24799e-05	4.42822e+56	0.00179367	632343	2.34047e+11		33.8183	4.73456	54.1092	8.11638	16.2328
	0.5	-4.04625e-06	0.0062	0.01705	0.03038	0.062	10	1.4	16	2.4	4.8	5.63429e-05	0.00045132	0.000142658	0.0031	0.00244869	9.84742e-07	0.0136423	0.0215886	0.074199	2.75	4.9	75.2688	161.29	1075.27	-72.4	0.1705	-967.742	2.05342e+06	-181677	-15471.4	67.4362	-0.0697686	-2.68088e+16	-2531746609731066	1.10037e+13	-1.1641e+10	-0.00338323	7.57415e-05	4.2089e+54	0.00224342	405239	9.44777e+10		311.191	43.5667	497.905	74.6858	149.372
	0.51	-1.56937e-06	0.0062	0.01705	0.03038	0.062	10	1.4	16	2.4	4.8	2.13687e-05	0.000461544	5.40344e-05	0.003162	0.00250091	1.38506e-07	0.0136046	0.0215011	0.0743243	2.75	4.9	73.793	158.128	1054.19	-70.8627	0.1705	-948.767	1.97368e+06	-174226	-14883.4	66.1781	-0.0697686	-2.36977e+16	-2250432857648878	9.97666e+12	-1.07616e+10	-0.00342705	7.72177e-05	2.78305e+54	0.00228837	389555	8.71552e+10		842.852	117.999	1348.56	202.285	404.569
	0.516	-1.67881e-08	0.0062	0.01705	0.03038	0.062	10	1.4	16	2.4	4.8	2.25676e-07	0.0004677	5.70219e-07	0.0031992	0.0025323	1.5277e-11	0.0135821	0.0214487	0.0743992	2.75	4.9	72.9349	156.289	1041.93	-69.969	0.1705	-937.734	1.92805e+06	-169965	-14546.7	65.4466	-0.0697686	-2.20315e+16	-2.09921e+15	9.41577e+12	-1.02738e+10	-0.00345363	7.81177e-05	2.17968e+54	0.00231534	380579	8.30987e+10		80918.9	11352.3	129470	19461.1	38922.1
	0.51606	-1.01587e-09	0.0062	0.01705	0.03038	0.062	10	1.4	16	2.4	4.8	1.36543e-08	0.000467761	3.45001e-08	0.00319957	0.00253262	3.89437e-14	0.0135818	0.0214482	0.0744	2.75	4.9	72.9264	156.271	1041.81	-69.9602	0.1705	-937.625	1.9276e+06	-169923	-14543.4	65.4394	-0.0697686	-2.20155e+16	-2097760097810425	9.41036e+12	-1.02691e+10	-0.00345389	7.81267e-05	2.17439e+54	0.0023156	380491	8.30593e+10		1.92064e+06	187659	3.07302e+06	321702	643403
	0.516064	2.41085e-14	0.0062	0.01705	0.03038	0.062	10	1.4	16	2.4	4.8	-3.61174e-13	0.000467765	-9.12575e-13	0.0031996	0.00253264	-2.03422e-14	0.0135818	0.0214482	0.0744	2.75	4.9	72.9259	156.27	1041.8	-69.9596	0.1705	-937.618	1.92757e+06	-169920	-14543.1	65.4389	-0.0697686	-2.20145e+16	-2.09767e+15	9.41001e+12	-1.02688e+10	-0.00345391	7.81273e-05	2.17405e+54	0.00231562	380485	8.30568e+10		97.2596	-7.09457e+09	155.615	-1.21621e+10	-2.43242e+10
	0.51607	1.61331e-09	0.0062	0.01705	0.03038	0.062	10	1.4	16	2.4	4.8	-2.16839e-08	0.000467772	-5.47885e-08	0.00319963	0.00253267	1.6414e-13	0.0135818	0.0214481	0.0744001	2.75	4.9	72.925	156.268	1041.79	-69.9587	0.1705	-937.607	1.92752e+06	-169916	-14542.8	65.4382	-0.0697686	-2.20128e+16	-2097518365395830	9.40946e+12	-1.02683e+10	-0.00345394	7.81282e-05	2.17351e+54	0.00231565	380476	8.30528e+10		-723665	-118171	-1.15786e+06	-202579	-405159
	0.517	2.46713e-07	0.0062	0.01705	0.03038	0.062	10	1.4	16	2.4	4.8	-3.30955e-06	0.000468727	-8.36119e-06	0.0032054	0.00253754	3.2715e-09	0.0135783	0.02144	0.0744117	2.75	4.9	72.7938	155.987	1039.91	-69.8221	0.1705	-935.921	1.9206e+06	-169269	-14491.7	65.3264	-0.0697686	-2.17671e+16	-2075178950740942	9.32602e+12	-1.01952e+10	-0.00345808	7.82687e-05	2.09326e+54	0.00231983	379113	8.24456e+10		-5543.92	-776.152	-8870.27	-1330.55	-2661.09
	0.52	1.04523e-06	0.0062	0.01705	0.03038	0.062	10	1.4	16	2.4	4.8	-1.39346e-05	0.000471813	-3.51905e-05	0.003224	0.00255325	5.76165e-08	0.0135671	0.0214139	0.074449	2.75	4.9	72.3739	155.087	1033.91	-69.3846	0.1705	-930.521	1.8985e+06	-167207	-14328.6	64.9684	-0.0697686	-2.09956e+16	-2.00499e+15	9.06288e+12	-9.96397e+09	-0.00347147	7.87237e-05	1.85488e+54	0.00233331	374766	8.0524e+10		-1327.15	-185.801	-2123.44	-318.516	-637.033
	0.6	2.63434e-05	0.0062	0.01705	0.03038	0.062	10	1.4	16	2.4	4.8	-0.000307372	0.000555629	-0.000768354	0.00372	0.00297629	2.38052e-05	0.0132698	0.0207321	0.0754281	2.75	4.9	62.724	134.409	896.057	-59.3333	0.1705	-806.452	1.42598e+06	-123297	-10834.4	56.7424	-0.0697686	-8570974728882845	-8.56482e+14	4.46735e+12	-5.65188e+09	-0.00384977	9.19356e-05	9.29298e+52	0.00269266	281791	4.48992e+10		-73.3941	-10.2752	-117.43	-17.6146	-35.2291
	0.7	6.68006e-05	0.0062	0.01705	0.03038	0.062	10	1.4	16	2.4	4.8	-0.000698695	0.00066466	-0.00172485	0.00434	0.00351606	0.000102826	0.0129033	0.0199088	0.0766179	2.75	4.9	53.7634	115.207	768.049	-50	0.1705	-691.244	1.04766e+06	-88479.3	-8024	49.104	-0.0697686	-3236677723332892	-3.42958e+14	2.08731e+12	-3.07231e+09	-0.0043874	0.00011185	3.65673e+51	0.00314128	207304	2.38811e+10		-40.3471	-5.6486	-64.5554	-9.68331	-19.3666
	0.8	0.000114622	0.0062	0.01705	0.03038	0.062	10	1.4	16	2.4	4.8	-0.00111395	0.000778637	-0.00271617	0.00496	0.00406837	0.000223112	0.0125383	0.0191078	0.0777839	2.75	4.9	47.043	100.806	672.043	-43	0.1705	-604.839	802116	-66129	-6190.6	43.3752	-0.0697686	-1.3794e+15	-1.55351e+14	1.08082e+12	-1.81421e+09	-0.00501144	0.000136542	2.18911e+50	0.0035892	158927	1.3793e+10		-30.9737	-4.33632	-49.5579	-7.43369	-14.8674
	0.9	0.000168092	0.0062	0.01705	0.03038	0.062	10	1.4	16	2.4	4.8	-0.00155103	0.000897826	-0.00373559	0.00558	0.00463367	0.000375124	0.0121717	0.0183219	0.0789364	2.75	4.9	41.816	89.6057	597.372	-37.5556	0.1705	-537.634	633771	-50975.7	-4927.23	38.9195	-0.0697686	-6.44135e+14	-7.73123e+13	6.05306e+11	-1.14128e+09	-0.00574172	0.000167449	1.80013e+49	0.00403638	125736	8.48389e+09		-26.8145	-3.75403	-42.9032	-6.43548	-12.871
	0.99	0.000220094	0.0062	0.01705	0.03038	0.062	10	1.4	16	2.4	4.8	-0.00196211	0.0010098	-0.00467343	0.006138	0.00515399	0.000533748	0.0118385	0.0176234	0.079968	2.75	4.9	38.0146	81.4598	543.065	-33.596	0.1705	-488.759	523777	-41180.8	-4097.78	35.6789	-0.0697686	-3.4508e+14	-4.39753e+13	3.7886e+11	-7.85079e+08	-0.00651113	0.000202209	2.35176e+48	0.00443818	104036	5.71731e+09		-24.8316	-3.47643	-39.7306	-5.95959	-11.9192
	r	eq K1	a	b	c	w	K1	K2	K3	K4	K5	x	y	z	t	u4	a-(x+y+z+t+u4)	b-(x+2y+u4)	c-(z+2t+u4)	w+(x+2y+z+2t+2u4)			F	G	H	I	J	K	a	b	g	d	e	t3	t2	t1	t0	m	n	discr III	ltrig	h	r		K1rec	K2rec	K3rec	K4rec	K5rec
	0.01	-4356.38	0.0062	0.01705	0.03038	0.062	10	1.4	16	2.4	4.8	-98.0948	81.5086	-0.082653	6.2e-05	0.147167	16.5279	-65.0525	-0.0342575	65.1962	2.75	4.9	3763.44	8064.52	53763.4	-3914	0.1705	-48387.1	5.13354e+09	-5.04774e+08	-3.69182e+07	3211.4	-0.0697686	-5.10599e+26	-3.74104e+25	3.25421e+21	-7.07196e+16	-0.00179575	2.92899e-05	1.47082e+90	4.38865e-05	1.00665e+09	6.33605e+17		5.94823	0.832752	9.51716	1.42757	2.85515
	0.1	-42.3395	0.0062	0.01705	0.03038	0.062	10	1.4	16	2.4	4.8	-9.72718	8.01718	-0.08264	0.00062	0.145955	1.65227	-6.43608	-0.0341747	6.57968	2.75	4.9	376.344	806.452	5376.34	-386	0.1705	-4838.71	5.13354e+07	-4.95484e+06	-372622	324.086	-0.0697686	-4.9393e+20	-3.7827e+19	3.28959e+16	-7.10471e+12	-0.00202163	3.49864e-05	1.61205e+69	0.000444745	1.00776e+07	6.25614e+13		6.01853	0.842594	9.62964	1.44445	2.88889
	0.2	-10.2452	0.0062	0.01705	0.03038	0.062	10	1.4	16	2.4	4.8	-4.81717	3.93443	-0.082619	0.00124	0.144598	0.825713	-3.17925	-0.0340795	3.32276	2.75	4.9	188.172	403.226	2688.17	-190	0.1705	-2419.35	1.28339e+07	-1.2129e+06	-94084	163.68	-0.0697686	-7.4268e+18	-5.98101e+17	1040031917419355	-4.46473e+11	-0.00230188	4.2508e-05	8.33757e+62	0.000893699	2.52267e+06	3.85461e+12		6.09729	0.853621	9.75566	1.46335	2.9267
	0.3	-4.40267	0.0062	0.01705	0.03038	0.062	10	1.4	16	2.4	4.8	-3.17999	2.5736	-0.0825907	0.00186	0.143231	0.550099	-2.09338	-0.0339807	2.23679	2.75	4.9	125.448	268.817	1792.11	-124.667	0.1705	-1612.9	5.70393e+06	-527599	-42214.9	110.211	-0.0697686	-6.26341e+17	-5.31106e+16	1.3851e+14	-8.87037e+10	-0.00261787	5.15544e-05	1.77908e+59	0.00134363	1.12267e+06	7.50511e+11		6.17679	0.864751	9.88287	1.48243	2.96486
	0.4	-2.39184	0.0062	0.01705	0.03038	0.062	10	1.4	16	2.4	4.8	-2.36103	1.89323	-0.082555	0.00248	0.141853	0.412217	-1.55024	-0.0338783	1.69355	2.75	4.9	94.086	201.613	1344.09	-92	0.1705	-1209.68	3.20846e+06	-290323	-23963.6	83.4768	-0.0697686	-1.06883e+17	-9556725086201876	3.32288e+13	-28238379840	-0.00297577	6.24799e-05	4.42822e+56	0.00179367	632343	2.34047e+11		6.2571	0.875995	10.0114	1.5017	3.00341
	0.5	-1.4767	0.0062	0.01705	0.03038	0.062	10	1.4	16	2.4	4.8	-1.86933	1.48505	-0.0825116	0.0031	0.140464	0.329427	-1.22419	-0.033772	1.36739	2.75	4.9	75.2688	161.29	1075.27	-72.4	0.1705	-967.742	2.05342e+06	-181677	-15471.4	67.4362	-0.0697686	-2.68088e+16	-2531746609731066	1.10037e+13	-1.1641e+10	-0.00338323	7.57415e-05	4.2089e+54	0.00224342	405239	9.44777e+10		6.33829	0.88736	10.1413	1.52119	3.04238
	0.6	-0.988008	0.0062	0.01705	0.03038	0.062	10	1.4	16	2.4	4.8	-1.54127	1.21297	-0.0824601	0.00372	0.139062	0.27418	-1.00668	-0.0336617	1.14977	2.75	4.9	62.724	134.409	896.057	-59.3333	0.1705	-806.452	1.42598e+06	-123297	-10834.4	56.7424	-0.0697686	-8570974728882845	-8.56482e+14	4.46735e+12	-5.65188e+09	-0.00384977	9.19356e-05	9.29298e+52	0.00269266	281791	4.48992e+10		6.42041	0.898858	10.2727	1.5409	3.0818
	0.7	-0.698412	0.0062	0.01705	0.03038	0.062	10	1.4	16	2.4	4.8	-1.30671	1.01865	-0.0824004	0.00434	0.137648	0.234672	-0.851188	-0.0335472	0.994165	2.75	4.9	53.7634	115.207	768.049	-50	0.1705	-691.244	1.04766e+06	-88479.3	-8024	49.104	-0.0697686	-3236677723332892	-3.42958e+14	2.08731e+12	-3.07231e+09	-0.0043874	0.00011185	3.65673e+51	0.00314128	207304	2.38811e+10		6.50356	0.910498	10.4057	1.56085	3.12171
	0.8	-0.513743	0.0062	0.01705	0.03038	0.062	10	1.4	16	2.4	4.8	-1.13058	0.87293	-0.0823321	0.00496	0.13622	0.204997	-0.734455	-0.0334283	0.877314	2.75	4.9	47.043	100.806	672.043	-43	0.1705	-604.839	802116	-66129	-6190.6	43.3752	-0.0697686	-1.3794e+15	-1.55351e+14	1.08082e+12	-1.81421e+09	-0.00501144	0.000136542	2.18911e+50	0.0035892	158927	1.3793e+10		6.58781	0.922294	10.5405	1.58108	3.16215
	0.9	-0.38939	0.0062	0.01705	0.03038	0.062	10	1.4	16	2.4	4.8	-0.993394	0.759611	-0.0822548	0.00558	0.13478	0.181878	-0.643558	-0.0333049	0.786293	2.75	4.9	41.816	89.6057	597.372	-37.5556	0.1705	-537.634	633771	-50975.7	-4927.23	38.9195	-0.0697686	-6.44135e+14	-7.73123e+13	6.05306e+11	-1.14128e+09	-0.00574172	0.000167449	1.80013e+49	0.00403638	125736	8.48389e+09		6.67327	0.934257	10.6772	1.60158	3.20317
	0.99	-0.309551	0.0062	0.01705	0.03038	0.062	10	1.4	16	2.4	4.8	-0.893473	0.677209	-0.0821773	0.006138	0.133471	0.165032	-0.577367	-0.0331896	0.719986	2.75	4.9	38.0146	81.4598	543.065	-33.596	0.1705	-488.759	523777	-41180.8	-4097.78	35.6789	-0.0697686	-3.4508e+14	-4.39753e+13	3.7886e+11	-7.85079e+08	-0.00651113	0.000202209	2.35176e+48	0.00443818	104036	5.71731e+09		6.75128	0.945179	10.802	1.62031	3.24061
[truncated: 11 more columns]
