# Supplementary material for: Transfer of structural units through imine exchanges, in solution or without solvent: successive transiminations, stimuli (pH)-modulated covalent switches, and mathematical models
Source: Front Chem. 2026 Apr 13;13:1241625. doi: 10.3389/fchem.2025.1241625 (PMC13112204; doi:10.3389/fchem.2025.1241625)
Supplement: Supplementary file 1 [file Supplementaryfile1.zip › Supplementary Material/g-S2-A1B2_75C4_9-W25.xlsx]

## Sheet: Feuil1
Composition at equilibrium								^
Mixture: dialdehyde A + amine B + amine C
Set S2		general approach			paper -> sections 5.2.2.1, 5.2.4.iii.2					Inputs: a, b, c, w, K1 to K5, r
		[C]in/[A]in = 4.9
		[B]in/[A]in = 2.75
		[H2O]in/[A]in = 25
		t = r·a
t3 ¹ 0, t2 ¹ 0																																													recalc
discr III < 0
			[A]in	[B]in	[C]in	[H2O]in						[AB]eq	[AB2]eq	[AC]eq	[AC2]eq	[ABC]eq	[A]eq	[B]eq	[C]eq	[H2O]eq	[B]in/[A]in	[C]in/[A]in
	r	eq K1	a	b	c	w	K1	K2	K3	K4	K5	x	y	z	t	u1	a-(x+y+z+t+u1)	b-(x+2y+u1)	c-(z+2t+u1)	w+(x+2y+z+2t+2u1)			F	G	H	I	J	K	a	b	g	d	e	t3	t2	t1	t0	m	n	discr III	lr	h	r		K1rec	K2rec	K3rec	K4rec	K5rec
	0.01	#NUM!	0.0062	0.01705	0.03038	0.155	10	1.4	16	2.4	4.8	#NUM!	#NUM!	#NUM!	6.2e-05	#NUM!	#NUM!	#NUM!	#NUM!	#NUM!	2.75	4.9	3763.44	8064.52	53763.4	-3914	0.1705	-48387.1	5.13354e+09	-5.04774e+08	-3.69182e+07	3211.4	-0.0697686	-5.10599e+26	-3.74104e+25	3.25421e+21	-7.07196e+16	-0.00179575	2.92899e-05	1.47082e+90	#NUM!	#NUM!	#NUM!		#NUM!	#NUM!	#NUM!	#NUM!	#NUM!
	0.1	#NUM!	0.0062	0.01705	0.03038	0.155	10	1.4	16	2.4	4.8	#NUM!	#NUM!	#NUM!	0.00062	#NUM!	#NUM!	#NUM!	#NUM!	#NUM!	2.75	4.9	376.344	806.452	5376.34	-386	0.1705	-4838.71	5.13354e+07	-4.95484e+06	-372622	324.086	-0.0697686	-4.9393e+20	-3.7827e+19	3.28959e+16	-7.10471e+12	-0.00202163	3.49864e-05	1.61205e+69	#NUM!	#NUM!	#NUM!		#NUM!	#NUM!	#NUM!	#NUM!	#NUM!
	0.2	#NUM!	0.0062	0.01705	0.03038	0.155	10	1.4	16	2.4	4.8	#NUM!	#NUM!	#NUM!	0.00124	#NUM!	#NUM!	#NUM!	#NUM!	#NUM!	2.75	4.9	188.172	403.226	2688.17	-190	0.1705	-2419.35	1.28339e+07	-1.2129e+06	-94084	163.68	-0.0697686	-7.4268e+18	-5.98101e+17	1040031917419355	-4.46473e+11	-0.00230188	4.2508e-05	8.33757e+62	#NUM!	#NUM!	#NUM!		#NUM!	#NUM!	#NUM!	#NUM!	#NUM!
	0.3	#NUM!	0.0062	0.01705	0.03038	0.155	10	1.4	16	2.4	4.8	#NUM!	#NUM!	#NUM!	0.00186	#NUM!	#NUM!	#NUM!	#NUM!	#NUM!	2.75	4.9	125.448	268.817	1792.11	-124.667	0.1705	-1612.9	5.70393e+06	-527599	-42214.9	110.211	-0.0697686	-6.26341e+17	-5.31106e+16	1.3851e+14	-8.87037e+10	-0.00261787	5.15544e-05	1.77908e+59	#NUM!	#NUM!	#NUM!		#NUM!	#NUM!	#NUM!	#NUM!	#NUM!
	0.4	#NUM!	0.0062	0.01705	0.03038	0.155	10	1.4	16	2.4	4.8	#NUM!	#NUM!	#NUM!	0.00248	#NUM!	#NUM!	#NUM!	#NUM!	#NUM!	2.75	4.9	94.086	201.613	1344.09	-92	0.1705	-1209.68	3.20846e+06	-290323	-23963.6	83.4768	-0.0697686	-1.06883e+17	-9556725086201876	3.32288e+13	-28238379840	-0.00297577	6.24799e-05	4.42822e+56	#NUM!	#NUM!	#NUM!		#NUM!	#NUM!	#NUM!	#NUM!	#NUM!
	0.5	#NUM!	0.0062	0.01705	0.03038	0.155	10	1.4	16	2.4	4.8	#NUM!	#NUM!	#NUM!	0.0031	#NUM!	#NUM!	#NUM!	#NUM!	#NUM!	2.75	4.9	75.2688	161.29	1075.27	-72.4	0.1705	-967.742	2.05342e+06	-181677	-15471.4	67.4362	-0.0697686	-2.68088e+16	-2531746609731066	1.10037e+13	-1.1641e+10	-0.00338323	7.57415e-05	4.2089e+54	#NUM!	#NUM!	#NUM!		#NUM!	#NUM!	#NUM!	#NUM!	#NUM!
	0.6	#NUM!	0.0062	0.01705	0.03038	0.155	10	1.4	16	2.4	4.8	#NUM!	#NUM!	#NUM!	0.00372	#NUM!	#NUM!	#NUM!	#NUM!	#NUM!	2.75	4.9	62.724	134.409	896.057	-59.3333	0.1705	-806.452	1.42598e+06	-123297	-10834.4	56.7424	-0.0697686	-8570974728882845	-8.56482e+14	4.46735e+12	-5.65188e+09	-0.00384977	9.19356e-05	9.29298e+52	#NUM!	#NUM!	#NUM!		#NUM!	#NUM!	#NUM!	#NUM!	#NUM!
	0.7	#NUM!	0.0062	0.01705	0.03038	0.155	10	1.4	16	2.4	4.8	#NUM!	#NUM!	#NUM!	0.00434	#NUM!	#NUM!	#NUM!	#NUM!	#NUM!	2.75	4.9	53.7634	115.207	768.049	-50	0.1705	-691.244	1.04766e+06	-88479.3	-8024	49.104	-0.0697686	-3236677723332892	-3.42958e+14	2.08731e+12	-3.07231e+09	-0.0043874	0.00011185	3.65673e+51	#NUM!	#NUM!	#NUM!		#NUM!	#NUM!	#NUM!	#NUM!	#NUM!
	0.8	#NUM!	0.0062	0.01705	0.03038	0.155	10	1.4	16	2.4	4.8	#NUM!	#NUM!	#NUM!	0.00496	#NUM!	#NUM!	#NUM!	#NUM!	#NUM!	2.75	4.9	47.043	100.806	672.043	-43	0.1705	-604.839	802116	-66129	-6190.6	43.3752	-0.0697686	-1.3794e+15	-1.55351e+14	1.08082e+12	-1.81421e+09	-0.00501144	0.000136542	2.18911e+50	#NUM!	#NUM!	#NUM!		#NUM!	#NUM!	#NUM!	#NUM!	#NUM!
	0.9	#NUM!	0.0062	0.01705	0.03038	0.155	10	1.4	16	2.4	4.8	#NUM!	#NUM!	#NUM!	0.00558	#NUM!	#NUM!	#NUM!	#NUM!	#NUM!	2.75	4.9	41.816	89.6057	597.372	-37.5556	0.1705	-537.634	633771	-50975.7	-4927.23	38.9195	-0.0697686	-6.44135e+14	-7.73123e+13	6.05306e+11	-1.14128e+09	-0.00574172	0.000167449	1.80013e+49	#NUM!	#NUM!	#NUM!		#NUM!	#NUM!	#NUM!	#NUM!	#NUM!
	0.99	#NUM!	0.0062	0.01705	0.03038	0.155	10	1.4	16	2.4	4.8	#NUM!	#NUM!	#NUM!	0.006138	#NUM!	#NUM!	#NUM!	#NUM!	#NUM!	2.75	4.9	38.0146	81.4598	543.065	-33.596	0.1705	-488.759	523777	-41180.8	-4097.78	35.6789	-0.0697686	-3.4508e+14	-4.39753e+13	3.7886e+11	-7.85079e+08	-0.00651113	0.000202209	2.35176e+48	#NUM!	#NUM!	#NUM!		#NUM!	#NUM!	#NUM!	#NUM!	#NUM!
	r	eq K1	a	b	c	w	K1	K2	K3	K4	K5	x	y	z	t	u2	a-(x+y+z+t+u2)	b-(x+2y+u2)	c-(z+2t+u2)	w+(x+2y+z+2t+2u2)			F	G	H	I	J	K	a	b	g	d	e	t3	t2	t1	t0	m	n	discr III	lr	h	r		K1rec	K2rec	K3rec	K4rec	K5rec
	0.01	#NUM!	0.0062	0.01705	0.03038	0.155	10	1.4	16	2.4	4.8	#NUM!	#NUM!	#NUM!	6.2e-05	#NUM!	#NUM!	#NUM!	#NUM!	#NUM!	2.75	4.9	3763.44	8064.52	53763.4	-3914	0.1705	-48387.1	5.13354e+09	-5.04774e+08	-3.69182e+07	3211.4	-0.0697686	-5.10599e+26	-3.74104e+25	3.25421e+21	-7.07196e+16	-0.00179575	2.92899e-05	1.47082e+90	#NUM!	#NUM!	#NUM!		#NUM!	#NUM!	#NUM!	#NUM!	#NUM!
	0.1	#NUM!	0.0062	0.01705	0.03038	0.155	10	1.4	16	2.4	4.8	#NUM!	#NUM!	#NUM!	0.00062	#NUM!	#NUM!	#NUM!	#NUM!	#NUM!	2.75	4.9	376.344	806.452	5376.34	-386	0.1705	-4838.71	5.13354e+07	-4.95484e+06	-372622	324.086	-0.0697686	-4.9393e+20	-3.7827e+19	3.28959e+16	-7.10471e+12	-0.00202163	3.49864e-05	1.61205e+69	#NUM!	#NUM!	#NUM!		#NUM!	#NUM!	#NUM!	#NUM!	#NUM!
	0.2	#NUM!	0.0062	0.01705	0.03038	0.155	10	1.4	16	2.4	4.8	#NUM!	#NUM!	#NUM!	0.00124	#NUM!	#NUM!	#NUM!	#NUM!	#NUM!	2.75	4.9	188.172	403.226	2688.17	-190	0.1705	-2419.35	1.28339e+07	-1.2129e+06	-94084	163.68	-0.0697686	-7.4268e+18	-5.98101e+17	1040031917419355	-4.46473e+11	-0.00230188	4.2508e-05	8.33757e+62	#NUM!	#NUM!	#NUM!		#NUM!	#NUM!	#NUM!	#NUM!	#NUM!
	0.3	#NUM!	0.0062	0.01705	0.03038	0.155	10	1.4	16	2.4	4.8	#NUM!	#NUM!	#NUM!	0.00186	#NUM!	#NUM!	#NUM!	#NUM!	#NUM!	2.75	4.9	125.448	268.817	1792.11	-124.667	0.1705	-1612.9	5.70393e+06	-527599	-42214.9	110.211	-0.0697686	-6.26341e+17	-5.31106e+16	1.3851e+14	-8.87037e+10	-0.00261787	5.15544e-05	1.77908e+59	#NUM!	#NUM!	#NUM!		#NUM!	#NUM!	#NUM!	#NUM!	#NUM!
	0.4	#NUM!	0.0062	0.01705	0.03038	0.155	10	1.4	16	2.4	4.8	#NUM!	#NUM!	#NUM!	0.00248	#NUM!	#NUM!	#NUM!	#NUM!	#NUM!	2.75	4.9	94.086	201.613	1344.09	-92	0.1705	-1209.68	3.20846e+06	-290323	-23963.6	83.4768	-0.0697686	-1.06883e+17	-9556725086201876	3.32288e+13	-28238379840	-0.00297577	6.24799e-05	4.42822e+56	#NUM!	#NUM!	#NUM!		#NUM!	#NUM!	#NUM!	#NUM!	#NUM!
	0.5	#NUM!	0.0062	0.01705	0.03038	0.155	10	1.4	16	2.4	4.8	#NUM!	#NUM!	#NUM!	0.0031	#NUM!	#NUM!	#NUM!	#NUM!	#NUM!	2.75	4.9	75.2688	161.29	1075.27	-72.4	0.1705	-967.742	2.05342e+06	-181677	-15471.4	67.4362	-0.0697686	-2.68088e+16	-2531746609731066	1.10037e+13	-1.1641e+10	-0.00338323	7.57415e-05	4.2089e+54	#NUM!	#NUM!	#NUM!		#NUM!	#NUM!	#NUM!	#NUM!	#NUM!
	0.6	#NUM!	0.0062	0.01705	0.03038	0.155	10	1.4	16	2.4	4.8	#NUM!	#NUM!	#NUM!	0.00372	#NUM!	#NUM!	#NUM!	#NUM!	#NUM!	2.75	4.9	62.724	134.409	896.057	-59.3333	0.1705	-806.452	1.42598e+06	-123297	-10834.4	56.7424	-0.0697686	-8570974728882845	-8.56482e+14	4.46735e+12	-5.65188e+09	-0.00384977	9.19356e-05	9.29298e+52	#NUM!	#NUM!	#NUM!		#NUM!	#NUM!	#NUM!	#NUM!	#NUM!
	0.7	#NUM!	0.0062	0.01705	0.03038	0.155	10	1.4	16	2.4	4.8	#NUM!	#NUM!	#NUM!	0.00434	#NUM!	#NUM!	#NUM!	#NUM!	#NUM!	2.75	4.9	53.7634	115.207	768.049	-50	0.1705	-691.244	1.04766e+06	-88479.3	-8024	49.104	-0.0697686	-3236677723332892	-3.42958e+14	2.08731e+12	-3.07231e+09	-0.0043874	0.00011185	3.65673e+51	#NUM!	#NUM!	#NUM!		#NUM!	#NUM!	#NUM!	#NUM!	#NUM!
	0.8	#NUM!	0.0062	0.01705	0.03038	0.155	10	1.4	16	2.4	4.8	#NUM!	#NUM!	#NUM!	0.00496	#NUM!	#NUM!	#NUM!	#NUM!	#NUM!	2.75	4.9	47.043	100.806	672.043	-43	0.1705	-604.839	802116	-66129	-6190.6	43.3752	-0.0697686	-1.3794e+15	-1.55351e+14	1.08082e+12	-1.81421e+09	-0.00501144	0.000136542	2.18911e+50	#NUM!	#NUM!	#NUM!		#NUM!	#NUM!	#NUM!	#NUM!	#NUM!
	0.9	#NUM!	0.0062	0.01705	0.03038	0.155	10	1.4	16	2.4	4.8	#NUM!	#NUM!	#NUM!	0.00558	#NUM!	#NUM!	#NUM!	#NUM!	#NUM!	2.75	4.9	41.816	89.6057	597.372	-37.5556	0.1705	-537.634	633771	-50975.7	-4927.23	38.9195	-0.0697686	-6.44135e+14	-7.73123e+13	6.05306e+11	-1.14128e+09	-0.00574172	0.000167449	1.80013e+49	#NUM!	#NUM!	#NUM!		#NUM!	#NUM!	#NUM!	#NUM!	#NUM!
	0.99	#NUM!	0.0062	0.01705	0.03038	0.155	10	1.4	16	2.4	4.8	#NUM!	#NUM!	#NUM!	0.006138	#NUM!	#NUM!	#NUM!	#NUM!	#NUM!	2.75	4.9	38.0146	81.4598	543.065	-33.596	0.1705	-488.759	523777	-41180.8	-4097.78	35.6789	-0.0697686	-3.4508e+14	-4.39753e+13	3.7886e+11	-7.85079e+08	-0.00651113	0.000202209	2.35176e+48	#NUM!	#NUM!	#NUM!		#NUM!	#NUM!	#NUM!	#NUM!	#NUM!
	r	eq K1	a	b	c	w	K1	K2	K3	K4	K5	x	y	z	t	u3	a-(x+y+z+t+u3)	b-(x+2y+u3)	c-(z+2t+u3)	w+(x+2y+z+2t+2u3)			F	G	H	I	J	K	a	b	g	d	e	t3	t2	t1	t0	m	n	discr III	lr	h	r		K1rec	K2rec	K3rec	K4rec	K5rec
	0.01	#NUM!	0.0062	0.01705	0.03038	0.155	10	1.4	16	2.4	4.8	#NUM!	#NUM!	#NUM!	6.2e-05	#NUM!	#NUM!	#NUM!	#NUM!	#NUM!	2.75	4.9	3763.44	8064.52	53763.4	-3914	0.1705	-48387.1	5.13354e+09	-5.04774e+08	-3.69182e+07	3211.4	-0.0697686	-5.10599e+26	-3.74104e+25	3.25421e+21	-7.07196e+16	-0.00179575	2.92899e-05	1.47082e+90	#NUM!	#NUM!	#NUM!		#NUM!	#NUM!	#NUM!	#NUM!	#NUM!
	0.1	#NUM!	0.0062	0.01705	0.03038	0.155	10	1.4	16	2.4	4.8	#NUM!	#NUM!	#NUM!	0.00062	#NUM!	#NUM!	#NUM!	#NUM!	#NUM!	2.75	4.9	376.344	806.452	5376.34	-386	0.1705	-4838.71	5.13354e+07	-4.95484e+06	-372622	324.086	-0.0697686	-4.9393e+20	-3.7827e+19	3.28959e+16	-7.10471e+12	-0.00202163	3.49864e-05	1.61205e+69	#NUM!	#NUM!	#NUM!		#NUM!	#NUM!	#NUM!	#NUM!	#NUM!
	0.2	#NUM!	0.0062	0.01705	0.03038	0.155	10	1.4	16	2.4	4.8	#NUM!	#NUM!	#NUM!	0.00124	#NUM!	#NUM!	#NUM!	#NUM!	#NUM!	2.75	4.9	188.172	403.226	2688.17	-190	0.1705	-2419.35	1.28339e+07	-1.2129e+06	-94084	163.68	-0.0697686	-7.4268e+18	-5.98101e+17	1040031917419355	-4.46473e+11	-0.00230188	4.2508e-05	8.33757e+62	#NUM!	#NUM!	#NUM!		#NUM!	#NUM!	#NUM!	#NUM!	#NUM!
	0.3	#NUM!	0.0062	0.01705	0.03038	0.155	10	1.4	16	2.4	4.8	#NUM!	#NUM!	#NUM!	0.00186	#NUM!	#NUM!	#NUM!	#NUM!	#NUM!	2.75	4.9	125.448	268.817	1792.11	-124.667	0.1705	-1612.9	5.70393e+06	-527599	-42214.9	110.211	-0.0697686	-6.26341e+17	-5.31106e+16	1.3851e+14	-8.87037e+10	-0.00261787	5.15544e-05	1.77908e+59	#NUM!	#NUM!	#NUM!		#NUM!	#NUM!	#NUM!	#NUM!	#NUM!
	0.4	#NUM!	0.0062	0.01705	0.03038	0.155	10	1.4	16	2.4	4.8	#NUM!	#NUM!	#NUM!	0.00248	#NUM!	#NUM!	#NUM!	#NUM!	#NUM!	2.75	4.9	94.086	201.613	1344.09	-92	0.1705	-1209.68	3.20846e+06	-290323	-23963.6	83.4768	-0.0697686	-1.06883e+17	-9556725086201876	3.32288e+13	-28238379840	-0.00297577	6.24799e-05	4.42822e+56	#NUM!	#NUM!	#NUM!		#NUM!	#NUM!	#NUM!	#NUM!	#NUM!
	0.5	#NUM!	0.0062	0.01705	0.03038	0.155	10	1.4	16	2.4	4.8	#NUM!	#NUM!	#NUM!	0.0031	#NUM!	#NUM!	#NUM!	#NUM!	#NUM!	2.75	4.9	75.2688	161.29	1075.27	-72.4	0.1705	-967.742	2.05342e+06	-181677	-15471.4	67.4362	-0.0697686	-2.68088e+16	-2531746609731066	1.10037e+13	-1.1641e+10	-0.00338323	7.57415e-05	4.2089e+54	#NUM!	#NUM!	#NUM!		#NUM!	#NUM!	#NUM!	#NUM!	#NUM!
	0.6	#NUM!	0.0062	0.01705	0.03038	0.155	10	1.4	16	2.4	4.8	#NUM!	#NUM!	#NUM!	0.00372	#NUM!	#NUM!	#NUM!	#NUM!	#NUM!	2.75	4.9	62.724	134.409	896.057	-59.3333	0.1705	-806.452	1.42598e+06	-123297	-10834.4	56.7424	-0.0697686	-8570974728882845	-8.56482e+14	4.46735e+12	-5.65188e+09	-0.00384977	9.19356e-05	9.29298e+52	#NUM!	#NUM!	#NUM!		#NUM!	#NUM!	#NUM!	#NUM!	#NUM!
	0.7	#NUM!	0.0062	0.01705	0.03038	0.155	10	1.4	16	2.4	4.8	#NUM!	#NUM!	#NUM!	0.00434	#NUM!	#NUM!	#NUM!	#NUM!	#NUM!	2.75	4.9	53.7634	115.207	768.049	-50	0.1705	-691.244	1.04766e+06	-88479.3	-8024	49.104	-0.0697686	-3236677723332892	-3.42958e+14	2.08731e+12	-3.07231e+09	-0.0043874	0.00011185	3.65673e+51	#NUM!	#NUM!	#NUM!		#NUM!	#NUM!	#NUM!	#NUM!	#NUM!
	0.8	#NUM!	0.0062	0.01705	0.03038	0.155	10	1.4	16	2.4	4.8	#NUM!	#NUM!	#NUM!	0.00496	#NUM!	#NUM!	#NUM!	#NUM!	#NUM!	2.75	4.9	47.043	100.806	672.043	-43	0.1705	-604.839	802116	-66129	-6190.6	43.3752	-0.0697686	-1.3794e+15	-1.55351e+14	1.08082e+12	-1.81421e+09	-0.00501144	0.000136542	2.18911e+50	#NUM!	#NUM!	#NUM!		#NUM!	#NUM!	#NUM!	#NUM!	#NUM!
	0.9	#NUM!	0.0062	0.01705	0.03038	0.155	10	1.4	16	2.4	4.8	#NUM!	#NUM!	#NUM!	0.00558	#NUM!	#NUM!	#NUM!	#NUM!	#NUM!	2.75	4.9	41.816	89.6057	597.372	-37.5556	0.1705	-537.634	633771	-50975.7	-4927.23	38.9195	-0.0697686	-6.44135e+14	-7.73123e+13	6.05306e+11	-1.14128e+09	-0.00574172	0.000167449	1.80013e+49	#NUM!	#NUM!	#NUM!		#NUM!	#NUM!	#NUM!	#NUM!	#NUM!
	0.99	#NUM!	0.0062	0.01705	0.03038	0.155	10	1.4	16	2.4	4.8	#NUM!	#NUM!	#NUM!	0.006138	#NUM!	#NUM!	#NUM!	#NUM!	#NUM!	2.75	4.9	38.0146	81.4598	543.065	-33.596	0.1705	-488.759	523777	-41180.8	-4097.78	35.6789	-0.0697686	-3.4508e+14	-4.39753e+13	3.7886e+11	-7.85079e+08	-0.00651113	0.000202209	2.35176e+48	#NUM!	#NUM!	#NUM!		#NUM!	#NUM!	#NUM!	#NUM!	#NUM!
	r	eq K1	a	b	c	w	K1	K2	K3	K4	K5	x	y	z	t	u4	a-(x+y+z+t+u4)	b-(x+2y+u4)	c-(z+2t+u4)	w+(x+2y+z+2t+2u4)			F	G	H	I	J	K	a	b	g	d	e	t3	t2	t1	t0	m	n	discr III	lr	h	r		K1rec	K2rec	K3rec	K4rec	K5rec
	0.01	#NUM!	0.0062	0.01705	0.03038	0.155	10	1.4	16	2.4	4.8	#NUM!	#NUM!	#NUM!	6.2e-05	#NUM!	#NUM!	#NUM!	#NUM!	#NUM!	2.75	4.9	3763.44	8064.52	53763.4	-3914	0.1705	-48387.1	5.13354e+09	-5.04774e+08	-3.69182e+07	3211.4	-0.0697686	-5.10599e+26	-3.74104e+25	3.25421e+21	-7.07196e+16	-0.00179575	2.92899e-05	1.47082e+90	#NUM!	#NUM!	#NUM!		#NUM!	#NUM!	#NUM!	#NUM!	#NUM!
	0.1	#NUM!	0.0062	0.01705	0.03038	0.155	10	1.4	16	2.4	4.8	#NUM!	#NUM!	#NUM!	0.00062	#NUM!	#NUM!	#NUM!	#NUM!	#NUM!	2.75	4.9	376.344	806.452	5376.34	-386	0.1705	-4838.71	5.13354e+07	-4.95484e+06	-372622	324.086	-0.0697686	-4.9393e+20	-3.7827e+19	3.28959e+16	-7.10471e+12	-0.00202163	3.49864e-05	1.61205e+69	#NUM!	#NUM!	#NUM!		#NUM!	#NUM!	#NUM!	#NUM!	#NUM!
	0.2	#NUM!	0.0062	0.01705	0.03038	0.155	10	1.4	16	2.4	4.8	#NUM!	#NUM!	#NUM!	0.00124	#NUM!	#NUM!	#NUM!	#NUM!	#NUM!	2.75	4.9	188.172	403.226	2688.17	-190	0.1705	-2419.35	1.28339e+07	-1.2129e+06	-94084	163.68	-0.0697686	-7.4268e+18	-5.98101e+17	1040031917419355	-4.46473e+11	-0.00230188	4.2508e-05	8.33757e+62	#NUM!	#NUM!	#NUM!		#NUM!	#NUM!	#NUM!	#NUM!	#NUM!
	0.3	#NUM!	0.0062	0.01705	0.03038	0.155	10	1.4	16	2.4	4.8	#NUM!	#NUM!	#NUM!	0.00186	#NUM!	#NUM!	#NUM!	#NUM!	#NUM!	2.75	4.9	125.448	268.817	1792.11	-124.667	0.1705	-1612.9	5.70393e+06	-527599	-42214.9	110.211	-0.0697686	-6.26341e+17	-5.31106e+16	1.3851e+14	-8.87037e+10	-0.00261787	5.15544e-05	1.77908e+59	#NUM!	#NUM!	#NUM!		#NUM!	#NUM!	#NUM!	#NUM!	#NUM!
	0.4	#NUM!	0.0062	0.01705	0.03038	0.155	10	1.4	16	2.4	4.8	#NUM!	#NUM!	#NUM!	0.00248	#NUM!	#NUM!	#NUM!	#NUM!	#NUM!	2.75	4.9	94.086	201.613	1344.09	-92	0.1705	-1209.68	3.20846e+06	-290323	-23963.6	83.4768	-0.0697686	-1.06883e+17	-9556725086201876	3.32288e+13	-28238379840	-0.00297577	6.24799e-05	4.42822e+56	#NUM!	#NUM!	#NUM!		#NUM!	#NUM!	#NUM!	#NUM!	#NUM!
	0.5	#NUM!	0.0062	0.01705	0.03038	0.155	10	1.4	16	2.4	4.8	#NUM!	#NUM!	#NUM!	0.0031	#NUM!	#NUM!	#NUM!	#NUM!	#NUM!	2.75	4.9	75.2688	161.29	1075.27	-72.4	0.1705	-967.742	2.05342e+06	-181677	-15471.4	67.4362	-0.0697686	-2.68088e+16	-2531746609731066	1.10037e+13	-1.1641e+10	-0.00338323	7.57415e-05	4.2089e+54	#NUM!	#NUM!	#NUM!		#NUM!	#NUM!	#NUM!	#NUM!	#NUM!
	0.6	#NUM!	0.0062	0.01705	0.03038	0.155	10	1.4	16	2.4	4.8	#NUM!	#NUM!	#NUM!	0.00372	#NUM!	#NUM!	#NUM!	#NUM!	#NUM!	2.75	4.9	62.724	134.409	896.057	-59.3333	0.1705	-806.452	1.42598e+06	-123297	-10834.4	56.7424	-0.0697686	-8570974728882845	-8.56482e+14	4.46735e+12	-5.65188e+09	-0.00384977	9.19356e-05	9.29298e+52	#NUM!	#NUM!	#NUM!		#NUM!	#NUM!	#NUM!	#NUM!	#NUM!
	0.7	#NUM!	0.0062	0.01705	0.03038	0.155	10	1.4	16	2.4	4.8	#NUM!	#NUM!	#NUM!	0.00434	#NUM!	#NUM!	#NUM!	#NUM!	#NUM!	2.75	4.9	53.7634	115.207	768.049	-50	0.1705	-691.244	1.04766e+06	-88479.3	-8024	49.104	-0.0697686	-3236677723332892	-3.42958e+14	2.08731e+12	-3.07231e+09	-0.0043874	0.00011185	3.65673e+51	#NUM!	#NUM!	#NUM!		#NUM!	#NUM!	#NUM!	#NUM!	#NUM!
	0.8	#NUM!	0.0062	0.01705	0.03038	0.155	10	1.4	16	2.4	4.8	#NUM!	#NUM!	#NUM!	0.00496	#NUM!	#NUM!	#NUM!	#NUM!	#NUM!	2.75	4.9	47.043	100.806	672.043	-43	0.1705	-604.839	802116	-66129	-6190.6	43.3752	-0.0697686	-1.3794e+15	-1.55351e+14	1.08082e+12	-1.81421e+09	-0.00501144	0.000136542	2.18911e+50	#NUM!	#NUM!	#NUM!		#NUM!	#NUM!	#NUM!	#NUM!	#NUM!
	0.9	#NUM!	0.0062	0.01705	0.03038	0.155	10	1.4	16	2.4	4.8	#NUM!	#NUM!	#NUM!	0.00558	#NUM!	#NUM!	#NUM!	#NUM!	#NUM!	2.75	4.9	41.816	89.6057	597.372	-37.5556	0.1705	-537.634	633771	-50975.7	-4927.23	38.9195	-0.0697686	-6.44135e+14	-7.73123e+13	6.05306e+11	-1.14128e+09	-0.00574172	0.000167449	1.80013e+49	#NUM!	#NUM!	#NUM!		#NUM!	#NUM!	#NUM!	#NUM!	#NUM!
	0.99	#NUM!	0.0062	0.01705	0.03038	0.155	10	1.4	16	2.4	4.8	#NUM!	#NUM!	#NUM!	0.006138	#NUM!	#NUM!	#NUM!	#NUM!	#NUM!	2.75	4.9	38.0146	81.4598	543.065	-33.596	0.1705	-488.759	523777	-41180.8	-4097.78	35.6789	-0.0697686	-3.4508e+14	-4.39753e+13	3.7886e+11	-7.85079e+08	-0.00651113	0.000202209	2.35176e+48	#NUM!	#NUM!	#NUM!		#NUM!	#NUM!	#NUM!	#NUM!	#NUM!
t3 ¹ 0, t2 ¹ 0
discr III > 0
			[A]in	[B]in	[C]in	[H2O]in						[AB]eq	[AB2]eq	[AC]eq	[AC2]eq	[ABC]eq	[A]eq	[B]eq	[C]eq	[H2O]eq	[B]in/[A]in	[C]in/[A]in
	r	eq K1	a	b	c	w	K1	K2	K3	K4	K5	x	y	z	t	u1	a-(x+y+z+t+u1)	b-(x+2y+u1)	c-(z+2t+u1)	w+(x+2y+z+2t+2u1)			F	G	H	I	J	K	a	b	g	d	e	t3	t2	t1	t0	m	n	discr III	ltrig	h	r		K1rec	K2rec	K3rec	K4rec	K5rec
	0.01	13823.3	0.0062	0.01705	0.03038	0.155	10	1.4	16	2.4	4.8	-53.3921	9.00832	0.135322	6.2e-05	-0.0489248	44.3035	35.4414	-0.0561414	-35.1829	2.75	4.9	3763.44	8064.52	53763.4	-3914	0.1705	-48387.1	5.13354e+09	-5.04774e+08	-3.69182e+07	3211.4	-0.0697686	-5.10599e+26	-3.74104e+25	3.25421e+21	-7.07196e+16	-0.00179575	2.92899e-05	1.47082e+90	4.38865e-05	1.00665e+09	6.33605e+17		1.19635	0.167489	1.91416	0.287124	0.574249
	0.1	147.194	0.0062	0.01705	0.03038	0.155	10	1.4	16	2.4	4.8	-5.53121	0.952116	0.136361	0.00062	-0.0502982	4.49861	3.69433	-0.0569226	-3.43497	2.75	4.9	376.344	806.452	5376.34	-386	0.1705	-4838.71	5.13354e+07	-4.95484e+06	-372622	324.086	-0.0697686	-4.9393e+20	-3.7827e+19	3.28959e+16	-7.10471e+12	-0.00202163	3.49864e-05	1.61205e+69	0.000444745	1.00776e+07	6.25614e+13		1.14322	0.160051	1.82915	0.274373	0.548746
	0.2	39.3152	0.0062	0.01705	0.03038	0.155	10	1.4	16	2.4	4.8	-2.87107	0.504949	0.137452	0.00124	-0.051802	2.28543	1.93003	-0.0577495	-1.66985	2.75	4.9	188.172	403.226	2688.17	-190	0.1705	-2419.35	1.28339e+07	-1.2129e+06	-94084	163.68	-0.0697686	-7.4268e+18	-5.98101e+17	1040031917419355	-4.46473e+11	-0.00230188	4.2508e-05	8.33757e+62	0.000893699	2.52267e+06	3.85461e+12		1.0869	0.152166	1.73904	0.260856	0.521711
	0.3	18.6048	0.0062	0.01705	0.03038	0.155	10	1.4	16	2.4	4.8	-1.9836	0.356179	0.138482	0.00186	-0.0532847	1.54656	1.34158	-0.0585377	-1.08061	2.75	4.9	125.448	268.817	1792.11	-124.667	0.1705	-1612.9	5.70393e+06	-527599	-42214.9	110.211	-0.0697686	-6.26341e+17	-5.31106e+16	1.3851e+14	-8.87037e+10	-0.00261787	5.15544e-05	1.77908e+59	0.00134363	1.12267e+06	7.50511e+11		1.03309	0.144633	1.65295	0.247942	0.495885
	0.4	11.1087	0.0062	0.01705	0.03038	0.155	10	1.4	16	2.4	4.8	-1.53934	0.282011	0.139459	0.00248	-0.0547483	1.17634	1.04712	-0.0592909	-0.7854	2.75	4.9	94.086	201.613	1344.09	-92	0.1705	-1209.68	3.20846e+06	-290323	-23963.6	83.4768	-0.0697686	-1.06883e+17	-9556725086201876	3.32288e+13	-28238379840	-0.00297577	6.24799e-05	4.42822e+56	0.00179367	632343	2.34047e+11		0.981513	0.137412	1.57042	0.235563	0.471126
	0.5	7.52594	0.0062	0.01705	0.03038	0.155	10	1.4	16	2.4	4.8	-1.27241	0.237685	0.140387	0.0031	-0.0561944	0.953635	0.870287	-0.0600124	-0.607845	2.75	4.9	75.2688	161.29	1075.27	-72.4	0.1705	-967.742	2.05342e+06	-181677	-15471.4	67.4362	-0.0697686	-2.68088e+16	-2531746609731066	1.10037e+13	-1.1641e+10	-0.00338323	7.57415e-05	4.2089e+54	0.00224342	405239	9.44777e+10		0.931914	0.130468	1.49106	0.223659	0.447319
	0.6	5.51856	0.0062	0.01705	0.03038	0.155	10	1.4	16	2.4	4.8	-1.09417	0.208281	0.14127	0.00372	-0.0576247	0.804722	0.752281	-0.060705	-0.489146	2.75	4.9	62.724	134.409	896.057	-59.3333	0.1705	-806.452	1.42598e+06	-123297	-10834.4	56.7424	-0.0697686	-8570974728882845	-8.56482e+14	4.46735e+12	-5.65188e+09	-0.00384977	9.19356e-05	9.29298e+52	0.00269266	281791	4.48992e+10		0.88409	0.123773	1.41454	0.212182	0.424363
	0.7	4.27138	0.0062	0.01705	0.03038	0.155	10	1.4	16	2.4	4.8	-0.966623	0.187406	0.142111	0.00434	-0.0590402	0.698006	0.667901	-0.0613711	-0.4041	2.75	4.9	53.7634	115.207	768.049	-50	0.1705	-691.244	1.04766e+06	-88479.3	-8024	49.104	-0.0697686	-3236677723332892	-3.42958e+14	2.08731e+12	-3.07231e+09	-0.0043874	0.00011185	3.65673e+51	0.00314128	207304	2.38811e+10		0.837866	0.117301	1.34059	0.201088	0.402176
	0.8	3.43805	0.0062	0.01705	0.03038	0.155	10	1.4	16	2.4	4.8	-0.870778	0.171861	0.142915	0.00496	-0.0604422	0.617684	0.604549	-0.062013	-0.340106	2.75	4.9	47.043	100.806	672.043	-43	0.1705	-604.839	802116	-66129	-6190.6	43.3752	-0.0697686	-1.3794e+15	-1.55351e+14	1.08082e+12	-1.81421e+09	-0.00501144	0.000136542	2.18911e+50	0.0035892	158927	1.3793e+10		0.793092	0.111033	1.26895	0.190342	0.380684
	0.9	2.85036	0.0062	0.01705	0.03038	0.155	10	1.4	16	2.4	4.8	-0.796078	0.159869	0.143684	0.00558	-0.0618317	0.554977	0.555222	-0.0626324	-0.290159	2.75	4.9	41.816	89.6057	597.372	-37.5556	0.1705	-537.634	633771	-50975.7	-4927.23	38.9195	-0.0697686	-6.44135e+14	-7.73123e+13	6.05306e+11	-1.14128e+09	-0.00574172	0.000167449	1.80013e+49	0.00403638	125736	8.48389e+09		0.749637	0.104949	1.19942	0.179913	0.359826
	0.99	2.45617	0.0062	0.01705	0.03038	0.155	10	1.4	16	2.4	4.8	-0.74164	0.151226	0.144348	0.006138	-0.0630722	0.5092	0.519311	-0.0631722	-0.253708	2.75	4.9	38.0146	81.4598	543.065	-33.596	0.1705	-488.759	523777	-41180.8	-4097.78	35.6789	-0.0697686	-3.4508e+14	-4.39753e+13	3.7886e+11	-7.85079e+08	-0.00651113	0.000202209	2.35176e+48	0.00443818	104036	5.71731e+09		0.711561	0.0996186	1.1385	0.170775	0.34155
	r	eq K1	a	b	c	w	K1	K2	K3	K4	K5	x	y	z	t	u2	a-(x+y+z+t+u2)	b-(x+2y+u2)	c-(z+2t+u2)	w+(x+2y+z+2t+2u2)			F	G	H	I	J	K	a	b	g	d	e	t3	t2	t1	t0	m	n	discr III	ltrig	h	r		K1rec	K2rec	K3rec	K4rec	K5rec
	0.01	0.00162072	0.0062	0.01705	0.03038	0.155	10	1.4	16	2.4	4.8	-0.000648554	6.82727e-06	-0.00188815	6.2e-05	4.25923e-05	0.00862529	0.0176423	0.0321016	0.152686	2.75	4.9	3763.44	8064.52	53763.4	-3914	0.1705	-48387.1	5.13354e+09	-5.04774e+08	-3.69182e+07	3211.4	-0.0697686	-5.10599e+26	-3.74104e+25	3.25421e+21	-7.07196e+16	-0.00179575	2.92899e-05	1.47082e+90	4.38865e-05	1.00665e+09	6.33605e+17		-0.650754	-0.0911056	-1.04121	-0.156181	-0.312362
	0.1	0.00341855	0.0062	0.01705	0.03038	0.155	10	1.4	16	2.4	4.8	-0.00263002	6.11495e-05	-0.00809054	0.00062	0.000403092	0.0158363	0.0191546	0.0368274	0.146448	2.75	4.9	376.344	806.452	5376.34	-386	0.1705	-4838.71	5.13354e+07	-4.95484e+06	-372622	324.086	-0.0697686	-4.9393e+20	-3.7827e+19	3.28959e+16	-7.10471e+12	-0.00202163	3.49864e-05	1.61205e+69	0.000444745	1.00776e+07	6.25614e+13		-1.26974	-0.177764	-2.03158	-0.304738	-0.609475
	0.2	0.00496159	0.0062	0.01705	0.03038	0.155	10	1.4	16	2.4	4.8	-0.00417205	0.000112758	-0.0133661	0.00124	0.000774097	0.0216113	0.0202224	0.040492	0.141716	2.75	4.9	188.172	403.226	2688.17	-190	0.1705	-2419.35	1.28339e+07	-1.2129e+06	-94084	163.68	-0.0697686	-7.4268e+18	-5.98101e+17	1040031917419355	-4.46473e+11	-0.00230188	4.2508e-05	8.33757e+62	0.000893699	2.52267e+06	3.85461e+12		-1.35286	-0.1894	-2.16457	-0.324686	-0.649372
	0.3	0.00640653	0.0062	0.01705	0.03038	0.155	10	1.4	16	2.4	4.8	-0.00549261	0.000157748	-0.0182209	0.00186	0.00112137	0.0267744	0.0211057	0.0437596	0.137565	2.75	4.9	125.448	268.817	1792.11	-124.667	0.1705	-1612.9	5.70393e+06	-527599	-42214.9	110.211	-0.0697686	-6.26341e+17	-5.31106e+16	1.3851e+14	-8.87037e+10	-0.00261787	5.15544e-05	1.77908e+59	0.00134363	1.12267e+06	7.50511e+11		-1.3371	-0.187194	-2.13936	-0.320905	-0.641809
	0.4	0.00781044	0.0062	0.01705	0.03038	0.155	10	1.4	16	2.4	4.8	-0.00667641	0.000197406	-0.0228616	0.00248	0.0014485	0.0316121	0.0218831	0.0468331	0.133714	2.75	4.9	94.086	201.613	1344.09	-92	0.1705	-1209.68	3.20846e+06	-290323	-23963.6	83.4768	-0.0697686	-1.06883e+17	-9556725086201876	3.32288e+13	-28238379840	-0.00297577	6.24799e-05	4.42822e+56	0.00179367	632343	2.34047e+11		-1.2905	-0.180669	-2.06479	-0.309719	-0.619438
	0.5	0.00919234	0.0062	0.01705	0.03038	0.155	10	1.4	16	2.4	4.8	-0.0077586	0.000232594	-0.0273643	0.0031	0.00175789	0.0362324	0.0225855	0.0497864	0.130058	2.75	4.9	75.2688	161.29	1075.27	-72.4	0.1705	-967.742	2.05342e+06	-181677	-15471.4	67.4362	-0.0697686	-2.68088e+16	-2531746609731066	1.10037e+13	-1.1641e+10	-0.00338323	7.57415e-05	4.2089e+54	0.00224342	405239	9.44777e+10		-1.23309	-0.172632	-1.97294	-0.295941	-0.591882
	0.6	0.0105605	0.0062	0.01705	0.03038	0.155	10	1.4	16	2.4	4.8	-0.00875893	0.000263962	-0.0317666	0.00372	0.00205142	0.0406901	0.0232296	0.0526552	0.126545	2.75	4.9	62.724	134.409	896.057	-59.3333	0.1705	-806.452	1.42598e+06	-123297	-10834.4	56.7424	-0.0697686	-8570974728882845	-8.56482e+14	4.46735e+12	-5.65188e+09	-0.00384977	9.19356e-05	9.29298e+52	0.00269266	281791	4.48992e+10		-1.17264	-0.16417	-1.87623	-0.281435	-0.562869
	0.7	0.0119193	0.0062	0.01705	0.03038	0.155	10	1.4	16	2.4	4.8	-0.00969037	0.000292024	-0.0360906	0.00434	0.00233059	0.0450183	0.0238257	0.05546	0.123144	2.75	4.9	53.7634	115.207	768.049	-50	0.1705	-691.244	1.04766e+06	-88479.3	-8024	49.104	-0.0697686	-3236677723332892	-3.42958e+14	2.08731e+12	-3.07231e+09	-0.0043874	0.00011185	3.65673e+51	0.00314128	207304	2.38811e+10		-1.11255	-0.155757	-1.78008	-0.267012	-0.534023
	0.8	0.0132708	0.0062	0.01705	0.03038	0.155	10	1.4	16	2.4	4.8	-0.0105623	0.000317202	-0.0403506	0.00496	0.00259669	0.049239	0.0243812	0.0582139	0.119835	2.75	4.9	47.043	100.806	672.043	-43	0.1705	-604.839	802116	-66129	-6190.6	43.3752	-0.0697686	-1.3794e+15	-1.55351e+14	1.08082e+12	-1.81421e+09	-0.00501144	0.000136542	2.18911e+50	0.0035892	158927	1.3793e+10		-1.05433	-0.147607	-1.68693	-0.25304	-0.50608
	0.9	0.0146165	0.0062	0.01705	0.03038	0.155	10	1.4	16	2.4	4.8	-0.0113819	0.000339843	-0.0445565	0.00558	0.00285081	0.0533677	0.0249014	0.0609257	0.116603	2.75	4.9	41.816	89.6057	597.372	-37.5556	0.1705	-537.634	633771	-50975.7	-4927.23	38.9195	-0.0697686	-6.44135e+14	-7.73123e+13	6.05306e+11	-1.14128e+09	-0.00574172	0.000167449	1.80013e+49	0.00403638	125736	8.48389e+09		-0.998669	-0.139814	-1.59787	-0.239681	-0.479361
	0.99	0.0158233	0.0062	0.01705	0.03038	0.155	10	1.4	16	2.4	4.8	-0.0120795	0.000358295	-0.0483016	0.006138	0.00307005	0.0570148	0.0253429	0.0633356	0.113752	2.75	4.9	38.0146	81.4598	543.065	-33.596	0.1705	-488.759	523777	-41180.8	-4097.78	35.6789	-0.0697686	-3.4508e+14	-4.39753e+13	3.7886e+11	-7.85079e+08	-0.00651113	0.000202209	2.35176e+48	0.00443818	104036	5.71731e+09		-0.950963	-0.133135	-1.52154	-0.228231	-0.456462
			[A]in	[B]in	[C]in	[H2O]in						[AB]eq	[AB2]eq	[AC]eq	[AC2]eq	[ABC]eq	[A]eq	[B]eq	[C]eq	[H2O]eq	[B]in/[A]in	[C]in/[A]in
	r	eq K1	a	b	c	w	K1	K2	K3	K4	K5	x	y	z	t	u3	a-(x+y+z+t+u3)	b-(x+2y+u3)	c-(z+2t+u3)	w+(x+2y+z+2t+2u3)			F	G	H	I	J	K	a	b	g	d	e	t3	t2	t1	t0	m	n	discr III	ltrig	h	r		K1rec	K2rec	K3rec	K4rec	K5rec
	0.001	0.00090878	0.0062	0.01705	0.03038	0.155	10	1.4	16	2.4	4.8	0.00016893	7.20767e-07	0.000478655	6.2e-06	4.37628e-06	0.00554112	0.0168753	0.0298846	0.15567	2.75	4.9	37634.4	80645.2	537634	-39194	0.1705	-483871	5.13354e+11	-5.05703e+10	-3.68832e+09	32084.6	-0.0697686	-5.12262e+32	-3.73682e+31	3.25064e+26	-7.0688e+20	-0.00177441	2.87693e-05	1.45583e+111	4.36275e-06	1.00655e+11	6.34396e+21		0.281232	0.039359	0.449971	0.0674726	0.134945
	0.01	0.000632328	0.0062	0.01705	0.03038	0.155	10	1.4	16	2.4	4.8	0.000475401	7.39149e-06	0.00133017	6.2e-05	4.43173e-05	0.00428072	0.0165155	0.0288815	0.157033	2.75	4.9	3763.44	8064.52	53763.4	-3914	0.1705	-48387.1	5.13354e+09	-5.04774e+08	-3.69182e+07	3211.4	-0.0697686	-5.10599e+26	-3.74104e+25	3.25421e+21	-7.07196e+16	-0.00179575	2.92899e-05	1.47082e+90	4.38865e-05	1.00665e+09	6.33605e+17		1.05595	0.147833	1.68952	0.253428	0.506856
	0.1	9.05111e-05	0.0062	0.01705	0.03038	0.155	10	1.4	16	2.4	4.8	0.000940723	7.9382e-05	0.00253989	0.00062	0.00045927	0.00156074	0.0154912	0.0261408	0.160798	2.75	4.9	376.344	806.452	5376.34	-386	0.1705	-4838.71	5.13354e+07	-4.95484e+06	-372622	324.086	-0.0697686	-4.9393e+20	-3.7827e+19	3.28959e+16	-7.10471e+12	-0.00202163	3.49864e-05	1.61205e+69	0.000444745	1.00776e+07	6.25614e+13		6.25643	0.8759	10.0103	1.50154	3.00309
	0.15	1.53421e-06	0.0062	0.01705	0.03038	0.155	10	1.4	16	2.4	4.8	0.000937541	0.000121747	0.00250335	0.00093	0.000696597	0.00101077	0.0151724	0.0253201	0.161938	2.75	4.9	250.896	537.634	3584.23	-255.333	0.1705	-3225.81	2.28157e+07	-2.17921e+06	-166442	217.149	-0.0697686	-4.25468e+19	-3.34084e+18	4357462925928609	-1.40717e+12	-0.00215763	3.85755e-05	3.37445e+65	0.000669007	4.48182e+06	1.227e+13		9.89996	1.38599	15.8399	2.37599	4.75198
	0.151	2.61282e-07	0.0062	0.01705	0.03038	0.155	10	1.4	16	2.4	4.8	0.00093681	0.000122608	0.00250089	0.0009362	0.000701382	0.00100211	0.0151666	0.0253053	0.161958	2.75	4.9	249.234	534.074	3560.49	-253.603	0.1705	-3204.44	2.25145e+07	-2.14999e+06	-164261	215.732	-0.0697686	-4.08682e+19	-3.21065e+18	4.21557e+15	-1.37034e+12	-0.00216043	3.86507e-05	2.93735e+65	0.000673497	4.42271e+06	1.19465e+13		9.98281	1.39759	15.9725	2.39587	4.79175
	0.1512	8.5968e-09	0.0062	0.01705	0.03038	0.155	10	1.4	16	2.4	4.8	0.000936661	0.00012278	0.0025004	0.00093744	0.000702339	0.00100038	0.0151654	0.0253024	0.161962	2.75	4.9	248.905	533.367	3555.78	-253.259	0.1705	-3200.2	2.2455e+07	-2.14422e+06	-163830	215.451	-0.0697686	-4.05418e+19	-3.18533e+18	4.18786e+15	-1.36312e+12	-0.00216099	3.86657e-05	2.85729e+65	0.000674395	4.41103e+06	1.18831e+13		9.99943	1.39992	15.9991	2.39986	4.79973
	0.151207	1.64726e-11	0.0062	0.01705	0.03038	0.155	10	1.4	16	2.4	4.8	0.000936656	0.000122786	0.00250038	0.000937482	0.000702372	0.00100032	0.0151654	0.0253023	0.161962	2.75	4.9	248.894	533.343	3555.62	-253.248	0.1705	-3200.06	2.2453e+07	-2.14402e+06	-163815	215.442	-0.0697686	-4.05308e+19	-3.18447e+18	4.18692e+15	-1.36287e+12	-0.00216101	3.86662e-05	2.85461e+65	0.000674426	4.41064e+06	1.18809e+13		10	1.4	16	2.4	4.8
	0.151207	4.18395e-12	0.0062	0.01705	0.03038	0.155	10	1.4	16	2.4	4.8	0.000936656	0.000122786	0.00250038	0.000937482	0.000702372	0.00100032	0.0151654	0.0253023	0.161962	2.75	4.9	248.894	533.343	3555.62	-253.248	0.1705	-3200.06	2.2453e+07	-2.14402e+06	-163815	215.442	-0.0697686	-4.05308e+19	-3.18447e+18	4186915856350604	-1.36287e+12	-0.00216101	3.86662e-05	2.8546e+65	0.000674426	4.41064e+06	1.18809e+13		10	1.4	16	2.4	4.8
	0.151207	8.78938e-14	0.0062	0.01705	0.03038	0.155	10	1.4	16	2.4	4.8	0.000936656	0.000122786	0.00250038	0.000937482	0.000702372	0.00100032	0.0151654	0.0253023	0.161962	2.75	4.9	248.894	533.343	3555.62	-253.248	0.1705	-3200.06	2.2453e+07	-2.14402e+06	-163815	215.442	-0.0697686	-4.05308e+19	-3.18447e+18	4.18692e+15	-1.36287e+12	-0.00216101	3.86662e-05	2.8546e+65	0.000674426	4.41063e+06	1.18809e+13		10	1.4	16	2.4	4.8
	0.151207	-8.77785e-12	0.0062	0.01705	0.03038	0.155	10	1.4	16	2.4	4.8	0.000936656	0.000122786	0.00250038	0.000937482	0.000702372	0.00100032	0.0151654	0.0253023	0.161962	2.75	4.9	248.894	533.343	3555.62	-253.248	0.1705	-3200.06	2.2453e+07	-2.14402e+06	-163815	215.442	-0.0697686	-4.05308e+19	-3.18447e+18	4186914476722629	-1.36287e+12	-0.00216101	3.86662e-05	2.8546e+65	0.000674426	4.41063e+06	1.18809e+13		10	1.4	16	2.4	4.8
	0.151207	-1.10047e-10	0.0062	0.01705	0.03038	0.155	10	1.4	16	2.4	4.8	0.000936656	0.000122786	0.00250038	0.000937483	0.000702372	0.00100032	0.0151654	0.0253023	0.161962	2.75	4.9	248.893	533.343	3555.62	-253.247	0.1705	-3200.06	2.2453e+07	-2.14402e+06	-163815	215.442	-0.0697686	-4.05306e+19	-3.18446e+18	4186903439718505	-1.36287e+12	-0.00216101	3.86662e-05	2.85457e+65	0.000674426	4.41063e+06	1.18809e+13		10	1.4	16	2.4	4.8
	0.1513	-1.1751e-07	0.0062	0.01705	0.03038	0.155	10	1.4	16	2.4	4.8	0.000936587	0.000122866	0.00250015	0.00093806	0.000702818	0.000999521	0.0151649	0.0253009	0.161964	2.75	4.9	248.74	533.015	3553.43	-253.088	0.1705	-3198.09	2.24253e+07	-2.14134e+06	-163615	215.311	-0.0697686	-4.03798e+19	-3.17276e+18	4.17408e+15	-1.35953e+12	-0.00216127	3.86732e-05	2.81812e+65	0.000674845	4.40521e+06	1.18515e+13		10.0078	1.40109	16.0124	2.40186	4.80372
	0.152	-9.95865e-07	0.0062	0.01705	0.03038	0.155	10	1.4	16	2.4	4.8	0.000936058	0.000123469	0.00249839	0.0009424	0.000706169	0.000993517	0.0151608	0.0252906	0.161979	2.75	4.9	247.595	530.56	3537.07	-251.895	0.1705	-3183.36	2.22193e+07	-2.12135e+06	-162123	214.335	-0.0697686	-3.92662e+19	-3.08635e+18	4079182393492676	-1.33471e+12	-0.00216323	3.8726e-05	2.55922e+65	0.000677988	4.36477e+06	1.16336e+13		10.0661	1.40926	16.1058	2.41587	4.83174
	0.16	-1.05061e-05	0.0062	0.01705	0.03038	0.155	10	1.4	16	2.4	4.8	0.00092931	0.000130379	0.00247646	0.000992	0.000744512	0.000927343	0.0151154	0.025175	0.16214	2.75	4.9	235.215	504.032	3360.22	-239	0.1705	-3024.19	2.00529e+07	-1.91129e+06	-146431	203.782	-0.0697686	-2.87755e+19	-2.2709e+18	3.15933e+15	-1.0876e+12	-0.0021858	3.93334e-05	8.77162e+64	0.000713919	3.93961e+06	9.46477e+12		10.7495	1.50493	17.1992	2.57988	5.15977
	0.2	-4.5732e-05	0.0062	0.01705	0.03038	0.155	10	1.4	16	2.4	4.8	0.000878798	0.000165405	0.00232457	0.00124	0.000937556	0.000653666	0.0149028	0.0246379	0.162889	2.75	4.9	188.172	403.226	2688.17	-190	0.1705	-2419.35	1.28339e+07	-1.2129e+06	-94084	163.68	-0.0697686	-7.4268e+18	-5.98101e+17	1040031917419355	-4.46473e+11	-0.00230188	4.2508e-05	8.33757e+62	0.000893699	2.52267e+06	3.85461e+12		14.6946	2.05724	23.5113	3.52669	7.05339
	0.3	-7.47391e-05	0.0062	0.01705	0.03038	0.155	10	1.4	16	2.4	4.8	0.000668935	0.000256244	0.00174114	0.00186	0.00142921	0.00024448	0.0144394	0.0234897	0.164501	2.75	4.9	125.448	268.817	1792.11	-124.667	0.1705	-1612.9	5.70393e+06	-527599	-42214.9	110.211	-0.0697686	-6.26341e+17	-5.31106e+16	1.3851e+14	-8.87037e+10	-0.00261787	5.15544e-05	1.77908e+59	0.00134363	1.12267e+06	7.50511e+11		31.1717	4.36404	49.8748	7.48121	14.9624
	0.4	-5.57046e-05	0.0062	0.01705	0.03038	0.155	10	1.4	16	2.4	4.8	0.000385907	0.000351558	0.000990211	0.00248	0.00193302	5.93055e-05	0.014028	0.0224968	0.165905	2.75	4.9	94.086	201.613	1344.09	-92	0.1705	-1209.68	3.20846e+06	-290323	-23963.6	83.4768	-0.0697686	-1.06883e+17	-9556725086201876	3.32288e+13	-28238379840	-0.00297577	6.24799e-05	4.42822e+56	0.00179367	632343	2.34047e+11		76.9578	10.7741	123.132	18.4699	36.9397
	0.5	-9.28614e-06	0.0062	0.01705	0.03038	0.155	10	1.4	16	2.4	4.8	5.63429e-05	0.00045132	0.000142658	0.0031	0.00244869	9.84742e-07	0.0136423	0.0215886	0.167199	2.75	4.9	75.2688	161.29	1075.27	-72.4	0.1705	-967.742	2.05342e+06	-181677	-15471.4	67.4362	-0.0697686	-2.68088e+16	-2531746609731066	1.10037e+13	-1.1641e+10	-0.00338323	7.57415e-05	4.2089e+54	0.00224342	405239	9.44777e+10		701.233	98.1726	1121.97	168.296	336.592
	0.51	-3.55665e-06	0.0062	0.01705	0.03038	0.155	10	1.4	16	2.4	4.8	2.13687e-05	0.000461544	5.40344e-05	0.003162	0.00250091	1.38506e-07	0.0136046	0.0215011	0.167324	2.75	4.9	73.793	158.128	1054.19	-70.8627	0.1705	-948.767	1.97368e+06	-174226	-14883.4	66.1781	-0.0697686	-2.36977e+16	-2250432857648878	9.97666e+12	-1.07616e+10	-0.00342705	7.72177e-05	2.78305e+54	0.00228837	389555	8.71552e+10		1897.49	265.649	3035.98	455.398	910.796
	0.516	-3.7776e-08	0.0062	0.01705	0.03038	0.155	10	1.4	16	2.4	4.8	2.25676e-07	0.0004677	5.70219e-07	0.0031992	0.0025323	1.5277e-11	0.0135821	0.0214487	0.167399	2.75	4.9	72.9349	156.289	1041.93	-69.969	0.1705	-937.734	1.92805e+06	-169965	-14546.7	65.4466	-0.0697686	-2.20315e+16	-2.09921e+15	9.41577e+12	-1.02738e+10	-0.00345363	7.81177e-05	2.17968e+54	0.00231534	380579	8.30987e+10		182068	25542.8	291310	43787.6	87575.3
	0.51606	-2.28572e-09	0.0062	0.01705	0.03038	0.155	10	1.4	16	2.4	4.8	1.36543e-08	0.000467761	3.45001e-08	0.00319957	0.00253262	3.89437e-14	0.0135818	0.0214482	0.1674	2.75	4.9	72.9264	156.271	1041.81	-69.9602	0.1705	-937.625	1.9276e+06	-169923	-14543.4	65.4394	-0.0697686	-2.20155e+16	-2097760097810425	9.41036e+12	-1.02691e+10	-0.00345389	7.81267e-05	2.17439e+54	0.0023156	380491	8.30593e+10		4.32143e+06	422233	6.9143e+06	723829	1.44766e+06
	0.516063	-5.11057e-10	0.0062	0.01705	0.03038	0.155	10	1.4	16	2.4	4.8	3.05286e-09	0.000467765	7.71364e-09	0.00319959	0.00253263	-6.03805e-14	0.0135818	0.0214482	0.1674	2.75	4.9	72.926	156.27	1041.8	-69.9597	0.1705	-937.62	1.92758e+06	-169921	-14543.2	65.439	-0.0697686	-2.20147e+16	-2.09769e+15	9.41009e+12	-1.02688e+10	-0.00345391	7.81272e-05	2.17413e+54	0.00231562	380486	8.30573e+10		-623171	1.8885e+06	-997074	3.23743e+06	6.47486e+06
	0.516064	-3.77951e-11	0.0062	0.01705	0.03038	0.155	10	1.4	16	2.4	4.8	2.25792e-10	0.000467765	5.70507e-10	0.0031996	0.00253264	1.84514e-14	0.0135818	0.0214482	0.1674	2.75	4.9	72.9259	156.27	1041.8	-69.9596	0.1705	-937.619	1.92757e+06	-169920	-14543.2	65.4389	-0.0697686	-2.20145e+16	-2.09767e+15	9.41001e+12	-1.02688e+10	-0.00345391	7.81273e-05	2.17406e+54	0.00231562	380485	8.30568e+10		150826	2.55338e+07	241322	4.37723e+07	8.75446e+07
	0.516064	-2.31393e-12	0.0062	0.01705	0.03038	0.155	10	1.4	16	2.4	4.8	1.37822e-11	0.000467765	3.48233e-11	0.0031996	0.00253264	-4.99826e-14	0.0135818	0.0214482	0.1674	2.75	4.9	72.9259	156.27	1041.8	-69.9596	0.1705	-937.618	1.92757e+06	-169920	-14543.1	65.4389	-0.0697686	-2.20145e+16	-2097666785238266	9.41001e+12	-1.02688e+10	-0.00345391	7.81273e-05	2.17405e+54	0.00231562	380485	8.30568e+10		-3398.57	4.18318e+08	-5437.72	7.17117e+08	1.43423e+09
	0.516064	5.76977e-14	0.0062	0.01705	0.03038	0.155	10	1.4	16	2.4	4.8	-3.61174e-13	0.000467765	-9.12575e-13	0.0031996	0.00253264	-2.03422e-14	0.0135818	0.0214482	0.1674	2.75	4.9	72.9259	156.27	1041.8	-69.9596	0.1705	-937.618	1.92757e+06	-169920	-14543.1	65.4389	-0.0697686	-2.20145e+16	-2.09767e+15	9.41001e+12	-1.02688e+10	-0.00345391	7.81273e-05	2.17405e+54	0.00231562	380485	8.30568e+10		218.834	-1.59628e+10	350.135	-2.73648e+10	-5.47296e+10
	0.516064	3.61491e-12	0.0062	0.01705	0.03038	0.155	10	1.4	16	2.4	4.8	-2.15759e-11	0.000467765	-5.45156e-11	0.0031996	0.00253264	2.29027e-14	0.0135818	0.0214482	0.1674	2.75	4.9	72.9259	156.27	1041.8	-69.9596	0.1705	-937.618	1.92757e+06	-169920	-14543.1	65.4389	-0.0697686	-2.20145e+16	-2097666543502155	9.41001e+12	-1.02688e+10	-0.00345391	7.81273e-05	2.17405e+54	0.00231562	380485	8.30568e+10		-11611.3	-2.67212e+08	-18578	-4.58078e+08	-9.16157e+08
	0.516064	2.13606e-11	0.0062	0.01705	0.03038	0.155	10	1.4	16	2.4	4.8	-1.27589e-10	0.000467765	-3.22377e-10	0.0031996	0.00253264	1.65241e-14	0.0135818	0.0214482	0.1674	2.75	4.9	72.9259	156.27	1041.8	-69.9596	0.1705	-937.618	1.92757e+06	-169920	-14543.1	65.4389	-0.0697686	-2.20144e+16	-2.09767e+15	9.41001e+12	-1.02688e+10	-0.00345391	7.81273e-05	2.17405e+54	0.00231562	380485	8.30568e+10		-95167.9	-4.5187e+07	-152269	-7.74635e+07	-1.54927e+08
	0.516064	8.05266e-11	0.0062	0.01705	0.03038	0.155	10	1.4	16	2.4	4.8	-4.80985e-10	0.000467766	-1.2153e-09	0.0031996	0.00253264	7.16831e-14	0.0135818	0.0214482	0.1674	2.75	4.9	72.9259	156.27	1041.8	-69.9596	0.1705	-937.618	1.92757e+06	-169920	-14543.1	65.4389	-0.0697686	-2.20144e+16	-2.09766e+15	9.41e+12	-1.02688e+10	-0.00345391	7.81273e-05	2.17404e+54	0.00231562	380485	8.30567e+10		-82701.2	-1.19865e+07	-132322	-2.05484e+07	-4.10967e+07
	0.51607	3.62991e-09	0.0062	0.01705	0.03038	0.155	10	1.4	16	2.4	4.8	-2.16839e-08	0.000467772	-5.47885e-08	0.00319963	0.00253267	1.6414e-13	0.0135818	0.0214481	0.1674	2.75	4.9	72.925	156.268	1041.79	-69.9587	0.1705	-937.607	1.92752e+06	-169916	-14542.8	65.4382	-0.0697686	-2.20128e+16	-2097518365395830	9.40946e+12	-1.02683e+10	-0.00345394	7.81282e-05	2.17351e+54	0.00231565	380476	8.30528e+10		-1.62825e+06	-265885	-2.60519e+06	-455804	-911607
	0.5161	2.13778e-08	0.0062	0.01705	0.03038	0.155	10	1.4	16	2.4	4.8	-1.277e-07	0.000467803	-3.22658e-07	0.00319982	0.00253283	4.86627e-12	0.0135817	0.0214479	0.1674	2.75	4.9	72.9208	156.259	1041.73	-69.9543	0.1705	-937.553	1.9273e+06	-169895	-14541.2	65.4346	-0.0697686	-2.20048e+16	-2.09679e+15	9.40675e+12	-1.02659e+10	-0.00345407	7.81328e-05	2.17088e+54	0.00231578	380432	8.30331e+10		-323443	-45151.6	-517509	-77402.8	-154806
	0.517	5.54501e-07	0.0062	0.01705	0.03038	0.155	10	1.4	16	2.4	4.8	-3.30955e-06	0.000468727	-8.36119e-06	0.0032054	0.00253754	3.2715e-09	0.0135783	0.02144	0.167412	2.75	4.9	72.7938	155.987	1039.91	-69.8221	0.1705	-935.921	1.9206e+06	-169269	-14491.7	65.3264	-0.0697686	-2.17671e+16	-2075178950740942	9.32602e+12	-1.01952e+10	-0.00345808	7.82687e-05	2.09326e+54	0.00231983	379113	8.24456e+10		-12472.7	-1746.19	-19956.4	-2993.47	-5986.94
	0.52	2.34115e-06	0.0062	0.01705	0.03038	0.155	10	1.4	16	2.4	4.8	-1.39346e-05	0.000471813	-3.51905e-05	0.003224	0.00255325	5.76165e-08	0.0135671	0.0214139	0.167449	2.75	4.9	72.3739	155.087	1033.91	-69.3846	0.1705	-930.521	1.8985e+06	-167207	-14328.6	64.9684	-0.0697686	-2.09956e+16	-2.00499e+15	9.06288e+12	-9.96397e+09	-0.00347147	7.87237e-05	1.85488e+54	0.00233331	374766	8.0524e+10		-2985	-417.9	-4776	-716.4	-1432.8
	0.6	5.4929e-05	0.0062	0.01705	0.03038	0.155	10	1.4	16	2.4	4.8	-0.000307372	0.000555629	-0.000768354	0.00372	0.00297629	2.38052e-05	0.0132698	0.0207321	0.168428	2.75	4.9	62.724	134.409	896.057	-59.3333	0.1705	-806.452	1.42598e+06	-123297	-10834.4	56.7424	-0.0697686	-8570974728882845	-8.56482e+14	4.46735e+12	-5.65188e+09	-0.00384977	9.19356e-05	9.29298e+52	0.00269266	281791	4.48992e+10		-163.886	-22.9441	-262.218	-39.3327	-78.6654
	0.7	0.000131779	0.0062	0.01705	0.03038	0.155	10	1.4	16	2.4	4.8	-0.000698695	0.00066466	-0.00172485	0.00434	0.00351606	0.000102826	0.0129033	0.0199088	0.169618	2.75	4.9	53.7634	115.207	768.049	-50	0.1705	-691.244	1.04766e+06	-88479.3	-8024	49.104	-0.0697686	-3236677723332892	-3.42958e+14	2.08731e+12	-3.07231e+09	-0.0043874	0.00011185	3.65673e+51	0.00314128	207304	2.38811e+10		-89.3211	-12.5049	-142.914	-21.4371	-42.8741
	0.8	0.000218219	0.0062	0.01705	0.03038	0.155	10	1.4	16	2.4	4.8	-0.00111395	0.000778637	-0.00271617	0.00496	0.00406837	0.000223112	0.0125383	0.0191078	0.170784	2.75	4.9	47.043	100.806	672.043	-43	0.1705	-604.839	802116	-66129	-6190.6	43.3752	-0.0697686	-1.3794e+15	-1.55351e+14	1.08082e+12	-1.81421e+09	-0.00501144	0.000136542	2.18911e+50	0.0035892	158927	1.3793e+10		-68.0065	-9.52091	-108.81	-16.3216	-32.6431
	0.9	0.000312337	0.0062	0.01705	0.03038	0.155	10	1.4	16	2.4	4.8	-0.00155103	0.000897826	-0.00373559	0.00558	0.00463367	0.000375124	0.0121717	0.0183219	0.171936	2.75	4.9	41.816	89.6057	597.372	-37.5556	0.1705	-537.634	633771	-50975.7	-4927.23	38.9195	-0.0697686	-6.44135e+14	-7.73123e+13	6.05306e+11	-1.14128e+09	-0.00574172	0.000167449	1.80013e+49	0.00403638	125736	8.48389e+09		-58.4064	-8.1769	-93.4503	-14.0175	-28.0351
	0.99	0.000402569	0.0062	0.01705	0.03038	0.155	10	1.4	16	2.4	4.8	-0.00196211	0.0010098	-0.00467343	0.006138	0.00515399	0.000533748	0.0118385	0.0176234	0.172968	2.75	4.9	38.0146	81.4598	543.065	-33.596	0.1705	-488.759	523777	-41180.8	-4097.78	35.6789	-0.0697686	-3.4508e+14	-4.39753e+13	3.7886e+11	-7.85079e+08	-0.00651113	0.000202209	2.35176e+48	0.00443818	104036	5.71731e+09		-53.71	-7.51939	-85.9359	-12.8904	-25.7808
						0
	r	eq K1	a	b	c	w	K1	K2	K3	K4	K5	x	y	z	t	u4	a-(x+y+z+t+u4)	b-(x+2y+u4)	c-(z+2t+u4)	w+(x+2y+z+2t+2u4)			F	G	H	I	J	K	a	b	g	d	e	t3	t2	t1	t0	m	n	discr III	ltrig	h	r		K1rec	K2rec	K3rec	K4rec	K5rec
	0.01	-4347.26	0.0062	0.01705	0.03038	0.155	10	1.4	16	2.4	4.8	-98.0948	81.5086	-0.082653	6.2e-05	0.147167	16.5279	-65.0525	-0.0342575	65.2892	2.75	4.9	3763.44	8064.52	53763.4	-3914	0.1705	-48387.1	5.13354e+09	-5.04774e+08	-3.69182e+07	3211.4	-0.0697686	-5.10599e+26	-3.74104e+25	3.25421e+21	-7.07196e+16	-0.00179575	2.92899e-05	1.47082e+90	4.38865e-05	1.00665e+09	6.33605e+17		5.95671	0.833939	9.53074	1.42961	2.85922
	0.1	-41.4349	0.0062	0.01705	0.03038	0.155	10	1.4	16	2.4	4.8	-9.72718	8.01718	-0.08264	0.00062	0.145955	1.65227	-6.43608	-0.0341747	6.67268	2.75	4.9	376.344	806.452	5376.34	-386	0.1705	-4838.71	5.13354e+07	-4.95484e+06	-372622	324.086	-0.0697686	-4.9393e+20	-3.7827e+19	3.28959e+16	-7.10471e+12	-0.00202163	3.49864e-05	1.61205e+69	0.000444745	1.00776e+07	6.25614e+13		6.10359	0.854503	9.76575	1.46486	2.92973
	0.2	-9.7972	0.0062	0.01705	0.03038	0.155	10	1.4	16	2.4	4.8	-4.81717	3.93443	-0.082619	0.00124	0.144598	0.825713	-3.17925	-0.0340795	3.41576	2.75	4.9	188.172	403.226	2688.17	-190	0.1705	-2419.35	1.28339e+07	-1.2129e+06	-94084	163.68	-0.0697686	-7.4268e+18	-5.98101e+17	1040031917419355	-4.46473e+11	-0.00230188	4.2508e-05	8.33757e+62	0.000893699	2.52267e+06	3.85461e+12		6.26795	0.877512	10.0287	1.50431	3.00861
	0.3	-4.10693	0.0062	0.01705	0.03038	0.155	10	1.4	16	2.4	4.8	-3.17999	2.5736	-0.0825907	0.00186	0.143231	0.550099	-2.09338	-0.0339807	2.32979	2.75	4.9	125.448	268.817	1792.11	-124.667	0.1705	-1612.9	5.70393e+06	-527599	-42214.9	110.211	-0.0697686	-6.26341e+17	-5.31106e+16	1.3851e+14	-8.87037e+10	-0.00261787	5.15544e-05	1.77908e+59	0.00134363	1.12267e+06	7.50511e+11		6.43361	0.900705	10.2938	1.54407	3.08813
	0.4	-2.17227	0.0062	0.01705	0.03038	0.155	10	1.4	16	2.4	4.8	-2.36103	1.89323	-0.082555	0.00248	0.141853	0.412217	-1.55024	-0.0338783	1.78655	2.75	4.9	94.086	201.613	1344.09	-92	0.1705	-1209.68	3.20846e+06	-290323	-23963.6	83.4768	-0.0697686	-1.06883e+17	-9556725086201876	3.32288e+13	-28238379840	-0.00297577	6.24799e-05	4.42822e+56	0.00179367	632343	2.34047e+11		6.60071	0.924099	10.5611	1.58417	3.16834
	0.5	-1.30285	0.0062	0.01705	0.03038	0.155	10	1.4	16	2.4	4.8	-1.86933	1.48505	-0.0825116	0.0031	0.140464	0.329427	-1.22419	-0.033772	1.46039	2.75	4.9	75.2688	161.29	1075.27	-72.4	0.1705	-967.742	2.05342e+06	-181677	-15471.4	67.4362	-0.0697686	-2.68088e+16	-2531746609731066	1.10037e+13	-1.1641e+10	-0.00338323	7.57415e-05	4.2089e+54	0.00224342	405239	9.44777e+10		6.76937	0.947712	10.831	1.62465	3.2493
	0.6	-0.844669	0.0062	0.01705	0.03038	0.155	10	1.4	16	2.4	4.8	-1.54127	1.21297	-0.0824601	0.00372	0.139062	0.27418	-1.00668	-0.0336617	1.24277	2.75	4.9	62.724	134.409	896.057	-59.3333	0.1705	-806.452	1.42598e+06	-123297	-10834.4	56.7424	-0.0697686	-8570974728882845	-8.56482e+14	4.46735e+12	-5.65188e+09	-0.00384977	9.19356e-05	9.29298e+52	0.00269266	281791	4.48992e+10		6.93973	0.971562	11.1036	1.66554	3.33107
	0.7	-0.576888	0.0062	0.01705	0.03038	0.155	10	1.4	16	2.4	4.8	-1.30671	1.01865	-0.0824004	0.00434	0.137648	0.234672	-0.851188	-0.0335472	1.08717	2.75	4.9	53.7634	115.207	768.049	-50	0.1705	-691.244	1.04766e+06	-88479.3	-8024	49.104	-0.0697686	-3236677723332892	-3.42958e+14	2.08731e+12	-3.07231e+09	-0.0043874	0.00011185	3.65673e+51	0.00314128	207304	2.38811e+10		7.11194	0.995672	11.3791	1.70687	3.41373
	0.8	-0.408599	0.0062	0.01705	0.03038	0.155	10	1.4	16	2.4	4.8	-1.13058	0.87293	-0.0823321	0.00496	0.13622	0.204997	-0.734455	-0.0334283	0.970314	2.75	4.9	47.043	100.806	672.043	-43	0.1705	-604.839	802116	-66129	-6190.6	43.3752	-0.0697686	-1.3794e+15	-1.55351e+14	1.08082e+12	-1.81421e+09	-0.00501144	0.000136542	2.18911e+50	0.0035892	158927	1.3793e+10		7.28616	1.02006	11.6579	1.74868	3.49736
	0.9	-0.297005	0.0062	0.01705	0.03038	0.155	10	1.4	16	2.4	4.8	-0.993394	0.759611	-0.0822548	0.00558	0.13478	0.181878	-0.643558	-0.0333049	0.879293	2.75	4.9	41.816	89.6057	597.372	-37.5556	0.1705	-537.634	633771	-50975.7	-4927.23	38.9195	-0.0697686	-6.44135e+14	-7.73123e+13	6.05306e+11	-1.14128e+09	-0.00574172	0.000167449	1.80013e+49	0.00403638	125736	8.48389e+09		7.46256	1.04476	11.9401	1.79101	3.58203
	0.99	-0.226458	0.0062	0.01705	0.03038	0.155	10	1.4	16	2.4	4.8	-0.893473	0.677209	-0.0821773	0.006138	0.133471	0.165032	-0.577367	-0.0331896	0.812986	2.75	4.9	38.0146	81.4598	543.065	-33.596	0.1705	-488.759	523777	-41180.8	-4097.78	35.6789	-0.0697686	-3.4508e+14	-4.39753e+13	3.7886e+11	-7.85079e+08	-0.00651113	0.000202209	2.35176e+48	0.00443818	104036	5.71731e+09		7.62334	1.06727	12.1973	1.8296	3.6592
[truncated: 11 more columns]
