# Supplementary material for: Transfer of structural units through imine exchanges, in solution or without solvent: successive transiminations, stimuli (pH)-modulated covalent switches, and mathematical models
Source: Front Chem. 2026 Apr 13;13:1241625. doi: 10.3389/fchem.2025.1241625 (PMC13112204; doi:10.3389/fchem.2025.1241625)
Supplement: Supplementary file 1 [file Supplementaryfile1.zip › Supplementary Material/g-S2-A1B2_75C4_9-W50.xlsx]

## Sheet: Feuil1
Composition at equilibrium								^
Mixture: dialdehyde A + amine B + amine C
Set S2		general approach			paper -> sections 5.2.2.1, 5.2.4.iii.2					Inputs: a, b, c, w, K1 to K5, r
		[C]in/[A]in = 4.9
		[B]in/[A]in = 2.75
		[H2O]in/[A]in = 50
		t = r·a
t3 ¹ 0, t2 ¹ 0																																													recalc
discr III < 0
			[A]in	[B]in	[C]in	[H2O]in						[AB]eq	[AB2]eq	[AC]eq	[AC2]eq	[ABC]eq	[A]eq	[B]eq	[C]eq	[H2O]eq	[B]in/[A]in	[C]in/[A]in
	r	eq K1	a	b	c	w	K1	K2	K3	K4	K5	x	y	z	t	u1	a-(x+y+z+t+u1)	b-(x+2y+u1)	c-(z+2t+u1)	w+(x+2y+z+2t+2u1)			F	G	H	I	J	K	a	b	g	d	e	t3	t2	t1	t0	m	n	discr III	lr	h	r		K1rec	K2rec	K3rec	K4rec	K5rec
	0.01	#NUM!	0.0062	0.01705	0.03038	0.31	10	1.4	16	2.4	4.8	#NUM!	#NUM!	#NUM!	6.2e-05	#NUM!	#NUM!	#NUM!	#NUM!	#NUM!	2.75	4.9	3763.44	8064.52	53763.4	-3914	0.1705	-48387.1	5.13354e+09	-5.04774e+08	-3.69182e+07	3211.4	-0.0697686	-5.10599e+26	-3.74104e+25	3.25421e+21	-7.07196e+16	-0.00179575	2.92899e-05	1.47082e+90	#NUM!	#NUM!	#NUM!		#NUM!	#NUM!	#NUM!	#NUM!	#NUM!
	0.1	#NUM!	0.0062	0.01705	0.03038	0.31	10	1.4	16	2.4	4.8	#NUM!	#NUM!	#NUM!	0.00062	#NUM!	#NUM!	#NUM!	#NUM!	#NUM!	2.75	4.9	376.344	806.452	5376.34	-386	0.1705	-4838.71	5.13354e+07	-4.95484e+06	-372622	324.086	-0.0697686	-4.9393e+20	-3.7827e+19	3.28959e+16	-7.10471e+12	-0.00202163	3.49864e-05	1.61205e+69	#NUM!	#NUM!	#NUM!		#NUM!	#NUM!	#NUM!	#NUM!	#NUM!
	0.2	#NUM!	0.0062	0.01705	0.03038	0.31	10	1.4	16	2.4	4.8	#NUM!	#NUM!	#NUM!	0.00124	#NUM!	#NUM!	#NUM!	#NUM!	#NUM!	2.75	4.9	188.172	403.226	2688.17	-190	0.1705	-2419.35	1.28339e+07	-1.2129e+06	-94084	163.68	-0.0697686	-7.4268e+18	-5.98101e+17	1040031917419355	-4.46473e+11	-0.00230188	4.2508e-05	8.33757e+62	#NUM!	#NUM!	#NUM!		#NUM!	#NUM!	#NUM!	#NUM!	#NUM!
	0.3	#NUM!	0.0062	0.01705	0.03038	0.31	10	1.4	16	2.4	4.8	#NUM!	#NUM!	#NUM!	0.00186	#NUM!	#NUM!	#NUM!	#NUM!	#NUM!	2.75	4.9	125.448	268.817	1792.11	-124.667	0.1705	-1612.9	5.70393e+06	-527599	-42214.9	110.211	-0.0697686	-6.26341e+17	-5.31106e+16	1.3851e+14	-8.87037e+10	-0.00261787	5.15544e-05	1.77908e+59	#NUM!	#NUM!	#NUM!		#NUM!	#NUM!	#NUM!	#NUM!	#NUM!
	0.4	#NUM!	0.0062	0.01705	0.03038	0.31	10	1.4	16	2.4	4.8	#NUM!	#NUM!	#NUM!	0.00248	#NUM!	#NUM!	#NUM!	#NUM!	#NUM!	2.75	4.9	94.086	201.613	1344.09	-92	0.1705	-1209.68	3.20846e+06	-290323	-23963.6	83.4768	-0.0697686	-1.06883e+17	-9556725086201876	3.32288e+13	-28238379840	-0.00297577	6.24799e-05	4.42822e+56	#NUM!	#NUM!	#NUM!		#NUM!	#NUM!	#NUM!	#NUM!	#NUM!
	0.5	#NUM!	0.0062	0.01705	0.03038	0.31	10	1.4	16	2.4	4.8	#NUM!	#NUM!	#NUM!	0.0031	#NUM!	#NUM!	#NUM!	#NUM!	#NUM!	2.75	4.9	75.2688	161.29	1075.27	-72.4	0.1705	-967.742	2.05342e+06	-181677	-15471.4	67.4362	-0.0697686	-2.68088e+16	-2531746609731066	1.10037e+13	-1.1641e+10	-0.00338323	7.57415e-05	4.2089e+54	#NUM!	#NUM!	#NUM!		#NUM!	#NUM!	#NUM!	#NUM!	#NUM!
	0.6	#NUM!	0.0062	0.01705	0.03038	0.31	10	1.4	16	2.4	4.8	#NUM!	#NUM!	#NUM!	0.00372	#NUM!	#NUM!	#NUM!	#NUM!	#NUM!	2.75	4.9	62.724	134.409	896.057	-59.3333	0.1705	-806.452	1.42598e+06	-123297	-10834.4	56.7424	-0.0697686	-8570974728882845	-8.56482e+14	4.46735e+12	-5.65188e+09	-0.00384977	9.19356e-05	9.29298e+52	#NUM!	#NUM!	#NUM!		#NUM!	#NUM!	#NUM!	#NUM!	#NUM!
	0.7	#NUM!	0.0062	0.01705	0.03038	0.31	10	1.4	16	2.4	4.8	#NUM!	#NUM!	#NUM!	0.00434	#NUM!	#NUM!	#NUM!	#NUM!	#NUM!	2.75	4.9	53.7634	115.207	768.049	-50	0.1705	-691.244	1.04766e+06	-88479.3	-8024	49.104	-0.0697686	-3236677723332892	-3.42958e+14	2.08731e+12	-3.07231e+09	-0.0043874	0.00011185	3.65673e+51	#NUM!	#NUM!	#NUM!		#NUM!	#NUM!	#NUM!	#NUM!	#NUM!
	0.8	#NUM!	0.0062	0.01705	0.03038	0.31	10	1.4	16	2.4	4.8	#NUM!	#NUM!	#NUM!	0.00496	#NUM!	#NUM!	#NUM!	#NUM!	#NUM!	2.75	4.9	47.043	100.806	672.043	-43	0.1705	-604.839	802116	-66129	-6190.6	43.3752	-0.0697686	-1.3794e+15	-1.55351e+14	1.08082e+12	-1.81421e+09	-0.00501144	0.000136542	2.18911e+50	#NUM!	#NUM!	#NUM!		#NUM!	#NUM!	#NUM!	#NUM!	#NUM!
	0.9	#NUM!	0.0062	0.01705	0.03038	0.31	10	1.4	16	2.4	4.8	#NUM!	#NUM!	#NUM!	0.00558	#NUM!	#NUM!	#NUM!	#NUM!	#NUM!	2.75	4.9	41.816	89.6057	597.372	-37.5556	0.1705	-537.634	633771	-50975.7	-4927.23	38.9195	-0.0697686	-6.44135e+14	-7.73123e+13	6.05306e+11	-1.14128e+09	-0.00574172	0.000167449	1.80013e+49	#NUM!	#NUM!	#NUM!		#NUM!	#NUM!	#NUM!	#NUM!	#NUM!
	0.99	#NUM!	0.0062	0.01705	0.03038	0.31	10	1.4	16	2.4	4.8	#NUM!	#NUM!	#NUM!	0.006138	#NUM!	#NUM!	#NUM!	#NUM!	#NUM!	2.75	4.9	38.0146	81.4598	543.065	-33.596	0.1705	-488.759	523777	-41180.8	-4097.78	35.6789	-0.0697686	-3.4508e+14	-4.39753e+13	3.7886e+11	-7.85079e+08	-0.00651113	0.000202209	2.35176e+48	#NUM!	#NUM!	#NUM!		#NUM!	#NUM!	#NUM!	#NUM!	#NUM!
	r	eq K1	a	b	c	w	K1	K2	K3	K4	K5	x	y	z	t	u2	a-(x+y+z+t+u2)	b-(x+2y+u2)	c-(z+2t+u2)	w+(x+2y+z+2t+2u2)			F	G	H	I	J	K	a	b	g	d	e	t3	t2	t1	t0	m	n	discr III	lr	h	r		K1rec	K2rec	K3rec	K4rec	K5rec
	0.01	#NUM!	0.0062	0.01705	0.03038	0.31	10	1.4	16	2.4	4.8	#NUM!	#NUM!	#NUM!	6.2e-05	#NUM!	#NUM!	#NUM!	#NUM!	#NUM!	2.75	4.9	3763.44	8064.52	53763.4	-3914	0.1705	-48387.1	5.13354e+09	-5.04774e+08	-3.69182e+07	3211.4	-0.0697686	-5.10599e+26	-3.74104e+25	3.25421e+21	-7.07196e+16	-0.00179575	2.92899e-05	1.47082e+90	#NUM!	#NUM!	#NUM!		#NUM!	#NUM!	#NUM!	#NUM!	#NUM!
	0.1	#NUM!	0.0062	0.01705	0.03038	0.31	10	1.4	16	2.4	4.8	#NUM!	#NUM!	#NUM!	0.00062	#NUM!	#NUM!	#NUM!	#NUM!	#NUM!	2.75	4.9	376.344	806.452	5376.34	-386	0.1705	-4838.71	5.13354e+07	-4.95484e+06	-372622	324.086	-0.0697686	-4.9393e+20	-3.7827e+19	3.28959e+16	-7.10471e+12	-0.00202163	3.49864e-05	1.61205e+69	#NUM!	#NUM!	#NUM!		#NUM!	#NUM!	#NUM!	#NUM!	#NUM!
	0.2	#NUM!	0.0062	0.01705	0.03038	0.31	10	1.4	16	2.4	4.8	#NUM!	#NUM!	#NUM!	0.00124	#NUM!	#NUM!	#NUM!	#NUM!	#NUM!	2.75	4.9	188.172	403.226	2688.17	-190	0.1705	-2419.35	1.28339e+07	-1.2129e+06	-94084	163.68	-0.0697686	-7.4268e+18	-5.98101e+17	1040031917419355	-4.46473e+11	-0.00230188	4.2508e-05	8.33757e+62	#NUM!	#NUM!	#NUM!		#NUM!	#NUM!	#NUM!	#NUM!	#NUM!
	0.3	#NUM!	0.0062	0.01705	0.03038	0.31	10	1.4	16	2.4	4.8	#NUM!	#NUM!	#NUM!	0.00186	#NUM!	#NUM!	#NUM!	#NUM!	#NUM!	2.75	4.9	125.448	268.817	1792.11	-124.667	0.1705	-1612.9	5.70393e+06	-527599	-42214.9	110.211	-0.0697686	-6.26341e+17	-5.31106e+16	1.3851e+14	-8.87037e+10	-0.00261787	5.15544e-05	1.77908e+59	#NUM!	#NUM!	#NUM!		#NUM!	#NUM!	#NUM!	#NUM!	#NUM!
	0.4	#NUM!	0.0062	0.01705	0.03038	0.31	10	1.4	16	2.4	4.8	#NUM!	#NUM!	#NUM!	0.00248	#NUM!	#NUM!	#NUM!	#NUM!	#NUM!	2.75	4.9	94.086	201.613	1344.09	-92	0.1705	-1209.68	3.20846e+06	-290323	-23963.6	83.4768	-0.0697686	-1.06883e+17	-9556725086201876	3.32288e+13	-28238379840	-0.00297577	6.24799e-05	4.42822e+56	#NUM!	#NUM!	#NUM!		#NUM!	#NUM!	#NUM!	#NUM!	#NUM!
	0.5	#NUM!	0.0062	0.01705	0.03038	0.31	10	1.4	16	2.4	4.8	#NUM!	#NUM!	#NUM!	0.0031	#NUM!	#NUM!	#NUM!	#NUM!	#NUM!	2.75	4.9	75.2688	161.29	1075.27	-72.4	0.1705	-967.742	2.05342e+06	-181677	-15471.4	67.4362	-0.0697686	-2.68088e+16	-2531746609731066	1.10037e+13	-1.1641e+10	-0.00338323	7.57415e-05	4.2089e+54	#NUM!	#NUM!	#NUM!		#NUM!	#NUM!	#NUM!	#NUM!	#NUM!
	0.6	#NUM!	0.0062	0.01705	0.03038	0.31	10	1.4	16	2.4	4.8	#NUM!	#NUM!	#NUM!	0.00372	#NUM!	#NUM!	#NUM!	#NUM!	#NUM!	2.75	4.9	62.724	134.409	896.057	-59.3333	0.1705	-806.452	1.42598e+06	-123297	-10834.4	56.7424	-0.0697686	-8570974728882845	-8.56482e+14	4.46735e+12	-5.65188e+09	-0.00384977	9.19356e-05	9.29298e+52	#NUM!	#NUM!	#NUM!		#NUM!	#NUM!	#NUM!	#NUM!	#NUM!
	0.7	#NUM!	0.0062	0.01705	0.03038	0.31	10	1.4	16	2.4	4.8	#NUM!	#NUM!	#NUM!	0.00434	#NUM!	#NUM!	#NUM!	#NUM!	#NUM!	2.75	4.9	53.7634	115.207	768.049	-50	0.1705	-691.244	1.04766e+06	-88479.3	-8024	49.104	-0.0697686	-3236677723332892	-3.42958e+14	2.08731e+12	-3.07231e+09	-0.0043874	0.00011185	3.65673e+51	#NUM!	#NUM!	#NUM!		#NUM!	#NUM!	#NUM!	#NUM!	#NUM!
	0.8	#NUM!	0.0062	0.01705	0.03038	0.31	10	1.4	16	2.4	4.8	#NUM!	#NUM!	#NUM!	0.00496	#NUM!	#NUM!	#NUM!	#NUM!	#NUM!	2.75	4.9	47.043	100.806	672.043	-43	0.1705	-604.839	802116	-66129	-6190.6	43.3752	-0.0697686	-1.3794e+15	-1.55351e+14	1.08082e+12	-1.81421e+09	-0.00501144	0.000136542	2.18911e+50	#NUM!	#NUM!	#NUM!		#NUM!	#NUM!	#NUM!	#NUM!	#NUM!
	0.9	#NUM!	0.0062	0.01705	0.03038	0.31	10	1.4	16	2.4	4.8	#NUM!	#NUM!	#NUM!	0.00558	#NUM!	#NUM!	#NUM!	#NUM!	#NUM!	2.75	4.9	41.816	89.6057	597.372	-37.5556	0.1705	-537.634	633771	-50975.7	-4927.23	38.9195	-0.0697686	-6.44135e+14	-7.73123e+13	6.05306e+11	-1.14128e+09	-0.00574172	0.000167449	1.80013e+49	#NUM!	#NUM!	#NUM!		#NUM!	#NUM!	#NUM!	#NUM!	#NUM!
	0.99	#NUM!	0.0062	0.01705	0.03038	0.31	10	1.4	16	2.4	4.8	#NUM!	#NUM!	#NUM!	0.006138	#NUM!	#NUM!	#NUM!	#NUM!	#NUM!	2.75	4.9	38.0146	81.4598	543.065	-33.596	0.1705	-488.759	523777	-41180.8	-4097.78	35.6789	-0.0697686	-3.4508e+14	-4.39753e+13	3.7886e+11	-7.85079e+08	-0.00651113	0.000202209	2.35176e+48	#NUM!	#NUM!	#NUM!		#NUM!	#NUM!	#NUM!	#NUM!	#NUM!
	r	eq K1	a	b	c	w	K1	K2	K3	K4	K5	x	y	z	t	u3	a-(x+y+z+t+u3)	b-(x+2y+u3)	c-(z+2t+u3)	w+(x+2y+z+2t+2u3)			F	G	H	I	J	K	a	b	g	d	e	t3	t2	t1	t0	m	n	discr III	lr	h	r		K1rec	K2rec	K3rec	K4rec	K5rec
	0.01	#NUM!	0.0062	0.01705	0.03038	0.31	10	1.4	16	2.4	4.8	#NUM!	#NUM!	#NUM!	6.2e-05	#NUM!	#NUM!	#NUM!	#NUM!	#NUM!	2.75	4.9	3763.44	8064.52	53763.4	-3914	0.1705	-48387.1	5.13354e+09	-5.04774e+08	-3.69182e+07	3211.4	-0.0697686	-5.10599e+26	-3.74104e+25	3.25421e+21	-7.07196e+16	-0.00179575	2.92899e-05	1.47082e+90	#NUM!	#NUM!	#NUM!		#NUM!	#NUM!	#NUM!	#NUM!	#NUM!
	0.1	#NUM!	0.0062	0.01705	0.03038	0.31	10	1.4	16	2.4	4.8	#NUM!	#NUM!	#NUM!	0.00062	#NUM!	#NUM!	#NUM!	#NUM!	#NUM!	2.75	4.9	376.344	806.452	5376.34	-386	0.1705	-4838.71	5.13354e+07	-4.95484e+06	-372622	324.086	-0.0697686	-4.9393e+20	-3.7827e+19	3.28959e+16	-7.10471e+12	-0.00202163	3.49864e-05	1.61205e+69	#NUM!	#NUM!	#NUM!		#NUM!	#NUM!	#NUM!	#NUM!	#NUM!
	0.2	#NUM!	0.0062	0.01705	0.03038	0.31	10	1.4	16	2.4	4.8	#NUM!	#NUM!	#NUM!	0.00124	#NUM!	#NUM!	#NUM!	#NUM!	#NUM!	2.75	4.9	188.172	403.226	2688.17	-190	0.1705	-2419.35	1.28339e+07	-1.2129e+06	-94084	163.68	-0.0697686	-7.4268e+18	-5.98101e+17	1040031917419355	-4.46473e+11	-0.00230188	4.2508e-05	8.33757e+62	#NUM!	#NUM!	#NUM!		#NUM!	#NUM!	#NUM!	#NUM!	#NUM!
	0.3	#NUM!	0.0062	0.01705	0.03038	0.31	10	1.4	16	2.4	4.8	#NUM!	#NUM!	#NUM!	0.00186	#NUM!	#NUM!	#NUM!	#NUM!	#NUM!	2.75	4.9	125.448	268.817	1792.11	-124.667	0.1705	-1612.9	5.70393e+06	-527599	-42214.9	110.211	-0.0697686	-6.26341e+17	-5.31106e+16	1.3851e+14	-8.87037e+10	-0.00261787	5.15544e-05	1.77908e+59	#NUM!	#NUM!	#NUM!		#NUM!	#NUM!	#NUM!	#NUM!	#NUM!
	0.4	#NUM!	0.0062	0.01705	0.03038	0.31	10	1.4	16	2.4	4.8	#NUM!	#NUM!	#NUM!	0.00248	#NUM!	#NUM!	#NUM!	#NUM!	#NUM!	2.75	4.9	94.086	201.613	1344.09	-92	0.1705	-1209.68	3.20846e+06	-290323	-23963.6	83.4768	-0.0697686	-1.06883e+17	-9556725086201876	3.32288e+13	-28238379840	-0.00297577	6.24799e-05	4.42822e+56	#NUM!	#NUM!	#NUM!		#NUM!	#NUM!	#NUM!	#NUM!	#NUM!
	0.5	#NUM!	0.0062	0.01705	0.03038	0.31	10	1.4	16	2.4	4.8	#NUM!	#NUM!	#NUM!	0.0031	#NUM!	#NUM!	#NUM!	#NUM!	#NUM!	2.75	4.9	75.2688	161.29	1075.27	-72.4	0.1705	-967.742	2.05342e+06	-181677	-15471.4	67.4362	-0.0697686	-2.68088e+16	-2531746609731066	1.10037e+13	-1.1641e+10	-0.00338323	7.57415e-05	4.2089e+54	#NUM!	#NUM!	#NUM!		#NUM!	#NUM!	#NUM!	#NUM!	#NUM!
	0.6	#NUM!	0.0062	0.01705	0.03038	0.31	10	1.4	16	2.4	4.8	#NUM!	#NUM!	#NUM!	0.00372	#NUM!	#NUM!	#NUM!	#NUM!	#NUM!	2.75	4.9	62.724	134.409	896.057	-59.3333	0.1705	-806.452	1.42598e+06	-123297	-10834.4	56.7424	-0.0697686	-8570974728882845	-8.56482e+14	4.46735e+12	-5.65188e+09	-0.00384977	9.19356e-05	9.29298e+52	#NUM!	#NUM!	#NUM!		#NUM!	#NUM!	#NUM!	#NUM!	#NUM!
	0.7	#NUM!	0.0062	0.01705	0.03038	0.31	10	1.4	16	2.4	4.8	#NUM!	#NUM!	#NUM!	0.00434	#NUM!	#NUM!	#NUM!	#NUM!	#NUM!	2.75	4.9	53.7634	115.207	768.049	-50	0.1705	-691.244	1.04766e+06	-88479.3	-8024	49.104	-0.0697686	-3236677723332892	-3.42958e+14	2.08731e+12	-3.07231e+09	-0.0043874	0.00011185	3.65673e+51	#NUM!	#NUM!	#NUM!		#NUM!	#NUM!	#NUM!	#NUM!	#NUM!
	0.8	#NUM!	0.0062	0.01705	0.03038	0.31	10	1.4	16	2.4	4.8	#NUM!	#NUM!	#NUM!	0.00496	#NUM!	#NUM!	#NUM!	#NUM!	#NUM!	2.75	4.9	47.043	100.806	672.043	-43	0.1705	-604.839	802116	-66129	-6190.6	43.3752	-0.0697686	-1.3794e+15	-1.55351e+14	1.08082e+12	-1.81421e+09	-0.00501144	0.000136542	2.18911e+50	#NUM!	#NUM!	#NUM!		#NUM!	#NUM!	#NUM!	#NUM!	#NUM!
	0.9	#NUM!	0.0062	0.01705	0.03038	0.31	10	1.4	16	2.4	4.8	#NUM!	#NUM!	#NUM!	0.00558	#NUM!	#NUM!	#NUM!	#NUM!	#NUM!	2.75	4.9	41.816	89.6057	597.372	-37.5556	0.1705	-537.634	633771	-50975.7	-4927.23	38.9195	-0.0697686	-6.44135e+14	-7.73123e+13	6.05306e+11	-1.14128e+09	-0.00574172	0.000167449	1.80013e+49	#NUM!	#NUM!	#NUM!		#NUM!	#NUM!	#NUM!	#NUM!	#NUM!
	0.99	#NUM!	0.0062	0.01705	0.03038	0.31	10	1.4	16	2.4	4.8	#NUM!	#NUM!	#NUM!	0.006138	#NUM!	#NUM!	#NUM!	#NUM!	#NUM!	2.75	4.9	38.0146	81.4598	543.065	-33.596	0.1705	-488.759	523777	-41180.8	-4097.78	35.6789	-0.0697686	-3.4508e+14	-4.39753e+13	3.7886e+11	-7.85079e+08	-0.00651113	0.000202209	2.35176e+48	#NUM!	#NUM!	#NUM!		#NUM!	#NUM!	#NUM!	#NUM!	#NUM!
	r	eq K1	a	b	c	w	K1	K2	K3	K4	K5	x	y	z	t	u4	a-(x+y+z+t+u4)	b-(x+2y+u4)	c-(z+2t+u4)	w+(x+2y+z+2t+2u4)			F	G	H	I	J	K	a	b	g	d	e	t3	t2	t1	t0	m	n	discr III	lr	h	r		K1rec	K2rec	K3rec	K4rec	K5rec
	0.01	#NUM!	0.0062	0.01705	0.03038	0.31	10	1.4	16	2.4	4.8	#NUM!	#NUM!	#NUM!	6.2e-05	#NUM!	#NUM!	#NUM!	#NUM!	#NUM!	2.75	4.9	3763.44	8064.52	53763.4	-3914	0.1705	-48387.1	5.13354e+09	-5.04774e+08	-3.69182e+07	3211.4	-0.0697686	-5.10599e+26	-3.74104e+25	3.25421e+21	-7.07196e+16	-0.00179575	2.92899e-05	1.47082e+90	#NUM!	#NUM!	#NUM!		#NUM!	#NUM!	#NUM!	#NUM!	#NUM!
	0.1	#NUM!	0.0062	0.01705	0.03038	0.31	10	1.4	16	2.4	4.8	#NUM!	#NUM!	#NUM!	0.00062	#NUM!	#NUM!	#NUM!	#NUM!	#NUM!	2.75	4.9	376.344	806.452	5376.34	-386	0.1705	-4838.71	5.13354e+07	-4.95484e+06	-372622	324.086	-0.0697686	-4.9393e+20	-3.7827e+19	3.28959e+16	-7.10471e+12	-0.00202163	3.49864e-05	1.61205e+69	#NUM!	#NUM!	#NUM!		#NUM!	#NUM!	#NUM!	#NUM!	#NUM!
	0.2	#NUM!	0.0062	0.01705	0.03038	0.31	10	1.4	16	2.4	4.8	#NUM!	#NUM!	#NUM!	0.00124	#NUM!	#NUM!	#NUM!	#NUM!	#NUM!	2.75	4.9	188.172	403.226	2688.17	-190	0.1705	-2419.35	1.28339e+07	-1.2129e+06	-94084	163.68	-0.0697686	-7.4268e+18	-5.98101e+17	1040031917419355	-4.46473e+11	-0.00230188	4.2508e-05	8.33757e+62	#NUM!	#NUM!	#NUM!		#NUM!	#NUM!	#NUM!	#NUM!	#NUM!
	0.3	#NUM!	0.0062	0.01705	0.03038	0.31	10	1.4	16	2.4	4.8	#NUM!	#NUM!	#NUM!	0.00186	#NUM!	#NUM!	#NUM!	#NUM!	#NUM!	2.75	4.9	125.448	268.817	1792.11	-124.667	0.1705	-1612.9	5.70393e+06	-527599	-42214.9	110.211	-0.0697686	-6.26341e+17	-5.31106e+16	1.3851e+14	-8.87037e+10	-0.00261787	5.15544e-05	1.77908e+59	#NUM!	#NUM!	#NUM!		#NUM!	#NUM!	#NUM!	#NUM!	#NUM!
	0.4	#NUM!	0.0062	0.01705	0.03038	0.31	10	1.4	16	2.4	4.8	#NUM!	#NUM!	#NUM!	0.00248	#NUM!	#NUM!	#NUM!	#NUM!	#NUM!	2.75	4.9	94.086	201.613	1344.09	-92	0.1705	-1209.68	3.20846e+06	-290323	-23963.6	83.4768	-0.0697686	-1.06883e+17	-9556725086201876	3.32288e+13	-28238379840	-0.00297577	6.24799e-05	4.42822e+56	#NUM!	#NUM!	#NUM!		#NUM!	#NUM!	#NUM!	#NUM!	#NUM!
	0.5	#NUM!	0.0062	0.01705	0.03038	0.31	10	1.4	16	2.4	4.8	#NUM!	#NUM!	#NUM!	0.0031	#NUM!	#NUM!	#NUM!	#NUM!	#NUM!	2.75	4.9	75.2688	161.29	1075.27	-72.4	0.1705	-967.742	2.05342e+06	-181677	-15471.4	67.4362	-0.0697686	-2.68088e+16	-2531746609731066	1.10037e+13	-1.1641e+10	-0.00338323	7.57415e-05	4.2089e+54	#NUM!	#NUM!	#NUM!		#NUM!	#NUM!	#NUM!	#NUM!	#NUM!
	0.6	#NUM!	0.0062	0.01705	0.03038	0.31	10	1.4	16	2.4	4.8	#NUM!	#NUM!	#NUM!	0.00372	#NUM!	#NUM!	#NUM!	#NUM!	#NUM!	2.75	4.9	62.724	134.409	896.057	-59.3333	0.1705	-806.452	1.42598e+06	-123297	-10834.4	56.7424	-0.0697686	-8570974728882845	-8.56482e+14	4.46735e+12	-5.65188e+09	-0.00384977	9.19356e-05	9.29298e+52	#NUM!	#NUM!	#NUM!		#NUM!	#NUM!	#NUM!	#NUM!	#NUM!
	0.7	#NUM!	0.0062	0.01705	0.03038	0.31	10	1.4	16	2.4	4.8	#NUM!	#NUM!	#NUM!	0.00434	#NUM!	#NUM!	#NUM!	#NUM!	#NUM!	2.75	4.9	53.7634	115.207	768.049	-50	0.1705	-691.244	1.04766e+06	-88479.3	-8024	49.104	-0.0697686	-3236677723332892	-3.42958e+14	2.08731e+12	-3.07231e+09	-0.0043874	0.00011185	3.65673e+51	#NUM!	#NUM!	#NUM!		#NUM!	#NUM!	#NUM!	#NUM!	#NUM!
	0.8	#NUM!	0.0062	0.01705	0.03038	0.31	10	1.4	16	2.4	4.8	#NUM!	#NUM!	#NUM!	0.00496	#NUM!	#NUM!	#NUM!	#NUM!	#NUM!	2.75	4.9	47.043	100.806	672.043	-43	0.1705	-604.839	802116	-66129	-6190.6	43.3752	-0.0697686	-1.3794e+15	-1.55351e+14	1.08082e+12	-1.81421e+09	-0.00501144	0.000136542	2.18911e+50	#NUM!	#NUM!	#NUM!		#NUM!	#NUM!	#NUM!	#NUM!	#NUM!
	0.9	#NUM!	0.0062	0.01705	0.03038	0.31	10	1.4	16	2.4	4.8	#NUM!	#NUM!	#NUM!	0.00558	#NUM!	#NUM!	#NUM!	#NUM!	#NUM!	2.75	4.9	41.816	89.6057	597.372	-37.5556	0.1705	-537.634	633771	-50975.7	-4927.23	38.9195	-0.0697686	-6.44135e+14	-7.73123e+13	6.05306e+11	-1.14128e+09	-0.00574172	0.000167449	1.80013e+49	#NUM!	#NUM!	#NUM!		#NUM!	#NUM!	#NUM!	#NUM!	#NUM!
	0.99	#NUM!	0.0062	0.01705	0.03038	0.31	10	1.4	16	2.4	4.8	#NUM!	#NUM!	#NUM!	0.006138	#NUM!	#NUM!	#NUM!	#NUM!	#NUM!	2.75	4.9	38.0146	81.4598	543.065	-33.596	0.1705	-488.759	523777	-41180.8	-4097.78	35.6789	-0.0697686	-3.4508e+14	-4.39753e+13	3.7886e+11	-7.85079e+08	-0.00651113	0.000202209	2.35176e+48	#NUM!	#NUM!	#NUM!		#NUM!	#NUM!	#NUM!	#NUM!	#NUM!
t3 ¹ 0, t2 ¹ 0
discr III > 0
			[A]in	[B]in	[C]in	[H2O]in						[AB]eq	[AB2]eq	[AC]eq	[AC2]eq	[ABC]eq	[A]eq	[B]eq	[C]eq	[H2O]eq	[B]in/[A]in	[C]in/[A]in
	r	eq K1	a	b	c	w	K1	K2	K3	K4	K5	x	y	z	t	u1	a-(x+y+z+t+u1)	b-(x+2y+u1)	c-(z+2t+u1)	w+(x+2y+z+2t+2u1)			F	G	H	I	J	K	a	b	g	d	e	t3	t2	t1	t0	m	n	discr III	ltrig	h	r		K1rec	K2rec	K3rec	K4rec	K5rec
	0.01	13831.6	0.0062	0.01705	0.03038	0.31	10	1.4	16	2.4	4.8	-53.3921	9.00832	0.135322	6.2e-05	-0.0489248	44.3035	35.4414	-0.0561414	-35.0279	2.75	4.9	3763.44	8064.52	53763.4	-3914	0.1705	-48387.1	5.13354e+09	-5.04774e+08	-3.69182e+07	3211.4	-0.0697686	-5.10599e+26	-3.74104e+25	3.25421e+21	-7.07196e+16	-0.00179575	2.92899e-05	1.47082e+90	4.38865e-05	1.00665e+09	6.33605e+17		1.19108	0.166751	1.90573	0.285859	0.571719
	0.1	148.051	0.0062	0.01705	0.03038	0.31	10	1.4	16	2.4	4.8	-5.53121	0.952116	0.136361	0.00062	-0.0502982	4.49861	3.69433	-0.0569226	-3.27997	2.75	4.9	376.344	806.452	5376.34	-386	0.1705	-4838.71	5.13354e+07	-4.95484e+06	-372622	324.086	-0.0697686	-4.9393e+20	-3.7827e+19	3.28959e+16	-7.10471e+12	-0.00202163	3.49864e-05	1.61205e+69	0.000444745	1.00776e+07	6.25614e+13		1.09163	0.152829	1.74661	0.261992	0.523984
	0.2	39.7602	0.0062	0.01705	0.03038	0.31	10	1.4	16	2.4	4.8	-2.87107	0.504949	0.137452	0.00124	-0.051802	2.28543	1.93003	-0.0577495	-1.51485	2.75	4.9	188.172	403.226	2688.17	-190	0.1705	-2419.35	1.28339e+07	-1.2129e+06	-94084	163.68	-0.0697686	-7.4268e+18	-5.98101e+17	1040031917419355	-4.46473e+11	-0.00230188	4.2508e-05	8.33757e+62	0.000893699	2.52267e+06	3.85461e+12		0.986009	0.138041	1.57761	0.236642	0.473284
	0.3	18.9123	0.0062	0.01705	0.03038	0.31	10	1.4	16	2.4	4.8	-1.9836	0.356179	0.138482	0.00186	-0.0532847	1.54656	1.34158	-0.0585377	-0.925608	2.75	4.9	125.448	268.817	1792.11	-124.667	0.1705	-1612.9	5.70393e+06	-527599	-42214.9	110.211	-0.0697686	-6.26341e+17	-5.31106e+16	1.3851e+14	-8.87037e+10	-0.00261787	5.15544e-05	1.77908e+59	0.00134363	1.12267e+06	7.50511e+11		0.884909	0.123887	1.41585	0.212378	0.424756
	0.4	11.3473	0.0062	0.01705	0.03038	0.31	10	1.4	16	2.4	4.8	-1.53934	0.282011	0.139459	0.00248	-0.0547483	1.17634	1.04712	-0.0592909	-0.6304	2.75	4.9	94.086	201.613	1344.09	-92	0.1705	-1209.68	3.20846e+06	-290323	-23963.6	83.4768	-0.0697686	-1.06883e+17	-9556725086201876	3.32288e+13	-28238379840	-0.00297577	6.24799e-05	4.42822e+56	0.00179367	632343	2.34047e+11		0.78781	0.110293	1.2605	0.189074	0.378149
	0.5	7.72316	0.0062	0.01705	0.03038	0.31	10	1.4	16	2.4	4.8	-1.27241	0.237685	0.140387	0.0031	-0.0561944	0.953635	0.870287	-0.0600124	-0.452845	2.75	4.9	75.2688	161.29	1075.27	-72.4	0.1705	-967.742	2.05342e+06	-181677	-15471.4	67.4362	-0.0697686	-2.68088e+16	-2531746609731066	1.10037e+13	-1.1641e+10	-0.00338323	7.57415e-05	4.2089e+54	0.00224342	405239	9.44777e+10		0.694277	0.0971987	1.11084	0.166626	0.333253
	0.6	5.68816	0.0062	0.01705	0.03038	0.31	10	1.4	16	2.4	4.8	-1.09417	0.208281	0.14127	0.00372	-0.0576247	0.804722	0.752281	-0.060705	-0.334146	2.75	4.9	62.724	134.409	896.057	-59.3333	0.1705	-806.452	1.42598e+06	-123297	-10834.4	56.7424	-0.0697686	-8570974728882845	-8.56482e+14	4.46735e+12	-5.65188e+09	-0.00384977	9.19356e-05	9.29298e+52	0.00269266	281791	4.48992e+10		0.60394	0.0845517	0.966305	0.144946	0.289891
	0.7	4.42121	0.0062	0.01705	0.03038	0.31	10	1.4	16	2.4	4.8	-0.966623	0.187406	0.142111	0.00434	-0.0590402	0.698006	0.667901	-0.0613711	-0.2491	2.75	4.9	53.7634	115.207	768.049	-50	0.1705	-691.244	1.04766e+06	-88479.3	-8024	49.104	-0.0697686	-3236677723332892	-3.42958e+14	2.08731e+12	-3.07231e+09	-0.0043874	0.00011185	3.65673e+51	0.00314128	207304	2.38811e+10		0.516488	0.0723083	0.82638	0.123957	0.247914
	0.8	3.57302	0.0062	0.01705	0.03038	0.31	10	1.4	16	2.4	4.8	-0.870778	0.171861	0.142915	0.00496	-0.0604422	0.617684	0.604549	-0.062013	-0.185106	2.75	4.9	47.043	100.806	672.043	-43	0.1705	-604.839	802116	-66129	-6190.6	43.3752	-0.0697686	-1.3794e+15	-1.55351e+14	1.08082e+12	-1.81421e+09	-0.00501144	0.000136542	2.18911e+50	0.0035892	158927	1.3793e+10		0.431648	0.0604307	0.690637	0.103596	0.207191
	0.9	2.97375	0.0062	0.01705	0.03038	0.31	10	1.4	16	2.4	4.8	-0.796078	0.159869	0.143684	0.00558	-0.0618317	0.554977	0.555222	-0.0626324	-0.135159	2.75	4.9	41.816	89.6057	597.372	-37.5556	0.1705	-537.634	633771	-50975.7	-4927.23	38.9195	-0.0697686	-6.44135e+14	-7.73123e+13	6.05306e+11	-1.14128e+09	-0.00574172	0.000167449	1.80013e+49	0.00403638	125736	8.48389e+09		0.349189	0.0488864	0.558702	0.0838053	0.167611
	0.99	2.57112	0.0062	0.01705	0.03038	0.31	10	1.4	16	2.4	4.8	-0.74164	0.151226	0.144348	0.006138	-0.0630722	0.5092	0.519311	-0.0631722	-0.0987084	2.75	4.9	38.0146	81.4598	543.065	-33.596	0.1705	-488.759	523777	-41180.8	-4097.78	35.6789	-0.0697686	-3.4508e+14	-4.39753e+13	3.7886e+11	-7.85079e+08	-0.00651113	0.000202209	2.35176e+48	0.00443818	104036	5.71731e+09		0.276842	0.0387579	0.442947	0.066442	0.132884
	r	eq K1	a	b	c	w	K1	K2	K3	K4	K5	x	y	z	t	u2	a-(x+y+z+t+u2)	b-(x+2y+u2)	c-(z+2t+u2)	w+(x+2y+z+2t+2u2)			F	G	H	I	J	K	a	b	g	d	e	t3	t2	t1	t0	m	n	discr III	ltrig	h	r		K1rec	K2rec	K3rec	K4rec	K5rec
	0.01	0.00172125	0.0062	0.01705	0.03038	0.31	10	1.4	16	2.4	4.8	-0.000648554	6.82727e-06	-0.00188815	6.2e-05	4.25923e-05	0.00862529	0.0176423	0.0321016	0.307686	2.75	4.9	3763.44	8064.52	53763.4	-3914	0.1705	-48387.1	5.13354e+09	-5.04774e+08	-3.69182e+07	3211.4	-0.0697686	-5.10599e+26	-3.74104e+25	3.25421e+21	-7.07196e+16	-0.00179575	2.92899e-05	1.47082e+90	4.38865e-05	1.00665e+09	6.33605e+17		-1.31137	-0.183592	-2.09819	-0.314729	-0.629458
	0.1	0.0038262	0.0062	0.01705	0.03038	0.31	10	1.4	16	2.4	4.8	-0.00263002	6.11495e-05	-0.00809054	0.00062	0.000403092	0.0158363	0.0191546	0.0368274	0.301448	2.75	4.9	376.344	806.452	5376.34	-386	0.1705	-4838.71	5.13354e+07	-4.95484e+06	-372622	324.086	-0.0697686	-4.9393e+20	-3.7827e+19	3.28959e+16	-7.10471e+12	-0.00202163	3.49864e-05	1.61205e+69	0.000444745	1.00776e+07	6.25614e+13		-2.61363	-0.365908	-4.18181	-0.627271	-1.25454
	0.2	0.00560825	0.0062	0.01705	0.03038	0.31	10	1.4	16	2.4	4.8	-0.00417205	0.000112758	-0.0133661	0.00124	0.000774097	0.0216113	0.0202224	0.040492	0.296716	2.75	4.9	188.172	403.226	2688.17	-190	0.1705	-2419.35	1.28339e+07	-1.2129e+06	-94084	163.68	-0.0697686	-7.4268e+18	-5.98101e+17	1040031917419355	-4.46473e+11	-0.00230188	4.2508e-05	8.33757e+62	0.000893699	2.52267e+06	3.85461e+12		-2.83253	-0.396555	-4.53205	-0.679808	-1.35962
	0.3	0.00725788	0.0062	0.01705	0.03038	0.31	10	1.4	16	2.4	4.8	-0.00549261	0.000157748	-0.0182209	0.00186	0.00112137	0.0267744	0.0211057	0.0437596	0.292565	2.75	4.9	125.448	268.817	1792.11	-124.667	0.1705	-1612.9	5.70393e+06	-527599	-42214.9	110.211	-0.0697686	-6.26341e+17	-5.31106e+16	1.3851e+14	-8.87037e+10	-0.00261787	5.15544e-05	1.77908e+59	0.00134363	1.12267e+06	7.50511e+11		-2.84367	-0.398114	-4.54988	-0.682481	-1.36496
	0.4	0.00884528	0.0062	0.01705	0.03038	0.31	10	1.4	16	2.4	4.8	-0.00667641	0.000197406	-0.0228616	0.00248	0.0014485	0.0316121	0.0218831	0.0468331	0.288714	2.75	4.9	94.086	201.613	1344.09	-92	0.1705	-1209.68	3.20846e+06	-290323	-23963.6	83.4768	-0.0697686	-1.06883e+17	-9556725086201876	3.32288e+13	-28238379840	-0.00297577	6.24799e-05	4.42822e+56	0.00179367	632343	2.34047e+11		-2.78643	-0.3901	-4.45828	-0.668743	-1.33749
	0.5	0.0103949	0.0062	0.01705	0.03038	0.31	10	1.4	16	2.4	4.8	-0.0077586	0.000232594	-0.0273643	0.0031	0.00175789	0.0362324	0.0225855	0.0497864	0.285058	2.75	4.9	75.2688	161.29	1075.27	-72.4	0.1705	-967.742	2.05342e+06	-181677	-15471.4	67.4362	-0.0697686	-2.68088e+16	-2531746609731066	1.10037e+13	-1.1641e+10	-0.00338323	7.57415e-05	4.2089e+54	0.00224342	405239	9.44777e+10		-2.70265	-0.378371	-4.32424	-0.648636	-1.29727
	0.6	0.0119182	0.0062	0.01705	0.03038	0.31	10	1.4	16	2.4	4.8	-0.00875893	0.000263962	-0.0317666	0.00372	0.00205142	0.0406901	0.0232296	0.0526552	0.281545	2.75	4.9	62.724	134.409	896.057	-59.3333	0.1705	-806.452	1.42598e+06	-123297	-10834.4	56.7424	-0.0697686	-8570974728882845	-8.56482e+14	4.46735e+12	-5.65188e+09	-0.00384977	9.19356e-05	9.29298e+52	0.00269266	281791	4.48992e+10		-2.60897	-0.365255	-4.17435	-0.626152	-1.2523
	0.7	0.0134213	0.0062	0.01705	0.03038	0.31	10	1.4	16	2.4	4.8	-0.00969037	0.000292024	-0.0360906	0.00434	0.00233059	0.0450183	0.0238257	0.05546	0.278144	2.75	4.9	53.7634	115.207	768.049	-50	0.1705	-691.244	1.04766e+06	-88479.3	-8024	49.104	-0.0697686	-3236677723332892	-3.42958e+14	2.08731e+12	-3.07231e+09	-0.0043874	0.00011185	3.65673e+51	0.00314128	207304	2.38811e+10		-2.5129	-0.351806	-4.02064	-0.603095	-1.20619
	0.8	0.0149079	0.0062	0.01705	0.03038	0.31	10	1.4	16	2.4	4.8	-0.0105623	0.000317202	-0.0403506	0.00496	0.00259669	0.049239	0.0243812	0.0582139	0.274835	2.75	4.9	47.043	100.806	672.043	-43	0.1705	-604.839	802116	-66129	-6190.6	43.3752	-0.0697686	-1.3794e+15	-1.55351e+14	1.08082e+12	-1.81421e+09	-0.00501144	0.000136542	2.18911e+50	0.0035892	158927	1.3793e+10		-2.41805	-0.338528	-3.86889	-0.580333	-1.16067
	0.9	0.0163807	0.0062	0.01705	0.03038	0.31	10	1.4	16	2.4	4.8	-0.0113819	0.000339843	-0.0445565	0.00558	0.00285081	0.0533677	0.0249014	0.0609257	0.271603	2.75	4.9	41.816	89.6057	597.372	-37.5556	0.1705	-537.634	633771	-50975.7	-4927.23	38.9195	-0.0697686	-6.44135e+14	-7.73123e+13	6.05306e+11	-1.14128e+09	-0.00574172	0.000167449	1.80013e+49	0.00403638	125736	8.48389e+09		-2.3262	-0.325668	-3.72192	-0.558287	-1.11657
	0.99	0.0176956	0.0062	0.01705	0.03038	0.31	10	1.4	16	2.4	4.8	-0.0120795	0.000358295	-0.0483016	0.006138	0.00307005	0.0570148	0.0253429	0.0633356	0.268752	2.75	4.9	38.0146	81.4598	543.065	-33.596	0.1705	-488.759	523777	-41180.8	-4097.78	35.6789	-0.0697686	-3.4508e+14	-4.39753e+13	3.7886e+11	-7.85079e+08	-0.00651113	0.000202209	2.35176e+48	0.00443818	104036	5.71731e+09		-2.24676	-0.314547	-3.59482	-0.539223	-1.07845
			[A]in	[B]in	[C]in	[H2O]in						[AB]eq	[AB2]eq	[AC]eq	[AC2]eq	[ABC]eq	[A]eq	[B]eq	[C]eq	[H2O]eq	[B]in/[A]in	[C]in/[A]in
	r	eq K1	a	b	c	w	K1	K2	K3	K4	K5	x	y	z	t	u3	a-(x+y+z+t+u3)	b-(x+2y+u3)	c-(z+2t+u3)	w+(x+2y+z+2t+2u3)			F	G	H	I	J	K	a	b	g	d	e	t3	t2	t1	t0	m	n	discr III	ltrig	h	r		K1rec	K2rec	K3rec	K4rec	K5rec
	0.001	0.000882596	0.0062	0.01705	0.03038	0.31	10	1.4	16	2.4	4.8	0.00016893	7.20767e-07	0.000478655	6.2e-06	4.37628e-06	0.00554112	0.0168753	0.0298846	0.31067	2.75	4.9	37634.4	80645.2	537634	-39194	0.1705	-483871	5.13354e+11	-5.05703e+10	-3.68832e+09	32084.6	-0.0697686	-5.12262e+32	-3.73682e+31	3.25064e+26	-7.0688e+20	-0.00177441	2.87693e-05	1.45583e+111	4.36275e-06	1.00655e+11	6.34396e+21		0.561252	0.0785485	0.898004	0.134655	0.269309
	0.01	0.000558641	0.0062	0.01705	0.03038	0.31	10	1.4	16	2.4	4.8	0.000475401	7.39149e-06	0.00133017	6.2e-05	4.43173e-05	0.00428072	0.0165155	0.0288815	0.312033	2.75	4.9	3763.44	8064.52	53763.4	-3914	0.1705	-48387.1	5.13354e+09	-5.04774e+08	-3.69182e+07	3211.4	-0.0697686	-5.10599e+26	-3.74104e+25	3.25421e+21	-7.07196e+16	-0.00179575	2.92899e-05	1.47082e+90	4.38865e-05	1.00665e+09	6.33605e+17		2.09823	0.293752	3.35716	0.503575	1.00715
	0.08	3.80093e-06	0.0062	0.01705	0.03038	0.31	10	1.4	16	2.4	4.8	0.000916541	6.28413e-05	0.00248764	0.000496	0.00036549	0.00187148	0.0156423	0.0265349	0.315253	2.75	4.9	470.43	1008.06	6720.43	-484	0.1705	-6048.39	8.02116e+07	-7.77419e+06	-581040	404.29	-0.0697686	-1.89835e+21	-1.43949e+20	1.00152e+17	-1.73273e+13	-0.0019694	3.36395e-05	1.7153e+71	0.000355238	1.57423e+07	1.53172e+14		9.87016	1.38182	15.7923	2.36884	4.73768
	0.081	3.86073e-07	0.0062	0.01705	0.03038	0.31	10	1.4	16	2.4	4.8	0.000918236	6.36623e-05	0.00249155	0.0005022	0.000370161	0.00185419	0.0156343	0.0265139	0.315282	2.75	4.9	464.622	995.619	6637.46	-477.951	0.1705	-5973.72	7.82433e+07	-7.58185e+06	-566840	399.339	-0.0697686	-1.76134e+21	-1.33626e+20	9.41319e+16	-1.64882e+13	-0.00197198	3.37057e-05	1.3227e+71	0.00035971	1.53562e+07	1.45726e+14		9.98668	1.39814	15.9787	2.3968	4.79361
	0.0811	4.75818e-08	0.0062	0.01705	0.03038	0.31	10	1.4	16	2.4	4.8	0.000918402	6.37444e-05	0.00249193	0.00050282	0.000370629	0.00185247	0.0156335	0.0265118	0.315285	2.75	4.9	464.049	994.392	6629.28	-477.354	0.1705	-5966.35	7.80504e+07	-7.56301e+06	-565449	398.85	-0.0697686	-1.74829e+21	-1.32642e+20	9.35541e+16	-1.64071e+13	-0.00197224	3.37123e-05	1.28899e+71	0.000360157	1.53183e+07	1.45007e+14		9.99836	1.39977	15.9974	2.39961	4.79921
	0.08111	1.3762e-08	0.0062	0.01705	0.03038	0.31	10	1.4	16	2.4	4.8	0.000918419	6.37527e-05	0.00249197	0.000502882	0.000370675	0.0018523	0.0156334	0.0265116	0.315285	2.75	4.9	463.992	994.269	6628.46	-477.294	0.1705	-5965.61	7.80312e+07	-7.56113e+06	-565310	398.802	-0.0697686	-1.74699e+21	-1.32544e+20	9.34965e+16	-1.6399e+13	-0.00197227	3.3713e-05	1.28567e+71	0.000360202	1.53146e+07	1.44935e+14		9.99952	1.39993	15.9992	2.39989	4.79977
	0.0811141	8.95393e-14	0.0062	0.01705	0.03038	0.31	10	1.4	16	2.4	4.8	0.000918426	6.3756e-05	0.00249199	0.000502907	0.000370694	0.00185223	0.0156334	0.0265115	0.315285	2.75	4.9	463.969	994.219	6628.13	-477.27	0.1705	-5965.31	7.80234e+07	-7.56036e+06	-565254	398.782	-0.0697686	-1.74646e+21	-1.32504e+20	9.34731e+16	-1.63957e+13	-0.00197228	3.37132e-05	1.28432e+71	0.00036022	1.5313e+07	1.44906e+14		10	1.4	16	2.4	4.8
	0.08112	-2.00529e-08	0.0062	0.01705	0.03038	0.31	10	1.4	16	2.4	4.8	0.000918435	6.37609e-05	0.00249201	0.000502944	0.000370722	0.00185213	0.0156333	0.0265114	0.315285	2.75	4.9	463.935	994.146	6627.64	-477.235	0.1705	-5964.88	7.8012e+07	-7.55925e+06	-565171	398.753	-0.0697686	-1.74569e+21	-1.32446e+20	9.3439e+16	-1.63909e+13	-0.00197229	3.37136e-05	1.28236e+71	0.000360247	1.53108e+07	1.44864e+14		10.0007	1.4001	16.0011	2.40017	4.80033
	0.0812	-2.90371e-07	0.0062	0.01705	0.03038	0.31	10	1.4	16	2.4	4.8	0.000918568	6.38266e-05	0.00249231	0.00050344	0.000371096	0.00185076	0.0156327	0.0265097	0.315288	2.75	4.9	463.478	993.167	6621.11	-476.759	0.1705	-5959	7.78583e+07	-7.54423e+06	-564063	398.363	-0.0697686	-1.73534e+21	-1.31666e+20	9.29805e+16	-1.63265e+13	-0.0019725	3.37189e-05	1.25619e+71	0.000360604	1.52807e+07	1.44292e+14		10.01	1.40141	16.0161	2.40241	4.80482
	0.082	-2.97468e-06	0.0062	0.01705	0.03038	0.31	10	1.4	16	2.4	4.8	0.000919874	6.4484e-05	0.00249531	0.0005084	0.000374835	0.0018371	0.0156263	0.0264931	0.315311	2.75	4.9	458.956	983.478	6556.52	-472.049	0.1705	-5900.87	7.63465e+07	-7.39652e+06	-553155	394.509	-0.0697686	-1.63572e+21	-1.24157e+20	8.8541e+16	-1.56993e+13	-0.00197457	3.3772e-05	1.02323e+71	0.000364182	1.49841e+07	1.38727e+14		10.1036	1.41451	16.1658	2.42487	4.84974
	0.09	-2.80354e-05	0.0062	0.01705	0.03038	0.31	10	1.4	16	2.4	4.8	0.000931054	7.10804e-05	0.0025202	0.000558	0.000412291	0.00170737	0.0155645	0.0263315	0.315534	2.75	4.9	418.16	896.057	5973.72	-429.556	0.1705	-5376.34	6.33771e+07	-6.12983e+06	-459561	359.732	-0.0697686	-9.32909e+20	-7.1092e+19	5.56434e+16	-1.0823e+13	-0.00199536	3.43068e-05	1.45969e+70	0.000399973	1.24399e+07	9.54891e+13		11.055	1.5477	17.688	2.65319	5.30639
	0.1	-5.53009e-05	0.0062	0.01705	0.03038	0.31	10	1.4	16	2.4	4.8	0.000940723	7.9382e-05	0.00253989	0.00062	0.00045927	0.00156074	0.0154912	0.0261408	0.315798	2.75	4.9	376.344	806.452	5376.34	-386	0.1705	-4838.71	5.13354e+07	-4.95484e+06	-372622	324.086	-0.0697686	-4.9393e+20	-3.7827e+19	3.28959e+16	-7.10471e+12	-0.00202163	3.49864e-05	1.61205e+69	0.000444745	1.00776e+07	6.25614e+13		12.2873	1.72022	19.6596	2.94894	5.89789
	0.2	-0.000181946	0.0062	0.01705	0.03038	0.31	10	1.4	16	2.4	4.8	0.000878798	0.000165405	0.00232457	0.00124	0.000937556	0.000653666	0.0149028	0.0246379	0.317889	2.75	4.9	188.172	403.226	2688.17	-190	0.1705	-2419.35	1.28339e+07	-1.2129e+06	-94084	163.68	-0.0697686	-7.4268e+18	-5.98101e+17	1040031917419355	-4.46473e+11	-0.00230188	4.2508e-05	8.33757e+62	0.000893699	2.52267e+06	3.85461e+12		28.6774	4.01484	45.8839	6.88258	13.7652
	0.3	-0.000178424	0.0062	0.01705	0.03038	0.31	10	1.4	16	2.4	4.8	0.000668935	0.000256244	0.00174114	0.00186	0.00142921	0.00024448	0.0144394	0.0234897	0.319501	2.75	4.9	125.448	268.817	1792.11	-124.667	0.1705	-1612.9	5.70393e+06	-527599	-42214.9	110.211	-0.0697686	-6.26341e+17	-5.31106e+16	1.3851e+14	-8.87037e+10	-0.00261787	5.15544e-05	1.77908e+59	0.00134363	1.12267e+06	7.50511e+11		60.5431	8.47603	96.8689	14.5303	29.0607
	0.4	-0.00011552	0.0062	0.01705	0.03038	0.31	10	1.4	16	2.4	4.8	0.000385907	0.000351558	0.000990211	0.00248	0.00193302	5.93055e-05	0.014028	0.0224968	0.320905	2.75	4.9	94.086	201.613	1344.09	-92	0.1705	-1209.68	3.20846e+06	-290323	-23963.6	83.4768	-0.0697686	-1.06883e+17	-9556725086201876	3.32288e+13	-28238379840	-0.00297577	6.24799e-05	4.42822e+56	0.00179367	632343	2.34047e+11		148.857	20.84	238.171	35.7257	71.4514
	0.5	-1.80193e-05	0.0062	0.01705	0.03038	0.31	10	1.4	16	2.4	4.8	5.63429e-05	0.00045132	0.000142658	0.0031	0.00244869	9.84742e-07	0.0136423	0.0215886	0.322199	2.75	4.9	75.2688	161.29	1075.27	-72.4	0.1705	-967.742	2.05342e+06	-181677	-15471.4	67.4362	-0.0697686	-2.68088e+16	-2531746609731066	1.10037e+13	-1.1641e+10	-0.00338323	7.57415e-05	4.2089e+54	0.00224342	405239	9.44777e+10		1351.3	189.182	2162.08	324.313	648.625
	0.51606	-4.40213e-09	0.0062	0.01705	0.03038	0.31	10	1.4	16	2.4	4.8	1.36543e-08	0.000467761	3.45001e-08	0.00319957	0.00253262	3.89437e-14	0.0135818	0.0214482	0.3224	2.75	4.9	72.9264	156.271	1041.81	-69.9602	0.1705	-937.625	1.9276e+06	-169923	-14543.4	65.4394	-0.0697686	-2.20155e+16	-2097760097810425	9.41036e+12	-1.02691e+10	-0.00345389	7.81267e-05	2.17439e+54	0.0023156	380491	8.30593e+10		8.32276e+06	813190	1.33164e+07	1.39404e+06	2.78808e+06
	0.516063	-9.84251e-10	0.0062	0.01705	0.03038	0.31	10	1.4	16	2.4	4.8	3.05286e-09	0.000467765	7.71364e-09	0.00319959	0.00253263	-6.03805e-14	0.0135818	0.0214482	0.3224	2.75	4.9	72.926	156.27	1041.8	-69.9597	0.1705	-937.62	1.92758e+06	-169921	-14543.2	65.439	-0.0697686	-2.20147e+16	-2.09769e+15	9.41009e+12	-1.02688e+10	-0.00345391	7.81272e-05	2.17413e+54	0.00231562	380486	8.30573e+10		-1.20018e+06	3.63711e+06	-1.92029e+06	6.23505e+06	1.24701e+07
	0.516064	-7.27929e-11	0.0062	0.01705	0.03038	0.31	10	1.4	16	2.4	4.8	2.25792e-10	0.000467765	5.70507e-10	0.0031996	0.00253264	1.84514e-14	0.0135818	0.0214482	0.3224	2.75	4.9	72.9259	156.27	1041.8	-69.9596	0.1705	-937.619	1.92757e+06	-169920	-14543.2	65.4389	-0.0697686	-2.20145e+16	-2.09767e+15	9.41001e+12	-1.02688e+10	-0.00345391	7.81273e-05	2.17406e+54	0.00231562	380485	8.30568e+10		290480	4.91763e+07	464768	8.43022e+07	1.68604e+08
	0.516064	-4.45017e-12	0.0062	0.01705	0.03038	0.31	10	1.4	16	2.4	4.8	1.37822e-11	0.000467765	3.48233e-11	0.0031996	0.00253264	-4.99826e-14	0.0135818	0.0214482	0.3224	2.75	4.9	72.9259	156.27	1041.8	-69.9596	0.1705	-937.618	1.92757e+06	-169920	-14543.1	65.4389	-0.0697686	-2.20145e+16	-2097666785238266	9.41001e+12	-1.02688e+10	-0.00345391	7.81273e-05	2.17405e+54	0.00231562	380485	8.30568e+10		-6545.4	8.0565e+08	-10472.6	1.38112e+09	2.76223e+09
	0.516064	-4.3009e-15	0.0062	0.01705	0.03038	0.31	10	1.4	16	2.4	4.8	-2.84495e-15	0.000467765	-7.1883e-15	0.0031996	0.00253264	-3.84198e-14	0.0135818	0.0214482	0.3224	2.75	4.9	72.9259	156.27	1041.8	-69.9596	0.1705	-937.618	1.92757e+06	-169920	-14543.1	65.4389	-0.0697686	-2.20145e+16	-2.09767e+15	9.41001e+12	-1.02688e+10	-0.00345391	7.81273e-05	2.17405e+54	0.00231562	380485	8.30568e+10		1.75774	-3.90293e+12	2.81239	-6.69074e+12	-1.33815e+13
	0.516064	6.95918e-12	0.0062	0.01705	0.03038	0.31	10	1.4	16	2.4	4.8	-2.15759e-11	0.000467765	-5.45156e-11	0.0031996	0.00253264	2.29027e-14	0.0135818	0.0214482	0.3224	2.75	4.9	72.9259	156.27	1041.8	-69.9596	0.1705	-937.618	1.92757e+06	-169920	-14543.1	65.4389	-0.0697686	-2.20145e+16	-2097666543502155	9.41001e+12	-1.02688e+10	-0.00345391	7.81273e-05	2.17405e+54	0.00231562	380485	8.30568e+10		-22362.4	-5.14631e+08	-35779.9	-8.82225e+08	-1.76445e+09
	0.516064	4.11368e-11	0.0062	0.01705	0.03038	0.31	10	1.4	16	2.4	4.8	-1.27589e-10	0.000467765	-3.22377e-10	0.0031996	0.00253264	1.65241e-14	0.0135818	0.0214482	0.3224	2.75	4.9	72.9259	156.27	1041.8	-69.9596	0.1705	-937.618	1.92757e+06	-169920	-14543.1	65.4389	-0.0697686	-2.20144e+16	-2.09767e+15	9.41001e+12	-1.02688e+10	-0.00345391	7.81273e-05	2.17405e+54	0.00231562	380485	8.30568e+10		-183286	-8.70269e+07	-293258	-1.49189e+08	-2.98378e+08
	0.516064	1.55079e-10	0.0062	0.01705	0.03038	0.31	10	1.4	16	2.4	4.8	-4.80985e-10	0.000467766	-1.2153e-09	0.0031996	0.00253264	7.16831e-14	0.0135818	0.0214482	0.3224	2.75	4.9	72.9259	156.27	1041.8	-69.9596	0.1705	-937.618	1.92757e+06	-169920	-14543.1	65.4389	-0.0697686	-2.20144e+16	-2.09766e+15	9.41e+12	-1.02688e+10	-0.00345391	7.81273e-05	2.17404e+54	0.00231562	380485	8.30567e+10		-159276	-2.30852e+07	-254842	-3.95746e+07	-7.91492e+07
	0.51607	6.99092e-09	0.0062	0.01705	0.03038	0.31	10	1.4	16	2.4	4.8	-2.16839e-08	0.000467772	-5.47885e-08	0.00319963	0.00253267	1.6414e-13	0.0135818	0.0214481	0.3224	2.75	4.9	72.925	156.268	1041.79	-69.9587	0.1705	-937.607	1.92752e+06	-169916	-14542.8	65.4382	-0.0697686	-2.20128e+16	-2097518365395830	9.40946e+12	-1.02683e+10	-0.00345394	7.81282e-05	2.17351e+54	0.00231565	380476	8.30528e+10		-3.13588e+06	-512075	-5.01741e+06	-877844	-1.75569e+06
	0.517	1.06748e-06	0.0062	0.01705	0.03038	0.31	10	1.4	16	2.4	4.8	-3.30955e-06	0.000468727	-8.36119e-06	0.0032054	0.00253754	3.2715e-09	0.0135783	0.02144	0.322412	2.75	4.9	72.7938	155.987	1039.91	-69.8221	0.1705	-935.921	1.9206e+06	-169269	-14491.7	65.3264	-0.0697686	-2.17671e+16	-2075178950740942	9.32602e+12	-1.01952e+10	-0.00345808	7.82687e-05	2.09326e+54	0.00231983	379113	8.24456e+10		-24020.7	-3362.92	-38433.2	-5765	-11530
	0.52	4.50102e-06	0.0062	0.01705	0.03038	0.31	10	1.4	16	2.4	4.8	-1.39346e-05	0.000471813	-3.51905e-05	0.003224	0.00255325	5.76165e-08	0.0135671	0.0214139	0.322449	2.75	4.9	72.3739	155.087	1033.91	-69.3846	0.1705	-930.521	1.8985e+06	-167207	-14328.6	64.9684	-0.0697686	-2.09956e+16	-2.00499e+15	9.06288e+12	-9.96397e+09	-0.00347147	7.87237e-05	1.85488e+54	0.00233331	374766	8.0524e+10		-5748.08	-804.731	-9196.93	-1379.54	-2759.08
	0.6	0.000102572	0.0062	0.01705	0.03038	0.31	10	1.4	16	2.4	4.8	-0.000307372	0.000555629	-0.000768354	0.00372	0.00297629	2.38052e-05	0.0132698	0.0207321	0.323428	2.75	4.9	62.724	134.409	896.057	-59.3333	0.1705	-806.452	1.42598e+06	-123297	-10834.4	56.7424	-0.0697686	-8570974728882845	-8.56482e+14	4.46735e+12	-5.65188e+09	-0.00384977	9.19356e-05	9.29298e+52	0.00269266	281791	4.48992e+10		-314.706	-44.0589	-503.53	-75.5295	-151.059
	0.7	0.000240077	0.0062	0.01705	0.03038	0.31	10	1.4	16	2.4	4.8	-0.000698695	0.00066466	-0.00172485	0.00434	0.00351606	0.000102826	0.0129033	0.0199088	0.324618	2.75	4.9	53.7634	115.207	768.049	-50	0.1705	-691.244	1.04766e+06	-88479.3	-8024	49.104	-0.0697686	-3236677723332892	-3.42958e+14	2.08731e+12	-3.07231e+09	-0.0043874	0.00011185	3.65673e+51	0.00314128	207304	2.38811e+10		-170.944	-23.9322	-273.511	-41.0266	-82.0533
	0.8	0.00039088	0.0062	0.01705	0.03038	0.31	10	1.4	16	2.4	4.8	-0.00111395	0.000778637	-0.00271617	0.00496	0.00406837	0.000223112	0.0125383	0.0191078	0.325784	2.75	4.9	47.043	100.806	672.043	-43	0.1705	-604.839	802116	-66129	-6190.6	43.3752	-0.0697686	-1.3794e+15	-1.55351e+14	1.08082e+12	-1.81421e+09	-0.00501144	0.000136542	2.18911e+50	0.0035892	158927	1.3793e+10		-129.728	-18.1619	-207.564	-31.1347	-62.2693
	0.9	0.000552746	0.0062	0.01705	0.03038	0.31	10	1.4	16	2.4	4.8	-0.00155103	0.000897826	-0.00373559	0.00558	0.00463367	0.000375124	0.0121717	0.0183219	0.326936	2.75	4.9	41.816	89.6057	597.372	-37.5556	0.1705	-537.634	633771	-50975.7	-4927.23	38.9195	-0.0697686	-6.44135e+14	-7.73123e+13	6.05306e+11	-1.14128e+09	-0.00574172	0.000167449	1.80013e+49	0.00403638	125736	8.48389e+09		-111.06	-15.5483	-177.695	-26.6543	-53.3086
	0.99	0.000706696	0.0062	0.01705	0.03038	0.31	10	1.4	16	2.4	4.8	-0.00196211	0.0010098	-0.00467343	0.006138	0.00515399	0.000533748	0.0118385	0.0176234	0.327968	2.75	4.9	38.0146	81.4598	543.065	-33.596	0.1705	-488.759	523777	-41180.8	-4097.78	35.6789	-0.0697686	-3.4508e+14	-4.39753e+13	3.7886e+11	-7.85079e+08	-0.00651113	0.000202209	2.35176e+48	0.00443818	104036	5.71731e+09		-101.84	-14.2577	-162.945	-24.4417	-48.8834
	r	eq K1	a	b	c	w	K1	K2	K3	K4	K5	x	y	z	t	u4	a-(x+y+z+t+u4)	b-(x+2y+u4)	c-(z+2t+u4)	w+(x+2y+z+2t+2u4)			F	G	H	I	J	K	a	b	g	d	e	t3	t2	t1	t0	m	n	discr III	ltrig	h	r		K1rec	K2rec	K3rec	K4rec	K5rec
	0.01	-4332.06	0.0062	0.01705	0.03038	0.31	10	1.4	16	2.4	4.8	-98.0948	81.5086	-0.082653	6.2e-05	0.147167	16.5279	-65.0525	-0.0342575	65.4442	2.75	4.9	3763.44	8064.52	53763.4	-3914	0.1705	-48387.1	5.13354e+09	-5.04774e+08	-3.69182e+07	3211.4	-0.0697686	-5.10599e+26	-3.74104e+25	3.25421e+21	-7.07196e+16	-0.00179575	2.92899e-05	1.47082e+90	4.38865e-05	1.00665e+09	6.33605e+17		5.97085	0.835919	9.55336	1.433	2.86601
	0.1	-39.9272	0.0062	0.01705	0.03038	0.31	10	1.4	16	2.4	4.8	-9.72718	8.01718	-0.08264	0.00062	0.145955	1.65227	-6.43608	-0.0341747	6.82768	2.75	4.9	376.344	806.452	5376.34	-386	0.1705	-4838.71	5.13354e+07	-4.95484e+06	-372622	324.086	-0.0697686	-4.9393e+20	-3.7827e+19	3.28959e+16	-7.10471e+12	-0.00202163	3.49864e-05	1.61205e+69	0.000444745	1.00776e+07	6.25614e+13		6.24538	0.874353	9.9926	1.49889	2.99778
	0.2	-9.05053	0.0062	0.01705	0.03038	0.31	10	1.4	16	2.4	4.8	-4.81717	3.93443	-0.082619	0.00124	0.144598	0.825713	-3.17925	-0.0340795	3.57076	2.75	4.9	188.172	403.226	2688.17	-190	0.1705	-2419.35	1.28339e+07	-1.2129e+06	-94084	163.68	-0.0697686	-7.4268e+18	-5.98101e+17	1040031917419355	-4.46473e+11	-0.00230188	4.2508e-05	8.33757e+62	0.000893699	2.52267e+06	3.85461e+12		6.55237	0.917332	10.4838	1.57257	3.14514
	0.3	-3.61403	0.0062	0.01705	0.03038	0.31	10	1.4	16	2.4	4.8	-3.17999	2.5736	-0.0825907	0.00186	0.143231	0.550099	-2.09338	-0.0339807	2.48479	2.75	4.9	125.448	268.817	1792.11	-124.667	0.1705	-1612.9	5.70393e+06	-527599	-42214.9	110.211	-0.0697686	-6.26341e+17	-5.31106e+16	1.3851e+14	-8.87037e+10	-0.00261787	5.15544e-05	1.77908e+59	0.00134363	1.12267e+06	7.50511e+11		6.86164	0.960629	10.9786	1.64679	3.29359
	0.4	-1.80631	0.0062	0.01705	0.03038	0.31	10	1.4	16	2.4	4.8	-2.36103	1.89323	-0.082555	0.00248	0.141853	0.412217	-1.55024	-0.0338783	1.94155	2.75	4.9	94.086	201.613	1344.09	-92	0.1705	-1209.68	3.20846e+06	-290323	-23963.6	83.4768	-0.0697686	-1.06883e+17	-9556725086201876	3.32288e+13	-28238379840	-0.00297577	6.24799e-05	4.42822e+56	0.00179367	632343	2.34047e+11		7.17338	1.00427	11.4774	1.72161	3.44322
	0.5	-1.0131	0.0062	0.01705	0.03038	0.31	10	1.4	16	2.4	4.8	-1.86933	1.48505	-0.0825116	0.0031	0.140464	0.329427	-1.22419	-0.033772	1.61539	2.75	4.9	75.2688	161.29	1075.27	-72.4	0.1705	-967.742	2.05342e+06	-181677	-15471.4	67.4362	-0.0697686	-2.68088e+16	-2531746609731066	1.10037e+13	-1.1641e+10	-0.00338323	7.57415e-05	4.2089e+54	0.00224342	405239	9.44777e+10		7.48784	1.0483	11.9806	1.79708	3.59417
	0.6	-0.605772	0.0062	0.01705	0.03038	0.31	10	1.4	16	2.4	4.8	-1.54127	1.21297	-0.0824601	0.00372	0.139062	0.27418	-1.00668	-0.0336617	1.39777	2.75	4.9	62.724	134.409	896.057	-59.3333	0.1705	-806.452	1.42598e+06	-123297	-10834.4	56.7424	-0.0697686	-8570974728882845	-8.56482e+14	4.46735e+12	-5.65188e+09	-0.00384977	9.19356e-05	9.29298e+52	0.00269266	281791	4.48992e+10		7.80526	1.09274	12.4884	1.87326	3.74653
	0.7	-0.374349	0.0062	0.01705	0.03038	0.31	10	1.4	16	2.4	4.8	-1.30671	1.01865	-0.0824004	0.00434	0.137648	0.234672	-0.851188	-0.0335472	1.24217	2.75	4.9	53.7634	115.207	768.049	-50	0.1705	-691.244	1.04766e+06	-88479.3	-8024	49.104	-0.0697686	-3236677723332892	-3.42958e+14	2.08731e+12	-3.07231e+09	-0.0043874	0.00011185	3.65673e+51	0.00314128	207304	2.38811e+10		8.12591	1.13763	13.0015	1.95022	3.90044
	0.8	-0.23336	0.0062	0.01705	0.03038	0.31	10	1.4	16	2.4	4.8	-1.13058	0.87293	-0.0823321	0.00496	0.13622	0.204997	-0.734455	-0.0334283	1.12531	2.75	4.9	47.043	100.806	672.043	-43	0.1705	-604.839	802116	-66129	-6190.6	43.3752	-0.0697686	-1.3794e+15	-1.55351e+14	1.08082e+12	-1.81421e+09	-0.00501144	0.000136542	2.18911e+50	0.0035892	158927	1.3793e+10		8.45007	1.18301	13.5201	2.02802	4.05603
	0.9	-0.143029	0.0062	0.01705	0.03038	0.31	10	1.4	16	2.4	4.8	-0.993394	0.759611	-0.0822548	0.00558	0.13478	0.181878	-0.643558	-0.0333049	1.03429	2.75	4.9	41.816	89.6057	597.372	-37.5556	0.1705	-537.634	633771	-50975.7	-4927.23	38.9195	-0.0697686	-6.44135e+14	-7.73123e+13	6.05306e+11	-1.14128e+09	-0.00574172	0.000167449	1.80013e+49	0.00403638	125736	8.48389e+09		8.77804	1.22893	14.0449	2.10673	4.21346
	0.99	-0.0879695	0.0062	0.01705	0.03038	0.31	10	1.4	16	2.4	4.8	-0.893473	0.677209	-0.0821773	0.006138	0.133471	0.165032	-0.577367	-0.0331896	0.967986	2.75	4.9	38.0146	81.4598	543.065	-33.596	0.1705	-488.759	523777	-41180.8	-4097.78	35.6789	-0.0697686	-3.4508e+14	-4.39753e+13	3.7886e+11	-7.85079e+08	-0.00651113	0.000202209	2.35176e+48	0.00443818	104036	5.71731e+09		9.07676	1.27075	14.5228	2.17842	4.35685
[truncated: 11 more columns]
