# Supplementary material for: Transfer of structural units through imine exchanges, in solution or without solvent: successive transiminations, stimuli (pH)-modulated covalent switches, and mathematical models
Source: Front Chem. 2026 Apr 13;13:1241625. doi: 10.3389/fchem.2025.1241625 (PMC13112204; doi:10.3389/fchem.2025.1241625)
Supplement: Supplementary file 1 [file Supplementaryfile1.zip › Supplementary Material/g-S2-St7-pH-crv.xlsx]

## Sheet: Feuil1
Influence of the pH
Composition as function of the pH
			¦(pH)
Set S2		general approach			paper -> section 5.3.
Data taken from files "g-S2-St7-pH0" to "g-S2-St7-pH14"
			[A]in	[B]in	[C]in	[H2O]in	[H+]eq	pH													pH	[AB]eq	[AB2]eq	[AC]eq	[AC2]eq	[ABC]eq	[BH+]eq	[CH+]eq	[A]eq	[B]eq	[C]eq	[H2O]eq
	r	eq K1	a	b	c	w	h		K1	K2	K3	K4	K5	K6	K7	K1h	K2h	K3h	K4h	K5h		x	y	z	t	u	v	s	a-(x+y+z+t+u)	b-(x+2y+u+v)	c-(z+2t+u+s)	w+(x+2y+z+2t+2u)	F	G	H	I	J	K	L	M	a	b	g	d	e	t3	t2	t1	t0
u3 discr III > 0	2.48931e-15	1.25233e-11	0.0062	0.01705	0.03038	0	1	0	10	1.4	16	2.4	4.8	8.51138e-06	2.51189e-11	8.51131e-05	1.19158e-05	4.01902e-10	6.02853e-11	1.20571e-10	0	9.36058e-05	2.01247e-07	7.91937e-10	1.54337e-17	3.64848e-12	0.0169558	0.03038	0.00610619	1.44318e-07	7.63108e-13	9.40091e-05	1.51184e+16	3.23966e+16	-2.57354e+12	-395556	1.45118e-06	2.75736e+12	8.51131e-06	2.51189e-11	3.13717e+14	9.64372e+07	-9.43255	6.92101e-11	-1.26956e-22	2.03842e+24	-1.99369e+17	1.46284e+06	-2.68342e-06
u3 discr III > 0	2.49483e-14	5.18704e-13	0.0062	0.01705	0.03038	0	0.1	1	10	1.4	16	2.4	4.8	8.51138e-06	2.51189e-11	0.000851066	0.000119149	4.01902e-09	6.02853e-10	1.20571e-09	1	0.000288351	1.96974e-06	2.4686e-09	1.54679e-16	3.61354e-11	0.0167563	0.03038	0.00590968	1.42619e-06	7.63111e-12	0.000292293	1508495913635420	3.23249e+15	-2.56764e+12	-394680	1.45107e-05	2.75105e+12	8.51066e-05	2.51189e-10	3122811988717687	9.60033e+08	-93.9139	6.90516e-09	-1.26936e-19	2.01158e+27	-1.96686e+20	1.44616e+10	-0.265892
u3 discr III > 0	2.51172e-13	3.93914e-14	0.0062	0.01705	0.03038	0	0.01	2	10	1.4	16	2.4	4.8	8.51138e-06	2.51189e-11	0.00850414	0.00119058	4.01902e-08	6.02853e-09	1.20571e-08	2	0.000838985	1.84454e-05	7.4475e-09	1.55727e-15	3.50862e-10	0.0161604	0.03038	0.00534256	1.37547e-05	7.63111e-11	0.000875884	1.49835e+14	3.21075e+14	-2.54843e+12	-392026	0.000144996	2.73046e+12	0.000850414	2.51189e-09	3.07624e+16	9.4644e+09	-927.098	6.85348e-07	-1.26742e-16	1.93265e+30	-1.8841e+23	1.39279e+14	-25802.1
u3 discr III > 0	2.54125e-12	-4.139e-13	0.0062	0.01705	0.03038	0	0.001	3	10	1.4	16	2.4	4.8	8.51138e-06	2.51189e-11	0.0843955	0.0118154	4.01902e-07	6.02853e-08	1.20571e-07	3	0.00207284	0.000151297	2.04357e-08	1.57558e-14	3.19629e-09	0.0145507	0.03038	0.00397584	0.000123847	7.6311e-10	0.00237546	1.48094e+13	3.17344e+13	-2.49968e+12	-387470	0.00143894	2.67823e+12	0.00843955	2.51189e-08	2.95968e+17	9.17548e+10	-9109.95	6.72238e-05	-1.24824e-13	1.80916e+33	-1.71471e+26	1.26384e+18	-2.38837e+09
u2 discr III < 0	2.57024e-11	3.28887e-15	0.0062	0.01705	0.03038	0	0.0001	4	10	1.4	16	2.4	4.8	8.51138e-06	2.51189e-11	0.784377	0.109813	4.01902e-06	6.02853e-07	1.20571e-06	4	0.00343149	0.00086697	4.49451e-08	1.59355e-13	2.4333e-08	0.0109524	0.0303799	0.00190147	0.000932196	7.63109e-09	0.00516552	1.46424e+12	3.13765e+12	-2.29701e+12	-383101	0.0133736	2.46109e+12	0.0784377	2.51189e-07	2.49921e+18	8.33647e+11	-93528.5	0.00617734	-1.07822e-10	1.66748e+36	-1.37482e+29	8.27165e+21	-1.70302e+14
u2 discr III < 0	3.4897e-10	-3.62232e-12	0.0062	0.01705	0.03038	0	1e-05	5	10	1.4	16	2.4	4.8	8.51138e-06	2.51189e-11	4.59792	0.643708	4.01901e-05	6.02851e-06	1.2057e-05	5	0.00321888	0.00236841	9.39907e-08	2.16361e-12	1.48194e-07	0.00491273	0.0303797	0.000612465	0.00418142	7.63103e-08	0.00795609	1.07844e+11	2.31095e+11	-9.91709e+11	-282166	0.0783945	1.06255e+12	0.459792	2.51188e-06	4.65847e+18	2.65089e+12	-607777	0.266697	-3.70494e-08	9.49519e+37	-1.74316e+31	1.23433e+24	-5.91699e+17
u2 discr III < 0	1.52904e-08	-4.18594e-14	0.0062	0.01705	0.03038	0	1e-06	6	10	1.4	16	2.4	4.8	8.51138e-06	2.51189e-11	8.94863	1.25281	0.000401892	6.02838e-05	0.000120568	6	0.00275062	0.00310686	4.64187e-07	9.48002e-11	1.12351e-06	0.000849986	0.0303776	0.000340933	0.00723455	7.63052e-07	0.00896705	2.46132e+09	5.27425e+09	-4.40487e+10	-64404.8	0.152574	4.71952e+10	0.894863	2.51182e-05	9.19033e+16	2.68745e+11	-360461	1.18448	-1.40334e-06	1.35056e+35	-2.04935e+29	-3.47791e+22	-2.30294e+17
u2 discr III < 0	1.33897e-06	-7.2439e-14	0.0062	0.01705	0.03038	0	1e-07	7	10	1.4	16	2.4	4.8	8.51138e-06	2.51189e-11	9.88387	1.38374	0.00401801	0.000602701	0.0012054	7	0.0026628	0.00321345	4.13478e-06	8.30161e-09	1.06925e-05	9.23151e-05	0.0303575	0.000308912	0.00785729	7.62547e-06	0.00911524	2.8107e+07	6.02293e+07	-5.5537e+08	-7361.9	0.16852	5.95057e+08	0.988387	0.000251126	1.4606e+14	3.87177e+09	-47936.2	1.49211	-1.71161e-05	4.21131e+29	-6.21587e+24	-1.32788e+19	-5.81768e+14
u2 discr III < 0	0.0001254	2.93509e-14	0.0062	0.01705	0.03038	0	1e-08	8	10	1.4	16	2.4	4.8	8.51138e-06	2.51189e-11	9.98826	1.39836	0.0400895	0.00601342	0.0120268	8	0.00259219	0.00316813	3.92309e-05	7.77478e-07	0.000102744	9.41023e-06	0.0301607	0.000296933	0.00800941	7.57603e-05	0.00917471	300116	643105	-5.96949e+06	-793.198	0.1703	6.39772e+06	0.998826	0.00250559	1.68368e+11	4.46879e+07	-5329.37	1.59064	-0.000174402	6.10367e+23	-8.49375e+19	-1611964579135640	-7.74279e+11
u2 discr III < 0	0.00820165	8.3938e-14	0.0062	0.01705	0.03038	0	1e-09	9	10	1.4	16	2.4	4.8	8.51138e-06	2.51189e-11	9.99883	1.39984	0.392054	0.0588081	0.117616	9	0.00213461	0.0027281	0.000281549	5.08503e-05	0.00077106	1.02065e-06	0.0285096	0.000233833	0.00868711	0.000716128	0.00951617	4588.64	9832.79	-87907	-126.721	0.17048	94461.4	0.999883	0.0245034	3.57059e+08	1.02394e+06	-1005.99	2.21987	-0.00170916	4.80886e+18	-4.36337e+15	5.17843e+11	-3.55151e+09
u2 discr III < 0	0.134243	4.23497e-14	0.0062	0.01705	0.03038	0	1e-10	10	10	1.4	16	2.4	4.8	8.51138e-06	2.51189e-11	9.99988	1.39998	3.21216	0.481824	0.963648	10	0.000947832	0.00139277	0.000707867	0.000832307	0.00222892	1.30268e-07	0.0206033	9.03048e-05	0.0110876	0.00517531	0.0105637	280.345	600.74	-3677.17	-65.4112	0.170498	4077.65	0.999988	0.20076	5.1047e+06	192230	-1622.28	8.88835	-0.0140064	1.53239e+16	-1.02081e+14	5.1292e+11	-9.20857e+08
u3 discr III > 0	0.369217	7.51685e-12	0.0062	0.01705	0.03038	0	1e-11	11	10	1.4	16	2.4	4.8	8.51138e-06	2.51189e-11	9.99999	1.4	11.444	1.71661	3.43321	11	0.00033729	0.000552824	0.000663078	0.00228915	0.00232885	1.56005e-08	0.00649502	2.88108e-05	0.0132782	0.0163148	0.011342	101.93	218.422	461.028	-74.4948	0.1705	-315.414	0.999999	0.715253	201551	-15334.3	-10093.8	45.0152	-0.0499021	-1.13762e+14	-8.48236e+13	3.78137e+11	-4.20152e+08
u3 discr III > 0	0.437661	-4.68239e-12	0.0062	0.01705	0.03038	0	1e-12	12	10	1.4	16	2.4	4.8	8.51138e-06	2.51189e-11	10	1.4	15.3874	2.30811	4.61622	12	0.000246861	0.00041409	0.000610504	0.0027135	0.00219444	1.61907e-09	0.000847972	2.06034e-05	0.0137805	0.0213001	0.0115014	85.9898	184.264	1115.55	-80.7504	0.1705	-992.706	1	0.961713	2.10957e+06	-195813	-17829.7	70.623	-0.0670974	-3.4454e+16	-3.42927e+15	1.35549e+13	-1.30944e+10
u3 discr III > 0	0.445899	1.41122e-12	0.0062	0.01705	0.03038	0	1e-13	13	10	1.4	16	2.4	4.8	8.51138e-06	2.51189e-11	10	1.4	15.9366	2.39048	4.78097	13	0.000237457	0.000399367	0.000603575	0.00276457	0.00217526	1.62589e-10	8.75219e-05	1.97663e-05	0.0138385	0.0219845	0.0115194	84.4013	180.86	1194.26	-81.6272	0.1705	-1073.68	1	0.996035	2.52123e+06	-226584	-19129.4	74.6042	-0.0694919	-5.15512e+16	-4764832319662652	1.85403e+13	-1.76003e+10
u3 discr III > 0	0.44674	-5.61635e-12	0.0062	0.01705	0.03038	0	1e-14	14	10	1.4	16	2.4	4.8	8.51138e-06	2.51189e-11	10	1.4	15.9936	2.39904	4.79809	14	0.000236513	0.000397887	0.00060286	0.00276978	0.00217327	1.62658e-11	8.78046e-06	1.96824e-05	0.0138444	0.0220555	0.0115213	84.2424	180.519	1202.31	-81.7183	0.1705	-1081.97	1	0.999602	2.56611e+06	-229865	-19267.8	75.0237	-0.0697408	-5.36547e+16	-4924579757213912	1.91309e+13	-1.81285e+10
[truncated: 39 more columns]
