# Supplementary material for: Transfer of structural units through imine exchanges, in solution or without solvent: successive transiminations, stimuli (pH)-modulated covalent switches, and mathematical models
Source: Front Chem. 2026 Apr 13;13:1241625. doi: 10.3389/fchem.2025.1241625 (PMC13112204; doi:10.3389/fchem.2025.1241625)
Supplement: Supplementary file 1 [file Supplementaryfile1.zip › Supplementary Material/g-S2-St7-pH0.xlsx]

## Sheet: Feuil1
Influence of the pH
pH = 0
Set S2		general approach			paper -> section 5.3.			Inputs: a, b, c, w, K1 to K5, pH, r
t3 ¹ 0, t2 ¹ 0
discr III < 0
			[A]in	[B]in	[C]in	[H2O]in	[H+]eq	pH													[AB]eq	[AB2]eq	[AC]eq	[AC2]eq	[ABC]eq	[BH+]eq	[CH+]eq	[A]eq	[B]eq	[C]eq	[H2O]eq
	r	eq K1	a	b	c	w	h		K1	K2	K3	K4	K5	K6	K7	K1h	K2h	K3h	K4h	K5h	x	y	z	t	u1	v	s	a-(x+y+z+t+u)	b-(x+2y+u+v)	c-(z+2t+u+s)	w+(x+2y+z+2t+2u)	F	G	H	I	J	K	L	M	a	b	g	d	e	t3	t2	t1	t0	m
	1e-11	0.322786	0.0062	0.01705	0.03038	0	1	0	10	1.4	16	2.4	4.8	8.51138e-06	2.51189e-11	8.51131e-05	1.19158e-05	4.01902e-10	6.02853e-11	1.20571e-10	-0.686004	0.578271	2.17008e-07	6.2e-14	-3.91988e-07	-0.453484	0.0303802	0.113933	-3.85977e-06	7.63112e-13	0.470537	3.76344e+12	8.06452e+12	-6.40633e+08	-98.466	1.45118e-06	6.86393e+08	8.51131e-06	2.51189e-11	1.94399e+07	5.97588	-5.99783e-07	1.72285e-14	-1.26956e-22	544.201	-4.6157e-05	1.30078e-12	-1.03039e-20	-7.66139e-18
	1e-10	0.00551162	0.0062	0.01705	0.03038	0	1	0	10	1.4	16	2.4	4.8	8.51138e-06	2.51189e-11	8.51131e-05	1.19158e-05	4.01902e-10	6.02853e-11	1.20571e-10	-0.0804438	0.0744802	2.24226e-07	6.2e-13	-4.44865e-07	-0.0514656	0.0303802	0.0121639	-4.38043e-07	7.63115e-13	0.0685158	3.76344e+11	8.06452e+11	-6.40633e+07	-9.84668	1.45118e-06	6.86393e+07	8.51131e-06	2.51189e-11	194399	0.0597592	-7.37347e-09	1.72284e-15	-1.26956e-22	0.00107691	-1.05344e-10	4.23171e-18	-1.03039e-24	7.39864e-16
	1e-09	0.000446055	0.0062	0.01705	0.03038	0	1	0	10	1.4	16	2.4	4.8	8.51138e-06	2.51189e-11	8.51131e-05	1.19158e-05	4.01902e-10	6.02853e-11	1.20571e-10	-0.017287	0.0215456	2.83304e-07	6.2e-12	-7.56636e-07	-0.00875346	0.0303805	0.00194181	-7.4504e-08	7.63122e-13	0.0258031	3.76344e+10	8.06452e+10	-6.40633e+06	-0.984745	1.45118e-06	6.86393e+06	8.51131e-06	2.51189e-11	1943.99	0.000597631	-2.11298e-10	1.72275e-16	-1.26956e-22	6.40376e-09	-7.69881e-15	-8.35381e-22	-1.03039e-28	-6.1224e-13
	1e-08	0.000158796	0.0062	0.01705	0.03038	0	1	0	10	1.4	16	2.4	4.8	8.51138e-06	2.51189e-11	8.51131e-05	1.19158e-05	4.01902e-10	6.02853e-11	1.20571e-10	-0.0082447	0.0137542	5.34776e-07	6.2e-11	-1.91172e-06	-0.00221172	0.0303814	0.000691899	-1.88248e-08	7.63143e-13	0.0192604	3.76344e+09	8.06452e+09	-640633	-0.0985511	1.45118e-06	686393	8.51131e-06	2.51189e-11	19.4399	5.98026e-06	-1.58694e-11	1.72186e-17	-1.26956e-22	5.96501e-14	-7.83793e-19	-9.62112e-26	-1.03039e-32	-5.91647e-11
	1e-07	0.000109716	0.0062	0.01705	0.03038	0	1	0	10	1.4	16	2.4	4.8	8.51138e-06	2.51189e-11	8.51131e-05	1.19158e-05	4.01902e-10	6.02853e-11	1.20571e-10	-0.00619944	0.0119536	1.36401e-06	6.2e-10	-5.63581e-06	-0.000652084	0.0303843	0.000450126	-5.55014e-09	7.63216e-13	0.0176978	3.76344e+08	8.06452e+08	-64063.3	-0.00993171	1.45118e-06	68639.3	8.51131e-06	2.51189e-11	0.194399	6.0197e-08	-1.53433e-12	1.71292e-18	-1.26956e-22	5.89904e-19	-7.85607e-23	-9.83547e-30	-1.03044e-36	-5.92857e-09
	1e-05	9.23371e-05	0.0062	0.01705	0.03038	0	1	0	10	1.4	16	2.4	4.8	8.51138e-06	2.51189e-11	8.51131e-05	1.19158e-05	4.01902e-10	6.02853e-11	1.20571e-10	-0.00540898	0.0112886	1.22464e-05	6.2e-08	-5.47681e-05	-6.34482e-05	0.0304224	0.000362844	-5.40032e-10	7.64173e-13	0.0170711	3.76344e+06	8.06452e+06	-640.633	-0.000183579	1.45118e-06	686.393	8.51131e-06	2.51189e-11	1.94399e-05	1.03587e-11	-1.52852e-14	7.30045e-21	-1.26956e-22	3.43844e-29	-7.85812e-31	-1.95845e-37	-1.46588e-44	-0.000174103
	2.363e-05	9.12313e-05	0.0062	0.01705	0.03038	0	1	0	10	1.4	16	2.4	4.8	8.51138e-06	2.51189e-11	8.51131e-05	1.19158e-05	4.01902e-10	6.02853e-11	1.20571e-10	-0.00535831	0.0112668	1.86669e-05	1.46506e-07	-8.41086e-05	-4.12661e-05	0.0304451	0.000356765	-3.51231e-10	7.64746e-13	0.0170261	1.59265e+06	3.41283e+06	-271.11	-0.000126783	1.45118e-06	290.475	8.51131e-06	2.51189e-11	3.4815e-06	2.92499e-12	-6.46823e-15	-2.63712e-21	-1.26956e-22	7.78495e-33	-2.52038e-32	-1.05803e-38	-1.11039e-45	-3.4938
	2.37e-05	#NUM!	0.0062	0.01705	0.03038	0	1	0	10	1.4	16	2.4	4.8	8.51138e-06	2.51189e-11	8.51131e-05	1.19158e-05	4.01902e-10	6.02853e-11	1.20571e-10	#NUM!	#NUM!	#NUM!	1.4694e-07	#NUM!	#NUM!	#NUM!	#NUM!	#NUM!	#NUM!	#NUM!	1.58795e+06	3.40275e+06	-270.309	-0.000126659	1.45118e-06	289.617	8.51131e-06	2.51189e-11	3.46097e-06	2.9132e-12	-6.44912e-15	-2.65865e-21	-1.26956e-22	5.34838e-33	-2.49073e-32	-1.04776e-38	-1.1019e-45	-7.22918
	0.1	#NUM!	0.0062	0.01705	0.03038	0	1	0	10	1.4	16	2.4	4.8	8.51138e-06	2.51189e-11	8.51131e-05	1.19158e-05	4.01902e-10	6.02853e-11	1.20571e-10	#NUM!	#NUM!	#NUM!	0.00062	#NUM!	#NUM!	#NUM!	#NUM!	#NUM!	#NUM!	#NUM!	376.344	806.452	-0.0640633	-8.51225e-05	1.45118e-06	0.0686393	8.51131e-06	2.51189e-11	1.94399e-13	4.38342e-16	-1.23734e-18	-9.92635e-21	-1.26956e-22	-2.49504e-45	-7.98846e-47	-9.80044e-50	-4.35483e-53	-0.000302424
	0.2	#NUM!	0.0062	0.01705	0.03038	0	1	0	10	1.4	16	2.4	4.8	8.51138e-06	2.51189e-11	8.51131e-05	1.19158e-05	4.01902e-10	6.02853e-11	1.20571e-10	#NUM!	#NUM!	#NUM!	0.00124	#NUM!	#NUM!	#NUM!	#NUM!	#NUM!	#NUM!	#NUM!	188.172	403.226	-0.0320316	-8.51176e-05	1.45118e-06	0.0343196	8.51131e-06	2.51189e-11	4.85998e-14	2.19156e-16	-4.73099e-19	-9.92721e-21	-1.26956e-22	-1.56898e-46	-5.07549e-48	-1.22074e-50	-1.08871e-53	-0.000271014
	0.3	#NUM!	0.0062	0.01705	0.03038	0	1	0	10	1.4	16	2.4	4.8	8.51138e-06	2.51189e-11	8.51131e-05	1.19158e-05	4.01902e-10	6.02853e-11	1.20571e-10	#NUM!	#NUM!	#NUM!	0.00186	#NUM!	#NUM!	#NUM!	#NUM!	#NUM!	#NUM!	#NUM!	125.448	268.817	-0.0213544	-8.5116e-05	1.45118e-06	0.0228798	8.51131e-06	2.51189e-11	2.15999e-14	1.46101e-16	-2.18351e-19	-9.9275e-21	-1.26956e-22	-3.1179e-47	-1.01915e-48	-3.60433e-51	-4.8387e-54	-0.000240546
	0.4	#NUM!	0.0062	0.01705	0.03038	0	1	0	10	1.4	16	2.4	4.8	8.51138e-06	2.51189e-11	8.51131e-05	1.19158e-05	4.01902e-10	6.02853e-11	1.20571e-10	#NUM!	#NUM!	#NUM!	0.00248	#NUM!	#NUM!	#NUM!	#NUM!	#NUM!	#NUM!	#NUM!	94.086	201.613	-0.0160158	-8.51151e-05	1.45118e-06	0.0171598	8.51131e-06	2.51189e-11	1.21499e-14	1.09574e-16	-9.09771e-20	-9.92764e-21	-1.26956e-22	-9.92416e-48	-3.2779e-49	-1.51524e-51	-2.72177e-54	-0.000210968
	0.5	#NUM!	0.0062	0.01705	0.03038	0	1	0	10	1.4	16	2.4	4.8	8.51138e-06	2.51189e-11	8.51131e-05	1.19158e-05	4.01902e-10	6.02853e-11	1.20571e-10	#NUM!	#NUM!	#NUM!	0.0031	#NUM!	#NUM!	#NUM!	#NUM!	#NUM!	#NUM!	#NUM!	75.2688	161.29	-0.0128127	-8.51146e-05	1.45118e-06	0.0137279	8.51131e-06	2.51189e-11	7.77596e-15	8.76587e-17	-1.45528e-20	-9.92773e-21	-1.26956e-22	-4.08904e-48	-1.36476e-49	-7.73076e-52	-1.74193e-54	-0.00018226
	0.6	#NUM!	0.0062	0.01705	0.03038	0	1	0	10	1.4	16	2.4	4.8	8.51138e-06	2.51189e-11	8.51131e-05	1.19158e-05	4.01902e-10	6.02853e-11	1.20571e-10	#NUM!	#NUM!	#NUM!	0.00372	#NUM!	#NUM!	#NUM!	#NUM!	#NUM!	#NUM!	#NUM!	62.724	134.409	-0.0106772	-8.51143e-05	1.45118e-06	0.0114399	8.51131e-06	2.51189e-11	5.39998e-15	7.30486e-17	3.63967e-20	-9.92778e-21	-1.26956e-22	-1.98357e-48	-6.68986e-50	-4.45804e-52	-1.20968e-54	-0.000154409
	0.7	#NUM!	0.0062	0.01705	0.03038	0	1	0	10	1.4	16	2.4	4.8	8.51138e-06	2.51189e-11	8.51131e-05	1.19158e-05	4.01902e-10	6.02853e-11	1.20571e-10	#NUM!	#NUM!	#NUM!	0.00434	#NUM!	#NUM!	#NUM!	#NUM!	#NUM!	#NUM!	#NUM!	53.7634	115.207	-0.0091519	-8.51141e-05	1.45118e-06	0.00980561	8.51131e-06	2.51189e-11	3.96733e-15	6.26129e-17	7.27893e-20	-9.92783e-21	-1.26956e-22	-1.07695e-48	-3.67029e-50	-2.79746e-52	-8.88741e-55	-0.000127403
	0.8	#NUM!	0.0062	0.01705	0.03038	0	1	0	10	1.4	16	2.4	4.8	8.51138e-06	2.51189e-11	8.51131e-05	1.19158e-05	4.01902e-10	6.02853e-11	1.20571e-10	#NUM!	#NUM!	#NUM!	0.00496	#NUM!	#NUM!	#NUM!	#NUM!	#NUM!	#NUM!	#NUM!	47.043	100.806	-0.00800791	-8.51139e-05	1.45118e-06	0.00857991	8.51131e-06	2.51189e-11	3.03749e-15	5.47862e-17	1.00084e-19	-9.92786e-21	-1.26956e-22	-6.34959e-49	-2.18669e-50	-1.86742e-52	-6.80443e-55	-0.00010123
	0.9	#NUM!	0.0062	0.01705	0.03038	0	1	0	10	1.4	16	2.4	4.8	8.51138e-06	2.51189e-11	8.51131e-05	1.19158e-05	4.01902e-10	6.02853e-11	1.20571e-10	#NUM!	#NUM!	#NUM!	0.00558	#NUM!	#NUM!	#NUM!	#NUM!	#NUM!	#NUM!	#NUM!	41.816	89.6057	-0.00711814	-8.51138e-05	1.45118e-06	0.00762658	8.51131e-06	2.51189e-11	2.39999e-15	4.86987e-17	1.21313e-19	-9.92788e-21	-1.26956e-22	-3.98695e-49	-1.38744e-50	-1.30688e-52	-5.37634e-55	-7.58802e-05
	0.99	#NUM!	0.0062	0.01705	0.03038	0	1	0	10	1.4	16	2.4	4.8	8.51138e-06	2.51189e-11	8.51131e-05	1.19158e-05	4.01902e-10	6.02853e-11	1.20571e-10	#NUM!	#NUM!	#NUM!	0.006138	#NUM!	#NUM!	#NUM!	#NUM!	#NUM!	#NUM!	#NUM!	38.0146	81.4598	-0.00647104	-8.51137e-05	1.45118e-06	0.00693326	8.51131e-06	2.51189e-11	1.98346e-15	4.42715e-17	1.36752e-19	-9.9279e-21	-1.26956e-22	-2.73723e-49	-9.61525e-51	-9.78717e-53	-4.44325e-55	-5.37603e-05
	r	eq K1	a	b	c	w	h		K1	K2	K3	K4	K5	K6	K7	K1h	K2h	K3h	K4h	K5h	x	y	z	t	u2	v	s	a-(x+y+z+t+u)	b-(x+2y+u+v)	c-(z+2t+u+s)	w+(x+2y+z+2t+2u)	F	G	H	I	J	K	L	M	a	b	g	d	e	t3	t2	t1	t0	m
	1e-10	-2.55974e-05	0.0062	0.01705	0.03038	0	1	0	10	1.4	16	2.4	4.8	8.51138e-06	2.51189e-11	8.51131e-05	1.19158e-05	4.01902e-10	6.02853e-11	1.20571e-10	0.003232	0.00234396	5.07821e-08	6.2e-13	7.89192e-08	0.00912992	0.0303799	0.000623908	7.77082e-08	7.63105e-13	0.00792013	3.76344e+11	8.06452e+11	-6.40633e+07	-9.84668	1.45118e-06	6.86393e+07	8.51131e-06	2.51189e-11	194399	0.0597592	-7.37347e-09	1.72284e-15	-1.26956e-22	0.00107691	-1.05344e-10	4.23171e-18	-1.03039e-24	7.39864e-16
	9.5e-10	-1.46787e-06	0.0062	0.01705	0.03038	0	1	0	10	1.4	16	2.4	4.8	8.51138e-06	2.51189e-11	8.51131e-05	1.19158e-05	4.01902e-10	6.02853e-11	1.20571e-10	0.000119535	0.00607974	3.59442e-09	5.89e-12	3.91753e-07	0.00477055	0.0303796	3.29029e-07	4.0604e-08	7.63098e-13	0.0122798	3.96152e+10	8.48896e+10	-6.7435e+06	-1.03657	1.45118e-06	7.22518e+06	8.51131e-06	2.51189e-11	2154.01	0.000662193	-2.25658e-10	1.81343e-16	-1.26956e-22	8.30893e-09	-9.44505e-15	-1.01659e-21	-1.26505e-28	-5.5307e-13
	1e-09	-4.0299e-07	0.0062	0.01705	0.03038	0	1	0	10	1.4	16	2.4	4.8	8.51138e-06	2.51189e-11	8.51131e-05	1.19158e-05	4.01902e-10	6.02853e-11	1.20571e-10	3.2585e-05	0.00616699	9.98148e-10	6.2e-12	4.04803e-07	0.004683	0.0303796	2.4104e-08	3.98588e-08	7.63098e-13	0.0123674	3.76344e+10	8.06452e+10	-6.40633e+06	-0.984745	1.45118e-06	6.86393e+06	8.51131e-06	2.51189e-11	1943.99	0.000597631	-2.11298e-10	1.72275e-16	-1.26956e-22	6.40376e-09	-7.69881e-15	-8.35381e-22	-1.03039e-28	-6.1224e-13
	1.02e-09	1.14411e-08	0.0062	0.01705	0.03038	0	1	0	10	1.4	16	2.4	4.8	8.51138e-06	2.51189e-11	8.51131e-05	1.19158e-05	4.01902e-10	6.02853e-11	1.20571e-10	-9.22601e-07	0.00620051	-2.84652e-11	6.324e-12	4.09941e-07	0.00464945	0.0303796	1.92189e-11	3.95732e-08	7.63098e-13	0.0124009	3.68965e+10	7.90639e+10	-6.28071e+06	-0.965438	1.45118e-06	6.72934e+06	8.51131e-06	2.51189e-11	1868.5	0.000574425	-2.06032e-10	1.68897e-16	-1.26956e-22	5.79146e-09	-7.11455e-15	-7.74297e-22	-9.51923e-29	-6.36731e-13
	1e-08	4.79285e-05	0.0062	0.01705	0.03038	0	1	0	10	1.4	16	2.4	4.8	8.51138e-06	2.51189e-11	8.51131e-05	1.19158e-05	4.01902e-10	6.02853e-11	1.20571e-10	-0.00314423	0.00919235	-2.49468e-07	6.2e-11	1.56286e-06	0.00180796	0.0303787	0.000150567	1.53882e-08	7.63077e-13	0.0152433	3.76344e+09	8.06452e+09	-640633	-0.0985511	1.45118e-06	686393	8.51131e-06	2.51189e-11	19.4399	5.98026e-06	-1.58694e-11	1.72186e-17	-1.26956e-22	5.96501e-14	-7.83793e-19	-9.62112e-26	-1.03039e-32	-5.91647e-11
	1e-07	7.57402e-05	0.0062	0.01705	0.03038	0	1	0	10	1.4	16	2.4	4.8	8.51138e-06	2.51189e-11	8.51131e-05	1.19158e-05	4.01902e-10	6.02853e-11	1.20571e-10	-0.00460632	0.0105197	-1.08035e-06	6.2e-10	5.28701e-06	0.000611555	0.0303758	0.000282379	5.20518e-09	7.63004e-13	0.0164426	3.76344e+08	8.06452e+08	-64063.3	-0.00993171	1.45118e-06	68639.3	8.51131e-06	2.51189e-11	0.194399	6.0197e-08	-1.53433e-12	1.71292e-18	-1.26956e-22	5.89904e-19	-7.85607e-23	-9.83547e-30	-1.03044e-36	-5.92857e-09
	1.03e-07	7.59596e-05	0.0062	0.01705	0.03038	0	1	0	10	1.4	16	2.4	4.8	8.51138e-06	2.51189e-11	8.51131e-05	1.19158e-05	4.01902e-10	6.02853e-11	1.20571e-10	-0.00461721	0.0105295	-1.09852e-06	6.386e-10	5.36821e-06	0.000602861	0.0303757	0.000283452	5.13118e-09	7.63001e-13	0.0164514	3.65383e+08	7.82963e+08	-62197.4	-0.00964491	1.45118e-06	66640.1	8.51131e-06	2.51189e-11	0.18324	5.67539e-08	-1.48948e-12	1.66274e-18	-1.26956e-22	5.0878e-19	-6.98007e-23	-8.74167e-30	-9.15531e-37	-6.2911e-09
	1e-06	8.6588e-05	0.0062	0.01705	0.03038	0	1	0	10	1.4	16	2.4	4.8	8.51138e-06	2.51189e-11	8.51131e-05	1.19158e-05	4.01902e-10	6.02853e-11	1.20571e-10	-0.00513393	0.0109846	-3.72625e-06	6.2e-09	1.70844e-05	0.000197558	0.0303666	0.000335925	1.68149e-09	7.62772e-13	0.0168658	3.76344e+07	8.06452e+07	-6406.33	-0.00106977	1.45118e-06	6863.93	8.51131e-06	2.51189e-11	0.00194399	6.41416e-10	-1.52907e-13	1.62357e-19	-1.26956e-22	5.67142e-24	-7.85793e-27	-1.07331e-33	-1.03475e-40	-6.40088e-07
	2.3e-05	9.18717e-05	0.0062	0.01705	0.03038	0	1	0	10	1.4	16	2.4	4.8	8.51138e-06	2.51189e-11	8.51131e-05	1.19158e-05	4.01902e-10	6.02853e-11	1.20571e-10	-0.00538117	0.0111536	-1.85886e-05	1.426e-07	8.25617e-05	4.14398e-05	0.0303157	0.000363468	3.5271e-10	7.61495e-13	0.0170728	1.63628e+06	3.50631e+06	-278.536	-0.000127924	1.45118e-06	298.432	8.51131e-06	2.51189e-11	3.67484e-06	3.03523e-12	-6.64541e-15	-2.43741e-21	-1.26956e-22	3.31918e-32	-2.80808e-32	-1.15666e-38	-1.19143e-45	-0.238581
	0.0001	#NUM!	0.0062	0.01705	0.03038	0	1	0	10	1.4	16	2.4	4.8	8.51138e-06	2.51189e-11	8.51131e-05	1.19158e-05	4.01902e-10	6.02853e-11	1.20571e-10	#NUM!	#NUM!	#NUM!	6.2e-07	#NUM!	#NUM!	#NUM!	#NUM!	#NUM!	#NUM!	#NUM!	376344	806452	-64.0633	-9.49593e-05	1.45118e-06	68.6393	8.51131e-06	2.51189e-11	1.94399e-07	4.98041e-13	-1.5282e-15	-8.20522e-21	-1.26956e-22	-1.88871e-33	-7.85826e-35	-1.08086e-40	-4.45787e-47	-0.000576975
	0.001	#NUM!	0.0062	0.01705	0.03038	0	1	0	10	1.4	16	2.4	4.8	8.51138e-06	2.51189e-11	8.51131e-05	1.19158e-05	4.01902e-10	6.02853e-11	1.20571e-10	#NUM!	#NUM!	#NUM!	6.2e-06	#NUM!	#NUM!	#NUM!	#NUM!	#NUM!	#NUM!	#NUM!	37634.4	80645.2	-6.40633	-8.60973e-05	1.45118e-06	6.86393	8.51131e-06	2.51189e-11	1.94399e-09	4.44258e-14	-1.52558e-16	-9.75579e-21	-1.26956e-22	-2.42156e-37	-7.85943e-39	-9.9307e-44	-4.35586e-49	-0.000350722
	0.1	#NUM!	0.0062	0.01705	0.03038	0	1	0	10	1.4	16	2.4	4.8	8.51138e-06	2.51189e-11	8.51131e-05	1.19158e-05	4.01902e-10	6.02853e-11	1.20571e-10	#NUM!	#NUM!	#NUM!	0.00062	#NUM!	#NUM!	#NUM!	#NUM!	#NUM!	#NUM!	#NUM!	376.344	806.452	-0.0640633	-8.51225e-05	1.45118e-06	0.0686393	8.51131e-06	2.51189e-11	1.94399e-13	4.38342e-16	-1.23734e-18	-9.92635e-21	-1.26956e-22	-2.49504e-45	-7.98846e-47	-9.80044e-50	-4.35483e-53	-0.000302424
	0.2	#NUM!	0.0062	0.01705	0.03038	0	1	0	10	1.4	16	2.4	4.8	8.51138e-06	2.51189e-11	8.51131e-05	1.19158e-05	4.01902e-10	6.02853e-11	1.20571e-10	#NUM!	#NUM!	#NUM!	0.00124	#NUM!	#NUM!	#NUM!	#NUM!	#NUM!	#NUM!	#NUM!	188.172	403.226	-0.0320316	-8.51176e-05	1.45118e-06	0.0343196	8.51131e-06	2.51189e-11	4.85998e-14	2.19156e-16	-4.73099e-19	-9.92721e-21	-1.26956e-22	-1.56898e-46	-5.07549e-48	-1.22074e-50	-1.08871e-53	-0.000271014
	0.3	#NUM!	0.0062	0.01705	0.03038	0	1	0	10	1.4	16	2.4	4.8	8.51138e-06	2.51189e-11	8.51131e-05	1.19158e-05	4.01902e-10	6.02853e-11	1.20571e-10	#NUM!	#NUM!	#NUM!	0.00186	#NUM!	#NUM!	#NUM!	#NUM!	#NUM!	#NUM!	#NUM!	125.448	268.817	-0.0213544	-8.5116e-05	1.45118e-06	0.0228798	8.51131e-06	2.51189e-11	2.15999e-14	1.46101e-16	-2.18351e-19	-9.9275e-21	-1.26956e-22	-3.1179e-47	-1.01915e-48	-3.60433e-51	-4.8387e-54	-0.000240546
	0.4	#NUM!	0.0062	0.01705	0.03038	0	1	0	10	1.4	16	2.4	4.8	8.51138e-06	2.51189e-11	8.51131e-05	1.19158e-05	4.01902e-10	6.02853e-11	1.20571e-10	#NUM!	#NUM!	#NUM!	0.00248	#NUM!	#NUM!	#NUM!	#NUM!	#NUM!	#NUM!	#NUM!	94.086	201.613	-0.0160158	-8.51151e-05	1.45118e-06	0.0171598	8.51131e-06	2.51189e-11	1.21499e-14	1.09574e-16	-9.09771e-20	-9.92764e-21	-1.26956e-22	-9.92416e-48	-3.2779e-49	-1.51524e-51	-2.72177e-54	-0.000210968
	0.5	#NUM!	0.0062	0.01705	0.03038	0	1	0	10	1.4	16	2.4	4.8	8.51138e-06	2.51189e-11	8.51131e-05	1.19158e-05	4.01902e-10	6.02853e-11	1.20571e-10	#NUM!	#NUM!	#NUM!	0.0031	#NUM!	#NUM!	#NUM!	#NUM!	#NUM!	#NUM!	#NUM!	75.2688	161.29	-0.0128127	-8.51146e-05	1.45118e-06	0.0137279	8.51131e-06	2.51189e-11	7.77596e-15	8.76587e-17	-1.45528e-20	-9.92773e-21	-1.26956e-22	-4.08904e-48	-1.36476e-49	-7.73076e-52	-1.74193e-54	-0.00018226
	0.6	#NUM!	0.0062	0.01705	0.03038	0	1	0	10	1.4	16	2.4	4.8	8.51138e-06	2.51189e-11	8.51131e-05	1.19158e-05	4.01902e-10	6.02853e-11	1.20571e-10	#NUM!	#NUM!	#NUM!	0.00372	#NUM!	#NUM!	#NUM!	#NUM!	#NUM!	#NUM!	#NUM!	62.724	134.409	-0.0106772	-8.51143e-05	1.45118e-06	0.0114399	8.51131e-06	2.51189e-11	5.39998e-15	7.30486e-17	3.63967e-20	-9.92778e-21	-1.26956e-22	-1.98357e-48	-6.68986e-50	-4.45804e-52	-1.20968e-54	-0.000154409
	0.7	#NUM!	0.0062	0.01705	0.03038	0	1	0	10	1.4	16	2.4	4.8	8.51138e-06	2.51189e-11	8.51131e-05	1.19158e-05	4.01902e-10	6.02853e-11	1.20571e-10	#NUM!	#NUM!	#NUM!	0.00434	#NUM!	#NUM!	#NUM!	#NUM!	#NUM!	#NUM!	#NUM!	53.7634	115.207	-0.0091519	-8.51141e-05	1.45118e-06	0.00980561	8.51131e-06	2.51189e-11	3.96733e-15	6.26129e-17	7.27893e-20	-9.92783e-21	-1.26956e-22	-1.07695e-48	-3.67029e-50	-2.79746e-52	-8.88741e-55	-0.000127403
	0.8	#NUM!	0.0062	0.01705	0.03038	0	1	0	10	1.4	16	2.4	4.8	8.51138e-06	2.51189e-11	8.51131e-05	1.19158e-05	4.01902e-10	6.02853e-11	1.20571e-10	#NUM!	#NUM!	#NUM!	0.00496	#NUM!	#NUM!	#NUM!	#NUM!	#NUM!	#NUM!	#NUM!	47.043	100.806	-0.00800791	-8.51139e-05	1.45118e-06	0.00857991	8.51131e-06	2.51189e-11	3.03749e-15	5.47862e-17	1.00084e-19	-9.92786e-21	-1.26956e-22	-6.34959e-49	-2.18669e-50	-1.86742e-52	-6.80443e-55	-0.00010123
	0.9	#NUM!	0.0062	0.01705	0.03038	0	1	0	10	1.4	16	2.4	4.8	8.51138e-06	2.51189e-11	8.51131e-05	1.19158e-05	4.01902e-10	6.02853e-11	1.20571e-10	#NUM!	#NUM!	#NUM!	0.00558	#NUM!	#NUM!	#NUM!	#NUM!	#NUM!	#NUM!	#NUM!	41.816	89.6057	-0.00711814	-8.51138e-05	1.45118e-06	0.00762658	8.51131e-06	2.51189e-11	2.39999e-15	4.86987e-17	1.21313e-19	-9.92788e-21	-1.26956e-22	-3.98695e-49	-1.38744e-50	-1.30688e-52	-5.37634e-55	-7.58802e-05
	0.99	#NUM!	0.0062	0.01705	0.03038	0	1	0	10	1.4	16	2.4	4.8	8.51138e-06	2.51189e-11	8.51131e-05	1.19158e-05	4.01902e-10	6.02853e-11	1.20571e-10	#NUM!	#NUM!	#NUM!	0.006138	#NUM!	#NUM!	#NUM!	#NUM!	#NUM!	#NUM!	#NUM!	38.0146	81.4598	-0.00647104	-8.51137e-05	1.45118e-06	0.00693326	8.51131e-06	2.51189e-11	1.98346e-15	4.42715e-17	1.36752e-19	-9.9279e-21	-1.26956e-22	-2.73723e-49	-9.61525e-51	-9.78717e-53	-4.44325e-55	-5.37603e-05
	r	eq K1	a	b	c	w	h		K1	K2	K3	K4	K5	K6	K7	K1h	K2h	K3h	K4h	K5h	x	y	z	t	u3	v	s	a-(x+y+z+t+u)	b-(x+2y+u+v)	c-(z+2t+u+s)	w+(x+2y+z+2t+2u)	F	G	H	I	J	K	L	M	a	b	g	d	e	t3	t2	t1	t0	m
	1e-09	#NUM!	0.0062	0.01705	0.03038	0	1	0	10	1.4	16	2.4	4.8	8.51138e-06	2.51189e-11	8.51131e-05	1.19158e-05	4.01902e-10	6.02853e-11	1.20571e-10	#NUM!	#NUM!	#NUM!	6.2e-12	#NUM!	#NUM!	#NUM!	#NUM!	#NUM!	#NUM!	#NUM!	3.76344e+10	8.06452e+10	-6.40633e+06	-0.984745	1.45118e-06	6.86393e+06	8.51131e-06	2.51189e-11	1943.99	0.000597631	-2.11298e-10	1.72275e-16	-1.26956e-22	6.40376e-09	-7.69881e-15	-8.35381e-22	-1.03039e-28	-6.1224e-13
	0.001	8.24262e-05	0.0062	0.01705	0.03038	0	1	0	10	1.4	16	2.4	4.8	8.51138e-06	2.51189e-11	8.51131e-05	1.19158e-05	4.01902e-10	6.02853e-11	1.20571e-10	-0.0049554	0.0112796	0.000112239	6.2e-06	-0.000547463	-6.42161e-06	0.0308028	0.000304783	-5.46568e-11	7.73728e-13	0.0166336	37634.4	80645.2	-6.40633	-8.60973e-05	1.45118e-06	6.86393	8.51131e-06	2.51189e-11	1.94399e-09	4.44258e-14	-1.52558e-16	-9.75579e-21	-1.26956e-22	-2.42156e-37	-7.85943e-39	-9.9307e-44	-4.35586e-49	-0.000350722
	0.01	6.28653e-05	0.0062	0.01705	0.03038	0	1	0	10	1.4	16	2.4	4.8	8.51138e-06	2.51189e-11	8.51131e-05	1.19158e-05	4.01902e-10	6.02853e-11	1.20571e-10	-0.00399882	0.0113955	0.000284957	6.2e-05	-0.0017401	-2.10128e-06	0.0317111	0.000196453	-1.78848e-11	7.9654e-13	0.015721	3763.44	8064.52	-0.640633	-8.52111e-05	1.45118e-06	0.686393	8.51131e-06	2.51189e-11	1.94399e-11	4.38879e-15	-1.49937e-17	-9.91084e-21	-1.26956e-22	-2.47618e-41	-7.87108e-43	-9.83987e-47	-4.35484e-51	-0.000332834
	0.1	8.01887e-06	0.0062	0.01705	0.03038	0	1	0	10	1.4	16	2.4	4.8	8.51138e-06	2.51189e-11	8.51131e-05	1.19158e-05	4.01902e-10	6.02853e-11	1.20571e-10	-0.000622851	0.0116144	0.000139027	0.00062	-0.00555529	-7.31024e-07	0.0345563	4.67625e-06	-6.22202e-12	8.68017e-13	0.0128745	376.344	806.452	-0.0640633	-8.51225e-05	1.45118e-06	0.0686393	8.51131e-06	2.51189e-11	1.94399e-13	4.38342e-16	-1.23734e-18	-9.92635e-21	-1.26956e-22	-2.49504e-45	-7.98846e-47	-9.80044e-50	-4.35483e-53	-0.000302424
	0.131	-2.10514e-06	0.0062	0.01705	0.03038	0	1	0	10	1.4	16	2.4	4.8	8.51138e-06	2.51189e-11	8.51131e-05	1.19158e-05	4.01902e-10	6.02853e-11	1.20571e-10	0.000171546	0.0116194	-4.38167e-05	0.0008122	-0.00635967	-6.49979e-07	0.0351591	3.54575e-07	-5.53222e-12	8.83151e-13	0.0122716	287.286	615.612	-0.0489033	-8.51202e-05	1.45118e-06	0.0523964	8.51131e-06	2.51189e-11	1.1328e-13	3.34601e-16	-8.75639e-19	-9.92676e-21	-1.26956e-22	-8.48842e-46	-2.72641e-47	-4.35465e-50	-2.53763e-53	-0.000292579
	0.132	-2.4016e-06	0.0062	0.01705	0.03038	0	1	0	10	1.4	16	2.4	4.8	8.51138e-06	2.51189e-11	8.51131e-05	1.19158e-05	4.01902e-10	6.02853e-11	1.20571e-10	0.000195995	0.0116193	-5.02525e-05	0.0008184	-0.00638386	-6.47844e-07	0.0351773	4.62851e-07	-5.51405e-12	8.83609e-13	0.0122533	285.109	610.948	-0.0485328	-8.51201e-05	1.45118e-06	0.0519994	8.51131e-06	2.51189e-11	1.1157e-13	3.32066e-16	-8.668e-19	-9.92677e-21	-1.26956e-22	-8.23461e-46	-2.64516e-47	-4.25628e-50	-2.49933e-53	-0.000292263
	0.14	-4.71512e-06	0.0062	0.01705	0.03038	0	1	0	10	1.4	16	2.4	4.8	8.51138e-06	2.51189e-11	8.51131e-05	1.19158e-05	4.01902e-10	6.02853e-11	1.20571e-10	0.000389364	0.0116176	-0.000102819	0.000868	-0.00657401	-6.31585e-07	0.0353208	1.82693e-06	-5.37566e-12	8.87217e-13	0.0121098	268.817	576.037	-0.0457595	-8.51197e-05	1.45118e-06	0.049028	8.51131e-06	2.51189e-11	9.91832e-14	3.13089e-16	-8.00631e-19	-9.92684e-21	-1.26956e-22	-6.51088e-46	-2.09318e-47	-3.56652e-50	-2.22185e-53	-0.000289739
	0.2	-1.93823e-05	0.0062	0.01705	0.03038	0	1	0	10	1.4	16	2.4	4.8	8.51138e-06	2.51189e-11	8.51131e-05	1.19158e-05	4.01902e-10	6.02853e-11	1.20571e-10	0.00174042	0.0115769	-0.000550284	0.00124	-0.00784365	-5.42027e-07	0.0362939	3.66305e-05	-4.6134e-12	9.1166e-13	0.0111366	188.172	403.226	-0.0320316	-8.51176e-05	1.45118e-06	0.0343196	8.51131e-06	2.51189e-11	4.85998e-14	2.19156e-16	-4.73099e-19	-9.92721e-21	-1.26956e-22	-1.56898e-46	-5.07549e-48	-1.22074e-50	-1.08871e-53	-0.000271014
	0.3	-3.66319e-05	0.0062	0.01705	0.03038	0	1	0	10	1.4	16	2.4	4.8	8.51138e-06	2.51189e-11	8.51131e-05	1.19158e-05	4.01902e-10	6.02853e-11	1.20571e-10	0.00375068	0.0114206	-0.00146231	0.00186	-0.00954141	-4.56155e-07	0.0376637	0.000172449	-3.88251e-12	9.46066e-13	0.00976674	125.448	268.817	-0.0213544	-8.5116e-05	1.45118e-06	0.0228798	8.51131e-06	2.51189e-11	2.15999e-14	1.46101e-16	-2.18351e-19	-9.9275e-21	-1.26956e-22	-3.1179e-47	-1.01915e-48	-3.60433e-51	-4.8387e-54	-0.000240546
	0.4	-4.79469e-05	0.0062	0.01705	0.03038	0	1	0	10	1.4	16	2.4	4.8	8.51138e-06	2.51189e-11	8.51131e-05	1.19158e-05	4.01902e-10	6.02853e-11	1.20571e-10	0.00559867	0.0111751	-0.00254803	0.00248	-0.0108984	-4.03251e-07	0.0388664	0.000392688	-3.43222e-12	9.76278e-13	0.00856398	94.086	201.613	-0.0160158	-8.51151e-05	1.45118e-06	0.0171598	8.51131e-06	2.51189e-11	1.21499e-14	1.09574e-16	-9.09771e-20	-9.92764e-21	-1.26956e-22	-9.92416e-48	-3.2779e-49	-1.51524e-51	-2.72177e-54	-0.000210968
	0.5	-5.47762e-05	0.0062	0.01705	0.03038	0	1	0	10	1.4	16	2.4	4.8	8.51138e-06	2.51189e-11	8.51131e-05	1.19158e-05	4.01902e-10	6.02853e-11	1.20571e-10	0.0073575	0.0108494	-0.0037995	0.0031	-0.0120059	-3.65616e-07	0.0399854	0.000698526	-3.1119e-12	1.00439e-12	0.00744495	75.2688	161.29	-0.0128127	-8.51146e-05	1.45118e-06	0.0137279	8.51131e-06	2.51189e-11	7.77596e-15	8.76587e-17	-1.45528e-20	-9.92773e-21	-1.26956e-22	-4.08904e-48	-1.36476e-49	-7.73076e-52	-1.74193e-54	-0.00018226
	0.6	-5.76434e-05	0.0062	0.01705	0.03038	0	1	0	10	1.4	16	2.4	4.8	8.51138e-06	2.51189e-11	8.51131e-05	1.19158e-05	4.01902e-10	6.02853e-11	1.20571e-10	0.00906316	0.0104461	-0.00522507	0.00372	-0.0129051	-3.36383e-07	0.0410701	0.00110086	-2.86308e-12	1.03164e-12	0.00636019	62.724	134.409	-0.0106772	-8.51143e-05	1.45118e-06	0.0114399	8.51131e-06	2.51189e-11	5.39998e-15	7.30486e-17	3.63967e-20	-9.92778e-21	-1.26956e-22	-1.98357e-48	-6.68986e-50	-4.45804e-52	-1.20968e-54	-0.000154409
	0.7	-5.6592e-05	0.0062	0.01705	0.03038	0	1	0	10	1.4	16	2.4	4.8	8.51138e-06	2.51189e-11	8.51131e-05	1.19158e-05	4.01902e-10	6.02853e-11	1.20571e-10	0.0107339	0.00996556	-0.00684335	0.00434	-0.0136147	-3.1224e-07	0.042158	0.0016186	-2.65759e-12	1.05896e-12	0.00527229	53.7634	115.207	-0.0091519	-8.51141e-05	1.45118e-06	0.00980561	8.51131e-06	2.51189e-11	3.96733e-15	6.26129e-17	7.27893e-20	-9.92783e-21	-1.26956e-22	-1.07695e-48	-3.67029e-50	-2.79746e-52	-8.88741e-55	-0.000127403
	0.8	-5.13264e-05	0.0062	0.01705	0.03038	0	1	0	10	1.4	16	2.4	4.8	8.51138e-06	2.51189e-11	8.51131e-05	1.19158e-05	4.01902e-10	6.02853e-11	1.20571e-10	0.0123755	0.00940834	-0.00868095	0.00496	-0.0141419	-2.91362e-07	0.0432829	0.002279	-2.47989e-12	1.08721e-12	0.0041474	47.043	100.806	-0.00800791	-8.51139e-05	1.45118e-06	0.00857991	8.51131e-06	2.51189e-11	3.03749e-15	5.47862e-17	1.00084e-19	-9.92786e-21	-1.26956e-22	-6.34959e-49	-2.18669e-50	-1.86742e-52	-6.80443e-55	-0.00010123
	0.9	-4.12693e-05	0.0062	0.01705	0.03038	0	1	0	10	1.4	16	2.4	4.8	8.51138e-06	2.51189e-11	8.51131e-05	1.19158e-05	4.01902e-10	6.02853e-11	1.20571e-10	0.0139823	0.00877847	-0.0107697	0.00558	-0.014489	-2.72676e-07	0.0444787	0.00311794	-2.32084e-12	1.11725e-12	0.00295154	41.816	89.6057	-0.00711814	-8.51138e-05	1.45118e-06	0.00762658	8.51131e-06	2.51189e-11	2.39999e-15	4.86987e-17	1.21313e-19	-9.92788e-21	-1.26956e-22	-3.98695e-49	-1.38744e-50	-1.30688e-52	-5.37634e-55	-7.58802e-05
	1	-2.56368e-05	0.0062	0.01705	0.03038	0	1	0	10	1.4	16	2.4	4.8	8.51138e-06	2.51189e-11	8.51131e-05	1.19158e-05	4.01902e-10	6.02853e-11	1.20571e-10	0.015535	0.00808716	-0.013141	0.0062	-0.014659	-2.55552e-07	0.04578	0.00417786	-2.1751e-12	1.14994e-12	0.00165026	37.6344	80.6452	-0.00640633	-8.51137e-05	1.45118e-06	0.00686393	8.51131e-06	2.51189e-11	1.94399e-15	4.38288e-17	1.38296e-19	-9.9279e-21	-1.26956e-22	-2.63088e-49	-9.25129e-51	-9.49307e-53	-4.35483e-55	-5.13429e-05
	r	eq K1	a	b	c	w	h		K1	K2	K3	K4	K5	K6	K7	K1h	K2h	K3h	K4h	K5h	x	y	z	t	u4	v	s	a-(x+y+z+t+u)	b-(x+2y+u+v)	c-(z+2t+u+s)	w+(x+2y+z+2t+2u)	F	G	H	I	J	K	L	M	a	b	g	d	e	t3	t2	t1	t0	m
	2.4e-05	9.19259e-05	0.0062	0.01705	0.03038	0	1	0	10	1.4	16	2.4	4.8	8.51138e-06	2.51189e-11	8.51131e-05	1.19158e-05	4.01902e-10	6.02853e-11	1.20571e-10	-0.00538363	0.0111544	-1.89965e-05	1.488e-07	8.43404e-05	4.05668e-05	0.0303144	0.000363776	3.4528e-10	7.6146e-13	0.0170751	1.5681e+06	3.36022e+06	-266.93	-0.00012614	1.45118e-06	285.997	8.51131e-06	2.51189e-11	3.37498e-06	2.86365e-12	-6.3685e-15	-2.74952e-21	-1.26956e-22	-4.3236e-33	-2.36851e-32	-1.00524e-38	-1.06662e-45	-10.0032
	0.1	0.0001947	0.0062	0.01705	0.03038	0	1	0	10	1.4	16	2.4	4.8	8.51138e-06	2.51189e-11	8.51131e-05	1.19158e-05	4.01902e-10	6.02853e-11	1.20571e-10	-0.00909176	0.0104375	-0.00214074	0.00062	0.00526629	5.21697e-07	0.0260144	0.00110874	4.44036e-12	6.53453e-13	0.021415	376.344	806.452	-0.0640633	-8.51225e-05	1.45118e-06	0.0686393	8.51131e-06	2.51189e-11	1.94399e-13	4.38342e-16	-1.23734e-18	-9.92635e-21	-1.26956e-22	-2.49504e-45	-7.98846e-47	-9.80044e-50	-4.35483e-53	-0.000302424
	0.2	0.000242508	0.0062	0.01705	0.03038	0	1	0	10	1.4	16	2.4	4.8	8.51138e-06	2.51189e-11	8.51131e-05	1.19158e-05	4.01902e-10	6.02853e-11	1.20571e-10	-0.0104	0.0100676	-0.00352615	0.00124	0.00731451	3.358e-07	0.0241116	0.00150408	2.85812e-12	6.05654e-13	0.023318	188.172	403.226	-0.0320316	-8.51176e-05	1.45118e-06	0.0343196	8.51131e-06	2.51189e-11	4.85998e-14	2.19156e-16	-4.73099e-19	-9.92721e-21	-1.26956e-22	-1.56898e-46	-5.07549e-48	-1.22074e-50	-1.08871e-53	-0.000271014
	0.3	0.00028113	0.0062	0.01705	0.03038	0	1	0	10	1.4	16	2.4	4.8	8.51138e-06	2.51189e-11	8.51131e-05	1.19158e-05	4.01902e-10	6.02853e-11	1.20571e-10	-0.0113251	0.009774	-0.00477287	0.00186	0.00882682	2.53283e-07	0.0226061	0.00183712	2.15579e-12	5.67837e-13	0.0248237	125.448	268.817	-0.0213544	-8.5116e-05	1.45118e-06	0.0228798	8.51131e-06	2.51189e-11	2.15999e-14	1.46101e-16	-2.18351e-19	-9.9275e-21	-1.26956e-22	-3.1179e-47	-1.01915e-48	-3.60433e-51	-4.8387e-54	-0.000240546
	0.4	0.000314986	0.0062	0.01705	0.03038	0	1	0	10	1.4	16	2.4	4.8	8.51138e-06	2.51189e-11	8.51131e-05	1.19158e-05	4.01902e-10	6.02853e-11	1.20571e-10	-0.0120562	0.00952278	-0.00594394	0.00248	0.0100605	2.04036e-07	0.0213035	0.00213692	1.73663e-12	5.35117e-13	0.0261263	94.086	201.613	-0.0160158	-8.51151e-05	1.45118e-06	0.0171598	8.51131e-06	2.51189e-11	1.21499e-14	1.09574e-16	-9.09771e-20	-9.92764e-21	-1.26956e-22	-9.92416e-48	-3.2779e-49	-1.51524e-51	-2.72177e-54	-0.000210968
	0.5	0.000345794	0.0062	0.01705	0.03038	0	1	0	10	1.4	16	2.4	4.8	8.51138e-06	2.51189e-11	8.51131e-05	1.19158e-05	4.01902e-10	6.02853e-11	1.20571e-10	-0.0126661	0.00930011	-0.00706476	0.0031	0.0111157	1.70407e-07	0.0201291	0.00241504	1.4504e-12	5.05616e-13	0.0273008	75.2688	161.29	-0.0128127	-8.51146e-05	1.45118e-06	0.0137279	8.51131e-06	2.51189e-11	7.77596e-15	8.76587e-17	-1.45528e-20	-9.92773e-21	-1.26956e-22	-4.08904e-48	-1.36476e-49	-7.73076e-52	-1.74193e-54	-0.00018226
	0.6	0.000374438	0.0062	0.01705	0.03038	0	1	0	10	1.4	16	2.4	4.8	8.51138e-06	2.51189e-11	8.51131e-05	1.19158e-05	4.01902e-10	6.02853e-11	1.20571e-10	-0.0131913	0.00909861	-0.00814876	0.00372	0.012044	1.45577e-07	0.0190448	0.00267751	1.23906e-12	4.78381e-13	0.0283851	62.724	134.409	-0.0106772	-8.51143e-05	1.45118e-06	0.0114399	8.51131e-06	2.51189e-11	5.39998e-15	7.30486e-17	3.63967e-20	-9.92778e-21	-1.26956e-22	-1.98357e-48	-6.68986e-50	-4.45804e-52	-1.20968e-54	-0.000154409
	0.7	0.000401444	0.0062	0.01705	0.03038	0	1	0	10	1.4	16	2.4	4.8	8.51138e-06	2.51189e-11	8.51131e-05	1.19158e-05	4.01902e-10	6.02853e-11	1.20571e-10	-0.0136537	0.00891371	-0.00920415	0.00434	0.0128761	1.2628e-07	0.018028	0.00292799	1.07481e-12	4.52843e-13	0.0294019	53.7634	115.207	-0.0091519	-8.51141e-05	1.45118e-06	0.00980561	8.51131e-06	2.51189e-11	3.96733e-15	6.26129e-17	7.27893e-20	-9.92783e-21	-1.26956e-22	-1.07695e-48	-3.67029e-50	-2.79746e-52	-8.88741e-55	-0.000127403
	0.8	0.000427155	0.0062	0.01705	0.03038	0	1	0	10	1.4	16	2.4	4.8	8.51138e-06	2.51189e-11	8.51131e-05	1.19158e-05	4.01902e-10	6.02853e-11	1.20571e-10	-0.014067	0.00874235	-0.0102364	0.00496	0.0136322	1.10729e-07	0.0170642	0.00316887	9.42454e-13	4.28633e-13	0.0303657	47.043	100.806	-0.00800791	-8.51139e-05	1.45118e-06	0.00857991	8.51131e-06	2.51189e-11	3.03749e-15	5.47862e-17	1.00084e-19	-9.92786e-21	-1.26956e-22	-6.34959e-49	-2.18669e-50	-1.86742e-52	-6.80443e-55	-0.00010123
	0.9	0.000451812	0.0062	0.01705	0.03038	0	1	0	10	1.4	16	2.4	4.8	8.51138e-06	2.51189e-11	8.51131e-05	1.19158e-05	4.01902e-10	6.02853e-11	1.20571e-10	-0.014441	0.00858235	-0.0112494	0.00558	0.0143262	9.78537e-08	0.0161432	0.00340187	8.32868e-13	4.05499e-13	0.0312867	41.816	89.6057	-0.00711814	-8.51138e-05	1.45118e-06	0.00762658	8.51131e-06	2.51189e-11	2.39999e-15	4.86987e-17	1.21313e-19	-9.92788e-21	-1.26956e-22	-3.98695e-49	-1.38744e-50	-1.30688e-52	-5.37634e-55	-7.58802e-05
	0.99	0.000473245	0.0062	0.01705	0.03038	0	1	0	10	1.4	16	2.4	4.8	8.51138e-06	2.51189e-11	8.51131e-05	1.19158e-05	4.01902e-10	6.02853e-11	1.20571e-10	-0.0147497	0.00844669	-0.0121471	0.006138	0.0149062	8.7982e-08	0.0153448	0.00360585	7.48849e-13	3.85445e-13	0.0320851	38.0146	81.4598	-0.00647104	-8.51137e-05	1.45118e-06	0.00693326	8.51131e-06	2.51189e-11	1.98346e-15	4.42715e-17	1.36752e-19	-9.9279e-21	-1.26956e-22	-2.73723e-49	-9.61525e-51	-9.78717e-53	-4.44325e-55	-5.37603e-05
t3 ¹ 0, t2 ¹ 0
discr III > 0
			[A]in	[B]in	[C]in	[H2O]in															[AB]eq	[AB2]eq	[AC]eq	[AC2]eq	[ABC]eq			[A]eq	[B]eq	[C]eq	[H2O]eq
	r	eq K1	a	b	c	w	h		K1	K2	K3	K4	K5	K6	K7	K1h	K2h	K3h	K4h	K5h	x	y	z	t	u1	v	s	a-(x+y+z+t+u)	b-(x+2y+u+v)	c-(z+2t+u+s)	w+(x+2y+z+2t+2u)	F	G	H	I	J	K	L	M	a	b	g	d	e	t3	t2	t1	t0	m
	1e-12	30.2	0.0062	0.01705	0.03038	0	1	0	10	1.4	16	2.4	4.8	8.51138e-06	2.51189e-11	8.51131e-05	1.19158e-05	4.01902e-10	6.02853e-11	1.20571e-10	-6.7358	5.60968	2.16339e-07	6.2e-15	-3.86079e-07	-4.46648	0.0303802	1.13232	-3.80159e-05	7.63112e-13	4.48356	3.76344e+13	8.06452e+13	-6.40633e+09	-984.66	1.45118e-06	6.86393e+09	8.51131e-06	2.51189e-11	1.94399e+09	597.588	-5.86027e-05	1.72285e-13	-1.26956e-22	4.9093e+08	-47.2399	1.38854e-07	-1.03039e-16	-2.8036e-15
	1e-10	#NUM!	0.0062	0.01705	0.03038	0	1	0	10	1.4	16	2.4	4.8	8.51138e-06	2.51189e-11	8.51131e-05	1.19158e-05	4.01902e-10	6.02853e-11	1.20571e-10	#NUM!	#NUM!	#NUM!	6.2e-13	#NUM!	#NUM!	#NUM!	#NUM!	#NUM!	#NUM!	#NUM!	3.76344e+11	8.06452e+11	-6.40633e+07	-9.84668	1.45118e-06	6.86393e+07	8.51131e-06	2.51189e-11	194399	0.0597592	-7.37347e-09	1.72284e-15	-1.26956e-22	0.00107691	-1.05344e-10	4.23171e-18	-1.03039e-24	7.39864e-16
	9e-10	#NUM!	0.0062	0.01705	0.03038	0	1	0	10	1.4	16	2.4	4.8	8.51138e-06	2.51189e-11	8.51131e-05	1.19158e-05	4.01902e-10	6.02853e-11	1.20571e-10	#NUM!	#NUM!	#NUM!	5.58e-12	#NUM!	#NUM!	#NUM!	#NUM!	#NUM!	#NUM!	#NUM!	4.1816e+10	8.96057e+10	-7.11814e+06	-1.09415	1.45118e-06	7.62658e+06	8.51131e-06	2.51189e-11	2399.99	0.000737811	-2.41992e-10	1.91418e-16	-1.26956e-22	1.09361e-08	-1.17161e-14	-1.24956e-21	-1.57048e-28	-4.96839e-13
	9.32e-10	#NUM!	0.0062	0.01705	0.03038	0	1	0	10	1.4	16	2.4	4.8	8.51138e-06	2.51189e-11	8.51131e-05	1.19158e-05	4.01902e-10	6.02853e-11	1.20571e-10	#NUM!	#NUM!	#NUM!	5.7784e-12	#NUM!	#NUM!	#NUM!	#NUM!	#NUM!	#NUM!	#NUM!	4.03803e+10	8.65291e+10	-6.87374e+06	-1.05659	1.45118e-06	7.36473e+06	8.51131e-06	2.51189e-11	2238.01	0.000688017	-2.31291e-10	1.84845e-16	-1.26956e-22	9.15692e-09	-1.01933e-14	-1.09366e-21	-1.36565e-28	-5.32488e-13
	0.1	#NUM!	0.0062	0.01705	0.03038	0	1	0	10	1.4	16	2.4	4.8	8.51138e-06	2.51189e-11	8.51131e-05	1.19158e-05	4.01902e-10	6.02853e-11	1.20571e-10	#NUM!	#NUM!	#NUM!	0.00062	#NUM!	#NUM!	#NUM!	#NUM!	#NUM!	#NUM!	#NUM!	376.344	806.452	-0.0640633	-8.51225e-05	1.45118e-06	0.0686393	8.51131e-06	2.51189e-11	1.94399e-13	4.38342e-16	-1.23734e-18	-9.92635e-21	-1.26956e-22	-2.49504e-45	-7.98846e-47	-9.80044e-50	-4.35483e-53	-0.000302424
	0.2	#NUM!	0.0062	0.01705	0.03038	0	1	0	10	1.4	16	2.4	4.8	8.51138e-06	2.51189e-11	8.51131e-05	1.19158e-05	4.01902e-10	6.02853e-11	1.20571e-10	#NUM!	#NUM!	#NUM!	0.00124	#NUM!	#NUM!	#NUM!	#NUM!	#NUM!	#NUM!	#NUM!	188.172	403.226	-0.0320316	-8.51176e-05	1.45118e-06	0.0343196	8.51131e-06	2.51189e-11	4.85998e-14	2.19156e-16	-4.73099e-19	-9.92721e-21	-1.26956e-22	-1.56898e-46	-5.07549e-48	-1.22074e-50	-1.08871e-53	-0.000271014
	0.3	#NUM!	0.0062	0.01705	0.03038	0	1	0	10	1.4	16	2.4	4.8	8.51138e-06	2.51189e-11	8.51131e-05	1.19158e-05	4.01902e-10	6.02853e-11	1.20571e-10	#NUM!	#NUM!	#NUM!	0.00186	#NUM!	#NUM!	#NUM!	#NUM!	#NUM!	#NUM!	#NUM!	125.448	268.817	-0.0213544	-8.5116e-05	1.45118e-06	0.0228798	8.51131e-06	2.51189e-11	2.15999e-14	1.46101e-16	-2.18351e-19	-9.9275e-21	-1.26956e-22	-3.1179e-47	-1.01915e-48	-3.60433e-51	-4.8387e-54	-0.000240546
	0.4	#NUM!	0.0062	0.01705	0.03038	0	1	0	10	1.4	16	2.4	4.8	8.51138e-06	2.51189e-11	8.51131e-05	1.19158e-05	4.01902e-10	6.02853e-11	1.20571e-10	#NUM!	#NUM!	#NUM!	0.00248	#NUM!	#NUM!	#NUM!	#NUM!	#NUM!	#NUM!	#NUM!	94.086	201.613	-0.0160158	-8.51151e-05	1.45118e-06	0.0171598	8.51131e-06	2.51189e-11	1.21499e-14	1.09574e-16	-9.09771e-20	-9.92764e-21	-1.26956e-22	-9.92416e-48	-3.2779e-49	-1.51524e-51	-2.72177e-54	-0.000210968
	0.5	#NUM!	0.0062	0.01705	0.03038	0	1	0	10	1.4	16	2.4	4.8	8.51138e-06	2.51189e-11	8.51131e-05	1.19158e-05	4.01902e-10	6.02853e-11	1.20571e-10	#NUM!	#NUM!	#NUM!	0.0031	#NUM!	#NUM!	#NUM!	#NUM!	#NUM!	#NUM!	#NUM!	75.2688	161.29	-0.0128127	-8.51146e-05	1.45118e-06	0.0137279	8.51131e-06	2.51189e-11	7.77596e-15	8.76587e-17	-1.45528e-20	-9.92773e-21	-1.26956e-22	-4.08904e-48	-1.36476e-49	-7.73076e-52	-1.74193e-54	-0.00018226
	0.6	#NUM!	0.0062	0.01705	0.03038	0	1	0	10	1.4	16	2.4	4.8	8.51138e-06	2.51189e-11	8.51131e-05	1.19158e-05	4.01902e-10	6.02853e-11	1.20571e-10	#NUM!	#NUM!	#NUM!	0.00372	#NUM!	#NUM!	#NUM!	#NUM!	#NUM!	#NUM!	#NUM!	62.724	134.409	-0.0106772	-8.51143e-05	1.45118e-06	0.0114399	8.51131e-06	2.51189e-11	5.39998e-15	7.30486e-17	3.63967e-20	-9.92778e-21	-1.26956e-22	-1.98357e-48	-6.68986e-50	-4.45804e-52	-1.20968e-54	-0.000154409
	0.7	#NUM!	0.0062	0.01705	0.03038	0	1	0	10	1.4	16	2.4	4.8	8.51138e-06	2.51189e-11	8.51131e-05	1.19158e-05	4.01902e-10	6.02853e-11	1.20571e-10	#NUM!	#NUM!	#NUM!	0.00434	#NUM!	#NUM!	#NUM!	#NUM!	#NUM!	#NUM!	#NUM!	53.7634	115.207	-0.0091519	-8.51141e-05	1.45118e-06	0.00980561	8.51131e-06	2.51189e-11	3.96733e-15	6.26129e-17	7.27893e-20	-9.92783e-21	-1.26956e-22	-1.07695e-48	-3.67029e-50	-2.79746e-52	-8.88741e-55	-0.000127403
	0.8	#NUM!	0.0062	0.01705	0.03038	0	1	0	10	1.4	16	2.4	4.8	8.51138e-06	2.51189e-11	8.51131e-05	1.19158e-05	4.01902e-10	6.02853e-11	1.20571e-10	#NUM!	#NUM!	#NUM!	0.00496	#NUM!	#NUM!	#NUM!	#NUM!	#NUM!	#NUM!	#NUM!	47.043	100.806	-0.00800791	-8.51139e-05	1.45118e-06	0.00857991	8.51131e-06	2.51189e-11	3.03749e-15	5.47862e-17	1.00084e-19	-9.92786e-21	-1.26956e-22	-6.34959e-49	-2.18669e-50	-1.86742e-52	-6.80443e-55	-0.00010123
	0.9	#NUM!	0.0062	0.01705	0.03038	0	1	0	10	1.4	16	2.4	4.8	8.51138e-06	2.51189e-11	8.51131e-05	1.19158e-05	4.01902e-10	6.02853e-11	1.20571e-10	#NUM!	#NUM!	#NUM!	0.00558	#NUM!	#NUM!	#NUM!	#NUM!	#NUM!	#NUM!	#NUM!	41.816	89.6057	-0.00711814	-8.51138e-05	1.45118e-06	0.00762658	8.51131e-06	2.51189e-11	2.39999e-15	4.86987e-17	1.21313e-19	-9.92788e-21	-1.26956e-22	-3.98695e-49	-1.38744e-50	-1.30688e-52	-5.37634e-55	-7.58802e-05
	0.99	#NUM!	0.0062	0.01705	0.03038	0	1	0	10	1.4	16	2.4	4.8	8.51138e-06	2.51189e-11	8.51131e-05	1.19158e-05	4.01902e-10	6.02853e-11	1.20571e-10	#NUM!	#NUM!	#NUM!	0.006138	#NUM!	#NUM!	#NUM!	#NUM!	#NUM!	#NUM!	#NUM!	38.0146	81.4598	-0.00647104	-8.51137e-05	1.45118e-06	0.00693326	8.51131e-06	2.51189e-11	1.98346e-15	4.42715e-17	1.36752e-19	-9.9279e-21	-1.26956e-22	-2.73723e-49	-9.61525e-51	-9.78717e-53	-4.44325e-55	-5.37603e-05
	r	eq K1	a	b	c	w	h		K1	K2	K3	K4	K5	K6	K7	K1h	K2h	K3h	K4h	K5h	x	y	z	t	u2	v	s	a-(x+y+z+t+u)	b-(x+2y+u+v)	c-(z+2t+u+s)	w+(x+2y+z+2t+2u)	F	G	H	I	J	K	L	M	a	b	g	d	e	t3	t2	t1	t0	m
	7e-10	#NUM!	0.0062	0.01705	0.03038	0	1	0	10	1.4	16	2.4	4.8	8.51138e-06	2.51189e-11	8.51131e-05	1.19158e-05	4.01902e-10	6.02853e-11	1.20571e-10	#NUM!	#NUM!	#NUM!	4.34e-12	#NUM!	#NUM!	#NUM!	#NUM!	#NUM!	#NUM!	#NUM!	5.37634e+10	1.15207e+11	-9.1519e+06	-1.40674	1.45118e-06	9.80561e+06	8.51131e-06	2.51189e-11	3967.33	0.00121963	-3.37641e-10	2.46112e-16	-1.26956e-22	3.93389e-08	-3.19016e-14	-3.22959e-21	-4.29151e-28	-3.01306e-13
	7.91e-10	#NUM!	0.0062	0.01705	0.03038	0	1	0	10	1.4	16	2.4	4.8	8.51138e-06	2.51189e-11	8.51131e-05	1.19158e-05	4.01902e-10	6.02853e-11	1.20571e-10	#NUM!	#NUM!	#NUM!	4.9042e-12	#NUM!	#NUM!	#NUM!	#NUM!	#NUM!	#NUM!	#NUM!	4.75783e+10	1.01953e+11	-8.09902e+06	-1.24491	1.45118e-06	8.67753e+06	8.51131e-06	2.51189e-11	3107	0.000955155	-2.86653e-10	2.17797e-16	-1.26956e-22	2.10941e-08	-1.9599e-14	-2.03949e-21	-2.63206e-28	-3.84442e-13
	8e-10	#NUM!	0.0062	0.01705	0.03038	0	1	0	10	1.4	16	2.4	4.8	8.51138e-06	2.51189e-11	8.51131e-05	1.19158e-05	4.01902e-10	6.02853e-11	1.20571e-10	#NUM!	#NUM!	#NUM!	4.96e-12	#NUM!	#NUM!	#NUM!	#NUM!	#NUM!	#NUM!	#NUM!	4.7043e+10	1.00806e+11	-8.00791e+06	-1.23091	1.45118e-06	8.57991e+06	8.51131e-06	2.51189e-11	3037.49	0.000933785	-2.82389e-10	2.15347e-16	-1.26956e-22	1.99129e-08	-1.87349e-14	-1.95411e-21	-2.51561e-28	-3.93194e-13
	0.1	#NUM!	0.0062	0.01705	0.03038	0	1	0	10	1.4	16	2.4	4.8	8.51138e-06	2.51189e-11	8.51131e-05	1.19158e-05	4.01902e-10	6.02853e-11	1.20571e-10	#NUM!	#NUM!	#NUM!	0.00062	#NUM!	#NUM!	#NUM!	#NUM!	#NUM!	#NUM!	#NUM!	376.344	806.452	-0.0640633	-8.51225e-05	1.45118e-06	0.0686393	8.51131e-06	2.51189e-11	1.94399e-13	4.38342e-16	-1.23734e-18	-9.92635e-21	-1.26956e-22	-2.49504e-45	-7.98846e-47	-9.80044e-50	-4.35483e-53	-0.000302424
	0.2	#NUM!	0.0062	0.01705	0.03038	0	1	0	10	1.4	16	2.4	4.8	8.51138e-06	2.51189e-11	8.51131e-05	1.19158e-05	4.01902e-10	6.02853e-11	1.20571e-10	#NUM!	#NUM!	#NUM!	0.00124	#NUM!	#NUM!	#NUM!	#NUM!	#NUM!	#NUM!	#NUM!	188.172	403.226	-0.0320316	-8.51176e-05	1.45118e-06	0.0343196	8.51131e-06	2.51189e-11	4.85998e-14	2.19156e-16	-4.73099e-19	-9.92721e-21	-1.26956e-22	-1.56898e-46	-5.07549e-48	-1.22074e-50	-1.08871e-53	-0.000271014
	0.3	#NUM!	0.0062	0.01705	0.03038	0	1	0	10	1.4	16	2.4	4.8	8.51138e-06	2.51189e-11	8.51131e-05	1.19158e-05	4.01902e-10	6.02853e-11	1.20571e-10	#NUM!	#NUM!	#NUM!	0.00186	#NUM!	#NUM!	#NUM!	#NUM!	#NUM!	#NUM!	#NUM!	125.448	268.817	-0.0213544	-8.5116e-05	1.45118e-06	0.0228798	8.51131e-06	2.51189e-11	2.15999e-14	1.46101e-16	-2.18351e-19	-9.9275e-21	-1.26956e-22	-3.1179e-47	-1.01915e-48	-3.60433e-51	-4.8387e-54	-0.000240546
	0.4	#NUM!	0.0062	0.01705	0.03038	0	1	0	10	1.4	16	2.4	4.8	8.51138e-06	2.51189e-11	8.51131e-05	1.19158e-05	4.01902e-10	6.02853e-11	1.20571e-10	#NUM!	#NUM!	#NUM!	0.00248	#NUM!	#NUM!	#NUM!	#NUM!	#NUM!	#NUM!	#NUM!	94.086	201.613	-0.0160158	-8.51151e-05	1.45118e-06	0.0171598	8.51131e-06	2.51189e-11	1.21499e-14	1.09574e-16	-9.09771e-20	-9.92764e-21	-1.26956e-22	-9.92416e-48	-3.2779e-49	-1.51524e-51	-2.72177e-54	-0.000210968
	0.5	#NUM!	0.0062	0.01705	0.03038	0	1	0	10	1.4	16	2.4	4.8	8.51138e-06	2.51189e-11	8.51131e-05	1.19158e-05	4.01902e-10	6.02853e-11	1.20571e-10	#NUM!	#NUM!	#NUM!	0.0031	#NUM!	#NUM!	#NUM!	#NUM!	#NUM!	#NUM!	#NUM!	75.2688	161.29	-0.0128127	-8.51146e-05	1.45118e-06	0.0137279	8.51131e-06	2.51189e-11	7.77596e-15	8.76587e-17	-1.45528e-20	-9.92773e-21	-1.26956e-22	-4.08904e-48	-1.36476e-49	-7.73076e-52	-1.74193e-54	-0.00018226
	0.6	#NUM!	0.0062	0.01705	0.03038	0	1	0	10	1.4	16	2.4	4.8	8.51138e-06	2.51189e-11	8.51131e-05	1.19158e-05	4.01902e-10	6.02853e-11	1.20571e-10	#NUM!	#NUM!	#NUM!	0.00372	#NUM!	#NUM!	#NUM!	#NUM!	#NUM!	#NUM!	#NUM!	62.724	134.409	-0.0106772	-8.51143e-05	1.45118e-06	0.0114399	8.51131e-06	2.51189e-11	5.39998e-15	7.30486e-17	3.63967e-20	-9.92778e-21	-1.26956e-22	-1.98357e-48	-6.68986e-50	-4.45804e-52	-1.20968e-54	-0.000154409
	0.7	#NUM!	0.0062	0.01705	0.03038	0	1	0	10	1.4	16	2.4	4.8	8.51138e-06	2.51189e-11	8.51131e-05	1.19158e-05	4.01902e-10	6.02853e-11	1.20571e-10	#NUM!	#NUM!	#NUM!	0.00434	#NUM!	#NUM!	#NUM!	#NUM!	#NUM!	#NUM!	#NUM!	53.7634	115.207	-0.0091519	-8.51141e-05	1.45118e-06	0.00980561	8.51131e-06	2.51189e-11	3.96733e-15	6.26129e-17	7.27893e-20	-9.92783e-21	-1.26956e-22	-1.07695e-48	-3.67029e-50	-2.79746e-52	-8.88741e-55	-0.000127403
	0.8	#NUM!	0.0062	0.01705	0.03038	0	1	0	10	1.4	16	2.4	4.8	8.51138e-06	2.51189e-11	8.51131e-05	1.19158e-05	4.01902e-10	6.02853e-11	1.20571e-10	#NUM!	#NUM!	#NUM!	0.00496	#NUM!	#NUM!	#NUM!	#NUM!	#NUM!	#NUM!	#NUM!	47.043	100.806	-0.00800791	-8.51139e-05	1.45118e-06	0.00857991	8.51131e-06	2.51189e-11	3.03749e-15	5.47862e-17	1.00084e-19	-9.92786e-21	-1.26956e-22	-6.34959e-49	-2.18669e-50	-1.86742e-52	-6.80443e-55	-0.00010123
	0.9	#NUM!	0.0062	0.01705	0.03038	0	1	0	10	1.4	16	2.4	4.8	8.51138e-06	2.51189e-11	8.51131e-05	1.19158e-05	4.01902e-10	6.02853e-11	1.20571e-10	#NUM!	#NUM!	#NUM!	0.00558	#NUM!	#NUM!	#NUM!	#NUM!	#NUM!	#NUM!	#NUM!	41.816	89.6057	-0.00711814	-8.51138e-05	1.45118e-06	0.00762658	8.51131e-06	2.51189e-11	2.39999e-15	4.86987e-17	1.21313e-19	-9.92788e-21	-1.26956e-22	-3.98695e-49	-1.38744e-50	-1.30688e-52	-5.37634e-55	-7.58802e-05
	0.99	#NUM!	0.0062	0.01705	0.03038	0	1	0	10	1.4	16	2.4	4.8	8.51138e-06	2.51189e-11	8.51131e-05	1.19158e-05	4.01902e-10	6.02853e-11	1.20571e-10	#NUM!	#NUM!	#NUM!	0.006138	#NUM!	#NUM!	#NUM!	#NUM!	#NUM!	#NUM!	#NUM!	38.0146	81.4598	-0.00647104	-8.51137e-05	1.45118e-06	0.00693326	8.51131e-06	2.51189e-11	1.98346e-15	4.42715e-17	1.36752e-19	-9.9279e-21	-1.26956e-22	-2.73723e-49	-9.61525e-51	-9.78717e-53	-4.44325e-55	-5.37603e-05
			[A]in	[B]in	[C]in	[H2O]in															[AB]eq	[AB2]eq	[AC]eq	[AC2]eq	[ABC]eq			[A]eq	[B]eq	[C]eq	[H2O]eq
	r	eq K1	a	b	c	w	h		K1	K2	K3	K4	K5	K6	K7	K1h	K2h	K3h	K4h	K5h	x	y	z	t	u3	v	s	a-(x+y+z+t+u)	b-(x+2y+u+v)	c-(z+2t+u+s)	w+(x+2y+z+2t+2u)	F	G	H	I	J	K	L	M	a	b	g	d	e	t3	t2	t1	t0	m
	1e-15	4.96019e-09	0.0062	0.01705	0.03038	0	1	0	10	1.4	16	2.4	4.8	8.51138e-06	2.51189e-11	8.51131e-05	1.19158e-05	4.01902e-10	6.02853e-11	1.20571e-10	6.24775e-05	8.11442e-08	5.27605e-10	6.2e-18	1.46837e-12	0.0169872	0.03038	0.00613744	1.44585e-07	7.63108e-13	6.26403e-05	3.76344e+16	8.06452e+16	-6.40633e+12	-984659	1.45118e-06	6.86393e+12	8.51131e-06	2.51189e-11	1943991164952919	5.97587e+08	-58.45	1.72285e-10	-1.26956e-22	4.85017e+26	-4.74385e+19	1.39828e+08	-0.000103039	-3.18852e-15
	2e-15	1.74915e-09	0.0062	0.01705	0.03038	0	1	0	10	1.4	16	2.4	4.8	8.51138e-06	2.51189e-11	8.51131e-05	1.19158e-05	4.01902e-10	6.02853e-11	1.20571e-10	8.39934e-05	1.61874e-07	7.10207e-10	1.24e-17	2.933e-12	0.0169655	0.03038	0.00611584	1.444e-07	7.63108e-13	8.43179e-05	1.88172e+16	4.03226e+16	-3.20316e+12	-492330	1.45118e-06	3.43196e+12	8.51131e-06	2.51189e-11	4.85998e+14	1.49397e+08	-14.6125	8.61426e-11	-1.26956e-22	7.57848e+24	-7.41224e+17	4.3696e+06	-6.43995e-06	-3.18812e-15
	2.4e-15	3.33328e-10	0.0062	0.01705	0.03038	0	1	0	10	1.4	16	2.4	4.8	8.51138e-06	2.51189e-11	8.51131e-05	1.19158e-05	4.01902e-10	6.02853e-11	1.20571e-10	9.19054e-05	1.94067e-07	7.77473e-10	1.488e-17	3.51794e-12	0.0169576	0.03038	0.0061079	1.44332e-07	7.63108e-13	9.22943e-05	1.5681e+16	3.36022e+16	-2.6693e+12	-410275	1.45118e-06	2.85997e+12	8.51131e-06	2.51189e-11	3.37498e+14	1.03748e+08	-10.1476	7.17855e-11	-1.26956e-22	2.53803e+24	-2.48234e+17	1.75604e+06	-3.10569e-06	-3.18797e-15
	2.48e-15	7.88918e-11	0.0062	0.01705	0.03038	0	1	0	10	1.4	16	2.4	4.8	8.51138e-06	2.51189e-11	8.51131e-05	1.19158e-05	4.01902e-10	6.02853e-11	1.20571e-10	9.32558e-05	2.00503e-07	7.8896e-10	1.5376e-17	3.63491e-12	0.0169562	0.03038	0.00610654	1.44321e-07	7.63108e-13	9.36576e-05	1.51752e+16	3.25182e+16	-2.5832e+12	-397040	1.45118e-06	2.76771e+12	8.51131e-06	2.51189e-11	3.16076e+14	9.71624e+07	-9.50348	6.94698e-11	-1.26956e-22	2.08475e+24	-2.03901e+17	1.4905e+06	-2.72393e-06	-3.18794e-15
	2.483e-15	5.75255e-11	0.0062	0.01705	0.03038	0	1	0	10	1.4	16	2.4	4.8	8.51138e-06	2.51189e-11	8.51131e-05	1.19158e-05	4.01902e-10	6.02853e-11	1.20571e-10	9.33686e-05	2.00743e-07	7.8992e-10	1.53946e-17	3.63929e-12	0.0169561	0.03038	0.00610643	1.4432e-07	7.63108e-13	9.37709e-05	1.51568e+16	3.24789e+16	-2.58008e+12	-396560	1.45118e-06	2.76437e+12	8.51131e-06	2.51189e-11	3.15312e+14	9.69277e+07	-9.48053	6.93859e-11	-1.26956e-22	2.06968e+24	-2.02427e+17	1.48152e+06	-2.71079e-06	-3.18793e-15
	2.484e-15	-5.87916e-11	0.0062	0.01705	0.03038	0	1	0	10	1.4	16	2.4	4.8	8.51138e-06	2.51189e-11	8.51131e-05	1.19158e-05	4.01902e-10	6.02853e-11	1.20571e-10	9.39816e-05	2.0081e-07	7.95135e-10	1.54008e-17	3.64062e-12	0.0169555	0.03038	0.00610582	1.44314e-07	7.63108e-13	9.43841e-05	1.51507e+16	3.24658e+16	-2.57904e+12	-396401	1.45118e-06	2.76326e+12	8.51131e-06	2.51189e-11	3.15058e+14	9.68497e+07	-9.4729	6.9358e-11	-1.26956e-22	2.06469e+24	-2.01938e+17	1.47854e+06	-2.70643e-06	-3.18793e-15
	2.4842e-15	-6.02349e-11	0.0062	0.01705	0.03038	0	1	0	10	1.4	16	2.4	4.8	8.51138e-06	2.51189e-11	8.51131e-05	1.19158e-05	4.01902e-10	6.02853e-11	1.20571e-10	9.39892e-05	2.00826e-07	7.95199e-10	1.5402e-17	3.64091e-12	0.0169555	0.03038	0.00610581	1.44314e-07	7.63108e-13	9.43917e-05	1.51495e+16	3.24632e+16	-2.57883e+12	-396369	1.45118e-06	2.76303e+12	8.51131e-06	2.51189e-11	3.15008e+14	9.68341e+07	-9.47138	6.93524e-11	-1.26956e-22	2.06369e+24	-2.01841e+17	1.47794e+06	-2.70555e-06	-3.18793e-15
	2.4892e-15	-9.63569e-11	0.0062	0.01705	0.03038	0	1	0	10	1.4	16	2.4	4.8	8.51138e-06	2.51189e-11	8.51131e-05	1.19158e-05	4.01902e-10	6.02853e-11	1.20571e-10	9.41784e-05	2.01225e-07	7.96809e-10	1.5433e-17	3.6482e-12	0.0169553	0.03038	0.00610562	1.44313e-07	7.63108e-13	9.45816e-05	1.51191e+16	3.2398e+16	-2.57365e+12	-395573	1.45118e-06	2.75748e+12	8.51131e-06	2.51189e-11	3.13743e+14	9.64455e+07	-9.43336	6.92131e-11	-1.26956e-22	2.03895e+24	-1.99421e+17	1.46316e+06	-2.68388e-06	-3.18793e-15
	2.48925e-15	-2.06368e-10	0.0062	0.01705	0.03038	0	1	0	10	1.4	16	2.4	4.8	8.51138e-06	2.51189e-11	8.51131e-05	1.19158e-05	4.01902e-10	6.02853e-11	1.20571e-10	9.47535e-05	2.01216e-07	8.01702e-10	1.54333e-17	3.64815e-12	0.0169547	0.03038	0.00610504	1.44308e-07	7.63108e-13	9.51567e-05	1.51188e+16	3.23974e+16	-2.5736e+12	-395565	1.45118e-06	2.75743e+12	8.51131e-06	2.51189e-11	313730870999256	9.64416e+07	-9.43299	6.92117e-11	-1.26956e-22	2.0387e+24	-1.99396e+17	1.46301e+06	-2.68367e-06	-3.18793e-15
	2.48925e-15	-9.67279e-11	0.0062	0.01705	0.03038	0	1	0	10	1.4	16	2.4	4.8	8.51138e-06	2.51189e-11	8.51131e-05	1.19158e-05	4.01902e-10	6.02853e-11	1.20571e-10	9.41803e-05	2.01229e-07	7.96825e-10	1.54334e-17	3.64827e-12	0.0169553	0.03038	0.00610562	1.44313e-07	7.63108e-13	9.45836e-05	1.51188e+16	3.23974e+16	-2.5736e+12	-395565	1.45118e-06	2.75743e+12	8.51131e-06	2.51189e-11	3.13731e+14	9.64415e+07	-9.43298	6.92117e-11	-1.26956e-22	2.03869e+24	-1.99396e+17	1.46301e+06	-2.68366e-06	-3.18793e-15
	2.48926e-15	1.28805e-11	0.0062	0.01705	0.03038	0	1	0	10	1.4	16	2.4	4.8	8.51138e-06	2.51189e-11	8.51131e-05	1.19158e-05	4.01902e-10	6.02853e-11	1.20571e-10	9.36039e-05	2.01243e-07	7.91921e-10	1.54334e-17	3.64841e-12	0.0169558	0.03038	0.00610619	1.44318e-07	7.63108e-13	9.40072e-05	1.51187e+16	3.23973e+16	-2.57359e+12	-395564	1.45118e-06	2.75742e+12	8.51131e-06	2.51189e-11	3.13729e+14	9.64411e+07	-9.43293	6.92115e-11	-1.26956e-22	2.03867e+24	-1.99393e+17	1.46299e+06	-2.68364e-06	-3.18793e-15
	2.48929e-15	1.26447e-11	0.0062	0.01705	0.03038	0	1	0	10	1.4	16	2.4	4.8	8.51138e-06	2.51189e-11	8.51131e-05	1.19158e-05	4.01902e-10	6.02853e-11	1.20571e-10	9.36051e-05	2.01246e-07	7.91932e-10	1.54336e-17	3.64845e-12	0.0169558	0.03038	0.00610619	1.44318e-07	7.63108e-13	9.40084e-05	1.51185e+16	3.23969e+16	-2.57356e+12	-395558	1.45118e-06	2.75738e+12	8.51131e-06	2.51189e-11	313720788498612	9.64385e+07	-9.43268	6.92106e-11	-1.26956e-22	2.0385e+24	-1.99377e+17	1.46289e+06	-2.68349e-06	-3.18793e-15
	2.48931e-15	1.25233e-11	0.0062	0.01705	0.03038	0	1	0	10	1.4	16	2.4	4.8	8.51138e-06	2.51189e-11	8.51131e-05	1.19158e-05	4.01902e-10	6.02853e-11	1.20571e-10	9.36058e-05	2.01247e-07	7.91937e-10	1.54337e-17	3.64848e-12	0.0169558	0.03038	0.00610619	1.44318e-07	7.63108e-13	9.40091e-05	1.51184e+16	3.23966e+16	-2.57354e+12	-395556	1.45118e-06	2.75736e+12	8.51131e-06	2.51189e-11	3.13717e+14	9.64372e+07	-9.43255	6.92101e-11	-1.26956e-22	2.03842e+24	-1.99369e+17	1.46284e+06	-2.68342e-06	-3.18793e-15
	2.5e-15	-1.74626e-10	0.0062	0.01705	0.03038	0	1	0	10	1.4	16	2.4	4.8	8.51138e-06	2.51189e-11	8.51131e-05	1.19158e-05	4.01902e-10	6.02853e-11	1.20571e-10	9.4587e-05	2.02089e-07	8.00286e-10	1.55e-17	3.66394e-12	0.0169549	0.03038	0.00610521	1.44309e-07	7.63108e-13	9.4992e-05	1.50538e+16	3.22581e+16	-2.56253e+12	-393864	1.45118e-06	2.74557e+12	8.51131e-06	2.51189e-11	3.11039e+14	9.5614e+07	-9.35204	6.89141e-11	-1.26956e-22	1.98666e+24	-1.94307e+17	1.43183e+06	-2.6378e-06	-3.18793e-15
	3e-15	-1.78091e-09	0.0062	0.01705	0.03038	0	1	0	10	1.4	16	2.4	4.8	8.51138e-06	2.51189e-11	8.51131e-05	1.19158e-05	4.01902e-10	6.02853e-11	1.20571e-10	0.000102595	2.42275e-07	8.68452e-10	1.86e-17	4.39463e-12	0.0169468	0.03038	0.00609716	1.4424e-07	7.63108e-13	0.00010308	1.25448e+16	2.68817e+16	-2.13544e+12	-328220	1.45118e-06	2.28798e+12	8.51131e-06	2.51189e-11	2.15999e+14	6.63986e+07	-6.49448	5.74284e-11	-1.26956e-22	6.65334e+23	-6.50729e+16	575417	-1.27209e-06	-3.18773e-15
	1e-14	-2.60221e-08	0.0062	0.01705	0.03038	0	1	0	10	1.4	16	2.4	4.8	8.51138e-06	2.51189e-11	8.51131e-05	1.19158e-05	4.01902e-10	6.02853e-11	1.20571e-10	0.000185356	7.99609e-07	1.57682e-09	6.2e-17	1.45763e-11	0.0168629	0.03038	0.00601384	1.43527e-07	7.63108e-13	0.000186957	3.76344e+15	8064516129032258	-6.40633e+11	-98465.9	1.45118e-06	6.86393e+11	8.51131e-06	2.51189e-11	1.94399e+13	5.97587e+06	-0.584514	1.72285e-11	-1.26956e-22	4.8507e+20	-4.74367e+13	1398.19	-1.03039e-08	-3.18497e-15
	1e-13	-3.08111e-07	0.0062	0.01705	0.03038	0	1	0	10	1.4	16	2.4	4.8	8.51138e-06	2.51189e-11	8.51131e-05	1.19158e-05	4.01902e-10	6.02853e-11	1.20571e-10	0.000554568	7.6371e-06	4.8273e-09	6.2e-16	1.42453e-10	0.01648	0.03038	0.00563779	1.40268e-07	7.63108e-13	0.000569847	3.76344e+14	8.06452e+14	-6.40633e+10	-9846.59	1.45118e-06	6.86393e+10	8.51131e-06	2.51189e-11	1.94399e+11	59758.7	-0.00584651	1.72285e-12	-1.26956e-22	4.85603e+14	-4.74182e+07	0.0139732	-1.03039e-12	-3.14961e-15
	9.2e-12	-1.15554e-05	0.0062	0.01705	0.03038	0	1	0	10	1.4	16	2.4	4.8	8.51138e-06	2.51189e-11	8.51131e-05	1.19158e-05	4.01902e-10	6.02853e-11	1.20571e-10	0.00298041	0.00044884	3.24593e-08	5.704e-14	1.04748e-08	0.0131718	0.03038	0.0027707	1.1211e-07	7.63108e-13	0.00387815	4.0907e+12	8.76578e+12	-6.9634e+08	-107.028	1.45118e-06	7.46079e+08	8.51131e-06	2.51189e-11	2.29678e+07	7.06035	-7.07184e-07	1.87266e-14	-1.26956e-22	889.686	-7.61957e-05	1.98546e-12	-1.43831e-20	-2.13286e-16
	1e-11	#NUM!	0.0062	0.01705	0.03038	0	1	0	10	1.4	16	2.4	4.8	8.51138e-06	2.51189e-11	8.51131e-05	1.19158e-05	4.01902e-10	6.02853e-11	1.20571e-10	#NUM!	#NUM!	#NUM!	6.2e-14	#NUM!	#NUM!	#NUM!	#NUM!	#NUM!	#NUM!	#NUM!	3.76344e+12	8.06452e+12	-6.40633e+08	-98.466	1.45118e-06	6.86393e+08	8.51131e-06	2.51189e-11	1.94399e+07	5.97588	-5.99783e-07	1.72285e-14	-1.26956e-22	544.201	-4.6157e-05	1.30078e-12	-1.03039e-20	-7.66139e-18
	2e-11	#NUM!	0.0062	0.01705	0.03038	0	1	0	10	1.4	16	2.4	4.8	8.51138e-06	2.51189e-11	8.51131e-05	1.19158e-05	4.01902e-10	6.02853e-11	1.20571e-10	#NUM!	#NUM!	#NUM!	1.24e-13	#NUM!	#NUM!	#NUM!	#NUM!	#NUM!	#NUM!	#NUM!	1.88172e+12	4.03226e+12	-3.20316e+08	-49.2331	1.45118e-06	3.43196e+08	8.51131e-06	2.51189e-11	4.85998e+06	1.49397	-1.53767e-07	8.61425e-15	-1.26956e-22	9.42798	-7.25731e-07	3.76022e-14	-6.43995e-22	2.01324e-15
	2.5e-11	#NUM!	0.0062	0.01705	0.03038	0	1	0	10	1.4	16	2.4	4.8	8.51138e-06	2.51189e-11	8.51131e-05	1.19158e-05	4.01902e-10	6.02853e-11	1.20571e-10	#NUM!	#NUM!	#NUM!	1.55e-13	#NUM!	#NUM!	#NUM!	#NUM!	#NUM!	#NUM!	#NUM!	1.50538e+12	3.22581e+12	-2.56253e+08	-39.3865	1.45118e-06	2.74557e+08	8.51131e-06	2.51189e-11	3.11039e+06	0.956142	-9.96337e-08	6.8914e-15	-1.26956e-22	2.59271	-1.93254e-07	1.18222e-14	-2.6378e-22	2.70786e-15
	2.53e-11	#NUM!	0.0062	0.01705	0.03038	0	1	0	10	1.4	16	2.4	4.8	8.51138e-06	2.51189e-11	8.51131e-05	1.19158e-05	4.01902e-10	6.02853e-11	1.20571e-10	#NUM!	#NUM!	#NUM!	1.5686e-13	#NUM!	#NUM!	#NUM!	#NUM!	#NUM!	#NUM!	#NUM!	1.48753e+12	3.18756e+12	-2.53215e+08	-38.9194	1.45118e-06	2.71301e+08	8.51131e-06	2.51189e-11	3.03706e+06	0.933601	-9.73565e-08	6.80968e-15	-1.26956e-22	2.4204	-1.80121e-07	1.11095e-14	-2.5149e-22	2.74394e-15
	2.533e-11	#NUM!	0.0062	0.01705	0.03038	0	1	0	10	1.4	16	2.4	4.8	8.51138e-06	2.51189e-11	8.51131e-05	1.19158e-05	4.01902e-10	6.02853e-11	1.20571e-10	#NUM!	#NUM!	#NUM!	1.57046e-13	#NUM!	#NUM!	#NUM!	#NUM!	#NUM!	#NUM!	#NUM!	1.48576e+12	3.18378e+12	-2.52915e+08	-38.8733	1.45118e-06	2.7098e+08	8.51131e-06	2.51189e-11	3.02987e+06	0.931391	-9.71332e-08	6.80162e-15	-1.26956e-22	2.40392	-1.78867e-07	1.10411e-14	-2.50301e-22	2.74751e-15
	2.53389e-11	#NUM!	0.0062	0.01705	0.03038	0	1	0	10	1.4	16	2.4	4.8	8.51138e-06	2.51189e-11	8.51131e-05	1.19158e-05	4.01902e-10	6.02853e-11	1.20571e-10	#NUM!	#NUM!	#NUM!	1.57101e-13	#NUM!	#NUM!	#NUM!	#NUM!	#NUM!	#NUM!	#NUM!	1.48524e+12	3.18266e+12	-2.52826e+08	-38.8597	1.45118e-06	2.70885e+08	8.51131e-06	2.51189e-11	3.02775e+06	0.930738	-9.70672e-08	6.79923e-15	-1.26956e-22	2.39907	-1.78497e-07	1.10209e-14	-2.4995e-22	2.74857e-15
	2.534e-11	#NUM!	0.0062	0.01705	0.03038	0	1	0	10	1.4	16	2.4	4.8	8.51138e-06	2.51189e-11	8.51131e-05	1.19158e-05	4.01902e-10	6.02853e-11	1.20571e-10	#NUM!	#NUM!	#NUM!	1.57108e-13	#NUM!	#NUM!	#NUM!	#NUM!	#NUM!	#NUM!	#NUM!	1.48518e+12	3.18252e+12	-2.52815e+08	-38.858	1.45118e-06	2.70873e+08	8.51131e-06	2.51189e-11	3.02748e+06	0.930656	-9.70589e-08	6.79893e-15	-1.26956e-22	2.39846	-1.78451e-07	1.10184e-14	-2.49906e-22	2.7487e-15
	2.54e-11	#NUM!	0.0062	0.01705	0.03038	0	1	0	10	1.4	16	2.4	4.8	8.51138e-06	2.51189e-11	8.51131e-05	1.19158e-05	4.01902e-10	6.02853e-11	1.20571e-10	#NUM!	#NUM!	#NUM!	1.5748e-13	#NUM!	#NUM!	#NUM!	#NUM!	#NUM!	#NUM!	#NUM!	1.48167e+12	3.17501e+12	-2.52218e+08	-38.7662	1.45118e-06	2.70233e+08	8.51131e-06	2.51189e-11	3.01319e+06	0.926264	-9.66151e-08	6.78287e-15	-1.26956e-22	2.36599	-1.75979e-07	1.08833e-14	-2.47553e-22	2.75583e-15
	2.6e-11	#NUM!	0.0062	0.01705	0.03038	0	1	0	10	1.4	16	2.4	4.8	8.51138e-06	2.51189e-11	8.51131e-05	1.19158e-05	4.01902e-10	6.02853e-11	1.20571e-10	#NUM!	#NUM!	#NUM!	1.612e-13	#NUM!	#NUM!	#NUM!	#NUM!	#NUM!	#NUM!	#NUM!	1.44748e+12	3.10174e+12	-2.46397e+08	-37.8716	1.45118e-06	2.63997e+08	8.51131e-06	2.51189e-11	2.87573e+06	0.884007	-9.23431e-08	6.62634e-15	-1.26956e-22	2.06822	-1.53359e-07	9.63493e-15	-2.25481e-22	2.82581e-15
	1e-06	#NUM!	0.0062	0.01705	0.03038	0	1	0	10	1.4	16	2.4	4.8	8.51138e-06	2.51189e-11	8.51131e-05	1.19158e-05	4.01902e-10	6.02853e-11	1.20571e-10	#NUM!	#NUM!	#NUM!	6.2e-09	#NUM!	#NUM!	#NUM!	#NUM!	#NUM!	#NUM!	#NUM!	3.76344e+07	8.06452e+07	-6406.33	-0.00106977	1.45118e-06	6863.93	8.51131e-06	2.51189e-11	0.00194399	6.41416e-10	-1.52907e-13	1.62357e-19	-1.26956e-22	5.67142e-24	-7.85793e-27	-1.07331e-33	-1.03475e-40	-6.40088e-07
	1e-05	#NUM!	0.0062	0.01705	0.03038	0	1	0	10	1.4	16	2.4	4.8	8.51138e-06	2.51189e-11	8.51131e-05	1.19158e-05	4.01902e-10	6.02853e-11	1.20571e-10	#NUM!	#NUM!	#NUM!	6.2e-08	#NUM!	#NUM!	#NUM!	#NUM!	#NUM!	#NUM!	#NUM!	3.76344e+06	8.06452e+06	-640.633	-0.000183579	1.45118e-06	686.393	8.51131e-06	2.51189e-11	1.94399e-05	1.03587e-11	-1.52852e-14	7.30045e-21	-1.26956e-22	3.43844e-29	-7.85812e-31	-1.95845e-37	-1.46588e-44	-0.000174103
	0.0001	#NUM!	0.0062	0.01705	0.03038	0	1	0	10	1.4	16	2.4	4.8	8.51138e-06	2.51189e-11	8.51131e-05	1.19158e-05	4.01902e-10	6.02853e-11	1.20571e-10	#NUM!	#NUM!	#NUM!	6.2e-07	#NUM!	#NUM!	#NUM!	#NUM!	#NUM!	#NUM!	#NUM!	376344	806452	-64.0633	-9.49593e-05	1.45118e-06	68.6393	8.51131e-06	2.51189e-11	1.94399e-07	4.98041e-13	-1.5282e-15	-8.20522e-21	-1.26956e-22	-1.88871e-33	-7.85826e-35	-1.08086e-40	-4.45787e-47	-0.000576975
	0.001	#NUM!	0.0062	0.01705	0.03038	0	1	0	10	1.4	16	2.4	4.8	8.51138e-06	2.51189e-11	8.51131e-05	1.19158e-05	4.01902e-10	6.02853e-11	1.20571e-10	#NUM!	#NUM!	#NUM!	6.2e-06	#NUM!	#NUM!	#NUM!	#NUM!	#NUM!	#NUM!	#NUM!	37634.4	80645.2	-6.40633	-8.60973e-05	1.45118e-06	6.86393	8.51131e-06	2.51189e-11	1.94399e-09	4.44258e-14	-1.52558e-16	-9.75579e-21	-1.26956e-22	-2.42156e-37	-7.85943e-39	-9.9307e-44	-4.35586e-49	-0.000350722
	0.01	#NUM!	0.0062	0.01705	0.03038	0	1	0	10	1.4	16	2.4	4.8	8.51138e-06	2.51189e-11	8.51131e-05	1.19158e-05	4.01902e-10	6.02853e-11	1.20571e-10	#NUM!	#NUM!	#NUM!	6.2e-05	#NUM!	#NUM!	#NUM!	#NUM!	#NUM!	#NUM!	#NUM!	3763.44	8064.52	-0.640633	-8.52111e-05	1.45118e-06	0.686393	8.51131e-06	2.51189e-11	1.94399e-11	4.38879e-15	-1.49937e-17	-9.91084e-21	-1.26956e-22	-2.47618e-41	-7.87108e-43	-9.83987e-47	-4.35484e-51	-0.000332834
	0.1	#NUM!	0.0062	0.01705	0.03038	0	1	0	10	1.4	16	2.4	4.8	8.51138e-06	2.51189e-11	8.51131e-05	1.19158e-05	4.01902e-10	6.02853e-11	1.20571e-10	#NUM!	#NUM!	#NUM!	0.00062	#NUM!	#NUM!	#NUM!	#NUM!	#NUM!	#NUM!	#NUM!	376.344	806.452	-0.0640633	-8.51225e-05	1.45118e-06	0.0686393	8.51131e-06	2.51189e-11	1.94399e-13	4.38342e-16	-1.23734e-18	-9.92635e-21	-1.26956e-22	-2.49504e-45	-7.98846e-47	-9.80044e-50	-4.35483e-53	-0.000302424
	0.2	#NUM!	0.0062	0.01705	0.03038	0	1	0	10	1.4	16	2.4	4.8	8.51138e-06	2.51189e-11	8.51131e-05	1.19158e-05	4.01902e-10	6.02853e-11	1.20571e-10	#NUM!	#NUM!	#NUM!	0.00124	#NUM!	#NUM!	#NUM!	#NUM!	#NUM!	#NUM!	#NUM!	188.172	403.226	-0.0320316	-8.51176e-05	1.45118e-06	0.0343196	8.51131e-06	2.51189e-11	4.85998e-14	2.19156e-16	-4.73099e-19	-9.92721e-21	-1.26956e-22	-1.56898e-46	-5.07549e-48	-1.22074e-50	-1.08871e-53	-0.000271014
	0.3	#NUM!	0.0062	0.01705	0.03038	0	1	0	10	1.4	16	2.4	4.8	8.51138e-06	2.51189e-11	8.51131e-05	1.19158e-05	4.01902e-10	6.02853e-11	1.20571e-10	#NUM!	#NUM!	#NUM!	0.00186	#NUM!	#NUM!	#NUM!	#NUM!	#NUM!	#NUM!	#NUM!	125.448	268.817	-0.0213544	-8.5116e-05	1.45118e-06	0.0228798	8.51131e-06	2.51189e-11	2.15999e-14	1.46101e-16	-2.18351e-19	-9.9275e-21	-1.26956e-22	-3.1179e-47	-1.01915e-48	-3.60433e-51	-4.8387e-54	-0.000240546
	0.4	#NUM!	0.0062	0.01705	0.03038	0	1	0	10	1.4	16	2.4	4.8	8.51138e-06	2.51189e-11	8.51131e-05	1.19158e-05	4.01902e-10	6.02853e-11	1.20571e-10	#NUM!	#NUM!	#NUM!	0.00248	#NUM!	#NUM!	#NUM!	#NUM!	#NUM!	#NUM!	#NUM!	94.086	201.613	-0.0160158	-8.51151e-05	1.45118e-06	0.0171598	8.51131e-06	2.51189e-11	1.21499e-14	1.09574e-16	-9.09771e-20	-9.92764e-21	-1.26956e-22	-9.92416e-48	-3.2779e-49	-1.51524e-51	-2.72177e-54	-0.000210968
	0.5	#NUM!	0.0062	0.01705	0.03038	0	1	0	10	1.4	16	2.4	4.8	8.51138e-06	2.51189e-11	8.51131e-05	1.19158e-05	4.01902e-10	6.02853e-11	1.20571e-10	#NUM!	#NUM!	#NUM!	0.0031	#NUM!	#NUM!	#NUM!	#NUM!	#NUM!	#NUM!	#NUM!	75.2688	161.29	-0.0128127	-8.51146e-05	1.45118e-06	0.0137279	8.51131e-06	2.51189e-11	7.77596e-15	8.76587e-17	-1.45528e-20	-9.92773e-21	-1.26956e-22	-4.08904e-48	-1.36476e-49	-7.73076e-52	-1.74193e-54	-0.00018226
	0.6	#NUM!	0.0062	0.01705	0.03038	0	1	0	10	1.4	16	2.4	4.8	8.51138e-06	2.51189e-11	8.51131e-05	1.19158e-05	4.01902e-10	6.02853e-11	1.20571e-10	#NUM!	#NUM!	#NUM!	0.00372	#NUM!	#NUM!	#NUM!	#NUM!	#NUM!	#NUM!	#NUM!	62.724	134.409	-0.0106772	-8.51143e-05	1.45118e-06	0.0114399	8.51131e-06	2.51189e-11	5.39998e-15	7.30486e-17	3.63967e-20	-9.92778e-21	-1.26956e-22	-1.98357e-48	-6.68986e-50	-4.45804e-52	-1.20968e-54	-0.000154409
	0.7	#NUM!	0.0062	0.01705	0.03038	0	1	0	10	1.4	16	2.4	4.8	8.51138e-06	2.51189e-11	8.51131e-05	1.19158e-05	4.01902e-10	6.02853e-11	1.20571e-10	#NUM!	#NUM!	#NUM!	0.00434	#NUM!	#NUM!	#NUM!	#NUM!	#NUM!	#NUM!	#NUM!	53.7634	115.207	-0.0091519	-8.51141e-05	1.45118e-06	0.00980561	8.51131e-06	2.51189e-11	3.96733e-15	6.26129e-17	7.27893e-20	-9.92783e-21	-1.26956e-22	-1.07695e-48	-3.67029e-50	-2.79746e-52	-8.88741e-55	-0.000127403
	0.8	#NUM!	0.0062	0.01705	0.03038	0	1	0	10	1.4	16	2.4	4.8	8.51138e-06	2.51189e-11	8.51131e-05	1.19158e-05	4.01902e-10	6.02853e-11	1.20571e-10	#NUM!	#NUM!	#NUM!	0.00496	#NUM!	#NUM!	#NUM!	#NUM!	#NUM!	#NUM!	#NUM!	47.043	100.806	-0.00800791	-8.51139e-05	1.45118e-06	0.00857991	8.51131e-06	2.51189e-11	3.03749e-15	5.47862e-17	1.00084e-19	-9.92786e-21	-1.26956e-22	-6.34959e-49	-2.18669e-50	-1.86742e-52	-6.80443e-55	-0.00010123
	0.9	#NUM!	0.0062	0.01705	0.03038	0	1	0	10	1.4	16	2.4	4.8	8.51138e-06	2.51189e-11	8.51131e-05	1.19158e-05	4.01902e-10	6.02853e-11	1.20571e-10	#NUM!	#NUM!	#NUM!	0.00558	#NUM!	#NUM!	#NUM!	#NUM!	#NUM!	#NUM!	#NUM!	41.816	89.6057	-0.00711814	-8.51138e-05	1.45118e-06	0.00762658	8.51131e-06	2.51189e-11	2.39999e-15	4.86987e-17	1.21313e-19	-9.92788e-21	-1.26956e-22	-3.98695e-49	-1.38744e-50	-1.30688e-52	-5.37634e-55	-7.58802e-05
	0.99	#NUM!	0.0062	0.01705	0.03038	0	1	0	10	1.4	16	2.4	4.8	8.51138e-06	2.51189e-11	8.51131e-05	1.19158e-05	4.01902e-10	6.02853e-11	1.20571e-10	#NUM!	#NUM!	#NUM!	0.006138	#NUM!	#NUM!	#NUM!	#NUM!	#NUM!	#NUM!	#NUM!	38.0146	81.4598	-0.00647104	-8.51137e-05	1.45118e-06	0.00693326	8.51131e-06	2.51189e-11	1.98346e-15	4.42715e-17	1.36752e-19	-9.9279e-21	-1.26956e-22	-2.73723e-49	-9.61525e-51	-9.78717e-53	-4.44325e-55	-5.37603e-05
	r	eq K1	a	b	c	w	h		K1	K2	K3	K4	K5	K6	K7	K1h	K2h	K3h	K4h	K5h	x	y	z	t	u4	v	s	a-(x+y+z+t+u)	b-(x+2y+u+v)	c-(z+2t+u+s)	w+(x+2y+z+2t+2u)	F	G	H	I	J	K	L	M	a	b	g	d	e	t3	t2	t1	t0	m
	1e-14	-2.84877e-08	0.0062	0.01705	0.03038	0	1	0	10	1.4	16	2.4	4.8	8.51138e-06	2.51189e-11	8.51131e-05	1.19158e-05	4.01902e-10	6.02853e-11	1.20571e-10	-0.000195447	8.36123e-07	-1.62595e-09	6.2e-17	1.49054e-11	0.0172436	0.03038	0.00639461	1.46767e-07	7.63108e-13	-0.000193776	3.76344e+15	8064516129032258	-6.40633e+11	-98465.9	1.45118e-06	6.86393e+11	8.51131e-06	2.51189e-11	1.94399e+13	5.97587e+06	-0.584514	1.72285e-11	-1.26956e-22	4.8507e+20	-4.74367e+13	1398.19	-1.03039e-08	-3.18497e-15
	1e-10	#NUM!	0.0062	0.01705	0.03038	0	1	0	10	1.4	16	2.4	4.8	8.51138e-06	2.51189e-11	8.51131e-05	1.19158e-05	4.01902e-10	6.02853e-11	1.20571e-10	#NUM!	#NUM!	#NUM!	6.2e-13	#NUM!	#NUM!	#NUM!	#NUM!	#NUM!	#NUM!	#NUM!	3.76344e+11	8.06452e+11	-6.40633e+07	-9.84668	1.45118e-06	6.86393e+07	8.51131e-06	2.51189e-11	194399	0.0597592	-7.37347e-09	1.72284e-15	-1.26956e-22	0.00107691	-1.05344e-10	4.23171e-18	-1.03039e-24	7.39864e-16
	2.5e-10	#NUM!	0.0062	0.01705	0.03038	0	1	0	10	1.4	16	2.4	4.8	8.51138e-06	2.51189e-11	8.51131e-05	1.19158e-05	4.01902e-10	6.02853e-11	1.20571e-10	#NUM!	#NUM!	#NUM!	1.55e-12	#NUM!	#NUM!	#NUM!	#NUM!	#NUM!	#NUM!	#NUM!	1.50538e+11	3.22581e+11	-2.56253e+07	-3.93872	1.45118e-06	2.74557e+07	8.51131e-06	2.51189e-11	31103.9	0.00956157	-1.54659e-09	6.89131e-16	-1.26956e-22	8.04759e-06	-1.99427e-12	-1.0645e-19	-2.6378e-26	-3.36973e-14
	5e-10	#NUM!	0.0062	0.01705	0.03038	0	1	0	10	1.4	16	2.4	4.8	8.51138e-06	2.51189e-11	8.51131e-05	1.19158e-05	4.01902e-10	6.02853e-11	1.20571e-10	#NUM!	#NUM!	#NUM!	3.1e-12	#NUM!	#NUM!	#NUM!	#NUM!	#NUM!	#NUM!	#NUM!	7.52688e+10	1.6129e+11	-1.28127e+07	-1.9694	1.45118e-06	1.37279e+07	8.51131e-06	2.51189e-11	7775.96	0.00239044	-5.39497e-10	3.4456e-16	-1.26956e-22	2.20445e-07	-1.2215e-13	-1.1128e-20	-1.64863e-27	-1.52825e-13
	0.01	#NUM!	0.0062	0.01705	0.03038	0	1	0	10	1.4	16	2.4	4.8	8.51138e-06	2.51189e-11	8.51131e-05	1.19158e-05	4.01902e-10	6.02853e-11	1.20571e-10	#NUM!	#NUM!	#NUM!	6.2e-05	#NUM!	#NUM!	#NUM!	#NUM!	#NUM!	#NUM!	#NUM!	3763.44	8064.52	-0.640633	-8.52111e-05	1.45118e-06	0.686393	8.51131e-06	2.51189e-11	1.94399e-11	4.38879e-15	-1.49937e-17	-9.91084e-21	-1.26956e-22	-2.47618e-41	-7.87108e-43	-9.83987e-47	-4.35484e-51	-0.000332834
	0.1	#NUM!	0.0062	0.01705	0.03038	0	1	0	10	1.4	16	2.4	4.8	8.51138e-06	2.51189e-11	8.51131e-05	1.19158e-05	4.01902e-10	6.02853e-11	1.20571e-10	#NUM!	#NUM!	#NUM!	0.00062	#NUM!	#NUM!	#NUM!	#NUM!	#NUM!	#NUM!	#NUM!	376.344	806.452	-0.0640633	-8.51225e-05	1.45118e-06	0.0686393	8.51131e-06	2.51189e-11	1.94399e-13	4.38342e-16	-1.23734e-18	-9.92635e-21	-1.26956e-22	-2.49504e-45	-7.98846e-47	-9.80044e-50	-4.35483e-53	-0.000302424
	0.2	#NUM!	0.0062	0.01705	0.03038	0	1	0	10	1.4	16	2.4	4.8	8.51138e-06	2.51189e-11	8.51131e-05	1.19158e-05	4.01902e-10	6.02853e-11	1.20571e-10	#NUM!	#NUM!	#NUM!	0.00124	#NUM!	#NUM!	#NUM!	#NUM!	#NUM!	#NUM!	#NUM!	188.172	403.226	-0.0320316	-8.51176e-05	1.45118e-06	0.0343196	8.51131e-06	2.51189e-11	4.85998e-14	2.19156e-16	-4.73099e-19	-9.92721e-21	-1.26956e-22	-1.56898e-46	-5.07549e-48	-1.22074e-50	-1.08871e-53	-0.000271014
	0.3	#NUM!	0.0062	0.01705	0.03038	0	1	0	10	1.4	16	2.4	4.8	8.51138e-06	2.51189e-11	8.51131e-05	1.19158e-05	4.01902e-10	6.02853e-11	1.20571e-10	#NUM!	#NUM!	#NUM!	0.00186	#NUM!	#NUM!	#NUM!	#NUM!	#NUM!	#NUM!	#NUM!	125.448	268.817	-0.0213544	-8.5116e-05	1.45118e-06	0.0228798	8.51131e-06	2.51189e-11	2.15999e-14	1.46101e-16	-2.18351e-19	-9.9275e-21	-1.26956e-22	-3.1179e-47	-1.01915e-48	-3.60433e-51	-4.8387e-54	-0.000240546
	0.4	#NUM!	0.0062	0.01705	0.03038	0	1	0	10	1.4	16	2.4	4.8	8.51138e-06	2.51189e-11	8.51131e-05	1.19158e-05	4.01902e-10	6.02853e-11	1.20571e-10	#NUM!	#NUM!	#NUM!	0.00248	#NUM!	#NUM!	#NUM!	#NUM!	#NUM!	#NUM!	#NUM!	94.086	201.613	-0.0160158	-8.51151e-05	1.45118e-06	0.0171598	8.51131e-06	2.51189e-11	1.21499e-14	1.09574e-16	-9.09771e-20	-9.92764e-21	-1.26956e-22	-9.92416e-48	-3.2779e-49	-1.51524e-51	-2.72177e-54	-0.000210968
	0.5	#NUM!	0.0062	0.01705	0.03038	0	1	0	10	1.4	16	2.4	4.8	8.51138e-06	2.51189e-11	8.51131e-05	1.19158e-05	4.01902e-10	6.02853e-11	1.20571e-10	#NUM!	#NUM!	#NUM!	0.0031	#NUM!	#NUM!	#NUM!	#NUM!	#NUM!	#NUM!	#NUM!	75.2688	161.29	-0.0128127	-8.51146e-05	1.45118e-06	0.0137279	8.51131e-06	2.51189e-11	7.77596e-15	8.76587e-17	-1.45528e-20	-9.92773e-21	-1.26956e-22	-4.08904e-48	-1.36476e-49	-7.73076e-52	-1.74193e-54	-0.00018226
	0.6	#NUM!	0.0062	0.01705	0.03038	0	1	0	10	1.4	16	2.4	4.8	8.51138e-06	2.51189e-11	8.51131e-05	1.19158e-05	4.01902e-10	6.02853e-11	1.20571e-10	#NUM!	#NUM!	#NUM!	0.00372	#NUM!	#NUM!	#NUM!	#NUM!	#NUM!	#NUM!	#NUM!	62.724	134.409	-0.0106772	-8.51143e-05	1.45118e-06	0.0114399	8.51131e-06	2.51189e-11	5.39998e-15	7.30486e-17	3.63967e-20	-9.92778e-21	-1.26956e-22	-1.98357e-48	-6.68986e-50	-4.45804e-52	-1.20968e-54	-0.000154409
	0.7	#NUM!	0.0062	0.01705	0.03038	0	1	0	10	1.4	16	2.4	4.8	8.51138e-06	2.51189e-11	8.51131e-05	1.19158e-05	4.01902e-10	6.02853e-11	1.20571e-10	#NUM!	#NUM!	#NUM!	0.00434	#NUM!	#NUM!	#NUM!	#NUM!	#NUM!	#NUM!	#NUM!	53.7634	115.207	-0.0091519	-8.51141e-05	1.45118e-06	0.00980561	8.51131e-06	2.51189e-11	3.96733e-15	6.26129e-17	7.27893e-20	-9.92783e-21	-1.26956e-22	-1.07695e-48	-3.67029e-50	-2.79746e-52	-8.88741e-55	-0.000127403
	0.8	#NUM!	0.0062	0.01705	0.03038	0	1	0	10	1.4	16	2.4	4.8	8.51138e-06	2.51189e-11	8.51131e-05	1.19158e-05	4.01902e-10	6.02853e-11	1.20571e-10	#NUM!	#NUM!	#NUM!	0.00496	#NUM!	#NUM!	#NUM!	#NUM!	#NUM!	#NUM!	#NUM!	47.043	100.806	-0.00800791	-8.51139e-05	1.45118e-06	0.00857991	8.51131e-06	2.51189e-11	3.03749e-15	5.47862e-17	1.00084e-19	-9.92786e-21	-1.26956e-22	-6.34959e-49	-2.18669e-50	-1.86742e-52	-6.80443e-55	-0.00010123
	0.9	#NUM!	0.0062	0.01705	0.03038	0	1	0	10	1.4	16	2.4	4.8	8.51138e-06	2.51189e-11	8.51131e-05	1.19158e-05	4.01902e-10	6.02853e-11	1.20571e-10	#NUM!	#NUM!	#NUM!	0.00558	#NUM!	#NUM!	#NUM!	#NUM!	#NUM!	#NUM!	#NUM!	41.816	89.6057	-0.00711814	-8.51138e-05	1.45118e-06	0.00762658	8.51131e-06	2.51189e-11	2.39999e-15	4.86987e-17	1.21313e-19	-9.92788e-21	-1.26956e-22	-3.98695e-49	-1.38744e-50	-1.30688e-52	-5.37634e-55	-7.58802e-05
	0.99	#NUM!	0.0062	0.01705	0.03038	0	1	0	10	1.4	16	2.4	4.8	8.51138e-06	2.51189e-11	8.51131e-05	1.19158e-05	4.01902e-10	6.02853e-11	1.20571e-10	#NUM!	#NUM!	#NUM!	0.006138	#NUM!	#NUM!	#NUM!	#NUM!	#NUM!	#NUM!	#NUM!	38.0146	81.4598	-0.00647104	-8.51137e-05	1.45118e-06	0.00693326	8.51131e-06	2.51189e-11	1.98346e-15	4.42715e-17	1.36752e-19	-9.9279e-21	-1.26956e-22	-2.73723e-49	-9.61525e-51	-9.78717e-53	-4.44325e-55	-5.37603e-05
[truncated: 25 more columns]
