# Supplementary material for: Transfer of structural units through imine exchanges, in solution or without solvent: successive transiminations, stimuli (pH)-modulated covalent switches, and mathematical models
Source: Front Chem. 2026 Apr 13;13:1241625. doi: 10.3389/fchem.2025.1241625 (PMC13112204; doi:10.3389/fchem.2025.1241625)
Supplement: Supplementary file 1 [file Supplementaryfile1.zip › Supplementary Material/g-S2-St7-pH1.xlsx]

## Sheet: Feuil1
Influence of the pH										^							^
pH = 1
Set S2		general approach			paper -> section 5.3.				Inputs: a, b, c, w, K1 to K5, pH, r
t3 ¹ 0, t2 ¹ 0
discr III < 0
			[A]in	[B]in	[C]in	[H2O]in	[H+]eq	pH													[AB]eq	[AB2]eq	[AC]eq	[AC2]eq	[ABC]eq	[BH+]eq	[CH+]eq	[A]eq	[B]eq	[C]eq	[H2O]eq
	r	eq K1	a	b	c	w	h		K1	K2	K3	K4	K5	K6	K7	K1h	K2h	K3h	K4h	K5h	x	y	z	t	u1	v	s	a-(x+y+z+t+u)	b-(x+2y+u+v)	c-(z+2t+u+s)	w+(x+2y+z+2t+2u)	F	G	H	I	J	K	L	M	a	b	g	d	e	t3	t2	t1	t0	m
	9.4e-10	0.000466137	0.0062	0.01705	0.03038	0	0.1	1	10	1.4	16	2.4	4.8	8.51138e-06	2.51189e-11	0.000851066	0.000119149	4.01902e-09	6.02853e-10	1.20571e-09	-0.0178112	0.0219921	2.80116e-07	5.828e-12	-7.41148e-07	-0.00912158	0.0303805	0.00201951	-7.76372e-07	7.63123e-12	0.0261719	4.00366e+10	8.57927e+10	-6.81472e+07	-10.476	1.45107e-05	7.30149e+07	8.51066e-05	2.51189e-10	2.19974e+06	0.676305	-2.2873e-07	1.83258e-13	-1.26936e-19	8.76456	-9.84735e-06	-1.0581e-12	-1.31934e-19	-5.41507e-13
	1e-07	0.000109718	0.0062	0.01705	0.03038	0	0.1	1	10	1.4	16	2.4	4.8	8.51138e-06	2.51189e-11	0.000851066	0.000119149	4.01902e-09	6.02853e-10	1.20571e-09	-0.0061995	0.0119536	1.36402e-06	6.2e-10	-5.63583e-06	-0.000652086	0.0303843	0.000450134	-5.55015e-08	7.63218e-12	0.0176979	3.76344e+08	8.06452e+08	-640584	-0.099317	1.45107e-05	686340	8.51066e-05	2.51189e-10	194.369	6.01924e-05	-1.5341e-09	1.71279e-15	-1.26936e-19	5.89678e-10	-7.85246e-14	-9.83169e-21	-1.03012e-27	-5.92766e-09
	1e-05	9.23372e-05	0.0062	0.01705	0.03038	0	0.1	1	10	1.4	16	2.4	4.8	8.51138e-06	2.51189e-11	0.000851066	0.000119149	4.01902e-09	6.02853e-10	1.20571e-09	-0.00540899	0.0112886	1.22465e-05	6.2e-08	-5.47681e-05	-6.34482e-05	0.0304224	0.000362844	-5.40032e-09	7.64176e-12	0.0170711	3.76344e+06	8.06452e+06	-6405.84	-0.00183572	1.45107e-05	6863.4	8.51066e-05	2.51189e-10	0.0194369	1.03576e-08	-1.52828e-11	7.30065e-18	-1.26936e-19	3.43732e-20	-7.85451e-22	-1.95762e-28	-1.46536e-35	-0.000174057
	0.00022	#NUM!	0.0062	0.01705	0.03038	0	0.1	1	10	1.4	16	2.4	4.8	8.51138e-06	2.51189e-11	0.000851066	0.000119149	4.01902e-09	6.02853e-10	1.20571e-09	#NUM!	#NUM!	#NUM!	1.364e-06	#NUM!	#NUM!	#NUM!	#NUM!	#NUM!	#NUM!	#NUM!	171065	366569	-291.174	-0.000895819	1.45107e-05	311.973	8.51066e-05	2.51189e-10	4.0159e-05	2.11534e-10	-6.9437e-13	-9.1435e-18	-1.26936e-19	-9.43646e-26	-3.35309e-27	-9.64688e-33	-9.03743e-39	-0.00042077
	0.00023	#NUM!	0.0062	0.01705	0.03038	0	0.1	1	10	1.4	16	2.4	4.8	8.51138e-06	2.51189e-11	0.000851066	0.000119149	4.01902e-09	6.02853e-10	1.20571e-09	#NUM!	#NUM!	#NUM!	1.426e-06	#NUM!	#NUM!	#NUM!	#NUM!	#NUM!	#NUM!	#NUM!	163628	350631	-278.515	-0.000893873	1.45107e-05	298.409	8.51066e-05	2.51189e-10	3.67428e-05	2.01824e-10	-6.64167e-13	-9.17754e-18	-1.26936e-19	-7.94109e-26	-2.80689e-27	-8.42667e-33	-8.26522e-39	-0.000416349
	0.1	#NUM!	0.0062	0.01705	0.03038	0	0.1	1	10	1.4	16	2.4	4.8	8.51138e-06	2.51189e-11	0.000851066	0.000119149	4.01902e-09	6.02853e-10	1.20571e-09	#NUM!	#NUM!	#NUM!	0.00062	#NUM!	#NUM!	#NUM!	#NUM!	#NUM!	#NUM!	#NUM!	376.344	806.452	-0.640584	-0.00085116	1.45107e-05	0.68634	8.51066e-05	2.51189e-10	1.94369e-10	4.38274e-13	-1.23715e-15	-9.92483e-18	-1.26936e-19	-2.49389e-36	-7.98479e-38	-9.79594e-41	-4.35283e-44	-0.000302424
	0.2	#NUM!	0.0062	0.01705	0.03038	0	0.1	1	10	1.4	16	2.4	4.8	8.51138e-06	2.51189e-11	0.000851066	0.000119149	4.01902e-09	6.02853e-10	1.20571e-09	#NUM!	#NUM!	#NUM!	0.00124	#NUM!	#NUM!	#NUM!	#NUM!	#NUM!	#NUM!	#NUM!	188.172	403.226	-0.320292	-0.000851111	1.45107e-05	0.34317	8.51066e-05	2.51189e-10	4.85923e-11	2.19122e-13	-4.73026e-16	-9.92569e-18	-1.26936e-19	-1.56826e-37	-5.07316e-39	-1.22018e-41	-1.08821e-44	-0.000271014
	0.3	#NUM!	0.0062	0.01705	0.03038	0	0.1	1	10	1.4	16	2.4	4.8	8.51138e-06	2.51189e-11	0.000851066	0.000119149	4.01902e-09	6.02853e-10	1.20571e-09	#NUM!	#NUM!	#NUM!	0.00186	#NUM!	#NUM!	#NUM!	#NUM!	#NUM!	#NUM!	#NUM!	125.448	268.817	-0.213528	-0.000851094	1.45107e-05	0.22878	8.51066e-05	2.51189e-10	2.15966e-11	1.46078e-13	-2.18318e-16	-9.92598e-18	-1.26936e-19	-3.11647e-38	-1.01868e-39	-3.60267e-42	-4.83648e-45	-0.000240546
	0.4	#NUM!	0.0062	0.01705	0.03038	0	0.1	1	10	1.4	16	2.4	4.8	8.51138e-06	2.51189e-11	0.000851066	0.000119149	4.01902e-09	6.02853e-10	1.20571e-09	#NUM!	#NUM!	#NUM!	0.00248	#NUM!	#NUM!	#NUM!	#NUM!	#NUM!	#NUM!	#NUM!	94.086	201.613	-0.160146	-0.000851086	1.45107e-05	0.171585	8.51066e-05	2.51189e-10	1.21481e-11	1.09557e-13	-9.09632e-17	-9.92612e-18	-1.26936e-19	-9.9196e-39	-3.2764e-40	-1.51455e-42	-2.72052e-45	-0.000210968
	0.5	#NUM!	0.0062	0.01705	0.03038	0	0.1	1	10	1.4	16	2.4	4.8	8.51138e-06	2.51189e-11	0.000851066	0.000119149	4.01902e-09	6.02853e-10	1.20571e-09	#NUM!	#NUM!	#NUM!	0.0031	#NUM!	#NUM!	#NUM!	#NUM!	#NUM!	#NUM!	#NUM!	75.2688	161.29	-0.128117	-0.000851081	1.45107e-05	0.137268	8.51066e-05	2.51189e-10	7.77477e-12	8.76453e-14	-1.45506e-17	-9.92621e-18	-1.26936e-19	-4.08716e-39	-1.36413e-40	-7.7272e-43	-1.74113e-45	-0.00018226
	0.6	#NUM!	0.0062	0.01705	0.03038	0	0.1	1	10	1.4	16	2.4	4.8	8.51138e-06	2.51189e-11	0.000851066	0.000119149	4.01902e-09	6.02853e-10	1.20571e-09	#NUM!	#NUM!	#NUM!	0.00372	#NUM!	#NUM!	#NUM!	#NUM!	#NUM!	#NUM!	#NUM!	62.724	134.409	-0.106764	-0.000851078	1.45107e-05	0.11439	8.51066e-05	2.51189e-10	5.39915e-12	7.30374e-14	3.63911e-17	-9.92626e-18	-1.26936e-19	-1.98265e-39	-6.68679e-41	-4.45599e-43	-1.20912e-45	-0.000154409
	0.7	#NUM!	0.0062	0.01705	0.03038	0	0.1	1	10	1.4	16	2.4	4.8	8.51138e-06	2.51189e-11	0.000851066	0.000119149	4.01902e-09	6.02853e-10	1.20571e-09	#NUM!	#NUM!	#NUM!	0.00434	#NUM!	#NUM!	#NUM!	#NUM!	#NUM!	#NUM!	#NUM!	53.7634	115.207	-0.091512	-0.000851076	1.45107e-05	0.0980486	8.51066e-05	2.51189e-10	3.96672e-12	6.26033e-14	7.27781e-17	-9.92631e-18	-1.26936e-19	-1.07645e-39	-3.66861e-41	-2.79617e-43	-8.88333e-46	-0.000127403
	0.8	#NUM!	0.0062	0.01705	0.03038	0	0.1	1	10	1.4	16	2.4	4.8	8.51138e-06	2.51189e-11	0.000851066	0.000119149	4.01902e-09	6.02853e-10	1.20571e-09	#NUM!	#NUM!	#NUM!	0.00496	#NUM!	#NUM!	#NUM!	#NUM!	#NUM!	#NUM!	#NUM!	47.043	100.806	-0.080073	-0.000851074	1.45107e-05	0.0857925	8.51066e-05	2.51189e-10	3.03702e-12	5.47778e-14	1.00068e-16	-9.92634e-18	-1.26936e-19	-6.34668e-40	-2.18568e-41	-1.86656e-43	-6.8013e-46	-0.00010123
	0.9	#NUM!	0.0062	0.01705	0.03038	0	0.1	1	10	1.4	16	2.4	4.8	8.51138e-06	2.51189e-11	0.000851066	0.000119149	4.01902e-09	6.02853e-10	1.20571e-09	#NUM!	#NUM!	#NUM!	0.00558	#NUM!	#NUM!	#NUM!	#NUM!	#NUM!	#NUM!	#NUM!	41.816	89.6057	-0.071176	-0.000851073	1.45107e-05	0.07626	8.51066e-05	2.51189e-10	2.39962e-12	4.86913e-14	1.21294e-16	-9.92636e-18	-1.26936e-19	-3.98512e-40	-1.3868e-41	-1.30628e-43	-5.37387e-46	-7.58802e-05
	0.99	#NUM!	0.0062	0.01705	0.03038	0	0.1	1	10	1.4	16	2.4	4.8	8.51138e-06	2.51189e-11	0.000851066	0.000119149	4.01902e-09	6.02853e-10	1.20571e-09	#NUM!	#NUM!	#NUM!	0.006138	#NUM!	#NUM!	#NUM!	#NUM!	#NUM!	#NUM!	#NUM!	38.0146	81.4598	-0.0647054	-0.000851072	1.45107e-05	0.0693273	8.51066e-05	2.51189e-10	1.98316e-12	4.42647e-14	1.36731e-16	-9.92638e-18	-1.26936e-19	-2.73597e-40	-9.61083e-42	-9.78267e-44	-4.44121e-46	-5.37603e-05
	r	eq K1	a	b	c	w	h		K1	K2	K3	K4	K5	K6	K7	K1h	K2h	K3h	K4h	K5h	x	y	z	t	u2	v	s	a-(x+y+z+t+u)	b-(x+2y+u+v)	c-(z+2t+u+s)	w+(x+2y+z+2t+2u)	F	G	H	I	J	K	L	M	a	b	g	d	e	t3	t2	t1	t0	m
	1e-10	-2.55929e-05	0.0062	0.01705	0.03038	0	0.1	1	10	1.4	16	2.4	4.8	8.51138e-06	2.51189e-11	0.000851066	0.000119149	4.01902e-09	6.02853e-10	1.20571e-09	0.00323211	0.00234376	5.0786e-08	6.2e-13	7.89158e-08	0.00912952	0.0303799	0.000624004	7.77048e-07	7.63108e-12	0.00791983	3.76344e+11	8.06452e+11	-6.40584e+08	-98.4668	1.45107e-05	6.8634e+08	8.51066e-05	2.51189e-10	1.94369e+08	59.7546	-7.37324e-06	1.72271e-12	-1.26936e-19	1.07657e+06	-0.105307	4.23223e-09	-1.03008e-15	7.41822e-16
	9.5e-10	-1.47103e-06	0.0062	0.01705	0.03038	0	0.1	1	10	1.4	16	2.4	4.8	8.51138e-06	2.51189e-11	0.000851066	0.000119149	4.01902e-09	6.02853e-10	1.20571e-09	0.000119795	0.00607948	3.60232e-09	5.89e-12	3.91744e-07	0.00477045	0.0303796	3.30476e-07	4.06031e-07	7.63101e-12	0.0122795	3.96152e+10	8.48896e+10	-6.74299e+07	-10.3657	1.45107e-05	7.22463e+07	8.51066e-05	2.51189e-10	2.15368e+06	0.662142	-2.25633e-07	1.81329e-13	-1.26936e-19	8.30585	-9.44069e-06	-1.01617e-12	-1.26466e-19	-5.52987e-13
	1e-09	-4.06189e-07	0.0062	0.01705	0.03038	0	0.1	1	10	1.4	16	2.4	4.8	8.51138e-06	2.51189e-11	0.000851066	0.000119149	4.01902e-09	6.02853e-10	1.20571e-09	3.28443e-05	0.00616673	1.00611e-09	6.2e-12	4.04795e-07	0.0046829	0.0303796	2.44902e-08	3.9858e-07	7.63101e-12	0.0123671	3.76344e+10	8.06452e+10	-6.40584e+07	-9.84745	1.45107e-05	6.8634e+07	8.51066e-05	2.51189e-10	1.94369e+06	0.597586	-2.11275e-07	1.72262e-13	-1.26936e-19	6.40138	-7.69526e-06	-8.35039e-13	-1.03008e-19	-6.12148e-13
	1e-08	4.79261e-05	0.0062	0.01705	0.03038	0	0.1	1	10	1.4	16	2.4	4.8	8.51138e-06	2.51189e-11	0.000851066	0.000119149	4.01902e-09	6.02853e-10	1.20571e-09	-0.00314408	0.00919221	-2.49458e-07	6.2e-11	1.56285e-06	0.00180794	0.0303787	0.000150555	1.53881e-07	7.63078e-12	0.0152432	3.76344e+09	8.06452e+09	-6.40584e+06	-0.985511	1.45107e-05	6.8634e+06	8.51066e-05	2.51189e-10	19436.9	0.0059798	-1.5867e-08	1.72173e-14	-1.26936e-19	5.96274e-05	-7.83433e-10	-9.61741e-17	-1.03008e-23	-5.91557e-11
	1e-07	7.57392e-05	0.0062	0.01705	0.03038	0	0.1	1	10	1.4	16	2.4	4.8	8.51138e-06	2.51189e-11	0.000851066	0.000119149	4.01902e-09	6.02853e-10	1.20571e-09	-0.00460627	0.0105197	-1.08034e-06	6.2e-10	5.28699e-06	0.000611554	0.0303758	0.000282373	5.20517e-08	7.63005e-12	0.0164426	3.76344e+08	8.06452e+08	-640584	-0.099317	1.45107e-05	686340	8.51066e-05	2.51189e-10	194.369	6.01924e-05	-1.5341e-09	1.71279e-15	-1.26936e-19	5.89678e-10	-7.85246e-14	-9.83169e-21	-1.03012e-27	-5.92766e-09
	1.03e-07	7.59586e-05	0.0062	0.01705	0.03038	0	0.1	1	10	1.4	16	2.4	4.8	8.51138e-06	2.51189e-11	0.000851066	0.000119149	4.01902e-09	6.02853e-10	1.20571e-09	-0.00461716	0.0105294	-1.09851e-06	6.386e-10	5.3682e-06	0.00060286	0.0303757	0.000283447	5.13117e-08	7.63004e-12	0.0164514	3.65383e+08	7.82963e+08	-621926	-0.0964491	1.45107e-05	666350	8.51066e-05	2.51189e-10	183.212	5.67495e-05	-1.48925e-09	1.66262e-15	-1.26936e-19	5.08585e-10	-6.97686e-14	-8.73831e-21	-9.15251e-28	-6.29013e-09
	1e-06	8.65876e-05	0.0062	0.01705	0.03038	0	0.1	1	10	1.4	16	2.4	4.8	8.51138e-06	2.51189e-11	0.000851066	0.000119149	4.01902e-09	6.02853e-10	1.20571e-09	-0.00513392	0.0109846	-3.72624e-06	6.2e-09	1.70844e-05	0.000197558	0.0303666	0.000335923	1.68149e-08	7.62775e-12	0.0168658	3.76344e+07	8.06452e+07	-64058.4	-0.0106977	1.45107e-05	68634	8.51066e-05	2.51189e-10	1.94369	6.41363e-07	-1.52883e-10	1.62345e-16	-1.26936e-19	5.66927e-15	-7.85432e-18	-1.07289e-24	-1.03443e-31	-6.39986e-07
	1e-05	9.0811e-05	0.0062	0.01705	0.03038	0	0.1	1	10	1.4	16	2.4	4.8	8.51138e-06	2.51189e-11	0.000851066	0.000119149	4.01902e-09	6.02853e-10	1.20571e-09	-0.00533256	0.0111327	-1.21577e-05	6.2e-08	5.43885e-05	6.28329e-05	0.0303376	0.000357603	5.34795e-09	7.62047e-12	0.0170295	3.76344e+06	8.06452e+06	-6405.84	-0.00183572	1.45107e-05	6863.4	8.51066e-05	2.51189e-10	0.0194369	1.03576e-08	-1.52828e-11	7.30065e-18	-1.26936e-19	3.43732e-20	-7.85451e-22	-1.95762e-28	-1.46536e-35	-0.000174057
	0.0001	#NUM!	0.0062	0.01705	0.03038	0	0.1	1	10	1.4	16	2.4	4.8	8.51138e-06	2.51189e-11	0.000851066	0.000119149	4.01902e-09	6.02853e-10	1.20571e-09	#NUM!	#NUM!	#NUM!	6.2e-07	#NUM!	#NUM!	#NUM!	#NUM!	#NUM!	#NUM!	#NUM!	376344	806452	-640.584	-0.000949528	1.45107e-05	686.34	8.51066e-05	2.51189e-10	0.000194369	4.97969e-10	-1.52797e-12	-8.20383e-18	-1.26936e-19	-1.8878e-24	-7.85465e-26	-1.08037e-31	-4.45584e-38	-0.000577003
	0.001	#NUM!	0.0062	0.01705	0.03038	0	0.1	1	10	1.4	16	2.4	4.8	8.51138e-06	2.51189e-11	0.000851066	0.000119149	4.01902e-09	6.02853e-10	1.20571e-09	#NUM!	#NUM!	#NUM!	6.2e-06	#NUM!	#NUM!	#NUM!	#NUM!	#NUM!	#NUM!	#NUM!	37634.4	80645.2	-64.0584	-0.000860908	1.45107e-05	68.634	8.51066e-05	2.51189e-10	1.94369e-06	4.4419e-11	-1.52534e-13	-9.75428e-18	-1.26936e-19	-2.42044e-28	-7.85581e-30	-9.92614e-35	-4.35386e-40	-0.000350724
	0.1	#NUM!	0.0062	0.01705	0.03038	0	0.1	1	10	1.4	16	2.4	4.8	8.51138e-06	2.51189e-11	0.000851066	0.000119149	4.01902e-09	6.02853e-10	1.20571e-09	#NUM!	#NUM!	#NUM!	0.00062	#NUM!	#NUM!	#NUM!	#NUM!	#NUM!	#NUM!	#NUM!	376.344	806.452	-0.640584	-0.00085116	1.45107e-05	0.68634	8.51066e-05	2.51189e-10	1.94369e-10	4.38274e-13	-1.23715e-15	-9.92483e-18	-1.26936e-19	-2.49389e-36	-7.98479e-38	-9.79594e-41	-4.35283e-44	-0.000302424
	0.2	#NUM!	0.0062	0.01705	0.03038	0	0.1	1	10	1.4	16	2.4	4.8	8.51138e-06	2.51189e-11	0.000851066	0.000119149	4.01902e-09	6.02853e-10	1.20571e-09	#NUM!	#NUM!	#NUM!	0.00124	#NUM!	#NUM!	#NUM!	#NUM!	#NUM!	#NUM!	#NUM!	188.172	403.226	-0.320292	-0.000851111	1.45107e-05	0.34317	8.51066e-05	2.51189e-10	4.85923e-11	2.19122e-13	-4.73026e-16	-9.92569e-18	-1.26936e-19	-1.56826e-37	-5.07316e-39	-1.22018e-41	-1.08821e-44	-0.000271014
	0.3	#NUM!	0.0062	0.01705	0.03038	0	0.1	1	10	1.4	16	2.4	4.8	8.51138e-06	2.51189e-11	0.000851066	0.000119149	4.01902e-09	6.02853e-10	1.20571e-09	#NUM!	#NUM!	#NUM!	0.00186	#NUM!	#NUM!	#NUM!	#NUM!	#NUM!	#NUM!	#NUM!	125.448	268.817	-0.213528	-0.000851094	1.45107e-05	0.22878	8.51066e-05	2.51189e-10	2.15966e-11	1.46078e-13	-2.18318e-16	-9.92598e-18	-1.26936e-19	-3.11647e-38	-1.01868e-39	-3.60267e-42	-4.83648e-45	-0.000240546
	0.4	#NUM!	0.0062	0.01705	0.03038	0	0.1	1	10	1.4	16	2.4	4.8	8.51138e-06	2.51189e-11	0.000851066	0.000119149	4.01902e-09	6.02853e-10	1.20571e-09	#NUM!	#NUM!	#NUM!	0.00248	#NUM!	#NUM!	#NUM!	#NUM!	#NUM!	#NUM!	#NUM!	94.086	201.613	-0.160146	-0.000851086	1.45107e-05	0.171585	8.51066e-05	2.51189e-10	1.21481e-11	1.09557e-13	-9.09632e-17	-9.92612e-18	-1.26936e-19	-9.9196e-39	-3.2764e-40	-1.51455e-42	-2.72052e-45	-0.000210968
	0.5	#NUM!	0.0062	0.01705	0.03038	0	0.1	1	10	1.4	16	2.4	4.8	8.51138e-06	2.51189e-11	0.000851066	0.000119149	4.01902e-09	6.02853e-10	1.20571e-09	#NUM!	#NUM!	#NUM!	0.0031	#NUM!	#NUM!	#NUM!	#NUM!	#NUM!	#NUM!	#NUM!	75.2688	161.29	-0.128117	-0.000851081	1.45107e-05	0.137268	8.51066e-05	2.51189e-10	7.77477e-12	8.76453e-14	-1.45506e-17	-9.92621e-18	-1.26936e-19	-4.08716e-39	-1.36413e-40	-7.7272e-43	-1.74113e-45	-0.00018226
	0.6	#NUM!	0.0062	0.01705	0.03038	0	0.1	1	10	1.4	16	2.4	4.8	8.51138e-06	2.51189e-11	0.000851066	0.000119149	4.01902e-09	6.02853e-10	1.20571e-09	#NUM!	#NUM!	#NUM!	0.00372	#NUM!	#NUM!	#NUM!	#NUM!	#NUM!	#NUM!	#NUM!	62.724	134.409	-0.106764	-0.000851078	1.45107e-05	0.11439	8.51066e-05	2.51189e-10	5.39915e-12	7.30374e-14	3.63911e-17	-9.92626e-18	-1.26936e-19	-1.98265e-39	-6.68679e-41	-4.45599e-43	-1.20912e-45	-0.000154409
	0.7	#NUM!	0.0062	0.01705	0.03038	0	0.1	1	10	1.4	16	2.4	4.8	8.51138e-06	2.51189e-11	0.000851066	0.000119149	4.01902e-09	6.02853e-10	1.20571e-09	#NUM!	#NUM!	#NUM!	0.00434	#NUM!	#NUM!	#NUM!	#NUM!	#NUM!	#NUM!	#NUM!	53.7634	115.207	-0.091512	-0.000851076	1.45107e-05	0.0980486	8.51066e-05	2.51189e-10	3.96672e-12	6.26033e-14	7.27781e-17	-9.92631e-18	-1.26936e-19	-1.07645e-39	-3.66861e-41	-2.79617e-43	-8.88333e-46	-0.000127403
	0.8	#NUM!	0.0062	0.01705	0.03038	0	0.1	1	10	1.4	16	2.4	4.8	8.51138e-06	2.51189e-11	0.000851066	0.000119149	4.01902e-09	6.02853e-10	1.20571e-09	#NUM!	#NUM!	#NUM!	0.00496	#NUM!	#NUM!	#NUM!	#NUM!	#NUM!	#NUM!	#NUM!	47.043	100.806	-0.080073	-0.000851074	1.45107e-05	0.0857925	8.51066e-05	2.51189e-10	3.03702e-12	5.47778e-14	1.00068e-16	-9.92634e-18	-1.26936e-19	-6.34668e-40	-2.18568e-41	-1.86656e-43	-6.8013e-46	-0.00010123
	0.9	#NUM!	0.0062	0.01705	0.03038	0	0.1	1	10	1.4	16	2.4	4.8	8.51138e-06	2.51189e-11	0.000851066	0.000119149	4.01902e-09	6.02853e-10	1.20571e-09	#NUM!	#NUM!	#NUM!	0.00558	#NUM!	#NUM!	#NUM!	#NUM!	#NUM!	#NUM!	#NUM!	41.816	89.6057	-0.071176	-0.000851073	1.45107e-05	0.07626	8.51066e-05	2.51189e-10	2.39962e-12	4.86913e-14	1.21294e-16	-9.92636e-18	-1.26936e-19	-3.98512e-40	-1.3868e-41	-1.30628e-43	-5.37387e-46	-7.58802e-05
	0.99	#NUM!	0.0062	0.01705	0.03038	0	0.1	1	10	1.4	16	2.4	4.8	8.51138e-06	2.51189e-11	0.000851066	0.000119149	4.01902e-09	6.02853e-10	1.20571e-09	#NUM!	#NUM!	#NUM!	0.006138	#NUM!	#NUM!	#NUM!	#NUM!	#NUM!	#NUM!	#NUM!	38.0146	81.4598	-0.0647054	-0.000851072	1.45107e-05	0.0693273	8.51066e-05	2.51189e-10	1.98316e-12	4.42647e-14	1.36731e-16	-9.92638e-18	-1.26936e-19	-2.73597e-40	-9.61083e-42	-9.78267e-44	-4.44121e-46	-5.37603e-05
	r	eq K1	a	b	c	w	h		K1	K2	K3	K4	K5	K6	K7	K1h	K2h	K3h	K4h	K5h	x	y	z	t	u3	v	s	a-(x+y+z+t+u)	b-(x+2y+u+v)	c-(z+2t+u+s)	w+(x+2y+z+2t+2u)	F	G	H	I	J	K	L	M	a	b	g	d	e	t3	t2	t1	t0	m
	1e-09	#NUM!	0.0062	0.01705	0.03038	0	0.1	1	10	1.4	16	2.4	4.8	8.51138e-06	2.51189e-11	0.000851066	0.000119149	4.01902e-09	6.02853e-10	1.20571e-09	#NUM!	#NUM!	#NUM!	6.2e-12	#NUM!	#NUM!	#NUM!	#NUM!	#NUM!	#NUM!	#NUM!	3.76344e+10	8.06452e+10	-6.40584e+07	-9.84745	1.45107e-05	6.8634e+07	8.51066e-05	2.51189e-10	1.94369e+06	0.597586	-2.11275e-07	1.72262e-13	-1.26936e-19	6.40138	-7.69526e-06	-8.35039e-13	-1.03008e-19	-6.12148e-13
	0.001	8.24262e-05	0.0062	0.01705	0.03038	0	0.1	1	10	1.4	16	2.4	4.8	8.51138e-06	2.51189e-11	0.000851066	0.000119149	4.01902e-09	6.02853e-10	1.20571e-09	-0.0049554	0.0112796	0.000112239	6.2e-06	-0.000547463	-6.42161e-06	0.0308028	0.000304783	-5.46568e-10	7.73732e-12	0.0166336	37634.4	80645.2	-64.0584	-0.000860908	1.45107e-05	68.634	8.51066e-05	2.51189e-10	1.94369e-06	4.4419e-11	-1.52534e-13	-9.75428e-18	-1.26936e-19	-2.42044e-28	-7.85581e-30	-9.92614e-35	-4.35386e-40	-0.000350724
	0.01	6.28653e-05	0.0062	0.01705	0.03038	0	0.1	1	10	1.4	16	2.4	4.8	8.51138e-06	2.51189e-11	0.000851066	0.000119149	4.01902e-09	6.02853e-10	1.20571e-09	-0.00399882	0.0113955	0.000284957	6.2e-05	-0.0017401	-2.10128e-06	0.0317111	0.000196453	-1.78848e-10	7.96548e-12	0.015721	3763.44	8064.52	-6.40584	-0.000852046	1.45107e-05	6.8634	8.51066e-05	2.51189e-10	1.94369e-08	4.38812e-12	-1.49914e-14	-9.90932e-18	-1.26936e-19	-2.47504e-32	-7.86746e-34	-9.83535e-38	-4.35284e-42	-0.000332834
	0.1	8.01888e-06	0.0062	0.01705	0.03038	0	0.1	1	10	1.4	16	2.4	4.8	8.51138e-06	2.51189e-11	0.000851066	0.000119149	4.01902e-09	6.02853e-10	1.20571e-09	-0.000622851	0.0116144	0.000139027	0.00062	-0.00555529	-7.31024e-07	0.0345563	4.67625e-06	-6.22202e-11	8.68014e-12	0.0128745	376.344	806.452	-0.640584	-0.00085116	1.45107e-05	0.68634	8.51066e-05	2.51189e-10	1.94369e-10	4.38274e-13	-1.23715e-15	-9.92483e-18	-1.26936e-19	-2.49389e-36	-7.98479e-38	-9.79594e-41	-4.35283e-44	-0.000302424
	0.131	-2.10514e-06	0.0062	0.01705	0.03038	0	0.1	1	10	1.4	16	2.4	4.8	8.51138e-06	2.51189e-11	0.000851066	0.000119149	4.01902e-09	6.02853e-10	1.20571e-09	0.000171546	0.0116194	-4.38167e-05	0.0008122	-0.00635967	-6.49979e-07	0.0351591	3.54575e-07	-5.53222e-11	8.83156e-12	0.0122716	287.286	615.612	-0.488995	-0.000851137	1.45107e-05	0.523924	8.51066e-05	2.51189e-10	1.13262e-10	3.3455e-13	-8.75505e-16	-9.92524e-18	-1.26936e-19	-8.48452e-37	-2.72515e-38	-4.35265e-41	-2.53647e-44	-0.000292579
	0.132	-2.4016e-06	0.0062	0.01705	0.03038	0	0.1	1	10	1.4	16	2.4	4.8	8.51138e-06	2.51189e-11	0.000851066	0.000119149	4.01902e-09	6.02853e-10	1.20571e-09	0.000195995	0.0116193	-5.02525e-05	0.0008184	-0.00638386	-6.47844e-07	0.0351773	4.62851e-07	-5.51405e-11	8.83615e-12	0.0122533	285.109	610.948	-0.485291	-0.000851136	1.45107e-05	0.519955	8.51066e-05	2.51189e-10	1.11553e-10	3.32015e-13	-8.66667e-16	-9.92525e-18	-1.26936e-19	-8.23083e-37	-2.64394e-38	-4.25433e-41	-2.49818e-44	-0.000292263
	0.14	-4.71512e-06	0.0062	0.01705	0.03038	0	0.1	1	10	1.4	16	2.4	4.8	8.51138e-06	2.51189e-11	0.000851066	0.000119149	4.01902e-09	6.02853e-10	1.20571e-09	0.000389364	0.0116176	-0.000102819	0.000868	-0.00657401	-6.31585e-07	0.0353208	1.82693e-06	-5.37566e-11	8.87219e-12	0.0121098	268.817	576.037	-0.45756	-0.000851132	1.45107e-05	0.490243	8.51066e-05	2.51189e-10	9.9168e-11	3.13041e-13	-8.00509e-16	-9.92532e-18	-1.26936e-19	-6.50789e-37	-2.09222e-38	-3.56489e-41	-2.22083e-44	-0.000289739
	0.2	-1.93823e-05	0.0062	0.01705	0.03038	0	0.1	1	10	1.4	16	2.4	4.8	8.51138e-06	2.51189e-11	0.000851066	0.000119149	4.01902e-09	6.02853e-10	1.20571e-09	0.00174042	0.0115769	-0.000550284	0.00124	-0.00784365	-5.42027e-07	0.0362939	3.66305e-05	-4.6134e-11	9.11663e-12	0.0111366	188.172	403.226	-0.320292	-0.000851111	1.45107e-05	0.34317	8.51066e-05	2.51189e-10	4.85923e-11	2.19122e-13	-4.73026e-16	-9.92569e-18	-1.26936e-19	-1.56826e-37	-5.07316e-39	-1.22018e-41	-1.08821e-44	-0.000271014
	0.3	-3.66319e-05	0.0062	0.01705	0.03038	0	0.1	1	10	1.4	16	2.4	4.8	8.51138e-06	2.51189e-11	0.000851066	0.000119149	4.01902e-09	6.02853e-10	1.20571e-09	0.00375068	0.0114206	-0.00146231	0.00186	-0.00954141	-4.56155e-07	0.0376637	0.000172449	-3.88251e-11	9.4607e-12	0.00976674	125.448	268.817	-0.213528	-0.000851094	1.45107e-05	0.22878	8.51066e-05	2.51189e-10	2.15966e-11	1.46078e-13	-2.18318e-16	-9.92598e-18	-1.26936e-19	-3.11647e-38	-1.01868e-39	-3.60267e-42	-4.83648e-45	-0.000240546
	0.4	-4.79469e-05	0.0062	0.01705	0.03038	0	0.1	1	10	1.4	16	2.4	4.8	8.51138e-06	2.51189e-11	0.000851066	0.000119149	4.01902e-09	6.02853e-10	1.20571e-09	0.00559867	0.0111751	-0.00254803	0.00248	-0.0108984	-4.03251e-07	0.0388664	0.000392687	-3.43222e-11	9.76281e-12	0.00856398	94.086	201.613	-0.160146	-0.000851086	1.45107e-05	0.171585	8.51066e-05	2.51189e-10	1.21481e-11	1.09557e-13	-9.09632e-17	-9.92612e-18	-1.26936e-19	-9.9196e-39	-3.2764e-40	-1.51455e-42	-2.72052e-45	-0.000210968
	0.5	-5.47762e-05	0.0062	0.01705	0.03038	0	0.1	1	10	1.4	16	2.4	4.8	8.51138e-06	2.51189e-11	0.000851066	0.000119149	4.01902e-09	6.02853e-10	1.20571e-09	0.0073575	0.0108494	-0.0037995	0.0031	-0.0120059	-3.65616e-07	0.0399854	0.000698526	-3.1119e-11	1.00439e-11	0.00744495	75.2688	161.29	-0.128117	-0.000851081	1.45107e-05	0.137268	8.51066e-05	2.51189e-10	7.77477e-12	8.76453e-14	-1.45506e-17	-9.92621e-18	-1.26936e-19	-4.08716e-39	-1.36413e-40	-7.7272e-43	-1.74113e-45	-0.00018226
	0.6	-5.76434e-05	0.0062	0.01705	0.03038	0	0.1	1	10	1.4	16	2.4	4.8	8.51138e-06	2.51189e-11	0.000851066	0.000119149	4.01902e-09	6.02853e-10	1.20571e-09	0.00906316	0.0104461	-0.00522507	0.00372	-0.0129051	-3.36383e-07	0.0410701	0.00110086	-2.86308e-11	1.03164e-11	0.00636019	62.724	134.409	-0.106764	-0.000851078	1.45107e-05	0.11439	8.51066e-05	2.51189e-10	5.39915e-12	7.30374e-14	3.63911e-17	-9.92626e-18	-1.26936e-19	-1.98265e-39	-6.68679e-41	-4.45599e-43	-1.20912e-45	-0.000154409
	0.7	-5.6592e-05	0.0062	0.01705	0.03038	0	0.1	1	10	1.4	16	2.4	4.8	8.51138e-06	2.51189e-11	0.000851066	0.000119149	4.01902e-09	6.02853e-10	1.20571e-09	0.0107339	0.00996556	-0.00684335	0.00434	-0.0136147	-3.1224e-07	0.042158	0.0016186	-2.65759e-11	1.05896e-11	0.00527229	53.7634	115.207	-0.091512	-0.000851076	1.45107e-05	0.0980486	8.51066e-05	2.51189e-10	3.96672e-12	6.26033e-14	7.27781e-17	-9.92631e-18	-1.26936e-19	-1.07645e-39	-3.66861e-41	-2.79617e-43	-8.88333e-46	-0.000127403
	0.8	-5.13264e-05	0.0062	0.01705	0.03038	0	0.1	1	10	1.4	16	2.4	4.8	8.51138e-06	2.51189e-11	0.000851066	0.000119149	4.01902e-09	6.02853e-10	1.20571e-09	0.0123755	0.00940834	-0.00868095	0.00496	-0.0141419	-2.91362e-07	0.0432829	0.002279	-2.4799e-11	1.08722e-11	0.0041474	47.043	100.806	-0.080073	-0.000851074	1.45107e-05	0.0857925	8.51066e-05	2.51189e-10	3.03702e-12	5.47778e-14	1.00068e-16	-9.92634e-18	-1.26936e-19	-6.34668e-40	-2.18568e-41	-1.86656e-43	-6.8013e-46	-0.00010123
	0.9	-4.12693e-05	0.0062	0.01705	0.03038	0	0.1	1	10	1.4	16	2.4	4.8	8.51138e-06	2.51189e-11	0.000851066	0.000119149	4.01902e-09	6.02853e-10	1.20571e-09	0.0139823	0.00877847	-0.0107697	0.00558	-0.014489	-2.72676e-07	0.0444787	0.00311794	-2.32085e-11	1.11725e-11	0.00295154	41.816	89.6057	-0.071176	-0.000851073	1.45107e-05	0.07626	8.51066e-05	2.51189e-10	2.39962e-12	4.86913e-14	1.21294e-16	-9.92636e-18	-1.26936e-19	-3.98512e-40	-1.3868e-41	-1.30628e-43	-5.37387e-46	-7.58802e-05
	1	-2.56368e-05	0.0062	0.01705	0.03038	0	0.1	1	10	1.4	16	2.4	4.8	8.51138e-06	2.51189e-11	0.000851066	0.000119149	4.01902e-09	6.02853e-10	1.20571e-09	0.015535	0.00808716	-0.013141	0.0062	-0.014659	-2.55552e-07	0.04578	0.00417786	-2.1751e-11	1.14994e-11	0.00165026	37.6344	80.6452	-0.0640584	-0.000851071	1.45107e-05	0.068634	8.51066e-05	2.51189e-10	1.94369e-12	4.38221e-14	1.38275e-16	-9.92638e-18	-1.26936e-19	-2.62967e-40	-9.24704e-42	-9.48871e-44	-4.35283e-46	-5.13429e-05
	r	eq K1	a	b	c	w	h		K1	K2	K3	K4	K5	K6	K7	K1h	K2h	K3h	K4h	K5h	x	y	z	t	u4	v	s	a-(x+y+z+t+u)	b-(x+2y+u+v)	c-(z+2t+u+s)	w+(x+2y+z+2t+2u)	F	G	H	I	J	K	L	M	a	b	g	d	e	t3	t2	t1	t0	m
	0.00023	9.57382e-05	0.0062	0.01705	0.03038	0	0.1	1	10	1.4	16	2.4	4.8	8.51138e-06	2.51189e-11	0.000851066	0.000119149	4.01902e-09	6.02853e-10	1.20571e-09	-0.00555314	0.0111644	-6.06315e-05	1.426e-06	0.00026121	1.30506e-05	0.0301766	0.000386694	1.11079e-09	7.58001e-12	0.0172404	163628	350631	-278.515	-0.000893873	1.45107e-05	298.409	8.51066e-05	2.51189e-10	3.67428e-05	2.01824e-10	-6.64167e-13	-9.17754e-18	-1.26936e-19	-7.94109e-26	-2.80689e-27	-8.42667e-33	-8.26522e-39	-0.000416349
	0.1	0.0001947	0.0062	0.01705	0.03038	0	0.1	1	10	1.4	16	2.4	4.8	8.51138e-06	2.51189e-11	0.000851066	0.000119149	4.01902e-09	6.02853e-10	1.20571e-09	-0.00909176	0.0104375	-0.00214074	0.00062	0.00526629	5.21697e-07	0.0260144	0.00110874	4.44036e-11	6.53453e-12	0.021415	376.344	806.452	-0.640584	-0.00085116	1.45107e-05	0.68634	8.51066e-05	2.51189e-10	1.94369e-10	4.38274e-13	-1.23715e-15	-9.92483e-18	-1.26936e-19	-2.49389e-36	-7.98479e-38	-9.79594e-41	-4.35283e-44	-0.000302424
	0.2	0.000242508	0.0062	0.01705	0.03038	0	0.1	1	10	1.4	16	2.4	4.8	8.51138e-06	2.51189e-11	0.000851066	0.000119149	4.01902e-09	6.02853e-10	1.20571e-09	-0.0104	0.0100676	-0.00352615	0.00124	0.00731451	3.358e-07	0.0241116	0.00150408	2.85812e-11	6.05657e-12	0.023318	188.172	403.226	-0.320292	-0.000851111	1.45107e-05	0.34317	8.51066e-05	2.51189e-10	4.85923e-11	2.19122e-13	-4.73026e-16	-9.92569e-18	-1.26936e-19	-1.56826e-37	-5.07316e-39	-1.22018e-41	-1.08821e-44	-0.000271014
	0.3	0.00028113	0.0062	0.01705	0.03038	0	0.1	1	10	1.4	16	2.4	4.8	8.51138e-06	2.51189e-11	0.000851066	0.000119149	4.01902e-09	6.02853e-10	1.20571e-09	-0.0113251	0.009774	-0.00477287	0.00186	0.00882682	2.53283e-07	0.0226061	0.00183712	2.15579e-11	5.67838e-12	0.0248237	125.448	268.817	-0.213528	-0.000851094	1.45107e-05	0.22878	8.51066e-05	2.51189e-10	2.15966e-11	1.46078e-13	-2.18318e-16	-9.92598e-18	-1.26936e-19	-3.11647e-38	-1.01868e-39	-3.60267e-42	-4.83648e-45	-0.000240546
	0.4	0.000314986	0.0062	0.01705	0.03038	0	0.1	1	10	1.4	16	2.4	4.8	8.51138e-06	2.51189e-11	0.000851066	0.000119149	4.01902e-09	6.02853e-10	1.20571e-09	-0.0120562	0.00952278	-0.00594394	0.00248	0.0100605	2.04036e-07	0.0213035	0.00213692	1.73663e-11	5.35119e-12	0.0261263	94.086	201.613	-0.160146	-0.000851086	1.45107e-05	0.171585	8.51066e-05	2.51189e-10	1.21481e-11	1.09557e-13	-9.09632e-17	-9.92612e-18	-1.26936e-19	-9.9196e-39	-3.2764e-40	-1.51455e-42	-2.72052e-45	-0.000210968
	0.5	0.000345794	0.0062	0.01705	0.03038	0	0.1	1	10	1.4	16	2.4	4.8	8.51138e-06	2.51189e-11	0.000851066	0.000119149	4.01902e-09	6.02853e-10	1.20571e-09	-0.0126661	0.00930011	-0.00706476	0.0031	0.0111157	1.70407e-07	0.0201291	0.00241504	1.4504e-11	5.05619e-12	0.0273008	75.2688	161.29	-0.128117	-0.000851081	1.45107e-05	0.137268	8.51066e-05	2.51189e-10	7.77477e-12	8.76453e-14	-1.45506e-17	-9.92621e-18	-1.26936e-19	-4.08716e-39	-1.36413e-40	-7.7272e-43	-1.74113e-45	-0.00018226
	0.6	0.000374438	0.0062	0.01705	0.03038	0	0.1	1	10	1.4	16	2.4	4.8	8.51138e-06	2.51189e-11	0.000851066	0.000119149	4.01902e-09	6.02853e-10	1.20571e-09	-0.0131913	0.00909861	-0.00814876	0.00372	0.012044	1.45577e-07	0.0190448	0.00267751	1.23906e-11	4.78383e-12	0.0283851	62.724	134.409	-0.106764	-0.000851078	1.45107e-05	0.11439	8.51066e-05	2.51189e-10	5.39915e-12	7.30374e-14	3.63911e-17	-9.92626e-18	-1.26936e-19	-1.98265e-39	-6.68679e-41	-4.45599e-43	-1.20912e-45	-0.000154409
	0.7	0.000401444	0.0062	0.01705	0.03038	0	0.1	1	10	1.4	16	2.4	4.8	8.51138e-06	2.51189e-11	0.000851066	0.000119149	4.01902e-09	6.02853e-10	1.20571e-09	-0.0136537	0.00891371	-0.00920415	0.00434	0.0128761	1.2628e-07	0.018028	0.00292799	1.07482e-11	4.52843e-12	0.0294019	53.7634	115.207	-0.091512	-0.000851076	1.45107e-05	0.0980486	8.51066e-05	2.51189e-10	3.96672e-12	6.26033e-14	7.27781e-17	-9.92631e-18	-1.26936e-19	-1.07645e-39	-3.66861e-41	-2.79617e-43	-8.88333e-46	-0.000127403
	0.8	0.000427155	0.0062	0.01705	0.03038	0	0.1	1	10	1.4	16	2.4	4.8	8.51138e-06	2.51189e-11	0.000851066	0.000119149	4.01902e-09	6.02853e-10	1.20571e-09	-0.014067	0.00874235	-0.0102364	0.00496	0.0136322	1.10729e-07	0.0170642	0.00316887	9.42455e-12	4.28633e-12	0.0303657	47.043	100.806	-0.080073	-0.000851074	1.45107e-05	0.0857925	8.51066e-05	2.51189e-10	3.03702e-12	5.47778e-14	1.00068e-16	-9.92634e-18	-1.26936e-19	-6.34668e-40	-2.18568e-41	-1.86656e-43	-6.8013e-46	-0.00010123
	0.9	0.000451812	0.0062	0.01705	0.03038	0	0.1	1	10	1.4	16	2.4	4.8	8.51138e-06	2.51189e-11	0.000851066	0.000119149	4.01902e-09	6.02853e-10	1.20571e-09	-0.014441	0.00858235	-0.0112494	0.00558	0.0143262	9.78537e-08	0.0161432	0.00340187	8.3287e-12	4.05499e-12	0.0312867	41.816	89.6057	-0.071176	-0.000851073	1.45107e-05	0.07626	8.51066e-05	2.51189e-10	2.39962e-12	4.86913e-14	1.21294e-16	-9.92636e-18	-1.26936e-19	-3.98512e-40	-1.3868e-41	-1.30628e-43	-5.37387e-46	-7.58802e-05
	0.99	0.000473245	0.0062	0.01705	0.03038	0	0.1	1	10	1.4	16	2.4	4.8	8.51138e-06	2.51189e-11	0.000851066	0.000119149	4.01902e-09	6.02853e-10	1.20571e-09	-0.0147497	0.00844669	-0.0121471	0.006138	0.0149062	8.7982e-08	0.0153448	0.00360585	7.48848e-12	3.85445e-12	0.0320851	38.0146	81.4598	-0.0647054	-0.000851072	1.45107e-05	0.0693273	8.51066e-05	2.51189e-10	1.98316e-12	4.42647e-14	1.36731e-16	-9.92638e-18	-1.26936e-19	-2.73597e-40	-9.61083e-42	-9.78267e-44	-4.44121e-46	-5.37603e-05
t3 ¹ 0, t2 ¹ 0
discr III > 0
			[A]in	[B]in	[C]in	[H2O]in															[AB]eq	[AB2]eq	[AC]eq	[AC2]eq	[ABC]eq			[A]eq	[B]eq	[C]eq	[H2O]eq
	r	eq K1	a	b	c	w	h		K1	K2	K3	K4	K5	K6	K7	K1h	K2h	K3h	K4h	K5h	x	y	z	t	u1	v	s	a-(x+y+z+t+u)	b-(x+2y+u+v)	c-(z+2t+u+s)	w+(x+2y+z+2t+2u)	F	G	H	I	J	K	L	M	a	b	g	d	e	t3	t2	t1	t0	m
	1e-12	30.2053	0.0062	0.01705	0.03038	0	0.1	1	10	1.4	16	2.4	4.8	8.51138e-06	2.51189e-11	0.000851066	0.000119149	4.01902e-09	6.02853e-10	1.20571e-09	-6.73683	5.61054	2.16355e-07	6.2e-15	-3.86109e-07	-4.46682	0.0303802	1.13249	-0.000380188	7.63115e-12	4.48425	3.76344e+13	8.06452e+13	-6.40584e+10	-9846.6	1.45107e-05	6.8634e+10	8.51066e-05	2.51189e-10	1.94369e+12	597542	-0.0586027	1.72272e-10	-1.26936e-19	4.90816e+17	-4.72326e+10	138.822	-1.03008e-07	-2.80408e-15
	1e-10	#NUM!	0.0062	0.01705	0.03038	0	0.1	1	10	1.4	16	2.4	4.8	8.51138e-06	2.51189e-11	0.000851066	0.000119149	4.01902e-09	6.02853e-10	1.20571e-09	#NUM!	#NUM!	#NUM!	6.2e-13	#NUM!	#NUM!	#NUM!	#NUM!	#NUM!	#NUM!	#NUM!	3.76344e+11	8.06452e+11	-6.40584e+08	-98.4668	1.45107e-05	6.8634e+08	8.51066e-05	2.51189e-10	1.94369e+08	59.7546	-7.37324e-06	1.72271e-12	-1.26936e-19	1.07657e+06	-0.105307	4.23223e-09	-1.03008e-15	7.41822e-16
	9e-10	#NUM!	0.0062	0.01705	0.03038	0	0.1	1	10	1.4	16	2.4	4.8	8.51138e-06	2.51189e-11	0.000851066	0.000119149	4.01902e-09	6.02853e-10	1.20571e-09	#NUM!	#NUM!	#NUM!	5.58e-12	#NUM!	#NUM!	#NUM!	#NUM!	#NUM!	#NUM!	#NUM!	4.1816e+10	8.96057e+10	-7.1176e+07	-10.9415	1.45107e-05	7.626e+07	8.51066e-05	2.51189e-10	2.39962e+06	0.737754	-2.41966e-07	1.91403e-13	-1.26936e-19	10.9321	-1.17107e-05	-1.24904e-12	-1.57e-19	-4.96764e-13
	9.32e-10	#NUM!	0.0062	0.01705	0.03038	0	0.1	1	10	1.4	16	2.4	4.8	8.51138e-06	2.51189e-11	0.000851066	0.000119149	4.01902e-09	6.02853e-10	1.20571e-09	#NUM!	#NUM!	#NUM!	5.7784e-12	#NUM!	#NUM!	#NUM!	#NUM!	#NUM!	#NUM!	#NUM!	4.03803e+10	8.65291e+10	-6.87322e+07	-10.5659	1.45107e-05	7.36416e+07	8.51066e-05	2.51189e-10	2.23767e+06	0.687965	-2.31266e-07	1.84831e-13	-1.26936e-19	9.15353	-1.01886e-05	-1.09321e-12	-1.36523e-19	-5.32408e-13
	0.1	#NUM!	0.0062	0.01705	0.03038	0	0.1	1	10	1.4	16	2.4	4.8	8.51138e-06	2.51189e-11	0.000851066	0.000119149	4.01902e-09	6.02853e-10	1.20571e-09	#NUM!	#NUM!	#NUM!	0.00062	#NUM!	#NUM!	#NUM!	#NUM!	#NUM!	#NUM!	#NUM!	376.344	806.452	-0.640584	-0.00085116	1.45107e-05	0.68634	8.51066e-05	2.51189e-10	1.94369e-10	4.38274e-13	-1.23715e-15	-9.92483e-18	-1.26936e-19	-2.49389e-36	-7.98479e-38	-9.79594e-41	-4.35283e-44	-0.000302424
	0.2	#NUM!	0.0062	0.01705	0.03038	0	0.1	1	10	1.4	16	2.4	4.8	8.51138e-06	2.51189e-11	0.000851066	0.000119149	4.01902e-09	6.02853e-10	1.20571e-09	#NUM!	#NUM!	#NUM!	0.00124	#NUM!	#NUM!	#NUM!	#NUM!	#NUM!	#NUM!	#NUM!	188.172	403.226	-0.320292	-0.000851111	1.45107e-05	0.34317	8.51066e-05	2.51189e-10	4.85923e-11	2.19122e-13	-4.73026e-16	-9.92569e-18	-1.26936e-19	-1.56826e-37	-5.07316e-39	-1.22018e-41	-1.08821e-44	-0.000271014
	0.3	#NUM!	0.0062	0.01705	0.03038	0	0.1	1	10	1.4	16	2.4	4.8	8.51138e-06	2.51189e-11	0.000851066	0.000119149	4.01902e-09	6.02853e-10	1.20571e-09	#NUM!	#NUM!	#NUM!	0.00186	#NUM!	#NUM!	#NUM!	#NUM!	#NUM!	#NUM!	#NUM!	125.448	268.817	-0.213528	-0.000851094	1.45107e-05	0.22878	8.51066e-05	2.51189e-10	2.15966e-11	1.46078e-13	-2.18318e-16	-9.92598e-18	-1.26936e-19	-3.11647e-38	-1.01868e-39	-3.60267e-42	-4.83648e-45	-0.000240546
	0.4	#NUM!	0.0062	0.01705	0.03038	0	0.1	1	10	1.4	16	2.4	4.8	8.51138e-06	2.51189e-11	0.000851066	0.000119149	4.01902e-09	6.02853e-10	1.20571e-09	#NUM!	#NUM!	#NUM!	0.00248	#NUM!	#NUM!	#NUM!	#NUM!	#NUM!	#NUM!	#NUM!	94.086	201.613	-0.160146	-0.000851086	1.45107e-05	0.171585	8.51066e-05	2.51189e-10	1.21481e-11	1.09557e-13	-9.09632e-17	-9.92612e-18	-1.26936e-19	-9.9196e-39	-3.2764e-40	-1.51455e-42	-2.72052e-45	-0.000210968
	0.5	#NUM!	0.0062	0.01705	0.03038	0	0.1	1	10	1.4	16	2.4	4.8	8.51138e-06	2.51189e-11	0.000851066	0.000119149	4.01902e-09	6.02853e-10	1.20571e-09	#NUM!	#NUM!	#NUM!	0.0031	#NUM!	#NUM!	#NUM!	#NUM!	#NUM!	#NUM!	#NUM!	75.2688	161.29	-0.128117	-0.000851081	1.45107e-05	0.137268	8.51066e-05	2.51189e-10	7.77477e-12	8.76453e-14	-1.45506e-17	-9.92621e-18	-1.26936e-19	-4.08716e-39	-1.36413e-40	-7.7272e-43	-1.74113e-45	-0.00018226
	0.6	#NUM!	0.0062	0.01705	0.03038	0	0.1	1	10	1.4	16	2.4	4.8	8.51138e-06	2.51189e-11	0.000851066	0.000119149	4.01902e-09	6.02853e-10	1.20571e-09	#NUM!	#NUM!	#NUM!	0.00372	#NUM!	#NUM!	#NUM!	#NUM!	#NUM!	#NUM!	#NUM!	62.724	134.409	-0.106764	-0.000851078	1.45107e-05	0.11439	8.51066e-05	2.51189e-10	5.39915e-12	7.30374e-14	3.63911e-17	-9.92626e-18	-1.26936e-19	-1.98265e-39	-6.68679e-41	-4.45599e-43	-1.20912e-45	-0.000154409
	0.7	#NUM!	0.0062	0.01705	0.03038	0	0.1	1	10	1.4	16	2.4	4.8	8.51138e-06	2.51189e-11	0.000851066	0.000119149	4.01902e-09	6.02853e-10	1.20571e-09	#NUM!	#NUM!	#NUM!	0.00434	#NUM!	#NUM!	#NUM!	#NUM!	#NUM!	#NUM!	#NUM!	53.7634	115.207	-0.091512	-0.000851076	1.45107e-05	0.0980486	8.51066e-05	2.51189e-10	3.96672e-12	6.26033e-14	7.27781e-17	-9.92631e-18	-1.26936e-19	-1.07645e-39	-3.66861e-41	-2.79617e-43	-8.88333e-46	-0.000127403
	0.8	#NUM!	0.0062	0.01705	0.03038	0	0.1	1	10	1.4	16	2.4	4.8	8.51138e-06	2.51189e-11	0.000851066	0.000119149	4.01902e-09	6.02853e-10	1.20571e-09	#NUM!	#NUM!	#NUM!	0.00496	#NUM!	#NUM!	#NUM!	#NUM!	#NUM!	#NUM!	#NUM!	47.043	100.806	-0.080073	-0.000851074	1.45107e-05	0.0857925	8.51066e-05	2.51189e-10	3.03702e-12	5.47778e-14	1.00068e-16	-9.92634e-18	-1.26936e-19	-6.34668e-40	-2.18568e-41	-1.86656e-43	-6.8013e-46	-0.00010123
	0.9	#NUM!	0.0062	0.01705	0.03038	0	0.1	1	10	1.4	16	2.4	4.8	8.51138e-06	2.51189e-11	0.000851066	0.000119149	4.01902e-09	6.02853e-10	1.20571e-09	#NUM!	#NUM!	#NUM!	0.00558	#NUM!	#NUM!	#NUM!	#NUM!	#NUM!	#NUM!	#NUM!	41.816	89.6057	-0.071176	-0.000851073	1.45107e-05	0.07626	8.51066e-05	2.51189e-10	2.39962e-12	4.86913e-14	1.21294e-16	-9.92636e-18	-1.26936e-19	-3.98512e-40	-1.3868e-41	-1.30628e-43	-5.37387e-46	-7.58802e-05
	0.99	#NUM!	0.0062	0.01705	0.03038	0	0.1	1	10	1.4	16	2.4	4.8	8.51138e-06	2.51189e-11	0.000851066	0.000119149	4.01902e-09	6.02853e-10	1.20571e-09	#NUM!	#NUM!	#NUM!	0.006138	#NUM!	#NUM!	#NUM!	#NUM!	#NUM!	#NUM!	#NUM!	38.0146	81.4598	-0.0647054	-0.000851072	1.45107e-05	0.0693273	8.51066e-05	2.51189e-10	1.98316e-12	4.42647e-14	1.36731e-16	-9.92638e-18	-1.26936e-19	-2.73597e-40	-9.61083e-42	-9.78267e-44	-4.44121e-46	-5.37603e-05
	r	eq K1	a	b	c	w	h		K1	K2	K3	K4	K5	K6	K7	K1h	K2h	K3h	K4h	K5h	x	y	z	t	u2	v	s	a-(x+y+z+t+u)	b-(x+2y+u+v)	c-(z+2t+u+s)	w+(x+2y+z+2t+2u)	F	G	H	I	J	K	L	M	a	b	g	d	e	t3	t2	t1	t0	m
	7e-10	#NUM!	0.0062	0.01705	0.03038	0	0.1	1	10	1.4	16	2.4	4.8	8.51138e-06	2.51189e-11	0.000851066	0.000119149	4.01902e-09	6.02853e-10	1.20571e-09	#NUM!	#NUM!	#NUM!	4.34e-12	#NUM!	#NUM!	#NUM!	#NUM!	#NUM!	#NUM!	#NUM!	5.37634e+10	1.15207e+11	-9.1512e+07	-14.0674	1.45107e-05	9.80486e+07	8.51066e-05	2.51189e-10	3.96672e+06	1.21954	-3.37607e-07	2.46093e-13	-1.26936e-19	39.3245	-3.18869e-05	-3.22823e-12	-4.2902e-19	-3.0126e-13
	7.91e-10	#NUM!	0.0062	0.01705	0.03038	0	0.1	1	10	1.4	16	2.4	4.8	8.51138e-06	2.51189e-11	0.000851066	0.000119149	4.01902e-09	6.02853e-10	1.20571e-09	#NUM!	#NUM!	#NUM!	4.9042e-12	#NUM!	#NUM!	#NUM!	#NUM!	#NUM!	#NUM!	#NUM!	4.75783e+10	1.01953e+11	-8.0984e+07	-12.4491	1.45107e-05	8.67686e+07	8.51066e-05	2.51189e-10	3.10652e+06	0.955082	-2.86623e-07	2.1778e-13	-1.26936e-19	21.0863	-1.959e-05	-2.03864e-12	-2.63126e-19	-3.84384e-13
	8e-10	#NUM!	0.0062	0.01705	0.03038	0	0.1	1	10	1.4	16	2.4	4.8	8.51138e-06	2.51189e-11	0.000851066	0.000119149	4.01902e-09	6.02853e-10	1.20571e-09	#NUM!	#NUM!	#NUM!	4.96e-12	#NUM!	#NUM!	#NUM!	#NUM!	#NUM!	#NUM!	#NUM!	4.7043e+10	1.00806e+11	-8.0073e+07	-12.3091	1.45107e-05	8.57925e+07	8.51066e-05	2.51189e-10	3.03702e+06	0.933714	-2.82359e-07	2.1533e-13	-1.26936e-19	19.9056	-1.87262e-05	-1.9533e-12	-2.51484e-19	-3.93134e-13
	0.1	#NUM!	0.0062	0.01705	0.03038	0	0.1	1	10	1.4	16	2.4	4.8	8.51138e-06	2.51189e-11	0.000851066	0.000119149	4.01902e-09	6.02853e-10	1.20571e-09	#NUM!	#NUM!	#NUM!	0.00062	#NUM!	#NUM!	#NUM!	#NUM!	#NUM!	#NUM!	#NUM!	376.344	806.452	-0.640584	-0.00085116	1.45107e-05	0.68634	8.51066e-05	2.51189e-10	1.94369e-10	4.38274e-13	-1.23715e-15	-9.92483e-18	-1.26936e-19	-2.49389e-36	-7.98479e-38	-9.79594e-41	-4.35283e-44	-0.000302424
	0.2	#NUM!	0.0062	0.01705	0.03038	0	0.1	1	10	1.4	16	2.4	4.8	8.51138e-06	2.51189e-11	0.000851066	0.000119149	4.01902e-09	6.02853e-10	1.20571e-09	#NUM!	#NUM!	#NUM!	0.00124	#NUM!	#NUM!	#NUM!	#NUM!	#NUM!	#NUM!	#NUM!	188.172	403.226	-0.320292	-0.000851111	1.45107e-05	0.34317	8.51066e-05	2.51189e-10	4.85923e-11	2.19122e-13	-4.73026e-16	-9.92569e-18	-1.26936e-19	-1.56826e-37	-5.07316e-39	-1.22018e-41	-1.08821e-44	-0.000271014
	0.3	#NUM!	0.0062	0.01705	0.03038	0	0.1	1	10	1.4	16	2.4	4.8	8.51138e-06	2.51189e-11	0.000851066	0.000119149	4.01902e-09	6.02853e-10	1.20571e-09	#NUM!	#NUM!	#NUM!	0.00186	#NUM!	#NUM!	#NUM!	#NUM!	#NUM!	#NUM!	#NUM!	125.448	268.817	-0.213528	-0.000851094	1.45107e-05	0.22878	8.51066e-05	2.51189e-10	2.15966e-11	1.46078e-13	-2.18318e-16	-9.92598e-18	-1.26936e-19	-3.11647e-38	-1.01868e-39	-3.60267e-42	-4.83648e-45	-0.000240546
	0.4	#NUM!	0.0062	0.01705	0.03038	0	0.1	1	10	1.4	16	2.4	4.8	8.51138e-06	2.51189e-11	0.000851066	0.000119149	4.01902e-09	6.02853e-10	1.20571e-09	#NUM!	#NUM!	#NUM!	0.00248	#NUM!	#NUM!	#NUM!	#NUM!	#NUM!	#NUM!	#NUM!	94.086	201.613	-0.160146	-0.000851086	1.45107e-05	0.171585	8.51066e-05	2.51189e-10	1.21481e-11	1.09557e-13	-9.09632e-17	-9.92612e-18	-1.26936e-19	-9.9196e-39	-3.2764e-40	-1.51455e-42	-2.72052e-45	-0.000210968
	0.5	#NUM!	0.0062	0.01705	0.03038	0	0.1	1	10	1.4	16	2.4	4.8	8.51138e-06	2.51189e-11	0.000851066	0.000119149	4.01902e-09	6.02853e-10	1.20571e-09	#NUM!	#NUM!	#NUM!	0.0031	#NUM!	#NUM!	#NUM!	#NUM!	#NUM!	#NUM!	#NUM!	75.2688	161.29	-0.128117	-0.000851081	1.45107e-05	0.137268	8.51066e-05	2.51189e-10	7.77477e-12	8.76453e-14	-1.45506e-17	-9.92621e-18	-1.26936e-19	-4.08716e-39	-1.36413e-40	-7.7272e-43	-1.74113e-45	-0.00018226
	0.6	#NUM!	0.0062	0.01705	0.03038	0	0.1	1	10	1.4	16	2.4	4.8	8.51138e-06	2.51189e-11	0.000851066	0.000119149	4.01902e-09	6.02853e-10	1.20571e-09	#NUM!	#NUM!	#NUM!	0.00372	#NUM!	#NUM!	#NUM!	#NUM!	#NUM!	#NUM!	#NUM!	62.724	134.409	-0.106764	-0.000851078	1.45107e-05	0.11439	8.51066e-05	2.51189e-10	5.39915e-12	7.30374e-14	3.63911e-17	-9.92626e-18	-1.26936e-19	-1.98265e-39	-6.68679e-41	-4.45599e-43	-1.20912e-45	-0.000154409
	0.7	#NUM!	0.0062	0.01705	0.03038	0	0.1	1	10	1.4	16	2.4	4.8	8.51138e-06	2.51189e-11	0.000851066	0.000119149	4.01902e-09	6.02853e-10	1.20571e-09	#NUM!	#NUM!	#NUM!	0.00434	#NUM!	#NUM!	#NUM!	#NUM!	#NUM!	#NUM!	#NUM!	53.7634	115.207	-0.091512	-0.000851076	1.45107e-05	0.0980486	8.51066e-05	2.51189e-10	3.96672e-12	6.26033e-14	7.27781e-17	-9.92631e-18	-1.26936e-19	-1.07645e-39	-3.66861e-41	-2.79617e-43	-8.88333e-46	-0.000127403
	0.8	#NUM!	0.0062	0.01705	0.03038	0	0.1	1	10	1.4	16	2.4	4.8	8.51138e-06	2.51189e-11	0.000851066	0.000119149	4.01902e-09	6.02853e-10	1.20571e-09	#NUM!	#NUM!	#NUM!	0.00496	#NUM!	#NUM!	#NUM!	#NUM!	#NUM!	#NUM!	#NUM!	47.043	100.806	-0.080073	-0.000851074	1.45107e-05	0.0857925	8.51066e-05	2.51189e-10	3.03702e-12	5.47778e-14	1.00068e-16	-9.92634e-18	-1.26936e-19	-6.34668e-40	-2.18568e-41	-1.86656e-43	-6.8013e-46	-0.00010123
	0.9	#NUM!	0.0062	0.01705	0.03038	0	0.1	1	10	1.4	16	2.4	4.8	8.51138e-06	2.51189e-11	0.000851066	0.000119149	4.01902e-09	6.02853e-10	1.20571e-09	#NUM!	#NUM!	#NUM!	0.00558	#NUM!	#NUM!	#NUM!	#NUM!	#NUM!	#NUM!	#NUM!	41.816	89.6057	-0.071176	-0.000851073	1.45107e-05	0.07626	8.51066e-05	2.51189e-10	2.39962e-12	4.86913e-14	1.21294e-16	-9.92636e-18	-1.26936e-19	-3.98512e-40	-1.3868e-41	-1.30628e-43	-5.37387e-46	-7.58802e-05
	0.99	#NUM!	0.0062	0.01705	0.03038	0	0.1	1	10	1.4	16	2.4	4.8	8.51138e-06	2.51189e-11	0.000851066	0.000119149	4.01902e-09	6.02853e-10	1.20571e-09	#NUM!	#NUM!	#NUM!	0.006138	#NUM!	#NUM!	#NUM!	#NUM!	#NUM!	#NUM!	#NUM!	38.0146	81.4598	-0.0647054	-0.000851072	1.45107e-05	0.0693273	8.51066e-05	2.51189e-10	1.98316e-12	4.42647e-14	1.36731e-16	-9.92638e-18	-1.26936e-19	-2.73597e-40	-9.61083e-42	-9.78267e-44	-4.44121e-46	-5.37603e-05
			[A]in	[B]in	[C]in	[H2O]in															[AB]eq	[AB2]eq	[AC]eq	[AC2]eq	[ABC]eq			[A]eq	[B]eq	[C]eq	[H2O]eq
	r	eq K1	a	b	c	w	h		K1	K2	K3	K4	K5	K6	K7	K1h	K2h	K3h	K4h	K5h	x	y	z	t	u3	v	s	a-(x+y+z+t+u)	b-(x+2y+u+v)	c-(z+2t+u+s)	w+(x+2y+z+2t+2u)	F	G	H	I	J	K	L	M	a	b	g	d	e	t3	t2	t1	t0	m
	1e-14	5.16692e-08	0.0062	0.01705	0.03038	0	0.1	1	10	1.4	16	2.4	4.8	8.51138e-06	2.51189e-11	0.000851066	0.000119149	4.01902e-09	6.02853e-10	1.20571e-09	0.000185319	7.9949e-07	1.57662e-09	6.2e-17	1.45752e-11	0.0168616	0.03038	0.00601388	1.43516e-06	7.63111e-12	0.000186919	3.76344e+15	8064516129032259	-6.40584e+12	-984659	1.45107e-05	6.8634e+12	8.51066e-05	2.51189e-10	1.94369e+16	5.97542e+09	-584.514	1.72272e-08	-1.26936e-19	4.84959e+29	-4.74294e+22	1.39787e+12	-10.3008	-3.18546e-15
	2e-14	1.68063e-08	0.0062	0.01705	0.03038	0	0.1	1	10	1.4	16	2.4	4.8	8.51138e-06	2.51189e-11	0.000851066	0.000119149	4.01902e-09	6.02853e-10	1.20571e-09	0.000259279	1.58469e-06	2.21577e-09	1.24e-16	2.90198e-11	0.0167861	0.03038	0.00593913	1.42873e-06	7.63111e-12	0.000262451	1.88172e+15	4.03226e+15	-3.20292e+12	-492330	1.45107e-05	3.4317e+12	8.51066e-05	2.51189e-10	4859233427226643	1.49385e+09	-146.132	8.6136e-09	-1.26936e-19	7.5784e+27	-7.41052e+20	4.36805e+10	-0.643798	-3.18153e-15
	2.2e-14	9.98325e-09	0.0062	0.01705	0.03038	0	0.1	1	10	1.4	16	2.4	4.8	8.51138e-06	2.51189e-11	0.000851066	0.000119149	4.01902e-09	6.02853e-10	1.20571e-09	0.000271452	1.74057e-06	2.32153e-09	1.364e-16	3.1898e-11	0.0167736	0.03038	0.0059268	1.42767e-06	7.63111e-12	0.000274936	1710654936461388	3.66569e+15	-2.91174e+12	-447572	1.45107e-05	3.11973e+12	8.51066e-05	2.51189e-10	4015895394402183	1.23459e+09	-120.771	7.83055e-09	-1.26936e-19	4.27791e+27	-4.18301e+20	2.71218e+10	-0.439723	-3.18074e-15
	2.49483e-14	5.18704e-13	0.0062	0.01705	0.03038	0	0.1	1	10	1.4	16	2.4	4.8	8.51138e-06	2.51189e-11	0.000851066	0.000119149	4.01902e-09	6.02853e-10	1.20571e-09	0.000288351	1.96974e-06	2.4686e-09	1.54679e-16	3.61354e-11	0.0167563	0.03038	0.00590968	1.42619e-06	7.63111e-12	0.000292293	1508495913635420	3.23249e+15	-2.56764e+12	-394680	1.45107e-05	2.75105e+12	8.51066e-05	2.51189e-10	3122811988717687	9.60033e+08	-93.9139	6.90516e-09	-1.26936e-19	2.01158e+27	-1.96686e+20	1.44616e+10	-0.265892	-3.17958e-15
	2.49484e-14	-5.41346e-13	0.0062	0.01705	0.03038	0	0.1	1	10	1.4	16	2.4	4.8	8.51138e-06	2.51189e-11	0.000851066	0.000119149	4.01902e-09	6.02853e-10	1.20571e-09	0.000288352	1.96975e-06	2.46862e-09	1.5468e-16	3.61355e-11	0.0167563	0.03038	0.00590968	1.42619e-06	7.63111e-12	0.000292294	1.50849e+15	3.23248e+15	-2.56764e+12	-394679	1.45107e-05	2.75104e+12	8.51066e-05	2.51189e-10	3122799221280780	9.60029e+08	-93.9135	6.90515e-09	-1.26936e-19	2.01156e+27	-1.96684e+20	1.44615e+10	-0.26589	-3.17958e-15
	2.49484e-14	-2.99529e-12	0.0062	0.01705	0.03038	0	0.1	1	10	1.4	16	2.4	4.8	8.51138e-06	2.51189e-11	0.000851066	0.000119149	4.01902e-09	6.02853e-10	1.20571e-09	0.000288356	1.96975e-06	2.46865e-09	1.5468e-16	3.61355e-11	0.0167563	0.03038	0.00590967	1.42619e-06	7.63111e-12	0.000292299	1.50849e+15	3232478286796852	-2.56763e+12	-394678	1.45107e-05	2.75104e+12	8.51066e-05	2.51189e-10	3.12279e+15	9.60026e+08	-93.9131	6.90513e-09	-1.26936e-19	2.01154e+27	-1.96681e+20	1.44614e+10	-0.265888	-3.17958e-15
	2.5e-14	-1.74971e-10	0.0062	0.01705	0.03038	0	0.1	1	10	1.4	16	2.4	4.8	8.51138e-06	2.51189e-11	0.000851066	0.000119149	4.01902e-09	6.02853e-10	1.20571e-09	0.000288639	1.97375e-06	2.47111e-09	1.55e-16	3.62096e-11	0.016756	0.03038	0.00590938	1.42617e-06	7.63111e-12	0.000292589	1.50538e+15	3.22581e+15	-2.56234e+12	-393864	1.45107e-05	2.74536e+12	8.51066e-05	2.51189e-10	3109909393425050	9.56067e+08	-93.5259	6.89088e-09	-1.26936e-19	1.98675e+27	-1.94258e+20	1.43127e+10	-0.2637	-3.17956e-15
	3e-14	-1.69271e-08	0.0062	0.01705	0.03038	0	0.1	1	10	1.4	16	2.4	4.8	8.51138e-06	2.51189e-11	0.000851066	0.000119149	4.01902e-09	6.02853e-10	1.20571e-09	0.000314961	2.36085e-06	2.70083e-09	1.86e-16	4.33813e-11	0.0167289	0.03038	0.00588268	1.42386e-06	7.63111e-12	0.000319685	1.25448e+15	2.68817e+15	-2.13528e+12	-328220	1.45107e-05	2.2878e+12	8.51066e-05	2.51189e-10	2.15966e+15	6.63935e+08	-64.9494	5.7424e-09	-1.26936e-19	6.654e+26	-6.50553e+19	5.75176e+09	-0.12717	-3.17759e-15
	1e-13	-2.36899e-07	0.0062	0.01705	0.03038	0	0.1	1	10	1.4	16	2.4	4.8	8.51138e-06	2.51189e-11	0.000851066	0.000119149	4.01902e-09	6.02853e-10	1.20571e-09	0.000554529	7.63597e-06	4.82732e-09	6.2e-16	1.42442e-10	0.0164788	0.03038	0.00563783	1.40257e-06	7.63111e-12	0.000569806	3.76344e+14	8.06452e+14	-6.40584e+11	-98465.9	1.45107e-05	6.8634e+11	8.51066e-05	2.51189e-10	1.94369e+14	5.97542e+07	-5.84651	1.72272e-09	-1.26936e-19	4.85491e+23	-4.74109e+16	1.397e+07	-0.00103008	-3.15009e-15
	1e-12	-2.35753e-06	0.0062	0.01705	0.03038	0	0.1	1	10	1.4	16	2.4	4.8	8.51138e-06	2.51189e-11	0.000851066	0.000119149	4.01902e-09	6.02853e-10	1.20571e-09	0.00148967	6.69075e-05	1.38538e-08	6.2e-15	1.33335e-09	0.0154252	0.03038	0.0046434	1.3129e-06	7.6311e-12	0.00162351	3.76344e+13	8.06452e+13	-6.40584e+10	-9846.6	1.45107e-05	6.8634e+10	8.51066e-05	2.51189e-10	1.94369e+12	597542	-0.0586027	1.72272e-10	-1.26936e-19	4.90816e+17	-4.72326e+10	138.822	-1.03008e-07	-2.80408e-15
	0.01	#NUM!	0.0062	0.01705	0.03038	0	0.1	1	10	1.4	16	2.4	4.8	8.51138e-06	2.51189e-11	0.000851066	0.000119149	4.01902e-09	6.02853e-10	1.20571e-09	#NUM!	#NUM!	#NUM!	6.2e-05	#NUM!	#NUM!	#NUM!	#NUM!	#NUM!	#NUM!	#NUM!	3763.44	8064.52	-6.40584	-0.000852046	1.45107e-05	6.8634	8.51066e-05	2.51189e-10	1.94369e-08	4.38812e-12	-1.49914e-14	-9.90932e-18	-1.26936e-19	-2.47504e-32	-7.86746e-34	-9.83535e-38	-4.35284e-42	-0.000332834
	0.1	#NUM!	0.0062	0.01705	0.03038	0	0.1	1	10	1.4	16	2.4	4.8	8.51138e-06	2.51189e-11	0.000851066	0.000119149	4.01902e-09	6.02853e-10	1.20571e-09	#NUM!	#NUM!	#NUM!	0.00062	#NUM!	#NUM!	#NUM!	#NUM!	#NUM!	#NUM!	#NUM!	376.344	806.452	-0.640584	-0.00085116	1.45107e-05	0.68634	8.51066e-05	2.51189e-10	1.94369e-10	4.38274e-13	-1.23715e-15	-9.92483e-18	-1.26936e-19	-2.49389e-36	-7.98479e-38	-9.79594e-41	-4.35283e-44	-0.000302424
	0.2	#NUM!	0.0062	0.01705	0.03038	0	0.1	1	10	1.4	16	2.4	4.8	8.51138e-06	2.51189e-11	0.000851066	0.000119149	4.01902e-09	6.02853e-10	1.20571e-09	#NUM!	#NUM!	#NUM!	0.00124	#NUM!	#NUM!	#NUM!	#NUM!	#NUM!	#NUM!	#NUM!	188.172	403.226	-0.320292	-0.000851111	1.45107e-05	0.34317	8.51066e-05	2.51189e-10	4.85923e-11	2.19122e-13	-4.73026e-16	-9.92569e-18	-1.26936e-19	-1.56826e-37	-5.07316e-39	-1.22018e-41	-1.08821e-44	-0.000271014
	0.3	#NUM!	0.0062	0.01705	0.03038	0	0.1	1	10	1.4	16	2.4	4.8	8.51138e-06	2.51189e-11	0.000851066	0.000119149	4.01902e-09	6.02853e-10	1.20571e-09	#NUM!	#NUM!	#NUM!	0.00186	#NUM!	#NUM!	#NUM!	#NUM!	#NUM!	#NUM!	#NUM!	125.448	268.817	-0.213528	-0.000851094	1.45107e-05	0.22878	8.51066e-05	2.51189e-10	2.15966e-11	1.46078e-13	-2.18318e-16	-9.92598e-18	-1.26936e-19	-3.11647e-38	-1.01868e-39	-3.60267e-42	-4.83648e-45	-0.000240546
	0.4	#NUM!	0.0062	0.01705	0.03038	0	0.1	1	10	1.4	16	2.4	4.8	8.51138e-06	2.51189e-11	0.000851066	0.000119149	4.01902e-09	6.02853e-10	1.20571e-09	#NUM!	#NUM!	#NUM!	0.00248	#NUM!	#NUM!	#NUM!	#NUM!	#NUM!	#NUM!	#NUM!	94.086	201.613	-0.160146	-0.000851086	1.45107e-05	0.171585	8.51066e-05	2.51189e-10	1.21481e-11	1.09557e-13	-9.09632e-17	-9.92612e-18	-1.26936e-19	-9.9196e-39	-3.2764e-40	-1.51455e-42	-2.72052e-45	-0.000210968
	0.5	#NUM!	0.0062	0.01705	0.03038	0	0.1	1	10	1.4	16	2.4	4.8	8.51138e-06	2.51189e-11	0.000851066	0.000119149	4.01902e-09	6.02853e-10	1.20571e-09	#NUM!	#NUM!	#NUM!	0.0031	#NUM!	#NUM!	#NUM!	#NUM!	#NUM!	#NUM!	#NUM!	75.2688	161.29	-0.128117	-0.000851081	1.45107e-05	0.137268	8.51066e-05	2.51189e-10	7.77477e-12	8.76453e-14	-1.45506e-17	-9.92621e-18	-1.26936e-19	-4.08716e-39	-1.36413e-40	-7.7272e-43	-1.74113e-45	-0.00018226
	0.6	#NUM!	0.0062	0.01705	0.03038	0	0.1	1	10	1.4	16	2.4	4.8	8.51138e-06	2.51189e-11	0.000851066	0.000119149	4.01902e-09	6.02853e-10	1.20571e-09	#NUM!	#NUM!	#NUM!	0.00372	#NUM!	#NUM!	#NUM!	#NUM!	#NUM!	#NUM!	#NUM!	62.724	134.409	-0.106764	-0.000851078	1.45107e-05	0.11439	8.51066e-05	2.51189e-10	5.39915e-12	7.30374e-14	3.63911e-17	-9.92626e-18	-1.26936e-19	-1.98265e-39	-6.68679e-41	-4.45599e-43	-1.20912e-45	-0.000154409
	0.7	#NUM!	0.0062	0.01705	0.03038	0	0.1	1	10	1.4	16	2.4	4.8	8.51138e-06	2.51189e-11	0.000851066	0.000119149	4.01902e-09	6.02853e-10	1.20571e-09	#NUM!	#NUM!	#NUM!	0.00434	#NUM!	#NUM!	#NUM!	#NUM!	#NUM!	#NUM!	#NUM!	53.7634	115.207	-0.091512	-0.000851076	1.45107e-05	0.0980486	8.51066e-05	2.51189e-10	3.96672e-12	6.26033e-14	7.27781e-17	-9.92631e-18	-1.26936e-19	-1.07645e-39	-3.66861e-41	-2.79617e-43	-8.88333e-46	-0.000127403
	0.8	#NUM!	0.0062	0.01705	0.03038	0	0.1	1	10	1.4	16	2.4	4.8	8.51138e-06	2.51189e-11	0.000851066	0.000119149	4.01902e-09	6.02853e-10	1.20571e-09	#NUM!	#NUM!	#NUM!	0.00496	#NUM!	#NUM!	#NUM!	#NUM!	#NUM!	#NUM!	#NUM!	47.043	100.806	-0.080073	-0.000851074	1.45107e-05	0.0857925	8.51066e-05	2.51189e-10	3.03702e-12	5.47778e-14	1.00068e-16	-9.92634e-18	-1.26936e-19	-6.34668e-40	-2.18568e-41	-1.86656e-43	-6.8013e-46	-0.00010123
	0.9	#NUM!	0.0062	0.01705	0.03038	0	0.1	1	10	1.4	16	2.4	4.8	8.51138e-06	2.51189e-11	0.000851066	0.000119149	4.01902e-09	6.02853e-10	1.20571e-09	#NUM!	#NUM!	#NUM!	0.00558	#NUM!	#NUM!	#NUM!	#NUM!	#NUM!	#NUM!	#NUM!	41.816	89.6057	-0.071176	-0.000851073	1.45107e-05	0.07626	8.51066e-05	2.51189e-10	2.39962e-12	4.86913e-14	1.21294e-16	-9.92636e-18	-1.26936e-19	-3.98512e-40	-1.3868e-41	-1.30628e-43	-5.37387e-46	-7.58802e-05
	0.99	#NUM!	0.0062	0.01705	0.03038	0	1	1	10	1.4	16	2.4	4.8	8.51138e-06	2.51189e-11	8.51131e-05	1.19158e-05	4.01902e-10	6.02853e-11	1.20571e-10	#NUM!	#NUM!	#NUM!	0.006138	#NUM!	#NUM!	#NUM!	#NUM!	#NUM!	#NUM!	#NUM!	38.0146	81.4598	-0.00647104	-8.51137e-05	1.45118e-06	0.00693326	8.51131e-06	2.51189e-11	1.98346e-15	4.42715e-17	1.36752e-19	-9.9279e-21	-1.26956e-22	-2.73723e-49	-9.61525e-51	-9.78717e-53	-4.44325e-55	-5.37603e-05
	r	eq K1	a	b	c	w	h		K1	K2	K3	K4	K5	K6	K7	K1h	K2h	K3h	K4h	K5h	x	y	z	t	u4	v	s	a-(x+y+z+t+u)	b-(x+2y+u+v)	c-(z+2t+u+s)	w+(x+2y+z+2t+2u)	F	G	H	I	J	K	L	M	a	b	g	d	e	t3	t2	t1	t0	m
	1e-14	5.59861e-08	0.0062	0.01705	0.03038	0	0.1	1	10	1.4	16	2.4	4.8	8.51138e-06	2.51189e-11	0.000851066	0.000119149	4.01902e-09	6.02853e-10	1.20571e-09	-0.000195408	8.35991e-07	-1.62576e-09	6.2e-17	1.49042e-11	0.0172423	0.03038	0.00639457	1.46756e-06	7.63111e-12	-0.000193737	3.76344e+15	8064516129032259	-6.40584e+12	-984659	1.45107e-05	6.8634e+12	8.51066e-05	2.51189e-10	1.94369e+16	5.97542e+09	-584.514	1.72272e-08	-1.26936e-19	4.84959e+29	-4.74294e+22	1.39787e+12	-10.3008	-3.18546e-15
	1e-10	#NUM!	0.0062	0.01705	0.03038	0	0.1	1	10	1.4	16	2.4	4.8	8.51138e-06	2.51189e-11	0.000851066	0.000119149	4.01902e-09	6.02853e-10	1.20571e-09	#NUM!	#NUM!	#NUM!	6.2e-13	#NUM!	#NUM!	#NUM!	#NUM!	#NUM!	#NUM!	#NUM!	3.76344e+11	8.06452e+11	-6.40584e+08	-98.4668	1.45107e-05	6.8634e+08	8.51066e-05	2.51189e-10	1.94369e+08	59.7546	-7.37324e-06	1.72271e-12	-1.26936e-19	1.07657e+06	-0.105307	4.23223e-09	-1.03008e-15	7.41822e-16
	2.5e-10	#NUM!	0.0062	0.01705	0.03038	0	0.1	1	10	1.4	16	2.4	4.8	8.51138e-06	2.51189e-11	0.000851066	0.000119149	4.01902e-09	6.02853e-10	1.20571e-09	#NUM!	#NUM!	#NUM!	1.55e-12	#NUM!	#NUM!	#NUM!	#NUM!	#NUM!	#NUM!	#NUM!	1.50538e+11	3.22581e+11	-2.56234e+08	-39.3872	1.45107e-05	2.74536e+08	8.51066e-05	2.51189e-10	3.10991e+07	9.56084	-1.5465e-06	6.89078e-13	-1.26936e-19	8044.81	-0.00199338	-1.06387e-10	-2.637e-17	-3.369e-14
	5e-10	#NUM!	0.0062	0.01705	0.03038	0	0.1	1	10	1.4	16	2.4	4.8	8.51138e-06	2.51189e-11	0.000851066	0.000119149	4.01902e-09	6.02853e-10	1.20571e-09	#NUM!	#NUM!	#NUM!	3.1e-12	#NUM!	#NUM!	#NUM!	#NUM!	#NUM!	#NUM!	#NUM!	7.52688e+10	1.6129e+11	-1.28117e+08	-19.694	1.45107e-05	1.37268e+08	8.51066e-05	2.51189e-10	7.77477e+06	2.39025	-5.3945e-07	3.44534e-13	-1.26936e-19	220.365	-0.000122094	-1.11231e-11	-1.64812e-18	-1.528e-13
	0.01	#NUM!	0.0062	0.01705	0.03038	0	0.1	1	10	1.4	16	2.4	4.8	8.51138e-06	2.51189e-11	0.000851066	0.000119149	4.01902e-09	6.02853e-10	1.20571e-09	#NUM!	#NUM!	#NUM!	6.2e-05	#NUM!	#NUM!	#NUM!	#NUM!	#NUM!	#NUM!	#NUM!	3763.44	8064.52	-6.40584	-0.000852046	1.45107e-05	6.8634	8.51066e-05	2.51189e-10	1.94369e-08	4.38812e-12	-1.49914e-14	-9.90932e-18	-1.26936e-19	-2.47504e-32	-7.86746e-34	-9.83535e-38	-4.35284e-42	-0.000332834
	0.1	#NUM!	0.0062	0.01705	0.03038	0	0.1	1	10	1.4	16	2.4	4.8	8.51138e-06	2.51189e-11	0.000851066	0.000119149	4.01902e-09	6.02853e-10	1.20571e-09	#NUM!	#NUM!	#NUM!	0.00062	#NUM!	#NUM!	#NUM!	#NUM!	#NUM!	#NUM!	#NUM!	376.344	806.452	-0.640584	-0.00085116	1.45107e-05	0.68634	8.51066e-05	2.51189e-10	1.94369e-10	4.38274e-13	-1.23715e-15	-9.92483e-18	-1.26936e-19	-2.49389e-36	-7.98479e-38	-9.79594e-41	-4.35283e-44	-0.000302424
	0.2	#NUM!	0.0062	0.01705	0.03038	0	0.1	1	10	1.4	16	2.4	4.8	8.51138e-06	2.51189e-11	0.000851066	0.000119149	4.01902e-09	6.02853e-10	1.20571e-09	#NUM!	#NUM!	#NUM!	0.00124	#NUM!	#NUM!	#NUM!	#NUM!	#NUM!	#NUM!	#NUM!	188.172	403.226	-0.320292	-0.000851111	1.45107e-05	0.34317	8.51066e-05	2.51189e-10	4.85923e-11	2.19122e-13	-4.73026e-16	-9.92569e-18	-1.26936e-19	-1.56826e-37	-5.07316e-39	-1.22018e-41	-1.08821e-44	-0.000271014
	0.3	#NUM!	0.0062	0.01705	0.03038	0	0.1	1	10	1.4	16	2.4	4.8	8.51138e-06	2.51189e-11	0.000851066	0.000119149	4.01902e-09	6.02853e-10	1.20571e-09	#NUM!	#NUM!	#NUM!	0.00186	#NUM!	#NUM!	#NUM!	#NUM!	#NUM!	#NUM!	#NUM!	125.448	268.817	-0.213528	-0.000851094	1.45107e-05	0.22878	8.51066e-05	2.51189e-10	2.15966e-11	1.46078e-13	-2.18318e-16	-9.92598e-18	-1.26936e-19	-3.11647e-38	-1.01868e-39	-3.60267e-42	-4.83648e-45	-0.000240546
	0.4	#NUM!	0.0062	0.01705	0.03038	0	0.1	1	10	1.4	16	2.4	4.8	8.51138e-06	2.51189e-11	0.000851066	0.000119149	4.01902e-09	6.02853e-10	1.20571e-09	#NUM!	#NUM!	#NUM!	0.00248	#NUM!	#NUM!	#NUM!	#NUM!	#NUM!	#NUM!	#NUM!	94.086	201.613	-0.160146	-0.000851086	1.45107e-05	0.171585	8.51066e-05	2.51189e-10	1.21481e-11	1.09557e-13	-9.09632e-17	-9.92612e-18	-1.26936e-19	-9.9196e-39	-3.2764e-40	-1.51455e-42	-2.72052e-45	-0.000210968
	0.5	#NUM!	0.0062	0.01705	0.03038	0	0.1	1	10	1.4	16	2.4	4.8	8.51138e-06	2.51189e-11	0.000851066	0.000119149	4.01902e-09	6.02853e-10	1.20571e-09	#NUM!	#NUM!	#NUM!	0.0031	#NUM!	#NUM!	#NUM!	#NUM!	#NUM!	#NUM!	#NUM!	75.2688	161.29	-0.128117	-0.000851081	1.45107e-05	0.137268	8.51066e-05	2.51189e-10	7.77477e-12	8.76453e-14	-1.45506e-17	-9.92621e-18	-1.26936e-19	-4.08716e-39	-1.36413e-40	-7.7272e-43	-1.74113e-45	-0.00018226
	0.6	#NUM!	0.0062	0.01705	0.03038	0	0.1	1	10	1.4	16	2.4	4.8	8.51138e-06	2.51189e-11	0.000851066	0.000119149	4.01902e-09	6.02853e-10	1.20571e-09	#NUM!	#NUM!	#NUM!	0.00372	#NUM!	#NUM!	#NUM!	#NUM!	#NUM!	#NUM!	#NUM!	62.724	134.409	-0.106764	-0.000851078	1.45107e-05	0.11439	8.51066e-05	2.51189e-10	5.39915e-12	7.30374e-14	3.63911e-17	-9.92626e-18	-1.26936e-19	-1.98265e-39	-6.68679e-41	-4.45599e-43	-1.20912e-45	-0.000154409
	0.7	#NUM!	0.0062	0.01705	0.03038	0	0.1	1	10	1.4	16	2.4	4.8	8.51138e-06	2.51189e-11	0.000851066	0.000119149	4.01902e-09	6.02853e-10	1.20571e-09	#NUM!	#NUM!	#NUM!	0.00434	#NUM!	#NUM!	#NUM!	#NUM!	#NUM!	#NUM!	#NUM!	53.7634	115.207	-0.091512	-0.000851076	1.45107e-05	0.0980486	8.51066e-05	2.51189e-10	3.96672e-12	6.26033e-14	7.27781e-17	-9.92631e-18	-1.26936e-19	-1.07645e-39	-3.66861e-41	-2.79617e-43	-8.88333e-46	-0.000127403
	0.8	#NUM!	0.0062	0.01705	0.03038	0	0.1	1	10	1.4	16	2.4	4.8	8.51138e-06	2.51189e-11	0.000851066	0.000119149	4.01902e-09	6.02853e-10	1.20571e-09	#NUM!	#NUM!	#NUM!	0.00496	#NUM!	#NUM!	#NUM!	#NUM!	#NUM!	#NUM!	#NUM!	47.043	100.806	-0.080073	-0.000851074	1.45107e-05	0.0857925	8.51066e-05	2.51189e-10	3.03702e-12	5.47778e-14	1.00068e-16	-9.92634e-18	-1.26936e-19	-6.34668e-40	-2.18568e-41	-1.86656e-43	-6.8013e-46	-0.00010123
	0.9	#NUM!	0.0062	0.01705	0.03038	0	0.1	1	10	1.4	16	2.4	4.8	8.51138e-06	2.51189e-11	0.000851066	0.000119149	4.01902e-09	6.02853e-10	1.20571e-09	#NUM!	#NUM!	#NUM!	0.00558	#NUM!	#NUM!	#NUM!	#NUM!	#NUM!	#NUM!	#NUM!	41.816	89.6057	-0.071176	-0.000851073	1.45107e-05	0.07626	8.51066e-05	2.51189e-10	2.39962e-12	4.86913e-14	1.21294e-16	-9.92636e-18	-1.26936e-19	-3.98512e-40	-1.3868e-41	-1.30628e-43	-5.37387e-46	-7.58802e-05
	0.99	#NUM!	0.0062	0.01705	0.03038	0	0.1	1	10	1.4	16	2.4	4.8	8.51138e-06	2.51189e-11	0.000851066	0.000119149	4.01902e-09	6.02853e-10	1.20571e-09	#NUM!	#NUM!	#NUM!	0.006138	#NUM!	#NUM!	#NUM!	#NUM!	#NUM!	#NUM!	#NUM!	38.0146	81.4598	-0.0647054	-0.000851072	1.45107e-05	0.0693273	8.51066e-05	2.51189e-10	1.98316e-12	4.42647e-14	1.36731e-16	-9.92638e-18	-1.26936e-19	-2.73597e-40	-9.61083e-42	-9.78267e-44	-4.44121e-46	-5.37603e-05
[truncated: 25 more columns]
