# Supplementary material for: Transfer of structural units through imine exchanges, in solution or without solvent: successive transiminations, stimuli (pH)-modulated covalent switches, and mathematical models
Source: Front Chem. 2026 Apr 13;13:1241625. doi: 10.3389/fchem.2025.1241625 (PMC13112204; doi:10.3389/fchem.2025.1241625)
Supplement: Supplementary file 1 [file Supplementaryfile1.zip › Supplementary Material/g-S2-St7-pH10.xlsx]

## Sheet: Feuil1
Influence of the pH										^							^
pH = 10
Set S2		general approach			paper -> section 5.3.				Inputs: a, b, c, w, K1 to K5, pH, r
t3 ¹ 0, t2 ¹ 0
discr III < 0
			[A]in	[B]in	[C]in	[H2O]in	[H+]eq	pH													[AB]eq	[AB2]eq	[AC]eq	[AC2]eq	[ABC]eq	[BH+]eq	[CH+]eq	[A]eq	[B]eq	[C]eq	[H2O]eq
	r	eq K1	a	b	c	w	h		K1	K2	K3	K4	K5	K6	K7	K1h	K2h	K3h	K4h	K5h	x	y	z	t	u1	v	s	a-(x+y+z+t+u)	b-(x+2y+u+v)	c-(z+2t+u+s)	w+(x+2y+z+2t+2u)	F	G	H	I	J	K	L	M	a	b	g	d	e	t3	t2	t1	t0	m
	1e-05	#NUM!	0.0062	0.01705	0.03038	0	1e-10	10	10	1.4	16	2.4	4.8	8.51138e-06	2.51189e-11	9.99988	1.39998	3.21216	0.481824	0.963648	#NUM!	#NUM!	#NUM!	6.2e-08	#NUM!	#NUM!	#NUM!	#NUM!	#NUM!	#NUM!	#NUM!	3.76344e+06	8.06452e+06	-4.93634e+07	-786986	0.170498	5.47397e+07	0.999988	0.20076	9.19928e+14	3.17528e+13	-2.98411e+11	129300	-0.0140064	6.68818e+40	-6.28536e+38	2.72342e+32	-2.95016e+25	-2.94349e-05
	0.01	#NUM!	0.0062	0.01705	0.03038	0	1e-10	10	10	1.4	16	2.4	4.8	8.51138e-06	2.51189e-11	9.99988	1.39998	3.21216	0.481824	0.963648	#NUM!	#NUM!	#NUM!	6.2e-05	#NUM!	#NUM!	#NUM!	#NUM!	#NUM!	#NUM!	#NUM!	3763.44	8064.52	-49363.4	-793.767	0.170498	54739.7	0.999988	0.20076	9.19928e+08	3.19678e+07	-298144	128.557	-0.0140064	6.86109e+22	-6.24402e+20	2.69121e+17	-2.95173e+13	-2.36847e-05
	0.1	-0.306736	0.0062	0.01705	0.03038	0	1e-10	10	10	1.4	16	2.4	4.8	8.51138e-06	2.51189e-11	9.99988	1.39998	3.21216	0.481824	0.963648	-0.864844	0.751853	0.023993	0.00062	-0.0446965	-6.78044e-06	0.0398369	0.139274	-0.577109	0.0100066	0.574702	376.344	806.452	-4936.34	-85.4856	0.170498	5473.97	0.999988	0.20076	9.19928e+06	339051	-2944.07	12.1866	-0.0140064	8.39568e+16	-6.00322e+14	2.37164e+12	-2.97633e+09	1.12058e-05
	0.2	-0.0788664	0.0062	0.01705	0.03038	0	1e-10	10	10	1.4	16	2.4	4.8	8.51138e-06	2.51189e-11	9.99988	1.39998	3.21216	0.481824	0.963648	-0.459332	0.416105	0.0242245	0.00124	-0.0470245	-3.62809e-06	0.0405215	0.070987	-0.3088	0.0101785	0.305534	188.172	403.226	-2468.17	-46.1367	0.170498	2736.98	0.999988	0.20076	2.29982e+06	90144.2	-718.606	5.72155	-0.0140064	1.57052e+15	-9.40281e+12	6.10865e+10	-1.89103e+08	2.69474e-05
	0.3	-0.0356774	0.0062	0.01705	0.03038	0	1e-10	10	10	1.4	16	2.4	4.8	8.51138e-06	2.51189e-11	9.99988	1.39998	3.21216	0.481824	0.963648	-0.322724	0.303916	0.024391	0.00186	-0.0492204	-2.57109e-06	0.0411524	0.0479775	-0.218835	0.010337	0.214778	125.448	268.817	-1645.45	-33.0204	0.170498	1824.66	0.999988	0.20076	1.02214e+06	42455.8	-308.353	3.56654	-0.0140064	1.59861e+14	-8.69144e+11	6.06254e+09	-3.82484e+07	2.80706e-05
	0.4	-0.0202482	0.0062	0.01705	0.03038	0	1e-10	10	10	1.4	16	2.4	4.8	8.51138e-06	2.51189e-11	9.99988	1.39998	3.21216	0.481824	0.963648	-0.253471	0.247679	0.0245034	0.00248	-0.0513077	-2.03878e-06	0.0417397	0.0363156	-0.173528	0.0104845	0.168736	94.086	201.613	-1234.09	-26.4622	0.170498	1368.49	0.999988	0.20076	574955	25226.8	-165.396	2.48904	-0.0140064	3.22323e+13	-1.70049e+11	9.05559e+08	-1.24756e+07	1.8817e-05
	0.5	-0.0129745	0.0062	0.01705	0.03038	0	1e-10	10	10	1.4	16	2.4	4.8	8.51138e-06	2.51189e-11	9.99988	1.39998	3.21216	0.481824	0.963648	-0.211234	0.213857	0.0245697	0.0031	-0.0533034	-1.71683e-06	0.0422907	0.0292099	-0.146126	0.0106229	0.140644	75.2688	161.29	-987.268	-22.5273	0.170498	1094.79	0.999988	0.20076	367971	17006.2	-99.5159	1.84253	-0.0140064	9.4052e+12	-5.06414e+10	1.01572e+08	-5.30002e+06	1.13564e-06
	0.6	-0.00895808	0.0062	0.01705	0.03038	0	1e-10	10	10	1.4	16	2.4	4.8	8.51138e-06	2.51189e-11	9.99988	1.39998	3.21216	0.481824	0.963648	-0.182552	0.191263	0.0245958	0.00372	-0.0552203	-1.50038e-06	0.0428109	0.0243933	-0.127703	0.0107536	0.12157	62.724	134.409	-822.724	-19.904	0.170498	912.328	0.999988	0.20076	255536	12407.8	-63.885	1.41153	-0.0140064	3.45779e+12	-1.96896e+10	-4.57917e+07	-2.66546e+06	-2.40513e-05
	0.7	-0.0065009	0.0062	0.01705	0.03038	0	1e-10	10	10	1.4	16	2.4	4.8	8.51138e-06	2.51189e-11	9.99988	1.39998	3.21216	0.481824	0.963648	-0.161648	0.175098	0.0245863	0.00434	-0.0570685	-1.34441e-06	0.0433046	0.0208923	-0.114428	0.0108776	0.107677	53.7634	115.207	-705.192	-18.0303	0.170498	781.996	0.999988	0.20076	187740	9555.21	-42.4943	1.10367	-0.0140064	1.48853e+12	-9.17495e+09	-6.50214e+07	-1.5075e+06	-5.63454e-05
	0.8	-0.0048857	0.0062	0.01705	0.03038	0	1e-10	10	10	1.4	16	2.4	4.8	8.51138e-06	2.51189e-11	9.99988	1.39998	3.21216	0.481824	0.963648	-0.145625	0.162957	0.0245448	0.00496	-0.0588558	-1.22638e-06	0.0437752	0.0182191	-0.104382	0.0109958	0.0970421	47.043	100.806	-617.043	-16.625	0.170498	684.246	0.999988	0.20076	143739	7652.04	-28.6716	0.872777	-0.0140064	7.18457e+11	-4.8617e+09	-5.77527e+07	-929620	-9.56477e-05
	0.9	-0.00376612	0.0062	0.01705	0.03038	0	1e-10	10	10	1.4	16	2.4	4.8	8.51138e-06	2.51189e-11	9.99988	1.39998	3.21216	0.481824	0.963648	-0.132872	0.153505	0.0244742	0.00558	-0.0605884	-1.13375e-06	0.0442253	0.0161018	-0.0964974	0.0111089	0.0885944	41.816	89.6057	-548.482	-15.5319	0.170498	608.219	0.999988	0.20076	113571	6311.81	-19.2364	0.693193	-0.0140064	3.78142e+11	-2.83122e+09	-4.66492e+07	-612573	-0.00014205
	0.99	-0.0030281	0.0062	0.01705	0.03038	0	1e-10	10	10	1.4	16	2.4	4.8	8.51138e-06	2.51189e-11	9.99988	1.39998	3.21216	0.481824	0.963648	-0.123381	0.146625	0.0243879	0.006138	-0.0621054	-1.06579e-06	0.0446148	0.014535	-0.0907134	0.0112067	0.082323	38.0146	81.4598	-498.62	-14.737	0.170498	552.926	0.999988	0.20076	93860.6	5414.03	-13.0975	0.562586	-0.0140064	2.24968e+11	-1.85085e+09	-3.76837e+07	-440260	-0.000190069
	r	eq K1	a	b	c	w	h		K1	K2	K3	K4	K5	K6	K7	K1h	K2h	K3h	K4h	K5h	x	y	z	t	u2	v	s	a-(x+y+z+t+u)	b-(x+2y+u+v)	c-(z+2t+u+s)	w+(x+2y+z+2t+2u)	F	G	H	I	J	K	L	M	a	b	g	d	e	t3	t2	t1	t0	m
	1e-09	8.46688e+14	0.0062	0.01705	0.03038	0	1e-10	10	10	1.4	16	2.4	4.8	8.51138e-06	2.51189e-11	9.99988	1.39998	3.21216	0.481824	0.963648	-1.32083e+07	2.22345e+06	-0.0213082	6.2e-12	0.00768636	102.936	0.035168	1.09848e+07	8.76127e+06	0.00883381	-8.76138e+06	3.76344e+10	8.06452e+10	-4.93634e+11	-7.86979e+09	0.170498	5.47397e+11	0.999988	0.20076	9.19928e+22	3.17525e+21	-2.98411e+19	1.29301e+09	-0.0140064	6.68801e+64	-6.28541e+62	2.72345e+52	-2.95016e+41	-2.94409e-05
	1e-08	8.46688e+12	0.0062	0.01705	0.03038	0	1e-10	10	10	1.4	16	2.4	4.8	8.51138e-06	2.51189e-11	9.99988	1.39998	3.21216	0.481824	0.963648	-1.32083e+06	222345	-0.0213082	6.2e-11	0.00768636	10.2936	0.035168	1.09848e+06	876127	0.00883381	-876138	3.76344e+09	8.06452e+09	-4.93634e+10	-7.86979e+08	0.170498	5.47397e+10	0.999988	0.20076	9.19928e+20	3.17525e+19	-2.98411e+17	1.29301e+08	-0.0140064	6.68801e+58	-6.28541e+56	2.72345e+47	-2.95016e+37	-2.94409e-05
	1e-07	8.46687e+10	0.0062	0.01705	0.03038	0	1e-10	10	10	1.4	16	2.4	4.8	8.51138e-06	2.51189e-11	9.99988	1.39998	3.21216	0.481824	0.963648	-132083	22234.5	-0.0213082	6.2e-10	0.00768636	1.02936	0.035168	109848	87612.7	0.00883381	-87613.7	3.76344e+08	8.06452e+08	-4.93634e+09	-7.86979e+07	0.170498	5.47397e+09	0.999988	0.20076	9.19928e+18	3.17525e+17	-2984111119530991	1.29301e+07	-0.0140064	6.68801e+52	-6.28541e+50	2.72345e+42	-2.95016e+33	-2.94409e-05
	1e-06	8.46678e+08	0.0062	0.01705	0.03038	0	1e-10	10	10	1.4	16	2.4	4.8	8.51138e-06	2.51189e-11	9.99988	1.39998	3.21216	0.481824	0.963648	-13208.2	2223.42	-0.0213081	6.2e-09	0.00768632	0.102935	0.035168	10984.8	8761.22	0.0088338	-8761.32	3.76344e+07	8.06452e+07	-4.93634e+08	-7.8698e+06	0.170498	5.47397e+08	0.999988	0.20076	9.19928e+16	3.17526e+15	-2.98411e+13	1.29301e+06	-0.0140064	6.68803e+46	-6.2854e+44	2.72345e+37	-2.95016e+29	-2.94403e-05
	1e-05	#NUM!	0.0062	0.01705	0.03038	0	1e-10	10	10	1.4	16	2.4	4.8	8.51138e-06	2.51189e-11	9.99988	1.39998	3.21216	0.481824	0.963648	#NUM!	#NUM!	#NUM!	6.2e-08	#NUM!	#NUM!	#NUM!	#NUM!	#NUM!	#NUM!	#NUM!	3.76344e+06	8.06452e+06	-4.93634e+07	-786986	0.170498	5.47397e+07	0.999988	0.20076	9.19928e+14	3.17528e+13	-2.98411e+11	129300	-0.0140064	6.68818e+40	-6.28536e+38	2.72342e+32	-2.95016e+25	-2.94349e-05
	0.0001	#NUM!	0.0062	0.01705	0.03038	0	1e-10	10	10	1.4	16	2.4	4.8	8.51138e-06	2.51189e-11	9.99988	1.39998	3.21216	0.481824	0.963648	#NUM!	#NUM!	#NUM!	6.2e-07	#NUM!	#NUM!	#NUM!	#NUM!	#NUM!	#NUM!	#NUM!	376344	806452	-4.93634e+06	-78704.7	0.170498	5.47397e+06	0.999988	0.20076	9.19928e+12	3.17547e+11	-2.98409e+09	12929.3	-0.0140064	6.68974e+34	-6.28498e+32	2.72313e+27	-2.95017e+21	-2.9381e-05
	0.001	#NUM!	0.0062	0.01705	0.03038	0	1e-10	10	10	1.4	16	2.4	4.8	8.51138e-06	2.51189e-11	9.99988	1.39998	3.21216	0.481824	0.963648	#NUM!	#NUM!	#NUM!	6.2e-06	#NUM!	#NUM!	#NUM!	#NUM!	#NUM!	#NUM!	#NUM!	37634.4	80645.2	-493634	-7876.58	0.170498	547397	0.999988	0.20076	9.19928e+10	3.17741e+09	-2.98386e+07	1292.26	-0.0140064	6.70534e+28	-6.28114e+26	2.72025e+22	-2.95031e+17	-2.88435e-05
	0.01	#NUM!	0.0062	0.01705	0.03038	0	1e-10	10	10	1.4	16	2.4	4.8	8.51138e-06	2.51189e-11	9.99988	1.39998	3.21216	0.481824	0.963648	#NUM!	#NUM!	#NUM!	6.2e-05	#NUM!	#NUM!	#NUM!	#NUM!	#NUM!	#NUM!	#NUM!	3763.44	8064.52	-49363.4	-793.767	0.170498	54739.7	0.999988	0.20076	9.19928e+08	3.19678e+07	-298144	128.557	-0.0140064	6.86109e+22	-6.24402e+20	2.69121e+17	-2.95173e+13	-2.36847e-05
	0.1	1.76698e-05	0.0062	0.01705	0.03038	0	1e-10	10	10	1.4	16	2.4	4.8	8.51138e-06	2.51189e-11	9.99988	1.39998	3.21216	0.481824	0.963648	0.00145002	0.00110098	0.00105123	0.00062	0.0017104	1.37316e-07	0.0210826	0.000267361	0.0116875	0.00529572	0.00936402	376.344	806.452	-4936.34	-85.4856	0.170498	5473.97	0.999988	0.20076	9.19928e+06	339051	-2944.07	12.1866	-0.0140064	8.39568e+16	-6.00322e+14	2.37164e+12	-2.97633e+09	1.12058e-05
	0.13	1.22409e-06	0.0062	0.01705	0.03038	0	1e-10	10	10	1.4	16	2.4	4.8	8.51138e-06	2.51189e-11	9.99988	1.39998	3.21216	0.481824	0.963648	0.00101163	0.00135806	0.000752916	0.000806	0.0021659	1.31074e-07	0.0206597	0.000105499	0.0111562	0.00518948	0.0104245	289.495	620.347	-3797.19	-67.3246	0.170498	4210.75	0.999988	0.20076	5.44336e+06	204443	-1731.53	9.20273	-0.0140064	1.84343e+16	-1.23811e+14	6.06904e+11	-1.04643e+09	1.78861e-05
	0.134	6.42736e-08	0.0062	0.01705	0.03038	0	1e-10	10	10	1.4	16	2.4	4.8	8.51138e-06	2.51189e-11	9.99988	1.39998	3.21216	0.481824	0.963648	0.000951495	0.00139079	0.000710463	0.0008308	0.00222531	1.30313e-07	0.0206065	9.11334e-05	0.0110915	0.00517612	0.0105558	280.854	601.83	-3683.84	-65.5175	0.170498	4085.05	0.999988	0.20076	5.12323e+06	192899	-1628.26	8.90583	-0.0140064	1.54845e+16	-1.03199e+14	5.17819e+11	-9.27523e+08	1.86352e-05
	0.13424	8.13473e-10	0.0062	0.01705	0.03038	0	1e-10	10	10	1.4	16	2.4	4.8	8.51138e-06	2.51189e-11	9.99988	1.39998	3.21216	0.481824	0.963648	0.000947879	0.00139275	0.0007079	0.000832288	0.00222887	1.30268e-07	0.0206033	9.03153e-05	0.0110876	0.00517532	0.0105636	280.352	600.754	-3677.25	-65.4125	0.170498	4077.75	0.999988	0.20076	5.10493e+06	192239	-1622.36	8.88858	-0.0140064	1.53259e+16	-1.02096e+14	5.12982e+11	-9.20942e+08	1.86791e-05
	0.134243	4.23497e-14	0.0062	0.01705	0.03038	0	1e-10	10	10	1.4	16	2.4	4.8	8.51138e-06	2.51189e-11	9.99988	1.39998	3.21216	0.481824	0.963648	0.000947832	0.00139277	0.000707867	0.000832307	0.00222892	1.30268e-07	0.0206033	9.03048e-05	0.0110876	0.00517531	0.0105637	280.345	600.74	-3677.17	-65.4112	0.170498	4077.65	0.999988	0.20076	5.1047e+06	192230	-1622.28	8.88835	-0.0140064	1.53239e+16	-1.02081e+14	5.1292e+11	-9.20857e+08	1.86797e-05
	0.135	-1.95705e-07	0.0062	0.01705	0.03038	0	1e-10	10	10	1.4	16	2.4	4.8	8.51138e-06	2.51189e-11	9.99988	1.39998	3.21216	0.481824	0.963648	0.000936424	0.00139893	0.000699772	0.000837	0.00224012	1.30125e-07	0.0205933	8.77563e-05	0.0110755	0.0051728	0.0105883	278.773	597.372	-3656.55	-65.0825	0.170498	4054.79	0.999988	0.20076	5.04761e+06	190170	-1603.87	8.83435	-0.0140064	1.48364e+16	-9.86911e+13	4.98015e+11	-9.00483e+08	1.88176e-05
	0.14	-1.32635e-06	0.0062	0.01705	0.03038	0	1e-10	10	10	1.4	16	2.4	4.8	8.51138e-06	2.51189e-11	9.99988	1.39998	3.21216	0.481824	0.963648	0.000860876	0.00143927	0.000645874	0.000868	0.00231389	1.29198e-07	0.0205279	7.20886e-05	0.0109966	0.00515637	0.0107491	268.817	576.037	-3525.96	-63.0005	0.170498	3909.98	0.999988	0.20076	4.69351e+06	177378	-1489.67	8.49228	-0.0140064	1.20382e+16	-7.93283e+13	4.11413e+11	-7.79175e+08	1.97008e-05
	0.196	-9.72007e-08	0.0062	0.01705	0.03038	0	1e-10	10	10	1.4	16	2.4	4.8	8.51138e-06	2.51189e-11	9.99988	1.39998	3.21216	0.481824	0.963648	7.88628e-06	0.00185911	6.15972e-06	0.0012152	0.00311163	1.19982e-07	0.0198466	4.68345e-09	0.0102121	0.00498523	0.0123859	192.012	411.455	-2518.54	-46.9397	0.170498	2792.84	0.999988	0.20076	2.39465e+06	93637	-749.109	5.85349	-0.0140064	1.76141e+15	-1.06033e+13	6.8199e+10	-2.04855e+08	2.66391e-05
	0.19652	-2.77805e-14	0.0062	0.01705	0.03038	0	1e-10	10	10	1.4	16	2.4	4.8	8.51138e-06	2.51189e-11	9.99988	1.39998	3.21216	0.481824	0.963648	2.2403e-12	0.00186276	1.75043e-12	0.00121842	0.00311881	1.19905e-07	0.0198406	-7.80626e-18	0.0102055	0.00498373	0.0124	191.504	410.366	-2511.88	-46.8335	0.170498	2785.45	0.999988	0.20076	2.38199e+06	93171.1	-745.038	5.83604	-0.0140064	1.7351e+15	-1.04375e+13	6.72223e+10	-2.02717e+08	2.66805e-05
	0.197	9.07698e-08	0.0062	0.01705	0.03038	0	1e-10	10	10	1.4	16	2.4	4.8	8.51138e-06	2.51189e-11	9.99988	1.39998	3.21216	0.481824	0.963648	-7.27983e-06	0.00186613	-5.68982e-06	0.0012214	0.00312544	1.19833e-07	0.0198351	3.97585e-09	0.0101995	0.00498235	0.012413	191.038	409.366	-2505.76	-46.7359	0.170498	2778.66	0.999988	0.20076	2.3704e+06	92744.2	-741.308	5.82001	-0.0140064	1711228238341949	-1.02871e+13	6.63348e+10	-2.00767e+08	2.67183e-05
	0.2	6.7987e-07	0.0062	0.01705	0.03038	0	1e-10	10	10	1.4	16	2.4	4.8	8.51138e-06	2.51189e-11	9.99988	1.39998	3.21216	0.481824	0.963648	-5.2739e-05	0.00188707	-4.13017e-05	0.00124	0.00316677	1.1939e-07	0.0198008	2.0635e-07	0.0101617	0.00497374	0.0124936	188.172	403.226	-2468.17	-46.1367	0.170498	2736.98	0.999988	0.20076	2.29982e+06	90144.2	-718.606	5.72155	-0.0140064	1.57052e+15	-9.40281e+12	6.10865e+10	-1.89103e+08	2.69474e-05
	0.3	3.42782e-05	0.0062	0.01705	0.03038	0	1e-10	10	10	1.4	16	2.4	4.8	8.51138e-06	2.51189e-11	9.99988	1.39998	3.21216	0.481824	0.963648	-0.00151789	0.00251415	-0.00126131	0.00186	0.00447675	1.06478e-07	0.0187378	0.000128298	0.00906274	0.00470673	0.0149226	125.448	268.817	-1645.45	-33.0204	0.170498	1824.66	0.999988	0.20076	1.02214e+06	42455.8	-308.353	3.56654	-0.0140064	1.59861e+14	-8.69144e+11	6.06254e+09	-3.82484e+07	2.80706e-05
	0.4	7.96326e-05	0.0062	0.01705	0.03038	0	1e-10	10	10	1.4	16	2.4	4.8	8.51138e-06	2.51189e-11	9.99988	1.39998	3.21216	0.481824	0.963648	-0.00286245	0.00303036	-0.0025017	0.00248	0.00567525	9.60641e-08	0.0177803	0.000378538	0.00817638	0.0044662	0.0170071	94.086	201.613	-1234.09	-26.4622	0.170498	1368.49	0.999988	0.20076	574955	25226.8	-165.396	2.48904	-0.0140064	3.22323e+13	-1.70049e+11	9.05559e+08	-1.24756e+07	1.8817e-05
	0.5	0.000127253	0.0062	0.01705	0.03038	0	1e-10	10	10	1.4	16	2.4	4.8	8.51138e-06	2.51189e-11	9.99988	1.39998	3.21216	0.481824	0.963648	-0.00408655	0.00346334	-0.00373515	0.0031	0.00678329	8.72536e-08	0.0168894	0.000675064	0.00742649	0.00424243	0.0188716	75.2688	161.29	-987.268	-22.5273	0.170498	1094.79	0.999988	0.20076	367971	17006.2	-99.5159	1.84253	-0.0140064	9.4052e+12	-5.06414e+10	1.01572e+08	-5.30002e+06	1.13564e-06
	0.6	0.000174084	0.0062	0.01705	0.03038	0	1e-10	10	10	1.4	16	2.4	4.8	8.51138e-06	2.51189e-11	9.99988	1.39998	3.21216	0.481824	0.963648	-0.00520306	0.00383135	-0.00495305	0.00372	0.00781554	7.95963e-08	0.0160468	0.000989222	0.00677475	0.00403076	0.0205777	62.724	134.409	-822.724	-19.904	0.170498	912.328	0.999988	0.20076	255536	12407.8	-63.885	1.41153	-0.0140064	3.45779e+12	-1.96896e+10	-4.57917e+07	-2.66546e+06	-2.40513e-05
	0.7	0.000219076	0.0062	0.01705	0.03038	0	1e-10	10	10	1.4	16	2.4	4.8	8.51138e-06	2.51189e-11	9.99988	1.39998	3.21216	0.481824	0.963648	-0.00622582	0.00414731	-0.00615286	0.00434	0.00878293	7.28226e-08	0.0152414	0.00130845	0.00619821	0.00382848	0.0221618	53.7634	115.207	-705.192	-18.0303	0.170498	781.996	0.999988	0.20076	187740	9555.21	-42.4943	1.10367	-0.0140064	1.48853e+12	-9.17495e+09	-6.50214e+07	-1.5075e+06	-5.63454e-05
	0.8	0.000261917	0.0062	0.01705	0.03038	0	1e-10	10	10	1.4	16	2.4	4.8	8.51138e-06	2.51189e-11	9.99988	1.39998	3.21216	0.481824	0.963648	-0.00716718	0.00442076	-0.00733431	0.00496	0.00969396	6.67534e-08	0.0144665	0.00162678	0.00568164	0.00363383	0.0236479	47.043	100.806	-617.043	-16.625	0.170498	684.246	0.999988	0.20076	143739	7652.04	-28.6716	0.872777	-0.0140064	7.18457e+11	-4.8617e+09	-5.77527e+07	-929620	-9.56477e-05
	0.9	0.000302591	0.0062	0.01705	0.03038	0	1e-10	10	10	1.4	16	2.4	4.8	8.51138e-06	2.51189e-11	9.99988	1.39998	3.21216	0.481824	0.963648	-0.00803763	0.00465897	-0.00849803	0.00558	0.0105554	6.1262e-08	0.0137171	0.0019413	0.00521424	0.00344557	0.025053	41.816	89.6057	-548.482	-15.5319	0.170498	608.219	0.999988	0.20076	113571	6311.81	-19.2364	0.693193	-0.0140064	3.78142e+11	-2.83122e+09	-4.66492e+07	-612573	-0.00014205
	0.99	0.000337429	0.0062	0.01705	0.03038	0	1e-10	10	10	1.4	16	2.4	4.8	8.51138e-06	2.51189e-11	9.99988	1.39998	3.21216	0.481824	0.963648	-0.00876769	0.00484792	-0.00953101	0.006138	0.0112928	5.67353e-08	0.0130613	0.00221995	0.00482896	0.00328086	0.0262588	38.0146	81.4598	-498.62	-14.737	0.170498	552.926	0.999988	0.20076	93860.6	5414.03	-13.0975	0.562586	-0.0140064	2.24968e+11	-1.85085e+09	-3.76837e+07	-440260	-0.000190069
	r	eq K1	a	b	c	w	h		K1	K2	K3	K4	K5	K6	K7	K1h	K2h	K3h	K4h	K5h	x	y	z	t	u3	v	s	a-(x+y+z+t+u)	b-(x+2y+u+v)	c-(z+2t+u+s)	w+(x+2y+z+2t+2u)	F	G	H	I	J	K	L	M	a	b	g	d	e	t3	t2	t1	t0	m
	1e-07	#NUM!	0.0062	0.01705	0.03038	0	1e-10	10	10	1.4	16	2.4	4.8	8.51138e-06	2.51189e-11	9.99988	1.39998	3.21216	0.481824	0.963648	#NUM!	#NUM!	#NUM!	6.2e-10	#NUM!	#NUM!	#NUM!	#NUM!	#NUM!	#NUM!	#NUM!	3.76344e+08	8.06452e+08	-4.93634e+09	-7.86979e+07	0.170498	5.47397e+09	0.999988	0.20076	9.19928e+18	3.17525e+17	-2984111119530991	1.29301e+07	-0.0140064	6.68801e+52	-6.28541e+50	2.72345e+42	-2.95016e+33	-2.94409e-05
	1e-06	0.00105712	0.0062	0.01705	0.03038	0	1e-10	10	10	1.4	16	2.4	4.8	8.51138e-06	2.51189e-11	9.99988	1.39998	3.21216	0.481824	0.963648	-1.30338e-07	1.76644e-08	-7.45995e-08	6.2e-09	2.16649e-08	2.00319e-07	0.0242809	0.00620016	0.0170499	0.0060991	-1.13879e-07	3.76344e+07	8.06452e+07	-4.93634e+08	-7.8698e+06	0.170498	5.47397e+08	0.999988	0.20076	9.19928e+16	3.17526e+15	-2.98411e+13	1.29301e+06	-0.0140064	6.68803e+46	-6.2854e+44	2.72345e+37	-2.95016e+29	-2.94403e-05
	1e-05	#NUM!	0.0062	0.01705	0.03038	0	1e-10	10	10	1.4	16	2.4	4.8	8.51138e-06	2.51189e-11	9.99988	1.39998	3.21216	0.481824	0.963648	#NUM!	#NUM!	#NUM!	6.2e-08	#NUM!	#NUM!	#NUM!	#NUM!	#NUM!	#NUM!	#NUM!	3.76344e+06	8.06452e+06	-4.93634e+07	-786986	0.170498	5.47397e+07	0.999988	0.20076	9.19928e+14	3.17528e+13	-2.98411e+11	129300	-0.0140064	6.68818e+40	-6.28536e+38	2.72342e+32	-2.95016e+25	-2.94349e-05
	0.0001	#NUM!	0.0062	0.01705	0.03038	0	1e-10	10	10	1.4	16	2.4	4.8	8.51138e-06	2.51189e-11	9.99988	1.39998	3.21216	0.481824	0.963648	#NUM!	#NUM!	#NUM!	6.2e-07	#NUM!	#NUM!	#NUM!	#NUM!	#NUM!	#NUM!	#NUM!	376344	806452	-4.93634e+06	-78704.7	0.170498	5.47397e+06	0.999988	0.20076	9.19928e+12	3.17547e+11	-2.98409e+09	12929.3	-0.0140064	6.68974e+34	-6.28498e+32	2.72313e+27	-2.95017e+21	-2.9381e-05
	0.001	#NUM!	0.0062	0.01705	0.03038	0	1e-10	10	10	1.4	16	2.4	4.8	8.51138e-06	2.51189e-11	9.99988	1.39998	3.21216	0.481824	0.963648	#NUM!	#NUM!	#NUM!	6.2e-06	#NUM!	#NUM!	#NUM!	#NUM!	#NUM!	#NUM!	#NUM!	37634.4	80645.2	-493634	-7876.58	0.170498	547397	0.999988	0.20076	9.19928e+10	3.17741e+09	-2.98386e+07	1292.26	-0.0140064	6.70534e+28	-6.28114e+26	2.72025e+22	-2.95031e+17	-2.88435e-05
	0.01	#NUM!	0.0062	0.01705	0.03038	0	1e-10	10	10	1.4	16	2.4	4.8	8.51138e-06	2.51189e-11	9.99988	1.39998	3.21216	0.481824	0.963648	#NUM!	#NUM!	#NUM!	6.2e-05	#NUM!	#NUM!	#NUM!	#NUM!	#NUM!	#NUM!	#NUM!	3763.44	8064.52	-49363.4	-793.767	0.170498	54739.7	0.999988	0.20076	9.19928e+08	3.19678e+07	-298144	128.557	-0.0140064	6.86109e+22	-6.24402e+20	2.69121e+17	-2.95173e+13	-2.36847e-05
	0.1	#NUM!	0.0062	0.01705	0.03038	0	1e-10	10	10	1.4	16	2.4	4.8	8.51138e-06	2.51189e-11	9.99988	1.39998	3.21216	0.481824	0.963648	#NUM!	#NUM!	#NUM!	0.00062	#NUM!	#NUM!	#NUM!	#NUM!	#NUM!	#NUM!	#NUM!	376.344	806.452	-4936.34	-85.4856	0.170498	5473.97	0.999988	0.20076	9.19928e+06	339051	-2944.07	12.1866	-0.0140064	8.39568e+16	-6.00322e+14	2.37164e+12	-2.97633e+09	1.12058e-05
	0.2	#NUM!	0.0062	0.01705	0.03038	0	1e-10	10	10	1.4	16	2.4	4.8	8.51138e-06	2.51189e-11	9.99988	1.39998	3.21216	0.481824	0.963648	#NUM!	#NUM!	#NUM!	0.00124	#NUM!	#NUM!	#NUM!	#NUM!	#NUM!	#NUM!	#NUM!	188.172	403.226	-2468.17	-46.1367	0.170498	2736.98	0.999988	0.20076	2.29982e+06	90144.2	-718.606	5.72155	-0.0140064	1.57052e+15	-9.40281e+12	6.10865e+10	-1.89103e+08	2.69474e-05
	0.3	#NUM!	0.0062	0.01705	0.03038	0	1e-10	10	10	1.4	16	2.4	4.8	8.51138e-06	2.51189e-11	9.99988	1.39998	3.21216	0.481824	0.963648	#NUM!	#NUM!	#NUM!	0.00186	#NUM!	#NUM!	#NUM!	#NUM!	#NUM!	#NUM!	#NUM!	125.448	268.817	-1645.45	-33.0204	0.170498	1824.66	0.999988	0.20076	1.02214e+06	42455.8	-308.353	3.56654	-0.0140064	1.59861e+14	-8.69144e+11	6.06254e+09	-3.82484e+07	2.80706e-05
	0.4	#NUM!	0.0062	0.01705	0.03038	0	1e-10	10	10	1.4	16	2.4	4.8	8.51138e-06	2.51189e-11	9.99988	1.39998	3.21216	0.481824	0.963648	#NUM!	#NUM!	#NUM!	0.00248	#NUM!	#NUM!	#NUM!	#NUM!	#NUM!	#NUM!	#NUM!	94.086	201.613	-1234.09	-26.4622	0.170498	1368.49	0.999988	0.20076	574955	25226.8	-165.396	2.48904	-0.0140064	3.22323e+13	-1.70049e+11	9.05559e+08	-1.24756e+07	1.8817e-05
	0.5	#NUM!	0.0062	0.01705	0.03038	0	1e-10	10	10	1.4	16	2.4	4.8	8.51138e-06	2.51189e-11	9.99988	1.39998	3.21216	0.481824	0.963648	#NUM!	#NUM!	#NUM!	0.0031	#NUM!	#NUM!	#NUM!	#NUM!	#NUM!	#NUM!	#NUM!	75.2688	161.29	-987.268	-22.5273	0.170498	1094.79	0.999988	0.20076	367971	17006.2	-99.5159	1.84253	-0.0140064	9.4052e+12	-5.06414e+10	1.01572e+08	-5.30002e+06	1.13564e-06
	0.6	#NUM!	0.0062	0.01705	0.03038	0	1e-10	10	10	1.4	16	2.4	4.8	8.51138e-06	2.51189e-11	9.99988	1.39998	3.21216	0.481824	0.963648	#NUM!	#NUM!	#NUM!	0.00372	#NUM!	#NUM!	#NUM!	#NUM!	#NUM!	#NUM!	#NUM!	62.724	134.409	-822.724	-19.904	0.170498	912.328	0.999988	0.20076	255536	12407.8	-63.885	1.41153	-0.0140064	3.45779e+12	-1.96896e+10	-4.57917e+07	-2.66546e+06	-2.40513e-05
	0.7	#NUM!	0.0062	0.01705	0.03038	0	1e-10	10	10	1.4	16	2.4	4.8	8.51138e-06	2.51189e-11	9.99988	1.39998	3.21216	0.481824	0.963648	#NUM!	#NUM!	#NUM!	0.00434	#NUM!	#NUM!	#NUM!	#NUM!	#NUM!	#NUM!	#NUM!	53.7634	115.207	-705.192	-18.0303	0.170498	781.996	0.999988	0.20076	187740	9555.21	-42.4943	1.10367	-0.0140064	1.48853e+12	-9.17495e+09	-6.50214e+07	-1.5075e+06	-5.63454e-05
	0.8	#NUM!	0.0062	0.01705	0.03038	0	1e-10	10	10	1.4	16	2.4	4.8	8.51138e-06	2.51189e-11	9.99988	1.39998	3.21216	0.481824	0.963648	#NUM!	#NUM!	#NUM!	0.00496	#NUM!	#NUM!	#NUM!	#NUM!	#NUM!	#NUM!	#NUM!	47.043	100.806	-617.043	-16.625	0.170498	684.246	0.999988	0.20076	143739	7652.04	-28.6716	0.872777	-0.0140064	7.18457e+11	-4.8617e+09	-5.77527e+07	-929620	-9.56477e-05
	0.9	#NUM!	0.0062	0.01705	0.03038	0	1e-10	10	10	1.4	16	2.4	4.8	8.51138e-06	2.51189e-11	9.99988	1.39998	3.21216	0.481824	0.963648	#NUM!	#NUM!	#NUM!	0.00558	#NUM!	#NUM!	#NUM!	#NUM!	#NUM!	#NUM!	#NUM!	41.816	89.6057	-548.482	-15.5319	0.170498	608.219	0.999988	0.20076	113571	6311.81	-19.2364	0.693193	-0.0140064	3.78142e+11	-2.83122e+09	-4.66492e+07	-612573	-0.00014205
	0.999	#NUM!	0.0062	0.01705	0.03038	0	1e-10	10	10	1.4	16	2.4	4.8	8.51138e-06	2.51189e-11	9.99988	1.39998	3.21216	0.481824	0.963648	#NUM!	#NUM!	#NUM!	0.0061938	#NUM!	#NUM!	#NUM!	#NUM!	#NUM!	#NUM!	#NUM!	37.6721	80.7259	-494.128	-14.6654	0.170498	547.945	0.999988	0.20076	92177	5336.34	-12.5744	0.55082	-0.0140064	2.14142e+11	-1.7786e+09	-3.68775e+07	-426820	-0.000195206
	r	eq K1	a	b	c	w	h		K1	K2	K3	K4	K5	K6	K7	K1h	K2h	K3h	K4h	K5h	x	y	z	t	u4	v	s	a-(x+y+z+t+u)	b-(x+2y+u+v)	c-(z+2t+u+s)	w+(x+2y+z+2t+2u)	F	G	H	I	J	K	L	M	a	b	g	d	e	t3	t2	t1	t0	m
	0.01	#NUM!	0.0062	0.01705	0.03038	0	1e-10	10	10	1.4	16	2.4	4.8	8.51138e-06	2.51189e-11	9.99988	1.39998	3.21216	0.481824	0.963648	#NUM!	#NUM!	#NUM!	6.2e-05	#NUM!	#NUM!	#NUM!	#NUM!	#NUM!	#NUM!	#NUM!	3763.44	8064.52	-49363.4	-793.767	0.170498	54739.7	0.999988	0.20076	9.19928e+08	3.19678e+07	-298144	128.557	-0.0140064	6.86109e+22	-6.24402e+20	2.69121e+17	-2.95173e+13	-2.36847e-05
	0.1	#NUM!	0.0062	0.01705	0.03038	0	1e-10	10	10	1.4	16	2.4	4.8	8.51138e-06	2.51189e-11	9.99988	1.39998	3.21216	0.481824	0.963648	#NUM!	#NUM!	#NUM!	0.00062	#NUM!	#NUM!	#NUM!	#NUM!	#NUM!	#NUM!	#NUM!	376.344	806.452	-4936.34	-85.4856	0.170498	5473.97	0.999988	0.20076	9.19928e+06	339051	-2944.07	12.1866	-0.0140064	8.39568e+16	-6.00322e+14	2.37164e+12	-2.97633e+09	1.12058e-05
	0.2	#NUM!	0.0062	0.01705	0.03038	0	1e-10	10	10	1.4	16	2.4	4.8	8.51138e-06	2.51189e-11	9.99988	1.39998	3.21216	0.481824	0.963648	#NUM!	#NUM!	#NUM!	0.00124	#NUM!	#NUM!	#NUM!	#NUM!	#NUM!	#NUM!	#NUM!	188.172	403.226	-2468.17	-46.1367	0.170498	2736.98	0.999988	0.20076	2.29982e+06	90144.2	-718.606	5.72155	-0.0140064	1.57052e+15	-9.40281e+12	6.10865e+10	-1.89103e+08	2.69474e-05
	0.3	#NUM!	0.0062	0.01705	0.03038	0	1e-10	10	10	1.4	16	2.4	4.8	8.51138e-06	2.51189e-11	9.99988	1.39998	3.21216	0.481824	0.963648	#NUM!	#NUM!	#NUM!	0.00186	#NUM!	#NUM!	#NUM!	#NUM!	#NUM!	#NUM!	#NUM!	125.448	268.817	-1645.45	-33.0204	0.170498	1824.66	0.999988	0.20076	1.02214e+06	42455.8	-308.353	3.56654	-0.0140064	1.59861e+14	-8.69144e+11	6.06254e+09	-3.82484e+07	2.80706e-05
	0.4	#NUM!	0.0062	0.01705	0.03038	0	1e-10	10	10	1.4	16	2.4	4.8	8.51138e-06	2.51189e-11	9.99988	1.39998	3.21216	0.481824	0.963648	#NUM!	#NUM!	#NUM!	0.00248	#NUM!	#NUM!	#NUM!	#NUM!	#NUM!	#NUM!	#NUM!	94.086	201.613	-1234.09	-26.4622	0.170498	1368.49	0.999988	0.20076	574955	25226.8	-165.396	2.48904	-0.0140064	3.22323e+13	-1.70049e+11	9.05559e+08	-1.24756e+07	1.8817e-05
	0.5	#NUM!	0.0062	0.01705	0.03038	0	1e-10	10	10	1.4	16	2.4	4.8	8.51138e-06	2.51189e-11	9.99988	1.39998	3.21216	0.481824	0.963648	#NUM!	#NUM!	#NUM!	0.0031	#NUM!	#NUM!	#NUM!	#NUM!	#NUM!	#NUM!	#NUM!	75.2688	161.29	-987.268	-22.5273	0.170498	1094.79	0.999988	0.20076	367971	17006.2	-99.5159	1.84253	-0.0140064	9.4052e+12	-5.06414e+10	1.01572e+08	-5.30002e+06	1.13564e-06
	0.6	#NUM!	0.0062	0.01705	0.03038	0	1e-10	10	10	1.4	16	2.4	4.8	8.51138e-06	2.51189e-11	9.99988	1.39998	3.21216	0.481824	0.963648	#NUM!	#NUM!	#NUM!	0.00372	#NUM!	#NUM!	#NUM!	#NUM!	#NUM!	#NUM!	#NUM!	62.724	134.409	-822.724	-19.904	0.170498	912.328	0.999988	0.20076	255536	12407.8	-63.885	1.41153	-0.0140064	3.45779e+12	-1.96896e+10	-4.57917e+07	-2.66546e+06	-2.40513e-05
	0.7	#NUM!	0.0062	0.01705	0.03038	0	1e-10	10	10	1.4	16	2.4	4.8	8.51138e-06	2.51189e-11	9.99988	1.39998	3.21216	0.481824	0.963648	#NUM!	#NUM!	#NUM!	0.00434	#NUM!	#NUM!	#NUM!	#NUM!	#NUM!	#NUM!	#NUM!	53.7634	115.207	-705.192	-18.0303	0.170498	781.996	0.999988	0.20076	187740	9555.21	-42.4943	1.10367	-0.0140064	1.48853e+12	-9.17495e+09	-6.50214e+07	-1.5075e+06	-5.63454e-05
	0.8	#NUM!	0.0062	0.01705	0.03038	0	1e-10	10	10	1.4	16	2.4	4.8	8.51138e-06	2.51189e-11	9.99988	1.39998	3.21216	0.481824	0.963648	#NUM!	#NUM!	#NUM!	0.00496	#NUM!	#NUM!	#NUM!	#NUM!	#NUM!	#NUM!	#NUM!	47.043	100.806	-617.043	-16.625	0.170498	684.246	0.999988	0.20076	143739	7652.04	-28.6716	0.872777	-0.0140064	7.18457e+11	-4.8617e+09	-5.77527e+07	-929620	-9.56477e-05
	0.9	#NUM!	0.0062	0.01705	0.03038	0	1e-10	10	10	1.4	16	2.4	4.8	8.51138e-06	2.51189e-11	9.99988	1.39998	3.21216	0.481824	0.963648	#NUM!	#NUM!	#NUM!	0.00558	#NUM!	#NUM!	#NUM!	#NUM!	#NUM!	#NUM!	#NUM!	41.816	89.6057	-548.482	-15.5319	0.170498	608.219	0.999988	0.20076	113571	6311.81	-19.2364	0.693193	-0.0140064	3.78142e+11	-2.83122e+09	-4.66492e+07	-612573	-0.00014205
	0.99	#NUM!	0.0062	0.01705	0.03038	0	1e-10	10	10	1.4	16	2.4	4.8	8.51138e-06	2.51189e-11	9.99988	1.39998	3.21216	0.481824	0.963648	#NUM!	#NUM!	#NUM!	0.006138	#NUM!	#NUM!	#NUM!	#NUM!	#NUM!	#NUM!	#NUM!	38.0146	81.4598	-498.62	-14.737	0.170498	552.926	0.999988	0.20076	93860.6	5414.03	-13.0975	0.562586	-0.0140064	2.24968e+11	-1.85085e+09	-3.76837e+07	-440260	-0.000190069
t3 ¹ 0, t2 ¹ 0
discr III > 0
			[A]in	[B]in	[C]in	[H2O]in															[AB]eq	[AB2]eq	[AC]eq	[AC2]eq	[ABC]eq			[A]eq	[B]eq	[C]eq	[H2O]eq
	r	eq K1	a	b	c	w	h		K1	K2	K3	K4	K5	K6	K7	K1h	K2h	K3h	K4h	K5h	x	y	z	t	u1	v	s	a-(x+y+z+t+u)	b-(x+2y+u+v)	c-(z+2t+u+s)	w+(x+2y+z+2t+2u)	F	G	H	I	J	K	L	M	a	b	g	d	e	t3	t2	t1	t0	m
	1e-12	-2.94449e+21	0.0062	0.01705	0.03038	0	1e-10	10	10	1.4	16	2.4	4.8	8.51138e-06	2.51189e-11	9.99988	1.39998	3.21216	0.481824	0.963648	-8.0597e+10	6.70295e+10	0.023681	6.2e-15	-0.0422027	-628116	0.0390842	1.35675e+10	-5.34613e+10	0.00981751	5.3462e+10	3.76344e+13	8.06452e+13	-4.93634e+14	-7.86979e+12	0.170498	5.47397e+14	0.999988	0.20076	9.19928e+28	3.17525e+27	-2.98411e+25	1.29301e+12	-0.0140064	6.68801e+82	-6.28541e+80	2.72345e+67	-2.95016e+53	-2.94409e-05
	1e-11	-2.94449e+19	0.0062	0.01705	0.03038	0	1e-10	10	10	1.4	16	2.4	4.8	8.51138e-06	2.51189e-11	9.99988	1.39998	3.21216	0.481824	0.963648	-8.0597e+09	6.70295e+09	0.023681	6.2e-14	-0.0422027	-62811.6	0.0390842	1.35675e+09	-5.34613e+09	0.00981751	5.3462e+09	3.76344e+12	8.06452e+12	-4.93634e+13	-7.86979e+11	0.170498	5.47397e+13	0.999988	0.20076	9.19928e+26	3.17525e+25	-2.98411e+23	1.29301e+11	-0.0140064	6.68801e+76	-6.28541e+74	2.72345e+62	-2.95016e+49	-2.94409e-05
	1.05e-11	-2.67074e+19	0.0062	0.01705	0.03038	0	1e-10	10	10	1.4	16	2.4	4.8	8.51138e-06	2.51189e-11	9.99988	1.39998	3.21216	0.481824	0.963648	-7.6759e+09	6.38376e+09	0.023681	6.51e-14	-0.0422027	-59820.6	0.0390842	1.29214e+09	-5.09156e+09	0.00981751	5.09162e+09	3.58423e+12	7.68049e+12	-4.70128e+13	-7.49504e+11	0.170498	5.2133e+13	0.999988	0.20076	8.34402e+26	2.88005e+25	-2.70668e+23	1.23144e+11	-0.0140064	4.9907e+76	-4.69027e+74	2.13389e+62	-2.4271e+49	-2.94409e-05
	1.087e-11	-2.49202e+19	0.0062	0.01705	0.03038	0	1e-10	10	10	1.4	16	2.4	4.8	8.51138e-06	2.51189e-11	9.99988	1.39998	3.21216	0.481824	0.963648	-7.41462e+09	6.16646e+09	0.023681	6.7394e-14	-0.0422027	-57784.4	0.0390842	1.24816e+09	-4.91825e+09	0.00981751	4.91831e+09	3.46223e+12	7.41906e+12	-4.54125e+13	-7.23992e+11	0.170498	5.03585e+13	0.999988	0.20076	7.78565e+26	2.68732e+25	-2.52555e+23	1.18952e+11	-0.0140064	4.05434e+76	-3.81027e+74	1.79462e+62	-2.11313e+49	-2.94409e-05
	0.1	#NUM!	0.0062	0.01705	0.03038	0	1e-10	10	10	1.4	16	2.4	4.8	8.51138e-06	2.51189e-11	9.99988	1.39998	3.21216	0.481824	0.963648	#NUM!	#NUM!	#NUM!	0.00062	#NUM!	#NUM!	#NUM!	#NUM!	#NUM!	#NUM!	#NUM!	376.344	806.452	-4936.34	-85.4856	0.170498	5473.97	0.999988	0.20076	9.19928e+06	339051	-2944.07	12.1866	-0.0140064	8.39568e+16	-6.00322e+14	2.37164e+12	-2.97633e+09	1.12058e-05
	0.2	#NUM!	0.0062	0.01705	0.03038	0	1e-10	10	10	1.4	16	2.4	4.8	8.51138e-06	2.51189e-11	9.99988	1.39998	3.21216	0.481824	0.963648	#NUM!	#NUM!	#NUM!	0.00124	#NUM!	#NUM!	#NUM!	#NUM!	#NUM!	#NUM!	#NUM!	188.172	403.226	-2468.17	-46.1367	0.170498	2736.98	0.999988	0.20076	2.29982e+06	90144.2	-718.606	5.72155	-0.0140064	1.57052e+15	-9.40281e+12	6.10865e+10	-1.89103e+08	2.69474e-05
	0.3	#NUM!	0.0062	0.01705	0.03038	0	1e-10	10	10	1.4	16	2.4	4.8	8.51138e-06	2.51189e-11	9.99988	1.39998	3.21216	0.481824	0.963648	#NUM!	#NUM!	#NUM!	0.00186	#NUM!	#NUM!	#NUM!	#NUM!	#NUM!	#NUM!	#NUM!	125.448	268.817	-1645.45	-33.0204	0.170498	1824.66	0.999988	0.20076	1.02214e+06	42455.8	-308.353	3.56654	-0.0140064	1.59861e+14	-8.69144e+11	6.06254e+09	-3.82484e+07	2.80706e-05
	0.4	#NUM!	0.0062	0.01705	0.03038	0	1e-10	10	10	1.4	16	2.4	4.8	8.51138e-06	2.51189e-11	9.99988	1.39998	3.21216	0.481824	0.963648	#NUM!	#NUM!	#NUM!	0.00248	#NUM!	#NUM!	#NUM!	#NUM!	#NUM!	#NUM!	#NUM!	94.086	201.613	-1234.09	-26.4622	0.170498	1368.49	0.999988	0.20076	574955	25226.8	-165.396	2.48904	-0.0140064	3.22323e+13	-1.70049e+11	9.05559e+08	-1.24756e+07	1.8817e-05
	0.5	#NUM!	0.0062	0.01705	0.03038	0	1e-10	10	10	1.4	16	2.4	4.8	8.51138e-06	2.51189e-11	9.99988	1.39998	3.21216	0.481824	0.963648	#NUM!	#NUM!	#NUM!	0.0031	#NUM!	#NUM!	#NUM!	#NUM!	#NUM!	#NUM!	#NUM!	75.2688	161.29	-987.268	-22.5273	0.170498	1094.79	0.999988	0.20076	367971	17006.2	-99.5159	1.84253	-0.0140064	9.4052e+12	-5.06414e+10	1.01572e+08	-5.30002e+06	1.13564e-06
	0.6	#NUM!	0.0062	0.01705	0.03038	0	1e-10	10	10	1.4	16	2.4	4.8	8.51138e-06	2.51189e-11	9.99988	1.39998	3.21216	0.481824	0.963648	#NUM!	#NUM!	#NUM!	0.00372	#NUM!	#NUM!	#NUM!	#NUM!	#NUM!	#NUM!	#NUM!	62.724	134.409	-822.724	-19.904	0.170498	912.328	0.999988	0.20076	255536	12407.8	-63.885	1.41153	-0.0140064	3.45779e+12	-1.96896e+10	-4.57917e+07	-2.66546e+06	-2.40513e-05
	0.7	#NUM!	0.0062	0.01705	0.03038	0	1e-10	10	10	1.4	16	2.4	4.8	8.51138e-06	2.51189e-11	9.99988	1.39998	3.21216	0.481824	0.963648	#NUM!	#NUM!	#NUM!	0.00434	#NUM!	#NUM!	#NUM!	#NUM!	#NUM!	#NUM!	#NUM!	53.7634	115.207	-705.192	-18.0303	0.170498	781.996	0.999988	0.20076	187740	9555.21	-42.4943	1.10367	-0.0140064	1.48853e+12	-9.17495e+09	-6.50214e+07	-1.5075e+06	-5.63454e-05
	0.8	#NUM!	0.0062	0.01705	0.03038	0	1e-10	10	10	1.4	16	2.4	4.8	8.51138e-06	2.51189e-11	9.99988	1.39998	3.21216	0.481824	0.963648	#NUM!	#NUM!	#NUM!	0.00496	#NUM!	#NUM!	#NUM!	#NUM!	#NUM!	#NUM!	#NUM!	47.043	100.806	-617.043	-16.625	0.170498	684.246	0.999988	0.20076	143739	7652.04	-28.6716	0.872777	-0.0140064	7.18457e+11	-4.8617e+09	-5.77527e+07	-929620	-9.56477e-05
	0.9	#NUM!	0.0062	0.01705	0.03038	0	1e-10	10	10	1.4	16	2.4	4.8	8.51138e-06	2.51189e-11	9.99988	1.39998	3.21216	0.481824	0.963648	#NUM!	#NUM!	#NUM!	0.00558	#NUM!	#NUM!	#NUM!	#NUM!	#NUM!	#NUM!	#NUM!	41.816	89.6057	-548.482	-15.5319	0.170498	608.219	0.999988	0.20076	113571	6311.81	-19.2364	0.693193	-0.0140064	3.78142e+11	-2.83122e+09	-4.66492e+07	-612573	-0.00014205
	0.99	#NUM!	0.0062	0.01705	0.03038	0	1e-10	10	10	1.4	16	2.4	4.8	8.51138e-06	2.51189e-11	9.99988	1.39998	3.21216	0.481824	0.963648	#NUM!	#NUM!	#NUM!	0.006138	#NUM!	#NUM!	#NUM!	#NUM!	#NUM!	#NUM!	#NUM!	38.0146	81.4598	-498.62	-14.737	0.170498	552.926	0.999988	0.20076	93860.6	5414.03	-13.0975	0.562586	-0.0140064	2.24968e+11	-1.85085e+09	-3.76837e+07	-440260	-0.000190069
	r	eq K1	a	b	c	w	h		K1	K2	K3	K4	K5	K6	K7	K1h	K2h	K3h	K4h	K5h	x	y	z	t	u2	v	s	a-(x+y+z+t+u)	b-(x+2y+u+v)	c-(z+2t+u+s)	w+(x+2y+z+2t+2u)	F	G	H	I	J	K	L	M	a	b	g	d	e	t3	t2	t1	t0	m
	1e-11	8.46688e+18	0.0062	0.01705	0.03038	0	1e-10	10	10	1.4	16	2.4	4.8	8.51138e-06	2.51189e-11	9.99988	1.39998	3.21216	0.481824	0.963648	-1.32083e+09	2.22345e+08	-0.0213082	6.2e-14	0.00768636	10293.6	0.035168	1.09848e+09	8.76127e+08	0.00883381	-8.76138e+08	3.76344e+12	8.06452e+12	-4.93634e+13	-7.86979e+11	0.170498	5.47397e+13	0.999988	0.20076	9.19928e+26	3.17525e+25	-2.98411e+23	1.29301e+11	-0.0140064	6.68801e+76	-6.28541e+74	2.72345e+62	-2.95016e+49	-2.94409e-05
	0.001	836.632	0.0062	0.01705	0.03038	0	1e-10	10	10	1.4	16	2.4	4.8	8.51138e-06	2.51189e-11	9.99988	1.39998	3.21216	0.481824	0.963648	-13.0977	2.19982	-0.0212429	6.2e-06	0.00764541	0.000102302	0.0351387	10.9176	8.70732	0.00882644	-8.70396	37634.4	80645.2	-493634	-7876.58	0.170498	547397	0.999988	0.20076	9.19928e+10	3.17741e+09	-2.98386e+07	1292.26	-0.0140064	6.70534e+28	-6.28114e+26	2.72025e+22	-2.95031e+17	-2.88435e-05
	0.01	7.45584	0.0062	0.01705	0.03038	0	1e-10	10	10	1.4	16	2.4	4.8	8.51138e-06	2.51189e-11	9.99988	1.39998	3.21216	0.481824	0.963648	-1.20786	0.198525	-0.0206216	6.2e-05	0.00726299	9.64101e-06	0.0348585	1.02883	0.820583	0.00875606	-0.816778	3763.44	8064.52	-49363.4	-793.767	0.170498	54739.7	0.999988	0.20076	9.19928e+08	3.19678e+07	-298144	128.557	-0.0140064	6.86109e+22	-6.24402e+20	2.69121e+17	-2.95173e+13	-2.36847e-05
	0.1	#NUM!	0.0062	0.01705	0.03038	0	1e-10	10	10	1.4	16	2.4	4.8	8.51138e-06	2.51189e-11	9.99988	1.39998	3.21216	0.481824	0.963648	#NUM!	#NUM!	#NUM!	0.00062	#NUM!	#NUM!	#NUM!	#NUM!	#NUM!	#NUM!	#NUM!	376.344	806.452	-4936.34	-85.4856	0.170498	5473.97	0.999988	0.20076	9.19928e+06	339051	-2944.07	12.1866	-0.0140064	8.39568e+16	-6.00322e+14	2.37164e+12	-2.97633e+09	1.12058e-05
	0.2	#NUM!	0.0062	0.01705	0.03038	0	1e-10	10	10	1.4	16	2.4	4.8	8.51138e-06	2.51189e-11	9.99988	1.39998	3.21216	0.481824	0.963648	#NUM!	#NUM!	#NUM!	0.00124	#NUM!	#NUM!	#NUM!	#NUM!	#NUM!	#NUM!	#NUM!	188.172	403.226	-2468.17	-46.1367	0.170498	2736.98	0.999988	0.20076	2.29982e+06	90144.2	-718.606	5.72155	-0.0140064	1.57052e+15	-9.40281e+12	6.10865e+10	-1.89103e+08	2.69474e-05
	0.3	#NUM!	0.0062	0.01705	0.03038	0	1e-10	10	10	1.4	16	2.4	4.8	8.51138e-06	2.51189e-11	9.99988	1.39998	3.21216	0.481824	0.963648	#NUM!	#NUM!	#NUM!	0.00186	#NUM!	#NUM!	#NUM!	#NUM!	#NUM!	#NUM!	#NUM!	125.448	268.817	-1645.45	-33.0204	0.170498	1824.66	0.999988	0.20076	1.02214e+06	42455.8	-308.353	3.56654	-0.0140064	1.59861e+14	-8.69144e+11	6.06254e+09	-3.82484e+07	2.80706e-05
	0.4	#NUM!	0.0062	0.01705	0.03038	0	1e-10	10	10	1.4	16	2.4	4.8	8.51138e-06	2.51189e-11	9.99988	1.39998	3.21216	0.481824	0.963648	#NUM!	#NUM!	#NUM!	0.00248	#NUM!	#NUM!	#NUM!	#NUM!	#NUM!	#NUM!	#NUM!	94.086	201.613	-1234.09	-26.4622	0.170498	1368.49	0.999988	0.20076	574955	25226.8	-165.396	2.48904	-0.0140064	3.22323e+13	-1.70049e+11	9.05559e+08	-1.24756e+07	1.8817e-05
	0.5	#NUM!	0.0062	0.01705	0.03038	0	1e-10	10	10	1.4	16	2.4	4.8	8.51138e-06	2.51189e-11	9.99988	1.39998	3.21216	0.481824	0.963648	#NUM!	#NUM!	#NUM!	0.0031	#NUM!	#NUM!	#NUM!	#NUM!	#NUM!	#NUM!	#NUM!	75.2688	161.29	-987.268	-22.5273	0.170498	1094.79	0.999988	0.20076	367971	17006.2	-99.5159	1.84253	-0.0140064	9.4052e+12	-5.06414e+10	1.01572e+08	-5.30002e+06	1.13564e-06
	0.6	#NUM!	0.0062	0.01705	0.03038	0	1e-10	10	10	1.4	16	2.4	4.8	8.51138e-06	2.51189e-11	9.99988	1.39998	3.21216	0.481824	0.963648	#NUM!	#NUM!	#NUM!	0.00372	#NUM!	#NUM!	#NUM!	#NUM!	#NUM!	#NUM!	#NUM!	62.724	134.409	-822.724	-19.904	0.170498	912.328	0.999988	0.20076	255536	12407.8	-63.885	1.41153	-0.0140064	3.45779e+12	-1.96896e+10	-4.57917e+07	-2.66546e+06	-2.40513e-05
	0.7	#NUM!	0.0062	0.01705	0.03038	0	1e-10	10	10	1.4	16	2.4	4.8	8.51138e-06	2.51189e-11	9.99988	1.39998	3.21216	0.481824	0.963648	#NUM!	#NUM!	#NUM!	0.00434	#NUM!	#NUM!	#NUM!	#NUM!	#NUM!	#NUM!	#NUM!	53.7634	115.207	-705.192	-18.0303	0.170498	781.996	0.999988	0.20076	187740	9555.21	-42.4943	1.10367	-0.0140064	1.48853e+12	-9.17495e+09	-6.50214e+07	-1.5075e+06	-5.63454e-05
	0.8	#NUM!	0.0062	0.01705	0.03038	0	1e-10	10	10	1.4	16	2.4	4.8	8.51138e-06	2.51189e-11	9.99988	1.39998	3.21216	0.481824	0.963648	#NUM!	#NUM!	#NUM!	0.00496	#NUM!	#NUM!	#NUM!	#NUM!	#NUM!	#NUM!	#NUM!	47.043	100.806	-617.043	-16.625	0.170498	684.246	0.999988	0.20076	143739	7652.04	-28.6716	0.872777	-0.0140064	7.18457e+11	-4.8617e+09	-5.77527e+07	-929620	-9.56477e-05
	0.9	#NUM!	0.0062	0.01705	0.03038	0	1e-10	10	10	1.4	16	2.4	4.8	8.51138e-06	2.51189e-11	9.99988	1.39998	3.21216	0.481824	0.963648	#NUM!	#NUM!	#NUM!	0.00558	#NUM!	#NUM!	#NUM!	#NUM!	#NUM!	#NUM!	#NUM!	41.816	89.6057	-548.482	-15.5319	0.170498	608.219	0.999988	0.20076	113571	6311.81	-19.2364	0.693193	-0.0140064	3.78142e+11	-2.83122e+09	-4.66492e+07	-612573	-0.00014205
	0.99	#NUM!	0.0062	0.01705	0.03038	0	1e-10	10	10	1.4	16	2.4	4.8	8.51138e-06	2.51189e-11	9.99988	1.39998	3.21216	0.481824	0.963648	#NUM!	#NUM!	#NUM!	0.006138	#NUM!	#NUM!	#NUM!	#NUM!	#NUM!	#NUM!	#NUM!	38.0146	81.4598	-498.62	-14.737	0.170498	552.926	0.999988	0.20076	93860.6	5414.03	-13.0975	0.562586	-0.0140064	2.24968e+11	-1.85085e+09	-3.76837e+07	-440260	-0.000190069
			[A]in	[B]in	[C]in	[H2O]in															[AB]eq	[AB2]eq	[AC]eq	[AC2]eq	[ABC]eq			[A]eq	[B]eq	[C]eq	[H2O]eq
	r	eq K1	a	b	c	w	h		K1	K2	K3	K4	K5	K6	K7	K1h	K2h	K3h	K4h	K5h	x	y	z	t	u3	v	s	a-(x+y+z+t+u)	b-(x+2y+u+v)	c-(z+2t+u+s)	w+(x+2y+z+2t+2u)	F	G	H	I	J	K	L	M	a	b	g	d	e	t3	t2	t1	t0	m
	1e-08	0.0290686	0.0062	0.01705	0.03038	0	1e-10	10	10	1.4	16	2.4	4.8	8.51138e-06	2.51189e-11	9.99988	1.39998	3.21216	0.481824	0.963648	0.0244969	1.08223e-13	0.566455	6.2e-11	5.36249e-12	-8.74918e-08	-0.428452	-0.584752	-0.00744676	-0.107622	0.590952	3.76344e+09	8.06452e+09	-4.93634e+10	-7.86979e+08	0.170498	5.47397e+10	0.999988	0.20076	9.19928e+20	3.17525e+19	-2.98411e+17	1.29301e+08	-0.0140064	6.68801e+58	-6.28541e+56	2.72345e+47	-2.95016e+37	-2.94409e-05
	1e-07	0.00105709	0.0062	0.01705	0.03038	0	1e-10	10	10	1.4	16	2.4	4.8	8.51138e-06	2.51189e-11	9.99988	1.39998	3.21216	0.481824	0.963648	-1.30365e-08	1.76643e-09	-7.46152e-09	6.2e-10	2.16649e-09	2.00318e-07	0.0242809	0.00620002	0.0170498	0.00609909	-1.13922e-08	3.76344e+08	8.06452e+08	-4.93634e+09	-7.86979e+07	0.170498	5.47397e+09	0.999988	0.20076	9.19928e+18	3.17525e+17	-2984111119530991	1.29301e+07	-0.0140064	6.68801e+52	-6.28541e+50	2.72345e+42	-2.95016e+33	-2.94409e-05
	3.6e-07	0.000780473	0.0062	0.01705	0.03038	0	1e-10	10	10	1.4	16	2.4	4.8	8.51138e-06	2.51189e-11	9.99988	1.39998	3.21216	0.481824	0.963648	0.000861172	5.93059e-09	0.000510395	2.232e-09	7.53195e-09	1.902e-07	0.023873	0.00482842	0.0161886	0.00599662	0.0013716	1.0454e+08	2.24014e+08	-1.37121e+09	-2.18605e+07	0.170498	1.52055e+09	0.999988	0.20076	7.09821e+17	2.45004e+16	-2.30255e+14	3.59169e+06	-0.0140064	3.07243e+49	-2.88748e+47	4.50409e+39	-1.75645e+31	-2.94407e-05
	1e-05	0.00102665	0.0062	0.01705	0.03038	0	1e-10	10	10	1.4	16	2.4	4.8	8.51138e-06	2.51189e-11	9.99988	1.39998	3.21216	0.481824	0.963648	9.21479e-05	1.75342e-07	5.29367e-05	6.2e-08	2.15849e-07	1.99228e-07	0.0242383	0.00605446	0.0169571	0.00608839	0.000145991	3.76344e+06	8.06452e+06	-4.93634e+07	-786986	0.170498	5.47397e+07	0.999988	0.20076	9.19928e+14	3.17528e+13	-2.98411e+11	129300	-0.0140064	6.68818e+40	-6.28536e+38	2.72342e+32	-2.95016e+25	-2.94349e-05
	0.0001	0.00096861	0.0062	0.01705	0.03038	0	1e-10	10	10	1.4	16	2.4	4.8	8.51138e-06	2.51189e-11	9.99988	1.39998	3.21216	0.481824	0.963648	0.000266979	1.72832e-06	0.000154482	6.2e-07	2.14299e-06	1.97115e-07	0.0241547	0.00577405	0.0167772	0.0060674	0.000430443	376344	806452	-4.93634e+06	-78704.7	0.170498	5.47397e+06	0.999988	0.20076	9.19928e+12	3.17547e+11	-2.98409e+09	12929.3	-0.0140064	6.68974e+34	-6.28498e+32	2.72313e+27	-2.95017e+21	-2.9381e-05
	0.001	0.00080095	0.0062	0.01705	0.03038	0	1e-10	10	10	1.4	16	2.4	4.8	8.51138e-06	2.51189e-11	9.99988	1.39998	3.21216	0.481824	0.963648	0.000763863	1.65342e-05	0.000451895	6.2e-06	2.09604e-05	1.90708e-07	0.0238931	0.00494055	0.0162319	0.00600167	0.00130315	37634.4	80645.2	-493634	-7876.58	0.170498	547397	0.999988	0.20076	9.19928e+10	3.17741e+09	-2.98386e+07	1292.26	-0.0140064	6.70534e+28	-6.28114e+26	2.72025e+22	-2.95031e+17	-2.88435e-05
	0.01	0.000428539	0.0062	0.01705	0.03038	0	1e-10	10	10	1.4	16	2.4	4.8	8.51138e-06	2.51189e-11	9.99988	1.39998	3.21216	0.481824	0.963648	0.00175405	0.00014661	0.00110198	6.2e-05	0.000197374	1.73946e-07	0.0231433	0.00293798	0.0148052	0.00581334	0.003668	3763.44	8064.52	-49363.4	-793.767	0.170498	54739.7	0.999988	0.20076	9.19928e+08	3.19678e+07	-298144	128.557	-0.0140064	6.86109e+22	-6.24402e+20	2.69121e+17	-2.95173e+13	-2.36847e-05
	0.1	#NUM!	0.0062	0.01705	0.03038	0	1e-10	10	10	1.4	16	2.4	4.8	8.51138e-06	2.51189e-11	9.99988	1.39998	3.21216	0.481824	0.963648	#NUM!	#NUM!	#NUM!	0.00062	#NUM!	#NUM!	#NUM!	#NUM!	#NUM!	#NUM!	#NUM!	376.344	806.452	-4936.34	-85.4856	0.170498	5473.97	0.999988	0.20076	9.19928e+06	339051	-2944.07	12.1866	-0.0140064	8.39568e+16	-6.00322e+14	2.37164e+12	-2.97633e+09	1.12058e-05
	0.2	#NUM!	0.0062	0.01705	0.03038	0	1e-10	10	10	1.4	16	2.4	4.8	8.51138e-06	2.51189e-11	9.99988	1.39998	3.21216	0.481824	0.963648	#NUM!	#NUM!	#NUM!	0.00124	#NUM!	#NUM!	#NUM!	#NUM!	#NUM!	#NUM!	#NUM!	188.172	403.226	-2468.17	-46.1367	0.170498	2736.98	0.999988	0.20076	2.29982e+06	90144.2	-718.606	5.72155	-0.0140064	1.57052e+15	-9.40281e+12	6.10865e+10	-1.89103e+08	2.69474e-05
	0.3	#NUM!	0.0062	0.01705	0.03038	0	1e-10	10	10	1.4	16	2.4	4.8	8.51138e-06	2.51189e-11	9.99988	1.39998	3.21216	0.481824	0.963648	#NUM!	#NUM!	#NUM!	0.00186	#NUM!	#NUM!	#NUM!	#NUM!	#NUM!	#NUM!	#NUM!	125.448	268.817	-1645.45	-33.0204	0.170498	1824.66	0.999988	0.20076	1.02214e+06	42455.8	-308.353	3.56654	-0.0140064	1.59861e+14	-8.69144e+11	6.06254e+09	-3.82484e+07	2.80706e-05
	0.4	#NUM!	0.0062	0.01705	0.03038	0	1e-10	10	10	1.4	16	2.4	4.8	8.51138e-06	2.51189e-11	9.99988	1.39998	3.21216	0.481824	0.963648	#NUM!	#NUM!	#NUM!	0.00248	#NUM!	#NUM!	#NUM!	#NUM!	#NUM!	#NUM!	#NUM!	94.086	201.613	-1234.09	-26.4622	0.170498	1368.49	0.999988	0.20076	574955	25226.8	-165.396	2.48904	-0.0140064	3.22323e+13	-1.70049e+11	9.05559e+08	-1.24756e+07	1.8817e-05
	0.5	#NUM!	0.0062	0.01705	0.03038	0	1e-10	10	10	1.4	16	2.4	4.8	8.51138e-06	2.51189e-11	9.99988	1.39998	3.21216	0.481824	0.963648	#NUM!	#NUM!	#NUM!	0.0031	#NUM!	#NUM!	#NUM!	#NUM!	#NUM!	#NUM!	#NUM!	75.2688	161.29	-987.268	-22.5273	0.170498	1094.79	0.999988	0.20076	367971	17006.2	-99.5159	1.84253	-0.0140064	9.4052e+12	-5.06414e+10	1.01572e+08	-5.30002e+06	1.13564e-06
	0.6	#NUM!	0.0062	0.01705	0.03038	0	1e-10	10	10	1.4	16	2.4	4.8	8.51138e-06	2.51189e-11	9.99988	1.39998	3.21216	0.481824	0.963648	#NUM!	#NUM!	#NUM!	0.00372	#NUM!	#NUM!	#NUM!	#NUM!	#NUM!	#NUM!	#NUM!	62.724	134.409	-822.724	-19.904	0.170498	912.328	0.999988	0.20076	255536	12407.8	-63.885	1.41153	-0.0140064	3.45779e+12	-1.96896e+10	-4.57917e+07	-2.66546e+06	-2.40513e-05
	0.7	#NUM!	0.0062	0.01705	0.03038	0	1e-10	10	10	1.4	16	2.4	4.8	8.51138e-06	2.51189e-11	9.99988	1.39998	3.21216	0.481824	0.963648	#NUM!	#NUM!	#NUM!	0.00434	#NUM!	#NUM!	#NUM!	#NUM!	#NUM!	#NUM!	#NUM!	53.7634	115.207	-705.192	-18.0303	0.170498	781.996	0.999988	0.20076	187740	9555.21	-42.4943	1.10367	-0.0140064	1.48853e+12	-9.17495e+09	-6.50214e+07	-1.5075e+06	-5.63454e-05
	0.8	#NUM!	0.0062	0.01705	0.03038	0	1e-10	10	10	1.4	16	2.4	4.8	8.51138e-06	2.51189e-11	9.99988	1.39998	3.21216	0.481824	0.963648	#NUM!	#NUM!	#NUM!	0.00496	#NUM!	#NUM!	#NUM!	#NUM!	#NUM!	#NUM!	#NUM!	47.043	100.806	-617.043	-16.625	0.170498	684.246	0.999988	0.20076	143739	7652.04	-28.6716	0.872777	-0.0140064	7.18457e+11	-4.8617e+09	-5.77527e+07	-929620	-9.56477e-05
	0.9	#NUM!	0.0062	0.01705	0.03038	0	1e-10	10	10	1.4	16	2.4	4.8	8.51138e-06	2.51189e-11	9.99988	1.39998	3.21216	0.481824	0.963648	#NUM!	#NUM!	#NUM!	0.00558	#NUM!	#NUM!	#NUM!	#NUM!	#NUM!	#NUM!	#NUM!	41.816	89.6057	-548.482	-15.5319	0.170498	608.219	0.999988	0.20076	113571	6311.81	-19.2364	0.693193	-0.0140064	3.78142e+11	-2.83122e+09	-4.66492e+07	-612573	-0.00014205
	0.99	#NUM!	0.0062	0.01705	0.03038	0	1	10	10	1.4	16	2.4	4.8	8.51138e-06	2.51189e-11	8.51131e-05	1.19158e-05	4.01902e-10	6.02853e-11	1.20571e-10	#NUM!	#NUM!	#NUM!	0.006138	#NUM!	#NUM!	#NUM!	#NUM!	#NUM!	#NUM!	#NUM!	38.0146	81.4598	-0.00647104	-8.51137e-05	1.45118e-06	0.00693326	8.51131e-06	2.51189e-11	1.98346e-15	4.42715e-17	1.36752e-19	-9.9279e-21	-1.26956e-22	-2.73723e-49	-9.61525e-51	-9.78717e-53	-4.44325e-55	-5.37603e-05
	r	eq K1	a	b	c	w	h		K1	K2	K3	K4	K5	K6	K7	K1h	K2h	K3h	K4h	K5h	x	y	z	t	u4	v	s	a-(x+y+z+t+u)	b-(x+2y+u+v)	c-(z+2t+u+s)	w+(x+2y+z+2t+2u)	F	G	H	I	J	K	L	M	a	b	g	d	e	t3	t2	t1	t0	m
	1e-05	0.00108834	0.0062	0.01705	0.03038	0	1e-10	10	10	1.4	16	2.4	4.8	8.51138e-06	2.51189e-11	9.99988	1.39998	3.21216	0.481824	0.963648	-9.47549e-05	1.77971e-07	-5.40309e-05	6.2e-08	2.17461e-07	2.01424e-07	0.0243238	0.00634833	0.017144	0.00610987	-0.000147871	3.76344e+06	8.06452e+06	-4.93634e+07	-786986	0.170498	5.47397e+07	0.999988	0.20076	9.19928e+14	3.17528e+13	-2.98411e+11	129300	-0.0140064	6.68818e+40	-6.28536e+38	2.72342e+32	-2.95016e+25	-2.94349e-05
	0.001	0.00139372	0.0062	0.01705	0.03038	0	1e-10	10	10	1.4	16	2.4	4.8	8.51138e-06	2.51189e-11	9.99988	1.39998	3.21216	0.481824	0.963648	-0.00102658	1.9051e-05	-0.000565783	6.2e-06	2.24991e-05	2.11667e-07	0.0247052	0.00774462	0.0180158	0.00620567	-0.00149687	37634.4	80645.2	-493634	-7876.58	0.170498	547397	0.999988	0.20076	9.19928e+10	3.17741e+09	-2.98386e+07	1292.26	-0.0140064	6.70534e+28	-6.28114e+26	2.72025e+22	-2.95031e+17	-2.88435e-05
	0.01	0.00259119	0.0062	0.01705	0.03038	0	1e-10	10	10	1.4	16	2.4	4.8	8.51138e-06	2.51189e-11	9.99988	1.39998	3.21216	0.481824	0.963648	-0.00458794	0.000235474	-0.00227437	6.2e-05	0.000250138	2.45749e-07	0.0257996	0.0125147	0.0209166	0.00648058	-0.00576708	3763.44	8064.52	-49363.4	-793.767	0.170498	54739.7	0.999988	0.20076	9.19928e+08	3.19678e+07	-298144	128.557	-0.0140064	6.86109e+22	-6.24402e+20	2.69121e+17	-2.95173e+13	-2.36847e-05
	0.01	0.00259119	0.0062	0.01705	0.03038	0	1e-10	10	10	1.4	16	2.4	4.8	8.51138e-06	2.51189e-11	9.99988	1.39998	3.21216	0.481824	0.963648	-0.00458794	0.000235474	-0.00227437	6.2e-05	0.000250138	2.45749e-07	0.0257996	0.0125147	0.0209166	0.00648058	-0.00576708	3763.44	8064.52	-49363.4	-793.767	0.170498	54739.7	0.999988	0.20076	9.19928e+08	3.19678e+07	-298144	128.557	-0.0140064	6.86109e+22	-6.24402e+20	2.69121e+17	-2.95173e+13	-2.36847e-05
	0.1	#NUM!	0.0062	0.01705	0.03038	0	1e-10	10	10	1.4	16	2.4	4.8	8.51138e-06	2.51189e-11	9.99988	1.39998	3.21216	0.481824	0.963648	#NUM!	#NUM!	#NUM!	0.00062	#NUM!	#NUM!	#NUM!	#NUM!	#NUM!	#NUM!	#NUM!	376.344	806.452	-4936.34	-85.4856	0.170498	5473.97	0.999988	0.20076	9.19928e+06	339051	-2944.07	12.1866	-0.0140064	8.39568e+16	-6.00322e+14	2.37164e+12	-2.97633e+09	1.12058e-05
	0.2	#NUM!	0.0062	0.01705	0.03038	0	1e-10	10	10	1.4	16	2.4	4.8	8.51138e-06	2.51189e-11	9.99988	1.39998	3.21216	0.481824	0.963648	#NUM!	#NUM!	#NUM!	0.00124	#NUM!	#NUM!	#NUM!	#NUM!	#NUM!	#NUM!	#NUM!	188.172	403.226	-2468.17	-46.1367	0.170498	2736.98	0.999988	0.20076	2.29982e+06	90144.2	-718.606	5.72155	-0.0140064	1.57052e+15	-9.40281e+12	6.10865e+10	-1.89103e+08	2.69474e-05
	0.3	#NUM!	0.0062	0.01705	0.03038	0	1e-10	10	10	1.4	16	2.4	4.8	8.51138e-06	2.51189e-11	9.99988	1.39998	3.21216	0.481824	0.963648	#NUM!	#NUM!	#NUM!	0.00186	#NUM!	#NUM!	#NUM!	#NUM!	#NUM!	#NUM!	#NUM!	125.448	268.817	-1645.45	-33.0204	0.170498	1824.66	0.999988	0.20076	1.02214e+06	42455.8	-308.353	3.56654	-0.0140064	1.59861e+14	-8.69144e+11	6.06254e+09	-3.82484e+07	2.80706e-05
	0.4	#NUM!	0.0062	0.01705	0.03038	0	1e-10	10	10	1.4	16	2.4	4.8	8.51138e-06	2.51189e-11	9.99988	1.39998	3.21216	0.481824	0.963648	#NUM!	#NUM!	#NUM!	0.00248	#NUM!	#NUM!	#NUM!	#NUM!	#NUM!	#NUM!	#NUM!	94.086	201.613	-1234.09	-26.4622	0.170498	1368.49	0.999988	0.20076	574955	25226.8	-165.396	2.48904	-0.0140064	3.22323e+13	-1.70049e+11	9.05559e+08	-1.24756e+07	1.8817e-05
	0.5	#NUM!	0.0062	0.01705	0.03038	0	1e-10	10	10	1.4	16	2.4	4.8	8.51138e-06	2.51189e-11	9.99988	1.39998	3.21216	0.481824	0.963648	#NUM!	#NUM!	#NUM!	0.0031	#NUM!	#NUM!	#NUM!	#NUM!	#NUM!	#NUM!	#NUM!	75.2688	161.29	-987.268	-22.5273	0.170498	1094.79	0.999988	0.20076	367971	17006.2	-99.5159	1.84253	-0.0140064	9.4052e+12	-5.06414e+10	1.01572e+08	-5.30002e+06	1.13564e-06
	0.6	#NUM!	0.0062	0.01705	0.03038	0	1e-10	10	10	1.4	16	2.4	4.8	8.51138e-06	2.51189e-11	9.99988	1.39998	3.21216	0.481824	0.963648	#NUM!	#NUM!	#NUM!	0.00372	#NUM!	#NUM!	#NUM!	#NUM!	#NUM!	#NUM!	#NUM!	62.724	134.409	-822.724	-19.904	0.170498	912.328	0.999988	0.20076	255536	12407.8	-63.885	1.41153	-0.0140064	3.45779e+12	-1.96896e+10	-4.57917e+07	-2.66546e+06	-2.40513e-05
	0.7	#NUM!	0.0062	0.01705	0.03038	0	1e-10	10	10	1.4	16	2.4	4.8	8.51138e-06	2.51189e-11	9.99988	1.39998	3.21216	0.481824	0.963648	#NUM!	#NUM!	#NUM!	0.00434	#NUM!	#NUM!	#NUM!	#NUM!	#NUM!	#NUM!	#NUM!	53.7634	115.207	-705.192	-18.0303	0.170498	781.996	0.999988	0.20076	187740	9555.21	-42.4943	1.10367	-0.0140064	1.48853e+12	-9.17495e+09	-6.50214e+07	-1.5075e+06	-5.63454e-05
	0.8	#NUM!	0.0062	0.01705	0.03038	0	1e-10	10	10	1.4	16	2.4	4.8	8.51138e-06	2.51189e-11	9.99988	1.39998	3.21216	0.481824	0.963648	#NUM!	#NUM!	#NUM!	0.00496	#NUM!	#NUM!	#NUM!	#NUM!	#NUM!	#NUM!	#NUM!	47.043	100.806	-617.043	-16.625	0.170498	684.246	0.999988	0.20076	143739	7652.04	-28.6716	0.872777	-0.0140064	7.18457e+11	-4.8617e+09	-5.77527e+07	-929620	-9.56477e-05
	0.9	#NUM!	0.0062	0.01705	0.03038	0	1e-10	10	10	1.4	16	2.4	4.8	8.51138e-06	2.51189e-11	9.99988	1.39998	3.21216	0.481824	0.963648	#NUM!	#NUM!	#NUM!	0.00558	#NUM!	#NUM!	#NUM!	#NUM!	#NUM!	#NUM!	#NUM!	41.816	89.6057	-548.482	-15.5319	0.170498	608.219	0.999988	0.20076	113571	6311.81	-19.2364	0.693193	-0.0140064	3.78142e+11	-2.83122e+09	-4.66492e+07	-612573	-0.00014205
	0.99	#NUM!	0.0062	0.01705	0.03038	0	1e-10	10	10	1.4	16	2.4	4.8	8.51138e-06	2.51189e-11	9.99988	1.39998	3.21216	0.481824	0.963648	#NUM!	#NUM!	#NUM!	0.006138	#NUM!	#NUM!	#NUM!	#NUM!	#NUM!	#NUM!	#NUM!	38.0146	81.4598	-498.62	-14.737	0.170498	552.926	0.999988	0.20076	93860.6	5414.03	-13.0975	0.562586	-0.0140064	2.24968e+11	-1.85085e+09	-3.76837e+07	-440260	-0.000190069
[truncated: 25 more columns]
