# Supplementary material for: Transfer of structural units through imine exchanges, in solution or without solvent: successive transiminations, stimuli (pH)-modulated covalent switches, and mathematical models
Source: Front Chem. 2026 Apr 13;13:1241625. doi: 10.3389/fchem.2025.1241625 (PMC13112204; doi:10.3389/fchem.2025.1241625)
Supplement: Supplementary file 1 [file Supplementaryfile1.zip › Supplementary Material/g-S2-St7-pH11.xlsx]

## Sheet: Feuil1
Influence of the pH										^							^
pH = 11
Set S2		general approach			paper -> section 5.3.				Inputs: a, b, c, w, K1 to K5, pH, r
t3 ¹ 0, t2 ¹ 0
discr III < 0
			[A]in	[B]in	[C]in	[H2O]in	[H+]eq	pH													[AB]eq	[AB2]eq	[AC]eq	[AC2]eq	[ABC]eq	[BH+]eq	[CH+]eq	[A]eq	[B]eq	[C]eq	[H2O]eq
	r	eq K1	a	b	c	w	h		K1	K2	K3	K4	K5	K6	K7	K1h	K2h	K3h	K4h	K5h	x	y	z	t	u1	v	s	a-(x+y+z+t+u)	b-(x+2y+u+v)	c-(z+2t+u+s)	w+(x+2y+z+2t+2u)	F	G	H	I	J	K	L	M	a	b	g	d	e	t3	t2	t1	t0	m
	1e-09	0.00105705	0.0062	0.01705	0.03038	0	1e-11	11	10	1.4	16	2.4	4.8	8.51138e-06	2.51189e-11	9.99999	1.4	11.444	1.71661	3.43321	7.58681e-08	1.39169e-12	1.54704e-07	6.2e-12	6.08105e-12	2.00319e-08	0.00865058	0.00619977	0.0170499	0.0217293	2.306e-07	3.76344e+10	8.06452e+10	1.70219e+11	-2.80379e+10	0.1705	-1.16456e+11	0.999999	0.715253	2.74757e+22	-2.29812e+21	-1.34947e+21	1.64123e+10	-0.0499021	-3.52971e+65	-2.07267e+65	2.5208e+54	-7.66454e+42	-0.114937
	2.5754e-05	#NUM!	0.0062	0.01705	0.03038	0	1e-11	11	10	1.4	16	2.4	4.8	8.51138e-06	2.51189e-11	9.99999	1.4	11.444	1.71661	3.43321	#NUM!	#NUM!	#NUM!	1.59675e-07	#NUM!	#NUM!	#NUM!	#NUM!	#NUM!	#NUM!	#NUM!	1.4613e+06	3.13136e+06	6.60944e+06	-1.08868e+06	0.1705	-4.52186e+06	0.999999	0.715253	4.14247e+13	-3.46481e+12	-2.03457e+12	637274	-0.0499021	-1.20967e+39	-7.10334e+38	2.22492e+32	-1.74224e+25	-0.11494
	0.1	#NUM!	0.0062	0.01705	0.03038	0	1e-11	11	10	1.4	16	2.4	4.8	8.51138e-06	2.51189e-11	9.99999	1.4	11.444	1.71661	3.43321	#NUM!	#NUM!	#NUM!	0.00062	#NUM!	#NUM!	#NUM!	#NUM!	#NUM!	#NUM!	#NUM!	376.344	806.452	1702.19	-278.935	0.1705	-1164.56	0.999999	0.715253	2.74757e+06	-224186	-135672	164.687	-0.0499021	-3.35598e+17	-2.09323e+17	2.54082e+14	-7.7027e+10	-0.130438
	0.2	#NUM!	0.0062	0.01705	0.03038	0	1e-11	11	10	1.4	16	2.4	4.8	8.51138e-06	2.51189e-11	9.99999	1.4	11.444	1.71661	3.43321	#NUM!	#NUM!	#NUM!	0.00124	#NUM!	#NUM!	#NUM!	#NUM!	#NUM!	#NUM!	#NUM!	188.172	403.226	851.097	-138.745	0.1705	-582.281	0.999999	0.715253	686893	-54639.9	-34097.9	82.6252	-0.0499021	-4970274299818833	-3.30289e+15	8.00253e+12	-4.83835e+09	-0.14881
	0.3	#NUM!	0.0062	0.01705	0.03038	0	1e-11	11	10	1.4	16	2.4	4.8	8.51138e-06	2.51189e-11	9.99999	1.4	11.444	1.71661	3.43321	#NUM!	#NUM!	#NUM!	0.00186	#NUM!	#NUM!	#NUM!	#NUM!	#NUM!	#NUM!	#NUM!	125.448	268.817	567.398	-92.0156	0.1705	-388.187	0.999999	0.715253	305286	-23659.3	-15234.1	55.2713	-0.0499021	-4.12168e+14	-2.92801e+14	1.06204e+12	-9.60556e+08	-0.170796
	0.4	#NUM!	0.0062	0.01705	0.03038	0	1e-11	11	10	1.4	16	2.4	4.8	8.51138e-06	2.51189e-11	9.99999	1.4	11.444	1.71661	3.43321	#NUM!	#NUM!	#NUM!	0.00248	#NUM!	#NUM!	#NUM!	#NUM!	#NUM!	#NUM!	#NUM!	94.086	201.613	425.549	-68.6507	0.1705	-291.14	0.999999	0.715253	171723	-12956.7	-8613.6	41.5944	-0.0499021	-6.90226e+13	-5.26181e+13	2.53969e+11	-3.05474e+08	-0.197396
	0.5	#NUM!	0.0062	0.01705	0.03038	0	1e-11	11	10	1.4	16	2.4	4.8	8.51138e-06	2.51189e-11	9.99999	1.4	11.444	1.71661	3.43321	#NUM!	#NUM!	#NUM!	0.0031	#NUM!	#NUM!	#NUM!	#NUM!	#NUM!	#NUM!	#NUM!	75.2688	161.29	340.439	-54.6318	0.1705	-232.912	0.999999	0.715253	109903	-8067.26	-5540.94	33.3882	-0.0499021	-1.69495e+13	-1.39264e+13	8.38558e+10	-1.25764e+08	-0.22998
	0.6	#NUM!	0.0062	0.01705	0.03038	0	1e-11	11	10	1.4	16	2.4	4.8	8.51138e-06	2.51189e-11	9.99999	1.4	11.444	1.71661	3.43321	#NUM!	#NUM!	#NUM!	0.00372	#NUM!	#NUM!	#NUM!	#NUM!	#NUM!	#NUM!	#NUM!	62.724	134.409	283.699	-45.2858	0.1705	-194.094	0.999999	0.715253	76321.5	-5445.98	-3867.35	27.9174	-0.0499021	-5.29036e+12	-4.70853e+12	3.39545e+10	-6.09636e+07	-0.270464
	0.7	#NUM!	0.0062	0.01705	0.03038	0	1e-11	11	10	1.4	16	2.4	4.8	8.51138e-06	2.51189e-11	9.99999	1.4	11.444	1.71661	3.43321	#NUM!	#NUM!	#NUM!	0.00434	#NUM!	#NUM!	#NUM!	#NUM!	#NUM!	#NUM!	#NUM!	53.7634	115.207	243.171	-38.6101	0.1705	-166.366	0.999999	0.715253	56072.9	-3886.31	-2855.52	24.0097	-0.0499021	-1.94384e+12	-1.88498e+12	1.58271e+10	-3.30779e+07	-0.321595
	0.8	#NUM!	0.0062	0.01705	0.03038	0	1e-11	11	10	1.4	16	2.4	4.8	8.51138e-06	2.51189e-11	9.99999	1.4	11.444	1.71661	3.43321	#NUM!	#NUM!	#NUM!	0.00496	#NUM!	#NUM!	#NUM!	#NUM!	#NUM!	#NUM!	#NUM!	47.043	100.806	212.774	-33.6033	0.1705	-145.57	0.999999	0.715253	42930.8	-2887.55	-2197.07	21.0789	-0.0499021	-8.02716e+11	-8.53942e+11	8.17806e+09	-1.94912e+07	-0.387423
	0.9	#NUM!	0.0062	0.01705	0.03038	0	1e-11	11	10	1.4	16	2.4	4.8	8.51138e-06	2.51189e-11	9.99999	1.4	11.444	1.71661	3.43321	#NUM!	#NUM!	#NUM!	0.00558	#NUM!	#NUM!	#NUM!	#NUM!	#NUM!	#NUM!	#NUM!	41.816	89.6057	189.133	-29.7092	0.1705	-129.396	0.999999	0.715253	33920.7	-2212.07	-1744.43	18.7995	-0.0499021	-3.61349e+11	-4.25163e+11	4.57157e+09	-1.22324e+07	-0.474115
	0.99	#NUM!	0.0062	0.01705	0.03038	0	1e-11	11	10	1.4	16	2.4	4.8	8.51138e-06	2.51189e-11	9.99999	1.4	11.444	1.71661	3.43321	#NUM!	#NUM!	#NUM!	0.006138	#NUM!	#NUM!	#NUM!	#NUM!	#NUM!	#NUM!	#NUM!	38.0146	81.4598	171.939	-26.8771	0.1705	-117.632	0.999999	0.715253	28033.6	-1776.49	-1447.94	17.1416	-0.0499021	-1.86274e+11	-2.41999e+11	2.85717e+09	-8.39476e+06	-0.577936
	r	eq K1	a	b	c	w	h		K1	K2	K3	K4	K5	K6	K7	K1h	K2h	K3h	K4h	K5h	x	y	z	t	u2	v	s	a-(x+y+z+t+u)	b-(x+2y+u+v)	c-(z+2t+u+s)	w+(x+2y+z+2t+2u)	F	G	H	I	J	K	L	M	a	b	g	d	e	t3	t2	t1	t0	m
	2e-11	#NUM!	0.0062	0.01705	0.03038	0	1e-11	11	10	1.4	16	2.4	4.8	8.51138e-06	2.51189e-11	9.99999	1.4	11.444	1.71661	3.43321	#NUM!	#NUM!	#NUM!	1.24e-13	#NUM!	#NUM!	#NUM!	#NUM!	#NUM!	#NUM!	#NUM!	1.88172e+12	4.03226e+12	8.51097e+12	-1.4019e+12	0.1705	-5.82281e+12	0.999999	0.715253	6.86893e+25	-5.74529e+24	-3.37367e+24	8.20617e+11	-0.0499021	-5.51518e+75	-3.23854e+75	7.87749e+62	-4.79034e+49	-0.114937
	1e-08	#NUM!	0.0062	0.01705	0.03038	0	1e-11	11	10	1.4	16	2.4	4.8	8.51138e-06	2.51189e-11	9.99999	1.4	11.444	1.71661	3.43321	#NUM!	#NUM!	#NUM!	6.2e-11	#NUM!	#NUM!	#NUM!	#NUM!	#NUM!	#NUM!	#NUM!	3.76344e+09	8.06452e+09	1.70219e+10	-2.80379e+09	0.1705	-1.16456e+10	0.999999	0.715253	2.74757e+20	-2.29812e+19	-1.34947e+19	1.64123e+09	-0.0499021	-3.52971e+59	-2.07267e+59	2.5208e+49	-7.66454e+38	-0.114937
	1e-07	2.25661	0.0062	0.01705	0.03038	0	1e-11	11	10	1.4	16	2.4	4.8	8.51138e-06	2.51189e-11	9.99999	1.4	11.444	1.71661	3.43321	0.429227	2.99026e-09	0.18882	6.2e-10	2.81878e-09	-4.84265e-07	-0.0451153	-0.611847	-0.412177	-0.113324	0.618047	3.76344e+08	8.06452e+08	1.70219e+09	-2.80379e+08	0.1705	-1.16456e+09	0.999999	0.715253	2.74757e+18	-2.29812e+17	-1.34947e+17	1.64123e+08	-0.0499021	-3.52971e+53	-2.07267e+53	2.5208e+44	-7.66454e+34	-0.114937
	1e-06	0.0103732	0.0062	0.01705	0.03038	0	1e-11	11	10	1.4	16	2.4	4.8	8.51138e-06	2.51189e-11	9.99999	1.4	11.444	1.71661	3.43321	0.0335334	2.29446e-09	0.0532539	6.2e-09	7.80814e-09	-1.93662e-08	-0.00651328	-0.0805873	-0.0164834	-0.0163606	0.0867873	3.76344e+07	8.06452e+07	1.70219e+08	-2.80379e+07	0.1705	-1.16456e+08	0.999999	0.715253	2.74757e+16	-2298116231439454	-1.34947e+15	1.64123e+07	-0.0499021	-3.52971e+47	-2.07267e+47	2.5208e+39	-7.66454e+30	-0.114937
	1e-05	#NUM!	0.0062	0.01705	0.03038	0	1e-11	11	10	1.4	16	2.4	4.8	8.51138e-06	2.51189e-11	9.99999	1.4	11.444	1.71661	3.43321	#NUM!	#NUM!	#NUM!	6.2e-08	#NUM!	#NUM!	#NUM!	#NUM!	#NUM!	#NUM!	#NUM!	3.76344e+06	8.06452e+06	1.70219e+07	-2.80379e+06	0.1705	-1.16456e+07	0.999999	0.715253	2.74757e+14	-2.29811e+13	-1.34947e+13	1.64123e+06	-0.0499021	-3.5297e+41	-2.07267e+41	2.5208e+34	-7.66454e+26	-0.114938
	0.0001	0.000825215	0.0062	0.01705	0.03038	0	1e-11	11	10	1.4	16	2.4	4.8	8.51138e-06	2.51189e-11	9.99999	1.4	11.444	1.71661	3.43321	0.00040788	1.40134e-07	0.000828846	6.2e-07	6.10211e-07	1.95517e-08	0.00841408	0.0049619	0.0166412	0.0211352	0.00123947	376344	806452	1.70219e+06	-280378	0.1705	-1.16456e+06	0.999999	0.715253	2.74757e+12	-2.29806e+11	-1.34947e+11	164124	-0.0499021	-3.52954e+35	-2.07269e+35	2.52082e+29	-7.66458e+22	-0.114951
	0.001	#NUM!	0.0062	0.01705	0.03038	0	1e-11	11	10	1.4	16	2.4	4.8	8.51138e-06	2.51189e-11	9.99999	1.4	11.444	1.71661	3.43321	#NUM!	#NUM!	#NUM!	6.2e-06	#NUM!	#NUM!	#NUM!	#NUM!	#NUM!	#NUM!	#NUM!	37634.4	80645.2	170219	-28036.5	0.1705	-116456	0.999999	0.715253	2.74757e+10	-2.29755e+09	-1.34954e+09	16412.9	-0.0499021	-3.52798e+29	-2.07287e+29	2.521e+24	-7.66492e+18	-0.115079
	0.01	#NUM!	0.0062	0.01705	0.03038	0	1e-11	11	10	1.4	16	2.4	4.8	8.51138e-06	2.51189e-11	9.99999	1.4	11.444	1.71661	3.43321	#NUM!	#NUM!	#NUM!	6.2e-05	#NUM!	#NUM!	#NUM!	#NUM!	#NUM!	#NUM!	#NUM!	3763.44	8064.52	17021.9	-2802.35	0.1705	-11645.6	0.999999	0.715253	2.74757e+08	-2.29249e+07	-1.35019e+07	1641.8	-0.0499021	-3.5124e+23	-2.07472e+23	2.5228e+19	-7.66833e+14	-0.116375
	0.1	#NUM!	0.0062	0.01705	0.03038	0	1e-11	11	10	1.4	16	2.4	4.8	8.51138e-06	2.51189e-11	9.99999	1.4	11.444	1.71661	3.43321	#NUM!	#NUM!	#NUM!	0.00062	#NUM!	#NUM!	#NUM!	#NUM!	#NUM!	#NUM!	#NUM!	376.344	806.452	1702.19	-278.935	0.1705	-1164.56	0.999999	0.715253	2.74757e+06	-224186	-135672	164.687	-0.0499021	-3.35598e+17	-2.09323e+17	2.54082e+14	-7.7027e+10	-0.130438
	0.2	#NUM!	0.0062	0.01705	0.03038	0	1e-11	11	10	1.4	16	2.4	4.8	8.51138e-06	2.51189e-11	9.99999	1.4	11.444	1.71661	3.43321	#NUM!	#NUM!	#NUM!	0.00124	#NUM!	#NUM!	#NUM!	#NUM!	#NUM!	#NUM!	#NUM!	188.172	403.226	851.097	-138.745	0.1705	-582.281	0.999999	0.715253	686893	-54639.9	-34097.9	82.6252	-0.0499021	-4970274299818833	-3.30289e+15	8.00253e+12	-4.83835e+09	-0.14881
	0.3	#NUM!	0.0062	0.01705	0.03038	0	1e-11	11	10	1.4	16	2.4	4.8	8.51138e-06	2.51189e-11	9.99999	1.4	11.444	1.71661	3.43321	#NUM!	#NUM!	#NUM!	0.00186	#NUM!	#NUM!	#NUM!	#NUM!	#NUM!	#NUM!	#NUM!	125.448	268.817	567.398	-92.0156	0.1705	-388.187	0.999999	0.715253	305286	-23659.3	-15234.1	55.2713	-0.0499021	-4.12168e+14	-2.92801e+14	1.06204e+12	-9.60556e+08	-0.170796
	0.4	#NUM!	0.0062	0.01705	0.03038	0	1e-11	11	10	1.4	16	2.4	4.8	8.51138e-06	2.51189e-11	9.99999	1.4	11.444	1.71661	3.43321	#NUM!	#NUM!	#NUM!	0.00248	#NUM!	#NUM!	#NUM!	#NUM!	#NUM!	#NUM!	#NUM!	94.086	201.613	425.549	-68.6507	0.1705	-291.14	0.999999	0.715253	171723	-12956.7	-8613.6	41.5944	-0.0499021	-6.90226e+13	-5.26181e+13	2.53969e+11	-3.05474e+08	-0.197396
	0.5	#NUM!	0.0062	0.01705	0.03038	0	1e-11	11	10	1.4	16	2.4	4.8	8.51138e-06	2.51189e-11	9.99999	1.4	11.444	1.71661	3.43321	#NUM!	#NUM!	#NUM!	0.0031	#NUM!	#NUM!	#NUM!	#NUM!	#NUM!	#NUM!	#NUM!	75.2688	161.29	340.439	-54.6318	0.1705	-232.912	0.999999	0.715253	109903	-8067.26	-5540.94	33.3882	-0.0499021	-1.69495e+13	-1.39264e+13	8.38558e+10	-1.25764e+08	-0.22998
	0.6	#NUM!	0.0062	0.01705	0.03038	0	1e-11	11	10	1.4	16	2.4	4.8	8.51138e-06	2.51189e-11	9.99999	1.4	11.444	1.71661	3.43321	#NUM!	#NUM!	#NUM!	0.00372	#NUM!	#NUM!	#NUM!	#NUM!	#NUM!	#NUM!	#NUM!	62.724	134.409	283.699	-45.2858	0.1705	-194.094	0.999999	0.715253	76321.5	-5445.98	-3867.35	27.9174	-0.0499021	-5.29036e+12	-4.70853e+12	3.39545e+10	-6.09636e+07	-0.270464
	0.7	#NUM!	0.0062	0.01705	0.03038	0	1e-11	11	10	1.4	16	2.4	4.8	8.51138e-06	2.51189e-11	9.99999	1.4	11.444	1.71661	3.43321	#NUM!	#NUM!	#NUM!	0.00434	#NUM!	#NUM!	#NUM!	#NUM!	#NUM!	#NUM!	#NUM!	53.7634	115.207	243.171	-38.6101	0.1705	-166.366	0.999999	0.715253	56072.9	-3886.31	-2855.52	24.0097	-0.0499021	-1.94384e+12	-1.88498e+12	1.58271e+10	-3.30779e+07	-0.321595
	0.8	#NUM!	0.0062	0.01705	0.03038	0	1e-11	11	10	1.4	16	2.4	4.8	8.51138e-06	2.51189e-11	9.99999	1.4	11.444	1.71661	3.43321	#NUM!	#NUM!	#NUM!	0.00496	#NUM!	#NUM!	#NUM!	#NUM!	#NUM!	#NUM!	#NUM!	47.043	100.806	212.774	-33.6033	0.1705	-145.57	0.999999	0.715253	42930.8	-2887.55	-2197.07	21.0789	-0.0499021	-8.02716e+11	-8.53942e+11	8.17806e+09	-1.94912e+07	-0.387423
	0.9	#NUM!	0.0062	0.01705	0.03038	0	1e-11	11	10	1.4	16	2.4	4.8	8.51138e-06	2.51189e-11	9.99999	1.4	11.444	1.71661	3.43321	#NUM!	#NUM!	#NUM!	0.00558	#NUM!	#NUM!	#NUM!	#NUM!	#NUM!	#NUM!	#NUM!	41.816	89.6057	189.133	-29.7092	0.1705	-129.396	0.999999	0.715253	33920.7	-2212.07	-1744.43	18.7995	-0.0499021	-3.61349e+11	-4.25163e+11	4.57157e+09	-1.22324e+07	-0.474115
	0.99	#NUM!	0.0062	0.01705	0.03038	0	1e-11	11	10	1.4	16	2.4	4.8	8.51138e-06	2.51189e-11	9.99999	1.4	11.444	1.71661	3.43321	#NUM!	#NUM!	#NUM!	0.006138	#NUM!	#NUM!	#NUM!	#NUM!	#NUM!	#NUM!	#NUM!	38.0146	81.4598	171.939	-26.8771	0.1705	-117.632	0.999999	0.715253	28033.6	-1776.49	-1447.94	17.1416	-0.0499021	-1.86274e+11	-2.41999e+11	2.85717e+09	-8.39476e+06	-0.577936
	r	eq K1	a	b	c	w	h		K1	K2	K3	K4	K5	K6	K7	K1h	K2h	K3h	K4h	K5h	x	y	z	t	u3	v	s	a-(x+y+z+t+u)	b-(x+2y+u+v)	c-(z+2t+u+s)	w+(x+2y+z+2t+2u)	F	G	H	I	J	K	L	M	a	b	g	d	e	t3	t2	t1	t0	m
	1e-09	2.76292e+20	0.0062	0.01705	0.03038	0	1e-11	11	10	1.4	16	2.4	4.8	8.51138e-06	2.51189e-11	9.99999	1.4	11.444	1.71661	3.43321	-7.54512e+09	1.27013e+09	0.50928	6.2e-12	-0.183709	5880.2	-0.0840548	6.27499e+09	5.00486e+09	-0.211136	-5.00487e+09	3.76344e+10	8.06452e+10	1.70219e+11	-2.80379e+10	0.1705	-1.16456e+11	0.999999	0.715253	2.74757e+22	-2.29812e+21	-1.34947e+21	1.64123e+10	-0.0499021	-3.52971e+65	-2.07267e+65	2.5208e+54	-7.66454e+42	-0.114937
	0.1	#NUM!	0.0062	0.01705	0.03038	0	1e-11	11	10	1.4	16	2.4	4.8	8.51138e-06	2.51189e-11	9.99999	1.4	11.444	1.71661	3.43321	#NUM!	#NUM!	#NUM!	0.00062	#NUM!	#NUM!	#NUM!	#NUM!	#NUM!	#NUM!	#NUM!	376.344	806.452	1702.19	-278.935	0.1705	-1164.56	0.999999	0.715253	2.74757e+06	-224186	-135672	164.687	-0.0499021	-3.35598e+17	-2.09323e+17	2.54082e+14	-7.7027e+10	-0.130438
	0.13	#NUM!	0.0062	0.01705	0.03038	0	1e-11	11	10	1.4	16	2.4	4.8	8.51138e-06	2.51189e-11	9.99999	1.4	11.444	1.71661	3.43321	#NUM!	#NUM!	#NUM!	0.000806	#NUM!	#NUM!	#NUM!	#NUM!	#NUM!	#NUM!	#NUM!	289.495	620.347	1309.38	-214.232	0.1705	-895.816	0.999999	0.715253	1.62578e+06	-131656	-80407.1	126.812	-0.0499021	-6.84429e+16	-4.34949e+16	6.85934e+13	-2.70097e+10	-0.135618
	0.131	#NUM!	0.0062	0.01705	0.03038	0	1e-11	11	10	1.4	16	2.4	4.8	8.51138e-06	2.51189e-11	9.99999	1.4	11.444	1.71661	3.43321	#NUM!	#NUM!	#NUM!	0.0008122	#NUM!	#NUM!	#NUM!	#NUM!	#NUM!	#NUM!	#NUM!	287.286	615.612	1299.39	-212.586	0.1705	-888.978	0.999999	0.715253	1.60106e+06	-129620	-79188.4	125.848	-0.0499021	-6.53328e+16	-4.15444e+16	6.60202e+13	-2.61957e+10	-0.135796
	0.131357	#NUM!	0.0062	0.01705	0.03038	0	1e-11	11	10	1.4	16	2.4	4.8	8.51138e-06	2.51189e-11	9.99999	1.4	11.444	1.71661	3.43321	#NUM!	#NUM!	#NUM!	0.000814412	#NUM!	#NUM!	#NUM!	#NUM!	#NUM!	#NUM!	#NUM!	286.505	613.94	1295.86	-212.004	0.1705	-886.563	0.999999	0.715253	1.59237e+06	-128906	-78760.3	125.508	-0.0499021	-6.4263e+16	-4.08733e+16	6.51302e+13	-2.59127e+10	-0.135859
	0.132	#NUM!	0.0062	0.01705	0.03038	0	1e-11	11	10	1.4	16	2.4	4.8	8.51138e-06	2.51189e-11	9.99999	1.4	11.444	1.71661	3.43321	#NUM!	#NUM!	#NUM!	0.0008184	#NUM!	#NUM!	#NUM!	#NUM!	#NUM!	#NUM!	#NUM!	285.109	610.948	1289.54	-210.964	0.1705	-882.243	0.999999	0.715253	1.57689e+06	-127632	-77997.3	124.899	-0.0499021	-6.23858e+16	-3.96953e+16	6.3562e+13	-2.54121e+10	-0.135973
	0.14	#NUM!	0.0062	0.01705	0.03038	0	1e-11	11	10	1.4	16	2.4	4.8	8.51138e-06	2.51189e-11	9.99999	1.4	11.444	1.71661	3.43321	#NUM!	#NUM!	#NUM!	0.000868	#NUM!	#NUM!	#NUM!	#NUM!	#NUM!	#NUM!	#NUM!	268.817	576.037	1215.85	-198.827	0.1705	-831.829	0.999999	0.715253	1.40182e+06	-113232	-69367.4	117.794	-0.0499021	-4.36432e+16	-2.79097e+16	4.73914e+13	-2.00909e+10	-0.137405
	0.2	#NUM!	0.0062	0.01705	0.03038	0	1e-11	11	10	1.4	16	2.4	4.8	8.51138e-06	2.51189e-11	9.99999	1.4	11.444	1.71661	3.43321	#NUM!	#NUM!	#NUM!	0.00124	#NUM!	#NUM!	#NUM!	#NUM!	#NUM!	#NUM!	#NUM!	188.172	403.226	851.097	-138.745	0.1705	-582.281	0.999999	0.715253	686893	-54639.9	-34097.9	82.6252	-0.0499021	-4970274299818833	-3.30289e+15	8.00253e+12	-4.83835e+09	-0.14881
	0.3	#NUM!	0.0062	0.01705	0.03038	0	1e-11	11	10	1.4	16	2.4	4.8	8.51138e-06	2.51189e-11	9.99999	1.4	11.444	1.71661	3.43321	#NUM!	#NUM!	#NUM!	0.00186	#NUM!	#NUM!	#NUM!	#NUM!	#NUM!	#NUM!	#NUM!	125.448	268.817	567.398	-92.0156	0.1705	-388.187	0.999999	0.715253	305286	-23659.3	-15234.1	55.2713	-0.0499021	-4.12168e+14	-2.92801e+14	1.06204e+12	-9.60556e+08	-0.170796
	0.4	#NUM!	0.0062	0.01705	0.03038	0	1e-11	11	10	1.4	16	2.4	4.8	8.51138e-06	2.51189e-11	9.99999	1.4	11.444	1.71661	3.43321	#NUM!	#NUM!	#NUM!	0.00248	#NUM!	#NUM!	#NUM!	#NUM!	#NUM!	#NUM!	#NUM!	94.086	201.613	425.549	-68.6507	0.1705	-291.14	0.999999	0.715253	171723	-12956.7	-8613.6	41.5944	-0.0499021	-6.90226e+13	-5.26181e+13	2.53969e+11	-3.05474e+08	-0.197396
	0.5	#NUM!	0.0062	0.01705	0.03038	0	1e-11	11	10	1.4	16	2.4	4.8	8.51138e-06	2.51189e-11	9.99999	1.4	11.444	1.71661	3.43321	#NUM!	#NUM!	#NUM!	0.0031	#NUM!	#NUM!	#NUM!	#NUM!	#NUM!	#NUM!	#NUM!	75.2688	161.29	340.439	-54.6318	0.1705	-232.912	0.999999	0.715253	109903	-8067.26	-5540.94	33.3882	-0.0499021	-1.69495e+13	-1.39264e+13	8.38558e+10	-1.25764e+08	-0.22998
	0.6	#NUM!	0.0062	0.01705	0.03038	0	1e-11	11	10	1.4	16	2.4	4.8	8.51138e-06	2.51189e-11	9.99999	1.4	11.444	1.71661	3.43321	#NUM!	#NUM!	#NUM!	0.00372	#NUM!	#NUM!	#NUM!	#NUM!	#NUM!	#NUM!	#NUM!	62.724	134.409	283.699	-45.2858	0.1705	-194.094	0.999999	0.715253	76321.5	-5445.98	-3867.35	27.9174	-0.0499021	-5.29036e+12	-4.70853e+12	3.39545e+10	-6.09636e+07	-0.270464
	0.7	#NUM!	0.0062	0.01705	0.03038	0	1e-11	11	10	1.4	16	2.4	4.8	8.51138e-06	2.51189e-11	9.99999	1.4	11.444	1.71661	3.43321	#NUM!	#NUM!	#NUM!	0.00434	#NUM!	#NUM!	#NUM!	#NUM!	#NUM!	#NUM!	#NUM!	53.7634	115.207	243.171	-38.6101	0.1705	-166.366	0.999999	0.715253	56072.9	-3886.31	-2855.52	24.0097	-0.0499021	-1.94384e+12	-1.88498e+12	1.58271e+10	-3.30779e+07	-0.321595
	0.8	#NUM!	0.0062	0.01705	0.03038	0	1e-11	11	10	1.4	16	2.4	4.8	8.51138e-06	2.51189e-11	9.99999	1.4	11.444	1.71661	3.43321	#NUM!	#NUM!	#NUM!	0.00496	#NUM!	#NUM!	#NUM!	#NUM!	#NUM!	#NUM!	#NUM!	47.043	100.806	212.774	-33.6033	0.1705	-145.57	0.999999	0.715253	42930.8	-2887.55	-2197.07	21.0789	-0.0499021	-8.02716e+11	-8.53942e+11	8.17806e+09	-1.94912e+07	-0.387423
	0.9	#NUM!	0.0062	0.01705	0.03038	0	1e-11	11	10	1.4	16	2.4	4.8	8.51138e-06	2.51189e-11	9.99999	1.4	11.444	1.71661	3.43321	#NUM!	#NUM!	#NUM!	0.00558	#NUM!	#NUM!	#NUM!	#NUM!	#NUM!	#NUM!	#NUM!	41.816	89.6057	189.133	-29.7092	0.1705	-129.396	0.999999	0.715253	33920.7	-2212.07	-1744.43	18.7995	-0.0499021	-3.61349e+11	-4.25163e+11	4.57157e+09	-1.22324e+07	-0.474115
	1	#NUM!	0.0062	0.01705	0.03038	0	1e-11	11	10	1.4	16	2.4	4.8	8.51138e-06	2.51189e-11	9.99999	1.4	11.444	1.71661	3.43321	#NUM!	#NUM!	#NUM!	0.0062	#NUM!	#NUM!	#NUM!	#NUM!	#NUM!	#NUM!	#NUM!	37.6344	80.6452	170.219	-26.5939	0.1705	-116.456	0.999999	0.715253	27475.7	-1735.51	-1419.81	16.9759	-0.0499021	-1.73516e+11	-2.28047e+11	2.7191e+09	-8.06826e+06	-0.591438
	r	eq K1	a	b	c	w	h		K1	K2	K3	K4	K5	K6	K7	K1h	K2h	K3h	K4h	K5h	x	y	z	t	u4	v	s	a-(x+y+z+t+u)	b-(x+2y+u+v)	c-(z+2t+u+s)	w+(x+2y+z+2t+2u)	F	G	H	I	J	K	L	M	a	b	g	d	e	t3	t2	t1	t0	m
	2.61931e-05	-6.91215e+09	0.0062	0.01705	0.03038	0	1e-11	11	10	1.4	16	2.4	4.8	8.51138e-06	2.51189e-11	9.99999	1.4	11.444	1.71661	3.43321	-123485	102698	-0.150017	1.62397e-07	0.267351	-0.0962365	-0.0247598	20787.2	-81910.6	-0.0621938	81910.8	1.43681e+06	3.07887e+06	6.49864e+06	-1.07043e+06	0.1705	-4.44606e+06	0.999999	0.715253	4.00475e+13	-3.34962e+12	-1.96693e+12	626590	-0.0499021	-1.09298e+39	-6.41814e+38	2.04458e+32	-1.62832e+25	-0.11494
	0.1	#NUM!	0.0062	0.01705	0.03038	0	1e-11	11	10	1.4	16	2.4	4.8	8.51138e-06	2.51189e-11	9.99999	1.4	11.444	1.71661	3.43321	#NUM!	#NUM!	#NUM!	0.00062	#NUM!	#NUM!	#NUM!	#NUM!	#NUM!	#NUM!	#NUM!	376.344	806.452	1702.19	-278.935	0.1705	-1164.56	0.999999	0.715253	2.74757e+06	-224186	-135672	164.687	-0.0499021	-3.35598e+17	-2.09323e+17	2.54082e+14	-7.7027e+10	-0.130438
	0.2	#NUM!	0.0062	0.01705	0.03038	0	1e-11	11	10	1.4	16	2.4	4.8	8.51138e-06	2.51189e-11	9.99999	1.4	11.444	1.71661	3.43321	#NUM!	#NUM!	#NUM!	0.00124	#NUM!	#NUM!	#NUM!	#NUM!	#NUM!	#NUM!	#NUM!	188.172	403.226	851.097	-138.745	0.1705	-582.281	0.999999	0.715253	686893	-54639.9	-34097.9	82.6252	-0.0499021	-4970274299818833	-3.30289e+15	8.00253e+12	-4.83835e+09	-0.14881
	0.3	#NUM!	0.0062	0.01705	0.03038	0	1e-11	11	10	1.4	16	2.4	4.8	8.51138e-06	2.51189e-11	9.99999	1.4	11.444	1.71661	3.43321	#NUM!	#NUM!	#NUM!	0.00186	#NUM!	#NUM!	#NUM!	#NUM!	#NUM!	#NUM!	#NUM!	125.448	268.817	567.398	-92.0156	0.1705	-388.187	0.999999	0.715253	305286	-23659.3	-15234.1	55.2713	-0.0499021	-4.12168e+14	-2.92801e+14	1.06204e+12	-9.60556e+08	-0.170796
	0.4	#NUM!	0.0062	0.01705	0.03038	0	1e-11	11	10	1.4	16	2.4	4.8	8.51138e-06	2.51189e-11	9.99999	1.4	11.444	1.71661	3.43321	#NUM!	#NUM!	#NUM!	0.00248	#NUM!	#NUM!	#NUM!	#NUM!	#NUM!	#NUM!	#NUM!	94.086	201.613	425.549	-68.6507	0.1705	-291.14	0.999999	0.715253	171723	-12956.7	-8613.6	41.5944	-0.0499021	-6.90226e+13	-5.26181e+13	2.53969e+11	-3.05474e+08	-0.197396
	0.5	#NUM!	0.0062	0.01705	0.03038	0	1e-11	11	10	1.4	16	2.4	4.8	8.51138e-06	2.51189e-11	9.99999	1.4	11.444	1.71661	3.43321	#NUM!	#NUM!	#NUM!	0.0031	#NUM!	#NUM!	#NUM!	#NUM!	#NUM!	#NUM!	#NUM!	75.2688	161.29	340.439	-54.6318	0.1705	-232.912	0.999999	0.715253	109903	-8067.26	-5540.94	33.3882	-0.0499021	-1.69495e+13	-1.39264e+13	8.38558e+10	-1.25764e+08	-0.22998
	0.6	#NUM!	0.0062	0.01705	0.03038	0	1e-11	11	10	1.4	16	2.4	4.8	8.51138e-06	2.51189e-11	9.99999	1.4	11.444	1.71661	3.43321	#NUM!	#NUM!	#NUM!	0.00372	#NUM!	#NUM!	#NUM!	#NUM!	#NUM!	#NUM!	#NUM!	62.724	134.409	283.699	-45.2858	0.1705	-194.094	0.999999	0.715253	76321.5	-5445.98	-3867.35	27.9174	-0.0499021	-5.29036e+12	-4.70853e+12	3.39545e+10	-6.09636e+07	-0.270464
	0.7	#NUM!	0.0062	0.01705	0.03038	0	1e-11	11	10	1.4	16	2.4	4.8	8.51138e-06	2.51189e-11	9.99999	1.4	11.444	1.71661	3.43321	#NUM!	#NUM!	#NUM!	0.00434	#NUM!	#NUM!	#NUM!	#NUM!	#NUM!	#NUM!	#NUM!	53.7634	115.207	243.171	-38.6101	0.1705	-166.366	0.999999	0.715253	56072.9	-3886.31	-2855.52	24.0097	-0.0499021	-1.94384e+12	-1.88498e+12	1.58271e+10	-3.30779e+07	-0.321595
	0.8	#NUM!	0.0062	0.01705	0.03038	0	1e-11	11	10	1.4	16	2.4	4.8	8.51138e-06	2.51189e-11	9.99999	1.4	11.444	1.71661	3.43321	#NUM!	#NUM!	#NUM!	0.00496	#NUM!	#NUM!	#NUM!	#NUM!	#NUM!	#NUM!	#NUM!	47.043	100.806	212.774	-33.6033	0.1705	-145.57	0.999999	0.715253	42930.8	-2887.55	-2197.07	21.0789	-0.0499021	-8.02716e+11	-8.53942e+11	8.17806e+09	-1.94912e+07	-0.387423
	0.9	#NUM!	0.0062	0.01705	0.03038	0	1e-11	11	10	1.4	16	2.4	4.8	8.51138e-06	2.51189e-11	9.99999	1.4	11.444	1.71661	3.43321	#NUM!	#NUM!	#NUM!	0.00558	#NUM!	#NUM!	#NUM!	#NUM!	#NUM!	#NUM!	#NUM!	41.816	89.6057	189.133	-29.7092	0.1705	-129.396	0.999999	0.715253	33920.7	-2212.07	-1744.43	18.7995	-0.0499021	-3.61349e+11	-4.25163e+11	4.57157e+09	-1.22324e+07	-0.474115
	0.99	#NUM!	0.0062	0.01705	0.03038	0	1e-11	11	10	1.4	16	2.4	4.8	8.51138e-06	2.51189e-11	9.99999	1.4	11.444	1.71661	3.43321	#NUM!	#NUM!	#NUM!	0.006138	#NUM!	#NUM!	#NUM!	#NUM!	#NUM!	#NUM!	#NUM!	38.0146	81.4598	171.939	-26.8771	0.1705	-117.632	0.999999	0.715253	28033.6	-1776.49	-1447.94	17.1416	-0.0499021	-1.86274e+11	-2.41999e+11	2.85717e+09	-8.39476e+06	-0.577936
t3 ¹ 0, t2 ¹ 0
discr III > 0
			[A]in	[B]in	[C]in	[H2O]in															[AB]eq	[AB2]eq	[AC]eq	[AC2]eq	[ABC]eq			[A]eq	[B]eq	[C]eq	[H2O]eq
	r	eq K1	a	b	c	w	h		K1	K2	K3	K4	K5	K6	K7	K1h	K2h	K3h	K4h	K5h	x	y	z	t	u1	v	s	a-(x+y+z+t+u)	b-(x+2y+u+v)	c-(z+2t+u+s)	w+(x+2y+z+2t+2u)	F	G	H	I	J	K	L	M	a	b	g	d	e	t3	t2	t1	t0	m
	1e-12	2.76292e+26	0.0062	0.01705	0.03038	0	1e-11	11	10	1.4	16	2.4	4.8	8.51138e-06	2.51189e-11	9.99999	1.4	11.444	1.71661	3.43321	-7.54512e+12	1.27013e+12	0.50928	6.2e-15	-0.183709	5.8802e+06	-0.0840548	6.27499e+12	5.00486e+12	-0.211136	-5.00487e+12	3.76344e+13	8.06452e+13	1.70219e+14	-2.80379e+13	0.1705	-1.16456e+14	0.999999	0.715253	2.74757e+28	-2.29812e+27	-1.34947e+27	1.64123e+13	-0.0499021	-3.52971e+83	-2.07267e+83	2.5208e+69	-7.66454e+54	-0.114937
	1e-11	2.76292e+24	0.0062	0.01705	0.03038	0	1e-11	11	10	1.4	16	2.4	4.8	8.51138e-06	2.51189e-11	9.99999	1.4	11.444	1.71661	3.43321	-7.54512e+11	1.27013e+11	0.50928	6.2e-14	-0.183709	588020	-0.0840548	6.27499e+11	5.00486e+11	-0.211136	-5.00487e+11	3.76344e+12	8.06452e+12	1.70219e+13	-2.80379e+12	0.1705	-1.16456e+13	0.999999	0.715253	2.74757e+26	-2.29812e+25	-1.34947e+25	1.64123e+12	-0.0499021	-3.52971e+77	-2.07267e+77	2.5208e+64	-7.66454e+50	-0.114937
	1.05e-11	#NUM!	0.0062	0.01705	0.03038	0	1e-11	11	10	1.4	16	2.4	4.8	8.51138e-06	2.51189e-11	9.99999	1.4	11.444	1.71661	3.43321	#NUM!	#NUM!	#NUM!	6.51e-14	#NUM!	#NUM!	#NUM!	#NUM!	#NUM!	#NUM!	#NUM!	3.58423e+12	7.68049e+12	1.62114e+13	-2.67028e+12	0.1705	-1.10911e+13	0.999999	0.715253	2.49213e+26	-2.08446e+25	-1.22401e+25	1.56308e+12	-0.0499021	-2.63393e+77	-1.54666e+77	1.97511e+64	-6.30563e+50	-0.114937
	1.087e-11	2.33835e+24	0.0062	0.01705	0.03038	0	1e-11	11	10	1.4	16	2.4	4.8	8.51138e-06	2.51189e-11	9.99999	1.4	11.444	1.71661	3.43321	-6.94123e+11	1.16847e+11	0.50928	6.7394e-14	-0.183709	540957	-0.0840548	5.77276e+11	4.60429e+11	-0.211136	-4.60429e+11	3.46223e+12	7.41906e+12	1.56596e+13	-2.57938e+12	0.1705	-1.07135e+13	0.999999	0.715253	2.32536e+26	-1.94497e+25	-1.1421e+25	1.50987e+12	-0.0499021	-2.13975e+77	-1.25647e+77	1.66108e+64	-5.48994e+50	-0.114937
	0.1	28415.3	0.0062	0.01705	0.03038	0	1e-11	11	10	1.4	16	2.4	4.8	8.51138e-06	2.51189e-11	9.99999	1.4	11.444	1.71661	3.43321	-76.7278	12.9982	0.511948	0.00062	-0.185844	5.98426e-05	-0.0845598	63.4091	50.9343	-0.212405	-50.59	376.344	806.452	1702.19	-278.935	0.1705	-1164.56	0.999999	0.715253	2.74757e+06	-224186	-135672	164.687	-0.0499021	-3.35598e+17	-2.09323e+17	2.54082e+14	-7.7027e+10	-0.130438
	0.2	7302.13	0.0062	0.01705	0.03038	0	1e-11	11	10	1.4	16	2.4	4.8	8.51138e-06	2.51189e-11	9.99999	1.4	11.444	1.71661	3.43321	-39.0011	6.64828	0.514579	0.00124	-0.187965	3.04411e-05	-0.0850579	32.0312	25.9095	-0.213656	-25.5634	188.172	403.226	851.097	-138.745	0.1705	-582.281	0.999999	0.715253	686893	-54639.9	-34097.9	82.6252	-0.0499021	-4970274299818833	-3.30289e+15	8.00253e+12	-4.83835e+09	-0.14881
	0.3	3334.31	0.0062	0.01705	0.03038	0	1e-11	11	10	1.4	16	2.4	4.8	8.51138e-06	2.51189e-11	9.99999	1.4	11.444	1.71661	3.43321	-26.4249	4.53215	0.517173	0.00186	-0.190073	2.06402e-05	-0.0855494	21.57	17.5677	-0.21489	-17.2198	125.448	268.817	567.398	-92.0156	0.1705	-388.187	0.999999	0.715253	305286	-23659.3	-15234.1	55.2713	-0.0499021	-4.12168e+14	-2.92801e+14	1.06204e+12	-9.60556e+08	-0.170796
	0.4	1926.01	0.0062	0.01705	0.03038	0	1e-11	11	10	1.4	16	2.4	4.8	8.51138e-06	2.51189e-11	9.99999	1.4	11.444	1.71661	3.43321	-20.1363	3.47448	0.519732	0.00248	-0.192169	1.57396e-05	-0.0860346	16.338	13.3966	-0.216109	-13.047	94.086	201.613	425.549	-68.6507	0.1705	-291.14	0.999999	0.715253	171723	-12956.7	-8613.6	41.5944	-0.0499021	-6.90226e+13	-5.26181e+13	2.53969e+11	-3.05474e+08	-0.197396
	0.5	1265.23	0.0062	0.01705	0.03038	0	1e-11	11	10	1.4	16	2.4	4.8	8.51138e-06	2.51189e-11	9.99999	1.4	11.444	1.71661	3.43321	-16.3629	2.84018	0.522259	0.0031	-0.194252	1.27991e-05	-0.0865138	13.1978	10.8938	-0.217313	-10.5426	75.2688	161.29	340.439	-54.6318	0.1705	-232.912	0.999999	0.715253	109903	-8067.26	-5540.94	33.3882	-0.0499021	-1.69495e+13	-1.39264e+13	8.38558e+10	-1.25764e+08	-0.22998
	0.6	901.462	0.0062	0.01705	0.03038	0	1e-11	11	10	1.4	16	2.4	4.8	8.51138e-06	2.51189e-11	9.99999	1.4	11.444	1.71661	3.43321	-13.847	2.41758	0.524753	0.00372	-0.196324	1.08387e-05	-0.0869872	11.1035	9.2252	-0.218502	-8.87229	62.724	134.409	283.699	-45.2858	0.1705	-194.094	0.999999	0.715253	76321.5	-5445.98	-3867.35	27.9174	-0.0499021	-5.29036e+12	-4.70853e+12	3.39545e+10	-6.09636e+07	-0.270464
	0.7	679.217	0.0062	0.01705	0.03038	0	1e-11	11	10	1.4	16	2.4	4.8	8.51138e-06	2.51189e-11	9.99999	1.4	11.444	1.71661	3.43321	-12.0497	2.11594	0.527217	0.00434	-0.198385	9.43829e-06	-0.087455	9.60683	8.03329	-0.219677	-7.67873	53.7634	115.207	243.171	-38.6101	0.1705	-166.366	0.999999	0.715253	56072.9	-3886.31	-2855.52	24.0097	-0.0499021	-1.94384e+12	-1.88498e+12	1.58271e+10	-3.30779e+07	-0.321595
	0.8	533.093	0.0062	0.01705	0.03038	0	1e-11	11	10	1.4	16	2.4	4.8	8.51138e-06	2.51189e-11	9.99999	1.4	11.444	1.71661	3.43321	-10.7017	1.88991	0.529651	0.00496	-0.200435	8.38797e-06	-0.0879175	8.48377	7.13932	-0.220839	-6.78314	47.043	100.806	212.774	-33.6033	0.1705	-145.57	0.999999	0.715253	42930.8	-2887.55	-2197.07	21.0789	-0.0499021	-8.02716e+11	-8.53942e+11	8.17806e+09	-1.94912e+07	-0.387423
	0.9	431.624	0.0062	0.01705	0.03038	0	1e-11	11	10	1.4	16	2.4	4.8	8.51138e-06	2.51189e-11	9.99999	1.4	11.444	1.71661	3.43321	-9.65304	1.71429	0.532057	0.00558	-0.202475	7.57102e-06	-0.0883747	7.60979	6.44398	-0.221987	-6.0862	41.816	89.6057	189.133	-29.7092	0.1705	-129.396	0.999999	0.715253	33920.7	-2212.07	-1744.43	18.7995	-0.0499021	-3.61349e+11	-4.25163e+11	4.57157e+09	-1.22324e+07	-0.474115
	0.99	364.524	0.0062	0.01705	0.03038	0	1e-11	11	10	1.4	16	2.4	4.8	8.51138e-06	2.51189e-11	9.99999	1.4	11.444	1.71661	3.43321	-8.89033	1.5867	0.534198	0.006138	-0.204302	6.97687e-06	-0.088782	6.9738	5.93828	-0.22301	-5.57906	38.0146	81.4598	171.939	-26.8771	0.1705	-117.632	0.999999	0.715253	28033.6	-1776.49	-1447.94	17.1416	-0.0499021	-1.86274e+11	-2.41999e+11	2.85717e+09	-8.39476e+06	-0.577936
	r	eq K1	a	b	c	w	h		K1	K2	K3	K4	K5	K6	K7	K1h	K2h	K3h	K4h	K5h	x	y	z	t	u2	v	s	a-(x+y+z+t+u)	b-(x+2y+u+v)	c-(z+2t+u+s)	w+(x+2y+z+2t+2u)	F	G	H	I	J	K	L	M	a	b	g	d	e	t3	t2	t1	t0	m
	1e-11	0.00140479	0.0062	0.01705	0.03038	0	1e-11	11	10	1.4	16	2.4	4.8	8.51138e-06	2.51189e-11	9.99999	1.4	11.444	1.71661	3.43321	-0.000581575	1.37801e-14	-0.00119177	6.2e-14	6.05109e-14	2.07153e-08	0.00898998	0.00797335	0.0176316	0.0225818	-0.00177335	3.76344e+12	8.06452e+12	1.70219e+13	-2.80379e+12	0.1705	-1.16456e+13	0.999999	0.715253	2.74757e+26	-2.29812e+25	-1.34947e+25	1.64123e+12	-0.0499021	-3.52971e+77	-2.07267e+77	2.5208e+64	-7.66454e+50	-0.114937
	1.002e-11	0.00117111	0.0062	0.01705	0.03038	0	1e-11	11	10	1.4	16	2.4	4.8	8.51138e-06	2.51189e-11	9.99999	1.4	11.444	1.71661	3.43321	-0.00019454	1.38988e-14	-0.000397346	6.2124e-14	6.08317e-14	2.02605e-08	0.00876376	0.00679189	0.0172445	0.0220136	-0.000591886	3.75593e+12	8.04842e+12	1.6988e+13	-2.79819e+12	0.1705	-1.16224e+13	0.999999	0.715253	2.73662e+26	-2.28895e+25	-1.34408e+25	1.63796e+12	-0.0499021	-3.48765e+77	-2.04797e+77	2.49574e+64	-7.60353e+50	-0.114937
	1.00299e-11	0.00166219	0.0062	0.01705	0.03038	0	1e-11	11	10	1.4	16	2.4	4.8	8.51138e-06	2.51189e-11	9.99999	1.4	11.444	1.71661	3.43321	-0.000991327	1.37251e-14	-0.00203855	6.21854e-14	6.04802e-14	2.11967e-08	0.00923109	0.00922988	0.0180413	0.0231875	-0.00302988	3.75222e+12	8.04048e+12	1.69712e+13	-2.79543e+12	0.1705	-1.16109e+13	0.999999	0.715253	2.73122e+26	-2.28444e+25	-1.34143e+25	1.63634e+12	-0.0499021	-3.46705e+77	-2.03587e+77	2.48345e+64	-7.57355e+50	-0.114937
	0.1	0.00347856	0.0062	0.01705	0.03038	0	1e-11	11	10	1.4	16	2.4	4.8	8.51138e-06	2.51189e-11	9.99999	1.4	11.444	1.71661	3.43321	-0.0040495	0.000132087	-0.00847591	0.00062	0.00059243	2.37833e-08	0.0105423	0.0173809	0.0202429	0.0264811	-0.00983638	376.344	806.452	1702.19	-278.935	0.1705	-1164.56	0.999999	0.715253	2.74757e+06	-224186	-135672	164.687	-0.0499021	-3.35598e+17	-2.09323e+17	2.54082e+14	-7.7027e+10	-0.130438
	0.2	0.0052883	0.0062	0.01705	0.03038	0	1e-11	11	10	1.4	16	2.4	4.8	8.51138e-06	2.51189e-11	9.99999	1.4	11.444	1.71661	3.43321	-0.00669233	0.000256523	-0.0142149	0.00124	0.00116758	2.59202e-08	0.0116596	0.0244431	0.0220617	0.0292877	-0.015579	188.172	403.226	851.097	-138.745	0.1705	-582.281	0.999999	0.715253	686893	-54639.9	-34097.9	82.6252	-0.0499021	-4970274299818833	-3.30289e+15	8.00253e+12	-4.83835e+09	-0.14881
	0.3	0.00712807	0.0062	0.01705	0.03038	0	1e-11	11	10	1.4	16	2.4	4.8	8.51138e-06	2.51189e-11	9.99999	1.4	11.444	1.71661	3.43321	-0.00909766	0.000374843	-0.0195785	0.00186	0.00172859	2.78091e-08	0.0126741	0.0309127	0.0236693	0.0318358	-0.0207493	125.448	268.817	567.398	-92.0156	0.1705	-388.187	0.999999	0.715253	305286	-23659.3	-15234.1	55.2713	-0.0499021	-4.12168e+14	-2.92801e+14	1.06204e+12	-9.60556e+08	-0.170796
	0.4	0.00903936	0.0062	0.01705	0.03038	0	1e-11	11	10	1.4	16	2.4	4.8	8.51138e-06	2.51189e-11	9.99999	1.4	11.444	1.71661	3.43321	-0.011365	0.000487661	-0.0247603	0.00248	0.00227665	2.9564e-08	0.0136404	0.037081	0.025163	0.0342632	-0.0256367	94.086	201.613	425.549	-68.6507	0.1705	-291.14	0.999999	0.715253	171723	-12956.7	-8613.6	41.5944	-0.0499021	-6.90226e+13	-5.26181e+13	2.53969e+11	-3.05474e+08	-0.197396
	0.5	0.0110316	0.0062	0.01705	0.03038	0	1e-11	11	10	1.4	16	2.4	4.8	8.51138e-06	2.51189e-11	9.99999	1.4	11.444	1.71661	3.43321	-0.0135311	0.000595398	-0.0298284	0.0031	0.00281252	3.12262e-08	0.0145779	0.0430516	0.0265778	0.036618	-0.0303437	75.2688	161.29	340.439	-54.6318	0.1705	-232.912	0.999999	0.715253	109903	-8067.26	-5540.94	33.3882	-0.0499021	-1.69495e+13	-1.39264e+13	8.38558e+10	-1.25764e+08	-0.22998
	0.6	0.0131057	0.0062	0.01705	0.03038	0	1e-11	11	10	1.4	16	2.4	4.8	8.51138e-06	2.51189e-11	9.99999	1.4	11.444	1.71661	3.43321	-0.0156144	0.000698393	-0.0348149	0.00372	0.00333682	3.28158e-08	0.0154954	0.0488741	0.0279308	0.0389227	-0.0349189	62.724	134.409	283.699	-45.2858	0.1705	-194.094	0.999999	0.715253	76321.5	-5445.98	-3867.35	27.9174	-0.0499021	-5.29036e+12	-4.70853e+12	3.39545e+10	-6.09636e+07	-0.270464
	0.7	0.0152595	0.0062	0.01705	0.03038	0	1e-11	11	10	1.4	16	2.4	4.8	8.51138e-06	2.51189e-11	9.99999	1.4	11.444	1.71661	3.43321	-0.0176259	0.000796937	-0.0397377	0.00434	0.00385007	3.43445e-08	0.0163979	0.0545765	0.0292319	0.0411897	-0.0393895	53.7634	115.207	243.171	-38.6101	0.1705	-166.366	0.999999	0.715253	56072.9	-3886.31	-2855.52	24.0097	-0.0499021	-1.94384e+12	-1.88498e+12	1.58271e+10	-3.30779e+07	-0.321595
	0.8	0.0174898	0.0062	0.01705	0.03038	0	1e-11	11	10	1.4	16	2.4	4.8	8.51138e-06	2.51189e-11	9.99999	1.4	11.444	1.71661	3.43321	-0.0195731	0.000891291	-0.0446077	0.00496	0.00435274	3.582e-08	0.0172884	0.0601768	0.0304878	0.0434265	-0.0437728	47.043	100.806	212.774	-33.6033	0.1705	-145.57	0.999999	0.715253	42930.8	-2887.55	-2197.07	21.0789	-0.0499021	-8.02716e+11	-8.53942e+11	8.17806e+09	-1.94912e+07	-0.387423
	0.9	0.0197929	0.0062	0.01705	0.03038	0	1e-11	11	10	1.4	16	2.4	4.8	8.51138e-06	2.51189e-11	9.99999	1.4	11.444	1.71661	3.43321	-0.0214616	0.000981688	-0.0494324	0.00558	0.00484524	3.72477e-08	0.0181689	0.0656871	0.031703	0.0456382	-0.0480801	41.816	89.6057	189.133	-29.7092	0.1705	-129.396	0.999999	0.715253	33920.7	-2212.07	-1744.43	18.7995	-0.0499021	-3.61349e+11	-4.25163e+11	4.57157e+09	-1.22324e+07	-0.474115
	0.99	0.0219247	0.0062	0.01705	0.03038	0	1e-11	11	10	1.4	16	2.4	4.8	8.51138e-06	2.51189e-11	9.99999	1.4	11.444	1.71661	3.43321	-0.0231146	0.00105984	-0.0537401	0.006138	0.00528014	3.84953e-08	0.0189539	0.0705768	0.0327648	0.0476101	-0.0518988	38.0146	81.4598	171.939	-26.8771	0.1705	-117.632	0.999999	0.715253	28033.6	-1776.49	-1447.94	17.1416	-0.0499021	-1.86274e+11	-2.41999e+11	2.85717e+09	-8.39476e+06	-0.577936
			[A]in	[B]in	[C]in	[H2O]in															[AB]eq	[AB2]eq	[AC]eq	[AC2]eq	[ABC]eq			[A]eq	[B]eq	[C]eq	[H2O]eq
	r	eq K1	a	b	c	w	h		K1	K2	K3	K4	K5	K6	K7	K1h	K2h	K3h	K4h	K5h	x	y	z	t	u3	v	s	a-(x+y+z+t+u)	b-(x+2y+u+v)	c-(z+2t+u+s)	w+(x+2y+z+2t+2u)	F	G	H	I	J	K	L	M	a	b	g	d	e	t3	t2	t1	t0	m
	1e-08	5643.9	0.0062	0.01705	0.03038	0	1e-11	11	10	1.4	16	2.4	4.8	8.51138e-06	2.51189e-11	9.99999	1.4	11.444	1.71661	3.43321	24.9354	6.26611e-07	0.239625	6.2e-11	1.29035e-08	-2.92765e-05	-0.0595819	-25.1688	-24.9183	-0.149663	25.175	3.76344e+09	8.06452e+09	1.70219e+10	-2.80379e+09	0.1705	-1.16456e+10	0.999999	0.715253	2.74757e+20	-2.29812e+19	-1.34947e+19	1.64123e+09	-0.0499021	-3.52971e+59	-2.07267e+59	2.5208e+49	-7.66454e+38	-0.114937
	1e-06	#NUM!	0.0062	0.01705	0.03038	0	1e-11	11	10	1.4	16	2.4	4.8	8.51138e-06	2.51189e-11	9.99999	1.4	11.444	1.71661	3.43321	#NUM!	#NUM!	#NUM!	6.2e-09	#NUM!	#NUM!	#NUM!	#NUM!	#NUM!	#NUM!	#NUM!	3.76344e+07	8.06452e+07	1.70219e+08	-2.80379e+07	0.1705	-1.16456e+08	0.999999	0.715253	2.74757e+16	-2298116231439454	-1.34947e+15	1.64123e+07	-0.0499021	-3.52971e+47	-2.07267e+47	2.5208e+39	-7.66454e+30	-0.114937
	1e-05	#NUM!	0.0062	0.01705	0.03038	0	1e-11	11	10	1.4	16	2.4	4.8	8.51138e-06	2.51189e-11	9.99999	1.4	11.444	1.71661	3.43321	#NUM!	#NUM!	#NUM!	6.2e-08	#NUM!	#NUM!	#NUM!	#NUM!	#NUM!	#NUM!	#NUM!	3.76344e+06	8.06452e+06	1.70219e+07	-2.80379e+06	0.1705	-1.16456e+07	0.999999	0.715253	2.74757e+14	-2.29811e+13	-1.34947e+13	1.64123e+06	-0.0499021	-3.5297e+41	-2.07267e+41	2.5208e+34	-7.66454e+26	-0.114938
	0.001	0.000919622	0.0062	0.01705	0.03038	0	1e-11	11	10	1.4	16	2.4	4.8	8.51138e-06	2.51189e-11	9.99999	1.4	11.444	1.71661	3.43321	0.000235035	1.39748e-06	0.000478271	6.2e-06	6.09369e-06	1.97454e-08	0.00850917	0.005473	0.0168061	0.0213741	0.000740689	37634.4	80645.2	170219	-28036.5	0.1705	-116456	0.999999	0.715253	2.74757e+10	-2.29755e+09	-1.34954e+09	16412.9	-0.0499021	-3.52798e+29	-2.07287e+29	2.521e+24	-7.66492e+18	-0.115079
	0.01	0.000670218	0.0062	0.01705	0.03038	0	1e-11	11	10	1.4	16	2.4	4.8	8.51138e-06	2.51189e-11	9.99999	1.4	11.444	1.71661	3.43321	0.000643222	1.40939e-05	0.00130335	6.2e-05	6.1196e-05	1.91712e-08	0.00822676	0.00411614	0.0163174	0.0206647	0.00222115	3763.44	8064.52	17021.9	-2802.35	0.1705	-11645.6	0.999999	0.715253	2.74757e+08	-2.29249e+07	-1.35019e+07	1641.8	-0.0499021	-3.5124e+23	-2.07472e+23	2.5228e+19	-7.66833e+14	-0.116375
	0.1	0.00018991	0.0062	0.01705	0.03038	0	1e-11	11	10	1.4	16	2.4	4.8	8.51138e-06	2.51189e-11	9.99999	1.4	11.444	1.71661	3.43321	0.00116585	0.000144495	0.00233309	0.00062	0.000619631	1.75947e-08	0.00745675	0.00131693	0.0149755	0.0187305	0.0062672	376.344	806.452	1702.19	-278.935	0.1705	-1164.56	0.999999	0.715253	2.74757e+06	-224186	-135672	164.687	-0.0499021	-3.35598e+17	-2.09323e+17	2.54082e+14	-7.7027e+10	-0.130438
	0.2	5.79053e-05	0.0062	0.01705	0.03038	0	1e-11	11	10	1.4	16	2.4	4.8	8.51138e-06	2.51189e-11	9.99999	1.4	11.444	1.71661	3.43321	0.000988485	0.000293417	0.00196316	0.00124	0.00124872	1.6714e-08	0.00702987	0.000466213	0.0142259	0.0176582	0.00851592	188.172	403.226	851.097	-138.745	0.1705	-582.281	0.999999	0.715253	686893	-54639.9	-34097.9	82.6252	-0.0499021	-4970274299818833	-3.30289e+15	8.00253e+12	-4.83835e+09	-0.14881
	0.3	1.06904e-05	0.0062	0.01705	0.03038	0	1e-11	11	10	1.4	16	2.4	4.8	8.51138e-06	2.51189e-11	9.99999	1.4	11.444	1.71661	3.43321	0.000633397	0.000445646	0.00125013	0.00186	0.00188479	1.60262e-08	0.0066987	0.000126035	0.0136405	0.0168264	0.0102644	125.448	268.817	567.398	-92.0156	0.1705	-388.187	0.999999	0.715253	305286	-23659.3	-15234.1	55.2713	-0.0499021	-4.12168e+14	-2.92801e+14	1.06204e+12	-9.60556e+08	-0.170796
	0.36	7.21906e-07	0.0062	0.01705	0.03038	0	1e-11	11	10	1.4	16	2.4	4.8	8.51138e-06	2.51189e-11	9.99999	1.4	11.444	1.71661	3.43321	0.000378425	0.000538468	0.00074433	0.002232	0.00226954	1.56556e-08	0.00652132	3.72329e-05	0.0133251	0.0163808	0.0112028	104.54	224.014	472.832	-76.439	0.1705	-323.489	0.999999	0.715253	212004	-16169.6	-10612.2	46.1533	-0.0499021	-1.33148e+14	-98629251937758	4.28784e+11	-4.64644e+08	-0.186124
	0.369	1.47914e-08	0.0062	0.01705	0.03038	0	1e-11	11	10	1.4	16	2.4	4.8	8.51138e-06	2.51189e-11	9.99999	1.4	11.444	1.71661	3.43321	0.000338264	0.000552486	0.000665001	0.0022878	0.00232745	1.56018e-08	0.00649564	2.89946e-05	0.0132793	0.0163163	0.0113387	101.99	218.551	461.299	-74.5394	0.1705	-315.599	0.999999	0.715253	201789	-15353.3	-10105.5	45.0414	-0.0499021	-1.14179e+14	-8.51216e+13	3.79244e+11	-4.21137e+08	-0.188583
	0.369217	7.51685e-12	0.0062	0.01705	0.03038	0	1e-11	11	10	1.4	16	2.4	4.8	8.51138e-06	2.51189e-11	9.99999	1.4	11.444	1.71661	3.43321	0.00033729	0.000552824	0.000663078	0.00228915	0.00232885	1.56005e-08	0.00649502	2.88108e-05	0.0132782	0.0163148	0.011342	101.93	218.422	461.028	-74.4948	0.1705	-315.414	0.999999	0.715253	201551	-15334.3	-10093.8	45.0152	-0.0499021	-1.13762e+14	-8.48236e+13	3.78137e+11	-4.20152e+08	-0.188643
	0.369218	-9.97721e-11	0.0062	0.01705	0.03038	0	1e-11	11	10	1.4	16	2.4	4.8	8.51138e-06	2.51189e-11	9.99999	1.4	11.444	1.71661	3.43321	0.000337285	0.000552826	0.00066307	0.00228915	0.00232886	1.56005e-08	0.00649502	2.88097e-05	0.0132782	0.0163148	0.011342	101.93	218.422	461.027	-74.4946	0.1705	-315.413	0.999999	0.715253	201550	-15334.2	-10093.7	45.0151	-0.0499021	-1.1376e+14	-8.48223e+13	3.78132e+11	-4.20148e+08	-0.188643
	0.37	-5.27266e-08	0.0062	0.01705	0.03038	0	1e-11	11	10	1.4	16	2.4	4.8	8.51138e-06	2.51189e-11	9.99999	1.4	11.444	1.71661	3.43321	0.000333774	0.000554045	0.000656138	0.002294	0.00233389	1.55959e-08	0.0064928	2.81513e-05	0.0132742	0.0163092	0.0113538	101.715	217.96	460.053	-74.3341	0.1705	-314.746	0.999999	0.715253	200699	-15266.3	-10051.5	44.9212	-0.0499021	-1.12271e+14	-8.37586e+13	3.74175e+11	-4.16624e+08	-0.188859
	0.4	-1.13801e-06	0.0062	0.01705	0.03038	0	1e-11	11	10	1.4	16	2.4	4.8	8.51138e-06	2.51189e-11	9.99999	1.4	11.444	1.71661	3.43321	0.000196693	0.000600957	0.000386022	0.00248	0.00252731	1.54194e-08	0.00640871	9.01266e-06	0.0131241	0.016098	0.0117993	94.086	201.613	425.549	-68.6507	0.1705	-291.14	0.999999	0.715253	171723	-12956.7	-8613.6	41.5944	-0.0499021	-6.90226e+13	-5.26181e+13	2.53969e+11	-3.05474e+08	-0.197396
	0.441	-3.21599e-08	0.0062	0.01705	0.03038	0	1e-11	11	10	1.4	16	2.4	4.8	8.51138e-06	2.51189e-11	9.99999	1.4	11.444	1.71661	3.43321	2.60761e-06	0.000665512	5.1062e-06	0.0027342	0.00279257	1.51841e-08	0.00629688	1.19395e-09	0.0129238	0.015817	0.0123923	85.3388	182.869	385.985	-62.134	0.1705	-264.073	0.999999	0.715253	141277	-10540.9	-7101.34	37.7797	-0.0499021	-3.74398e+13	-2.94154e+13	1.56403e+11	-2.0719e+08	-0.209937
	0.441541	-4.74566e-12	0.0062	0.01705	0.03038	0	1e-11	11	10	1.4	16	2.4	4.8	8.51138e-06	2.51189e-11	9.99999	1.4	11.444	1.71661	3.43321	-5.26655e-10	0.000666367	-1.03126e-09	0.00273755	0.00279608	1.51811e-08	0.00629542	-8.7269e-11	0.0129212	0.0158134	0.0124	85.2342	182.645	385.512	-62.0561	0.1705	-263.749	0.999999	0.715253	140931	-10513.5	-7084.14	37.7341	-0.0499021	-3.71523e+13	-2.92013e+13	1.55454e+11	-2.06183e+08	-0.21011
	0.442	2.75379e-08	0.0062	0.01705	0.03038	0	1e-11	11	10	1.4	16	2.4	4.8	8.51138e-06	2.51189e-11	9.99999	1.4	11.444	1.71661	3.43321	-2.21403e-06	0.000667093	-4.33526e-06	0.0027404	0.00279906	1.51785e-08	0.00629419	5.37359e-10	0.012919	0.0158103	0.0124065	85.1457	182.455	385.112	-61.9901	0.1705	-263.475	0.999999	0.715253	140639	-10490.4	-7069.6	37.6955	-0.0499021	-36910457739141	-2.90211e+13	1.54654e+11	-2.05332e+08	-0.210257
	0.45	5.56872e-07	0.0062	0.01705	0.03038	0	1e-11	11	10	1.4	16	2.4	4.8	8.51138e-06	2.51189e-11	9.99999	1.4	11.444	1.71661	3.43321	-4.0929e-05	0.00067975	-8.01081e-05	0.00279	0.00285094	1.51332e-08	0.00627274	3.44917e-07	0.0128805	0.0157564	0.0125203	83.632	179.211	378.266	-60.8624	0.1705	-258.791	0.999999	0.715253	135683	-10098.5	-6823.26	37.0354	-0.0499021	-3.2972e+13	-2.60799e+13	1.41473e+11	-1.91194e+08	-0.212835
	0.5	5.74603e-06	0.0062	0.01705	0.03038	0	1e-11	11	10	1.4	16	2.4	4.8	8.51138e-06	2.51189e-11	9.99999	1.4	11.444	1.71661	3.43321	-0.000288189	0.0007593	-0.000562561	0.0031	0.00317614	1.48547e-08	0.00614098	1.53134e-05	0.0126434	0.0154254	0.0132201	75.2688	161.29	340.439	-54.6318	0.1705	-232.912	0.999999	0.715253	109903	-8067.26	-5540.94	33.3882	-0.0499021	-1.69495e+13	-1.39264e+13	8.38558e+10	-1.25764e+08	-0.22998
	0.6	2.37729e-05	0.0062	0.01705	0.03038	0	1e-11	11	10	1.4	16	2.4	4.8	8.51138e-06	2.51189e-11	9.99999	1.4	11.444	1.71661	3.43321	-0.000805816	0.000920685	-0.00156484	0.00372	0.00383123	1.4314e-08	0.00588675	9.87391e-05	0.0121832	0.0147869	0.0145732	62.724	134.409	283.699	-45.2858	0.1705	-194.094	0.999999	0.715253	76321.5	-5445.98	-3867.35	27.9174	-0.0499021	-5.29036e+12	-4.70853e+12	3.39545e+10	-6.09636e+07	-0.270464
	0.7	4.89175e-05	0.0062	0.01705	0.03038	0	1e-11	11	10	1.4	16	2.4	4.8	8.51138e-06	2.51189e-11	9.99999	1.4	11.444	1.71661	3.43321	-0.00134793	0.00108515	-0.00260427	0.00434	0.00449264	1.37874e-08	0.00564131	0.000234409	0.011735	0.0141703	0.0158834	53.7634	115.207	243.171	-38.6101	0.1705	-166.366	0.999999	0.715253	56072.9	-3886.31	-2855.52	24.0097	-0.0499021	-1.94384e+12	-1.88498e+12	1.58271e+10	-3.30779e+07	-0.321595
	0.8	7.88104e-05	0.0062	0.01705	0.03038	0	1e-11	11	10	1.4	16	2.4	4.8	8.51138e-06	2.51189e-11	9.99999	1.4	11.444	1.71661	3.43321	-0.00190971	0.00125277	-0.00367107	0.00496	0.00516045	1.3269e-08	0.00540183	0.000407562	0.0112937	0.0135688	0.0171657	47.043	100.806	212.774	-33.6033	0.1705	-145.57	0.999999	0.715253	42930.8	-2887.55	-2197.07	21.0789	-0.0499021	-8.02716e+11	-8.53942e+11	8.17806e+09	-1.94912e+07	-0.387423
	0.9	0.000111951	0.0062	0.01705	0.03038	0	1e-11	11	10	1.4	16	2.4	4.8	8.51138e-06	2.51189e-11	9.99999	1.4	11.444	1.71661	3.43321	-0.00248815	0.0014236	-0.00475903	0.00558	0.00583475	1.27549e-08	0.00516653	0.000608826	0.0108562	0.0129777	0.0184295	41.816	89.6057	189.133	-29.7092	0.1705	-129.396	0.999999	0.715253	33920.7	-2212.07	-1744.43	18.7995	-0.0499021	-3.61349e+11	-4.25163e+11	4.57157e+09	-1.22324e+07	-0.474115
	0.99	#NUM!	0.0062	0.01705	0.03038	0	1	11	10	1.4	16	2.4	4.8	8.51138e-06	2.51189e-11	8.51131e-05	1.19158e-05	4.01902e-10	6.02853e-11	1.20571e-10	#NUM!	#NUM!	#NUM!	0.006138	#NUM!	#NUM!	#NUM!	#NUM!	#NUM!	#NUM!	#NUM!	38.0146	81.4598	-0.00647104	-8.51137e-05	1.45118e-06	0.00693326	8.51131e-06	2.51189e-11	1.98346e-15	4.42715e-17	1.36752e-19	-9.9279e-21	-1.26956e-22	-2.73723e-49	-9.61525e-51	-9.78717e-53	-4.44325e-55	-5.37603e-05
	r	eq K1	a	b	c	w	h		K1	K2	K3	K4	K5	K6	K7	K1h	K2h	K3h	K4h	K5h	x	y	z	t	u4	v	s	a-(x+y+z+t+u)	b-(x+2y+u+v)	c-(z+2t+u+s)	w+(x+2y+z+2t+2u)	F	G	H	I	J	K	L	M	a	b	g	d	e	t3	t2	t1	t0	m
	8e-16	#NUM!	0.0062	0.01705	0.03038	0	1e-11	11	10	1.4	16	2.4	4.8	8.51138e-06	2.51189e-11	9.99999	1.4	11.444	1.71661	3.43321	#NUM!	#NUM!	#NUM!	4.96e-18	#NUM!	#NUM!	#NUM!	#NUM!	#NUM!	#NUM!	#NUM!	4.7043e+16	1.00806e+17	2.12774e+17	-3.50474e+16	0.1705	-1.4557e+17	0.999999	0.715253	4.29308e+34	-3.59081e+33	-2.10854e+33	2.05154e+16	-0.0499021	-1.34648e+102	-7.9066e+101	7.69286e+84	-1.87123e+67	-0.114937
	1e-12	-4.74228e+24	0.0062	0.01705	0.03038	0	1e-11	11	10	1.4	16	2.4	4.8	8.51138e-06	2.51189e-11	9.99999	1.4	11.444	1.71661	3.43321	-3.23446e+12	2.68998e+12	-0.150017	6.2e-15	0.267351	-2.52074e+06	-0.0247598	5.44481e+11	-2.14549e+12	-0.0621938	2.1455e+12	3.76344e+13	8.06452e+13	1.70219e+14	-2.80379e+13	0.1705	-1.16456e+14	0.999999	0.715253	2.74757e+28	-2.29812e+27	-1.34947e+27	1.64123e+13	-0.0499021	-3.52971e+83	-2.07267e+83	2.5208e+69	-7.66454e+54	-0.114937
	9e-12	-5.85467e+22	0.0062	0.01705	0.03038	0	1e-11	11	10	1.4	16	2.4	4.8	8.51138e-06	2.51189e-11	9.99999	1.4	11.444	1.71661	3.43321	-3.59384e+11	2.98886e+11	-0.150017	5.58e-14	0.267351	-280082	-0.0247598	6.04978e+10	-2.38388e+11	-0.0621938	2.38388e+11	4.1816e+12	8.96057e+12	1.89133e+13	-3.11532e+12	0.1705	-1.29396e+13	0.999999	0.715253	3.39207e+26	-2.83718e+25	-1.66601e+25	1.82359e+12	-0.0499021	-6.64178e+77	-3.90009e+77	4.26899e+64	-1.1682e+51	-0.114937
	0.01	-47403.1	0.0062	0.01705	0.03038	0	1e-11	11	10	1.4	16	2.4	4.8	8.51138e-06	2.51189e-11	9.99999	1.4	11.444	1.71661	3.43321	-323.342	268.772	-0.150032	6.2e-05	0.267239	-0.000251959	-0.024759	54.4587	-214.452	-0.0621917	214.587	3763.44	8064.52	17021.9	-2802.35	0.1705	-11645.6	0.999999	0.715253	2.74757e+08	-2.29249e+07	-1.35019e+07	1641.8	-0.0499021	-3.5124e+23	-2.07472e+23	2.5228e+19	-7.66833e+14	-0.116375
	0.1	-472.232	0.0062	0.01705	0.03038	0	1e-11	11	10	1.4	16	2.4	4.8	8.51138e-06	2.51189e-11	9.99999	1.4	11.444	1.71661	3.43321	-32.2397	26.6739	-0.150163	0.00062	0.266226	-2.50925e-05	-0.0247511	5.45537	-21.3571	-0.062172	21.4915	376.344	806.452	1702.19	-278.935	0.1705	-1164.56	0.999999	0.715253	2.74757e+06	-224186	-135672	164.687	-0.0499021	-3.35598e+17	-2.09323e+17	2.54082e+14	-7.7027e+10	-0.130438
	0.2	-117.547	0.0062	0.01705	0.03038	0	1e-11	11	10	1.4	16	2.4	4.8	8.51138e-06	2.51189e-11	9.99999	1.4	11.444	1.71661	3.43321	-16.0665	13.2239	-0.150305	0.00124	0.265095	-1.24883e-05	-0.0247418	2.73284	-10.6292	-0.0621487	10.7636	188.172	403.226	851.097	-138.745	0.1705	-582.281	0.999999	0.715253	686893	-54639.9	-34097.9	82.6252	-0.0499021	-4970274299818833	-3.30289e+15	8.00253e+12	-4.83835e+09	-0.14881
	0.3	-52.0102	0.0062	0.01705	0.03038	0	1e-11	11	10	1.4	16	2.4	4.8	8.51138e-06	2.51189e-11	9.99999	1.4	11.444	1.71661	3.43321	-10.6749	8.74047	-0.150443	0.00186	0.263958	-8.2865e-06	-0.024732	1.82524	-7.05296	-0.0621239	7.18725	125.448	268.817	567.398	-92.0156	0.1705	-388.187	0.999999	0.715253	305286	-23659.3	-15234.1	55.2713	-0.0499021	-4.12168e+14	-2.92801e+14	1.06204e+12	-9.60556e+08	-0.170796
	0.4	-29.1217	0.0062	0.01705	0.03038	0	1e-11	11	10	1.4	16	2.4	4.8	8.51138e-06	2.51189e-11	9.99999	1.4	11.444	1.71661	3.43321	-7.97861	6.49872	-0.150577	0.00248	0.262816	-6.18535e-06	-0.0247215	1.37137	-5.26459	-0.0620976	5.39884	94.086	201.613	425.549	-68.6507	0.1705	-291.14	0.999999	0.715253	171723	-12956.7	-8613.6	41.5944	-0.0499021	-6.90226e+13	-5.26181e+13	2.53969e+11	-3.05474e+08	-0.197396
	0.5	-18.5501	0.0062	0.01705	0.03038	0	1e-11	11	10	1.4	16	2.4	4.8	8.51138e-06	2.51189e-11	9.99999	1.4	11.444	1.71661	3.43321	-6.36047	5.15362	-0.150707	0.0031	0.261667	-4.92444e-06	-0.0247104	1.09899	-4.19138	-0.0620698	4.3256	75.2688	161.29	340.439	-54.6318	0.1705	-232.912	0.999999	0.715253	109903	-8067.26	-5540.94	33.3882	-0.0499021	-1.69495e+13	-1.39264e+13	8.38558e+10	-1.25764e+08	-0.22998
	0.6	-12.8196	0.0062	0.01705	0.03038	0	1e-11	11	10	1.4	16	2.4	4.8	8.51138e-06	2.51189e-11	9.99999	1.4	11.444	1.71661	3.43321	-5.28141	4.25685	-0.150833	0.00372	0.260512	-4.08365e-06	-0.0246987	0.917358	-3.47575	-0.0620404	3.60992	62.724	134.409	283.699	-45.2858	0.1705	-194.094	0.999999	0.715253	76321.5	-5445.98	-3867.35	27.9174	-0.0499021	-5.29036e+12	-4.70853e+12	3.39545e+10	-6.09636e+07	-0.270464
	0.7	-9.3716	0.0062	0.01705	0.03038	0	1e-11	11	10	1.4	16	2.4	4.8	8.51138e-06	2.51189e-11	9.99999	1.4	11.444	1.71661	3.43321	-4.51038	3.61627	-0.150955	0.00434	0.25935	-3.48292e-06	-0.0246864	0.787579	-2.96445	-0.0620093	3.09858	53.7634	115.207	243.171	-38.6101	0.1705	-166.366	0.999999	0.715253	56072.9	-3886.31	-2855.52	24.0097	-0.0499021	-1.94384e+12	-1.88498e+12	1.58271e+10	-3.30779e+07	-0.321595
	0.8	-7.13842	0.0062	0.01705	0.03038	0	1e-11	11	10	1.4	16	2.4	4.8	8.51138e-06	2.51189e-11	9.99999	1.4	11.444	1.71661	3.43321	-3.93187	3.1358	-0.151072	0.00496	0.258182	-3.03223e-06	-0.0246733	0.690206	-2.58085	-0.0619766	2.71493	47.043	100.806	212.774	-33.6033	0.1705	-145.57	0.999999	0.715253	42930.8	-2887.55	-2197.07	21.0789	-0.0499021	-8.02716e+11	-8.53942e+11	8.17806e+09	-1.94912e+07	-0.387423
	0.9	-5.61058	0.0062	0.01705	0.03038	0	1e-11	11	10	1.4	16	2.4	4.8	8.51138e-06	2.51189e-11	9.99999	1.4	11.444	1.71661	3.43321	-3.48171	2.76207	-0.151186	0.00558	0.257008	-2.68157e-06	-0.0246596	0.614438	-2.28238	-0.0619422	2.41642	41.816	89.6057	189.133	-29.7092	0.1705	-129.396	0.999999	0.715253	33920.7	-2212.07	-1744.43	18.7995	-0.0499021	-3.61349e+11	-4.25163e+11	4.57157e+09	-1.22324e+07	-0.474115
	0.99	-4.61432	0.0062	0.01705	0.03038	0	1e-11	11	10	1.4	16	2.4	4.8	8.51138e-06	2.51189e-11	9.99999	1.4	11.444	1.71661	3.43321	-3.15415	2.49024	-0.151284	0.006138	0.255945	-2.42643e-06	-0.0246467	0.559307	-2.06523	-0.0619098	2.19922	38.0146	81.4598	171.939	-26.8771	0.1705	-117.632	0.999999	0.715253	28033.6	-1776.49	-1447.94	17.1416	-0.0499021	-1.86274e+11	-2.41999e+11	2.85717e+09	-8.39476e+06	-0.577936
[truncated: 25 more columns]
