# Supplementary material for: Transfer of structural units through imine exchanges, in solution or without solvent: successive transiminations, stimuli (pH)-modulated covalent switches, and mathematical models
Source: Front Chem. 2026 Apr 13;13:1241625. doi: 10.3389/fchem.2025.1241625 (PMC13112204; doi:10.3389/fchem.2025.1241625)
Supplement: Supplementary file 1 [file Supplementaryfile1.zip › Supplementary Material/g-S2-St7-pH12.xlsx]

## Sheet: Feuil1
Influence of the pH										^							^
pH = 12
Set S2		general approach			paper -> section 5.3.			Inputs: a, b, c, w, K1 to K5, pH, r
t3 ¹ 0, t2 ¹ 0
discr III < 0
			[A]in	[B]in	[C]in	[H2O]in	[H+]eq	pH													[AB]eq	[AB2]eq	[AC]eq	[AC2]eq	[ABC]eq	[BH+]eq	[CH+]eq	[A]eq	[B]eq	[C]eq	[H2O]eq
	r	eq K1	a	b	c	w	h		K1	K2	K3	K4	K5	K6	K7	K1h	K2h	K3h	K4h	K5h	x	y	z	t	u1	v	s	a-(x+y+z+t+u)	b-(x+2y+u+v)	c-(z+2t+u+s)	w+(x+2y+z+2t+2u)	F	G	H	I	J	K	L	M	a	b	g	d	e	t3	t2	t1	t0	m
	1e-09	#NUM!	0.0062	0.01705	0.03038	0	1e-12	12	10	1.4	16	2.4	4.8	8.51138e-06	2.51189e-11	10	1.4	15.3874	2.30811	4.61622	#NUM!	#NUM!	#NUM!	6.2e-12	#NUM!	#NUM!	#NUM!	#NUM!	#NUM!	#NUM!	#NUM!	3.76344e+10	8.06452e+10	4.88233e+11	-3.76992e+10	0.1705	-4.34469e+11	1	0.961713	4.04082e+23	-4.10501e+22	-3.28035e+21	2.96717e+10	-0.0670974	-2.86827e+68	-2.29206e+67	2.07323e+56	-4.68825e+44	-0.00212858
	2.5754e-05	#NUM!	0.0062	0.01705	0.03038	0	1e-12	12	10	1.4	16	2.4	4.8	8.51138e-06	2.51189e-11	10	1.4	15.3874	2.30811	4.61622	#NUM!	#NUM!	#NUM!	1.59675e-07	#NUM!	#NUM!	#NUM!	#NUM!	#NUM!	#NUM!	#NUM!	1.4613e+06	3.13136e+06	1.89575e+07	-1.46381e+06	0.1705	-1.687e+07	1	0.961713	609227992707707	-6.18904e+13	-4.94575e+12	1.15212e+06	-0.0670974	-9.82988e+41	-7.85524e+40	1.8299e+34	-1.06569e+27	-0.00212865
	0.1	#NUM!	0.0062	0.01705	0.03038	0	1e-12	12	10	1.4	16	2.4	4.8	8.51138e-06	2.51189e-11	10	1.4	15.3874	2.30811	4.61622	#NUM!	#NUM!	#NUM!	0.00062	#NUM!	#NUM!	#NUM!	#NUM!	#NUM!	#NUM!	#NUM!	376.344	806.452	4882.33	-371.604	0.1705	-4344.69	1	0.961713	4.04082e+07	-4.02407e+06	-331268	299.544	-0.0670974	-2.76713e+20	-2.32007e+19	2.09766e+16	-4.71221e+12	-0.00241908
	0.2	#NUM!	0.0062	0.01705	0.03038	0	1e-12	12	10	1.4	16	2.4	4.8	8.51138e-06	2.51189e-11	10	1.4	15.3874	2.30811	4.61622	#NUM!	#NUM!	#NUM!	0.00124	#NUM!	#NUM!	#NUM!	#NUM!	#NUM!	#NUM!	#NUM!	188.172	403.226	2441.16	-183.108	0.1705	-2172.35	1	0.961713	1.0102e+07	-985780	-83602.8	151.186	-0.0670974	-4.16471e+18	-3.66793e+17	6.63002e+14	-2.96106e+11	-0.00274473
	0.3	#NUM!	0.0062	0.01705	0.03038	0	1e-12	12	10	1.4	16	2.4	4.8	8.51138e-06	2.51189e-11	10	1.4	15.3874	2.30811	4.61622	#NUM!	#NUM!	#NUM!	0.00186	#NUM!	#NUM!	#NUM!	#NUM!	#NUM!	#NUM!	#NUM!	125.448	268.817	1627.44	-120.276	0.1705	-1448.23	1	0.961713	4.4898e+06	-429130	-37496.1	101.733	-0.0670974	-3.51596e+17	-3.25686e+16	8.82754e+13	-5.88235e+10	-0.00311122
	0.4	#NUM!	0.0062	0.01705	0.03038	0	1e-12	12	10	1.4	16	2.4	4.8	8.51138e-06	2.51189e-11	10	1.4	15.3874	2.30811	4.61622	#NUM!	#NUM!	#NUM!	0.00248	#NUM!	#NUM!	#NUM!	#NUM!	#NUM!	#NUM!	#NUM!	94.086	201.613	1220.58	-88.8605	0.1705	-1086.17	1	0.961713	2.52551e+06	-236327	-21276.9	77.0062	-0.0670974	-6.00656e+16	-5860337184087958	2.11729e+13	-1.87236e+10	-0.00352551
	0.5	#NUM!	0.0062	0.01705	0.03038	0	1e-12	12	10	1.4	16	2.4	4.8	8.51138e-06	2.51189e-11	10	1.4	15.3874	2.30811	4.61622	#NUM!	#NUM!	#NUM!	0.0031	#NUM!	#NUM!	#NUM!	#NUM!	#NUM!	#NUM!	#NUM!	75.2688	161.29	976.465	-70.0109	0.1705	-868.938	1	0.961713	1.61633e+06	-148011	-13732.2	62.1703	-0.0670974	-1.5084e+16	-1552574029697894	7.01007e+12	-7.71727e+09	-0.00399615
	0.6	#NUM!	0.0062	0.01705	0.03038	0	1e-12	12	10	1.4	16	2.4	4.8	8.51138e-06	2.51189e-11	10	1.4	15.3874	2.30811	4.61622	#NUM!	#NUM!	#NUM!	0.00372	#NUM!	#NUM!	#NUM!	#NUM!	#NUM!	#NUM!	#NUM!	62.724	134.409	813.721	-57.4445	0.1705	-724.115	1	0.961713	1.12245e+06	-100537	-9613.65	52.2797	-0.0670974	-4828771166311216	-5.25281e+14	2.84557e+12	-3.74605e+09	-0.00453376
	0.7	#NUM!	0.0062	0.01705	0.03038	0	1e-12	12	10	1.4	16	2.4	4.8	8.51138e-06	2.51189e-11	10	1.4	15.3874	2.30811	4.61622	#NUM!	#NUM!	#NUM!	0.00434	#NUM!	#NUM!	#NUM!	#NUM!	#NUM!	#NUM!	#NUM!	53.7634	115.207	697.475	-48.4685	0.1705	-620.67	1	0.961713	824657	-72211.9	-7118.13	45.215	-0.0670974	-1.8261e+15	-2.10367e+14	1.32939e+12	-2.03581e+09	-0.00515168
	0.8	#NUM!	0.0062	0.01705	0.03038	0	1e-12	12	10	1.4	16	2.4	4.8	8.51138e-06	2.51189e-11	10	1.4	15.3874	2.30811	4.61622	#NUM!	#NUM!	#NUM!	0.00496	#NUM!	#NUM!	#NUM!	#NUM!	#NUM!	#NUM!	#NUM!	47.043	100.806	610.291	-41.7365	0.1705	-543.086	1	0.961713	631378	-54022.4	-5490.56	39.9165	-0.0670974	-7.79462e+14	-9.53093e+13	6.88303e+11	-1.20181e+09	-0.00586683
	0.9	#NUM!	0.0062	0.01705	0.03038	0	1e-12	12	10	1.4	16	2.4	4.8	8.51138e-06	2.51189e-11	10	1.4	15.3874	2.30811	4.61622	#NUM!	#NUM!	#NUM!	0.00558	#NUM!	#NUM!	#NUM!	#NUM!	#NUM!	#NUM!	#NUM!	41.816	89.6057	542.481	-36.5005	0.1705	-482.743	1	0.961713	498866	-41685	-4369.3	35.7954	-0.0670974	-3.6461e+14	-4.74433e+13	3.85455e+11	-7.55795e+08	-0.00670095
	0.99	#NUM!	0.0062	0.01705	0.03038	0	1e-12	12	10	1.4	16	2.4	4.8	8.51138e-06	2.51189e-11	10	1.4	15.3874	2.30811	4.61622	#NUM!	#NUM!	#NUM!	0.006138	#NUM!	#NUM!	#NUM!	#NUM!	#NUM!	#NUM!	#NUM!	38.0146	81.4598	493.164	-32.6926	0.1705	-438.858	1	0.961713	412286	-33707.1	-3633.34	32.7983	-0.0670974	-1.95666e+14	-2.69928e+13	2.41248e+11	-5.19742e+08	-0.00757664
	r	eq K1	a	b	c	w	h		K1	K2	K3	K4	K5	K6	K7	K1h	K2h	K3h	K4h	K5h	x	y	z	t	u2	v	s	a-(x+y+z+t+u)	b-(x+2y+u+v)	c-(z+2t+u+s)	w+(x+2y+z+2t+2u)	F	G	H	I	J	K	L	M	a	b	g	d	e	t3	t2	t1	t0	m
	2e-11	0.00105826	0.0062	0.01705	0.03038	0	1e-12	12	10	1.4	16	2.4	4.8	8.51138e-06	2.51189e-11	10	1.4	15.3874	2.30811	4.61622	-1.65965e-06	1.53941e-14	-4.55059e-06	1.24e-13	9.04482e-14	2.0034e-09	0.00116332	0.00620621	0.0170517	0.0292212	-6.21023e-06	1.88172e+12	4.03226e+12	2.44116e+13	-1.88496e+12	0.1705	-2.17235e+13	1	0.961713	1.0102e+27	-1.02625e+26	-8.20088e+24	1.48359e+12	-0.0670974	-4.48167e+78	-3.58134e+77	6.47886e+64	-2.93016e+51	-0.00212858
	1e-08	#NUM!	0.0062	0.01705	0.03038	0	1e-12	12	10	1.4	16	2.4	4.8	8.51138e-06	2.51189e-11	10	1.4	15.3874	2.30811	4.61622	#NUM!	#NUM!	#NUM!	6.2e-11	#NUM!	#NUM!	#NUM!	#NUM!	#NUM!	#NUM!	#NUM!	3.76344e+09	8.06452e+09	4.88233e+10	-3.76992e+09	0.1705	-4.34469e+10	1	0.961713	4.04082e+21	-4.10501e+20	-3.28035e+19	2.96717e+09	-0.0670974	-2.86827e+62	-2.29206e+61	2.07323e+51	-4.68825e+40	-0.00212858
	1e-07	#NUM!	0.0062	0.01705	0.03038	0	1e-12	12	10	1.4	16	2.4	4.8	8.51138e-06	2.51189e-11	10	1.4	15.3874	2.30811	4.61622	#NUM!	#NUM!	#NUM!	6.2e-10	#NUM!	#NUM!	#NUM!	#NUM!	#NUM!	#NUM!	#NUM!	3.76344e+08	8.06452e+08	4.88233e+09	-3.76992e+08	0.1705	-4.34469e+09	1	0.961713	4.04082e+19	-4.10501e+18	-3.28035e+17	2.96717e+08	-0.0670974	-2.86827e+56	-2.29206e+55	2.07323e+46	-4.68825e+36	-0.00212858
	1e-06	0.0010571	0.0062	0.01705	0.03038	0	1e-12	12	10	1.4	16	2.4	4.8	8.51138e-06	2.51189e-11	10	1.4	15.3874	2.30811	4.61622	-9.18483e-09	7.69786e-10	-2.51826e-08	6.2e-09	4.52265e-09	2.0032e-09	0.00116314	0.00620002	0.01705	0.0292169	-1.13826e-08	3.76344e+07	8.06452e+07	4.88233e+08	-3.76992e+07	0.1705	-4.34469e+08	1	0.961713	4.04082e+17	-4.10501e+16	-3280352777080045	2.96717e+07	-0.0670974	-2.86827e+50	-2.29206e+49	2.07324e+41	-4.68825e+32	-0.00212858
	1e-05	#NUM!	0.0062	0.01705	0.03038	0	1e-12	12	10	1.4	16	2.4	4.8	8.51138e-06	2.51189e-11	10	1.4	15.3874	2.30811	4.61622	#NUM!	#NUM!	#NUM!	6.2e-08	#NUM!	#NUM!	#NUM!	#NUM!	#NUM!	#NUM!	#NUM!	3.76344e+06	8.06452e+06	4.88233e+07	-3.76991e+06	0.1705	-4.34469e+07	1	0.961713	4040817466289003	-4.10501e+14	-3.28036e+13	2.96718e+06	-0.0670974	-2.86826e+44	-2.29206e+43	2.07324e+36	-4.68826e+28	-0.00212861
	0.0001	0.00101794	0.0062	0.01705	0.03038	0	1e-12	12	10	1.4	16	2.4	4.8	8.51138e-06	2.51189e-11	10	1.4	15.3874	2.30811	4.61622	5.58231e-05	7.72536e-08	0.000152781	6.2e-07	4.53071e-07	1.99657e-09	0.00115723	0.00599025	0.0169936	0.0290683	0.000210905	376344	806452	4.88233e+06	-376986	0.1705	-4.34469e+06	1	0.961713	4.04082e+13	-4.10493e+12	-3.28039e+11	296720	-0.0670974	-2.86817e+38	-2.29209e+37	2.07326e+31	-4.68828e+24	-0.00212886
	0.001	#NUM!	0.0062	0.01705	0.03038	0	1e-12	12	10	1.4	16	2.4	4.8	8.51138e-06	2.51189e-11	10	1.4	15.3874	2.30811	4.61622	#NUM!	#NUM!	#NUM!	6.2e-06	#NUM!	#NUM!	#NUM!	#NUM!	#NUM!	#NUM!	#NUM!	37634.4	80645.2	488233	-37693.8	0.1705	-434469	1	0.961713	4.04082e+11	-4.10421e+10	-3.28068e+09	29674.6	-0.0670974	-2.86726e+32	-2.29234e+31	2.07348e+26	-4.68849e+20	-0.00213133
	0.01	#NUM!	0.0062	0.01705	0.03038	0	1e-12	12	10	1.4	16	2.4	4.8	8.51138e-06	2.51189e-11	10	1.4	15.3874	2.30811	4.61622	#NUM!	#NUM!	#NUM!	6.2e-05	#NUM!	#NUM!	#NUM!	#NUM!	#NUM!	#NUM!	#NUM!	3763.44	8064.52	48823.3	-3764.53	0.1705	-43446.9	1	0.961713	4.04082e+09	-4.09692e+08	-3.28363e+07	2970	-0.0670974	-2.85818e+26	-2.29489e+25	2.0757e+21	-4.69058e+16	-0.00215619
	0.1	#NUM!	0.0062	0.01705	0.03038	0	1e-12	12	10	1.4	16	2.4	4.8	8.51138e-06	2.51189e-11	10	1.4	15.3874	2.30811	4.61622	#NUM!	#NUM!	#NUM!	0.00062	#NUM!	#NUM!	#NUM!	#NUM!	#NUM!	#NUM!	#NUM!	376.344	806.452	4882.33	-371.604	0.1705	-4344.69	1	0.961713	4.04082e+07	-4.02407e+06	-331268	299.544	-0.0670974	-2.76713e+20	-2.32007e+19	2.09766e+16	-4.71221e+12	-0.00241908
	0.2	#NUM!	0.0062	0.01705	0.03038	0	1e-12	12	10	1.4	16	2.4	4.8	8.51138e-06	2.51189e-11	10	1.4	15.3874	2.30811	4.61622	#NUM!	#NUM!	#NUM!	0.00124	#NUM!	#NUM!	#NUM!	#NUM!	#NUM!	#NUM!	#NUM!	188.172	403.226	2441.16	-183.108	0.1705	-2172.35	1	0.961713	1.0102e+07	-985780	-83602.8	151.186	-0.0670974	-4.16471e+18	-3.66793e+17	6.63002e+14	-2.96106e+11	-0.00274473
	0.3	#NUM!	0.0062	0.01705	0.03038	0	1e-12	12	10	1.4	16	2.4	4.8	8.51138e-06	2.51189e-11	10	1.4	15.3874	2.30811	4.61622	#NUM!	#NUM!	#NUM!	0.00186	#NUM!	#NUM!	#NUM!	#NUM!	#NUM!	#NUM!	#NUM!	125.448	268.817	1627.44	-120.276	0.1705	-1448.23	1	0.961713	4.4898e+06	-429130	-37496.1	101.733	-0.0670974	-3.51596e+17	-3.25686e+16	8.82754e+13	-5.88235e+10	-0.00311122
	0.4	#NUM!	0.0062	0.01705	0.03038	0	1e-12	12	10	1.4	16	2.4	4.8	8.51138e-06	2.51189e-11	10	1.4	15.3874	2.30811	4.61622	#NUM!	#NUM!	#NUM!	0.00248	#NUM!	#NUM!	#NUM!	#NUM!	#NUM!	#NUM!	#NUM!	94.086	201.613	1220.58	-88.8605	0.1705	-1086.17	1	0.961713	2.52551e+06	-236327	-21276.9	77.0062	-0.0670974	-6.00656e+16	-5860337184087958	2.11729e+13	-1.87236e+10	-0.00352551
	0.5	#NUM!	0.0062	0.01705	0.03038	0	1e-12	12	10	1.4	16	2.4	4.8	8.51138e-06	2.51189e-11	10	1.4	15.3874	2.30811	4.61622	#NUM!	#NUM!	#NUM!	0.0031	#NUM!	#NUM!	#NUM!	#NUM!	#NUM!	#NUM!	#NUM!	75.2688	161.29	976.465	-70.0109	0.1705	-868.938	1	0.961713	1.61633e+06	-148011	-13732.2	62.1703	-0.0670974	-1.5084e+16	-1552574029697894	7.01007e+12	-7.71727e+09	-0.00399615
	0.6	#NUM!	0.0062	0.01705	0.03038	0	1e-12	12	10	1.4	16	2.4	4.8	8.51138e-06	2.51189e-11	10	1.4	15.3874	2.30811	4.61622	#NUM!	#NUM!	#NUM!	0.00372	#NUM!	#NUM!	#NUM!	#NUM!	#NUM!	#NUM!	#NUM!	62.724	134.409	813.721	-57.4445	0.1705	-724.115	1	0.961713	1.12245e+06	-100537	-9613.65	52.2797	-0.0670974	-4828771166311216	-5.25281e+14	2.84557e+12	-3.74605e+09	-0.00453376
	0.7	#NUM!	0.0062	0.01705	0.03038	0	1e-12	12	10	1.4	16	2.4	4.8	8.51138e-06	2.51189e-11	10	1.4	15.3874	2.30811	4.61622	#NUM!	#NUM!	#NUM!	0.00434	#NUM!	#NUM!	#NUM!	#NUM!	#NUM!	#NUM!	#NUM!	53.7634	115.207	697.475	-48.4685	0.1705	-620.67	1	0.961713	824657	-72211.9	-7118.13	45.215	-0.0670974	-1.8261e+15	-2.10367e+14	1.32939e+12	-2.03581e+09	-0.00515168
	0.8	#NUM!	0.0062	0.01705	0.03038	0	1e-12	12	10	1.4	16	2.4	4.8	8.51138e-06	2.51189e-11	10	1.4	15.3874	2.30811	4.61622	#NUM!	#NUM!	#NUM!	0.00496	#NUM!	#NUM!	#NUM!	#NUM!	#NUM!	#NUM!	#NUM!	47.043	100.806	610.291	-41.7365	0.1705	-543.086	1	0.961713	631378	-54022.4	-5490.56	39.9165	-0.0670974	-7.79462e+14	-9.53093e+13	6.88303e+11	-1.20181e+09	-0.00586683
	0.9	#NUM!	0.0062	0.01705	0.03038	0	1e-12	12	10	1.4	16	2.4	4.8	8.51138e-06	2.51189e-11	10	1.4	15.3874	2.30811	4.61622	#NUM!	#NUM!	#NUM!	0.00558	#NUM!	#NUM!	#NUM!	#NUM!	#NUM!	#NUM!	#NUM!	41.816	89.6057	542.481	-36.5005	0.1705	-482.743	1	0.961713	498866	-41685	-4369.3	35.7954	-0.0670974	-3.6461e+14	-4.74433e+13	3.85455e+11	-7.55795e+08	-0.00670095
	0.99	#NUM!	0.0062	0.01705	0.03038	0	1e-12	12	10	1.4	16	2.4	4.8	8.51138e-06	2.51189e-11	10	1.4	15.3874	2.30811	4.61622	#NUM!	#NUM!	#NUM!	0.006138	#NUM!	#NUM!	#NUM!	#NUM!	#NUM!	#NUM!	#NUM!	38.0146	81.4598	493.164	-32.6926	0.1705	-438.858	1	0.961713	412286	-33707.1	-3633.34	32.7983	-0.0670974	-1.95666e+14	-2.69928e+13	2.41248e+11	-5.19742e+08	-0.00757664
	r	eq K1	a	b	c	w	h		K1	K2	K3	K4	K5	K6	K7	K1h	K2h	K3h	K4h	K5h	x	y	z	t	u3	v	s	a-(x+y+z+t+u)	b-(x+2y+u+v)	c-(z+2t+u+s)	w+(x+2y+z+2t+2u)	F	G	H	I	J	K	L	M	a	b	g	d	e	t3	t2	t1	t0	m
	1e-09	1.86217e+18	0.0062	0.01705	0.03038	0	1e-12	12	10	1.4	16	2.4	4.8	8.51138e-06	2.51189e-11	10	1.4	15.3874	2.30811	4.61622	-6.19429e+08	1.04273e+08	0.145922	6.2e-12	-0.0526373	48.2745	-0.00240838	5.15156e+08	4.10883e+08	-0.0604959	-4.10883e+08	3.76344e+10	8.06452e+10	4.88233e+11	-3.76992e+10	0.1705	-4.34469e+11	1	0.961713	4.04082e+23	-4.10501e+22	-3.28035e+21	2.96717e+10	-0.0670974	-2.86827e+68	-2.29206e+67	2.07323e+56	-4.68825e+44	-0.00212858
	0.1	#NUM!	0.0062	0.01705	0.03038	0	1e-12	12	10	1.4	16	2.4	4.8	8.51138e-06	2.51189e-11	10	1.4	15.3874	2.30811	4.61622	#NUM!	#NUM!	#NUM!	0.00062	#NUM!	#NUM!	#NUM!	#NUM!	#NUM!	#NUM!	#NUM!	376.344	806.452	4882.33	-371.604	0.1705	-4344.69	1	0.961713	4.04082e+07	-4.02407e+06	-331268	299.544	-0.0670974	-2.76713e+20	-2.32007e+19	2.09766e+16	-4.71221e+12	-0.00241908
	0.13	#NUM!	0.0062	0.01705	0.03038	0	1e-12	12	10	1.4	16	2.4	4.8	8.51138e-06	2.51189e-11	10	1.4	15.3874	2.30811	4.61622	#NUM!	#NUM!	#NUM!	0.000806	#NUM!	#NUM!	#NUM!	#NUM!	#NUM!	#NUM!	#NUM!	289.495	620.347	3755.64	-284.606	0.1705	-3342.07	1	0.961713	2.39102e+07	-2.36674e+06	-196580	231.071	-0.0670974	-5.66974e+19	-4.82381e+18	5669081947597433	-1.6525e+12	-0.00251285
	0.131	#NUM!	0.0062	0.01705	0.03038	0	1e-12	12	10	1.4	16	2.4	4.8	8.51138e-06	2.51189e-11	10	1.4	15.3874	2.30811	4.61622	#NUM!	#NUM!	#NUM!	0.0008122	#NUM!	#NUM!	#NUM!	#NUM!	#NUM!	#NUM!	#NUM!	287.286	615.612	3726.97	-282.392	0.1705	-3316.56	1	0.961713	2.35465e+07	-2.33027e+06	-193609	229.329	-0.0670974	-5.41295e+19	-4.60759e+18	5456606351451187	-1.6027e+12	-0.00251603
	0.131357	#NUM!	0.0062	0.01705	0.03038	0	1e-12	12	10	1.4	16	2.4	4.8	8.51138e-06	2.51189e-11	10	1.4	15.3874	2.30811	4.61622	#NUM!	#NUM!	#NUM!	0.000814412	#NUM!	#NUM!	#NUM!	#NUM!	#NUM!	#NUM!	#NUM!	286.505	613.94	3716.84	-281.611	0.1705	-3307.55	1	0.961713	2.34188e+07	-2.31746e+06	-192565	228.713	-0.0670974	-5.32462e+19	-4.53319e+18	5383115436215727	-1.58539e+12	-0.00251717
	0.132	#NUM!	0.0062	0.01705	0.03038	0	1e-12	12	10	1.4	16	2.4	4.8	8.51138e-06	2.51189e-11	10	1.4	15.3874	2.30811	4.61622	#NUM!	#NUM!	#NUM!	0.0008184	#NUM!	#NUM!	#NUM!	#NUM!	#NUM!	#NUM!	#NUM!	285.109	610.948	3698.73	-280.212	0.1705	-3291.43	1	0.961713	2.31911e+07	-2.29463e+06	-190704	227.613	-0.0670974	-5.1696e+19	-4.4026e+18	5253624604311656	-1.55476e+12	-0.00251922
	0.14	#NUM!	0.0062	0.01705	0.03038	0	1e-12	12	10	1.4	16	2.4	4.8	8.51138e-06	2.51189e-11	10	1.4	15.3874	2.30811	4.61622	#NUM!	#NUM!	#NUM!	0.000868	#NUM!	#NUM!	#NUM!	#NUM!	#NUM!	#NUM!	#NUM!	268.817	576.037	3487.38	-263.892	0.1705	-3103.35	1	0.961713	2.06164e+07	-2.03658e+06	-169661	214.768	-0.0670974	-3.62109e+19	-3.09595e+18	3.91818e+15	-1.22923e+12	-0.00254483
	0.2	#NUM!	0.0062	0.01705	0.03038	0	1e-12	12	10	1.4	16	2.4	4.8	8.51138e-06	2.51189e-11	10	1.4	15.3874	2.30811	4.61622	#NUM!	#NUM!	#NUM!	0.00124	#NUM!	#NUM!	#NUM!	#NUM!	#NUM!	#NUM!	#NUM!	188.172	403.226	2441.16	-183.108	0.1705	-2172.35	1	0.961713	1.0102e+07	-985780	-83602.8	151.186	-0.0670974	-4.16471e+18	-3.66793e+17	6.63002e+14	-2.96106e+11	-0.00274473
	0.3	#NUM!	0.0062	0.01705	0.03038	0	1e-12	12	10	1.4	16	2.4	4.8	8.51138e-06	2.51189e-11	10	1.4	15.3874	2.30811	4.61622	#NUM!	#NUM!	#NUM!	0.00186	#NUM!	#NUM!	#NUM!	#NUM!	#NUM!	#NUM!	#NUM!	125.448	268.817	1627.44	-120.276	0.1705	-1448.23	1	0.961713	4.4898e+06	-429130	-37496.1	101.733	-0.0670974	-3.51596e+17	-3.25686e+16	8.82754e+13	-5.88235e+10	-0.00311122
	0.4	#NUM!	0.0062	0.01705	0.03038	0	1e-12	12	10	1.4	16	2.4	4.8	8.51138e-06	2.51189e-11	10	1.4	15.3874	2.30811	4.61622	#NUM!	#NUM!	#NUM!	0.00248	#NUM!	#NUM!	#NUM!	#NUM!	#NUM!	#NUM!	#NUM!	94.086	201.613	1220.58	-88.8605	0.1705	-1086.17	1	0.961713	2.52551e+06	-236327	-21276.9	77.0062	-0.0670974	-6.00656e+16	-5860337184087958	2.11729e+13	-1.87236e+10	-0.00352551
	0.5	#NUM!	0.0062	0.01705	0.03038	0	1e-12	12	10	1.4	16	2.4	4.8	8.51138e-06	2.51189e-11	10	1.4	15.3874	2.30811	4.61622	#NUM!	#NUM!	#NUM!	0.0031	#NUM!	#NUM!	#NUM!	#NUM!	#NUM!	#NUM!	#NUM!	75.2688	161.29	976.465	-70.0109	0.1705	-868.938	1	0.961713	1.61633e+06	-148011	-13732.2	62.1703	-0.0670974	-1.5084e+16	-1552574029697894	7.01007e+12	-7.71727e+09	-0.00399615
	0.6	#NUM!	0.0062	0.01705	0.03038	0	1e-12	12	10	1.4	16	2.4	4.8	8.51138e-06	2.51189e-11	10	1.4	15.3874	2.30811	4.61622	#NUM!	#NUM!	#NUM!	0.00372	#NUM!	#NUM!	#NUM!	#NUM!	#NUM!	#NUM!	#NUM!	62.724	134.409	813.721	-57.4445	0.1705	-724.115	1	0.961713	1.12245e+06	-100537	-9613.65	52.2797	-0.0670974	-4828771166311216	-5.25281e+14	2.84557e+12	-3.74605e+09	-0.00453376
	0.7	#NUM!	0.0062	0.01705	0.03038	0	1e-12	12	10	1.4	16	2.4	4.8	8.51138e-06	2.51189e-11	10	1.4	15.3874	2.30811	4.61622	#NUM!	#NUM!	#NUM!	0.00434	#NUM!	#NUM!	#NUM!	#NUM!	#NUM!	#NUM!	#NUM!	53.7634	115.207	697.475	-48.4685	0.1705	-620.67	1	0.961713	824657	-72211.9	-7118.13	45.215	-0.0670974	-1.8261e+15	-2.10367e+14	1.32939e+12	-2.03581e+09	-0.00515168
	0.8	#NUM!	0.0062	0.01705	0.03038	0	1e-12	12	10	1.4	16	2.4	4.8	8.51138e-06	2.51189e-11	10	1.4	15.3874	2.30811	4.61622	#NUM!	#NUM!	#NUM!	0.00496	#NUM!	#NUM!	#NUM!	#NUM!	#NUM!	#NUM!	#NUM!	47.043	100.806	610.291	-41.7365	0.1705	-543.086	1	0.961713	631378	-54022.4	-5490.56	39.9165	-0.0670974	-7.79462e+14	-9.53093e+13	6.88303e+11	-1.20181e+09	-0.00586683
	0.9	#NUM!	0.0062	0.01705	0.03038	0	1e-12	12	10	1.4	16	2.4	4.8	8.51138e-06	2.51189e-11	10	1.4	15.3874	2.30811	4.61622	#NUM!	#NUM!	#NUM!	0.00558	#NUM!	#NUM!	#NUM!	#NUM!	#NUM!	#NUM!	#NUM!	41.816	89.6057	542.481	-36.5005	0.1705	-482.743	1	0.961713	498866	-41685	-4369.3	35.7954	-0.0670974	-3.6461e+14	-4.74433e+13	3.85455e+11	-7.55795e+08	-0.00670095
	1	#NUM!	0.0062	0.01705	0.03038	0	1e-12	12	10	1.4	16	2.4	4.8	8.51138e-06	2.51189e-11	10	1.4	15.3874	2.30811	4.61622	#NUM!	#NUM!	#NUM!	0.0062	#NUM!	#NUM!	#NUM!	#NUM!	#NUM!	#NUM!	#NUM!	37.6344	80.6452	488.233	-32.3118	0.1705	-434.469	1	0.961713	404082	-32955.4	-3563.42	32.4986	-0.0670974	-1.83152e+14	-2.5435e+13	2.29624e+11	-4.99646e+08	-0.0076824
	r	eq K1	a	b	c	w	h		K1	K2	K3	K4	K5	K6	K7	K1h	K2h	K3h	K4h	K5h	x	y	z	t	u4	v	s	a-(x+y+z+t+u)	b-(x+2y+u+v)	c-(z+2t+u+s)	w+(x+2y+z+2t+2u)	F	G	H	I	J	K	L	M	a	b	g	d	e	t3	t2	t1	t0	m
	2.61931e-05	-7.65449e+08	0.0062	0.01705	0.03038	0	1e-12	12	10	1.4	16	2.4	4.8	8.51138e-06	2.51189e-11	10	1.4	15.3874	2.30811	4.61622	-41092.8	34175.2	-0.0865401	1.62397e-07	0.154226	-0.00320252	-0.00142831	6917.47	-27257.8	-0.0358776	27257.9	1.43681e+06	3.07887e+06	1.86397e+07	-1.43927e+06	0.1705	-1.65872e+07	1	0.961713	5.88973e+14	-5.98327e+13	-4.78132e+12	1.13281e+06	-0.0670974	-8.88167e+41	-7.09751e+40	1.68157e+34	-9.96011e+26	-0.00212865
	0.1	#NUM!	0.0062	0.01705	0.03038	0	1e-12	12	10	1.4	16	2.4	4.8	8.51138e-06	2.51189e-11	10	1.4	15.3874	2.30811	4.61622	#NUM!	#NUM!	#NUM!	0.00062	#NUM!	#NUM!	#NUM!	#NUM!	#NUM!	#NUM!	#NUM!	376.344	806.452	4882.33	-371.604	0.1705	-4344.69	1	0.961713	4.04082e+07	-4.02407e+06	-331268	299.544	-0.0670974	-2.76713e+20	-2.32007e+19	2.09766e+16	-4.71221e+12	-0.00241908
	0.2	#NUM!	0.0062	0.01705	0.03038	0	1e-12	12	10	1.4	16	2.4	4.8	8.51138e-06	2.51189e-11	10	1.4	15.3874	2.30811	4.61622	#NUM!	#NUM!	#NUM!	0.00124	#NUM!	#NUM!	#NUM!	#NUM!	#NUM!	#NUM!	#NUM!	188.172	403.226	2441.16	-183.108	0.1705	-2172.35	1	0.961713	1.0102e+07	-985780	-83602.8	151.186	-0.0670974	-4.16471e+18	-3.66793e+17	6.63002e+14	-2.96106e+11	-0.00274473
	0.3	#NUM!	0.0062	0.01705	0.03038	0	1e-12	12	10	1.4	16	2.4	4.8	8.51138e-06	2.51189e-11	10	1.4	15.3874	2.30811	4.61622	#NUM!	#NUM!	#NUM!	0.00186	#NUM!	#NUM!	#NUM!	#NUM!	#NUM!	#NUM!	#NUM!	125.448	268.817	1627.44	-120.276	0.1705	-1448.23	1	0.961713	4.4898e+06	-429130	-37496.1	101.733	-0.0670974	-3.51596e+17	-3.25686e+16	8.82754e+13	-5.88235e+10	-0.00311122
	0.4	#NUM!	0.0062	0.01705	0.03038	0	1e-12	12	10	1.4	16	2.4	4.8	8.51138e-06	2.51189e-11	10	1.4	15.3874	2.30811	4.61622	#NUM!	#NUM!	#NUM!	0.00248	#NUM!	#NUM!	#NUM!	#NUM!	#NUM!	#NUM!	#NUM!	94.086	201.613	1220.58	-88.8605	0.1705	-1086.17	1	0.961713	2.52551e+06	-236327	-21276.9	77.0062	-0.0670974	-6.00656e+16	-5860337184087958	2.11729e+13	-1.87236e+10	-0.00352551
	0.5	#NUM!	0.0062	0.01705	0.03038	0	1e-12	12	10	1.4	16	2.4	4.8	8.51138e-06	2.51189e-11	10	1.4	15.3874	2.30811	4.61622	#NUM!	#NUM!	#NUM!	0.0031	#NUM!	#NUM!	#NUM!	#NUM!	#NUM!	#NUM!	#NUM!	75.2688	161.29	976.465	-70.0109	0.1705	-868.938	1	0.961713	1.61633e+06	-148011	-13732.2	62.1703	-0.0670974	-1.5084e+16	-1552574029697894	7.01007e+12	-7.71727e+09	-0.00399615
	0.6	#NUM!	0.0062	0.01705	0.03038	0	1e-12	12	10	1.4	16	2.4	4.8	8.51138e-06	2.51189e-11	10	1.4	15.3874	2.30811	4.61622	#NUM!	#NUM!	#NUM!	0.00372	#NUM!	#NUM!	#NUM!	#NUM!	#NUM!	#NUM!	#NUM!	62.724	134.409	813.721	-57.4445	0.1705	-724.115	1	0.961713	1.12245e+06	-100537	-9613.65	52.2797	-0.0670974	-4828771166311216	-5.25281e+14	2.84557e+12	-3.74605e+09	-0.00453376
	0.7	#NUM!	0.0062	0.01705	0.03038	0	1e-12	12	10	1.4	16	2.4	4.8	8.51138e-06	2.51189e-11	10	1.4	15.3874	2.30811	4.61622	#NUM!	#NUM!	#NUM!	0.00434	#NUM!	#NUM!	#NUM!	#NUM!	#NUM!	#NUM!	#NUM!	53.7634	115.207	697.475	-48.4685	0.1705	-620.67	1	0.961713	824657	-72211.9	-7118.13	45.215	-0.0670974	-1.8261e+15	-2.10367e+14	1.32939e+12	-2.03581e+09	-0.00515168
	0.8	#NUM!	0.0062	0.01705	0.03038	0	1e-12	12	10	1.4	16	2.4	4.8	8.51138e-06	2.51189e-11	10	1.4	15.3874	2.30811	4.61622	#NUM!	#NUM!	#NUM!	0.00496	#NUM!	#NUM!	#NUM!	#NUM!	#NUM!	#NUM!	#NUM!	47.043	100.806	610.291	-41.7365	0.1705	-543.086	1	0.961713	631378	-54022.4	-5490.56	39.9165	-0.0670974	-7.79462e+14	-9.53093e+13	6.88303e+11	-1.20181e+09	-0.00586683
	0.9	#NUM!	0.0062	0.01705	0.03038	0	1e-12	12	10	1.4	16	2.4	4.8	8.51138e-06	2.51189e-11	10	1.4	15.3874	2.30811	4.61622	#NUM!	#NUM!	#NUM!	0.00558	#NUM!	#NUM!	#NUM!	#NUM!	#NUM!	#NUM!	#NUM!	41.816	89.6057	542.481	-36.5005	0.1705	-482.743	1	0.961713	498866	-41685	-4369.3	35.7954	-0.0670974	-3.6461e+14	-4.74433e+13	3.85455e+11	-7.55795e+08	-0.00670095
	0.99	#NUM!	0.0062	0.01705	0.03038	0	1e-12	12	10	1.4	16	2.4	4.8	8.51138e-06	2.51189e-11	10	1.4	15.3874	2.30811	4.61622	#NUM!	#NUM!	#NUM!	0.006138	#NUM!	#NUM!	#NUM!	#NUM!	#NUM!	#NUM!	#NUM!	38.0146	81.4598	493.164	-32.6926	0.1705	-438.858	1	0.961713	412286	-33707.1	-3633.34	32.7983	-0.0670974	-1.95666e+14	-2.69928e+13	2.41248e+11	-5.19742e+08	-0.00757664
t3 ¹ 0, t2 ¹ 0
discr III > 0
			[A]in	[B]in	[C]in	[H2O]in															[AB]eq	[AB2]eq	[AC]eq	[AC2]eq	[ABC]eq			[A]eq	[B]eq	[C]eq	[H2O]eq
	r	eq K1	a	b	c	w	h		K1	K2	K3	K4	K5	K6	K7	K1h	K2h	K3h	K4h	K5h	x	y	z	t	u1	v	s	a-(x+y+z+t+u)	b-(x+2y+u+v)	c-(z+2t+u+s)	w+(x+2y+z+2t+2u)	F	G	H	I	J	K	L	M	a	b	g	d	e	t3	t2	t1	t0	m
	1e-12	#NUM!	0.0062	0.01705	0.03038	0	1e-12	12	10	1.4	16	2.4	4.8	8.51138e-06	2.51189e-11	10	1.4	15.3874	2.30811	4.61622	#NUM!	#NUM!	#NUM!	6.2e-15	#NUM!	#NUM!	#NUM!	#NUM!	#NUM!	#NUM!	#NUM!	3.76344e+13	8.06452e+13	4.88233e+14	-3.76992e+13	0.1705	-4.34469e+14	1	0.961713	4.04082e+29	-4.10501e+28	-3.28035e+27	2.96717e+13	-0.0670974	-2.86827e+86	-2.29206e+85	2.07323e+71	-4.68825e+56	-0.00212858
	1e-11	#NUM!	0.0062	0.01705	0.03038	0	1e-12	12	10	1.4	16	2.4	4.8	8.51138e-06	2.51189e-11	10	1.4	15.3874	2.30811	4.61622	#NUM!	#NUM!	#NUM!	6.2e-14	#NUM!	#NUM!	#NUM!	#NUM!	#NUM!	#NUM!	#NUM!	3.76344e+12	8.06452e+12	4.88233e+13	-3.76992e+12	0.1705	-4.34469e+13	1	0.961713	4.04082e+27	-4.10501e+26	-3.28035e+25	2.96717e+12	-0.0670974	-2.86827e+80	-2.29206e+79	2.07323e+66	-4.68825e+52	-0.00212858
	1.05e-11	#NUM!	0.0062	0.01705	0.03038	0	1e-12	12	10	1.4	16	2.4	4.8	8.51138e-06	2.51189e-11	10	1.4	15.3874	2.30811	4.61622	#NUM!	#NUM!	#NUM!	6.51e-14	#NUM!	#NUM!	#NUM!	#NUM!	#NUM!	#NUM!	#NUM!	3.58423e+12	7.68049e+12	4.64983e+13	-3.5904e+12	0.1705	-4.1378e+13	1	0.961713	3.66514e+27	-3.72337e+26	-2.97538e+25	2.82588e+12	-0.0670974	-2.14035e+80	-1.71037e+79	1.62443e+66	-3.85704e+52	-0.00212858
	1.087e-11	1.57602e+22	0.0062	0.01705	0.03038	0	1e-12	12	10	1.4	16	2.4	4.8	8.51138e-06	2.51189e-11	10	1.4	15.3874	2.30811	4.61622	-5.69852e+10	9.59274e+09	0.145922	6.7394e-14	-0.0526373	4441.08	-0.00240838	4.73924e+10	3.77997e+10	-0.0604959	-3.77997e+10	3.46223e+12	7.41906e+12	4.49156e+13	-3.46818e+12	0.1705	-3.99696e+13	1	0.961713	3.41987e+27	-3.47421e+26	-2.77627e+25	2.72969e+12	-0.0670974	-1.73877e+80	-1.38947e+79	1.36616e+66	-3.35809e+52	-0.00212858
	0.1	198.017	0.0062	0.01705	0.03038	0	1e-12	12	10	1.4	16	2.4	4.8	8.51138e-06	2.51189e-11	10	1.4	15.3874	2.30811	4.61622	-6.43255	1.1056	0.147163	0.00062	-0.054201	5.04336e-07	-0.00244351	5.23957	4.2926	-0.0613783	-4.18135	376.344	806.452	4882.33	-371.604	0.1705	-4344.69	1	0.961713	4.04082e+07	-4.02407e+06	-331268	299.544	-0.0670974	-2.76713e+20	-2.32007e+19	2.09766e+16	-4.71221e+12	-0.00241908
	0.2	52.4723	0.0062	0.01705	0.03038	0	1e-12	12	10	1.4	16	2.4	4.8	8.51138e-06	2.51189e-11	10	1.4	15.3874	2.30811	4.61622	-3.33409	0.584668	0.148338	0.00124	-0.0557413	2.62888e-07	-0.002477	2.66178	2.23754	-0.0622194	-2.12542	188.172	403.226	2441.16	-183.108	0.1705	-2172.35	1	0.961713	1.0102e+07	-985780	-83602.8	151.186	-0.0670974	-4.16471e+18	-3.66793e+17	6.63002e+14	-2.96106e+11	-0.00274473
	0.3	24.6482	0.0062	0.01705	0.03038	0	1e-12	12	10	1.4	16	2.4	4.8	8.51138e-06	2.51189e-11	10	1.4	15.3874	2.30811	4.61622	-2.30047	0.411316	0.149453	0.00186	-0.0572606	1.82362e-07	-0.00250901	1.80131	1.55215	-0.0630234	-1.43919	125.448	268.817	1627.44	-120.276	0.1705	-1448.23	1	0.961713	4.4898e+06	-429130	-37496.1	101.733	-0.0670974	-3.51596e+17	-3.25686e+16	8.82754e+13	-5.88235e+10	-0.00311122
	0.4	14.6157	0.0062	0.01705	0.03038	0	1e-12	12	10	1.4	16	2.4	4.8	8.51138e-06	2.51189e-11	10	1.4	15.3874	2.30811	4.61622	-1.78312	0.324861	0.150514	0.00248	-0.0587606	1.4207e-07	-0.00253967	1.37023	1.20921	-0.0637937	-1.09545	94.086	201.613	1220.58	-88.8605	0.1705	-1086.17	1	0.961713	2.52551e+06	-236327	-21276.9	77.0062	-0.0670974	-6.00656e+16	-5860337184087958	2.11729e+13	-1.87236e+10	-0.00352551
	0.5	9.83758	0.0062	0.01705	0.03038	0	1e-12	12	10	1.4	16	2.4	4.8	8.51138e-06	2.51189e-11	10	1.4	15.3874	2.30811	4.61622	-1.47232	0.273168	0.151526	0.0031	-0.0602432	1.17875e-07	-0.00256912	1.11097	1.00328	-0.0645334	-0.888744	75.2688	161.29	976.465	-70.0109	0.1705	-868.938	1	0.961713	1.61633e+06	-148011	-13732.2	62.1703	-0.0670974	-1.5084e+16	-1552574029697894	7.01007e+12	-7.71727e+09	-0.00399615
	0.6	7.16942	0.0062	0.01705	0.03038	0	1e-12	12	10	1.4	16	2.4	4.8	8.51138e-06	2.51189e-11	10	1.4	15.3874	2.30811	4.61622	-1.26481	0.238858	0.152492	0.00372	-0.0617096	1.0173e-07	-0.00259745	0.937655	0.865859	-0.0652451	-0.750587	62.724	134.409	813.721	-57.4445	0.1705	-724.115	1	0.961713	1.12245e+06	-100537	-9613.65	52.2797	-0.0670974	-4828771166311216	-5.25281e+14	2.84557e+12	-3.74605e+09	-0.00453376
	0.7	5.51692	0.0062	0.01705	0.03038	0	1e-12	12	10	1.4	16	2.4	4.8	8.51138e-06	2.51189e-11	10	1.4	15.3874	2.30811	4.61622	-1.11636	0.21448	0.153417	0.00434	-0.0631611	9.01862e-08	-0.00262476	0.813482	0.767609	-0.065931	-0.651623	53.7634	115.207	697.475	-48.4685	0.1705	-620.67	1	0.961713	824657	-72211.9	-7118.13	45.215	-0.0670974	-1.8261e+15	-2.10367e+14	1.32939e+12	-2.03581e+09	-0.00515168
	0.8	4.41607	0.0062	0.01705	0.03038	0	1e-12	12	10	1.4	16	2.4	4.8	8.51138e-06	2.51189e-11	10	1.4	15.3874	2.30811	4.61622	-1.00482	0.196312	0.154303	0.00496	-0.064599	8.152e-08	-0.00265113	0.720046	0.693848	-0.0665933	-0.577173	47.043	100.806	610.291	-41.7365	0.1705	-543.086	1	0.961713	631378	-54022.4	-5490.56	39.9165	-0.0670974	-7.79462e+14	-9.53093e+13	6.88303e+11	-1.20181e+09	-0.00586683
	0.9	3.64193	0.0062	0.01705	0.03038	0	1e-12	12	10	1.4	16	2.4	4.8	8.51138e-06	2.51189e-11	10	1.4	15.3874	2.30811	4.61622	-0.917912	0.182283	0.155154	0.00558	-0.066024	7.47729e-08	-0.00267662	0.647119	0.63642	-0.0672336	-0.51908	41.816	89.6057	542.481	-36.5005	0.1705	-482.743	1	0.961713	498866	-41685	-4369.3	35.7954	-0.0670974	-3.6461e+14	-4.74433e+13	3.85455e+11	-7.55795e+08	-0.00670095
	0.99	3.12402	0.0062	0.01705	0.03038	0	1e-12	12	10	1.4	16	2.4	4.8	8.51138e-06	2.51189e-11	10	1.4	15.3874	2.30811	4.61622	-0.854589	0.17216	0.155892	0.006138	-0.0672963	6.98612e-08	-0.00269887	0.593896	0.594615	-0.0677925	-0.476694	38.0146	81.4598	493.164	-32.6926	0.1705	-438.858	1	0.961713	412286	-33707.1	-3633.34	32.7983	-0.0670974	-1.95666e+14	-2.69928e+13	2.41248e+11	-5.19742e+08	-0.00757664
	r	eq K1	a	b	c	w	h		K1	K2	K3	K4	K5	K6	K7	K1h	K2h	K3h	K4h	K5h	x	y	z	t	u2	v	s	a-(x+y+z+t+u)	b-(x+2y+u+v)	c-(z+2t+u+s)	w+(x+2y+z+2t+2u)	F	G	H	I	J	K	L	M	a	b	g	d	e	t3	t2	t1	t0	m
	1e-11	#NUM!	0.0062	0.01705	0.03038	0	1e-12	12	10	1.4	16	2.4	4.8	8.51138e-06	2.51189e-11	10	1.4	15.3874	2.30811	4.61622	#NUM!	#NUM!	#NUM!	6.2e-14	#NUM!	#NUM!	#NUM!	#NUM!	#NUM!	#NUM!	#NUM!	3.76344e+12	8.06452e+12	4.88233e+13	-3.76992e+12	0.1705	-4.34469e+13	1	0.961713	4.04082e+27	-4.10501e+26	-3.28035e+25	2.96717e+12	-0.0670974	-2.86827e+80	-2.29206e+79	2.07323e+66	-4.68825e+52	-0.00212858
	1.002e-11	0.00106404	0.0062	0.01705	0.03038	0	1e-12	12	10	1.4	16	2.4	4.8	8.51138e-06	2.51189e-11	10	1.4	15.3874	2.30811	4.61622	-9.91258e-06	7.70843e-15	-2.71864e-05	6.2124e-14	4.53027e-14	2.00436e-09	0.00116418	0.0062371	0.0170599	0.029243	-3.7099e-05	3.75593e+12	8.04842e+12	4.87258e+13	-3.76239e+12	0.1705	-4.33602e+13	1	0.961713	4.0247e+27	-4.08864e+26	-3.26727e+25	2.96125e+12	-0.0670974	-2.83409e+80	-2.26475e+79	2.05263e+66	-4.65093e+52	-0.00212858
	1.00299e-11	#NUM!	0.0062	0.01705	0.03038	0	1e-12	12	10	1.4	16	2.4	4.8	8.51138e-06	2.51189e-11	10	1.4	15.3874	2.30811	4.61622	#NUM!	#NUM!	#NUM!	6.21854e-14	#NUM!	#NUM!	#NUM!	#NUM!	#NUM!	#NUM!	#NUM!	3.75222e+12	8.04048e+12	4.86777e+13	-3.75868e+12	0.1705	-4.33174e+13	1	0.961713	4.01676e+27	-4.08058e+26	-3.26082e+25	2.95833e+12	-0.0670974	-2.81735e+80	-2.25137e+79	2.04252e+66	-4.6326e+52	-0.00212858
	0.1	0.00305294	0.0062	0.01705	0.03038	0	1e-12	12	10	1.4	16	2.4	4.8	8.51138e-06	2.51189e-11	10	1.4	15.3874	2.30811	4.61622	-0.00276012	6.67467e-05	-0.00812695	0.00062	0.000421136	2.26232e-09	0.0014107	0.0159792	0.0192555	0.0354351	-0.00867131	376.344	806.452	4882.33	-371.604	0.1705	-4344.69	1	0.961713	4.04082e+07	-4.02407e+06	-331268	299.544	-0.0670974	-2.76713e+20	-2.32007e+19	2.09766e+16	-4.71221e+12	-0.00241908
	0.2	0.00439805	0.0062	0.01705	0.03038	0	1e-12	12	10	1.4	16	2.4	4.8	8.51138e-06	2.51189e-11	10	1.4	15.3874	2.30811	4.61622	-0.00439434	0.000123646	-0.0134441	0.00124	0.000810612	2.3952e-09	0.00155189	0.0218642	0.0203864	0.0389816	-0.0134899	188.172	403.226	2441.16	-183.108	0.1705	-2172.35	1	0.961713	1.0102e+07	-985780	-83602.8	151.186	-0.0670974	-4.16471e+18	-3.66793e+17	6.63002e+14	-2.96106e+11	-0.00274473
	0.3	0.00568403	0.0062	0.01705	0.03038	0	1e-12	12	10	1.4	16	2.4	4.8	8.51138e-06	2.51189e-11	10	1.4	15.3874	2.30811	4.61622	-0.00580094	0.000173627	-0.0183428	0.00186	0.00117646	2.50573e-09	0.00167796	0.0271336	0.0213272	0.0421483	-0.0177235	125.448	268.817	1627.44	-120.276	0.1705	-1448.23	1	0.961713	4.4898e+06	-429130	-37496.1	101.733	-0.0670974	-3.51596e+17	-3.25686e+16	8.82754e+13	-5.88235e+10	-0.00311122
	0.4	0.00695449	0.0062	0.01705	0.03038	0	1e-12	12	10	1.4	16	2.4	4.8	8.51138e-06	2.51189e-11	10	1.4	15.3874	2.30811	4.61622	-0.00706692	0.00021798	-0.0230285	0.00248	0.00152211	2.60344e-09	0.00179665	0.0320753	0.0221588	0.0451298	-0.0216552	94.086	201.613	1220.58	-88.8605	0.1705	-1086.17	1	0.961713	2.52551e+06	-236327	-21276.9	77.0062	-0.0670974	-6.00656e+16	-5860337184087958	2.11729e+13	-1.87236e+10	-0.00352551
	0.5	0.00822251	0.0062	0.01705	0.03038	0	1e-12	12	10	1.4	16	2.4	4.8	8.51138e-06	2.51189e-11	10	1.4	15.3874	2.30811	4.61622	-0.00822812	0.00025758	-0.0275768	0.0031	0.0018499	2.69205e-09	0.00191076	0.0367975	0.0229131	0.0479962	-0.02539	75.2688	161.29	976.465	-70.0109	0.1705	-868.938	1	0.961713	1.61633e+06	-148011	-13732.2	62.1703	-0.0670974	-1.5084e+16	-1552574029697894	7.01007e+12	-7.71727e+09	-0.00399615
	0.6	0.00949294	0.0062	0.01705	0.03038	0	1e-12	12	10	1.4	16	2.4	4.8	8.51138e-06	2.51189e-11	10	1.4	15.3874	2.30811	4.61622	-0.00930464	0.000293089	-0.032025	0.00372	0.00216164	2.77356e-09	0.00202166	0.0413549	0.0236068	0.0507817	-0.0289802	62.724	134.409	813.721	-57.4445	0.1705	-724.115	1	0.961713	1.12245e+06	-100537	-9613.65	52.2797	-0.0670974	-4828771166311216	-5.25281e+14	2.84557e+12	-3.74605e+09	-0.00453376
	0.7	0.0107676	0.0062	0.01705	0.03038	0	1e-12	12	10	1.4	16	2.4	4.8	8.51138e-06	2.51189e-11	10	1.4	15.3874	2.30811	4.61622	-0.0103096	0.000325037	-0.0363949	0.00434	0.0024588	2.84922e-09	0.00213011	0.0457807	0.0242508	0.053506	-0.0324569	53.7634	115.207	697.475	-48.4685	0.1705	-620.67	1	0.961713	824657	-72211.9	-7118.13	45.215	-0.0670974	-1.8261e+15	-2.10367e+14	1.32939e+12	-2.03581e+09	-0.00515168
	0.8	0.0120469	0.0062	0.01705	0.03038	0	1e-12	12	10	1.4	16	2.4	4.8	8.51138e-06	2.51189e-11	10	1.4	15.3874	2.30811	4.61622	-0.0112527	0.000353858	-0.0407005	0.00496	0.00274263	2.91989e-09	0.00223662	0.0500966	0.0248523	0.0561812	-0.0358402	47.043	100.806	610.291	-41.7365	0.1705	-543.086	1	0.961713	631378	-54022.4	-5490.56	39.9165	-0.0670974	-7.79462e+14	-9.53093e+13	6.88303e+11	-1.20181e+09	-0.00586683
	0.9	0.0133308	0.0062	0.01705	0.03038	0	1e-12	12	10	1.4	16	2.4	4.8	8.51138e-06	2.51189e-11	10	1.4	15.3874	2.30811	4.61622	-0.012141	0.000379916	-0.0449516	0.00558	0.0030142	2.98623e-09	0.0023415	0.0543185	0.0254169	0.0588159	-0.0391443	41.816	89.6057	542.481	-36.5005	0.1705	-482.743	1	0.961713	498866	-41685	-4369.3	35.7954	-0.0670974	-3.6461e+14	-4.74433e+13	3.85455e+11	-7.55795e+08	-0.00670095
	0.99	0.0144901	0.0062	0.01705	0.03038	0	1e-12	12	10	1.4	16	2.4	4.8	8.51138e-06	2.51189e-11	10	1.4	15.3874	2.30811	4.61622	-0.0128986	0.000401262	-0.0487371	0.006138	0.00324892	3.04265e-09	0.00243472	0.0580475	0.0258971	0.0611574	-0.0420593	38.0146	81.4598	493.164	-32.6926	0.1705	-438.858	1	0.961713	412286	-33707.1	-3633.34	32.7983	-0.0670974	-1.95666e+14	-2.69928e+13	2.41248e+11	-5.19742e+08	-0.00757664
			[A]in	[B]in	[C]in	[H2O]in															[AB]eq	[AB2]eq	[AC]eq	[AC2]eq	[ABC]eq			[A]eq	[B]eq	[C]eq	[H2O]eq
	r	eq K1	a	b	c	w	h		K1	K2	K3	K4	K5	K6	K7	K1h	K2h	K3h	K4h	K5h	x	y	z	t	u3	v	s	a-(x+y+z+t+u)	b-(x+2y+u+v)	c-(z+2t+u+s)	w+(x+2y+z+2t+2u)	F	G	H	I	J	K	L	M	a	b	g	d	e	t3	t2	t1	t0	m
	1e-08	2.13663	0.0062	0.01705	0.03038	0	1e-12	12	10	1.4	16	2.4	4.8	8.51138e-06	2.51189e-11	10	1.4	15.3874	2.30811	4.61622	0.461794	1.87135e-09	0.0812055	6.2e-11	7.05155e-10	-5.22528e-08	-0.00194593	-0.536799	-0.444744	-0.0488795	0.542999	3.76344e+09	8.06452e+09	4.88233e+10	-3.76992e+09	0.1705	-4.34469e+10	1	0.961713	4.04082e+21	-4.10501e+20	-3.28035e+19	2.96717e+09	-0.0670974	-2.86827e+62	-2.29206e+61	2.07323e+51	-4.68825e+40	-0.00212858
	1e-06	#NUM!	0.0062	0.01705	0.03038	0	1e-12	12	10	1.4	16	2.4	4.8	8.51138e-06	2.51189e-11	10	1.4	15.3874	2.30811	4.61622	#NUM!	#NUM!	#NUM!	6.2e-09	#NUM!	#NUM!	#NUM!	#NUM!	#NUM!	#NUM!	#NUM!	3.76344e+07	8.06452e+07	4.88233e+08	-3.76992e+07	0.1705	-4.34469e+08	1	0.961713	4.04082e+17	-4.10501e+16	-3280352777080045	2.96717e+07	-0.0670974	-2.86827e+50	-2.29206e+49	2.07324e+41	-4.68825e+32	-0.00212858
	1e-05	0.00105714	0.0062	0.01705	0.03038	0	1e-12	12	10	1.4	16	2.4	4.8	8.51138e-06	2.51189e-11	10	1.4	15.3874	2.30811	4.61622	-9.2093e-08	7.69785e-09	-2.52497e-07	6.2e-08	4.52264e-08	2.0032e-09	0.00116315	0.00620023	0.01705	0.0292169	-1.14742e-07	3.76344e+06	8.06452e+06	4.88233e+07	-3.76991e+06	0.1705	-4.34469e+07	1	0.961713	4040817466289003	-4.10501e+14	-3.28036e+13	2.96718e+06	-0.0670974	-2.86826e+44	-2.29206e+43	2.07324e+36	-4.68826e+28	-0.00212861
	0.001	0.000933484	0.0062	0.01705	0.03038	0	1e-12	12	10	1.4	16	2.4	4.8	8.51138e-06	2.51189e-11	10	1.4	15.3874	2.30811	4.61622	0.00017548	7.78661e-07	0.000478373	6.2e-06	4.54864e-06	1.98187e-09	0.00114418	0.00553462	0.0168684	0.0287405	0.000676907	37634.4	80645.2	488233	-37693.8	0.1705	-434469	1	0.961713	4.04082e+11	-4.10421e+10	-3.28068e+09	29674.6	-0.0670974	-2.86726e+32	-2.29234e+31	2.07348e+26	-4.68849e+20	-0.00213133
	0.01	0.000702306	0.0062	0.01705	0.03038	0	1e-12	12	10	1.4	16	2.4	4.8	8.51138e-06	2.51189e-11	10	1.4	15.3874	2.30811	4.61622	0.000492727	7.97168e-06	0.00132753	6.2e-05	4.60238e-05	1.93803e-09	0.00110581	0.00426374	0.0164953	0.0277766	0.00205225	3763.44	8064.52	48823.3	-3764.53	0.1705	-43446.9	1	0.961713	4.04082e+09	-4.09692e+08	-3.28363e+07	2970	-0.0670974	-2.85818e+26	-2.29489e+25	2.0757e+21	-4.69058e+16	-0.00215619
	0.1	0.000231215	0.0062	0.01705	0.03038	0	1e-12	12	10	1.4	16	2.4	4.8	8.51138e-06	2.51189e-11	10	1.4	15.3874	2.30811	4.61622	0.000966317	8.52008e-05	0.00251833	0.00062	0.000475805	1.81375e-09	0.00100103	0.00153435	0.0154375	0.0251448	0.00584666	376.344	806.452	4882.33	-371.604	0.1705	-4344.69	1	0.961713	4.04082e+07	-4.02407e+06	-331268	299.544	-0.0670974	-2.76713e+20	-2.32007e+19	2.09766e+16	-4.71221e+12	-0.00241908
	0.2	8.66739e-05	0.0062	0.01705	0.03038	0	1e-12	12	10	1.4	16	2.4	4.8	8.51138e-06	2.51189e-11	10	1.4	15.3874	2.30811	4.61622	0.000894255	0.00017705	0.00228635	0.00124	0.000969997	1.74257e-09	0.000943519	0.000632347	0.0148316	0.0237001	0.0079547	188.172	403.226	2441.16	-183.108	0.1705	-2172.35	1	0.961713	1.0102e+07	-985780	-83602.8	151.186	-0.0670974	-4.16471e+18	-3.66793e+17	6.63002e+14	-2.96106e+11	-0.00274473
	0.3	2.65873e-05	0.0062	0.01705	0.03038	0	1e-12	12	10	1.4	16	2.4	4.8	8.51138e-06	2.51189e-11	10	1.4	15.3874	2.30811	4.61622	0.000670529	0.000273715	0.00168867	0.00186	0.00147712	1.68656e-09	0.000899511	0.000229967	0.0143549	0.0225947	0.00958087	125.448	268.817	1627.44	-120.276	0.1705	-1448.23	1	0.961713	4.4898e+06	-429130	-37496.1	101.733	-0.0670974	-3.51596e+17	-3.25686e+16	8.82754e+13	-5.88235e+10	-0.00311122
	0.4	3.11652e-06	0.0062	0.01705	0.03038	0	1e-12	12	10	1.4	16	2.4	4.8	8.51138e-06	2.51189e-11	10	1.4	15.3874	2.30811	4.61622	0.000372275	0.000374853	0.000925078	0.00248	0.00199603	1.63687e-09	0.000861404	5.17602e-05	0.013932	0.0216375	0.0109991	94.086	201.613	1220.58	-88.8605	0.1705	-1086.17	1	0.961713	2.52551e+06	-236327	-21276.9	77.0062	-0.0670974	-6.00656e+16	-5860337184087958	2.11729e+13	-1.87236e+10	-0.00352551
	0.43	4.34611e-07	0.0062	0.01705	0.03038	0	1e-12	12	10	1.4	16	2.4	4.8	8.51138e-06	2.51189e-11	10	1.4	15.3874	2.30811	4.61622	0.000272863	0.000406057	0.000675461	0.002666	0.00215395	1.62266e-09	0.000850672	2.56703e-05	0.0138111	0.0213679	0.0114003	87.5219	187.547	1135.42	-82.2851	0.1705	-1010.39	1	0.961713	2.18541e+06	-203188	-18458.7	71.8309	-0.0670974	-3.84304e+16	-3.80948e+15	1.47945e+13	-1.40461e+10	-0.00366035
	0.437	3.37338e-08	0.0062	0.01705	0.03038	0	1e-12	12	10	1.4	16	2.4	4.8	8.51138e-06	2.51189e-11	10	1.4	15.3874	2.30811	4.61622	0.000249115	0.000413396	0.000616129	0.0027094	0.00219094	1.61938e-09	0.000848204	2.10166e-05	0.0137831	0.0213059	0.0114927	86.1199	184.543	1117.24	-80.8807	0.1705	-994.209	1	0.961713	2.11595e+06	-196434	-17882.7	70.7256	-0.0670974	-3.47778e+16	-3.46028e+15	1.36569e+13	-1.31733e+10	-0.00369256
	0.437661	-4.68239e-12	0.0062	0.01705	0.03038	0	1e-12	12	10	1.4	16	2.4	4.8	8.51138e-06	2.51189e-11	10	1.4	15.3874	2.30811	4.61622	0.000246861	0.00041409	0.000610504	0.0027135	0.00219444	1.61907e-09	0.000847972	2.06034e-05	0.0137805	0.0213001	0.0115014	85.9898	184.264	1115.55	-80.7504	0.1705	-992.706	1	0.961713	2.10957e+06	-195813	-17829.7	70.623	-0.0670974	-3.4454e+16	-3.42927e+15	1.35549e+13	-1.30944e+10	-0.00369562
	0.438	-1.70119e-08	0.0062	0.01705	0.03038	0	1e-12	12	10	1.4	16	2.4	4.8	8.51138e-06	2.51189e-11	10	1.4	15.3874	2.30811	4.61622	0.000245706	0.000414446	0.000607621	0.0027156	0.00219623	1.61891e-09	0.000847853	2.03935e-05	0.0137792	0.0212971	0.0115059	85.9233	184.121	1114.69	-80.6837	0.1705	-991.939	1	0.961713	2.1063e+06	-195496	-17802.7	70.5705	-0.0670974	-3.42895e+16	-3413511857213666	1.35031e+13	-1.30542e+10	-0.00369719
	0.44	-1.13689e-07	0.0062	0.01705	0.03038	0	1e-12	12	10	1.4	16	2.4	4.8	8.51138e-06	2.51189e-11	10	1.4	15.3874	2.30811	4.61622	0.000238876	0.000416548	0.000590582	0.002728	0.00220682	1.61798e-09	0.00084715	1.91782e-05	0.0137712	0.0212795	0.0115322	85.5327	183.284	1109.62	-80.2925	0.1705	-987.43	1	0.961713	2.0872e+06	-193639	-17644.2	70.2626	-0.0670974	-3.33364e+16	-3.32217e+15	1.32017e+13	-1.282e+10	-0.00370646
	0.5	-3.0256e-07	0.0062	0.01705	0.03038	0	1e-12	12	10	1.4	16	2.4	4.8	8.51138e-06	2.51189e-11	10	1.4	15.3874	2.30811	4.61622	2.69053e-05	0.000480429	6.60271e-05	0.0031	0.00252643	1.59032e-09	0.000826512	2.10948e-07	0.0135358	0.020761	0.0123066	75.2688	161.29	976.465	-70.0109	0.1705	-868.938	1	0.961713	1.61633e+06	-148011	-13732.2	62.1703	-0.0670974	-1.5084e+16	-1552574029697894	7.01007e+12	-7.71727e+09	-0.00399615
	0.507	-1.65447e-08	0.0062	0.01705	0.03038	0	1e-12	12	10	1.4	16	2.4	4.8	8.51138e-06	2.51189e-11	10	1.4	15.3874	2.30811	4.61622	1.34036e-06	0.000487987	3.28652e-06	0.0031434	0.00256399	1.58713e-09	0.000824153	5.1537e-10	0.0135087	0.0207018	0.0123954	74.2296	159.063	962.983	-68.9699	0.1705	-856.941	1	0.961713	1.572e+06	-143732	-13363.3	61.351	-0.0670974	-1.38341e+16	-1.42935e+15	6.54397e+12	-7.30308e+09	-0.00403147
	0.507366	-3.27043e-12	0.0062	0.01705	0.03038	0	1e-12	12	10	1.4	16	2.4	4.8	8.51138e-06	2.51189e-11	10	1.4	15.3874	2.30811	4.61622	2.6378e-10	0.000488383	6.46751e-10	0.00314567	0.00256595	1.58697e-09	0.00082403	3.27169e-15	0.0135073	0.0206987	0.0124	74.1761	158.949	962.289	-68.9163	0.1705	-856.323	1	0.961713	1.56974e+06	-143513	-13344.5	61.3088	-0.0670974	-1.37721e+16	-1423237263125137	6.52067e+12	-7.28222e+09	-0.00403332
	0.508	2.90597e-08	0.0062	0.01705	0.03038	0	1e-12	12	10	1.4	16	2.4	4.8	8.51138e-06	2.51189e-11	10	1.4	15.3874	2.30811	4.61622	-2.32517e-06	0.000489069	-5.70054e-06	0.0031496	0.00256936	1.58668e-09	0.000823816	1.54758e-09	0.0135048	0.0206933	0.012408	74.0835	158.75	961.088	-68.8235	0.1705	-855.254	1	0.961713	1.56582e+06	-143135	-13311.9	61.2358	-0.0670974	-1.36654e+16	-1.4127e+15	6.48048e+12	-7.24621e+09	-0.00403654
	0.6	8.66308e-06	0.0062	0.01705	0.03038	0	1e-12	12	10	1.4	16	2.4	4.8	8.51138e-06	2.51189e-11	10	1.4	15.3874	2.30811	4.61622	-0.000352843	0.000590533	-0.000855558	0.00372	0.00306835	1.54539e-09	0.000793572	2.95153e-05	0.0131534	0.0199336	0.0135494	62.724	134.409	813.721	-57.4445	0.1705	-724.115	1	0.961713	1.12245e+06	-100537	-9613.65	52.2797	-0.0670974	-4828771166311216	-5.25281e+14	2.84557e+12	-3.74605e+09	-0.00453376
	0.7	2.58733e-05	0.0062	0.01705	0.03038	0	1e-12	12	10	1.4	16	2.4	4.8	8.51138e-06	2.51189e-11	10	1.4	15.3874	2.30811	4.61622	-0.000760229	0.000705329	-0.00182185	0.00434	0.00362203	1.50123e-09	0.000761894	0.000114716	0.0127775	0.0191379	0.0147526	53.7634	115.207	697.475	-48.4685	0.1705	-620.67	1	0.961713	824657	-72211.9	-7118.13	45.215	-0.0670974	-1.8261e+15	-2.10367e+14	1.32939e+12	-2.03581e+09	-0.00515168
	0.8	4.88601e-05	0.0062	0.01705	0.03038	0	1e-12	12	10	1.4	16	2.4	4.8	8.51138e-06	2.51189e-11	10	1.4	15.3874	2.30811	4.61622	-0.00119144	0.000825024	-0.00282227	0.00496	0.0041878	1.45729e-09	0.00073106	0.000240883	0.0124036	0.0183634	0.0159319	47.043	100.806	610.291	-41.7365	0.1705	-543.086	1	0.961713	631378	-54022.4	-5490.56	39.9165	-0.0670974	-7.79462e+14	-9.53093e+13	6.88303e+11	-1.20181e+09	-0.00586683
	0.9	7.60447e-05	0.0062	0.01705	0.03038	0	1e-12	12	10	1.4	16	2.4	4.8	8.51138e-06	2.51189e-11	10	1.4	15.3874	2.30811	4.61622	-0.00164428	0.00094987	-0.00385015	0.00558	0.00476607	1.41322e-09	0.000700799	0.000398486	0.0120285	0.0176033	0.0170975	41.816	89.6057	542.481	-36.5005	0.1705	-482.743	1	0.961713	498866	-41685	-4369.3	35.7954	-0.0670974	-3.6461e+14	-4.74433e+13	3.85455e+11	-7.55795e+08	-0.00670095
	0.99	#NUM!	0.0062	0.01705	0.03038	0	1	12	10	1.4	16	2.4	4.8	8.51138e-06	2.51189e-11	8.51131e-05	1.19158e-05	4.01902e-10	6.02853e-11	1.20571e-10	#NUM!	#NUM!	#NUM!	0.006138	#NUM!	#NUM!	#NUM!	#NUM!	#NUM!	#NUM!	#NUM!	38.0146	81.4598	-0.00647104	-8.51137e-05	1.45118e-06	0.00693326	8.51131e-06	2.51189e-11	1.98346e-15	4.42715e-17	1.36752e-19	-9.9279e-21	-1.26956e-22	-2.73723e-49	-9.61525e-51	-9.78717e-53	-4.44325e-55	-5.37603e-05
	r	eq K1	a	b	c	w	h		K1	K2	K3	K4	K5	K6	K7	K1h	K2h	K3h	K4h	K5h	x	y	z	t	u4	v	s	a-(x+y+z+t+u)	b-(x+2y+u+v)	c-(z+2t+u+s)	w+(x+2y+z+2t+2u)	F	G	H	I	J	K	L	M	a	b	g	d	e	t3	t2	t1	t0	m
	8e-16	#NUM!	0.0062	0.01705	0.03038	0	1e-12	12	10	1.4	16	2.4	4.8	8.51138e-06	2.51189e-11	10	1.4	15.3874	2.30811	4.61622	#NUM!	#NUM!	#NUM!	4.96e-18	#NUM!	#NUM!	#NUM!	#NUM!	#NUM!	#NUM!	#NUM!	4.7043e+16	1.00806e+17	6.10291e+17	-4.7124e+16	0.1705	-5.43086e+17	1	0.961713	6.31378e+35	-6.41409e+34	-5.12555e+33	3.70897e+16	-0.0670974	-1.09416e+105	-8.74351e+103	6.32701e+86	-1.14459e+69	-0.00212858
	1e-12	#NUM!	0.0062	0.01705	0.03038	0	1e-12	12	10	1.4	16	2.4	4.8	8.51138e-06	2.51189e-11	10	1.4	15.3874	2.30811	4.61622	#NUM!	#NUM!	#NUM!	6.2e-15	#NUM!	#NUM!	#NUM!	#NUM!	#NUM!	#NUM!	#NUM!	3.76344e+13	8.06452e+13	4.88233e+14	-3.76992e+13	0.1705	-4.34469e+14	1	0.961713	4.04082e+29	-4.10501e+28	-3.28035e+27	2.96717e+13	-0.0670974	-2.86827e+86	-2.29206e+85	2.07323e+71	-4.68825e+56	-0.00212858
	9e-12	#NUM!	0.0062	0.01705	0.03038	0	1e-12	12	10	1.4	16	2.4	4.8	8.51138e-06	2.51189e-11	10	1.4	15.3874	2.30811	4.61622	#NUM!	#NUM!	#NUM!	5.58e-14	#NUM!	#NUM!	#NUM!	#NUM!	#NUM!	#NUM!	#NUM!	4.1816e+12	8.96057e+12	5.42481e+13	-4.1888e+12	0.1705	-4.82743e+13	1	0.961713	4.98866e+27	-5.06792e+26	-4.04982e+25	3.29686e+12	-0.0670974	-5.39716e+80	-4.31292e+79	3.51104e+66	-7.14564e+52	-0.00212858
	0.01	-5243.28	0.0062	0.01705	0.03038	0	1e-12	12	10	1.4	16	2.4	4.8	8.51138e-06	2.51189e-11	10	1.4	15.3874	2.30811	4.61622	-107.542	89.3614	-0.0865399	6.2e-05	0.154093	-8.37915e-06	-0.00142797	18.1189	-71.3181	-0.035869	71.4028	3763.44	8064.52	48823.3	-3764.53	0.1705	-43446.9	1	0.961713	4.04082e+09	-4.09692e+08	-3.28363e+07	2970	-0.0670974	-2.85818e+26	-2.29489e+25	2.0757e+21	-4.69058e+16	-0.00215619
	0.1	-51.6781	0.0062	0.01705	0.03038	0	1e-12	12	10	1.4	16	2.4	4.8	8.51138e-06	2.51189e-11	10	1.4	15.3874	2.30811	4.61622	-10.6696	8.79712	-0.0865349	0.00062	0.15289	-8.29537e-07	-0.00142482	1.81168	-7.0605	-0.0357898	7.14515	376.344	806.452	4882.33	-371.604	0.1705	-4344.69	1	0.961713	4.04082e+07	-4.02407e+06	-331268	299.544	-0.0670974	-2.76713e+20	-2.32007e+19	2.09766e+16	-4.71221e+12	-0.00241908
	0.2	-12.7072	0.0062	0.01705	0.03038	0	1e-12	12	10	1.4	16	2.4	4.8	8.51138e-06	2.51189e-11	10	1.4	15.3874	2.30811	4.61622	-5.28707	4.32142	-0.0865229	0.00124	0.151543	-4.1007e-07	-0.0014212	0.90559	-3.49026	-0.0356988	3.57481	188.172	403.226	2441.16	-183.108	0.1705	-2172.35	1	0.961713	1.0102e+07	-985780	-83602.8	151.186	-0.0670974	-4.16471e+18	-3.66793e+17	6.63002e+14	-2.96106e+11	-0.00274473
	0.3	-5.552	0.0062	0.01705	0.03038	0	1e-12	12	10	1.4	16	2.4	4.8	8.51138e-06	2.51189e-11	10	1.4	15.3874	2.30811	4.61622	-3.49239	2.82958	-0.086504	0.00186	0.150186	-2.70216e-07	-0.00141744	0.603463	-2.29991	-0.0356045	2.38437	125.448	268.817	1627.44	-120.276	0.1705	-1448.23	1	0.961713	4.4898e+06	-429130	-37496.1	101.733	-0.0670974	-3.51596e+17	-3.25686e+16	8.82754e+13	-5.88235e+10	-0.00311122
	0.4	-3.06848	0.0062	0.01705	0.03038	0	1e-12	12	10	1.4	16	2.4	4.8	8.51138e-06	2.51189e-11	10	1.4	15.3874	2.30811	4.61622	-2.59466	2.08371	-0.0864779	0.00248	0.148818	-2.00265e-07	-0.00141355	0.452324	-1.70453	-0.0355068	1.78888	94.086	201.613	1220.58	-88.8605	0.1705	-1086.17	1	0.961713	2.52551e+06	-236327	-21276.9	77.0062	-0.0670974	-6.00656e+16	-5860337184087958	2.11729e+13	-1.87236e+10	-0.00352551
	0.5	-1.92848	0.0062	0.01705	0.03038	0	1e-12	12	10	1.4	16	2.4	4.8	8.51138e-06	2.51189e-11	10	1.4	15.3874	2.30811	4.61622	-2.05569	1.63622	-0.0864444	0.0031	0.147439	-1.58275e-07	-0.00140951	0.361579	-1.34714	-0.0354054	1.43138	75.2688	161.29	976.465	-70.0109	0.1705	-868.938	1	0.961713	1.61633e+06	-148011	-13732.2	62.1703	-0.0670974	-1.5084e+16	-1552574029697894	7.01007e+12	-7.71727e+09	-0.00399615
	0.6	-1.31435	0.0062	0.01705	0.03038	0	1e-12	12	10	1.4	16	2.4	4.8	8.51138e-06	2.51189e-11	10	1.4	15.3874	2.30811	4.61622	-1.69611	1.33792	-0.0864032	0.00372	0.146049	-1.30264e-07	-0.00140533	0.301029	-1.10872	-0.0353003	1.19286	62.724	134.409	813.721	-57.4445	0.1705	-724.115	1	0.961713	1.12245e+06	-100537	-9613.65	52.2797	-0.0670974	-4828771166311216	-5.25281e+14	2.84557e+12	-3.74605e+09	-0.00453376
	0.7	-0.94714	0.0062	0.01705	0.03038	0	1e-12	12	10	1.4	16	2.4	4.8	8.51138e-06	2.51189e-11	10	1.4	15.3874	2.30811	4.61622	-1.43903	1.12487	-0.0863541	0.00434	0.144646	-1.10241e-07	-0.00140099	0.257731	-0.938301	-0.0351912	1.02232	53.7634	115.207	697.475	-48.4685	0.1705	-620.67	1	0.961713	824657	-72211.9	-7118.13	45.215	-0.0670974	-1.8261e+15	-2.10367e+14	1.32939e+12	-2.03581e+09	-0.00515168
	0.8	-0.710803	0.0062	0.01705	0.03038	0	1e-12	12	10	1.4	16	2.4	4.8	8.51138e-06	2.51189e-11	10	1.4	15.3874	2.30811	4.61622	-1.24601	0.965097	-0.0862967	0.00496	0.143231	-9.521e-08	-0.00139648	0.225215	-0.810368	-0.0350781	0.894273	47.043	100.806	610.291	-41.7365	0.1705	-543.086	1	0.961713	631378	-54022.4	-5490.56	39.9165	-0.0670974	-7.79462e+14	-9.53093e+13	6.88303e+11	-1.20181e+09	-0.00586683
	0.9	-0.55014	0.0062	0.01705	0.03038	0	1e-12	12	10	1.4	16	2.4	4.8	8.51138e-06	2.51189e-11	10	1.4	15.3874	2.30811	4.61622	-1.09568	0.840843	-0.0862308	0.00558	0.141803	-8.35068e-08	-0.00139181	0.199886	-0.710758	-0.0349607	0.794541	41.816	89.6057	542.481	-36.5005	0.1705	-482.743	1	0.961713	498866	-41685	-4369.3	35.7954	-0.0670974	-3.6461e+14	-4.74433e+13	3.85455e+11	-7.55795e+08	-0.00670095
	0.99	-0.446018	0.0062	0.01705	0.03038	0	1e-12	12	10	1.4	16	2.4	4.8	8.51138e-06	2.51189e-11	10	1.4	15.3874	2.30811	4.61622	-0.986198	0.750485	-0.0861638	0.006138	0.140506	-7.49854e-08	-0.00138745	0.181432	-0.638229	-0.0348512	0.721898	38.0146	81.4598	493.164	-32.6926	0.1705	-438.858	1	0.961713	412286	-33707.1	-3633.34	32.7983	-0.0670974	-1.95666e+14	-2.69928e+13	2.41248e+11	-5.19742e+08	-0.00757664
[truncated: 25 more columns]
