# Supplementary material for: Transfer of structural units through imine exchanges, in solution or without solvent: successive transiminations, stimuli (pH)-modulated covalent switches, and mathematical models
Source: Front Chem. 2026 Apr 13;13:1241625. doi: 10.3389/fchem.2025.1241625 (PMC13112204; doi:10.3389/fchem.2025.1241625)
Supplement: Supplementary file 1 [file Supplementaryfile1.zip › Supplementary Material/g-S2-St7-pH13.xlsx]

## Sheet: Feuil1
Influence of the pH										^							^
pH = 13
Set S2		general approach			paper -> section 5.3.			Inputs: a, b, c, w, K1 to K5, pH, r
t3 ¹ 0, t2 ¹ 0
discr III < 0
			[A]in	[B]in	[C]in	[H2O]in	[H+]eq	pH													[AB]eq	[AB2]eq	[AC]eq	[AC2]eq	[ABC]eq	[BH+]eq	[CH+]eq	[A]eq	[B]eq	[C]eq	[H2O]eq
	r	eq K1	a	b	c	w	h		K1	K2	K3	K4	K5	K6	K7	K1h	K2h	K3h	K4h	K5h	x	y	z	t	u1	v	s	a-(x+y+z+t+u)	b-(x+2y+u+v)	c-(z+2t+u+s)	w+(x+2y+z+2t+2u)	F	G	H	I	J	K	L	M	a	b	g	d	e	t3	t2	t1	t0	m
	1e-09	#NUM!	0.0062	0.01705	0.03038	0	1e-13	13	10	1.4	16	2.4	4.8	8.51138e-06	2.51189e-11	10	1.4	15.9366	2.39048	4.78097	#NUM!	#NUM!	#NUM!	6.2e-12	#NUM!	#NUM!	#NUM!	#NUM!	#NUM!	#NUM!	#NUM!	3.76344e+10	8.06452e+10	5.32518e+11	-3.90446e+10	0.1705	-4.78754e+11	1	0.996035	5.01284e+23	-4.95436e+22	-3.64424e+21	3.18274e+10	-0.0694919	-4.83633e+68	-3.55742e+67	3.10691e+56	-6.78364e+44	-0.00180351
	2.5754e-05	#NUM!	0.0062	0.01705	0.03038	0	1e-13	13	10	1.4	16	2.4	4.8	8.51138e-06	2.51189e-11	10	1.4	15.9366	2.39048	4.78097	#NUM!	#NUM!	#NUM!	1.59675e-07	#NUM!	#NUM!	#NUM!	#NUM!	#NUM!	#NUM!	#NUM!	1.4613e+06	3.13136e+06	2.06771e+07	-1.51605e+06	0.1705	-1.85895e+07	1	0.996035	7.55779e+14	-7.46957e+13	-5.49438e+12	1.23583e+06	-0.0694919	-1.65746e+42	-1.21918e+41	2.74225e+34	-1.542e+27	-0.00180357
	0.1	#NUM!	0.0062	0.01705	0.03038	0	1e-13	13	10	1.4	16	2.4	4.8	8.51138e-06	2.51189e-11	10	1.4	15.9366	2.39048	4.78097	#NUM!	#NUM!	#NUM!	0.00062	#NUM!	#NUM!	#NUM!	#NUM!	#NUM!	#NUM!	#NUM!	376.344	806.452	5325.18	-384.509	0.1705	-4787.54	1	0.996035	5.01284e+07	-4.8536e+06	-368188	321.5	-0.0694919	-4.662e+20	-3.60149e+19	3.14442e+16	-6.81843e+12	-0.00205674
	0.2	#NUM!	0.0062	0.01705	0.03038	0	1e-13	13	10	1.4	16	2.4	4.8	8.51138e-06	2.51189e-11	10	1.4	15.9366	2.39048	4.78097	#NUM!	#NUM!	#NUM!	0.00124	#NUM!	#NUM!	#NUM!	#NUM!	#NUM!	#NUM!	#NUM!	188.172	403.226	2662.59	-189.286	0.1705	-2393.77	1	0.996035	1.25321e+07	-1.18821e+06	-92959.9	162.363	-0.0694919	-7.01054e+18	-5.69442e+17	994109939746486	-4.2848e+11	-0.00234105
	0.3	#NUM!	0.0062	0.01705	0.03038	0	1e-13	13	10	1.4	16	2.4	4.8	8.51138e-06	2.51189e-11	10	1.4	15.9366	2.39048	4.78097	#NUM!	#NUM!	#NUM!	0.00186	#NUM!	#NUM!	#NUM!	#NUM!	#NUM!	#NUM!	#NUM!	125.448	268.817	1775.06	-124.212	0.1705	-1595.85	1	0.996035	5.56983e+06	-516897	-41708.8	109.317	-0.0694919	-5.91298e+17	-5.05654e+16	1.32391e+14	-8.5128e+10	-0.00266156
	0.4	#NUM!	0.0062	0.01705	0.03038	0	1e-13	13	10	1.4	16	2.4	4.8	8.51138e-06	2.51189e-11	10	1.4	15.9366	2.39048	4.78097	#NUM!	#NUM!	#NUM!	0.00248	#NUM!	#NUM!	#NUM!	#NUM!	#NUM!	#NUM!	#NUM!	94.086	201.613	1331.29	-91.6748	0.1705	-1196.89	1	0.996035	3.13303e+06	-284457	-23675.4	82.7945	-0.0694919	-1.00915e+17	-9098757398971250	3.17602e+13	-2.70997e+10	-0.00302451
	0.5	#NUM!	0.0062	0.01705	0.03038	0	1e-13	13	10	1.4	16	2.4	4.8	8.51138e-06	2.51189e-11	10	1.4	15.9366	2.39048	4.78097	#NUM!	#NUM!	#NUM!	0.0031	#NUM!	#NUM!	#NUM!	#NUM!	#NUM!	#NUM!	#NUM!	75.2688	161.29	1065.04	-72.1526	0.1705	-957.509	1	0.996035	2.00514e+06	-178022	-15284.8	66.8809	-0.0694919	-2.53149e+16	-2.41044e+15	1.05171e+13	-1.11714e+10	-0.00343762
	0.6	#NUM!	0.0062	0.01705	0.03038	0	1e-13	13	10	1.4	16	2.4	4.8	8.51138e-06	2.51189e-11	10	1.4	15.9366	2.39048	4.78097	#NUM!	#NUM!	#NUM!	0.00372	#NUM!	#NUM!	#NUM!	#NUM!	#NUM!	#NUM!	#NUM!	62.724	134.409	887.53	-59.1377	0.1705	-797.924	1	0.996035	1.39246e+06	-120828	-10703.4	56.2717	-0.0694919	-8094423686647996	-8.15452e+14	4.26977e+12	-5.42376e+09	-0.00391051
	0.7	#NUM!	0.0062	0.01705	0.03038	0	1e-13	13	10	1.4	16	2.4	4.8	8.51138e-06	2.51189e-11	10	1.4	15.9366	2.39048	4.78097	#NUM!	#NUM!	#NUM!	0.00434	#NUM!	#NUM!	#NUM!	#NUM!	#NUM!	#NUM!	#NUM!	53.7634	115.207	760.74	-49.8414	0.1705	-683.935	1	0.996035	1.02303e+06	-86714.9	-7926.81	48.6938	-0.0694919	-3057160254109308	-3.26534e+14	1.99497e+12	-2.94823e+09	-0.00445532
	0.8	#NUM!	0.0062	0.01705	0.03038	0	1e-13	13	10	1.4	16	2.4	4.8	8.51138e-06	2.51189e-11	10	1.4	15.9366	2.39048	4.78097	#NUM!	#NUM!	#NUM!	0.00496	#NUM!	#NUM!	#NUM!	#NUM!	#NUM!	#NUM!	#NUM!	47.043	100.806	665.647	-42.8691	0.1705	-598.443	1	0.996035	783257	-64816.7	-6115.49	43.0103	-0.0694919	-1.3031e+15	-1.47915e+14	1.033e+12	-1.74089e+09	-0.00508751
	0.9	#NUM!	0.0062	0.01705	0.03038	0	1e-13	13	10	1.4	16	2.4	4.8	8.51138e-06	2.51189e-11	10	1.4	15.9366	2.39048	4.78097	#NUM!	#NUM!	#NUM!	0.00558	#NUM!	#NUM!	#NUM!	#NUM!	#NUM!	#NUM!	#NUM!	41.816	89.6057	591.687	-37.4463	0.1705	-531.949	1	0.996035	618870	-49969.2	-4867.37	38.5899	-0.0694919	-6.08613e+14	-7.36134e+13	5.7852e+11	-1.09512e+09	-0.00582707
	0.99	#NUM!	0.0062	0.01705	0.03038	0	1e-13	13	10	1.4	16	2.4	4.8	8.51138e-06	2.51189e-11	10	1.4	15.9366	2.39048	4.78097	#NUM!	#NUM!	#NUM!	0.006138	#NUM!	#NUM!	#NUM!	#NUM!	#NUM!	#NUM!	#NUM!	38.0146	81.4598	537.897	-33.5024	0.1705	-483.59	1	0.996035	511463	-40371.6	-4047.95	35.375	-0.0694919	-3.26107e+14	-4.18725e+13	3.62094e+11	-7.53302e+08	-0.00660597
	r	eq K1	a	b	c	w	h		K1	K2	K3	K4	K5	K6	K7	K1h	K2h	K3h	K4h	K5h	x	y	z	t	u2	v	s	a-(x+y+z+t+u)	b-(x+2y+u+v)	c-(z+2t+u+s)	w+(x+2y+z+2t+2u)	F	G	H	I	J	K	L	M	a	b	g	d	e	t3	t2	t1	t0	m
	2e-11	#NUM!	0.0062	0.01705	0.03038	0	1e-13	13	10	1.4	16	2.4	4.8	8.51138e-06	2.51189e-11	10	1.4	15.9366	2.39048	4.78097	#NUM!	#NUM!	#NUM!	1.24e-13	#NUM!	#NUM!	#NUM!	#NUM!	#NUM!	#NUM!	#NUM!	1.88172e+12	4.03226e+12	2.66259e+13	-1.95223e+12	0.1705	-2.39377e+13	1	0.996035	1.25321e+27	-1.23859e+26	-9.1106e+24	1.59137e+12	-0.0694919	-7.55676e+78	-5.55847e+77	9.7091e+64	-4.23978e+51	-0.00180351
	1e-08	#NUM!	0.0062	0.01705	0.03038	0	1e-13	13	10	1.4	16	2.4	4.8	8.51138e-06	2.51189e-11	10	1.4	15.9366	2.39048	4.78097	#NUM!	#NUM!	#NUM!	6.2e-11	#NUM!	#NUM!	#NUM!	#NUM!	#NUM!	#NUM!	#NUM!	3.76344e+09	8.06452e+09	5.32518e+10	-3.90446e+09	0.1705	-4.78754e+10	1	0.996035	5.01284e+21	-4.95436e+20	-3.64424e+19	3.18274e+09	-0.0694919	-4.83633e+62	-3.55742e+61	3.10691e+51	-6.78364e+40	-0.00180351
	1e-07	#NUM!	0.0062	0.01705	0.03038	0	1e-13	13	10	1.4	16	2.4	4.8	8.51138e-06	2.51189e-11	10	1.4	15.9366	2.39048	4.78097	#NUM!	#NUM!	#NUM!	6.2e-10	#NUM!	#NUM!	#NUM!	#NUM!	#NUM!	#NUM!	#NUM!	3.76344e+08	8.06452e+08	5.32518e+09	-3.90446e+08	0.1705	-4.78754e+09	1	0.996035	5.01284e+19	-4.95436e+18	-3.64424e+17	3.18274e+08	-0.0694919	-4.83633e+56	-3.55742e+55	3.10691e+46	-6.78364e+36	-0.00180351
	1e-06	#NUM!	0.0062	0.01705	0.03038	0	1e-13	13	10	1.4	16	2.4	4.8	8.51138e-06	2.51189e-11	10	1.4	15.9366	2.39048	4.78097	#NUM!	#NUM!	#NUM!	6.2e-09	#NUM!	#NUM!	#NUM!	#NUM!	#NUM!	#NUM!	#NUM!	3.76344e+07	8.06452e+07	5.32518e+08	-3.90446e+07	0.1705	-4.78754e+08	1	0.996035	5.01284e+17	-4.95436e+16	-3644238955012041	3.18274e+07	-0.0694919	-4.83633e+50	-3.55742e+49	3.10691e+41	-6.78364e+32	-0.00180351
	1e-05	#NUM!	0.0062	0.01705	0.03038	0	1e-13	13	10	1.4	16	2.4	4.8	8.51138e-06	2.51189e-11	10	1.4	15.9366	2.39048	4.78097	#NUM!	#NUM!	#NUM!	6.2e-08	#NUM!	#NUM!	#NUM!	#NUM!	#NUM!	#NUM!	#NUM!	3.76344e+06	8.06452e+06	5.32518e+07	-3.90445e+06	0.1705	-4.78754e+07	1	0.996035	5012844172200564	-4.95435e+14	-3.64424e+13	3.18274e+06	-0.0694919	-4.83631e+44	-3.55742e+43	3.10692e+36	-6.78364e+28	-0.00180353
	0.0001	#NUM!	0.0062	0.01705	0.03038	0	1e-13	13	10	1.4	16	2.4	4.8	8.51138e-06	2.51189e-11	10	1.4	15.9366	2.39048	4.78097	#NUM!	#NUM!	#NUM!	6.2e-07	#NUM!	#NUM!	#NUM!	#NUM!	#NUM!	#NUM!	#NUM!	376344	806452	5.32518e+06	-390440	0.1705	-4.78754e+06	1	0.996035	5.01284e+13	-4.95426e+12	-3.64428e+11	318277	-0.0694919	-4.83615e+38	-3.55746e+37	3.10695e+31	-6.78367e+24	-0.00180375
	0.001	#NUM!	0.0062	0.01705	0.03038	0	1e-13	13	10	1.4	16	2.4	4.8	8.51138e-06	2.51189e-11	10	1.4	15.9366	2.39048	4.78097	#NUM!	#NUM!	#NUM!	6.2e-06	#NUM!	#NUM!	#NUM!	#NUM!	#NUM!	#NUM!	#NUM!	37634.4	80645.2	532518	-39038.6	0.1705	-478754	1	0.996035	5.01284e+11	-4.95335e+10	-3.64462e+09	31830.6	-0.0694919	-4.83459e+32	-3.55787e+31	3.10729e+26	-6.78398e+20	-0.0018059
	0.01	#NUM!	0.0062	0.01705	0.03038	0	1e-13	13	10	1.4	16	2.4	4.8	8.51138e-06	2.51189e-11	10	1.4	15.9366	2.39048	4.78097	#NUM!	#NUM!	#NUM!	6.2e-05	#NUM!	#NUM!	#NUM!	#NUM!	#NUM!	#NUM!	#NUM!	3763.44	8064.52	53251.8	-3898.52	0.1705	-47875.4	1	0.996035	5.01284e+09	-4.94428e+08	-3.64805e+07	3185.96	-0.0694919	-4.81894e+26	-3.56188e+25	3.1107e+21	-6.78701e+16	-0.00182756
	0.1	#NUM!	0.0062	0.01705	0.03038	0	1e-13	13	10	1.4	16	2.4	4.8	8.51138e-06	2.51189e-11	10	1.4	15.9366	2.39048	4.78097	#NUM!	#NUM!	#NUM!	0.00062	#NUM!	#NUM!	#NUM!	#NUM!	#NUM!	#NUM!	#NUM!	376.344	806.452	5325.18	-384.509	0.1705	-4787.54	1	0.996035	5.01284e+07	-4.8536e+06	-368188	321.5	-0.0694919	-4.662e+20	-3.60149e+19	3.14442e+16	-6.81843e+12	-0.00205674
	0.2	#NUM!	0.0062	0.01705	0.03038	0	1e-13	13	10	1.4	16	2.4	4.8	8.51138e-06	2.51189e-11	10	1.4	15.9366	2.39048	4.78097	#NUM!	#NUM!	#NUM!	0.00124	#NUM!	#NUM!	#NUM!	#NUM!	#NUM!	#NUM!	#NUM!	188.172	403.226	2662.59	-189.286	0.1705	-2393.77	1	0.996035	1.25321e+07	-1.18821e+06	-92959.9	162.363	-0.0694919	-7.01054e+18	-5.69442e+17	994109939746486	-4.2848e+11	-0.00234105
	0.3	#NUM!	0.0062	0.01705	0.03038	0	1e-13	13	10	1.4	16	2.4	4.8	8.51138e-06	2.51189e-11	10	1.4	15.9366	2.39048	4.78097	#NUM!	#NUM!	#NUM!	0.00186	#NUM!	#NUM!	#NUM!	#NUM!	#NUM!	#NUM!	#NUM!	125.448	268.817	1775.06	-124.212	0.1705	-1595.85	1	0.996035	5.56983e+06	-516897	-41708.8	109.317	-0.0694919	-5.91298e+17	-5.05654e+16	1.32391e+14	-8.5128e+10	-0.00266156
	0.4	#NUM!	0.0062	0.01705	0.03038	0	1e-13	13	10	1.4	16	2.4	4.8	8.51138e-06	2.51189e-11	10	1.4	15.9366	2.39048	4.78097	#NUM!	#NUM!	#NUM!	0.00248	#NUM!	#NUM!	#NUM!	#NUM!	#NUM!	#NUM!	#NUM!	94.086	201.613	1331.29	-91.6748	0.1705	-1196.89	1	0.996035	3.13303e+06	-284457	-23675.4	82.7945	-0.0694919	-1.00915e+17	-9098757398971250	3.17602e+13	-2.70997e+10	-0.00302451
	0.5	#NUM!	0.0062	0.01705	0.03038	0	1e-13	13	10	1.4	16	2.4	4.8	8.51138e-06	2.51189e-11	10	1.4	15.9366	2.39048	4.78097	#NUM!	#NUM!	#NUM!	0.0031	#NUM!	#NUM!	#NUM!	#NUM!	#NUM!	#NUM!	#NUM!	75.2688	161.29	1065.04	-72.1526	0.1705	-957.509	1	0.996035	2.00514e+06	-178022	-15284.8	66.8809	-0.0694919	-2.53149e+16	-2.41044e+15	1.05171e+13	-1.11714e+10	-0.00343762
	0.6	#NUM!	0.0062	0.01705	0.03038	0	1e-13	13	10	1.4	16	2.4	4.8	8.51138e-06	2.51189e-11	10	1.4	15.9366	2.39048	4.78097	#NUM!	#NUM!	#NUM!	0.00372	#NUM!	#NUM!	#NUM!	#NUM!	#NUM!	#NUM!	#NUM!	62.724	134.409	887.53	-59.1377	0.1705	-797.924	1	0.996035	1.39246e+06	-120828	-10703.4	56.2717	-0.0694919	-8094423686647996	-8.15452e+14	4.26977e+12	-5.42376e+09	-0.00391051
	0.7	#NUM!	0.0062	0.01705	0.03038	0	1e-13	13	10	1.4	16	2.4	4.8	8.51138e-06	2.51189e-11	10	1.4	15.9366	2.39048	4.78097	#NUM!	#NUM!	#NUM!	0.00434	#NUM!	#NUM!	#NUM!	#NUM!	#NUM!	#NUM!	#NUM!	53.7634	115.207	760.74	-49.8414	0.1705	-683.935	1	0.996035	1.02303e+06	-86714.9	-7926.81	48.6938	-0.0694919	-3057160254109308	-3.26534e+14	1.99497e+12	-2.94823e+09	-0.00445532
	0.8	#NUM!	0.0062	0.01705	0.03038	0	1e-13	13	10	1.4	16	2.4	4.8	8.51138e-06	2.51189e-11	10	1.4	15.9366	2.39048	4.78097	#NUM!	#NUM!	#NUM!	0.00496	#NUM!	#NUM!	#NUM!	#NUM!	#NUM!	#NUM!	#NUM!	47.043	100.806	665.647	-42.8691	0.1705	-598.443	1	0.996035	783257	-64816.7	-6115.49	43.0103	-0.0694919	-1.3031e+15	-1.47915e+14	1.033e+12	-1.74089e+09	-0.00508751
	0.9	#NUM!	0.0062	0.01705	0.03038	0	1e-13	13	10	1.4	16	2.4	4.8	8.51138e-06	2.51189e-11	10	1.4	15.9366	2.39048	4.78097	#NUM!	#NUM!	#NUM!	0.00558	#NUM!	#NUM!	#NUM!	#NUM!	#NUM!	#NUM!	#NUM!	41.816	89.6057	591.687	-37.4463	0.1705	-531.949	1	0.996035	618870	-49969.2	-4867.37	38.5899	-0.0694919	-6.08613e+14	-7.36134e+13	5.7852e+11	-1.09512e+09	-0.00582707
	0.99	#NUM!	0.0062	0.01705	0.03038	0	1e-13	13	10	1.4	16	2.4	4.8	8.51138e-06	2.51189e-11	10	1.4	15.9366	2.39048	4.78097	#NUM!	#NUM!	#NUM!	0.006138	#NUM!	#NUM!	#NUM!	#NUM!	#NUM!	#NUM!	#NUM!	38.0146	81.4598	537.897	-33.5024	0.1705	-483.59	1	0.996035	511463	-40371.6	-4047.95	35.375	-0.0694919	-3.26107e+14	-4.18725e+13	3.62094e+11	-7.53302e+08	-0.00660597
	r	eq K1	a	b	c	w	h		K1	K2	K3	K4	K5	K6	K7	K1h	K2h	K3h	K4h	K5h	x	y	z	t	u3	v	s	a-(x+y+z+t+u)	b-(x+2y+u+v)	c-(z+2t+u+s)	w+(x+2y+z+2t+2u)	F	G	H	I	J	K	L	M	a	b	g	d	e	t3	t2	t1	t0	m
	1e-09	#NUM!	0.0062	0.01705	0.03038	0	1e-13	13	10	1.4	16	2.4	4.8	8.51138e-06	2.51189e-11	10	1.4	15.9366	2.39048	4.78097	#NUM!	#NUM!	#NUM!	6.2e-12	#NUM!	#NUM!	#NUM!	#NUM!	#NUM!	#NUM!	#NUM!	3.76344e+10	8.06452e+10	5.32518e+11	-3.90446e+10	0.1705	-4.78754e+11	1	0.996035	5.01284e+23	-4.95436e+22	-3.64424e+21	3.18274e+10	-0.0694919	-4.83633e+68	-3.55742e+67	3.10691e+56	-6.78364e+44	-0.00180351
	0.1	#NUM!	0.0062	0.01705	0.03038	0	1e-13	13	10	1.4	16	2.4	4.8	8.51138e-06	2.51189e-11	10	1.4	15.9366	2.39048	4.78097	#NUM!	#NUM!	#NUM!	0.00062	#NUM!	#NUM!	#NUM!	#NUM!	#NUM!	#NUM!	#NUM!	376.344	806.452	5325.18	-384.509	0.1705	-4787.54	1	0.996035	5.01284e+07	-4.8536e+06	-368188	321.5	-0.0694919	-4.662e+20	-3.60149e+19	3.14442e+16	-6.81843e+12	-0.00205674
	0.13	#NUM!	0.0062	0.01705	0.03038	0	1e-13	13	10	1.4	16	2.4	4.8	8.51138e-06	2.51189e-11	10	1.4	15.9366	2.39048	4.78097	#NUM!	#NUM!	#NUM!	0.000806	#NUM!	#NUM!	#NUM!	#NUM!	#NUM!	#NUM!	#NUM!	289.495	620.347	4096.29	-294.406	0.1705	-3682.73	1	0.996035	2.96618e+07	-2.85406e+06	-218518	248.052	-0.0694919	-9.54984e+19	-7.48837e+18	8498746245605911	-2.39114e+12	-0.00213856
	0.131	#NUM!	0.0062	0.01705	0.03038	0	1e-13	13	10	1.4	16	2.4	4.8	8.51138e-06	2.51189e-11	10	1.4	15.9366	2.39048	4.78097	#NUM!	#NUM!	#NUM!	0.0008122	#NUM!	#NUM!	#NUM!	#NUM!	#NUM!	#NUM!	#NUM!	287.286	615.612	4065.02	-292.114	0.1705	-3654.61	1	0.996035	2.92107e+07	-2.81007e+06	-215216	246.183	-0.0694919	-9.11724e+19	-7.15272e+18	8180237285387348	-2.31909e+12	-0.00214133
	0.131357	#NUM!	0.0062	0.01705	0.03038	0	1e-13	13	10	1.4	16	2.4	4.8	8.51138e-06	2.51189e-11	10	1.4	15.9366	2.39048	4.78097	#NUM!	#NUM!	#NUM!	0.000814412	#NUM!	#NUM!	#NUM!	#NUM!	#NUM!	#NUM!	#NUM!	286.505	613.94	4053.98	-291.304	0.1705	-3644.69	1	0.996035	2.90522e+07	-2.79462e+06	-214056	245.523	-0.0694919	-8.96843e+19	-7.03723e+18	8070071456871761	-2.29404e+12	-0.00214233
	0.132	#NUM!	0.0062	0.01705	0.03038	0	1e-13	13	10	1.4	16	2.4	4.8	8.51138e-06	2.51189e-11	10	1.4	15.9366	2.39048	4.78097	#NUM!	#NUM!	#NUM!	0.0008184	#NUM!	#NUM!	#NUM!	#NUM!	#NUM!	#NUM!	#NUM!	285.109	610.948	4034.23	-289.856	0.1705	-3626.93	1	0.996035	2.87698e+07	-2.76708e+06	-211989	244.343	-0.0694919	-8.70728e+19	-6.83451e+18	7875959295149463	-2.24973e+12	-0.00214411
	0.14	#NUM!	0.0062	0.01705	0.03038	0	1e-13	13	10	1.4	16	2.4	4.8	8.51138e-06	2.51189e-11	10	1.4	15.9366	2.39048	4.78097	#NUM!	#NUM!	#NUM!	0.000868	#NUM!	#NUM!	#NUM!	#NUM!	#NUM!	#NUM!	#NUM!	268.817	576.037	3803.7	-272.953	0.1705	-3419.67	1	0.996035	2.55757e+07	-2.45576e+06	-188603	230.564	-0.0694919	-6.09867e+19	-4.80614e+18	5874058295908634	-1.77869e+12	-0.00216647
	0.2	#NUM!	0.0062	0.01705	0.03038	0	1e-13	13	10	1.4	16	2.4	4.8	8.51138e-06	2.51189e-11	10	1.4	15.9366	2.39048	4.78097	#NUM!	#NUM!	#NUM!	0.00124	#NUM!	#NUM!	#NUM!	#NUM!	#NUM!	#NUM!	#NUM!	188.172	403.226	2662.59	-189.286	0.1705	-2393.77	1	0.996035	1.25321e+07	-1.18821e+06	-92959.9	162.363	-0.0694919	-7.01054e+18	-5.69442e+17	994109939746486	-4.2848e+11	-0.00234105
	0.3	#NUM!	0.0062	0.01705	0.03038	0	1e-13	13	10	1.4	16	2.4	4.8	8.51138e-06	2.51189e-11	10	1.4	15.9366	2.39048	4.78097	#NUM!	#NUM!	#NUM!	0.00186	#NUM!	#NUM!	#NUM!	#NUM!	#NUM!	#NUM!	#NUM!	125.448	268.817	1775.06	-124.212	0.1705	-1595.85	1	0.996035	5.56983e+06	-516897	-41708.8	109.317	-0.0694919	-5.91298e+17	-5.05654e+16	1.32391e+14	-8.5128e+10	-0.00266156
	0.4	#NUM!	0.0062	0.01705	0.03038	0	1e-13	13	10	1.4	16	2.4	4.8	8.51138e-06	2.51189e-11	10	1.4	15.9366	2.39048	4.78097	#NUM!	#NUM!	#NUM!	0.00248	#NUM!	#NUM!	#NUM!	#NUM!	#NUM!	#NUM!	#NUM!	94.086	201.613	1331.29	-91.6748	0.1705	-1196.89	1	0.996035	3.13303e+06	-284457	-23675.4	82.7945	-0.0694919	-1.00915e+17	-9098757398971250	3.17602e+13	-2.70997e+10	-0.00302451
	0.5	#NUM!	0.0062	0.01705	0.03038	0	1e-13	13	10	1.4	16	2.4	4.8	8.51138e-06	2.51189e-11	10	1.4	15.9366	2.39048	4.78097	#NUM!	#NUM!	#NUM!	0.0031	#NUM!	#NUM!	#NUM!	#NUM!	#NUM!	#NUM!	#NUM!	75.2688	161.29	1065.04	-72.1526	0.1705	-957.509	1	0.996035	2.00514e+06	-178022	-15284.8	66.8809	-0.0694919	-2.53149e+16	-2.41044e+15	1.05171e+13	-1.11714e+10	-0.00343762
	0.6	#NUM!	0.0062	0.01705	0.03038	0	1e-13	13	10	1.4	16	2.4	4.8	8.51138e-06	2.51189e-11	10	1.4	15.9366	2.39048	4.78097	#NUM!	#NUM!	#NUM!	0.00372	#NUM!	#NUM!	#NUM!	#NUM!	#NUM!	#NUM!	#NUM!	62.724	134.409	887.53	-59.1377	0.1705	-797.924	1	0.996035	1.39246e+06	-120828	-10703.4	56.2717	-0.0694919	-8094423686647996	-8.15452e+14	4.26977e+12	-5.42376e+09	-0.00391051
	0.7	#NUM!	0.0062	0.01705	0.03038	0	1e-13	13	10	1.4	16	2.4	4.8	8.51138e-06	2.51189e-11	10	1.4	15.9366	2.39048	4.78097	#NUM!	#NUM!	#NUM!	0.00434	#NUM!	#NUM!	#NUM!	#NUM!	#NUM!	#NUM!	#NUM!	53.7634	115.207	760.74	-49.8414	0.1705	-683.935	1	0.996035	1.02303e+06	-86714.9	-7926.81	48.6938	-0.0694919	-3057160254109308	-3.26534e+14	1.99497e+12	-2.94823e+09	-0.00445532
	0.8	#NUM!	0.0062	0.01705	0.03038	0	1e-13	13	10	1.4	16	2.4	4.8	8.51138e-06	2.51189e-11	10	1.4	15.9366	2.39048	4.78097	#NUM!	#NUM!	#NUM!	0.00496	#NUM!	#NUM!	#NUM!	#NUM!	#NUM!	#NUM!	#NUM!	47.043	100.806	665.647	-42.8691	0.1705	-598.443	1	0.996035	783257	-64816.7	-6115.49	43.0103	-0.0694919	-1.3031e+15	-1.47915e+14	1.033e+12	-1.74089e+09	-0.00508751
	0.9	#NUM!	0.0062	0.01705	0.03038	0	1e-13	13	10	1.4	16	2.4	4.8	8.51138e-06	2.51189e-11	10	1.4	15.9366	2.39048	4.78097	#NUM!	#NUM!	#NUM!	0.00558	#NUM!	#NUM!	#NUM!	#NUM!	#NUM!	#NUM!	#NUM!	41.816	89.6057	591.687	-37.4463	0.1705	-531.949	1	0.996035	618870	-49969.2	-4867.37	38.5899	-0.0694919	-6.08613e+14	-7.36134e+13	5.7852e+11	-1.09512e+09	-0.00582707
	1	#NUM!	0.0062	0.01705	0.03038	0	1e-13	13	10	1.4	16	2.4	4.8	8.51138e-06	2.51189e-11	10	1.4	15.9366	2.39048	4.78097	#NUM!	#NUM!	#NUM!	0.0062	#NUM!	#NUM!	#NUM!	#NUM!	#NUM!	#NUM!	#NUM!	37.6344	80.6452	532.518	-33.108	0.1705	-478.754	1	0.996035	501284	-39467.5	-3970.1	35.0535	-0.0694919	-3.05195e+14	-3.9455e+13	3.44648e+11	-7.24198e+08	-0.00670021
	r	eq K1	a	b	c	w	h		K1	K2	K3	K4	K5	K6	K7	K1h	K2h	K3h	K4h	K5h	x	y	z	t	u4	v	s	a-(x+y+z+t+u)	b-(x+2y+u+v)	c-(z+2t+u+s)	w+(x+2y+z+2t+2u)	F	G	H	I	J	K	L	M	a	b	g	d	e	t3	t2	t1	t0	m
	2.61931e-05	#NUM!	0.0062	0.01705	0.03038	0	1e-13	13	10	1.4	16	2.4	4.8	8.51138e-06	2.51189e-11	10	1.4	15.9366	2.39048	4.78097	#NUM!	#NUM!	#NUM!	1.62397e-07	#NUM!	#NUM!	#NUM!	#NUM!	#NUM!	#NUM!	#NUM!	1.43681e+06	3.07887e+06	2.03305e+07	-1.49064e+06	0.1705	-1.82779e+07	1	0.996035	7.30652e+14	-7.22123e+13	-5.31171e+12	1.21511e+06	-0.0694919	-1.49758e+42	-1.10158e+41	2.51997e+34	-1.44117e+27	-0.00180357
	0.1	#NUM!	0.0062	0.01705	0.03038	0	1e-13	13	10	1.4	16	2.4	4.8	8.51138e-06	2.51189e-11	10	1.4	15.9366	2.39048	4.78097	#NUM!	#NUM!	#NUM!	0.00062	#NUM!	#NUM!	#NUM!	#NUM!	#NUM!	#NUM!	#NUM!	376.344	806.452	5325.18	-384.509	0.1705	-4787.54	1	0.996035	5.01284e+07	-4.8536e+06	-368188	321.5	-0.0694919	-4.662e+20	-3.60149e+19	3.14442e+16	-6.81843e+12	-0.00205674
	0.2	#NUM!	0.0062	0.01705	0.03038	0	1e-13	13	10	1.4	16	2.4	4.8	8.51138e-06	2.51189e-11	10	1.4	15.9366	2.39048	4.78097	#NUM!	#NUM!	#NUM!	0.00124	#NUM!	#NUM!	#NUM!	#NUM!	#NUM!	#NUM!	#NUM!	188.172	403.226	2662.59	-189.286	0.1705	-2393.77	1	0.996035	1.25321e+07	-1.18821e+06	-92959.9	162.363	-0.0694919	-7.01054e+18	-5.69442e+17	994109939746486	-4.2848e+11	-0.00234105
	0.3	#NUM!	0.0062	0.01705	0.03038	0	1e-13	13	10	1.4	16	2.4	4.8	8.51138e-06	2.51189e-11	10	1.4	15.9366	2.39048	4.78097	#NUM!	#NUM!	#NUM!	0.00186	#NUM!	#NUM!	#NUM!	#NUM!	#NUM!	#NUM!	#NUM!	125.448	268.817	1775.06	-124.212	0.1705	-1595.85	1	0.996035	5.56983e+06	-516897	-41708.8	109.317	-0.0694919	-5.91298e+17	-5.05654e+16	1.32391e+14	-8.5128e+10	-0.00266156
	0.4	#NUM!	0.0062	0.01705	0.03038	0	1e-13	13	10	1.4	16	2.4	4.8	8.51138e-06	2.51189e-11	10	1.4	15.9366	2.39048	4.78097	#NUM!	#NUM!	#NUM!	0.00248	#NUM!	#NUM!	#NUM!	#NUM!	#NUM!	#NUM!	#NUM!	94.086	201.613	1331.29	-91.6748	0.1705	-1196.89	1	0.996035	3.13303e+06	-284457	-23675.4	82.7945	-0.0694919	-1.00915e+17	-9098757398971250	3.17602e+13	-2.70997e+10	-0.00302451
	0.5	#NUM!	0.0062	0.01705	0.03038	0	1e-13	13	10	1.4	16	2.4	4.8	8.51138e-06	2.51189e-11	10	1.4	15.9366	2.39048	4.78097	#NUM!	#NUM!	#NUM!	0.0031	#NUM!	#NUM!	#NUM!	#NUM!	#NUM!	#NUM!	#NUM!	75.2688	161.29	1065.04	-72.1526	0.1705	-957.509	1	0.996035	2.00514e+06	-178022	-15284.8	66.8809	-0.0694919	-2.53149e+16	-2.41044e+15	1.05171e+13	-1.11714e+10	-0.00343762
	0.6	#NUM!	0.0062	0.01705	0.03038	0	1e-13	13	10	1.4	16	2.4	4.8	8.51138e-06	2.51189e-11	10	1.4	15.9366	2.39048	4.78097	#NUM!	#NUM!	#NUM!	0.00372	#NUM!	#NUM!	#NUM!	#NUM!	#NUM!	#NUM!	#NUM!	62.724	134.409	887.53	-59.1377	0.1705	-797.924	1	0.996035	1.39246e+06	-120828	-10703.4	56.2717	-0.0694919	-8094423686647996	-8.15452e+14	4.26977e+12	-5.42376e+09	-0.00391051
	0.7	#NUM!	0.0062	0.01705	0.03038	0	1e-13	13	10	1.4	16	2.4	4.8	8.51138e-06	2.51189e-11	10	1.4	15.9366	2.39048	4.78097	#NUM!	#NUM!	#NUM!	0.00434	#NUM!	#NUM!	#NUM!	#NUM!	#NUM!	#NUM!	#NUM!	53.7634	115.207	760.74	-49.8414	0.1705	-683.935	1	0.996035	1.02303e+06	-86714.9	-7926.81	48.6938	-0.0694919	-3057160254109308	-3.26534e+14	1.99497e+12	-2.94823e+09	-0.00445532
	0.8	#NUM!	0.0062	0.01705	0.03038	0	1e-13	13	10	1.4	16	2.4	4.8	8.51138e-06	2.51189e-11	10	1.4	15.9366	2.39048	4.78097	#NUM!	#NUM!	#NUM!	0.00496	#NUM!	#NUM!	#NUM!	#NUM!	#NUM!	#NUM!	#NUM!	47.043	100.806	665.647	-42.8691	0.1705	-598.443	1	0.996035	783257	-64816.7	-6115.49	43.0103	-0.0694919	-1.3031e+15	-1.47915e+14	1.033e+12	-1.74089e+09	-0.00508751
	0.9	#NUM!	0.0062	0.01705	0.03038	0	1e-13	13	10	1.4	16	2.4	4.8	8.51138e-06	2.51189e-11	10	1.4	15.9366	2.39048	4.78097	#NUM!	#NUM!	#NUM!	0.00558	#NUM!	#NUM!	#NUM!	#NUM!	#NUM!	#NUM!	#NUM!	41.816	89.6057	591.687	-37.4463	0.1705	-531.949	1	0.996035	618870	-49969.2	-4867.37	38.5899	-0.0694919	-6.08613e+14	-7.36134e+13	5.7852e+11	-1.09512e+09	-0.00582707
	0.99	#NUM!	0.0062	0.01705	0.03038	0	1e-13	13	10	1.4	16	2.4	4.8	8.51138e-06	2.51189e-11	10	1.4	15.9366	2.39048	4.78097	#NUM!	#NUM!	#NUM!	0.006138	#NUM!	#NUM!	#NUM!	#NUM!	#NUM!	#NUM!	#NUM!	38.0146	81.4598	537.897	-33.5024	0.1705	-483.59	1	0.996035	511463	-40371.6	-4047.95	35.375	-0.0694919	-3.26107e+14	-4.18725e+13	3.62094e+11	-7.53302e+08	-0.00660597
t3 ¹ 0, t2 ¹ 0
discr III > 0
			[A]in	[B]in	[C]in	[H2O]in															[AB]eq	[AB2]eq	[AC]eq	[AC2]eq	[ABC]eq			[A]eq	[B]eq	[C]eq	[H2O]eq
	r	eq K1	a	b	c	w	h		K1	K2	K3	K4	K5	K6	K7	K1h	K2h	K3h	K4h	K5h	x	y	z	t	u1	v	s	a-(x+y+z+t+u)	b-(x+2y+u+v)	c-(z+2t+u+s)	w+(x+2y+z+2t+2u)	F	G	H	I	J	K	L	M	a	b	g	d	e	t3	t2	t1	t0	m
	1e-12	1.41351e+24	0.0062	0.01705	0.03038	0	1e-13	13	10	1.4	16	2.4	4.8	8.51138e-06	2.51189e-11	10	1.4	15.9366	2.39048	4.78097	-5.39673e+11	9.08472e+10	0.136204	6.2e-15	-0.0491319	4205.88	-0.0002248	4.48826e+11	3.57979e+11	-0.0564671	-3.57979e+11	3.76344e+13	8.06452e+13	5.32518e+14	-3.90446e+13	0.1705	-4.78754e+14	1	0.996035	5.01284e+29	-4.95436e+28	-3.64424e+27	3.18274e+13	-0.0694919	-4.83633e+86	-3.55742e+85	3.10691e+71	-6.78364e+56	-0.00180351
	1e-11	1.41351e+22	0.0062	0.01705	0.03038	0	1e-13	13	10	1.4	16	2.4	4.8	8.51138e-06	2.51189e-11	10	1.4	15.9366	2.39048	4.78097	-5.39673e+10	9.08472e+09	0.136204	6.2e-14	-0.0491319	420.588	-0.0002248	4.48826e+10	3.57979e+10	-0.0564671	-3.57979e+10	3.76344e+12	8.06452e+12	5.32518e+13	-3.90446e+12	0.1705	-4.78754e+13	1	0.996035	5.01284e+27	-4.95436e+26	-3.64424e+25	3.18274e+12	-0.0694919	-4.83633e+80	-3.55742e+79	3.10691e+66	-6.78364e+52	-0.00180351
	1.05e-11	#NUM!	0.0062	0.01705	0.03038	0	1e-13	13	10	1.4	16	2.4	4.8	8.51138e-06	2.51189e-11	10	1.4	15.9366	2.39048	4.78097	#NUM!	#NUM!	#NUM!	6.51e-14	#NUM!	#NUM!	#NUM!	#NUM!	#NUM!	#NUM!	#NUM!	3.58423e+12	7.68049e+12	5.0716e+13	-3.71853e+12	0.1705	-4.55957e+13	1	0.996035	4.5468e+27	-4.49375e+26	-3.30543e+25	3.03118e+12	-0.0694919	-3.60894e+80	-2.6546e+79	2.43435e+66	-5.58092e+52	-0.00180351
	1.087e-11	#NUM!	0.0062	0.01705	0.03038	0	1e-13	13	10	1.4	16	2.4	4.8	8.51138e-06	2.51189e-11	10	1.4	15.9366	2.39048	4.78097	#NUM!	#NUM!	#NUM!	6.7394e-14	#NUM!	#NUM!	#NUM!	#NUM!	#NUM!	#NUM!	#NUM!	3.46223e+12	7.41906e+12	4.89897e+13	-3.59196e+12	0.1705	-4.40437e+13	1	0.996035	4.24253e+27	-4.19303e+26	-3.08424e+25	2.928e+12	-0.0694919	-2.93183e+80	-2.15654e+79	2.0473e+66	-4.85898e+52	-0.00180351
	0.1	150.676	0.0062	0.01705	0.03038	0	1e-13	13	10	1.4	16	2.4	4.8	8.51138e-06	2.51189e-11	10	1.4	15.9366	2.39048	4.78097	-5.6125	0.965964	0.137369	0.00062	-0.0506627	4.40385e-08	-0.000228269	4.56541	3.74828	-0.0573385	-3.64329	376.344	806.452	5325.18	-384.509	0.1705	-4787.54	1	0.996035	5.01284e+07	-4.8536e+06	-368188	321.5	-0.0694919	-4.662e+20	-3.60149e+19	3.14442e+16	-6.81843e+12	-0.00205674
	0.2	40.0138	0.0062	0.01705	0.03038	0	1e-13	13	10	1.4	16	2.4	4.8	8.51138e-06	2.51189e-11	10	1.4	15.9366	2.39048	4.78097	-2.91286	0.51215	0.138468	0.00124	-0.05217	2.30019e-08	-0.000231566	2.31937	1.95778	-0.0581668	-1.85195	188.172	403.226	2662.59	-189.286	0.1705	-2393.77	1	0.996035	1.25321e+07	-1.18821e+06	-92959.9	162.363	-0.0694919	-7.01054e+18	-5.69442e+17	994109939746486	-4.2848e+11	-0.00234105
	0.3	18.8319	0.0062	0.01705	0.03038	0	1e-13	13	10	1.4	16	2.4	4.8	8.51138e-06	2.51189e-11	10	1.4	15.9366	2.39048	4.78097	-2.01222	0.361165	0.139507	0.00186	-0.0536563	1.59856e-08	-0.00023471	1.56954	1.3606	-0.0589565	-1.25397	125.448	268.817	1775.06	-124.212	0.1705	-1595.85	1	0.996035	5.56983e+06	-516897	-41708.8	109.317	-0.0694919	-5.91298e+17	-5.05654e+16	1.32391e+14	-8.5128e+10	-0.00266156
	0.4	11.1857	0.0062	0.01705	0.03038	0	1e-13	13	10	1.4	16	2.4	4.8	8.51138e-06	2.51189e-11	10	1.4	15.9366	2.39048	4.78097	-1.56138	0.285889	0.140492	0.00248	-0.0551234	1.24747e-08	-0.000237715	1.19384	1.06177	-0.0597113	-0.954392	94.086	201.613	1331.29	-91.6748	0.1705	-1196.89	1	0.996035	3.13303e+06	-284457	-23675.4	82.7945	-0.0694919	-1.00915e+17	-9098757398971250	3.17602e+13	-2.70997e+10	-0.00302451
	0.5	7.54025	0.0062	0.01705	0.03038	0	1e-13	13	10	1.4	16	2.4	4.8	8.51138e-06	2.51189e-11	10	1.4	15.9366	2.39048	4.78097	-1.29049	0.2409	0.141428	0.0031	-0.0565732	1.03663e-08	-0.000240594	0.967836	0.882315	-0.0604345	-0.77421	75.2688	161.29	1065.04	-72.1526	0.1705	-957.509	1	0.996035	2.00514e+06	-178022	-15284.8	66.8809	-0.0694919	-2.53149e+16	-2.41044e+15	1.05171e+13	-1.11714e+10	-0.00343762
	0.6	5.50258	0.0062	0.01705	0.03038	0	1e-13	13	10	1.4	16	2.4	4.8	8.51138e-06	2.51189e-11	10	1.4	15.9366	2.39048	4.78097	-1.10961	0.211054	0.142319	0.00372	-0.0580069	8.95928e-09	-0.000243358	0.816723	0.762559	-0.0611289	-0.653756	62.724	134.409	887.53	-59.1377	0.1705	-797.924	1	0.996035	1.39246e+06	-120828	-10703.4	56.2717	-0.0694919	-8094423686647996	-8.15452e+14	4.26977e+12	-5.42376e+09	-0.00391051
	0.7	4.23938	0.0062	0.01705	0.03038	0	1e-13	13	10	1.4	16	2.4	4.8	8.51138e-06	2.51189e-11	10	1.4	15.9366	2.39048	4.78097	-0.980179	0.189863	0.143169	0.00434	-0.059426	7.95323e-09	-0.000246018	0.708433	0.676929	-0.0617969	-0.567456	53.7634	115.207	760.74	-49.8414	0.1705	-683.935	1	0.996035	1.02303e+06	-86714.9	-7926.81	48.6938	-0.0694919	-3057160254109308	-3.26534e+14	1.99497e+12	-2.94823e+09	-0.00445532
	0.8	3.39713	0.0062	0.01705	0.03038	0	1e-13	13	10	1.4	16	2.4	4.8	8.51138e-06	2.51189e-11	10	1.4	15.9366	2.39048	4.78097	-0.88292	0.174081	0.143981	0.00496	-0.0608315	7.19788e-09	-0.000248581	0.626929	0.612639	-0.0624407	-0.502519	47.043	100.806	665.647	-42.8691	0.1705	-598.443	1	0.996035	783257	-64816.7	-6115.49	43.0103	-0.0694919	-1.3031e+15	-1.47915e+14	1.033e+12	-1.74089e+09	-0.00508751
	0.9	2.80433	0.0062	0.01705	0.03038	0	1e-13	13	10	1.4	16	2.4	4.8	8.51138e-06	2.51189e-11	10	1.4	15.9366	2.39048	4.78097	-0.80712	0.161906	0.144758	0.00558	-0.0622244	6.60975e-09	-0.000251055	0.5633	0.562581	-0.0630621	-0.451838	41.816	89.6057	591.687	-37.4463	0.1705	-531.949	1	0.996035	618870	-49969.2	-4867.37	38.5899	-0.0694919	-6.08613e+14	-7.36134e+13	5.7852e+11	-1.09512e+09	-0.00582707
	0.99	2.40744	0.0062	0.01705	0.03038	0	1e-13	13	10	1.4	16	2.4	4.8	8.51138e-06	2.51189e-11	10	1.4	15.9366	2.39048	4.78097	-0.75188	0.15313	0.145429	0.006138	-0.063468	6.18159e-09	-0.000253211	0.516852	0.526139	-0.0636037	-0.414852	38.0146	81.4598	537.897	-33.5024	0.1705	-483.59	1	0.996035	511463	-40371.6	-4047.95	35.375	-0.0694919	-3.26107e+14	-4.18725e+13	3.62094e+11	-7.53302e+08	-0.00660597
	r	eq K1	a	b	c	w	h		K1	K2	K3	K4	K5	K6	K7	K1h	K2h	K3h	K4h	K5h	x	y	z	t	u2	v	s	a-(x+y+z+t+u)	b-(x+2y+u+v)	c-(z+2t+u+s)	w+(x+2y+z+2t+2u)	F	G	H	I	J	K	L	M	a	b	g	d	e	t3	t2	t1	t0	m
	1e-11	0.00105665	0.0062	0.01705	0.03038	0	1e-13	13	10	1.4	16	2.4	4.8	8.51138e-06	2.51189e-11	10	1.4	15.9366	2.39048	4.78097	6.22473e-07	7.17681e-15	1.76754e-06	6.2e-14	4.3669e-14	2.00313e-10	0.000120458	0.00619761	0.0170494	0.0302578	2.39001e-06	3.76344e+12	8.06452e+12	5.32518e+13	-3.90446e+12	0.1705	-4.78754e+13	1	0.996035	5.01284e+27	-4.95436e+26	-3.64424e+25	3.18274e+12	-0.0694919	-4.83633e+80	-3.55742e+79	3.10691e+66	-6.78364e+52	-0.00180351
	1.002e-11	0.00106243	0.0062	0.01705	0.03038	0	1e-13	13	10	1.4	16	2.4	4.8	8.51138e-06	2.51189e-11	10	1.4	15.9366	2.39048	4.78097	-7.43347e-06	7.18713e-15	-2.11136e-05	6.2124e-14	4.37441e-14	2.00407e-10	0.000120549	0.00622855	0.0170574	0.0302806	-2.8547e-05	3.75593e+12	8.04842e+12	5.31455e+13	-3.89666e+12	0.1705	-4.77799e+13	1	0.996035	4.99285e+27	-4.9346e+26	-3.62971e+25	3.17638e+12	-0.0694919	-4.7787e+80	-3.51503e+79	3.07603e+66	-6.72964e+52	-0.00180351
	1.00299e-11	0.00106966	0.0062	0.01705	0.03038	0	1e-13	13	10	1.4	16	2.4	4.8	8.51138e-06	2.51189e-11	10	1.4	15.9366	2.39048	4.78097	-1.74977e-05	7.18919e-15	-4.97167e-05	6.21854e-14	4.37719e-14	2.00526e-10	0.000120663	0.00626721	0.0170675	0.0303091	-6.72144e-05	3.75222e+12	8.04048e+12	5.3093e+13	-3.89282e+12	0.1705	-4.77327e+13	1	0.996035	4.983e+27	-4.92486e+26	-3.62254e+25	3.17325e+12	-0.0694919	-4.75046e+80	-3.49426e+79	3.06088e+66	-6.70311e+52	-0.00180351
	0.1	0.00301506	0.0062	0.01705	0.03038	0	1e-13	13	10	1.4	16	2.4	4.8	8.51138e-06	2.51189e-11	10	1.4	15.9366	2.39048	4.78097	-0.00264293	6.16957e-05	-0.00809416	0.00062	0.000404888	2.25165e-10	0.000146039	0.0158505	0.0191646	0.0366832	-0.00856392	376.344	806.452	5325.18	-384.509	0.1705	-4787.54	1	0.996035	5.01284e+07	-4.8536e+06	-368188	321.5	-0.0694919	-4.662e+20	-3.60149e+19	3.14442e+16	-6.81843e+12	-0.00205674
	0.2	0.00432311	0.0062	0.01705	0.03038	0	1e-13	13	10	1.4	16	2.4	4.8	8.51138e-06	2.51189e-11	10	1.4	15.9366	2.39048	4.78097	-0.00419403	0.000113817	-0.0133739	0.00124	0.000777724	2.37784e-10	0.000160579	0.0216364	0.0202387	0.0403356	-0.0133048	188.172	403.226	2662.59	-189.286	0.1705	-2393.77	1	0.996035	1.25321e+07	-1.18821e+06	-92959.9	162.363	-0.0694919	-7.01054e+18	-5.69442e+17	994109939746486	-4.2848e+11	-0.00234105
	0.3	0.00556783	0.0062	0.01705	0.03038	0	1e-13	13	10	1.4	16	2.4	4.8	8.51138e-06	2.51189e-11	10	1.4	15.9366	2.39048	4.78097	-0.005523	0.000159288	-0.018233	0.00186	0.00112683	2.48228e-10	0.000173545	0.0268099	0.0211276	0.0435926	-0.0174638	125.448	268.817	1775.06	-124.212	0.1705	-1595.85	1	0.996035	5.56983e+06	-516897	-41708.8	109.317	-0.0694919	-5.91298e+17	-5.05654e+16	1.32391e+14	-8.5128e+10	-0.00266156
	0.4	0.00679312	0.0062	0.01705	0.03038	0	1e-13	13	10	1.4	16	2.4	4.8	8.51138e-06	2.51189e-11	10	1.4	15.9366	2.39048	4.78097	-0.00671482	0.000199396	-0.0228781	0.00248	0.00145578	2.57423e-10	0.000185743	0.0316578	0.0219103	0.0466566	-0.0213226	94.086	201.613	1331.29	-91.6748	0.1705	-1196.89	1	0.996035	3.13303e+06	-284457	-23675.4	82.7945	-0.0694919	-1.00915e+17	-9098757398971250	3.17602e+13	-2.70997e+10	-0.00302451
	0.5	0.0080125	0.0062	0.01705	0.03038	0	1e-13	13	10	1.4	16	2.4	4.8	8.51138e-06	2.51189e-11	10	1.4	15.9366	2.39048	4.78097	-0.00780471	0.000235006	-0.0273852	0.0031	0.00176698	2.65735e-10	0.000197464	0.036288	0.0226177	0.0496008	-0.024986	75.2688	161.29	1065.04	-72.1526	0.1705	-957.509	1	0.996035	2.00514e+06	-178022	-15284.8	66.8809	-0.0694919	-2.53149e+16	-2.41044e+15	1.05171e+13	-1.11714e+10	-0.00343762
	0.6	0.00923119	0.0062	0.01705	0.03038	0	1e-13	13	10	1.4	16	2.4	4.8	8.51138e-06	2.51189e-11	10	1.4	15.9366	2.39048	4.78097	-0.00881243	0.000266768	-0.031792	0.00372	0.00206229	2.73359e-10	0.000208851	0.0407554	0.0232666	0.0524609	-0.0285064	62.724	134.409	887.53	-59.1377	0.1705	-797.924	1	0.996035	1.39246e+06	-120828	-10703.4	56.2717	-0.0694919	-8094423686647996	-8.15452e+14	4.26977e+12	-5.42376e+09	-0.00391051
	0.7	0.0104513	0.0062	0.01705	0.03038	0	1e-13	13	10	1.4	16	2.4	4.8	8.51138e-06	2.51189e-11	10	1.4	15.9366	2.39048	4.78097	-0.009751	0.0002952	-0.0361206	0.00434	0.00234323	2.80417e-10	0.000219983	0.0450931	0.0238674	0.0552573	-0.0319147	53.7634	115.207	760.74	-49.8414	0.1705	-683.935	1	0.996035	1.02303e+06	-86714.9	-7926.81	48.6938	-0.0694919	-3057160254109308	-3.26534e+14	1.99497e+12	-2.94823e+09	-0.00445532
	0.8	0.0116738	0.0062	0.01705	0.03038	0	1e-13	13	10	1.4	16	2.4	4.8	8.51138e-06	2.51189e-11	10	1.4	15.9366	2.39048	4.78097	-0.0106298	0.000320721	-0.040385	0.00496	0.00261106	2.86996e-10	0.000230914	0.049323	0.0244273	0.058003	-0.0352312	47.043	100.806	665.647	-42.8691	0.1705	-598.443	1	0.996035	783257	-64816.7	-6115.49	43.0103	-0.0694919	-1.3031e+15	-1.47915e+14	1.033e+12	-1.74089e+09	-0.00508751
	0.9	0.0128987	0.0062	0.01705	0.03038	0	1e-13	13	10	1.4	16	2.4	4.8	8.51138e-06	2.51189e-11	10	1.4	15.9366	2.39048	4.78097	-0.011456	0.000343684	-0.0445953	0.00558	0.00286687	2.93158e-10	0.000241678	0.0534607	0.0249518	0.0607067	-0.0384702	41.816	89.6057	591.687	-37.4463	0.1705	-531.949	1	0.996035	618870	-49969.2	-4867.37	38.5899	-0.0694919	-6.08613e+14	-7.36134e+13	5.7852e+11	-1.09512e+09	-0.00582707
	0.99	0.0140032	0.0062	0.01705	0.03038	0	1e-13	13	10	1.4	16	2.4	4.8	8.51138e-06	2.51189e-11	10	1.4	15.9366	2.39048	4.78097	-0.0121594	0.000362409	-0.0483444	0.006138	0.00308762	2.98389e-10	0.000251243	0.0571158	0.025397	0.0631095	-0.0413277	38.0146	81.4598	537.897	-33.5024	0.1705	-483.59	1	0.996035	511463	-40371.6	-4047.95	35.375	-0.0694919	-3.26107e+14	-4.18725e+13	3.62094e+11	-7.53302e+08	-0.00660597
			[A]in	[B]in	[C]in	[H2O]in															[AB]eq	[AB2]eq	[AC]eq	[AC2]eq	[ABC]eq			[A]eq	[B]eq	[C]eq	[H2O]eq
	r	eq K1	a	b	c	w	h		K1	K2	K3	K4	K5	K6	K7	K1h	K2h	K3h	K4h	K5h	x	y	z	t	u3	v	s	a-(x+y+z+t+u)	b-(x+2y+u+v)	c-(z+2t+u+s)	w+(x+2y+z+2t+2u)	F	G	H	I	J	K	L	M	a	b	g	d	e	t3	t2	t1	t0	m
	1e-08	0.00105709	0.0062	0.01705	0.03038	0	1e-13	13	10	1.4	16	2.4	4.8	8.51138e-06	2.51189e-11	10	1.4	15.9366	2.39048	4.78097	1.3227e-08	7.17651e-12	3.75596e-08	6.2e-11	4.36681e-11	2.0032e-10	0.000120465	0.00619995	0.01705	0.0302595	5.10123e-08	3.76344e+09	8.06452e+09	5.32518e+10	-3.90446e+09	0.1705	-4.78754e+10	1	0.996035	5.01284e+21	-4.95436e+20	-3.64424e+19	3.18274e+09	-0.0694919	-4.83633e+62	-3.55742e+61	3.10691e+51	-6.78364e+40	-0.00180351
	1e-06	#NUM!	0.0062	0.01705	0.03038	0	1e-13	13	10	1.4	16	2.4	4.8	8.51138e-06	2.51189e-11	10	1.4	15.9366	2.39048	4.78097	#NUM!	#NUM!	#NUM!	6.2e-09	#NUM!	#NUM!	#NUM!	#NUM!	#NUM!	#NUM!	#NUM!	3.76344e+07	8.06452e+07	5.32518e+08	-3.90446e+07	0.1705	-4.78754e+08	1	0.996035	5.01284e+17	-4.95436e+16	-3644238955012041	3.18274e+07	-0.0694919	-4.83633e+50	-3.55742e+49	3.10691e+41	-6.78364e+32	-0.00180351
	1e-05	0.00105714	0.0062	0.01705	0.03038	0	1e-13	13	10	1.4	16	2.4	4.8	8.51138e-06	2.51189e-11	10	1.4	15.9366	2.39048	4.78097	-8.73362e-08	7.17649e-09	-2.48e-07	6.2e-08	4.3668e-08	2.0032e-10	0.000120466	0.00620022	0.01705	0.0302596	-1.09648e-07	3.76344e+06	8.06452e+06	5.32518e+07	-3.90445e+06	0.1705	-4.78754e+07	1	0.996035	5012844172200564	-4.95435e+14	-3.64424e+13	3.18274e+06	-0.0694919	-4.83631e+44	-3.55742e+43	3.10692e+36	-6.78364e+28	-0.00180353
	0.001	0.000934869	0.0062	0.01705	0.03038	0	1e-13	13	10	1.4	16	2.4	4.8	8.51138e-06	2.51189e-11	10	1.4	15.9366	2.39048	4.78097	0.00016951	7.26454e-07	0.000478416	6.2e-06	4.39351e-06	1.9826e-10	0.000118502	0.00554075	0.0168746	0.0297663	0.000670566	37634.4	80645.2	532518	-39038.6	0.1705	-478754	1	0.996035	5.01284e+11	-4.95335e+10	-3.64462e+09	31830.6	-0.0694919	-4.83459e+32	-3.55787e+31	3.10729e+26	-6.78398e+20	-0.0018059
	0.01	0.000705643	0.0062	0.01705	0.03038	0	1e-13	13	10	1.4	16	2.4	4.8	8.51138e-06	2.51189e-11	10	1.4	15.9366	2.39048	4.78097	0.000477139	7.44859e-06	0.00132991	6.2e-05	4.44882e-05	1.94016e-10	0.000114524	0.00427901	0.0165135	0.0287671	0.00203492	3763.44	8064.52	53251.8	-3898.52	0.1705	-47875.4	1	0.996035	5.01284e+09	-4.94428e+08	-3.64805e+07	3185.96	-0.0694919	-4.81894e+26	-3.56188e+25	3.1107e+21	-6.78701e+16	-0.00182756
	0.1	0.000235807	0.0062	0.01705	0.03038	0	1e-13	13	10	1.4	16	2.4	4.8	8.51138e-06	2.51189e-11	10	1.4	15.9366	2.39048	4.78097	0.000943315	7.99564e-05	0.00253772	0.00062	0.000460929	1.81943e-10	0.000103658	0.00155808	0.0154858	0.0260377	0.00580281	376.344	806.452	5325.18	-384.509	0.1705	-4787.54	1	0.996035	5.01284e+07	-4.8536e+06	-368188	321.5	-0.0694919	-4.662e+20	-3.60149e+19	3.14442e+16	-6.81843e+12	-0.00205674
	0.2	9.00948e-05	0.0062	0.01705	0.03038	0	1e-13	13	10	1.4	16	2.4	4.8	8.51138e-06	2.51189e-11	10	1.4	15.9366	2.39048	4.78097	0.000880393	0.000166557	0.00232073	0.00124	0.000940814	1.75009e-10	9.76985e-05	0.000651506	0.0148957	0.0245408	0.00789587	188.172	403.226	2662.59	-189.286	0.1705	-2393.77	1	0.996035	1.25321e+07	-1.18821e+06	-92959.9	162.363	-0.0694919	-7.01054e+18	-5.69442e+17	994109939746486	-4.2848e+11	-0.00234105
	0.3	2.87039e-05	0.0062	0.01705	0.03038	0	1e-13	13	10	1.4	16	2.4	4.8	8.51138e-06	2.51189e-11	10	1.4	15.9366	2.39048	4.78097	0.000669153	0.000257974	0.00173585	0.00186	0.00143402	1.69548e-10	9.31451e-05	0.000242999	0.0144309	0.023397	0.009509	125.448	268.817	1775.06	-124.212	0.1705	-1595.85	1	0.996035	5.56983e+06	-516897	-41708.8	109.317	-0.0694919	-5.91298e+17	-5.05654e+16	1.32391e+14	-8.5128e+10	-0.00266156
	0.4	4.00591e-06	0.0062	0.01705	0.03038	0	1e-13	13	10	1.4	16	2.4	4.8	8.51138e-06	2.51189e-11	10	1.4	15.9366	2.39048	4.78097	0.000384605	0.000353868	0.000983646	0.00248	0.00193936	1.64701e-10	8.9207e-05	5.85218e-05	0.0140183	0.0224078	0.0109147	94.086	201.613	1331.29	-91.6748	0.1705	-1196.89	1	0.996035	3.13303e+06	-284457	-23675.4	82.7945	-0.0694919	-1.00915e+17	-9098757398971250	3.17602e+13	-2.70997e+10	-0.00302451
	0.44	3.14762e-07	0.0062	0.01705	0.03038	0	1e-13	13	10	1.4	16	2.4	4.8	8.51138e-06	2.51189e-11	10	1.4	15.9366	2.39048	4.78097	0.000256856	0.000393467	0.000653395	0.002728	0.00214481	1.62857e-10	8.77351e-05	2.34746e-05	0.0138614	0.0220381	0.0114428	85.5327	183.284	1210.27	-82.8011	0.1705	-1088.08	1	0.996035	2.58928e+06	-233007	-19635.6	75.5611	-0.0694919	-5.59839e+16	-5157956459940713	1.98045e+13	-1.85563e+10	-0.00318324
	0.445	4.44132e-08	0.0062	0.01705	0.03038	0	1e-13	13	10	1.4	16	2.4	4.8	8.51138e-06	2.51189e-11	10	1.4	15.9366	2.39048	4.78097	0.000240421	0.000398467	0.000611182	0.002759	0.00217062	1.6263e-10	8.75543e-05	2.03087e-05	0.013842	0.0219926	0.0115078	84.5717	181.225	1196.67	-81.804	0.1705	-1075.85	1	0.996035	2.53142e+06	-227546	-19205.2	74.7483	-0.0694919	-5.21996e+16	-4822397831648907	1.87265e+13	-1.77419e+10	-0.00320367
	0.445899	1.41122e-12	0.0062	0.01705	0.03038	0	1e-13	13	10	1.4	16	2.4	4.8	8.51138e-06	2.51189e-11	10	1.4	15.9366	2.39048	4.78097	0.000237457	0.000399367	0.000603575	0.00276457	0.00217526	1.62589e-10	8.75219e-05	1.97663e-05	0.0138385	0.0219845	0.0115194	84.4013	180.86	1194.26	-81.6272	0.1705	-1073.68	1	0.996035	2.52123e+06	-226584	-19129.4	74.6042	-0.0694919	-5.15512e+16	-4764832319662652	1.85403e+13	-1.76003e+10	-0.00320736
	0.446	-4.93099e-09	0.0062	0.01705	0.03038	0	1e-13	13	10	1.4	16	2.4	4.8	8.51138e-06	2.51189e-11	10	1.4	15.9366	2.39048	4.78097	0.000237123	0.000399469	0.000602716	0.0027652	0.00217579	1.62584e-10	8.75182e-05	1.97057e-05	0.0138382	0.0219836	0.0115207	84.3821	180.819	1193.99	-81.6073	0.1705	-1073.44	1	0.996035	2.52008e+06	-226476	-19120.9	74.5879	-0.0694919	-5.14787e+16	-4758387078158193	1.85194e+13	-1.75844e+10	-0.00320778
	0.45	-1.86801e-07	0.0062	0.01705	0.03038	0	1e-13	13	10	1.4	16	2.4	4.8	8.51138e-06	2.51189e-11	10	1.4	15.9366	2.39048	4.78097	0.000223888	0.000403479	0.000568777	0.00279	0.00219646	1.62402e-10	8.73741e-05	1.73928e-05	0.0138227	0.0219474	0.0115725	83.632	179.211	1183.37	-80.8291	0.1705	-1063.9	1	0.996035	2.47548e+06	-222268	-18789	73.9536	-0.0694919	-4.87077e+16	-4512081399944359	1.77183e+13	-1.69719e+10	-0.00322424
	0.5	-5.32659e-07	0.0062	0.01705	0.03038	0	1e-13	13	10	1.4	16	2.4	4.8	8.51138e-06	2.51189e-11	10	1.4	15.9366	2.39048	4.78097	5.34602e-05	0.000454209	0.000134928	0.0031	0.00245652	1.60157e-10	8.56048e-05	8.80914e-07	0.0136316	0.0215029	0.0122098	75.2688	161.29	1065.04	-72.1526	0.1705	-957.509	1	0.996035	2.00514e+06	-178022	-15284.8	66.8809	-0.0694919	-2.53149e+16	-2.41044e+15	1.05171e+13	-1.11714e+10	-0.00343762
	0.51	-2.12295e-07	0.0062	0.01705	0.03038	0	1e-13	13	10	1.4	16	2.4	4.8	8.51138e-06	2.51189e-11	10	1.4	15.9366	2.39048	4.78097	1.83259e-05	0.000464491	4.6193e-05	0.003162	0.00250889	1.59713e-10	8.52573e-05	1.01224e-07	0.0135938	0.0214157	0.0123353	73.793	158.128	1044.15	-70.6214	0.1705	-938.734	1	0.996035	1.92728e+06	-170722	-14703.8	65.6327	-0.0694919	-2.23775e+16	-2.1426e+15	9.53553e+12	-1.03274e+10	-0.00348204
	0.515	-7.85413e-09	0.0062	0.01705	0.03038	0	1e-13	13	10	1.4	16	2.4	4.8	8.51138e-06	2.51189e-11	10	1.4	15.9366	2.39048	4.78097	6.34828e-07	0.000469649	1.59914e-06	0.003193	0.00253512	1.59492e-10	8.50843e-05	1.20191e-10	0.0135749	0.0213722	0.0123978	73.0765	156.593	1034.02	-69.8781	0.1705	-929.62	1	0.996035	1.89003e+06	-167233	-14425.8	65.0268	-0.0694919	-2.10573e+16	-2.02182e+15	9.08622e+12	-9.93547e+09	-0.00350447
	0.5151	-3.47068e-09	0.0062	0.01705	0.03038	0	1e-13	13	10	1.4	16	2.4	4.8	8.51138e-06	2.51189e-11	10	1.4	15.9366	2.39048	4.78097	2.80173e-07	0.000469753	7.05751e-07	0.00319362	0.00253564	1.59487e-10	8.50808e-05	2.34959e-11	0.0135746	0.0213713	0.012399	73.0623	156.562	1033.81	-69.8634	0.1705	-929.44	1	0.996035	1.8893e+06	-167164	-14420.3	65.0148	-0.0694919	-2.10318e+16	-2.01949e+15	9.0775e+12	-9.92782e+09	-0.00350493
	0.515179	-8.46101e-12	0.0062	0.01705	0.03038	0	1e-13	13	10	1.4	16	2.4	4.8	8.51138e-06	2.51189e-11	10	1.4	15.9366	2.39048	4.78097	6.81979e-10	0.000469834	1.71788e-09	0.00319411	0.00253606	1.59484e-10	8.50781e-05	-3.29884e-14	0.0135743	0.0213706	0.0124	73.0512	156.538	1033.66	-69.8518	0.1705	-929.298	1	0.996035	1.88872e+06	-167110	-14416	65.0054	-0.0694919	-2.10118e+16	-2.01765e+15	9.07063e+12	-9.9218e+09	-0.00350528
	0.5152	9.2423e-10	0.0062	0.01705	0.03038	0	1e-13	13	10	1.4	16	2.4	4.8	8.51138e-06	2.51189e-11	10	1.4	15.9366	2.39048	4.78097	-7.45145e-08	0.000469856	-1.87698e-07	0.00319424	0.00253617	1.59483e-10	8.50773e-05	1.70447e-12	0.0135742	0.0213705	0.0124003	73.0482	156.532	1033.61	-69.8487	0.1705	-929.259	1	0.996035	1.88857e+06	-167096	-14414.9	65.0029	-0.0694919	-2.10064e+16	-2017156735939620	9.06878e+12	-9.92018e+09	-0.00350538
	0.516	3.64959e-08	0.0062	0.01705	0.03038	0	1e-13	13	10	1.4	16	2.4	4.8	8.51138e-06	2.51189e-11	10	1.4	15.9366	2.39048	4.78097	-2.91318e-06	0.000470682	-7.33741e-06	0.0031992	0.00254037	1.59447e-10	8.50497e-05	2.5243e-09	0.0135712	0.0213635	0.0124102	72.9349	156.289	1032.01	-69.7312	0.1705	-927.819	1	0.996035	1.88272e+06	-166548	-14371.2	64.9071	-0.0694919	-2.08042e+16	-1998628998100059	8.99944e+12	-9.85932e+09	-0.00350898
	0.52	2.25275e-07	0.0062	0.01705	0.03038	0	1e-13	13	10	1.4	16	2.4	4.8	8.51138e-06	2.51189e-11	10	1.4	15.9366	2.39048	4.78097	-1.71376e-05	0.000474819	-4.31422e-05	0.003224	0.00256137	1.59271e-10	8.49117e-05	8.65964e-08	0.0135561	0.0213289	0.0124601	72.3739	155.087	1024.07	-69.1491	0.1705	-920.682	1	0.996035	1.85386e+06	-163846	-14155.7	64.4326	-0.0694919	-1.98261e+16	-1.90892e+15	8.66215e+12	-9.56197e+09	-0.00352707
	0.6	7.42039e-06	0.0062	0.01705	0.03038	0	1e-13	13	10	1.4	16	2.4	4.8	8.51138e-06	2.51189e-11	10	1.4	15.9366	2.39048	4.78097	-0.000311863	0.000559098	-0.000777158	0.00372	0.00298557	1.55769e-10	8.22067e-05	2.43538e-05	0.0132581	0.0206494	0.0134403	62.724	134.409	887.53	-59.1377	0.1705	-797.924	1	0.996035	1.39246e+06	-120828	-10703.4	56.2717	-0.0694919	-8094423686647996	-8.15452e+14	4.26977e+12	-5.42376e+09	-0.00391051
	0.7	2.37183e-05	0.0062	0.01705	0.03038	0	1e-13	13	10	1.4	16	2.4	4.8	8.51138e-06	2.51189e-11	10	1.4	15.9366	2.39048	4.78097	-0.000704801	0.000668707	-0.00173465	0.00434	0.00352675	1.51452e-10	7.89405e-05	0.000103998	0.0128906	0.019829	0.0146315	53.7634	115.207	760.74	-49.8414	0.1705	-683.935	1	0.996035	1.02303e+06	-86714.9	-7926.81	48.6938	-0.0694919	-3057160254109308	-3.26534e+14	1.99497e+12	-2.94823e+09	-0.00445532
	0.8	4.58862e-05	0.0062	0.01705	0.03038	0	1e-13	13	10	1.4	16	2.4	4.8	8.51138e-06	2.51189e-11	10	1.4	15.9366	2.39048	4.78097	-0.00112166	0.000783258	-0.00272689	0.00496	0.00408042	1.47153e-10	7.57626e-05	0.000224878	0.0125247	0.0190307	0.0157988	47.043	100.806	665.647	-42.8691	0.1705	-598.443	1	0.996035	783257	-64816.7	-6115.49	43.0103	-0.0694919	-1.3031e+15	-1.47915e+14	1.033e+12	-1.74089e+09	-0.00508751
	0.9	7.234e-05	0.0062	0.01705	0.03038	0	1e-13	13	10	1.4	16	2.4	4.8	8.51138e-06	2.51189e-11	10	1.4	15.9366	2.39048	4.78097	-0.00156033	0.000903017	-0.00374718	0.00558	0.00464704	1.42835e-10	7.26446e-05	0.000377456	0.0121573	0.0182475	0.0169526	41.816	89.6057	591.687	-37.4463	0.1705	-531.949	1	0.996035	618870	-49969.2	-4867.37	38.5899	-0.0694919	-6.08613e+14	-7.36134e+13	5.7852e+11	-1.09512e+09	-0.00582707
	0.99	#NUM!	0.0062	0.01705	0.03038	0	1	13	10	1.4	16	2.4	4.8	8.51138e-06	2.51189e-11	8.51131e-05	1.19158e-05	4.01902e-10	6.02853e-11	1.20571e-10	#NUM!	#NUM!	#NUM!	0.006138	#NUM!	#NUM!	#NUM!	#NUM!	#NUM!	#NUM!	#NUM!	38.0146	81.4598	-0.00647104	-8.51137e-05	1.45118e-06	0.00693326	8.51131e-06	2.51189e-11	1.98346e-15	4.42715e-17	1.36752e-19	-9.9279e-21	-1.26956e-22	-2.73723e-49	-9.61525e-51	-9.78717e-53	-4.44325e-55	-5.37603e-05
	r	eq K1	a	b	c	w	h		K1	K2	K3	K4	K5	K6	K7	K1h	K2h	K3h	K4h	K5h	x	y	z	t	u4	v	s	a-(x+y+z+t+u)	b-(x+2y+u+v)	c-(z+2t+u+s)	w+(x+2y+z+2t+2u)	F	G	H	I	J	K	L	M	a	b	g	d	e	t3	t2	t1	t0	m
	8e-16	#NUM!	0.0062	0.01705	0.03038	0	1e-13	13	10	1.4	16	2.4	4.8	8.51138e-06	2.51189e-11	10	1.4	15.9366	2.39048	4.78097	#NUM!	#NUM!	#NUM!	4.96e-18	#NUM!	#NUM!	#NUM!	#NUM!	#NUM!	#NUM!	#NUM!	4.7043e+16	1.00806e+17	6.65647e+17	-4.88057e+16	0.1705	-5.98443e+17	1	0.996035	7.83257e+35	-7.74118e+34	-5.69412e+33	3.97842e+16	-0.0694919	-1.84491e+105	-1.35705e+104	9.48154e+86	-1.65616e+69	-0.00180351
	1e-12	-4.44937e+23	0.0062	0.01705	0.03038	0	1e-13	13	10	1.4	16	2.4	4.8	8.51138e-06	2.51189e-11	10	1.4	15.9366	2.39048	4.78097	-9.90733e+11	8.23956e+11	-0.0830269	6.2e-15	0.147965	-7721.17	-0.000137033	1.66778e+11	-6.57178e+11	-0.0344212	6.57178e+11	3.76344e+13	8.06452e+13	5.32518e+14	-3.90446e+13	0.1705	-4.78754e+14	1	0.996035	5.01284e+29	-4.95436e+28	-3.64424e+27	3.18274e+13	-0.0694919	-4.83633e+86	-3.55742e+85	3.10691e+71	-6.78364e+56	-0.00180351
	9e-12	-5.49306e+21	0.0062	0.01705	0.03038	0	1e-13	13	10	1.4	16	2.4	4.8	8.51138e-06	2.51189e-11	10	1.4	15.9366	2.39048	4.78097	-1.10081e+11	9.15506e+10	-0.0830269	5.58e-14	0.147965	-857.908	-0.000137033	1.85308e+10	-7.30198e+10	-0.0344212	7.30198e+10	4.1816e+12	8.96057e+12	5.91687e+13	-4.33828e+12	0.1705	-5.31949e+13	1	0.996035	6.1887e+27	-6.11649e+26	-4.49906e+25	3.53637e+12	-0.0694919	-9.1004e+80	-6.69391e+79	5.26158e+66	-1.03393e+53	-0.00180351
	0.01	-4441.77	0.0062	0.01705	0.03038	0	1e-13	13	10	1.4	16	2.4	4.8	8.51138e-06	2.51189e-11	10	1.4	15.9366	2.39048	4.78097	-98.9823	82.2463	-0.0830259	6.2e-05	0.147831	-7.71216e-07	-0.000136997	16.6773	-65.6411	-0.0344122	65.7231	3763.44	8064.52	53251.8	-3898.52	0.1705	-47875.4	1	0.996035	5.01284e+09	-4.94428e+08	-3.64805e+07	3185.96	-0.0694919	-4.81894e+26	-3.56188e+25	3.1107e+21	-6.78701e+16	-0.00182756
	0.1	-43.7288	0.0062	0.01705	0.03038	0	1e-13	13	10	1.4	16	2.4	4.8	8.51138e-06	2.51189e-11	10	1.4	15.9366	2.39048	4.78097	-9.8157	8.09043	-0.0830137	0.00062	0.14662	-7.63065e-08	-0.000136669	1.66724	-6.49473	-0.0343297	6.57663	376.344	806.452	5325.18	-384.509	0.1705	-4787.54	1	0.996035	5.01284e+07	-4.8536e+06	-368188	321.5	-0.0694919	-4.662e+20	-3.60149e+19	3.14442e+16	-6.81843e+12	-0.00205674
	0.2	-10.7385	0.0062	0.01705	0.03038	0	1e-13	13	10	1.4	16	2.4	4.8	8.51138e-06	2.51189e-11	10	1.4	15.9366	2.39048	4.78097	-4.8613	3.97077	-0.0829935	0.00124	0.145265	-3.76961e-08	-0.000136291	0.833216	-3.20846	-0.0342348	3.29026	188.172	403.226	2662.59	-189.286	0.1705	-2393.77	1	0.996035	1.25321e+07	-1.18821e+06	-92959.9	162.363	-0.0694919	-7.01054e+18	-5.69442e+17	994109939746486	-4.2848e+11	-0.00234105
	0.3	-4.68544	0.0062	0.01705	0.03038	0	1e-13	13	10	1.4	16	2.4	4.8	8.51138e-06	2.51189e-11	10	1.4	15.9366	2.39048	4.78097	-3.20933	2.59763	-0.0829661	0.00186	0.143899	-2.48229e-08	-0.0001359	0.555111	-2.11277	-0.0341365	2.19447	125.448	268.817	1775.06	-124.212	0.1705	-1595.85	1	0.996035	5.56983e+06	-516897	-41708.8	109.317	-0.0694919	-5.91298e+17	-5.05654e+16	1.32391e+14	-8.5128e+10	-0.00266156
	0.4	-2.58588	0.0062	0.01705	0.03038	0	1e-13	13	10	1.4	16	2.4	4.8	8.51138e-06	2.51189e-11	10	1.4	15.9366	2.39048	4.78097	-2.38296	1.91111	-0.0829313	0.00248	0.142521	-1.83839e-08	-0.000135494	0.415984	-1.56472	-0.0340345	1.64632	94.086	201.613	1331.29	-91.6748	0.1705	-1196.89	1	0.996035	3.13303e+06	-284457	-23675.4	82.7945	-0.0694919	-1.00915e+17	-9098757398971250	3.17602e+13	-2.70997e+10	-0.00302451
	0.5	-1.62277	0.0062	0.01705	0.03038	0	1e-13	13	10	1.4	16	2.4	4.8	8.51138e-06	2.51189e-11	10	1.4	15.9366	2.39048	4.78097	-1.88683	1.49924	-0.0828889	0.0031	0.141133	-1.45185e-08	-0.000135073	0.332447	-1.23573	-0.0339287	1.31722	75.2688	161.29	1065.04	-72.1526	0.1705	-957.509	1	0.996035	2.00514e+06	-178022	-15284.8	66.8809	-0.0694919	-2.53149e+16	-2.41044e+15	1.05171e+13	-1.11714e+10	-0.00343762
	0.6	-1.10429	0.0062	0.01705	0.03038	0	1e-13	13	10	1.4	16	2.4	4.8	8.51138e-06	2.51189e-11	10	1.4	15.9366	2.39048	4.78097	-1.5558	1.22469	-0.0828384	0.00372	0.139732	-1.19399e-08	-0.000134636	0.276702	-1.01625	-0.0338189	1.09764	62.724	134.409	887.53	-59.1377	0.1705	-797.924	1	0.996035	1.39246e+06	-120828	-10703.4	56.2717	-0.0694919	-8094423686647996	-8.15452e+14	4.26977e+12	-5.42376e+09	-0.00391051
	0.7	-0.794476	0.0062	0.01705	0.03038	0	1e-13	13	10	1.4	16	2.4	4.8	8.51138e-06	2.51189e-11	10	1.4	15.9366	2.39048	4.78097	-1.31912	1.02861	-0.0827797	0.00434	0.138319	-1.00966e-08	-0.000134182	0.236837	-0.859361	-0.033705	0.94063	53.7634	115.207	760.74	-49.8414	0.1705	-683.935	1	0.996035	1.02303e+06	-86714.9	-7926.81	48.6938	-0.0694919	-3057160254109308	-3.26534e+14	1.99497e+12	-2.94823e+09	-0.00445532
	0.8	-0.595224	0.0062	0.01705	0.03038	0	1e-13	13	10	1.4	16	2.4	4.8	8.51138e-06	2.51189e-11	10	1.4	15.9366	2.39048	4.78097	-1.1414	0.881569	-0.0827124	0.00496	0.136893	-8.71276e-09	-0.000133711	0.206896	-0.741576	-0.0335866	0.822726	47.043	100.806	665.647	-42.8691	0.1705	-598.443	1	0.996035	783257	-64816.7	-6115.49	43.0103	-0.0694919	-1.3031e+15	-1.47915e+14	1.033e+12	-1.74089e+09	-0.00508751
	0.9	-0.459867	0.0062	0.01705	0.03038	0	1e-13	13	10	1.4	16	2.4	4.8	8.51138e-06	2.51189e-11	10	1.4	15.9366	2.39048	4.78097	-1.00299	0.767222	-0.0826362	0.00558	0.135453	-7.63519e-09	-0.000133222	0.183568	-0.64986	-0.0334638	0.730887	41.816	89.6057	591.687	-37.4463	0.1705	-531.949	1	0.996035	618870	-49969.2	-4867.37	38.5899	-0.0694919	-6.08613e+14	-7.36134e+13	5.7852e+11	-1.09512e+09	-0.00582707
	0.99	-0.372208	0.0062	0.01705	0.03038	0	1e-13	13	10	1.4	16	2.4	4.8	8.51138e-06	2.51189e-11	10	1.4	15.9366	2.39048	4.78097	-0.902168	0.684073	-0.0825597	0.006138	0.134146	-6.85051e-09	-0.000132765	0.166572	-0.583073	-0.0333491	0.663985	38.0146	81.4598	537.897	-33.5024	0.1705	-483.59	1	0.996035	511463	-40371.6	-4047.95	35.375	-0.0694919	-3.26107e+14	-4.18725e+13	3.62094e+11	-7.53302e+08	-0.00660597
[truncated: 25 more columns]
