# Supplementary material for: Transfer of structural units through imine exchanges, in solution or without solvent: successive transiminations, stimuli (pH)-modulated covalent switches, and mathematical models
Source: Front Chem. 2026 Apr 13;13:1241625. doi: 10.3389/fchem.2025.1241625 (PMC13112204; doi:10.3389/fchem.2025.1241625)
Supplement: Supplementary file 1 [file Supplementaryfile1.zip › Supplementary Material/g-S2-St7-pH14.xlsx]

## Sheet: Feuil1
Influence of the pH										^							^
pH = 14
Set S2		general approach			paper -> section 5.3.			Inputs: a, b, c, w, K1 to K5, pH, r
t3 ¹ 0, t2 ¹ 0
discr III < 0
			[A]in	[B]in	[C]in	[H2O]in	[H+]eq	pH													[AB]eq	[AB2]eq	[AC]eq	[AC2]eq	[ABC]eq	[BH+]eq	[CH+]eq	[A]eq	[B]eq	[C]eq	[H2O]eq
	r	eq K1	a	b	c	w	h		K1	K2	K3	K4	K5	K6	K7	K1h	K2h	K3h	K4h	K5h	x	y	z	t	u1	v	s	a-(x+y+z+t+u)	b-(x+2y+u+v)	c-(z+2t+u+s)	w+(x+2y+z+2t+2u)	F	G	H	I	J	K	L	M	a	b	g	d	e	t3	t2	t1	t0	m
	1e-09	#NUM!	0.0062	0.01705	0.03038	0	1e-14	14	10	1.4	16	2.4	4.8	8.51138e-06	2.51189e-11	10	1.4	15.9936	2.39904	4.79809	#NUM!	#NUM!	#NUM!	6.2e-12	#NUM!	#NUM!	#NUM!	#NUM!	#NUM!	#NUM!	#NUM!	3.76344e+10	8.06452e+10	5.37121e+11	-3.91844e+10	0.1705	-4.83357e+11	1	0.999602	5.12135e+23	-5.0476e+22	-3.68353e+21	3.20558e+10	-0.0697408	-5.0949e+68	-3.71805e+67	3.23561e+56	-7.03943e+44	-0.00177516
	2.5754e-05	#NUM!	0.0062	0.01705	0.03038	0	1e-14	14	10	1.4	16	2.4	4.8	8.51138e-06	2.51189e-11	10	1.4	15.9936	2.39904	4.79809	#NUM!	#NUM!	#NUM!	1.59675e-07	#NUM!	#NUM!	#NUM!	#NUM!	#NUM!	#NUM!	#NUM!	1.4613e+06	3.13136e+06	2.08558e+07	-1.52148e+06	0.1705	-1.87682e+07	1	0.999602	7.72138e+14	-7.61016e+13	-5.55363e+12	1.24469e+06	-0.0697408	-1.74608e+42	-1.27423e+41	2.85584e+34	-1.60014e+27	-0.00177522
	0.1	#NUM!	0.0062	0.01705	0.03038	0	1e-14	14	10	1.4	16	2.4	4.8	8.51138e-06	2.51189e-11	10	1.4	15.9936	2.39904	4.79809	#NUM!	#NUM!	#NUM!	0.00062	#NUM!	#NUM!	#NUM!	#NUM!	#NUM!	#NUM!	#NUM!	376.344	806.452	5371.21	-385.85	0.1705	-4833.57	1	0.999602	5.12135e+07	-4.94463e+06	-372176	323.826	-0.0697408	-4.91085e+20	-3.76417e+19	3.27477e+16	-7.07554e+12	-0.0020251
	0.2	#NUM!	0.0062	0.01705	0.03038	0	1e-14	14	10	1.4	16	2.4	4.8	8.51138e-06	2.51189e-11	10	1.4	15.9936	2.39904	4.79809	#NUM!	#NUM!	#NUM!	0.00124	#NUM!	#NUM!	#NUM!	#NUM!	#NUM!	#NUM!	#NUM!	188.172	403.226	2685.6	-189.928	0.1705	-2416.79	1	0.999602	1.28034e+07	-1.21041e+06	-93970.8	163.548	-0.0697408	-7.38409e+18	-5.9517e+17	1.03534e+15	-4.44639e+11	-0.00230575
	0.3	#NUM!	0.0062	0.01705	0.03038	0	1e-14	14	10	1.4	16	2.4	4.8	8.51138e-06	2.51189e-11	10	1.4	15.9936	2.39904	4.79809	#NUM!	#NUM!	#NUM!	0.00186	#NUM!	#NUM!	#NUM!	#NUM!	#NUM!	#NUM!	#NUM!	125.448	268.817	1790.4	-124.621	0.1705	-1611.19	1	0.999602	5.69039e+06	-526519	-42164	110.121	-0.0697408	-6.22746e+17	-5.28503e+16	1.37885e+14	-8.83394e+10	-0.00262219
	0.4	#NUM!	0.0062	0.01705	0.03038	0	1e-14	14	10	1.4	16	2.4	4.8	8.51138e-06	2.51189e-11	10	1.4	15.9936	2.39904	4.79809	#NUM!	#NUM!	#NUM!	0.00248	#NUM!	#NUM!	#NUM!	#NUM!	#NUM!	#NUM!	#NUM!	94.086	201.613	1342.8	-91.9674	0.1705	-1208.39	1	0.999602	3.20084e+06	-289731	-23934.6	83.4082	-0.0697408	-1.06271e+17	-9509887033565558	3.30789e+13	-2.81224e+10	-0.00298059
	0.5	#NUM!	0.0062	0.01705	0.03038	0	1e-14	14	10	1.4	16	2.4	4.8	8.51138e-06	2.51189e-11	10	1.4	15.9936	2.39904	4.79809	#NUM!	#NUM!	#NUM!	0.0031	#NUM!	#NUM!	#NUM!	#NUM!	#NUM!	#NUM!	#NUM!	75.2688	161.29	1074.24	-72.3752	0.1705	-966.715	1	0.999602	2.04854e+06	-181309	-15452.6	67.3803	-0.0697408	-2.66556e+16	-2.51934e+15	1.0954e+13	-1.15932e+10	-0.00338861
	0.6	#NUM!	0.0062	0.01705	0.03038	0	1e-14	14	10	1.4	16	2.4	4.8	8.51138e-06	2.51189e-11	10	1.4	15.9936	2.39904	4.79809	#NUM!	#NUM!	#NUM!	0.00372	#NUM!	#NUM!	#NUM!	#NUM!	#NUM!	#NUM!	#NUM!	62.724	134.409	895.202	-59.3137	0.1705	-805.596	1	0.999602	1.4226e+06	-123048	-10821.2	56.6951	-0.0697408	-8522093301432735	-8.52286e+14	4.44718e+12	-5.62864e+09	-0.00385578
	0.7	#NUM!	0.0062	0.01705	0.03038	0	1e-14	14	10	1.4	16	2.4	4.8	8.51138e-06	2.51189e-11	10	1.4	15.9936	2.39904	4.79809	#NUM!	#NUM!	#NUM!	0.00434	#NUM!	#NUM!	#NUM!	#NUM!	#NUM!	#NUM!	#NUM!	53.7634	115.207	767.316	-49.9841	0.1705	-690.511	1	0.999602	1.04517e+06	-88301.3	-8014.21	49.0628	-0.0697408	-3218265289529193	-3.41279e+14	2.07788e+12	-3.05967e+09	-0.00439411
	0.8	#NUM!	0.0062	0.01705	0.03038	0	1e-14	14	10	1.4	16	2.4	4.8	8.51138e-06	2.51189e-11	10	1.4	15.9936	2.39904	4.79809	#NUM!	#NUM!	#NUM!	0.00496	#NUM!	#NUM!	#NUM!	#NUM!	#NUM!	#NUM!	#NUM!	47.043	100.806	671.401	-42.9869	0.1705	-604.197	1	0.999602	800211	-65996.7	-6183.03	43.3385	-0.0697408	-1.37158e+15	-1.54591e+14	1.07594e+12	-1.80674e+09	-0.00501897
	0.9	#NUM!	0.0062	0.01705	0.03038	0	1e-14	14	10	1.4	16	2.4	4.8	8.51138e-06	2.51189e-11	10	1.4	15.9936	2.39904	4.79809	#NUM!	#NUM!	#NUM!	0.00558	#NUM!	#NUM!	#NUM!	#NUM!	#NUM!	#NUM!	#NUM!	41.816	89.6057	596.801	-37.5446	0.1705	-537.064	1	0.999602	632265	-50874.2	-4921.2	38.8863	-0.0697408	-6.40492e+14	-7.6934e+13	6.02571e+11	-1.13658e+09	-0.00575016
	0.99	#NUM!	0.0062	0.01705	0.03038	0	1e-14	14	10	1.4	16	2.4	4.8	8.51138e-06	2.51189e-11	10	1.4	15.9936	2.39904	4.79809	#NUM!	#NUM!	#NUM!	0.006138	#NUM!	#NUM!	#NUM!	#NUM!	#NUM!	#NUM!	#NUM!	38.0146	81.4598	542.546	-33.5866	0.1705	-488.24	1	0.999602	522533	-41099.2	-4092.76	35.6484	-0.0697408	-3.43135e+14	-4.37603e+13	3.77148e+11	-7.81841e+08	-0.00652051
	r	eq K1	a	b	c	w	h		K1	K2	K3	K4	K5	K6	K7	K1h	K2h	K3h	K4h	K5h	x	y	z	t	u2	v	s	a-(x+y+z+t+u)	b-(x+2y+u+v)	c-(z+2t+u+s)	w+(x+2y+z+2t+2u)	F	G	H	I	J	K	L	M	a	b	g	d	e	t3	t2	t1	t0	m
	2e-11	0.00105641	0.0062	0.01705	0.03038	0	1e-14	14	10	1.4	16	2.4	4.8	8.51138e-06	2.51189e-11	10	1.4	15.9936	2.39904	4.79809	9.53736e-07	1.42517e-14	2.71784e-06	1.24e-13	8.70273e-14	2.00309e-11	1.20886e-05	0.00619633	0.017049	0.0303652	3.67158e-06	1.88172e+12	4.03226e+12	2.6856e+13	-1.95922e+12	0.1705	-2.41679e+13	1	0.999602	1.28034e+27	-1.2619e+26	-9.20884e+24	1.60279e+12	-0.0697408	-7.96078e+78	-5.80945e+77	1.01113e+65	-4.39964e+51	-0.00177516
	1e-08	0.0010571	0.0062	0.01705	0.03038	0	1e-14	14	10	1.4	16	2.4	4.8	8.51138e-06	2.51189e-11	10	1.4	15.9936	2.39904	4.79809	-1.27185e-09	7.12537e-12	-3.62449e-09	6.2e-11	4.35122e-11	2.0032e-11	1.20897e-05	0.0062	0.01705	0.0303679	-4.67106e-09	3.76344e+09	8.06452e+09	5.37121e+10	-3.91844e+09	0.1705	-4.83357e+10	1	0.999602	5.12135e+21	-5.0476e+20	-3.68353e+19	3.20558e+09	-0.0697408	-5.0949e+62	-3.71805e+61	3.23561e+51	-7.03943e+40	-0.00177516
	1e-07	#NUM!	0.0062	0.01705	0.03038	0	1e-14	14	10	1.4	16	2.4	4.8	8.51138e-06	2.51189e-11	10	1.4	15.9936	2.39904	4.79809	#NUM!	#NUM!	#NUM!	6.2e-10	#NUM!	#NUM!	#NUM!	#NUM!	#NUM!	#NUM!	#NUM!	3.76344e+08	8.06452e+08	5.37121e+09	-3.91844e+08	0.1705	-4.83357e+09	1	0.999602	5.12135e+19	-5.0476e+18	-3.68353e+17	3.20558e+08	-0.0697408	-5.0949e+56	-3.71805e+55	3.23561e+46	-7.03943e+36	-0.00177516
	1e-06	0.0010571	0.0062	0.01705	0.03038	0	1e-14	14	10	1.4	16	2.4	4.8	8.51138e-06	2.51189e-11	10	1.4	15.9936	2.39904	4.79809	-8.66962e-09	7.12537e-10	-2.47065e-08	6.2e-09	4.35122e-09	2.0032e-11	1.20897e-05	0.00620002	0.01705	0.0303679	-1.08486e-08	3.76344e+07	8.06452e+07	5.37121e+08	-3.91844e+07	0.1705	-4.83357e+08	1	0.999602	5.12135e+17	-5.0476e+16	-3.68354e+15	3.20558e+07	-0.0697408	-5.0949e+50	-3.71805e+49	3.23561e+41	-7.03943e+32	-0.00177516
	1e-05	#NUM!	0.0062	0.01705	0.03038	0	1e-14	14	10	1.4	16	2.4	4.8	8.51138e-06	2.51189e-11	10	1.4	15.9936	2.39904	4.79809	#NUM!	#NUM!	#NUM!	6.2e-08	#NUM!	#NUM!	#NUM!	#NUM!	#NUM!	#NUM!	#NUM!	3.76344e+06	8.06452e+06	5.37121e+07	-3.91843e+06	0.1705	-4.83357e+07	1	0.999602	5121348325305977	-5.04759e+14	-3.68354e+13	3.20558e+06	-0.0697408	-5.09488e+44	-3.71805e+43	3.23561e+36	-7.03943e+28	-0.00177518
	0.0001	#NUM!	0.0062	0.01705	0.03038	0	1e-14	14	10	1.4	16	2.4	4.8	8.51138e-06	2.51189e-11	10	1.4	15.9936	2.39904	4.79809	#NUM!	#NUM!	#NUM!	6.2e-07	#NUM!	#NUM!	#NUM!	#NUM!	#NUM!	#NUM!	#NUM!	376344	806452	5.37121e+06	-391838	0.1705	-4.83357e+06	1	0.999602	5.12135e+13	-5.0475e+12	-3.68357e+11	320561	-0.0697408	-5.09471e+38	-3.7181e+37	3.23565e+31	-7.03946e+24	-0.0017754
	0.001	#NUM!	0.0062	0.01705	0.03038	0	1e-14	14	10	1.4	16	2.4	4.8	8.51138e-06	2.51189e-11	10	1.4	15.9936	2.39904	4.79809	#NUM!	#NUM!	#NUM!	6.2e-06	#NUM!	#NUM!	#NUM!	#NUM!	#NUM!	#NUM!	#NUM!	37634.4	80645.2	537121	-39178.4	0.1705	-483357	1	0.999602	5.12135e+11	-5.04657e+10	-3.68392e+09	32059	-0.0697408	-5.09306e+32	-3.71852e+31	3.23601e+26	-7.03978e+20	-0.00177752
	0.01	#NUM!	0.0062	0.01705	0.03038	0	1e-14	14	10	1.4	16	2.4	4.8	8.51138e-06	2.51189e-11	10	1.4	15.9936	2.39904	4.79809	#NUM!	#NUM!	#NUM!	6.2e-05	#NUM!	#NUM!	#NUM!	#NUM!	#NUM!	#NUM!	#NUM!	3763.44	8064.52	53712.1	-3912.45	0.1705	-48335.7	1	0.999602	5.12135e+09	-5.03731e+08	-3.68741e+07	3208.84	-0.0697408	-5.07654e+26	-3.72271e+25	3.23956e+21	-7.04292e+16	-0.0017989
	0.1	#NUM!	0.0062	0.01705	0.03038	0	1e-14	14	10	1.4	16	2.4	4.8	8.51138e-06	2.51189e-11	10	1.4	15.9936	2.39904	4.79809	#NUM!	#NUM!	#NUM!	0.00062	#NUM!	#NUM!	#NUM!	#NUM!	#NUM!	#NUM!	#NUM!	376.344	806.452	5371.21	-385.85	0.1705	-4833.57	1	0.999602	5.12135e+07	-4.94463e+06	-372176	323.826	-0.0697408	-4.91085e+20	-3.76417e+19	3.27477e+16	-7.07554e+12	-0.0020251
	0.2	#NUM!	0.0062	0.01705	0.03038	0	1e-14	14	10	1.4	16	2.4	4.8	8.51138e-06	2.51189e-11	10	1.4	15.9936	2.39904	4.79809	#NUM!	#NUM!	#NUM!	0.00124	#NUM!	#NUM!	#NUM!	#NUM!	#NUM!	#NUM!	#NUM!	188.172	403.226	2685.6	-189.928	0.1705	-2416.79	1	0.999602	1.28034e+07	-1.21041e+06	-93970.8	163.548	-0.0697408	-7.38409e+18	-5.9517e+17	1.03534e+15	-4.44639e+11	-0.00230575
	0.3	#NUM!	0.0062	0.01705	0.03038	0	1e-14	14	10	1.4	16	2.4	4.8	8.51138e-06	2.51189e-11	10	1.4	15.9936	2.39904	4.79809	#NUM!	#NUM!	#NUM!	0.00186	#NUM!	#NUM!	#NUM!	#NUM!	#NUM!	#NUM!	#NUM!	125.448	268.817	1790.4	-124.621	0.1705	-1611.19	1	0.999602	5.69039e+06	-526519	-42164	110.121	-0.0697408	-6.22746e+17	-5.28503e+16	1.37885e+14	-8.83394e+10	-0.00262219
	0.4	#NUM!	0.0062	0.01705	0.03038	0	1e-14	14	10	1.4	16	2.4	4.8	8.51138e-06	2.51189e-11	10	1.4	15.9936	2.39904	4.79809	#NUM!	#NUM!	#NUM!	0.00248	#NUM!	#NUM!	#NUM!	#NUM!	#NUM!	#NUM!	#NUM!	94.086	201.613	1342.8	-91.9674	0.1705	-1208.39	1	0.999602	3.20084e+06	-289731	-23934.6	83.4082	-0.0697408	-1.06271e+17	-9509887033565558	3.30789e+13	-2.81224e+10	-0.00298059
	0.5	#NUM!	0.0062	0.01705	0.03038	0	1e-14	14	10	1.4	16	2.4	4.8	8.51138e-06	2.51189e-11	10	1.4	15.9936	2.39904	4.79809	#NUM!	#NUM!	#NUM!	0.0031	#NUM!	#NUM!	#NUM!	#NUM!	#NUM!	#NUM!	#NUM!	75.2688	161.29	1074.24	-72.3752	0.1705	-966.715	1	0.999602	2.04854e+06	-181309	-15452.6	67.3803	-0.0697408	-2.66556e+16	-2.51934e+15	1.0954e+13	-1.15932e+10	-0.00338861
	0.6	#NUM!	0.0062	0.01705	0.03038	0	1e-14	14	10	1.4	16	2.4	4.8	8.51138e-06	2.51189e-11	10	1.4	15.9936	2.39904	4.79809	#NUM!	#NUM!	#NUM!	0.00372	#NUM!	#NUM!	#NUM!	#NUM!	#NUM!	#NUM!	#NUM!	62.724	134.409	895.202	-59.3137	0.1705	-805.596	1	0.999602	1.4226e+06	-123048	-10821.2	56.6951	-0.0697408	-8522093301432735	-8.52286e+14	4.44718e+12	-5.62864e+09	-0.00385578
	0.7	#NUM!	0.0062	0.01705	0.03038	0	1e-14	14	10	1.4	16	2.4	4.8	8.51138e-06	2.51189e-11	10	1.4	15.9936	2.39904	4.79809	#NUM!	#NUM!	#NUM!	0.00434	#NUM!	#NUM!	#NUM!	#NUM!	#NUM!	#NUM!	#NUM!	53.7634	115.207	767.316	-49.9841	0.1705	-690.511	1	0.999602	1.04517e+06	-88301.3	-8014.21	49.0628	-0.0697408	-3218265289529193	-3.41279e+14	2.07788e+12	-3.05967e+09	-0.00439411
	0.8	#NUM!	0.0062	0.01705	0.03038	0	1e-14	14	10	1.4	16	2.4	4.8	8.51138e-06	2.51189e-11	10	1.4	15.9936	2.39904	4.79809	#NUM!	#NUM!	#NUM!	0.00496	#NUM!	#NUM!	#NUM!	#NUM!	#NUM!	#NUM!	#NUM!	47.043	100.806	671.401	-42.9869	0.1705	-604.197	1	0.999602	800211	-65996.7	-6183.03	43.3385	-0.0697408	-1.37158e+15	-1.54591e+14	1.07594e+12	-1.80674e+09	-0.00501897
	0.9	#NUM!	0.0062	0.01705	0.03038	0	1e-14	14	10	1.4	16	2.4	4.8	8.51138e-06	2.51189e-11	10	1.4	15.9936	2.39904	4.79809	#NUM!	#NUM!	#NUM!	0.00558	#NUM!	#NUM!	#NUM!	#NUM!	#NUM!	#NUM!	#NUM!	41.816	89.6057	596.801	-37.5446	0.1705	-537.064	1	0.999602	632265	-50874.2	-4921.2	38.8863	-0.0697408	-6.40492e+14	-7.6934e+13	6.02571e+11	-1.13658e+09	-0.00575016
	0.99	#NUM!	0.0062	0.01705	0.03038	0	1e-14	14	10	1.4	16	2.4	4.8	8.51138e-06	2.51189e-11	10	1.4	15.9936	2.39904	4.79809	#NUM!	#NUM!	#NUM!	0.006138	#NUM!	#NUM!	#NUM!	#NUM!	#NUM!	#NUM!	#NUM!	38.0146	81.4598	542.546	-33.5866	0.1705	-488.24	1	0.999602	522533	-41099.2	-4092.76	35.6484	-0.0697408	-3.43135e+14	-4.37603e+13	3.77148e+11	-7.81841e+08	-0.00652051
	r	eq K1	a	b	c	w	h		K1	K2	K3	K4	K5	K6	K7	K1h	K2h	K3h	K4h	K5h	x	y	z	t	u3	v	s	a-(x+y+z+t+u)	b-(x+2y+u+v)	c-(z+2t+u+s)	w+(x+2y+z+2t+2u)	F	G	H	I	J	K	L	M	a	b	g	d	e	t3	t2	t1	t0	m
	1e-09	#NUM!	0.0062	0.01705	0.03038	0	1e-14	14	10	1.4	16	2.4	4.8	8.51138e-06	2.51189e-11	10	1.4	15.9936	2.39904	4.79809	#NUM!	#NUM!	#NUM!	6.2e-12	#NUM!	#NUM!	#NUM!	#NUM!	#NUM!	#NUM!	#NUM!	3.76344e+10	8.06452e+10	5.37121e+11	-3.91844e+10	0.1705	-4.83357e+11	1	0.999602	5.12135e+23	-5.0476e+22	-3.68353e+21	3.20558e+10	-0.0697408	-5.0949e+68	-3.71805e+67	3.23561e+56	-7.03943e+44	-0.00177516
	0.1	#NUM!	0.0062	0.01705	0.03038	0	1e-14	14	10	1.4	16	2.4	4.8	8.51138e-06	2.51189e-11	10	1.4	15.9936	2.39904	4.79809	#NUM!	#NUM!	#NUM!	0.00062	#NUM!	#NUM!	#NUM!	#NUM!	#NUM!	#NUM!	#NUM!	376.344	806.452	5371.21	-385.85	0.1705	-4833.57	1	0.999602	5.12135e+07	-4.94463e+06	-372176	323.826	-0.0697408	-4.91085e+20	-3.76417e+19	3.27477e+16	-7.07554e+12	-0.0020251
	0.13	#NUM!	0.0062	0.01705	0.03038	0	1e-14	14	10	1.4	16	2.4	4.8	8.51138e-06	2.51189e-11	10	1.4	15.9936	2.39904	4.79809	#NUM!	#NUM!	#NUM!	0.000806	#NUM!	#NUM!	#NUM!	#NUM!	#NUM!	#NUM!	#NUM!	289.495	620.347	4131.7	-295.425	0.1705	-3718.13	1	0.999602	3.03038e+07	-2.90753e+06	-220888	249.852	-0.0697408	-1.00593e+20	-7.82664e+18	8851109544617796	-2.48131e+12	-0.00210586
	0.131	#NUM!	0.0062	0.01705	0.03038	0	1e-14	14	10	1.4	16	2.4	4.8	8.51138e-06	2.51189e-11	10	1.4	15.9936	2.39904	4.79809	#NUM!	#NUM!	#NUM!	0.0008122	#NUM!	#NUM!	#NUM!	#NUM!	#NUM!	#NUM!	#NUM!	287.286	615.612	4100.16	-293.124	0.1705	-3689.75	1	0.999602	2.98429e+07	-2.86271e+06	-217550	247.969	-0.0697408	-9.60363e+19	-7.47584e+18	8519397184686678	-2.40654e+12	-0.0021086
	0.131357	#NUM!	0.0062	0.01705	0.03038	0	1e-14	14	10	1.4	16	2.4	4.8	8.51138e-06	2.51189e-11	10	1.4	15.9936	2.39904	4.79809	#NUM!	#NUM!	#NUM!	0.000814412	#NUM!	#NUM!	#NUM!	#NUM!	#NUM!	#NUM!	#NUM!	286.505	613.94	4089.02	-292.311	0.1705	-3679.73	1	0.999602	2.9681e+07	-2.84697e+06	-216377	247.305	-0.0697408	-9.44688e+19	-7.35513e+18	8404664549729712	-2.38054e+12	-0.00210958
	0.132	#NUM!	0.0062	0.01705	0.03038	0	1e-14	14	10	1.4	16	2.4	4.8	8.51138e-06	2.51189e-11	10	1.4	15.9936	2.39904	4.79809	#NUM!	#NUM!	#NUM!	0.0008184	#NUM!	#NUM!	#NUM!	#NUM!	#NUM!	#NUM!	#NUM!	285.109	610.948	4069.1	-290.858	0.1705	-3661.8	1	0.999602	2.93925e+07	-2.81891e+06	-214288	246.115	-0.0697408	-9.17179e+19	-7.14325e+18	8202505654769645	-2.33457e+12	-0.00211134
	0.14	#NUM!	0.0062	0.01705	0.03038	0	1e-14	14	10	1.4	16	2.4	4.8	8.51138e-06	2.51189e-11	10	1.4	15.9936	2.39904	4.79809	#NUM!	#NUM!	#NUM!	0.000868	#NUM!	#NUM!	#NUM!	#NUM!	#NUM!	#NUM!	#NUM!	268.817	576.037	3836.58	-273.895	0.1705	-3452.55	1	0.999602	2.61293e+07	-2.50175e+06	-190649	232.238	-0.0697408	-6.42397e+19	-5.02326e+18	6117615964001269	-1.84577e+12	-0.00213341
	0.2	#NUM!	0.0062	0.01705	0.03038	0	1e-14	14	10	1.4	16	2.4	4.8	8.51138e-06	2.51189e-11	10	1.4	15.9936	2.39904	4.79809	#NUM!	#NUM!	#NUM!	0.00124	#NUM!	#NUM!	#NUM!	#NUM!	#NUM!	#NUM!	#NUM!	188.172	403.226	2685.6	-189.928	0.1705	-2416.79	1	0.999602	1.28034e+07	-1.21041e+06	-93970.8	163.548	-0.0697408	-7.38409e+18	-5.9517e+17	1.03534e+15	-4.44639e+11	-0.00230575
	0.3	#NUM!	0.0062	0.01705	0.03038	0	1e-14	14	10	1.4	16	2.4	4.8	8.51138e-06	2.51189e-11	10	1.4	15.9936	2.39904	4.79809	#NUM!	#NUM!	#NUM!	0.00186	#NUM!	#NUM!	#NUM!	#NUM!	#NUM!	#NUM!	#NUM!	125.448	268.817	1790.4	-124.621	0.1705	-1611.19	1	0.999602	5.69039e+06	-526519	-42164	110.121	-0.0697408	-6.22746e+17	-5.28503e+16	1.37885e+14	-8.83394e+10	-0.00262219
	0.4	#NUM!	0.0062	0.01705	0.03038	0	1e-14	14	10	1.4	16	2.4	4.8	8.51138e-06	2.51189e-11	10	1.4	15.9936	2.39904	4.79809	#NUM!	#NUM!	#NUM!	0.00248	#NUM!	#NUM!	#NUM!	#NUM!	#NUM!	#NUM!	#NUM!	94.086	201.613	1342.8	-91.9674	0.1705	-1208.39	1	0.999602	3.20084e+06	-289731	-23934.6	83.4082	-0.0697408	-1.06271e+17	-9509887033565558	3.30789e+13	-2.81224e+10	-0.00298059
	0.5	#NUM!	0.0062	0.01705	0.03038	0	1e-14	14	10	1.4	16	2.4	4.8	8.51138e-06	2.51189e-11	10	1.4	15.9936	2.39904	4.79809	#NUM!	#NUM!	#NUM!	0.0031	#NUM!	#NUM!	#NUM!	#NUM!	#NUM!	#NUM!	#NUM!	75.2688	161.29	1074.24	-72.3752	0.1705	-966.715	1	0.999602	2.04854e+06	-181309	-15452.6	67.3803	-0.0697408	-2.66556e+16	-2.51934e+15	1.0954e+13	-1.15932e+10	-0.00338861
	0.6	#NUM!	0.0062	0.01705	0.03038	0	1e-14	14	10	1.4	16	2.4	4.8	8.51138e-06	2.51189e-11	10	1.4	15.9936	2.39904	4.79809	#NUM!	#NUM!	#NUM!	0.00372	#NUM!	#NUM!	#NUM!	#NUM!	#NUM!	#NUM!	#NUM!	62.724	134.409	895.202	-59.3137	0.1705	-805.596	1	0.999602	1.4226e+06	-123048	-10821.2	56.6951	-0.0697408	-8522093301432735	-8.52286e+14	4.44718e+12	-5.62864e+09	-0.00385578
	0.7	#NUM!	0.0062	0.01705	0.03038	0	1e-14	14	10	1.4	16	2.4	4.8	8.51138e-06	2.51189e-11	10	1.4	15.9936	2.39904	4.79809	#NUM!	#NUM!	#NUM!	0.00434	#NUM!	#NUM!	#NUM!	#NUM!	#NUM!	#NUM!	#NUM!	53.7634	115.207	767.316	-49.9841	0.1705	-690.511	1	0.999602	1.04517e+06	-88301.3	-8014.21	49.0628	-0.0697408	-3218265289529193	-3.41279e+14	2.07788e+12	-3.05967e+09	-0.00439411
	0.8	#NUM!	0.0062	0.01705	0.03038	0	1e-14	14	10	1.4	16	2.4	4.8	8.51138e-06	2.51189e-11	10	1.4	15.9936	2.39904	4.79809	#NUM!	#NUM!	#NUM!	0.00496	#NUM!	#NUM!	#NUM!	#NUM!	#NUM!	#NUM!	#NUM!	47.043	100.806	671.401	-42.9869	0.1705	-604.197	1	0.999602	800211	-65996.7	-6183.03	43.3385	-0.0697408	-1.37158e+15	-1.54591e+14	1.07594e+12	-1.80674e+09	-0.00501897
	0.9	#NUM!	0.0062	0.01705	0.03038	0	1e-14	14	10	1.4	16	2.4	4.8	8.51138e-06	2.51189e-11	10	1.4	15.9936	2.39904	4.79809	#NUM!	#NUM!	#NUM!	0.00558	#NUM!	#NUM!	#NUM!	#NUM!	#NUM!	#NUM!	#NUM!	41.816	89.6057	596.801	-37.5446	0.1705	-537.064	1	0.999602	632265	-50874.2	-4921.2	38.8863	-0.0697408	-6.40492e+14	-7.6934e+13	6.02571e+11	-1.13658e+09	-0.00575016
	1	#NUM!	0.0062	0.01705	0.03038	0	1e-14	14	10	1.4	16	2.4	4.8	8.51138e-06	2.51189e-11	10	1.4	15.9936	2.39904	4.79809	#NUM!	#NUM!	#NUM!	0.0062	#NUM!	#NUM!	#NUM!	#NUM!	#NUM!	#NUM!	#NUM!	37.6344	80.6452	537.121	-33.1908	0.1705	-483.357	1	0.999602	512135	-40178.4	-4014.05	35.3246	-0.0697408	-3.21124e+14	-4.12336e+13	3.58977e+11	-7.51638e+08	-0.00661373
	r	eq K1	a	b	c	w	h		K1	K2	K3	K4	K5	K6	K7	K1h	K2h	K3h	K4h	K5h	x	y	z	t	u4	v	s	a-(x+y+z+t+u)	b-(x+2y+u+v)	c-(z+2t+u+s)	w+(x+2y+z+2t+2u)	F	G	H	I	J	K	L	M	a	b	g	d	e	t3	t2	t1	t0	m
	2.61931e-05	-6.38095e+08	0.0062	0.01705	0.03038	0	1e-14	14	10	1.4	16	2.4	4.8	8.51138e-06	2.51189e-11	10	1.4	15.9936	2.39904	4.79809	-37518.9	31203	-0.0826912	1.62397e-07	0.147367	-2.92399e-05	-1.36479e-05	6315.85	-24887.2	-0.034282	24887.3	1.43681e+06	3.07887e+06	2.05062e+07	-1.49598e+06	0.1705	-1.84536e+07	1	0.999602	7.46467e+14	-7.35714e+13	-5.36898e+12	1.22383e+06	-0.0697408	-1.57765e+42	-1.15132e+41	2.62436e+34	-1.49551e+27	-0.00177522
	0.1	#NUM!	0.0062	0.01705	0.03038	0	1e-14	14	10	1.4	16	2.4	4.8	8.51138e-06	2.51189e-11	10	1.4	15.9936	2.39904	4.79809	#NUM!	#NUM!	#NUM!	0.00062	#NUM!	#NUM!	#NUM!	#NUM!	#NUM!	#NUM!	#NUM!	376.344	806.452	5371.21	-385.85	0.1705	-4833.57	1	0.999602	5.12135e+07	-4.94463e+06	-372176	323.826	-0.0697408	-4.91085e+20	-3.76417e+19	3.27477e+16	-7.07554e+12	-0.0020251
	0.2	#NUM!	0.0062	0.01705	0.03038	0	1e-14	14	10	1.4	16	2.4	4.8	8.51138e-06	2.51189e-11	10	1.4	15.9936	2.39904	4.79809	#NUM!	#NUM!	#NUM!	0.00124	#NUM!	#NUM!	#NUM!	#NUM!	#NUM!	#NUM!	#NUM!	188.172	403.226	2685.6	-189.928	0.1705	-2416.79	1	0.999602	1.28034e+07	-1.21041e+06	-93970.8	163.548	-0.0697408	-7.38409e+18	-5.9517e+17	1.03534e+15	-4.44639e+11	-0.00230575
	0.3	#NUM!	0.0062	0.01705	0.03038	0	1e-14	14	10	1.4	16	2.4	4.8	8.51138e-06	2.51189e-11	10	1.4	15.9936	2.39904	4.79809	#NUM!	#NUM!	#NUM!	0.00186	#NUM!	#NUM!	#NUM!	#NUM!	#NUM!	#NUM!	#NUM!	125.448	268.817	1790.4	-124.621	0.1705	-1611.19	1	0.999602	5.69039e+06	-526519	-42164	110.121	-0.0697408	-6.22746e+17	-5.28503e+16	1.37885e+14	-8.83394e+10	-0.00262219
	0.4	#NUM!	0.0062	0.01705	0.03038	0	1e-14	14	10	1.4	16	2.4	4.8	8.51138e-06	2.51189e-11	10	1.4	15.9936	2.39904	4.79809	#NUM!	#NUM!	#NUM!	0.00248	#NUM!	#NUM!	#NUM!	#NUM!	#NUM!	#NUM!	#NUM!	94.086	201.613	1342.8	-91.9674	0.1705	-1208.39	1	0.999602	3.20084e+06	-289731	-23934.6	83.4082	-0.0697408	-1.06271e+17	-9509887033565558	3.30789e+13	-2.81224e+10	-0.00298059
	0.5	#NUM!	0.0062	0.01705	0.03038	0	1e-14	14	10	1.4	16	2.4	4.8	8.51138e-06	2.51189e-11	10	1.4	15.9936	2.39904	4.79809	#NUM!	#NUM!	#NUM!	0.0031	#NUM!	#NUM!	#NUM!	#NUM!	#NUM!	#NUM!	#NUM!	75.2688	161.29	1074.24	-72.3752	0.1705	-966.715	1	0.999602	2.04854e+06	-181309	-15452.6	67.3803	-0.0697408	-2.66556e+16	-2.51934e+15	1.0954e+13	-1.15932e+10	-0.00338861
	0.6	#NUM!	0.0062	0.01705	0.03038	0	1e-14	14	10	1.4	16	2.4	4.8	8.51138e-06	2.51189e-11	10	1.4	15.9936	2.39904	4.79809	#NUM!	#NUM!	#NUM!	0.00372	#NUM!	#NUM!	#NUM!	#NUM!	#NUM!	#NUM!	#NUM!	62.724	134.409	895.202	-59.3137	0.1705	-805.596	1	0.999602	1.4226e+06	-123048	-10821.2	56.6951	-0.0697408	-8522093301432735	-8.52286e+14	4.44718e+12	-5.62864e+09	-0.00385578
	0.7	#NUM!	0.0062	0.01705	0.03038	0	1e-14	14	10	1.4	16	2.4	4.8	8.51138e-06	2.51189e-11	10	1.4	15.9936	2.39904	4.79809	#NUM!	#NUM!	#NUM!	0.00434	#NUM!	#NUM!	#NUM!	#NUM!	#NUM!	#NUM!	#NUM!	53.7634	115.207	767.316	-49.9841	0.1705	-690.511	1	0.999602	1.04517e+06	-88301.3	-8014.21	49.0628	-0.0697408	-3218265289529193	-3.41279e+14	2.07788e+12	-3.05967e+09	-0.00439411
	0.8	#NUM!	0.0062	0.01705	0.03038	0	1e-14	14	10	1.4	16	2.4	4.8	8.51138e-06	2.51189e-11	10	1.4	15.9936	2.39904	4.79809	#NUM!	#NUM!	#NUM!	0.00496	#NUM!	#NUM!	#NUM!	#NUM!	#NUM!	#NUM!	#NUM!	47.043	100.806	671.401	-42.9869	0.1705	-604.197	1	0.999602	800211	-65996.7	-6183.03	43.3385	-0.0697408	-1.37158e+15	-1.54591e+14	1.07594e+12	-1.80674e+09	-0.00501897
	0.9	#NUM!	0.0062	0.01705	0.03038	0	1e-14	14	10	1.4	16	2.4	4.8	8.51138e-06	2.51189e-11	10	1.4	15.9936	2.39904	4.79809	#NUM!	#NUM!	#NUM!	0.00558	#NUM!	#NUM!	#NUM!	#NUM!	#NUM!	#NUM!	#NUM!	41.816	89.6057	596.801	-37.5446	0.1705	-537.064	1	0.999602	632265	-50874.2	-4921.2	38.8863	-0.0697408	-6.40492e+14	-7.6934e+13	6.02571e+11	-1.13658e+09	-0.00575016
	0.99	#NUM!	0.0062	0.01705	0.03038	0	1e-14	14	10	1.4	16	2.4	4.8	8.51138e-06	2.51189e-11	10	1.4	15.9936	2.39904	4.79809	#NUM!	#NUM!	#NUM!	0.006138	#NUM!	#NUM!	#NUM!	#NUM!	#NUM!	#NUM!	#NUM!	38.0146	81.4598	542.546	-33.5866	0.1705	-488.24	1	0.999602	522533	-41099.2	-4092.76	35.6484	-0.0697408	-3.43135e+14	-4.37603e+13	3.77148e+11	-7.81841e+08	-0.00652051
t3 ¹ 0, t2 ¹ 0
discr III > 0
			[A]in	[B]in	[C]in	[H2O]in															[AB]eq	[AB2]eq	[AC]eq	[AC2]eq	[ABC]eq			[A]eq	[B]eq	[C]eq	[H2O]eq
	r	eq K1	a	b	c	w	h		K1	K2	K3	K4	K5	K6	K7	K1h	K2h	K3h	K4h	K5h	x	y	z	t	u1	v	s	a-(x+y+z+t+u)	b-(x+2y+u+v)	c-(z+2t+u+s)	w+(x+2y+z+2t+2u)	F	G	H	I	J	K	L	M	a	b	g	d	e	t3	t2	t1	t0	m
	1e-12	1.37647e+24	0.0062	0.01705	0.03038	0	1e-14	14	10	1.4	16	2.4	4.8	8.51138e-06	2.51189e-11	10	1.4	15.9936	2.39904	4.79809	-5.32556e+11	8.96492e+10	0.135303	6.2e-15	-0.0488068	415.042	-2.23312e-05	4.42907e+11	3.53258e+11	-0.0560935	-3.53258e+11	3.76344e+13	8.06452e+13	5.37121e+14	-3.91844e+13	0.1705	-4.83357e+14	1	0.999602	5.12135e+29	-5.0476e+28	-3.68353e+27	3.20558e+13	-0.0697408	-5.0949e+86	-3.71805e+85	3.23561e+71	-7.03943e+56	-0.00177516
	1e-11	1.37647e+22	0.0062	0.01705	0.03038	0	1e-14	14	10	1.4	16	2.4	4.8	8.51138e-06	2.51189e-11	10	1.4	15.9936	2.39904	4.79809	-5.32556e+10	8.96492e+09	0.135303	6.2e-14	-0.0488068	41.5042	-2.23312e-05	4.42907e+10	3.53258e+10	-0.0560935	-3.53258e+10	3.76344e+12	8.06452e+12	5.37121e+13	-3.91844e+12	0.1705	-4.83357e+13	1	0.999602	5.12135e+27	-5.0476e+26	-3.68353e+25	3.20558e+12	-0.0697408	-5.0949e+80	-3.71805e+79	3.23561e+66	-7.03943e+52	-0.00177516
	1.05e-11	#NUM!	0.0062	0.01705	0.03038	0	1e-14	14	10	1.4	16	2.4	4.8	8.51138e-06	2.51189e-11	10	1.4	15.9936	2.39904	4.79809	#NUM!	#NUM!	#NUM!	6.51e-14	#NUM!	#NUM!	#NUM!	#NUM!	#NUM!	#NUM!	#NUM!	3.58423e+12	7.68049e+12	5.11544e+13	-3.73185e+12	0.1705	-4.6034e+13	1	0.999602	4.64521e+27	-4.57833e+26	-3.34107e+25	3.05293e+12	-0.0697408	-3.80189e+80	-2.77446e+79	2.53519e+66	-5.79136e+52	-0.00177516
	1.087e-11	1.16495e+22	0.0062	0.01705	0.03038	0	1e-14	14	10	1.4	16	2.4	4.8	8.51138e-06	2.51189e-11	10	1.4	15.9936	2.39904	4.79809	-4.89932e+10	8.24739e+09	0.135303	6.7394e-14	-0.0488068	38.1823	-2.23312e-05	4.07458e+10	3.24984e+10	-0.0560935	-3.24984e+10	3.46223e+12	7.41906e+12	4.94131e+13	-3.60482e+12	0.1705	-4.44671e+13	1	0.999602	4.33436e+27	-4.27195e+26	-3.11749e+25	2.94901e+12	-0.0697408	-3.08858e+80	-2.25392e+79	2.1321e+66	-5.04219e+52	-0.00177516
	0.1	146.763	0.0062	0.01705	0.03038	0	1e-14	14	10	1.4	16	2.4	4.8	8.51138e-06	2.51189e-11	10	1.4	15.9936	2.39904	4.79809	-5.53926	0.953487	0.136461	0.00062	-0.0503344	4.34673e-09	-2.26777e-05	4.50522	3.69967	-0.0569639	-3.59525	376.344	806.452	5371.21	-385.85	0.1705	-4833.57	1	0.999602	5.12135e+07	-4.94463e+06	-372176	323.826	-0.0697408	-4.91085e+20	-3.76417e+19	3.27477e+16	-7.07554e+12	-0.0020251
	0.2	38.9827	0.0062	0.01705	0.03038	0	1e-14	14	10	1.4	16	2.4	4.8	8.51138e-06	2.51189e-11	10	1.4	15.9936	2.39904	4.79809	-2.87521	0.505662	0.137553	0.00124	-0.0518385	2.27081e-09	-2.3007e-05	2.28879	1.93277	-0.057791	-1.82753	188.172	403.226	2685.6	-189.928	0.1705	-2416.79	1	0.999602	1.28034e+07	-1.21041e+06	-93970.8	163.548	-0.0697408	-7.38409e+18	-5.9517e+17	1.03534e+15	-4.44639e+11	-0.00230575
	0.3	18.3499	0.0062	0.01705	0.03038	0	1e-14	14	10	1.4	16	2.4	4.8	8.51138e-06	2.51189e-11	10	1.4	15.9936	2.39904	4.79809	-1.98643	0.356673	0.138584	0.00186	-0.0533216	1.57843e-09	-2.33208e-05	1.54884	1.34346	-0.0585793	-1.23743	125.448	268.817	1790.4	-124.621	0.1705	-1611.19	1	0.999602	5.69039e+06	-526519	-42164	110.121	-0.0697408	-6.22746e+17	-5.28503e+16	1.37885e+14	-8.83394e+10	-0.00262219
	0.4	10.9012	0.0062	0.01705	0.03038	0	1e-14	14	10	1.4	16	2.4	4.8	8.51138e-06	2.51189e-11	10	1.4	15.9936	2.39904	4.79809	-1.54153	0.282395	0.139562	0.00248	-0.0547855	1.23196e-09	-2.36208e-05	1.17808	1.04857	-0.0593327	-0.941786	94.086	201.613	1342.8	-91.9674	0.1705	-1208.39	1	0.999602	3.20084e+06	-289731	-23934.6	83.4082	-0.0697408	-1.06271e+17	-9509887033565558	3.30789e+13	-2.81224e+10	-0.00298059
	0.5	7.34953	0.0062	0.01705	0.03038	0	1e-14	14	10	1.4	16	2.4	4.8	8.51138e-06	2.51189e-11	10	1.4	15.9936	2.39904	4.79809	-1.2742	0.238003	0.14049	0.0031	-0.0562321	1.0239e-09	-2.39081e-05	0.955042	0.871479	-0.0600543	-0.76397	75.2688	161.29	1074.24	-72.3752	0.1705	-966.715	1	0.999602	2.04854e+06	-181309	-15452.6	67.3803	-0.0697408	-2.66556e+16	-2.51934e+15	1.0954e+13	-1.15932e+10	-0.00338861
	0.6	5.36408	0.0062	0.01705	0.03038	0	1e-14	14	10	1.4	16	2.4	4.8	8.51138e-06	2.51189e-11	10	1.4	15.9936	2.39904	4.79809	-1.0957	0.208556	0.141374	0.00372	-0.0576626	8.85049e-10	-2.41839e-05	0.805911	0.753299	-0.0607471	-0.645097	62.724	134.409	895.202	-59.3137	0.1705	-805.596	1	0.999602	1.4226e+06	-123048	-10821.2	56.6951	-0.0697408	-8522093301432735	-8.52286e+14	4.44718e+12	-5.62864e+09	-0.00385578
	0.7	4.13315	0.0062	0.01705	0.03038	0	1e-14	14	10	1.4	16	2.4	4.8	8.51138e-06	2.51189e-11	10	1.4	15.9936	2.39904	4.79809	-0.967966	0.187649	0.142216	0.00434	-0.0590786	7.85766e-10	-2.44491e-05	0.699038	0.668796	-0.0614134	-0.559928	53.7634	115.207	767.316	-49.9841	0.1705	-690.511	1	0.999602	1.04517e+06	-88301.3	-8014.21	49.0628	-0.0697408	-3218265289529193	-3.41279e+14	2.07788e+12	-3.05967e+09	-0.00439411
	0.8	3.31233	0.0062	0.01705	0.03038	0	1e-14	14	10	1.4	16	2.4	4.8	8.51138e-06	2.51189e-11	10	1.4	15.9936	2.39904	4.79809	-0.871981	0.172081	0.143021	0.00496	-0.0604809	7.11225e-10	-2.47047e-05	0.6186	0.60535	-0.0620555	-0.49584	47.043	100.806	671.401	-42.9869	0.1705	-604.197	1	0.999602	800211	-65996.7	-6183.03	43.3385	-0.0697408	-1.37158e+15	-1.54591e+14	1.07594e+12	-1.80674e+09	-0.00501897
	0.9	2.73458	0.0062	0.01705	0.03038	0	1e-14	14	10	1.4	16	2.4	4.8	8.51138e-06	2.51189e-11	10	1.4	15.9936	2.39904	4.79809	-0.797172	0.160071	0.143791	0.00558	-0.0618707	6.53185e-10	-2.49514e-05	0.555801	0.555951	-0.0626751	-0.445821	41.816	89.6057	596.801	-37.5446	0.1705	-537.064	1	0.999602	632265	-50874.2	-4921.2	38.8863	-0.0697408	-6.40492e+14	-7.6934e+13	6.02571e+11	-1.13658e+09	-0.00575016
	0.99	2.34773	0.0062	0.01705	0.03038	0	1e-14	14	10	1.4	16	2.4	4.8	8.51138e-06	2.51189e-11	10	1.4	15.9936	2.39904	4.79809	-0.742655	0.151415	0.144456	0.006138	-0.0631115	6.10932e-10	-2.51664e-05	0.509958	0.519987	-0.0632151	-0.409317	38.0146	81.4598	542.546	-33.5866	0.1705	-488.24	1	0.999602	522533	-41099.2	-4092.76	35.6484	-0.0697408	-3.43135e+14	-4.37603e+13	3.77148e+11	-7.81841e+08	-0.00652051
	r	eq K1	a	b	c	w	h		K1	K2	K3	K4	K5	K6	K7	K1h	K2h	K3h	K4h	K5h	x	y	z	t	u2	v	s	a-(x+y+z+t+u)	b-(x+2y+u+v)	c-(z+2t+u+s)	w+(x+2y+z+2t+2u)	F	G	H	I	J	K	L	M	a	b	g	d	e	t3	t2	t1	t0	m
	1e-11	0.00106666	0.0062	0.01705	0.03038	0	1e-14	14	10	1.4	16	2.4	4.8	8.51138e-06	2.51189e-11	10	1.4	15.9936	2.39904	4.79809	-1.33014e-05	7.11871e-15	-3.79238e-05	6.2e-14	4.34919e-14	2.00476e-11	1.21048e-05	0.00625123	0.0170633	0.0304058	-5.12252e-05	3.76344e+12	8.06452e+12	5.37121e+13	-3.91844e+12	0.1705	-4.83357e+13	1	0.999602	5.12135e+27	-5.0476e+26	-3.68353e+25	3.20558e+12	-0.0697408	-5.0949e+80	-3.71805e+79	3.23561e+66	-7.03943e+52	-0.00177516
	1.002e-11	0.0010558	0.0062	0.01705	0.03038	0	1e-14	14	10	1.4	16	2.4	4.8	8.51138e-06	2.51189e-11	10	1.4	15.9936	2.39904	4.79809	1.81343e-06	7.14053e-15	5.16754e-06	6.2124e-14	4.3602e-14	2.00299e-11	1.20876e-05	0.00619302	0.0170482	0.0303627	6.98097e-06	3.75593e+12	8.04842e+12	5.36049e+13	-3.91062e+12	0.1705	-4.82393e+13	1	0.999602	5.10092e+27	-5.02747e+26	-3.66884e+25	3.19918e+12	-0.0697408	-5.03418e+80	-3.67374e+79	3.20345e+66	-6.98339e+52	-0.00177516
	1.00299e-11	0.0010688	0.0062	0.01705	0.03038	0	1e-14	14	10	1.4	16	2.4	4.8	8.51138e-06	2.51189e-11	10	1.4	15.9936	2.39904	4.79809	-1.62714e-05	7.1385e-15	-4.63964e-05	6.21854e-14	4.36174e-14	2.00511e-11	1.21081e-05	0.00626267	0.0170663	0.0304143	-6.26679e-05	3.75222e+12	8.04048e+12	5.3552e+13	-3.90676e+12	0.1705	-4.81917e+13	1	0.999602	5.09086e+27	-5.01755e+26	-3.66161e+25	3.19602e+12	-0.0697408	-5.00444e+80	-3.65204e+79	3.18767e+66	-6.95586e+52	-0.00177516
	0.1	0.00301131	0.0062	0.01705	0.03038	0	1e-14	14	10	1.4	16	2.4	4.8	8.51138e-06	2.51189e-11	10	1.4	15.9936	2.39904	4.79809	-0.00263131	6.1204e-05	-0.0080909	0.00062	0.000403271	2.25059e-11	1.46555e-05	0.0158377	0.0191556	0.036813	-0.00855326	376.344	806.452	5371.21	-385.85	0.1705	-4833.57	1	0.999602	5.12135e+07	-4.94463e+06	-372176	323.826	-0.0697408	-4.91085e+20	-3.76417e+19	3.27477e+16	-7.07554e+12	-0.0020251
	0.2	0.00431574	0.0062	0.01705	0.03038	0	1e-14	14	10	1.4	16	2.4	4.8	8.51138e-06	2.51189e-11	10	1.4	15.9936	2.39904	4.79809	-0.00417425	0.000112863	-0.0133669	0.00124	0.00077446	2.37612e-11	1.61139e-05	0.0216138	0.0202241	0.0404763	-0.0132865	188.172	403.226	2685.6	-189.928	0.1705	-2416.79	1	0.999602	1.28034e+07	-1.21041e+06	-93970.8	163.548	-0.0697408	-7.38409e+18	-5.9517e+17	1.03534e+15	-4.44639e+11	-0.00230575
	0.3	0.00555644	0.0062	0.01705	0.03038	0	1e-14	14	10	1.4	16	2.4	4.8	8.51138e-06	2.51189e-11	10	1.4	15.9936	2.39904	4.79809	-0.00549564	0.000157902	-0.0182222	0.00186	0.00112192	2.47996e-11	1.74143e-05	0.026778	0.0211079	0.0437428	-0.0174382	125.448	268.817	1790.4	-124.621	0.1705	-1611.19	1	0.999602	5.69039e+06	-526519	-42164	110.121	-0.0697408	-6.22746e+17	-5.28503e+16	1.37885e+14	-8.83394e+10	-0.00262219
	0.4	0.00677735	0.0062	0.01705	0.03038	0	1e-14	14	10	1.4	16	2.4	4.8	8.51138e-06	2.51189e-11	10	1.4	15.9936	2.39904	4.79809	-0.00668024	0.000197604	-0.0228633	0.00248	0.00144922	2.57136e-11	1.86376e-05	0.0316167	0.0218858	0.0468154	-0.0212899	94.086	201.613	1342.8	-91.9674	0.1705	-1208.39	1	0.999602	3.20084e+06	-289731	-23934.6	83.4082	-0.0697408	-1.06271e+17	-9509887033565558	3.30789e+13	-2.81224e+10	-0.00298059
	0.5	0.00799203	0.0062	0.01705	0.03038	0	1e-14	14	10	1.4	16	2.4	4.8	8.51138e-06	2.51189e-11	10	1.4	15.9936	2.39904	4.79809	-0.0077632	0.000232834	-0.0273663	0.0031	0.0017588	2.65395e-11	1.98129e-05	0.0362379	0.0225887	0.0497677	-0.0249463	75.2688	161.29	1074.24	-72.3752	0.1705	-966.715	1	0.999602	2.04854e+06	-181309	-15452.6	67.3803	-0.0697408	-2.66556e+16	-2.51934e+15	1.0954e+13	-1.15932e+10	-0.00338861
	0.6	0.00920574	0.0062	0.01705	0.03038	0	1e-14	14	10	1.4	16	2.4	4.8	8.51138e-06	2.51189e-11	10	1.4	15.9936	2.39904	4.79809	-0.00876427	0.000264241	-0.0317691	0.00372	0.0020525	2.72967e-11	2.09546e-05	0.0406966	0.0232333	0.0526357	-0.0284599	62.724	134.409	895.202	-59.3137	0.1705	-805.596	1	0.999602	1.4226e+06	-123048	-10821.2	56.6951	-0.0697408	-8522093301432735	-8.52286e+14	4.44718e+12	-5.62864e+09	-0.00385578
	0.7	0.0104207	0.0062	0.01705	0.03038	0	1e-14	14	10	1.4	16	2.4	4.8	8.51138e-06	2.51189e-11	10	1.4	15.9936	2.39904	4.79809	-0.00969642	0.000292341	-0.0360936	0.00434	0.00233185	2.79977e-11	2.20709e-05	0.0450258	0.0238299	0.0554397	-0.0318616	53.7634	115.207	767.316	-49.9841	0.1705	-690.511	1	0.999602	1.04517e+06	-88301.3	-8014.21	49.0628	-0.0697408	-3218265289529193	-3.41279e+14	2.07788e+12	-3.05967e+09	-0.00439411
	0.8	0.0116376	0.0062	0.01705	0.03038	0	1e-14	14	10	1.4	16	2.4	4.8	8.51138e-06	2.51189e-11	10	1.4	15.9936	2.39904	4.79809	-0.010569	0.000317552	-0.040354	0.00496	0.00259812	2.86508e-11	2.31669e-05	0.0492474	0.0243858	0.0581927	-0.0351717	47.043	100.806	671.401	-42.9869	0.1705	-604.197	1	0.999602	800211	-65996.7	-6183.03	43.3385	-0.0697408	-1.37158e+15	-1.54591e+14	1.07594e+12	-1.80674e+09	-0.00501897
	0.9	0.0128569	0.0062	0.01705	0.03038	0	1e-14	14	10	1.4	16	2.4	4.8	8.51138e-06	2.51189e-11	10	1.4	15.9936	2.39904	4.79809	-0.0113893	0.000340225	-0.0445603	0.00558	0.00285241	2.92625e-11	2.42462e-05	0.053377	0.0249064	0.0609037	-0.0384043	41.816	89.6057	596.801	-37.5446	0.1705	-537.064	1	0.999602	632265	-50874.2	-4921.2	38.8863	-0.0697408	-6.40492e+14	-7.6934e+13	6.02571e+11	-1.13658e+09	-0.00575016
	0.99	0.0139561	0.0062	0.01705	0.03038	0	1e-14	14	10	1.4	16	2.4	4.8	8.51138e-06	2.51189e-11	10	1.4	15.9936	2.39904	4.79809	-0.0120875	0.000358705	-0.0483059	0.006138	0.0030718	2.97816e-11	2.52053e-05	0.0570249	0.0253483	0.0633129	-0.0412564	38.0146	81.4598	542.546	-33.5866	0.1705	-488.24	1	0.999602	522533	-41099.2	-4092.76	35.6484	-0.0697408	-3.43135e+14	-4.37603e+13	3.77148e+11	-7.81841e+08	-0.00652051
			[A]in	[B]in	[C]in	[H2O]in															[AB]eq	[AB2]eq	[AC]eq	[AC2]eq	[ABC]eq			[A]eq	[B]eq	[C]eq	[H2O]eq
	r	eq K1	a	b	c	w	h		K1	K2	K3	K4	K5	K6	K7	K1h	K2h	K3h	K4h	K5h	x	y	z	t	u3	v	s	a-(x+y+z+t+u)	b-(x+2y+u+v)	c-(z+2t+u+s)	w+(x+2y+z+2t+2u)	F	G	H	I	J	K	L	M	a	b	g	d	e	t3	t2	t1	t0	m
	1e-08	0.0010571	0.0062	0.01705	0.03038	0	1e-14	14	10	1.4	16	2.4	4.8	8.51138e-06	2.51189e-11	10	1.4	15.9936	2.39904	4.79809	8.19653e-10	7.12537e-12	2.33583e-09	6.2e-11	4.35122e-11	2.0032e-11	1.20897e-05	0.0062	0.01705	0.0303679	3.38075e-09	3.76344e+09	8.06452e+09	5.37121e+10	-3.91844e+09	0.1705	-4.83357e+10	1	0.999602	5.12135e+21	-5.0476e+20	-3.68353e+19	3.20558e+09	-0.0697408	-5.0949e+62	-3.71805e+61	3.23561e+51	-7.03943e+40	-0.00177516
	1e-06	#NUM!	0.0062	0.01705	0.03038	0	1e-14	14	10	1.4	16	2.4	4.8	8.51138e-06	2.51189e-11	10	1.4	15.9936	2.39904	4.79809	#NUM!	#NUM!	#NUM!	6.2e-09	#NUM!	#NUM!	#NUM!	#NUM!	#NUM!	#NUM!	#NUM!	3.76344e+07	8.06452e+07	5.37121e+08	-3.91844e+07	0.1705	-4.83357e+08	1	0.999602	5.12135e+17	-5.0476e+16	-3.68354e+15	3.20558e+07	-0.0697408	-5.0949e+50	-3.71805e+49	3.23561e+41	-7.03943e+32	-0.00177516
	1e-05	#NUM!	0.0062	0.01705	0.03038	0	1e-14	14	10	1.4	16	2.4	4.8	8.51138e-06	2.51189e-11	10	1.4	15.9936	2.39904	4.79809	#NUM!	#NUM!	#NUM!	6.2e-08	#NUM!	#NUM!	#NUM!	#NUM!	#NUM!	#NUM!	#NUM!	3.76344e+06	8.06452e+06	5.37121e+07	-3.91843e+06	0.1705	-4.83357e+07	1	0.999602	5121348325305977	-5.04759e+14	-3.68354e+13	3.20558e+06	-0.0697408	-5.09488e+44	-3.71805e+43	3.23561e+36	-7.03943e+28	-0.00177518
	0.001	0.000934927	0.0062	0.01705	0.03038	0	1e-14	14	10	1.4	16	2.4	4.8	8.51138e-06	2.51189e-11	10	1.4	15.9936	2.39904	4.79809	0.000169027	7.21337e-07	0.000478742	6.2e-06	4.37801e-06	1.98266e-11	1.18925e-05	0.00554093	0.0168752	0.0298726	0.000670368	37634.4	80645.2	537121	-39178.4	0.1705	-483357	1	0.999602	5.12135e+11	-5.04657e+10	-3.68392e+09	32059	-0.0697408	-5.09306e+32	-3.71852e+31	3.23601e+26	-7.03978e+20	-0.00177752
	0.01	0.000705978	0.0062	0.01705	0.03038	0	1e-14	14	10	1.4	16	2.4	4.8	8.51138e-06	2.51189e-11	10	1.4	15.9936	2.39904	4.79809	0.000475575	7.39719e-06	0.00133015	6.2e-05	4.43344e-05	1.94038e-11	1.14934e-05	0.00428055	0.0165153	0.02887	0.00203319	3763.44	8064.52	53712.1	-3912.45	0.1705	-48335.7	1	0.999602	5.12135e+09	-5.03731e+08	-3.68741e+07	3208.84	-0.0697408	-5.07654e+26	-3.72271e+25	3.23956e+21	-7.04292e+16	-0.0017989
	0.1	0.000236271	0.0062	0.01705	0.03038	0	1e-14	14	10	1.4	16	2.4	4.8	8.51138e-06	2.51189e-11	10	1.4	15.9936	2.39904	4.79809	0.000940982	7.94394e-05	0.00253967	0.00062	0.000459436	1.82e-11	1.04027e-05	0.00156047	0.0154907	0.0261305	0.00579841	376.344	806.452	5371.21	-385.85	0.1705	-4833.57	1	0.999602	5.12135e+07	-4.94463e+06	-372176	323.826	-0.0697408	-4.91085e+20	-3.76417e+19	3.27477e+16	-7.07554e+12	-0.0020251
	0.2	9.0443e-05	0.0062	0.01705	0.03038	0	1e-14	14	10	1.4	16	2.4	4.8	8.51138e-06	2.51189e-11	10	1.4	15.9936	2.39904	4.79809	0.000878958	0.000165521	0.00232419	0.00124	0.000937882	1.75085e-11	9.80463e-06	0.00065345	0.0149021	0.0246281	0.00788995	188.172	403.226	2685.6	-189.928	0.1705	-2416.79	1	0.999602	1.28034e+07	-1.21041e+06	-93970.8	163.548	-0.0697408	-7.38409e+18	-5.9517e+17	1.03534e+15	-4.44639e+11	-0.00230575
	0.3	2.89216e-05	0.0062	0.01705	0.03038	0	1e-14	14	10	1.4	16	2.4	4.8	8.51138e-06	2.51189e-11	10	1.4	15.9936	2.39904	4.79809	0.000668958	0.000256416	0.00174061	0.00186	0.00142969	1.69638e-11	9.3477e-06	0.000244332	0.0144385	0.0234804	0.00950177	125.448	268.817	1790.4	-124.621	0.1705	-1611.19	1	0.999602	5.69039e+06	-526519	-42164	110.121	-0.0697408	-6.22746e+17	-5.28503e+16	1.37885e+14	-8.83394e+10	-0.00262219
	0.4	4.10038e-06	0.0062	0.01705	0.03038	0	1e-14	14	10	1.4	16	2.4	4.8	8.51138e-06	2.51189e-11	10	1.4	15.9936	2.39904	4.79809	0.000385777	0.000351789	0.000989554	0.00248	0.00193365	1.64803e-11	8.95257e-06	5.92269e-05	0.014027	0.0224878	0.0109062	94.086	201.613	1342.8	-91.9674	0.1705	-1208.39	1	0.999602	3.20084e+06	-289731	-23934.6	83.4082	-0.0697408	-1.06271e+17	-9509887033565558	3.30789e+13	-2.81224e+10	-0.00298059
	0.44	3.62826e-07	0.0062	0.01705	0.03038	0	1e-14	14	10	1.4	16	2.4	4.8	8.51138e-06	2.51189e-11	10	1.4	15.9936	2.39904	4.79809	0.000258593	0.000391179	0.000659734	0.002728	0.00213856	1.62964e-11	8.8049e-06	2.39323e-05	0.0138705	0.0221169	0.0114338	85.5327	183.284	1220.73	-83.0618	0.1705	-1098.54	1	0.999602	2.64532e+06	-237320	-19850.8	76.1228	-0.0697408	-5.89528e+16	-5391012248581186	2.06269e+13	-1.92567e+10	-0.00313736
	0.446	3.63191e-08	0.0062	0.01705	0.03038	0	1e-14	14	10	1.4	16	2.4	4.8	8.51138e-06	2.51189e-11	10	1.4	15.9936	2.39904	4.79809	0.000238944	0.00039715	0.000609118	0.0027652	0.00216946	1.62692e-11	8.78313e-06	2.01265e-05	0.0138473	0.0220622	0.0115117	84.3821	180.819	1204.31	-81.8638	0.1705	-1083.76	1	0.999602	2.57463e+06	-230667	-19330.5	75.1427	-0.0697408	-5.42083e+16	-4973387413820994	1.92885e+13	-1.82482e+10	-0.00316159
	0.4467	1.91313e-09	0.0062	0.01705	0.03038	0	1e-14	14	10	1.4	16	2.4	4.8	8.51138e-06	2.51189e-11	10	1.4	15.9936	2.39904	4.79809	0.000236643	0.000397847	0.000603195	0.00276954	0.00217307	1.6266e-11	8.7806e-06	1.9706e-05	0.0138446	0.0220559	0.0115208	84.2499	180.535	1202.42	-81.7261	0.1705	-1082.06	1	0.999602	2.56657e+06	-229908	-19271.1	75.0301	-0.0697408	-5.36841e+16	-4927172593901877	1.91393e+13	-1.81349e+10	-0.00316443
	0.44674	-5.61635e-12	0.0062	0.01705	0.03038	0	1e-14	14	10	1.4	16	2.4	4.8	8.51138e-06	2.51189e-11	10	1.4	15.9936	2.39904	4.79809	0.000236513	0.000397887	0.00060286	0.00276978	0.00217327	1.62658e-11	8.78046e-06	1.96824e-05	0.0138444	0.0220555	0.0115213	84.2424	180.519	1202.31	-81.7183	0.1705	-1081.97	1	0.999602	2.56611e+06	-229865	-19267.8	75.0237	-0.0697408	-5.36547e+16	-4924579757213912	1.91309e+13	-1.81285e+10	-0.00316459
	0.44674	-2.98892e-11	0.0062	0.01705	0.03038	0	1e-14	14	10	1.4	16	2.4	4.8	8.51138e-06	2.51189e-11	10	1.4	15.9936	2.39904	4.79809	0.000236511	0.000397887	0.000602856	0.00276979	0.00217328	1.62658e-11	8.78046e-06	1.96821e-05	0.0138444	0.0220555	0.0115213	84.2423	180.519	1202.31	-81.7182	0.1705	-1081.97	1	0.999602	2.56611e+06	-229865	-19267.7	75.0237	-0.0697408	-5.36543e+16	-4924546946721283	1.91308e+13	-1.81284e+10	-0.00316459
	0.4468	-2.93976e-09	0.0062	0.01705	0.03038	0	1e-14	14	10	1.4	16	2.4	4.8	8.51138e-06	2.51189e-11	10	1.4	15.9936	2.39904	4.79809	0.000236314	0.000397947	0.000602348	0.00277016	0.00217358	1.62655e-11	8.78024e-06	1.96463e-05	0.0138442	0.022055	0.011522	84.231	180.495	1202.15	-81.7065	0.1705	-1081.82	1	0.999602	2.56542e+06	-229800	-19262.7	75.014	-0.0697408	-5.36096e+16	-4920611542332619	1.91181e+13	-1.81187e+10	-0.00316484
	0.447	-1.2599e-08	0.0062	0.01705	0.03038	0	1e-14	14	10	1.4	16	2.4	4.8	8.51138e-06	2.51189e-11	10	1.4	15.9936	2.39904	4.79809	0.000235656	0.000398146	0.000600655	0.0027714	0.00217462	1.62646e-11	8.77952e-06	1.95273e-05	0.0138434	0.0220531	0.0115246	84.1933	180.414	1201.61	-81.6672	0.1705	-1081.34	1	0.999602	2.56312e+06	-229584	-19245.8	74.9819	-0.0697408	-5.34612e+16	-4907520055699245	1.90757e+13	-1.80866e+10	-0.00316565
	0.45	-1.50072e-07	0.0062	0.01705	0.03038	0	1e-14	14	10	1.4	16	2.4	4.8	8.51138e-06	2.51189e-11	10	1.4	15.9936	2.39904	4.79809	0.000225767	0.000401139	0.00057522	0.00279	0.00219008	1.6251e-11	8.76868e-06	1.77891e-05	0.0138319	0.0220259	0.0115634	83.632	179.211	1193.6	-81.0828	0.1705	-1074.13	1	0.999602	2.52906e+06	-226381	-18995	74.5038	-0.0697408	-5.12902e+16	-4715951857074252	1.84541e+13	-1.76125e+10	-0.00317785
	0.5	-5.51003e-07	0.0062	0.01705	0.03038	0	1e-14	14	10	1.4	16	2.4	4.8	8.51138e-06	2.51189e-11	10	1.4	15.9936	2.39904	4.79809	5.60553e-05	0.000451608	0.000141884	0.0031	0.00244948	1.60271e-11	8.59117e-06	9.7409e-07	0.0136413	0.02158	0.0122001	75.2688	161.29	1074.24	-72.3752	0.1705	-966.715	1	0.999602	2.04854e+06	-181309	-15452.6	67.3803	-0.0697408	-2.66556e+16	-2.51934e+15	1.0954e+13	-1.15932e+10	-0.00338861
	0.51	-2.41337e-07	0.0062	0.01705	0.03038	0	1e-14	14	10	1.4	16	2.4	4.8	8.51138e-06	2.51189e-11	10	1.4	15.9936	2.39904	4.79809	2.1065e-05	0.000461838	5.32496e-05	0.003162	0.00250171	1.59828e-11	8.55631e-06	1.34512e-07	0.0136035	0.0214925	0.0123254	73.793	158.128	1053.18	-70.8385	0.1705	-947.76	1	0.999602	1.96899e+06	-173872	-14865.3	66.1232	-0.0697408	-2.35623e+16	-2.2394e+15	9.93162e+12	-1.07174e+10	-0.00343249
	0.515	-4.22048e-08	0.0062	0.01705	0.03038	0	1e-14	14	10	1.4	16	2.4	4.8	8.51138e-06	2.51189e-11	10	1.4	15.9936	2.39904	4.79809	3.44599e-06	0.00046697	8.70538e-06	0.003193	0.00252787	1.59607e-11	8.53895e-06	3.56016e-09	0.0135847	0.0214489	0.0123878	73.0765	156.593	1042.95	-70.0926	0.1705	-938.558	1	0.999602	1.93094e+06	-170319	-14584.2	65.513	-0.0697408	-2.21721e+16	-2.11316e+15	9.46365e+12	-1.03106e+10	-0.00345465
	0.515975	-9.77064e-12	0.0062	0.01705	0.03038	0	1e-14	14	10	1.4	16	2.4	4.8	8.51138e-06	2.51189e-11	10	1.4	15.9936	2.39904	4.79809	7.88015e-10	0.000467972	1.99046e-09	0.00319904	0.00253298	1.59564e-11	8.53557e-06	5.48606e-15	0.0135811	0.0214404	0.0124	72.9384	156.297	1040.98	-69.9488	0.1705	-936.785	1	0.999602	1.92365e+06	-169638	-14530.4	65.3954	-0.0697408	-2.19122e+16	-2.08953e+15	9.37552e+12	-1.02335e+10	-0.00345899
	0.516	1.08647e-09	0.0062	0.01705	0.03038	0	1e-14	14	10	1.4	16	2.4	4.8	8.51138e-06	2.51189e-11	10	1.4	15.9936	2.39904	4.79809	-8.75912e-08	0.000467998	-2.21247e-07	0.0031992	0.00253311	1.59563e-11	8.53549e-06	2.26382e-12	0.013581	0.0214402	0.0124003	72.9349	156.289	1040.93	-69.9451	0.1705	-936.739	1	0.999602	1.92347e+06	-169620	-14529	65.3924	-0.0697408	-2.19056e+16	-2088924329545312	9.37327e+12	-1.02316e+10	-0.0034591
	0.52	1.85641e-07	0.0062	0.01705	0.03038	0	1e-14	14	10	1.4	16	2.4	4.8	8.51138e-06	2.51189e-11	10	1.4	15.9936	2.39904	4.79809	-1.42543e-05	0.000472113	-3.59864e-05	0.003224	0.00255407	1.59386e-11	8.52164e-06	6.02523e-08	0.013566	0.0214054	0.0124501	72.3739	155.087	1032.92	-69.361	0.1705	-929.534	1	0.999602	1.89399e+06	-166869	-14311.2	64.9145	-0.0697408	-2.08756e+16	-1.99516e+15	9.02198e+12	-9.92301e+09	-0.00347697
	0.6	7.2997e-06	0.0062	0.01705	0.03038	0	1e-14	14	10	1.4	16	2.4	4.8	8.51138e-06	2.51189e-11	10	1.4	15.9936	2.39904	4.79809	-0.00030782	0.000555976	-0.000769236	0.00372	0.00297722	1.55893e-11	8.25028e-06	2.38598e-05	0.0132686	0.0207238	0.0134293	62.724	134.409	895.202	-59.3137	0.1705	-805.596	1	0.999602	1.4226e+06	-123048	-10821.2	56.6951	-0.0697408	-8522093301432735	-8.52286e+14	4.44718e+12	-5.62864e+09	-0.00385578
	0.7	2.35051e-05	0.0062	0.01705	0.03038	0	1e-14	14	10	1.4	16	2.4	4.8	8.51138e-06	2.51189e-11	10	1.4	15.9936	2.39904	4.79809	-0.000699305	0.000665064	-0.00172583	0.00434	0.00351713	1.51586e-11	7.92264e-06	0.000102943	0.012902	0.0199008	0.0146193	53.7634	115.207	767.316	-49.9841	0.1705	-690.511	1	0.999602	1.04517e+06	-88301.3	-8014.21	49.0628	-0.0697408	-3218265289529193	-3.41279e+14	2.07788e+12	-3.05967e+09	-0.00439411
	0.8	4.55898e-05	0.0062	0.01705	0.03038	0	1e-14	14	10	1.4	16	2.4	4.8	8.51138e-06	2.51189e-11	10	1.4	15.9936	2.39904	4.79809	-0.00111472	0.000779099	-0.00271724	0.00496	0.00406957	1.47296e-11	7.60387e-06	0.000223288	0.0125369	0.0191001	0.0157854	47.043	100.806	671.401	-42.9869	0.1705	-604.197	1	0.999602	800211	-65996.7	-6183.03	43.3385	-0.0697408	-1.37158e+15	-1.54591e+14	1.07594e+12	-1.80674e+09	-0.00501897
	0.9	7.1969e-05	0.0062	0.01705	0.03038	0	1e-14	14	10	1.4	16	2.4	4.8	8.51138e-06	2.51189e-11	10	1.4	15.9936	2.39904	4.79809	-0.00155196	0.000898345	-0.00373675	0.00558	0.00463501	1.42988e-11	7.29112e-06	0.000375357	0.0121703	0.0183145	0.016938	41.816	89.6057	596.801	-37.5446	0.1705	-537.064	1	0.999602	632265	-50874.2	-4921.2	38.8863	-0.0697408	-6.40492e+14	-7.6934e+13	6.02571e+11	-1.13658e+09	-0.00575016
	0.99	#NUM!	0.0062	0.01705	0.03038	0	1	14	10	1.4	16	2.4	4.8	8.51138e-06	2.51189e-11	8.51131e-05	1.19158e-05	4.01902e-10	6.02853e-11	1.20571e-10	#NUM!	#NUM!	#NUM!	0.006138	#NUM!	#NUM!	#NUM!	#NUM!	#NUM!	#NUM!	#NUM!	38.0146	81.4598	-0.00647104	-8.51137e-05	1.45118e-06	0.00693326	8.51131e-06	2.51189e-11	1.98346e-15	4.42715e-17	1.36752e-19	-9.9279e-21	-1.26956e-22	-2.73723e-49	-9.61525e-51	-9.78717e-53	-4.44325e-55	-5.37603e-05
	r	eq K1	a	b	c	w	h		K1	K2	K3	K4	K5	K6	K7	K1h	K2h	K3h	K4h	K5h	x	y	z	t	u4	v	s	a-(x+y+z+t+u)	b-(x+2y+u+v)	c-(z+2t+u+s)	w+(x+2y+z+2t+2u)	F	G	H	I	J	K	L	M	a	b	g	d	e	t3	t2	t1	t0	m
	8e-16	#NUM!	0.0062	0.01705	0.03038	0	1e-14	14	10	1.4	16	2.4	4.8	8.51138e-06	2.51189e-11	10	1.4	15.9936	2.39904	4.79809	#NUM!	#NUM!	#NUM!	4.96e-18	#NUM!	#NUM!	#NUM!	#NUM!	#NUM!	#NUM!	#NUM!	4.7043e+16	1.00806e+17	6.71401e+17	-4.89805e+16	0.1705	-6.04197e+17	1	0.999602	8.00211e+35	-7.88688e+34	-5.75552e+33	4.00697e+16	-0.0697408	-1.94355e+105	-1.41832e+104	9.8743e+86	-1.71861e+69	-0.00177516
	1e-12	-4.37785e+23	0.0062	0.01705	0.03038	0	1e-14	14	10	1.4	16	2.4	4.8	8.51138e-06	2.51189e-11	10	1.4	15.9936	2.39904	4.79809	-9.82738e+11	8.17306e+11	-0.0826913	6.2e-15	0.147367	-765.886	-1.36479e-05	1.65432e+11	-6.51875e+11	-0.034282	6.51875e+11	3.76344e+13	8.06452e+13	5.37121e+14	-3.91844e+13	0.1705	-4.83357e+14	1	0.999602	5.12135e+29	-5.0476e+28	-3.68353e+27	3.20558e+13	-0.0697408	-5.0949e+86	-3.71805e+85	3.23561e+71	-7.03943e+56	-0.00177516
	9e-12	#NUM!	0.0062	0.01705	0.03038	0	1e-14	14	10	1.4	16	2.4	4.8	8.51138e-06	2.51189e-11	10	1.4	15.9936	2.39904	4.79809	#NUM!	#NUM!	#NUM!	5.58e-14	#NUM!	#NUM!	#NUM!	#NUM!	#NUM!	#NUM!	#NUM!	4.1816e+12	8.96057e+12	5.96801e+13	-4.35382e+12	0.1705	-5.37064e+13	1	0.999602	6.32265e+27	-6.23161e+26	-4.54757e+25	3.56175e+12	-0.0697408	-9.58695e+80	-6.99616e+79	5.47953e+66	-1.07292e+53	-0.00177516
	0.01	-4370.32	0.0062	0.01705	0.03038	0	1e-14	14	10	1.4	16	2.4	4.8	8.51138e-06	2.51189e-11	10	1.4	15.9936	2.39904	4.79809	-98.1831	81.5819	-0.0826902	6.2e-05	0.147233	-7.64987e-08	-1.36443e-05	16.5427	-65.111	-0.0342729	65.1927	3763.44	8064.52	53712.1	-3912.45	0.1705	-48335.7	1	0.999602	5.12135e+09	-5.03731e+08	-3.68741e+07	3208.84	-0.0697408	-5.07654e+26	-3.72271e+25	3.23956e+21	-7.04292e+16	-0.0017989
	0.1	-43.0204	0.0062	0.01705	0.03038	0	1e-14	14	10	1.4	16	2.4	4.8	8.51138e-06	2.51189e-11	10	1.4	15.9936	2.39904	4.79809	-9.73598	8.02446	-0.0826772	0.00062	0.146021	-7.56858e-09	-1.36113e-05	1.65376	-6.44191	-0.0341902	6.52354	376.344	806.452	5371.21	-385.85	0.1705	-4833.57	1	0.999602	5.12135e+07	-4.94463e+06	-372176	323.826	-0.0697408	-4.91085e+20	-3.76417e+19	3.27477e+16	-7.07554e+12	-0.0020251
	0.2	-10.5631	0.0062	0.01705	0.03038	0	1e-14	14	10	1.4	16	2.4	4.8	8.51138e-06	2.51189e-11	10	1.4	15.9936	2.39904	4.79809	-4.82155	3.93805	-0.0826563	0.00124	0.144665	-3.7387e-09	-1.35734e-05	0.826459	-3.18215	-0.0340949	3.26369	188.172	403.226	2685.6	-189.928	0.1705	-2416.79	1	0.999602	1.28034e+07	-1.21041e+06	-93970.8	163.548	-0.0697408	-7.38409e+18	-5.9517e+17	1.03534e+15	-4.44639e+11	-0.00230575
	0.3	-4.6083	0.0062	0.01705	0.03038	0	1e-14	14	10	1.4	16	2.4	4.8	8.51138e-06	2.51189e-11	10	1.4	15.9936	2.39904	4.79809	-3.18291	2.57598	-0.0826281	0.00186	0.143298	-2.46177e-09	-1.35341e-05	0.550597	-2.0953	-0.0339962	2.17674	125.448	268.817	1790.4	-124.621	0.1705	-1611.19	1	0.999602	5.69039e+06	-526519	-42164	110.121	-0.0697408	-6.22746e+17	-5.28503e+16	1.37885e+14	-8.83394e+10	-0.00262219
	0.4	-2.54294	0.0062	0.01705	0.03038	0	1e-14	14	10	1.4	16	2.4	4.8	8.51138e-06	2.51189e-11	10	1.4	15.9936	2.39904	4.79809	-2.36321	1.89501	-0.0825925	0.00248	0.14192	-1.82306e-09	-1.34934e-05	0.412592	-1.55168	-0.0338938	1.63302	94.086	201.613	1342.8	-91.9674	0.1705	-1208.39	1	0.999602	3.20084e+06	-289731	-23934.6	83.4082	-0.0697408	-1.06271e+17	-9509887033565558	3.30789e+13	-2.81224e+10	-0.00298059
	0.5	-1.59558	0.0062	0.01705	0.03038	0	1e-14	14	10	1.4	16	2.4	4.8	8.51138e-06	2.51189e-11	10	1.4	15.9936	2.39904	4.79809	-1.87107	1.48646	-0.0825491	0.0031	0.14053	-1.43964e-09	-1.34511e-05	0.329727	-1.22534	-0.0337876	1.30657	75.2688	161.29	1074.24	-72.3752	0.1705	-966.715	1	0.999602	2.04854e+06	-181309	-15452.6	67.3803	-0.0697408	-2.66556e+16	-2.51934e+15	1.0954e+13	-1.15932e+10	-0.00338861
	0.6	-1.08562	0.0062	0.01705	0.03038	0	1e-14	14	10	1.4	16	2.4	4.8	8.51138e-06	2.51189e-11	10	1.4	15.9936	2.39904	4.79809	-1.54272	1.21413	-0.0824978	0.00372	0.139129	-1.18386e-09	-1.34072e-05	0.274431	-1.00763	-0.0336773	1.08875	62.724	134.409	895.202	-59.3137	0.1705	-805.596	1	0.999602	1.4226e+06	-123048	-10821.2	56.6951	-0.0697408	-8522093301432735	-8.52286e+14	4.44718e+12	-5.62864e+09	-0.00385578
	0.7	-0.780917	0.0062	0.01705	0.03038	0	1e-14	14	10	1.4	16	2.4	4.8	8.51138e-06	2.51189e-11	10	1.4	15.9936	2.39904	4.79809	-1.30794	1.01964	-0.0824382	0.00434	0.137714	-1.00101e-09	-1.33616e-05	0.234887	-0.852	-0.0335629	0.933006	53.7634	115.207	767.316	-49.9841	0.1705	-690.511	1	0.999602	1.04517e+06	-88301.3	-8014.21	49.0628	-0.0697408	-3218265289529193	-3.41279e+14	2.07788e+12	-3.05967e+09	-0.00439411
	0.8	-0.584965	0.0062	0.01705	0.03038	0	1e-14	14	10	1.4	16	2.4	4.8	8.51138e-06	2.51189e-11	10	1.4	15.9936	2.39904	4.79809	-1.13165	0.873789	-0.08237	0.00496	0.136287	-8.63741e-10	-1.33143e-05	0.205186	-0.735163	-0.0334441	0.81605	47.043	100.806	671.401	-42.9869	0.1705	-604.197	1	0.999602	800211	-65996.7	-6183.03	43.3385	-0.0697408	-1.37158e+15	-1.54591e+14	1.07594e+12	-1.80674e+09	-0.00501897
	0.9	-0.45186	0.0062	0.01705	0.03038	0	1e-14	14	10	1.4	16	2.4	4.8	8.51138e-06	2.51189e-11	10	1.4	15.9936	2.39904	4.79809	-0.994347	0.760367	-0.0822928	0.00558	0.134847	-7.56851e-10	-1.32652e-05	0.182046	-0.644184	-0.0333207	0.724948	41.816	89.6057	596.801	-37.5446	0.1705	-537.064	1	0.999602	632265	-50874.2	-4921.2	38.8863	-0.0697408	-6.40492e+14	-7.6934e+13	6.02571e+11	-1.13658e+09	-0.00575016
	0.99	-0.365665	0.0062	0.01705	0.03038	0	1e-14	14	10	1.4	16	2.4	4.8	8.51138e-06	2.51189e-11	10	1.4	15.9936	2.39904	4.79809	-0.894337	0.677891	-0.0822154	0.006138	0.133538	-6.79013e-10	-1.32193e-05	0.165185	-0.577934	-0.0332055	0.658583	38.0146	81.4598	542.546	-33.5866	0.1705	-488.24	1	0.999602	522533	-41099.2	-4092.76	35.6484	-0.0697408	-3.43135e+14	-4.37603e+13	3.77148e+11	-7.81841e+08	-0.00652051
[truncated: 25 more columns]
