# Supplementary material for: Transfer of structural units through imine exchanges, in solution or without solvent: successive transiminations, stimuli (pH)-modulated covalent switches, and mathematical models
Source: Front Chem. 2026 Apr 13;13:1241625. doi: 10.3389/fchem.2025.1241625 (PMC13112204; doi:10.3389/fchem.2025.1241625)
Supplement: Supplementary file 1 [file Supplementaryfile1.zip › Supplementary Material/g-S2-St7-pH2.xlsx]

## Sheet: Feuil1
Influence of the pH										^							^
pH = 2
Set S2		general approach			paper -> section 5.3.				Inputs: a, b, c, w, K1 to K5, pH, r
t3 ¹ 0, t2 ¹ 0
discr III < 0
			[A]in	[B]in	[C]in	[H2O]in	[H+]eq	pH													[AB]eq	[AB2]eq	[AC]eq	[AC2]eq	[ABC]eq	[BH+]eq	[CH+]eq	[A]eq	[B]eq	[C]eq	[H2O]eq
	r	eq K1	a	b	c	w	h		K1	K2	K3	K4	K5	K6	K7	K1h	K2h	K3h	K4h	K5h	x	y	z	t	u1	v	s	a-(x+y+z+t+u)	b-(x+2y+u+v)	c-(z+2t+u+s)	w+(x+2y+z+2t+2u)	F	G	H	I	J	K	L	M	a	b	g	d	e	t3	t2	t1	t0	m
	9.4e-10	0.00046651	0.0062	0.01705	0.03038	0	0.01	2	10	1.4	16	2.4	4.8	8.51138e-06	2.51189e-11	0.00850414	0.00119058	4.01902e-08	6.02853e-09	1.20571e-08	-0.0178245	0.0220035	2.80253e-07	5.828e-12	-7.41339e-07	-0.00912392	0.0303805	0.00202149	-7.76572e-06	7.63123e-11	0.0261812	4.00366e+10	8.57927e+10	-6.80951e+08	-104.76	0.000144996	7.2959e+08	0.000850414	2.51189e-09	2.19638e+09	675.787	-0.000228481	1.83118e-10	-1.26742e-16	8.73214e+09	-9802	-0.00105377	-1.31531e-10	-5.40693e-13
	0.00021	#NUM!	0.0062	0.01705	0.03038	0	0.01	2	10	1.4	16	2.4	4.8	8.51138e-06	2.51189e-11	0.00850414	0.00119058	4.01902e-08	6.02853e-09	1.20571e-08	#NUM!	#NUM!	#NUM!	1.302e-06	#NUM!	#NUM!	#NUM!	#NUM!	#NUM!	#NUM!	#NUM!	179211	384025	-3048.06	-0.00897299	0.000144996	3265.78	0.000850414	2.51189e-09	0.0440072	2.21894e-07	-7.26336e-10	-9.09165e-15	-1.26742e-16	-1.12476e-16	-4.02034e-18	-1.10639e-23	-9.87793e-30	-0.000425776
	0.1	#NUM!	0.0062	0.01705	0.03038	0	0.01	2	10	1.4	16	2.4	4.8	8.51138e-06	2.51189e-11	0.00850414	0.00119058	4.01902e-08	6.02853e-09	1.20571e-08	#NUM!	#NUM!	#NUM!	0.00062	#NUM!	#NUM!	#NUM!	#NUM!	#NUM!	#NUM!	#NUM!	376.344	806.452	-6.40093	-0.00850509	0.000144996	6.85815	0.000850414	2.51189e-09	1.94072e-07	4.37604e-10	-1.23526e-12	-9.90964e-15	-1.26742e-16	-2.48246e-27	-7.94819e-29	-9.75104e-32	-4.33288e-35	-0.000302425
	0.2	#NUM!	0.0062	0.01705	0.03038	0	0.01	2	10	1.4	16	2.4	4.8	8.51138e-06	2.51189e-11	0.00850414	0.00119058	4.01902e-08	6.02853e-09	1.20571e-08	#NUM!	#NUM!	#NUM!	0.00124	#NUM!	#NUM!	#NUM!	#NUM!	#NUM!	#NUM!	#NUM!	188.172	403.226	-3.20047	-0.00850459	0.000144996	3.42907	0.000850414	2.51189e-09	4.8518e-08	2.18787e-10	-4.72302e-13	-9.9105e-15	-1.26742e-16	-1.56107e-28	-5.04991e-30	-1.21458e-32	-1.08322e-35	-0.000271014
	0.3	#NUM!	0.0062	0.01705	0.03038	0	0.01	2	10	1.4	16	2.4	4.8	8.51138e-06	2.51189e-11	0.00850414	0.00119058	4.01902e-08	6.02853e-09	1.20571e-08	#NUM!	#NUM!	#NUM!	0.00186	#NUM!	#NUM!	#NUM!	#NUM!	#NUM!	#NUM!	#NUM!	125.448	268.817	-2.13364	-0.00850443	0.000144996	2.28605	0.000850414	2.51189e-09	2.15635e-08	1.45855e-10	-2.17983e-13	-9.91079e-15	-1.26742e-16	-3.10219e-29	-1.01401e-30	-3.58616e-33	-4.81431e-36	-0.000240546
	0.4	#NUM!	0.0062	0.01705	0.03038	0	0.01	2	10	1.4	16	2.4	4.8	8.51138e-06	2.51189e-11	0.00850414	0.00119058	4.01902e-08	6.02853e-09	1.20571e-08	#NUM!	#NUM!	#NUM!	0.00248	#NUM!	#NUM!	#NUM!	#NUM!	#NUM!	#NUM!	#NUM!	94.086	201.613	-1.60023	-0.00850435	0.000144996	1.71454	0.000850414	2.51189e-09	1.21295e-08	1.0939e-10	-9.0824e-14	-9.91093e-15	-1.26742e-16	-9.87413e-30	-3.26138e-31	-1.5076e-33	-2.70805e-36	-0.000210968
	0.5	#NUM!	0.0062	0.01705	0.03038	0	0.01	2	10	1.4	16	2.4	4.8	8.51138e-06	2.51189e-11	0.00850414	0.00119058	4.01902e-08	6.02853e-09	1.20571e-08	#NUM!	#NUM!	#NUM!	0.0031	#NUM!	#NUM!	#NUM!	#NUM!	#NUM!	#NUM!	#NUM!	75.2688	161.29	-1.28019	-0.0085043	0.000144996	1.37163	0.000850414	2.51189e-09	7.76288e-09	8.75112e-11	-1.45283e-14	-9.91102e-15	-1.26742e-16	-4.06842e-30	-1.35788e-31	-7.69179e-34	-1.73315e-36	-0.00018226
	0.6	#NUM!	0.0062	0.01705	0.03038	0	0.01	2	10	1.4	16	2.4	4.8	8.51138e-06	2.51189e-11	0.00850414	0.00119058	4.01902e-08	6.02853e-09	1.20571e-08	#NUM!	#NUM!	#NUM!	0.00372	#NUM!	#NUM!	#NUM!	#NUM!	#NUM!	#NUM!	#NUM!	62.724	134.409	-1.06682	-0.00850427	0.000144996	1.14302	0.000850414	2.51189e-09	5.39089e-09	7.29257e-11	3.63355e-14	-9.91107e-15	-1.26742e-16	-1.97357e-30	-6.65614e-32	-4.43556e-34	-1.20358e-36	-0.000154409
	0.7	#NUM!	0.0062	0.01705	0.03038	0	0.01	2	10	1.4	16	2.4	4.8	8.51138e-06	2.51189e-11	0.00850414	0.00119058	4.01902e-08	6.02853e-09	1.20571e-08	#NUM!	#NUM!	#NUM!	0.00434	#NUM!	#NUM!	#NUM!	#NUM!	#NUM!	#NUM!	#NUM!	53.7634	115.207	-0.914419	-0.00850424	0.000144996	0.979735	0.000850414	2.51189e-09	3.96065e-09	6.25075e-11	7.26667e-14	-9.91112e-15	-1.26742e-16	-1.07152e-30	-3.65179e-32	-2.78336e-34	-8.84261e-37	-0.000127403
	0.8	#NUM!	0.0062	0.01705	0.03038	0	0.01	2	10	1.4	16	2.4	4.8	8.51138e-06	2.51189e-11	0.00850414	0.00119058	4.01902e-08	6.02853e-09	1.20571e-08	#NUM!	#NUM!	#NUM!	0.00496	#NUM!	#NUM!	#NUM!	#NUM!	#NUM!	#NUM!	#NUM!	47.043	100.806	-0.800117	-0.00850423	0.000144996	0.857268	0.000850414	2.51189e-09	3.03237e-09	5.46939e-11	9.99152e-14	-9.91115e-15	-1.26742e-16	-6.31759e-31	-2.17567e-32	-1.85801e-34	-6.77013e-37	-0.00010123
	0.9	#NUM!	0.0062	0.01705	0.03038	0	0.01	2	10	1.4	16	2.4	4.8	8.51138e-06	2.51189e-11	0.00850414	0.00119058	4.01902e-08	6.02853e-09	1.20571e-08	#NUM!	#NUM!	#NUM!	0.00558	#NUM!	#NUM!	#NUM!	#NUM!	#NUM!	#NUM!	#NUM!	41.816	89.6057	-0.711215	-0.00850421	0.000144996	0.762016	0.000850414	2.51189e-09	2.39595e-09	4.86167e-11	1.21108e-13	-9.91117e-15	-1.26742e-16	-3.96685e-31	-1.38045e-32	-1.30029e-34	-5.34923e-37	-7.58802e-05
	0.99	#NUM!	0.0062	0.01705	0.03038	0	0.01	2	10	1.4	16	2.4	4.8	8.51138e-06	2.51189e-11	0.00850414	0.00119058	4.01902e-08	6.02853e-09	1.20571e-08	#NUM!	#NUM!	#NUM!	0.006138	#NUM!	#NUM!	#NUM!	#NUM!	#NUM!	#NUM!	#NUM!	38.0146	81.4598	-0.646559	-0.0085042	0.000144996	0.692742	0.000850414	2.51189e-09	1.98012e-09	4.4197e-11	1.36522e-13	-9.91119e-15	-1.26742e-16	-2.72343e-31	-9.56678e-33	-9.73783e-35	-4.42086e-37	-5.37603e-05
	r	eq K1	a	b	c	w	h		K1	K2	K3	K4	K5	K6	K7	K1h	K2h	K3h	K4h	K5h	x	y	z	t	u2	v	s	a-(x+y+z+t+u)	b-(x+2y+u+v)	c-(z+2t+u+s)	w+(x+2y+z+2t+2u)	F	G	H	I	J	K	L	M	a	b	g	d	e	t3	t2	t1	t0	m
	1e-10	-2.55481e-05	0.0062	0.01705	0.03038	0	0.01	2	10	1.4	16	2.4	4.8	8.51138e-06	2.51189e-11	0.00850414	0.00119058	4.01902e-08	6.02853e-09	1.20571e-08	0.00323319	0.00234171	5.08252e-08	6.2e-13	7.88813e-08	0.00912554	0.0303799	0.000624967	7.76709e-06	7.63108e-11	0.00791682	3.76344e+11	8.06452e+11	-6.40093e+09	-984.668	0.000144996	6.85815e+09	0.000850414	2.51189e-09	1.94072e+11	59708.9	-0.0073709	1.72139e-09	-1.26742e-16	1.0732e+15	-1.04938e+08	4.2374	-1.02693e-06	7.61391e-16
	1e-09	-4.38155e-07	0.0062	0.01705	0.03038	0	0.01	2	10	1.4	16	2.4	4.8	8.51138e-06	2.51189e-11	0.00850414	0.00119058	4.01902e-08	6.02853e-09	1.20571e-08	3.54366e-05	0.00616413	1.08575e-09	6.2e-12	4.04709e-07	0.00468192	0.0303796	2.85207e-08	3.98496e-06	7.63101e-11	0.0123645	3.76344e+10	8.06452e+10	-6.40093e+08	-98.4745	0.000144996	6.85815e+08	0.000850414	2.51189e-09	1.94072e+09	597.128	-0.000211041	1.7213e-10	-1.26742e-16	6.37766e+09	-7659.81	-0.000831635	-1.02693e-10	-6.11229e-13
	2e-09	1.47646e-05	0.0062	0.01705	0.03038	0	0.01	2	10	1.4	16	2.4	4.8	8.51138e-06	2.51189e-11	0.00850414	0.00119058	4.01902e-08	6.02853e-09	1.20571e-08	-0.00109758	0.00727382	-4.3781e-08	1.24e-11	6.21733e-07	0.00359626	0.0303794	2.31868e-05	3.06092e-06	7.63097e-11	0.0134513	1.88172e+10	4.03226e+10	-3.20047e+08	-49.2415	0.000144996	3.42907e+08	0.000850414	2.51189e-09	4.8518e+08	149.293	-9.09081e-05	8.60602e-11	-1.26742e-16	1.91735e+08	-482.958	-5.6342e-05	-6.41829e-12	-2.40878e-12
	3e-09	2.38133e-05	0.0062	0.01705	0.03038	0	0.01	2	10	1.4	16	2.4	4.8	8.51138e-06	2.51189e-11	0.00850414	0.00119058	4.01902e-08	6.02853e-09	1.20571e-08	-0.0017011	0.00784877	-8.00026e-08	1.86e-11	7.90986e-07	0.00305017	0.0303793	5.16162e-05	2.59611e-06	7.63093e-11	0.0139979	1.25448e+10	2.68817e+10	-2.13364e+08	-32.8305	0.000144996	2.28605e+08	0.000850414	2.51189e-09	2.15635e+08	66.3573	-5.73582e-05	5.73701e-11	-1.26742e-16	2.49162e+07	-95.7419	-1.14175e-05	-1.26781e-12	-5.37997e-12
	1e-08	4.79015e-05	0.0062	0.01705	0.03038	0	0.01	2	10	1.4	16	2.4	4.8	8.51138e-06	2.51189e-11	0.00850414	0.00119058	4.01902e-08	6.02853e-09	1.20571e-08	-0.00314259	0.00919084	-2.49358e-07	6.2e-11	1.56273e-06	0.00180781	0.0303787	0.000150434	1.53869e-06	7.63078e-11	0.015242	3.76344e+09	8.06452e+09	-6.40093e+07	-9.8551	0.000144996	6.85815e+07	0.000850414	2.51189e-09	1.94072e+07	5.97522	-1.58436e-05	1.72041e-11	-1.26742e-16	59400.3	-0.779839	-9.58045e-08	-1.02693e-14	-5.90657e-11
	1e-07	7.57291e-05	0.0062	0.01705	0.03038	0	0.01	2	10	1.4	16	2.4	4.8	8.51138e-06	2.51189e-11	0.00850414	0.00119058	4.01902e-08	6.02853e-09	1.20571e-08	-0.0046057	0.0105192	-1.08024e-06	6.2e-10	5.28687e-06	0.000611539	0.0303758	0.000282318	5.20504e-07	7.63005e-11	0.0164421	3.76344e+08	8.06452e+08	-6.40093e+06	-0.993164	0.000144996	6.85815e+06	0.000850414	2.51189e-09	194072	0.060146	-1.53176e-06	1.71149e-12	-1.26742e-16	0.587428	-7.81646e-05	-9.79403e-12	-1.02697e-18	-5.91856e-09
	2e-07	8.02084e-05	0.0062	0.01705	0.03038	0	0.01	2	10	1.4	16	2.4	4.8	8.51138e-06	2.51189e-11	0.00850414	0.00119058	4.01902e-08	6.02853e-09	1.20571e-08	-0.00482619	0.0107159	-1.58606e-06	1.24e-09	7.54636e-06	0.000436423	0.030374	0.000304304	3.71457e-07	7.62961e-11	0.0166192	1.88172e+08	4.03226e+08	-3.20047e+06	-0.500834	0.000144996	3.42907e+06	0.000850414	2.51189e-09	48518	0.0151459	-7.64418e-07	8.50789e-13	-1.26742e-16	0.0182724	-4.88593e-06	-6.18678e-13	-6.41937e-20	-2.3867e-08
	0.0001	#NUM!	0.0062	0.01705	0.03038	0	0.01	2	10	1.4	16	2.4	4.8	8.51138e-06	2.51189e-11	0.00850414	0.00119058	4.01902e-08	6.02853e-09	1.20571e-08	#NUM!	#NUM!	#NUM!	6.2e-07	#NUM!	#NUM!	#NUM!	#NUM!	#NUM!	#NUM!	#NUM!	376344	806452	-6400.93	-0.00948876	0.000144996	6858.15	0.000850414	2.51189e-09	0.194072	4.97253e-07	-1.52563e-09	-8.18996e-15	-1.26742e-16	-1.87869e-15	-7.81865e-17	-1.07549e-22	-4.43557e-29	-0.00057728
	0.1	#NUM!	0.0062	0.01705	0.03038	0	0.01	2	10	1.4	16	2.4	4.8	8.51138e-06	2.51189e-11	0.00850414	0.00119058	4.01902e-08	6.02853e-09	1.20571e-08	#NUM!	#NUM!	#NUM!	0.00062	#NUM!	#NUM!	#NUM!	#NUM!	#NUM!	#NUM!	#NUM!	376.344	806.452	-6.40093	-0.00850509	0.000144996	6.85815	0.000850414	2.51189e-09	1.94072e-07	4.37604e-10	-1.23526e-12	-9.90964e-15	-1.26742e-16	-2.48246e-27	-7.94819e-29	-9.75104e-32	-4.33288e-35	-0.000302425
	0.2	#NUM!	0.0062	0.01705	0.03038	0	0.01	2	10	1.4	16	2.4	4.8	8.51138e-06	2.51189e-11	0.00850414	0.00119058	4.01902e-08	6.02853e-09	1.20571e-08	#NUM!	#NUM!	#NUM!	0.00124	#NUM!	#NUM!	#NUM!	#NUM!	#NUM!	#NUM!	#NUM!	188.172	403.226	-3.20047	-0.00850459	0.000144996	3.42907	0.000850414	2.51189e-09	4.8518e-08	2.18787e-10	-4.72302e-13	-9.9105e-15	-1.26742e-16	-1.56107e-28	-5.04991e-30	-1.21458e-32	-1.08322e-35	-0.000271014
	0.3	#NUM!	0.0062	0.01705	0.03038	0	0.01	2	10	1.4	16	2.4	4.8	8.51138e-06	2.51189e-11	0.00850414	0.00119058	4.01902e-08	6.02853e-09	1.20571e-08	#NUM!	#NUM!	#NUM!	0.00186	#NUM!	#NUM!	#NUM!	#NUM!	#NUM!	#NUM!	#NUM!	125.448	268.817	-2.13364	-0.00850443	0.000144996	2.28605	0.000850414	2.51189e-09	2.15635e-08	1.45855e-10	-2.17983e-13	-9.91079e-15	-1.26742e-16	-3.10219e-29	-1.01401e-30	-3.58616e-33	-4.81431e-36	-0.000240546
	0.4	#NUM!	0.0062	0.01705	0.03038	0	0.01	2	10	1.4	16	2.4	4.8	8.51138e-06	2.51189e-11	0.00850414	0.00119058	4.01902e-08	6.02853e-09	1.20571e-08	#NUM!	#NUM!	#NUM!	0.00248	#NUM!	#NUM!	#NUM!	#NUM!	#NUM!	#NUM!	#NUM!	94.086	201.613	-1.60023	-0.00850435	0.000144996	1.71454	0.000850414	2.51189e-09	1.21295e-08	1.0939e-10	-9.0824e-14	-9.91093e-15	-1.26742e-16	-9.87413e-30	-3.26138e-31	-1.5076e-33	-2.70805e-36	-0.000210968
	0.5	#NUM!	0.0062	0.01705	0.03038	0	0.01	2	10	1.4	16	2.4	4.8	8.51138e-06	2.51189e-11	0.00850414	0.00119058	4.01902e-08	6.02853e-09	1.20571e-08	#NUM!	#NUM!	#NUM!	0.0031	#NUM!	#NUM!	#NUM!	#NUM!	#NUM!	#NUM!	#NUM!	75.2688	161.29	-1.28019	-0.0085043	0.000144996	1.37163	0.000850414	2.51189e-09	7.76288e-09	8.75112e-11	-1.45283e-14	-9.91102e-15	-1.26742e-16	-4.06842e-30	-1.35788e-31	-7.69179e-34	-1.73315e-36	-0.00018226
	0.6	#NUM!	0.0062	0.01705	0.03038	0	0.01	2	10	1.4	16	2.4	4.8	8.51138e-06	2.51189e-11	0.00850414	0.00119058	4.01902e-08	6.02853e-09	1.20571e-08	#NUM!	#NUM!	#NUM!	0.00372	#NUM!	#NUM!	#NUM!	#NUM!	#NUM!	#NUM!	#NUM!	62.724	134.409	-1.06682	-0.00850427	0.000144996	1.14302	0.000850414	2.51189e-09	5.39089e-09	7.29257e-11	3.63355e-14	-9.91107e-15	-1.26742e-16	-1.97357e-30	-6.65614e-32	-4.43556e-34	-1.20358e-36	-0.000154409
	0.7	#NUM!	0.0062	0.01705	0.03038	0	0.01	2	10	1.4	16	2.4	4.8	8.51138e-06	2.51189e-11	0.00850414	0.00119058	4.01902e-08	6.02853e-09	1.20571e-08	#NUM!	#NUM!	#NUM!	0.00434	#NUM!	#NUM!	#NUM!	#NUM!	#NUM!	#NUM!	#NUM!	53.7634	115.207	-0.914419	-0.00850424	0.000144996	0.979735	0.000850414	2.51189e-09	3.96065e-09	6.25075e-11	7.26667e-14	-9.91112e-15	-1.26742e-16	-1.07152e-30	-3.65179e-32	-2.78336e-34	-8.84261e-37	-0.000127403
	0.8	#NUM!	0.0062	0.01705	0.03038	0	0.01	2	10	1.4	16	2.4	4.8	8.51138e-06	2.51189e-11	0.00850414	0.00119058	4.01902e-08	6.02853e-09	1.20571e-08	#NUM!	#NUM!	#NUM!	0.00496	#NUM!	#NUM!	#NUM!	#NUM!	#NUM!	#NUM!	#NUM!	47.043	100.806	-0.800117	-0.00850423	0.000144996	0.857268	0.000850414	2.51189e-09	3.03237e-09	5.46939e-11	9.99152e-14	-9.91115e-15	-1.26742e-16	-6.31759e-31	-2.17567e-32	-1.85801e-34	-6.77013e-37	-0.00010123
	0.9	#NUM!	0.0062	0.01705	0.03038	0	0.01	2	10	1.4	16	2.4	4.8	8.51138e-06	2.51189e-11	0.00850414	0.00119058	4.01902e-08	6.02853e-09	1.20571e-08	#NUM!	#NUM!	#NUM!	0.00558	#NUM!	#NUM!	#NUM!	#NUM!	#NUM!	#NUM!	#NUM!	41.816	89.6057	-0.711215	-0.00850421	0.000144996	0.762016	0.000850414	2.51189e-09	2.39595e-09	4.86167e-11	1.21108e-13	-9.91117e-15	-1.26742e-16	-3.96685e-31	-1.38045e-32	-1.30029e-34	-5.34923e-37	-7.58802e-05
	0.99	#NUM!	0.0062	0.01705	0.03038	0	0.01	2	10	1.4	16	2.4	4.8	8.51138e-06	2.51189e-11	0.00850414	0.00119058	4.01902e-08	6.02853e-09	1.20571e-08	#NUM!	#NUM!	#NUM!	0.006138	#NUM!	#NUM!	#NUM!	#NUM!	#NUM!	#NUM!	#NUM!	38.0146	81.4598	-0.646559	-0.0085042	0.000144996	0.692742	0.000850414	2.51189e-09	1.98012e-09	4.4197e-11	1.36522e-13	-9.91119e-15	-1.26742e-16	-2.72343e-31	-9.56678e-33	-9.73783e-35	-4.42086e-37	-5.37603e-05
	r	eq K1	a	b	c	w	h		K1	K2	K3	K4	K5	K6	K7	K1h	K2h	K3h	K4h	K5h	x	y	z	t	u3	v	s	a-(x+y+z+t+u)	b-(x+2y+u+v)	c-(z+2t+u+s)	w+(x+2y+z+2t+2u)	F	G	H	I	J	K	L	M	a	b	g	d	e	t3	t2	t1	t0	m
	1e-09	#NUM!	0.0062	0.01705	0.03038	0	0.01	2	10	1.4	16	2.4	4.8	8.51138e-06	2.51189e-11	0.00850414	0.00119058	4.01902e-08	6.02853e-09	1.20571e-08	#NUM!	#NUM!	#NUM!	6.2e-12	#NUM!	#NUM!	#NUM!	#NUM!	#NUM!	#NUM!	#NUM!	3.76344e+10	8.06452e+10	-6.40093e+08	-98.4745	0.000144996	6.85815e+08	0.000850414	2.51189e-09	1.94072e+09	597.128	-0.000211041	1.7213e-10	-1.26742e-16	6.37766e+09	-7659.81	-0.000831635	-1.02693e-10	-6.11229e-13
	0.1	8.01889e-06	0.0062	0.01705	0.03038	0	0.01	2	10	1.4	16	2.4	4.8	8.51138e-06	2.51189e-11	0.00850414	0.00119058	4.01902e-08	6.02853e-09	1.20571e-08	-0.000622852	0.0116144	0.000139027	0.00062	-0.00555529	-7.31024e-07	0.0345563	4.67627e-06	-6.22202e-10	8.68014e-11	0.0128745	376.344	806.452	-6.40093	-0.00850509	0.000144996	6.85815	0.000850414	2.51189e-09	1.94072e-07	4.37604e-10	-1.23526e-12	-9.90964e-15	-1.26742e-16	-2.48246e-27	-7.94819e-29	-9.75104e-32	-4.33288e-35	-0.000302425
	0.13	-1.80701e-06	0.0062	0.01705	0.03038	0	0.01	2	10	1.4	16	2.4	4.8	8.51138e-06	2.51189e-11	0.00850414	0.00119058	4.01902e-08	6.02853e-09	1.20571e-08	0.000147032	0.0116195	-3.74115e-05	0.000806	-0.00633538	-6.52138e-07	0.0351408	2.60476e-07	-5.55059e-10	8.82697e-11	0.0122899	289.495	620.347	-4.9238	-0.00850486	0.000144996	5.2755	0.000850414	2.51189e-09	1.14835e-07	3.36608e-10	-8.83125e-13	-9.91004e-15	-1.26742e-16	-8.70797e-28	-2.79664e-29	-4.43362e-32	-2.56383e-35	-0.000292895
	0.131	-2.10513e-06	0.0062	0.01705	0.03038	0	0.01	2	10	1.4	16	2.4	4.8	8.51138e-06	2.51189e-11	0.00850414	0.00119058	4.01902e-08	6.02853e-09	1.20571e-08	0.000171546	0.0116194	-4.38165e-05	0.0008122	-0.00635967	-6.49979e-07	0.0351591	3.54572e-07	-5.53222e-10	8.83156e-11	0.0122716	287.286	615.612	-4.88621	-0.00850485	0.000144996	5.23523	0.000850414	2.51189e-09	1.13089e-07	3.34038e-10	-8.74165e-13	-9.91005e-15	-1.26742e-16	-8.44563e-28	-2.71266e-29	-4.3327e-32	-2.52484e-35	-0.000292579
	0.131357	-2.2111e-06	0.0062	0.01705	0.03038	0	0.01	2	10	1.4	16	2.4	4.8	8.51138e-06	2.51189e-11	0.00850414	0.00119058	4.01902e-08	6.02853e-09	1.20571e-08	0.000180277	0.0116193	-4.61094e-05	0.000814412	-0.00636832	-6.49215e-07	0.0351656	3.91585e-07	-5.52571e-10	8.8332e-11	0.012265	286.505	613.94	-4.87294	-0.00850485	0.000144996	5.22101	0.000850414	2.51189e-09	1.12475e-07	3.3313e-10	-8.71001e-13	-9.91005e-15	-1.26742e-16	-8.35442e-28	-2.68347e-29	-4.29744e-32	-2.51114e-35	-0.000292466
	0.132	-2.40159e-06	0.0062	0.01705	0.03038	0	0.01	2	10	1.4	16	2.4	4.8	8.51138e-06	2.51189e-11	0.00850414	0.00119058	4.01902e-08	6.02853e-09	1.20571e-08	0.000195995	0.0116193	-5.02523e-05	0.0008184	-0.00638386	-6.47844e-07	0.0351773	4.62848e-07	-5.51405e-10	8.83614e-11	0.0122533	285.109	610.948	-4.84919	-0.00850485	0.000144996	5.19557	0.000850414	2.51189e-09	1.11382e-07	3.31507e-10	-8.65341e-13	-9.91006e-15	-1.26742e-16	-8.1931e-28	-2.63182e-29	-4.23483e-32	-2.48673e-35	-0.000292263
	0.14	-4.71512e-06	0.0062	0.01705	0.03038	0	0.01	2	10	1.4	16	2.4	4.8	8.51138e-06	2.51189e-11	0.00850414	0.00119058	4.01902e-08	6.02853e-09	1.20571e-08	0.000389364	0.0116176	-0.000102819	0.000868	-0.00657401	-6.31585e-07	0.0353208	1.82692e-06	-5.37566e-10	8.87219e-11	0.0121098	268.817	576.037	-4.5721	-0.00850481	0.000144996	4.89868	0.000850414	2.51189e-09	9.90163e-08	3.12562e-10	-7.99284e-13	-9.91013e-15	-1.26742e-16	-6.47806e-28	-2.08263e-29	-3.54855e-32	-2.21065e-35	-0.000289739
	0.2	-1.93823e-05	0.0062	0.01705	0.03038	0	0.01	2	10	1.4	16	2.4	4.8	8.51138e-06	2.51189e-11	0.00850414	0.00119058	4.01902e-08	6.02853e-09	1.20571e-08	0.00174042	0.0115769	-0.000550284	0.00124	-0.00784365	-5.42027e-07	0.0362939	3.66305e-05	-4.6134e-10	9.11662e-11	0.0111366	188.172	403.226	-3.20047	-0.00850459	0.000144996	3.42907	0.000850414	2.51189e-09	4.8518e-08	2.18787e-10	-4.72302e-13	-9.9105e-15	-1.26742e-16	-1.56107e-28	-5.04991e-30	-1.21458e-32	-1.08322e-35	-0.000271014
	0.3	-3.66319e-05	0.0062	0.01705	0.03038	0	0.01	2	10	1.4	16	2.4	4.8	8.51138e-06	2.51189e-11	0.00850414	0.00119058	4.01902e-08	6.02853e-09	1.20571e-08	0.00375068	0.0114206	-0.00146231	0.00186	-0.00954141	-4.56155e-07	0.0376637	0.000172449	-3.88251e-10	9.4607e-11	0.00976674	125.448	268.817	-2.13364	-0.00850443	0.000144996	2.28605	0.000850414	2.51189e-09	2.15635e-08	1.45855e-10	-2.17983e-13	-9.91079e-15	-1.26742e-16	-3.10219e-29	-1.01401e-30	-3.58616e-33	-4.81431e-36	-0.000240546
	0.4	-4.79469e-05	0.0062	0.01705	0.03038	0	0.01	2	10	1.4	16	2.4	4.8	8.51138e-06	2.51189e-11	0.00850414	0.00119058	4.01902e-08	6.02853e-09	1.20571e-08	0.00559867	0.0111751	-0.00254803	0.00248	-0.0108984	-4.03251e-07	0.0388664	0.000392687	-3.43222e-10	9.7628e-11	0.00856398	94.086	201.613	-1.60023	-0.00850435	0.000144996	1.71454	0.000850414	2.51189e-09	1.21295e-08	1.0939e-10	-9.0824e-14	-9.91093e-15	-1.26742e-16	-9.87413e-30	-3.26138e-31	-1.5076e-33	-2.70805e-36	-0.000210968
	0.5	-5.47762e-05	0.0062	0.01705	0.03038	0	0.01	2	10	1.4	16	2.4	4.8	8.51138e-06	2.51189e-11	0.00850414	0.00119058	4.01902e-08	6.02853e-09	1.20571e-08	0.00735749	0.0108494	-0.0037995	0.0031	-0.0120059	-3.65616e-07	0.0399854	0.000698526	-3.1119e-10	1.00439e-10	0.00744495	75.2688	161.29	-1.28019	-0.0085043	0.000144996	1.37163	0.000850414	2.51189e-09	7.76288e-09	8.75112e-11	-1.45283e-14	-9.91102e-15	-1.26742e-16	-4.06842e-30	-1.35788e-31	-7.69179e-34	-1.73315e-36	-0.00018226
	0.6	-5.76434e-05	0.0062	0.01705	0.03038	0	0.01	2	10	1.4	16	2.4	4.8	8.51138e-06	2.51189e-11	0.00850414	0.00119058	4.01902e-08	6.02853e-09	1.20571e-08	0.00906316	0.0104461	-0.00522507	0.00372	-0.0129051	-3.36383e-07	0.0410701	0.00110086	-2.86308e-10	1.03164e-10	0.00636019	62.724	134.409	-1.06682	-0.00850427	0.000144996	1.14302	0.000850414	2.51189e-09	5.39089e-09	7.29257e-11	3.63355e-14	-9.91107e-15	-1.26742e-16	-1.97357e-30	-6.65614e-32	-4.43556e-34	-1.20358e-36	-0.000154409
	0.7	-5.6592e-05	0.0062	0.01705	0.03038	0	0.01	2	10	1.4	16	2.4	4.8	8.51138e-06	2.51189e-11	0.00850414	0.00119058	4.01902e-08	6.02853e-09	1.20571e-08	0.0107339	0.00996556	-0.00684335	0.00434	-0.0136147	-3.1224e-07	0.042158	0.0016186	-2.65759e-10	1.05896e-10	0.00527229	53.7634	115.207	-0.914419	-0.00850424	0.000144996	0.979735	0.000850414	2.51189e-09	3.96065e-09	6.25075e-11	7.26667e-14	-9.91112e-15	-1.26742e-16	-1.07152e-30	-3.65179e-32	-2.78336e-34	-8.84261e-37	-0.000127403
	0.8	-5.13264e-05	0.0062	0.01705	0.03038	0	0.01	2	10	1.4	16	2.4	4.8	8.51138e-06	2.51189e-11	0.00850414	0.00119058	4.01902e-08	6.02853e-09	1.20571e-08	0.0123755	0.00940834	-0.00868095	0.00496	-0.0141419	-2.91362e-07	0.0432829	0.002279	-2.4799e-10	1.08722e-10	0.0041474	47.043	100.806	-0.800117	-0.00850423	0.000144996	0.857268	0.000850414	2.51189e-09	3.03237e-09	5.46939e-11	9.99152e-14	-9.91115e-15	-1.26742e-16	-6.31759e-31	-2.17567e-32	-1.85801e-34	-6.77013e-37	-0.00010123
	0.9	-4.12693e-05	0.0062	0.01705	0.03038	0	0.01	2	10	1.4	16	2.4	4.8	8.51138e-06	2.51189e-11	0.00850414	0.00119058	4.01902e-08	6.02853e-09	1.20571e-08	0.0139823	0.00877847	-0.0107697	0.00558	-0.014489	-2.72676e-07	0.0444787	0.00311794	-2.32085e-10	1.11726e-10	0.00295154	41.816	89.6057	-0.711215	-0.00850421	0.000144996	0.762016	0.000850414	2.51189e-09	2.39595e-09	4.86167e-11	1.21108e-13	-9.91117e-15	-1.26742e-16	-3.96685e-31	-1.38045e-32	-1.30029e-34	-5.34923e-37	-7.58802e-05
	1	-2.56368e-05	0.0062	0.01705	0.03038	0	0.01	2	10	1.4	16	2.4	4.8	8.51138e-06	2.51189e-11	0.00850414	0.00119058	4.01902e-08	6.02853e-09	1.20571e-08	0.015535	0.00808716	-0.013141	0.0062	-0.014659	-2.55552e-07	0.04578	0.00417786	-2.1751e-10	1.14994e-10	0.00165027	37.6344	80.6452	-0.640093	-0.0085042	0.000144996	0.685815	0.000850414	2.51189e-09	1.94072e-09	4.3755e-11	1.38063e-13	-9.91119e-15	-1.26742e-16	-2.61761e-31	-9.20466e-33	-9.44522e-35	-4.33288e-37	-5.13429e-05
	r	eq K1	a	b	c	w	h		K1	K2	K3	K4	K5	K6	K7	K1h	K2h	K3h	K4h	K5h	x	y	z	t	u4	v	s	a-(x+y+z+t+u)	b-(x+2y+u+v)	c-(z+2t+u+s)	w+(x+2y+z+2t+2u)	F	G	H	I	J	K	L	M	a	b	g	d	e	t3	t2	t1	t0	m
	0.00023	9.57379e-05	0.0062	0.01705	0.03038	0	0.01	2	10	1.4	16	2.4	4.8	8.51138e-06	2.51189e-11	0.00850414	0.00119058	4.01902e-08	6.02853e-09	1.20571e-08	-0.00555312	0.0111644	-6.06314e-05	1.426e-06	0.00026121	1.30506e-05	0.0301766	0.000386693	1.11078e-08	7.58001e-11	0.0172404	163628	350631	-2783.02	-0.00893221	0.000144996	2981.8	0.000850414	2.51189e-09	0.0366866	2.01524e-07	-6.63151e-10	-9.16293e-15	-1.26742e-16	-7.90399e-17	-2.79402e-18	-8.38831e-24	-8.2274e-30	-0.000416423
	0.1	0.0001947	0.0062	0.01705	0.03038	0	0.01	2	10	1.4	16	2.4	4.8	8.51138e-06	2.51189e-11	0.00850414	0.00119058	4.01902e-08	6.02853e-09	1.20571e-08	-0.00909176	0.0104375	-0.00214074	0.00062	0.00526629	5.21697e-07	0.0260144	0.00110874	4.44036e-10	6.53453e-11	0.021415	376.344	806.452	-6.40093	-0.00850509	0.000144996	6.85815	0.000850414	2.51189e-09	1.94072e-07	4.37604e-10	-1.23526e-12	-9.90964e-15	-1.26742e-16	-2.48246e-27	-7.94819e-29	-9.75104e-32	-4.33288e-35	-0.000302425
	0.2	0.000242508	0.0062	0.01705	0.03038	0	0.01	2	10	1.4	16	2.4	4.8	8.51138e-06	2.51189e-11	0.00850414	0.00119058	4.01902e-08	6.02853e-09	1.20571e-08	-0.0104	0.0100676	-0.00352615	0.00124	0.00731451	3.358e-07	0.0241116	0.00150408	2.85812e-10	6.05657e-11	0.023318	188.172	403.226	-3.20047	-0.00850459	0.000144996	3.42907	0.000850414	2.51189e-09	4.8518e-08	2.18787e-10	-4.72302e-13	-9.9105e-15	-1.26742e-16	-1.56107e-28	-5.04991e-30	-1.21458e-32	-1.08322e-35	-0.000271014
	0.3	0.00028113	0.0062	0.01705	0.03038	0	0.01	2	10	1.4	16	2.4	4.8	8.51138e-06	2.51189e-11	0.00850414	0.00119058	4.01902e-08	6.02853e-09	1.20571e-08	-0.0113251	0.009774	-0.00477287	0.00186	0.00882682	2.53283e-07	0.0226061	0.00183712	2.15579e-10	5.67838e-11	0.0248237	125.448	268.817	-2.13364	-0.00850443	0.000144996	2.28605	0.000850414	2.51189e-09	2.15635e-08	1.45855e-10	-2.17983e-13	-9.91079e-15	-1.26742e-16	-3.10219e-29	-1.01401e-30	-3.58616e-33	-4.81431e-36	-0.000240546
	0.4	0.000314986	0.0062	0.01705	0.03038	0	0.01	2	10	1.4	16	2.4	4.8	8.51138e-06	2.51189e-11	0.00850414	0.00119058	4.01902e-08	6.02853e-09	1.20571e-08	-0.0120562	0.00952278	-0.00594394	0.00248	0.0100605	2.04036e-07	0.0213035	0.00213692	1.73663e-10	5.35118e-11	0.0261263	94.086	201.613	-1.60023	-0.00850435	0.000144996	1.71454	0.000850414	2.51189e-09	1.21295e-08	1.0939e-10	-9.0824e-14	-9.91093e-15	-1.26742e-16	-9.87413e-30	-3.26138e-31	-1.5076e-33	-2.70805e-36	-0.000210968
	0.5	0.000345794	0.0062	0.01705	0.03038	0	0.01	2	10	1.4	16	2.4	4.8	8.51138e-06	2.51189e-11	0.00850414	0.00119058	4.01902e-08	6.02853e-09	1.20571e-08	-0.0126661	0.00930011	-0.00706476	0.0031	0.0111157	1.70407e-07	0.0201291	0.00241504	1.4504e-10	5.05619e-11	0.0273008	75.2688	161.29	-1.28019	-0.0085043	0.000144996	1.37163	0.000850414	2.51189e-09	7.76288e-09	8.75112e-11	-1.45283e-14	-9.91102e-15	-1.26742e-16	-4.06842e-30	-1.35788e-31	-7.69179e-34	-1.73315e-36	-0.00018226
	0.6	0.000374438	0.0062	0.01705	0.03038	0	0.01	2	10	1.4	16	2.4	4.8	8.51138e-06	2.51189e-11	0.00850414	0.00119058	4.01902e-08	6.02853e-09	1.20571e-08	-0.0131913	0.00909861	-0.00814876	0.00372	0.012044	1.45577e-07	0.0190448	0.00267751	1.23906e-10	4.78383e-11	0.0283851	62.724	134.409	-1.06682	-0.00850427	0.000144996	1.14302	0.000850414	2.51189e-09	5.39089e-09	7.29257e-11	3.63355e-14	-9.91107e-15	-1.26742e-16	-1.97357e-30	-6.65614e-32	-4.43556e-34	-1.20358e-36	-0.000154409
	0.7	0.000401444	0.0062	0.01705	0.03038	0	0.01	2	10	1.4	16	2.4	4.8	8.51138e-06	2.51189e-11	0.00850414	0.00119058	4.01902e-08	6.02853e-09	1.20571e-08	-0.0136537	0.00891371	-0.00920415	0.00434	0.0128761	1.2628e-07	0.018028	0.00292799	1.07482e-10	4.52843e-11	0.0294019	53.7634	115.207	-0.914419	-0.00850424	0.000144996	0.979735	0.000850414	2.51189e-09	3.96065e-09	6.25075e-11	7.26667e-14	-9.91112e-15	-1.26742e-16	-1.07152e-30	-3.65179e-32	-2.78336e-34	-8.84261e-37	-0.000127403
	0.8	0.000427155	0.0062	0.01705	0.03038	0	0.01	2	10	1.4	16	2.4	4.8	8.51138e-06	2.51189e-11	0.00850414	0.00119058	4.01902e-08	6.02853e-09	1.20571e-08	-0.014067	0.00874235	-0.0102364	0.00496	0.0136322	1.10729e-07	0.0170642	0.00316887	9.42455e-11	4.28633e-11	0.0303657	47.043	100.806	-0.800117	-0.00850423	0.000144996	0.857268	0.000850414	2.51189e-09	3.03237e-09	5.46939e-11	9.99152e-14	-9.91115e-15	-1.26742e-16	-6.31759e-31	-2.17567e-32	-1.85801e-34	-6.77013e-37	-0.00010123
	0.9	0.000451812	0.0062	0.01705	0.03038	0	0.01	2	10	1.4	16	2.4	4.8	8.51138e-06	2.51189e-11	0.00850414	0.00119058	4.01902e-08	6.02853e-09	1.20571e-08	-0.014441	0.00858235	-0.0112494	0.00558	0.0143262	9.78537e-08	0.0161432	0.00340187	8.3287e-11	4.05499e-11	0.0312867	41.816	89.6057	-0.711215	-0.00850421	0.000144996	0.762016	0.000850414	2.51189e-09	2.39595e-09	4.86167e-11	1.21108e-13	-9.91117e-15	-1.26742e-16	-3.96685e-31	-1.38045e-32	-1.30029e-34	-5.34923e-37	-7.58802e-05
	0.99	0.000473245	0.0062	0.01705	0.03038	0	0.01	2	10	1.4	16	2.4	4.8	8.51138e-06	2.51189e-11	0.00850414	0.00119058	4.01902e-08	6.02853e-09	1.20571e-08	-0.0147497	0.00844669	-0.0121471	0.006138	0.0149062	8.7982e-08	0.0153448	0.00360585	7.48848e-11	3.85445e-11	0.0320851	38.0146	81.4598	-0.646559	-0.0085042	0.000144996	0.692742	0.000850414	2.51189e-09	1.98012e-09	4.4197e-11	1.36522e-13	-9.91119e-15	-1.26742e-16	-2.72343e-31	-9.56678e-33	-9.73783e-35	-4.42086e-37	-5.37603e-05
t3 ¹ 0, t2 ¹ 0
discr III > 0
			[A]in	[B]in	[C]in	[H2O]in															[AB]eq	[AB2]eq	[AC]eq	[AC2]eq	[ABC]eq			[A]eq	[B]eq	[C]eq	[H2O]eq
	r	eq K1	a	b	c	w	h		K1	K2	K3	K4	K5	K6	K7	K1h	K2h	K3h	K4h	K5h	x	y	z	t	u1	v	s	a-(x+y+z+t+u)	b-(x+2y+u+v)	c-(z+2t+u+s)	w+(x+2y+z+2t+2u)	F	G	H	I	J	K	L	M	a	b	g	d	e	t3	t2	t1	t0	m
	1e-12	30.2588	0.0062	0.01705	0.03038	0	0.01	2	10	1.4	16	2.4	4.8	8.51138e-06	2.51189e-11	0.00850414	0.00119058	4.01902e-08	6.02853e-09	1.20571e-08	-6.74713	5.61911	2.16521e-07	6.2e-15	-3.86404e-07	-4.47023	0.0303802	1.13422	-0.00380478	7.63115e-11	4.49108	3.76344e+13	8.06452e+13	-6.40093e+11	-98466	0.000144996	6.85815e+11	0.000850414	2.51189e-09	1940719190006104	5.97084e+08	-58.6024	1.7214e-07	-1.26742e-16	4.89681e+26	-4.71607e+19	1.38505e+11	-102.693	-2.80896e-15
	1e-10	#NUM!	0.0062	0.01705	0.03038	0	0.01	2	10	1.4	16	2.4	4.8	8.51138e-06	2.51189e-11	0.00850414	0.00119058	4.01902e-08	6.02853e-09	1.20571e-08	#NUM!	#NUM!	#NUM!	6.2e-13	#NUM!	#NUM!	#NUM!	#NUM!	#NUM!	#NUM!	#NUM!	3.76344e+11	8.06452e+11	-6.40093e+09	-984.668	0.000144996	6.85815e+09	0.000850414	2.51189e-09	1.94072e+11	59708.9	-0.0073709	1.72139e-09	-1.26742e-16	1.0732e+15	-1.04938e+08	4.2374	-1.02693e-06	7.61391e-16
	9e-10	#NUM!	0.0062	0.01705	0.03038	0	0.01	2	10	1.4	16	2.4	4.8	8.51138e-06	2.51189e-11	0.00850414	0.00119058	4.01902e-08	6.02853e-09	1.20571e-08	#NUM!	#NUM!	#NUM!	5.58e-12	#NUM!	#NUM!	#NUM!	#NUM!	#NUM!	#NUM!	#NUM!	4.1816e+10	8.96057e+10	-7.11215e+08	-109.415	0.000144996	7.62016e+08	0.000850414	2.51189e-09	2.39595e+09	737.19	-0.000241706	1.91257e-10	-1.26742e-16	1.08917e+10	-11656.8	-0.00124391	-1.5652e-10	-4.96016e-13
	9.32e-10	#NUM!	0.0062	0.01705	0.03038	0	0.01	2	10	1.4	16	2.4	4.8	8.51138e-06	2.51189e-11	0.00850414	0.00119058	4.01902e-08	6.02853e-09	1.20571e-08	#NUM!	#NUM!	#NUM!	5.7784e-12	#NUM!	#NUM!	#NUM!	#NUM!	#NUM!	#NUM!	#NUM!	4.03803e+10	8.65291e+10	-6.86796e+08	-105.659	0.000144996	7.35853e+08	0.000850414	2.51189e-09	2.23425e+09	687.438	-0.000231015	1.8469e-10	-1.26742e-16	9.11969e+09	-10141.6	-0.00108873	-1.36106e-10	-5.31608e-13
	0.1	#NUM!	0.0062	0.01705	0.03038	0	0.01	2	10	1.4	16	2.4	4.8	8.51138e-06	2.51189e-11	0.00850414	0.00119058	4.01902e-08	6.02853e-09	1.20571e-08	#NUM!	#NUM!	#NUM!	0.00062	#NUM!	#NUM!	#NUM!	#NUM!	#NUM!	#NUM!	#NUM!	376.344	806.452	-6.40093	-0.00850509	0.000144996	6.85815	0.000850414	2.51189e-09	1.94072e-07	4.37604e-10	-1.23526e-12	-9.90964e-15	-1.26742e-16	-2.48246e-27	-7.94819e-29	-9.75104e-32	-4.33288e-35	-0.000302425
	0.2	#NUM!	0.0062	0.01705	0.03038	0	0.01	2	10	1.4	16	2.4	4.8	8.51138e-06	2.51189e-11	0.00850414	0.00119058	4.01902e-08	6.02853e-09	1.20571e-08	#NUM!	#NUM!	#NUM!	0.00124	#NUM!	#NUM!	#NUM!	#NUM!	#NUM!	#NUM!	#NUM!	188.172	403.226	-3.20047	-0.00850459	0.000144996	3.42907	0.000850414	2.51189e-09	4.8518e-08	2.18787e-10	-4.72302e-13	-9.9105e-15	-1.26742e-16	-1.56107e-28	-5.04991e-30	-1.21458e-32	-1.08322e-35	-0.000271014
	0.3	#NUM!	0.0062	0.01705	0.03038	0	0.01	2	10	1.4	16	2.4	4.8	8.51138e-06	2.51189e-11	0.00850414	0.00119058	4.01902e-08	6.02853e-09	1.20571e-08	#NUM!	#NUM!	#NUM!	0.00186	#NUM!	#NUM!	#NUM!	#NUM!	#NUM!	#NUM!	#NUM!	125.448	268.817	-2.13364	-0.00850443	0.000144996	2.28605	0.000850414	2.51189e-09	2.15635e-08	1.45855e-10	-2.17983e-13	-9.91079e-15	-1.26742e-16	-3.10219e-29	-1.01401e-30	-3.58616e-33	-4.81431e-36	-0.000240546
	0.4	#NUM!	0.0062	0.01705	0.03038	0	0.01	2	10	1.4	16	2.4	4.8	8.51138e-06	2.51189e-11	0.00850414	0.00119058	4.01902e-08	6.02853e-09	1.20571e-08	#NUM!	#NUM!	#NUM!	0.00248	#NUM!	#NUM!	#NUM!	#NUM!	#NUM!	#NUM!	#NUM!	94.086	201.613	-1.60023	-0.00850435	0.000144996	1.71454	0.000850414	2.51189e-09	1.21295e-08	1.0939e-10	-9.0824e-14	-9.91093e-15	-1.26742e-16	-9.87413e-30	-3.26138e-31	-1.5076e-33	-2.70805e-36	-0.000210968
	0.5	#NUM!	0.0062	0.01705	0.03038	0	0.01	2	10	1.4	16	2.4	4.8	8.51138e-06	2.51189e-11	0.00850414	0.00119058	4.01902e-08	6.02853e-09	1.20571e-08	#NUM!	#NUM!	#NUM!	0.0031	#NUM!	#NUM!	#NUM!	#NUM!	#NUM!	#NUM!	#NUM!	75.2688	161.29	-1.28019	-0.0085043	0.000144996	1.37163	0.000850414	2.51189e-09	7.76288e-09	8.75112e-11	-1.45283e-14	-9.91102e-15	-1.26742e-16	-4.06842e-30	-1.35788e-31	-7.69179e-34	-1.73315e-36	-0.00018226
	0.6	#NUM!	0.0062	0.01705	0.03038	0	0.01	2	10	1.4	16	2.4	4.8	8.51138e-06	2.51189e-11	0.00850414	0.00119058	4.01902e-08	6.02853e-09	1.20571e-08	#NUM!	#NUM!	#NUM!	0.00372	#NUM!	#NUM!	#NUM!	#NUM!	#NUM!	#NUM!	#NUM!	62.724	134.409	-1.06682	-0.00850427	0.000144996	1.14302	0.000850414	2.51189e-09	5.39089e-09	7.29257e-11	3.63355e-14	-9.91107e-15	-1.26742e-16	-1.97357e-30	-6.65614e-32	-4.43556e-34	-1.20358e-36	-0.000154409
	0.7	#NUM!	0.0062	0.01705	0.03038	0	0.01	2	10	1.4	16	2.4	4.8	8.51138e-06	2.51189e-11	0.00850414	0.00119058	4.01902e-08	6.02853e-09	1.20571e-08	#NUM!	#NUM!	#NUM!	0.00434	#NUM!	#NUM!	#NUM!	#NUM!	#NUM!	#NUM!	#NUM!	53.7634	115.207	-0.914419	-0.00850424	0.000144996	0.979735	0.000850414	2.51189e-09	3.96065e-09	6.25075e-11	7.26667e-14	-9.91112e-15	-1.26742e-16	-1.07152e-30	-3.65179e-32	-2.78336e-34	-8.84261e-37	-0.000127403
	0.8	#NUM!	0.0062	0.01705	0.03038	0	0.01	2	10	1.4	16	2.4	4.8	8.51138e-06	2.51189e-11	0.00850414	0.00119058	4.01902e-08	6.02853e-09	1.20571e-08	#NUM!	#NUM!	#NUM!	0.00496	#NUM!	#NUM!	#NUM!	#NUM!	#NUM!	#NUM!	#NUM!	47.043	100.806	-0.800117	-0.00850423	0.000144996	0.857268	0.000850414	2.51189e-09	3.03237e-09	5.46939e-11	9.99152e-14	-9.91115e-15	-1.26742e-16	-6.31759e-31	-2.17567e-32	-1.85801e-34	-6.77013e-37	-0.00010123
	0.9	#NUM!	0.0062	0.01705	0.03038	0	0.01	2	10	1.4	16	2.4	4.8	8.51138e-06	2.51189e-11	0.00850414	0.00119058	4.01902e-08	6.02853e-09	1.20571e-08	#NUM!	#NUM!	#NUM!	0.00558	#NUM!	#NUM!	#NUM!	#NUM!	#NUM!	#NUM!	#NUM!	41.816	89.6057	-0.711215	-0.00850421	0.000144996	0.762016	0.000850414	2.51189e-09	2.39595e-09	4.86167e-11	1.21108e-13	-9.91117e-15	-1.26742e-16	-3.96685e-31	-1.38045e-32	-1.30029e-34	-5.34923e-37	-7.58802e-05
	0.99	#NUM!	0.0062	0.01705	0.03038	0	0.01	2	10	1.4	16	2.4	4.8	8.51138e-06	2.51189e-11	0.00850414	0.00119058	4.01902e-08	6.02853e-09	1.20571e-08	#NUM!	#NUM!	#NUM!	0.006138	#NUM!	#NUM!	#NUM!	#NUM!	#NUM!	#NUM!	#NUM!	38.0146	81.4598	-0.646559	-0.0085042	0.000144996	0.692742	0.000850414	2.51189e-09	1.98012e-09	4.4197e-11	1.36522e-13	-9.91119e-15	-1.26742e-16	-2.72343e-31	-9.56678e-33	-9.73783e-35	-4.42086e-37	-5.37603e-05
	r	eq K1	a	b	c	w	h		K1	K2	K3	K4	K5	K6	K7	K1h	K2h	K3h	K4h	K5h	x	y	z	t	u2	v	s	a-(x+y+z+t+u)	b-(x+2y+u+v)	c-(z+2t+u+s)	w+(x+2y+z+2t+2u)	F	G	H	I	J	K	L	M	a	b	g	d	e	t3	t2	t1	t0	m
	7e-10	#NUM!	0.0062	0.01705	0.03038	0	0.01	2	10	1.4	16	2.4	4.8	8.51138e-06	2.51189e-11	0.00850414	0.00119058	4.01902e-08	6.02853e-09	1.20571e-08	#NUM!	#NUM!	#NUM!	4.34e-12	#NUM!	#NUM!	#NUM!	#NUM!	#NUM!	#NUM!	#NUM!	5.37634e+10	1.15207e+11	-9.14419e+08	-140.674	0.000144996	9.79735e+08	0.000850414	2.51189e-09	3.96065e+09	1218.6	-0.000337273	2.45905e-10	-1.26742e-16	3.91805e+10	-31740.1	-0.00321462	-4.27708e-10	-3.00799e-13
	7.91e-10	#NUM!	0.0062	0.01705	0.03038	0	0.01	2	10	1.4	16	2.4	4.8	8.51138e-06	2.51189e-11	0.00850414	0.00119058	4.01902e-08	6.02853e-09	1.20571e-08	#NUM!	#NUM!	#NUM!	4.9042e-12	#NUM!	#NUM!	#NUM!	#NUM!	#NUM!	#NUM!	#NUM!	4.75783e+10	1.01953e+11	-8.09221e+08	-124.491	0.000144996	8.67022e+08	0.000850414	2.51189e-09	3.10177e+09	954.35	-0.000286327	2.17614e-10	-1.26742e-16	2.10088e+10	-19499.8	-0.00203016	-2.62321e-10	-3.83802e-13
	8e-10	#NUM!	0.0062	0.01705	0.03038	0	0.01	2	10	1.4	16	2.4	4.8	8.51138e-06	2.51189e-11	0.00850414	0.00119058	4.01902e-08	6.02853e-09	1.20571e-08	#NUM!	#NUM!	#NUM!	4.96e-12	#NUM!	#NUM!	#NUM!	#NUM!	#NUM!	#NUM!	#NUM!	4.7043e+10	1.00806e+11	-8.00117e+08	-123.091	0.000144996	8.57268e+08	0.000850414	2.51189e-09	3.03237e+09	932.999	-0.000282067	2.15165e-10	-1.26742e-16	1.98323e+10	-18640	-0.00194518	-2.50714e-10	-3.92539e-13
	0.1	#NUM!	0.0062	0.01705	0.03038	0	0.01	2	10	1.4	16	2.4	4.8	8.51138e-06	2.51189e-11	0.00850414	0.00119058	4.01902e-08	6.02853e-09	1.20571e-08	#NUM!	#NUM!	#NUM!	0.00062	#NUM!	#NUM!	#NUM!	#NUM!	#NUM!	#NUM!	#NUM!	376.344	806.452	-6.40093	-0.00850509	0.000144996	6.85815	0.000850414	2.51189e-09	1.94072e-07	4.37604e-10	-1.23526e-12	-9.90964e-15	-1.26742e-16	-2.48246e-27	-7.94819e-29	-9.75104e-32	-4.33288e-35	-0.000302425
	0.2	#NUM!	0.0062	0.01705	0.03038	0	0.01	2	10	1.4	16	2.4	4.8	8.51138e-06	2.51189e-11	0.00850414	0.00119058	4.01902e-08	6.02853e-09	1.20571e-08	#NUM!	#NUM!	#NUM!	0.00124	#NUM!	#NUM!	#NUM!	#NUM!	#NUM!	#NUM!	#NUM!	188.172	403.226	-3.20047	-0.00850459	0.000144996	3.42907	0.000850414	2.51189e-09	4.8518e-08	2.18787e-10	-4.72302e-13	-9.9105e-15	-1.26742e-16	-1.56107e-28	-5.04991e-30	-1.21458e-32	-1.08322e-35	-0.000271014
	0.3	#NUM!	0.0062	0.01705	0.03038	0	0.01	2	10	1.4	16	2.4	4.8	8.51138e-06	2.51189e-11	0.00850414	0.00119058	4.01902e-08	6.02853e-09	1.20571e-08	#NUM!	#NUM!	#NUM!	0.00186	#NUM!	#NUM!	#NUM!	#NUM!	#NUM!	#NUM!	#NUM!	125.448	268.817	-2.13364	-0.00850443	0.000144996	2.28605	0.000850414	2.51189e-09	2.15635e-08	1.45855e-10	-2.17983e-13	-9.91079e-15	-1.26742e-16	-3.10219e-29	-1.01401e-30	-3.58616e-33	-4.81431e-36	-0.000240546
	0.4	#NUM!	0.0062	0.01705	0.03038	0	0.01	2	10	1.4	16	2.4	4.8	8.51138e-06	2.51189e-11	0.00850414	0.00119058	4.01902e-08	6.02853e-09	1.20571e-08	#NUM!	#NUM!	#NUM!	0.00248	#NUM!	#NUM!	#NUM!	#NUM!	#NUM!	#NUM!	#NUM!	94.086	201.613	-1.60023	-0.00850435	0.000144996	1.71454	0.000850414	2.51189e-09	1.21295e-08	1.0939e-10	-9.0824e-14	-9.91093e-15	-1.26742e-16	-9.87413e-30	-3.26138e-31	-1.5076e-33	-2.70805e-36	-0.000210968
	0.5	#NUM!	0.0062	0.01705	0.03038	0	0.01	2	10	1.4	16	2.4	4.8	8.51138e-06	2.51189e-11	0.00850414	0.00119058	4.01902e-08	6.02853e-09	1.20571e-08	#NUM!	#NUM!	#NUM!	0.0031	#NUM!	#NUM!	#NUM!	#NUM!	#NUM!	#NUM!	#NUM!	75.2688	161.29	-1.28019	-0.0085043	0.000144996	1.37163	0.000850414	2.51189e-09	7.76288e-09	8.75112e-11	-1.45283e-14	-9.91102e-15	-1.26742e-16	-4.06842e-30	-1.35788e-31	-7.69179e-34	-1.73315e-36	-0.00018226
	0.6	#NUM!	0.0062	0.01705	0.03038	0	0.01	2	10	1.4	16	2.4	4.8	8.51138e-06	2.51189e-11	0.00850414	0.00119058	4.01902e-08	6.02853e-09	1.20571e-08	#NUM!	#NUM!	#NUM!	0.00372	#NUM!	#NUM!	#NUM!	#NUM!	#NUM!	#NUM!	#NUM!	62.724	134.409	-1.06682	-0.00850427	0.000144996	1.14302	0.000850414	2.51189e-09	5.39089e-09	7.29257e-11	3.63355e-14	-9.91107e-15	-1.26742e-16	-1.97357e-30	-6.65614e-32	-4.43556e-34	-1.20358e-36	-0.000154409
	0.7	#NUM!	0.0062	0.01705	0.03038	0	0.01	2	10	1.4	16	2.4	4.8	8.51138e-06	2.51189e-11	0.00850414	0.00119058	4.01902e-08	6.02853e-09	1.20571e-08	#NUM!	#NUM!	#NUM!	0.00434	#NUM!	#NUM!	#NUM!	#NUM!	#NUM!	#NUM!	#NUM!	53.7634	115.207	-0.914419	-0.00850424	0.000144996	0.979735	0.000850414	2.51189e-09	3.96065e-09	6.25075e-11	7.26667e-14	-9.91112e-15	-1.26742e-16	-1.07152e-30	-3.65179e-32	-2.78336e-34	-8.84261e-37	-0.000127403
	0.8	#NUM!	0.0062	0.01705	0.03038	0	0.01	2	10	1.4	16	2.4	4.8	8.51138e-06	2.51189e-11	0.00850414	0.00119058	4.01902e-08	6.02853e-09	1.20571e-08	#NUM!	#NUM!	#NUM!	0.00496	#NUM!	#NUM!	#NUM!	#NUM!	#NUM!	#NUM!	#NUM!	47.043	100.806	-0.800117	-0.00850423	0.000144996	0.857268	0.000850414	2.51189e-09	3.03237e-09	5.46939e-11	9.99152e-14	-9.91115e-15	-1.26742e-16	-6.31759e-31	-2.17567e-32	-1.85801e-34	-6.77013e-37	-0.00010123
	0.9	#NUM!	0.0062	0.01705	0.03038	0	0.01	2	10	1.4	16	2.4	4.8	8.51138e-06	2.51189e-11	0.00850414	0.00119058	4.01902e-08	6.02853e-09	1.20571e-08	#NUM!	#NUM!	#NUM!	0.00558	#NUM!	#NUM!	#NUM!	#NUM!	#NUM!	#NUM!	#NUM!	41.816	89.6057	-0.711215	-0.00850421	0.000144996	0.762016	0.000850414	2.51189e-09	2.39595e-09	4.86167e-11	1.21108e-13	-9.91117e-15	-1.26742e-16	-3.96685e-31	-1.38045e-32	-1.30029e-34	-5.34923e-37	-7.58802e-05
	0.99	#NUM!	0.0062	0.01705	0.03038	0	0.01	2	10	1.4	16	2.4	4.8	8.51138e-06	2.51189e-11	0.00850414	0.00119058	4.01902e-08	6.02853e-09	1.20571e-08	#NUM!	#NUM!	#NUM!	0.006138	#NUM!	#NUM!	#NUM!	#NUM!	#NUM!	#NUM!	#NUM!	38.0146	81.4598	-0.646559	-0.0085042	0.000144996	0.692742	0.000850414	2.51189e-09	1.98012e-09	4.4197e-11	1.36522e-13	-9.91119e-15	-1.26742e-16	-2.72343e-31	-9.56678e-33	-9.73783e-35	-4.42086e-37	-5.37603e-05
			[A]in	[B]in	[C]in	[H2O]in															[AB]eq	[AB2]eq	[AC]eq	[AC2]eq	[ABC]eq			[A]eq	[B]eq	[C]eq	[H2O]eq
	r	eq K1	a	b	c	w	h		K1	K2	K3	K4	K5	K6	K7	K1h	K2h	K3h	K4h	K5h	x	y	z	t	u3	v	s	a-(x+y+z+t+u)	b-(x+2y+u+v)	c-(z+2t+u+s)	w+(x+2y+z+2t+2u)	F	G	H	I	J	K	L	M	a	b	g	d	e	t3	t2	t1	t0	m
	1e-14	8.27862e-07	0.0062	0.01705	0.03038	0	0.01	2	10	1.4	16	2.4	4.8	8.51138e-06	2.51189e-11	0.00850414	0.00119058	4.01902e-08	6.02853e-09	1.20571e-08	0.000185187	7.98279e-07	1.57669e-09	6.2e-17	1.45641e-11	0.0168489	0.03038	0.00601401	1.43407e-05	7.63111e-11	0.000186785	3.76344e+15	8064516129032259	-6.40093e+13	-9.84659e+06	0.000144996	6.85815e+13	0.000850414	2.51189e-09	1.94072e+19	5.97084e+12	-584514	1.7214e-05	-1.26742e-16	4.83846e+38	-4.73569e+31	1.39467e+21	-1.02693e+10	-3.19035e-15
	1e-13	4.74696e-07	0.0062	0.01705	0.03038	0	0.01	2	10	1.4	16	2.4	4.8	8.51138e-06	2.51189e-11	0.00850414	0.00119058	4.01902e-08	6.02853e-09	1.20571e-08	0.000554138	7.62467e-06	4.82749e-09	6.2e-16	1.42337e-10	0.0164666	0.03038	0.00563823	1.40153e-05	7.63111e-11	0.000569392	3.76344e+14	8.06452e+14	-6.40093e+12	-984659	0.000144996	6.85815e+12	0.000850414	2.51189e-09	1.94072e+17	5.97084e+10	-5846.51	1.7214e-06	-1.26742e-16	4.84376e+32	-4.73384e+25	1.39379e+16	-1.02693e+06	-3.15498e-15
	2e-13	1.52434e-07	0.0062	0.01705	0.03038	0	0.01	2	10	1.4	16	2.4	4.8	8.51138e-06	2.51189e-11	0.00850414	0.00119058	4.01902e-08	6.02853e-09	1.20571e-08	0.000758605	1.48469e-05	6.69772e-09	1.24e-15	2.80893e-10	0.0162479	0.03038	0.00542654	1.38292e-05	7.63111e-11	0.000788306	1.88172e+14	4.03226e+14	-3.20047e+12	-492330	0.000144996	3.42907e+12	0.000850414	2.51189e-09	4.8518e+16	1.49271e+10	-1462.01	8.60701e-07	-1.26742e-16	7.57759e+30	-7.39344e+23	4.35257e+14	-64182.9	-3.11585e-15
	2.5e-13	3.41886e-09	0.0062	0.01705	0.03038	0	0.01	2	10	1.4	16	2.4	4.8	8.51138e-06	2.51189e-11	0.00850414	0.00119058	4.01902e-08	6.02853e-09	1.20571e-08	0.000837264	1.83636e-05	7.43136e-09	1.55e-15	3.49266e-10	0.0161623	0.03038	0.00534436	1.37563e-05	7.63111e-11	0.000873999	1.50538e+14	3.22581e+14	-2.56037e+12	-393864	0.000144996	2.74326e+12	0.000850414	2.51189e-09	3.10515e+16	9.55335e+09	-935.808	6.88561e-07	-1.26742e-16	1.98763e+30	-1.93773e+23	1.42575e+14	-26289.3	-3.09635e-15
	2.51e-13	5.01586e-10	0.0062	0.01705	0.03038	0	0.01	2	10	1.4	16	2.4	4.8	8.51138e-06	2.51189e-11	0.00850414	0.00119058	4.01902e-08	6.02853e-09	1.20571e-08	0.000838733	1.84334e-05	7.44514e-09	1.5562e-15	3.50628e-10	0.0161606	0.03038	0.00534283	1.37549e-05	7.63111e-11	0.000875608	1.49938e+14	3.21295e+14	-2.55017e+12	-392295	0.000144996	2.73233e+12	0.000850414	2.51189e-09	3.08046e+16	9.47738e+09	-928.369	6.85817e-07	-1.26742e-16	1.94061e+30	-1.89186e+23	1.39757e+14	-25872.9	-3.09596e-15
	2.51172e-13	3.93914e-14	0.0062	0.01705	0.03038	0	0.01	2	10	1.4	16	2.4	4.8	8.51138e-06	2.51189e-11	0.00850414	0.00119058	4.01902e-08	6.02853e-09	1.20571e-08	0.000838985	1.84454e-05	7.4475e-09	1.55727e-15	3.50862e-10	0.0161604	0.03038	0.00534256	1.37547e-05	7.63111e-11	0.000875884	1.49835e+14	3.21075e+14	-2.54843e+12	-392026	0.000144996	2.73046e+12	0.000850414	2.51189e-09	3.07624e+16	9.4644e+09	-927.098	6.85348e-07	-1.26742e-16	1.93265e+30	-1.8841e+23	1.39279e+14	-25802.1	-3.09589e-15
	2.52e-13	-2.41339e-09	0.0062	0.01705	0.03038	0	0.01	2	10	1.4	16	2.4	4.8	8.51138e-06	2.51189e-11	0.00850414	0.00119058	4.01902e-08	6.02853e-09	1.20571e-08	0.000840198	1.85031e-05	7.45888e-09	1.5624e-15	3.5199e-10	0.016159	0.03038	0.00534129	1.37536e-05	7.63111e-11	0.000877212	1.49343e+14	3.2002e+14	-2.54005e+12	-390738	0.000144996	2.72149e+12	0.000850414	2.51189e-09	3.05606e+16	9.40231e+09	-921.018	6.83096e-07	-1.26742e-16	1.89488e+30	-1.84725e+23	1.37005e+14	-25464.6	-3.09557e-15
	2.6e-13	-2.56514e-08	0.0062	0.01705	0.03038	0	0.01	2	10	1.4	16	2.4	4.8	8.51138e-06	2.51189e-11	0.00850414	0.00119058	4.01902e-08	6.02853e-09	1.20571e-08	0.000851789	1.90605e-05	7.56773e-09	1.612e-15	3.62879e-10	0.0161463	0.03038	0.00532914	1.37428e-05	7.63111e-11	0.000889919	1.44748e+14	3.10174e+14	-2.4619e+12	-378715	0.000144996	2.63775e+12	0.000850414	2.51189e-09	2.87089e+16	8.83261e+09	-865.23	6.62078e-07	-1.26742e-16	1.57104e+30	-1.53135e+23	1.17178e+14	-22472.2	-3.09245e-15
	3e-13	-1.39783e-07	0.0062	0.01705	0.03038	0	0.01	2	10	1.4	16	2.4	4.8	8.51138e-06	2.51189e-11	0.00850414	0.00119058	4.01902e-08	6.02853e-09	1.20571e-08	0.000906612	2.18289e-05	8.085e-09	1.86e-15	4.17142e-10	0.016086	0.03038	0.00527155	1.36914e-05	7.63111e-11	0.000950279	1.25448e+14	2.68817e+14	-2.13364e+12	-328220	0.000144996	2.28605e+12	0.000850414	2.51189e-09	2.15635e+16	6.63427e+09	-649.951	5.73801e-07	-1.26742e-16	6.66056e+29	-6.48804e+22	5.72778e+13	-12678.1	-3.07689e-15
	1e-12	-1.80614e-06	0.0062	0.01705	0.03038	0	0.01	2	10	1.4	16	2.4	4.8	8.51138e-06	2.51189e-11	0.00850414	0.00119058	4.01902e-08	6.02853e-09	1.20571e-08	0.00148879	6.68144e-05	1.38552e-08	6.2e-15	1.33242e-09	0.0154145	0.03038	0.00464438	1.31198e-05	7.63111e-11	0.00162244	3.76344e+13	8.06452e+13	-6.40093e+11	-98466	0.000144996	6.85815e+11	0.000850414	2.51189e-09	1940719190006104	5.97084e+08	-58.6024	1.7214e-07	-1.26742e-16	4.89681e+26	-4.71607e+19	1.38505e+11	-102.693	-2.80896e-15
	0.01	#NUM!	0.0062	0.01705	0.03038	0	0.01	2	10	1.4	16	2.4	4.8	8.51138e-06	2.51189e-11	0.00850414	0.00119058	4.01902e-08	6.02853e-09	1.20571e-08	#NUM!	#NUM!	#NUM!	6.2e-05	#NUM!	#NUM!	#NUM!	#NUM!	#NUM!	#NUM!	#NUM!	3763.44	8064.52	-64.0093	-0.00851395	0.000144996	68.5815	0.000850414	2.51189e-09	1.94072e-05	4.38141e-09	-1.49685e-11	-9.89415e-15	-1.26742e-16	-2.46369e-23	-7.8314e-25	-9.79028e-29	-4.33289e-33	-0.000332835
	0.1	#NUM!	0.0062	0.01705	0.03038	0	0.01	2	10	1.4	16	2.4	4.8	8.51138e-06	2.51189e-11	0.00850414	0.00119058	4.01902e-08	6.02853e-09	1.20571e-08	#NUM!	#NUM!	#NUM!	0.00062	#NUM!	#NUM!	#NUM!	#NUM!	#NUM!	#NUM!	#NUM!	376.344	806.452	-6.40093	-0.00850509	0.000144996	6.85815	0.000850414	2.51189e-09	1.94072e-07	4.37604e-10	-1.23526e-12	-9.90964e-15	-1.26742e-16	-2.48246e-27	-7.94819e-29	-9.75104e-32	-4.33288e-35	-0.000302425
	0.2	#NUM!	0.0062	0.01705	0.03038	0	0.01	2	10	1.4	16	2.4	4.8	8.51138e-06	2.51189e-11	0.00850414	0.00119058	4.01902e-08	6.02853e-09	1.20571e-08	#NUM!	#NUM!	#NUM!	0.00124	#NUM!	#NUM!	#NUM!	#NUM!	#NUM!	#NUM!	#NUM!	188.172	403.226	-3.20047	-0.00850459	0.000144996	3.42907	0.000850414	2.51189e-09	4.8518e-08	2.18787e-10	-4.72302e-13	-9.9105e-15	-1.26742e-16	-1.56107e-28	-5.04991e-30	-1.21458e-32	-1.08322e-35	-0.000271014
	0.3	#NUM!	0.0062	0.01705	0.03038	0	0.01	2	10	1.4	16	2.4	4.8	8.51138e-06	2.51189e-11	0.00850414	0.00119058	4.01902e-08	6.02853e-09	1.20571e-08	#NUM!	#NUM!	#NUM!	0.00186	#NUM!	#NUM!	#NUM!	#NUM!	#NUM!	#NUM!	#NUM!	125.448	268.817	-2.13364	-0.00850443	0.000144996	2.28605	0.000850414	2.51189e-09	2.15635e-08	1.45855e-10	-2.17983e-13	-9.91079e-15	-1.26742e-16	-3.10219e-29	-1.01401e-30	-3.58616e-33	-4.81431e-36	-0.000240546
	0.4	#NUM!	0.0062	0.01705	0.03038	0	0.01	2	10	1.4	16	2.4	4.8	8.51138e-06	2.51189e-11	0.00850414	0.00119058	4.01902e-08	6.02853e-09	1.20571e-08	#NUM!	#NUM!	#NUM!	0.00248	#NUM!	#NUM!	#NUM!	#NUM!	#NUM!	#NUM!	#NUM!	94.086	201.613	-1.60023	-0.00850435	0.000144996	1.71454	0.000850414	2.51189e-09	1.21295e-08	1.0939e-10	-9.0824e-14	-9.91093e-15	-1.26742e-16	-9.87413e-30	-3.26138e-31	-1.5076e-33	-2.70805e-36	-0.000210968
	0.5	#NUM!	0.0062	0.01705	0.03038	0	0.01	2	10	1.4	16	2.4	4.8	8.51138e-06	2.51189e-11	0.00850414	0.00119058	4.01902e-08	6.02853e-09	1.20571e-08	#NUM!	#NUM!	#NUM!	0.0031	#NUM!	#NUM!	#NUM!	#NUM!	#NUM!	#NUM!	#NUM!	75.2688	161.29	-1.28019	-0.0085043	0.000144996	1.37163	0.000850414	2.51189e-09	7.76288e-09	8.75112e-11	-1.45283e-14	-9.91102e-15	-1.26742e-16	-4.06842e-30	-1.35788e-31	-7.69179e-34	-1.73315e-36	-0.00018226
	0.6	#NUM!	0.0062	0.01705	0.03038	0	0.01	2	10	1.4	16	2.4	4.8	8.51138e-06	2.51189e-11	0.00850414	0.00119058	4.01902e-08	6.02853e-09	1.20571e-08	#NUM!	#NUM!	#NUM!	0.00372	#NUM!	#NUM!	#NUM!	#NUM!	#NUM!	#NUM!	#NUM!	62.724	134.409	-1.06682	-0.00850427	0.000144996	1.14302	0.000850414	2.51189e-09	5.39089e-09	7.29257e-11	3.63355e-14	-9.91107e-15	-1.26742e-16	-1.97357e-30	-6.65614e-32	-4.43556e-34	-1.20358e-36	-0.000154409
	0.7	#NUM!	0.0062	0.01705	0.03038	0	0.01	2	10	1.4	16	2.4	4.8	8.51138e-06	2.51189e-11	0.00850414	0.00119058	4.01902e-08	6.02853e-09	1.20571e-08	#NUM!	#NUM!	#NUM!	0.00434	#NUM!	#NUM!	#NUM!	#NUM!	#NUM!	#NUM!	#NUM!	53.7634	115.207	-0.914419	-0.00850424	0.000144996	0.979735	0.000850414	2.51189e-09	3.96065e-09	6.25075e-11	7.26667e-14	-9.91112e-15	-1.26742e-16	-1.07152e-30	-3.65179e-32	-2.78336e-34	-8.84261e-37	-0.000127403
	0.8	#NUM!	0.0062	0.01705	0.03038	0	0.01	2	10	1.4	16	2.4	4.8	8.51138e-06	2.51189e-11	0.00850414	0.00119058	4.01902e-08	6.02853e-09	1.20571e-08	#NUM!	#NUM!	#NUM!	0.00496	#NUM!	#NUM!	#NUM!	#NUM!	#NUM!	#NUM!	#NUM!	47.043	100.806	-0.800117	-0.00850423	0.000144996	0.857268	0.000850414	2.51189e-09	3.03237e-09	5.46939e-11	9.99152e-14	-9.91115e-15	-1.26742e-16	-6.31759e-31	-2.17567e-32	-1.85801e-34	-6.77013e-37	-0.00010123
	0.9	#NUM!	0.0062	0.01705	0.03038	0	0.01	2	10	1.4	16	2.4	4.8	8.51138e-06	2.51189e-11	0.00850414	0.00119058	4.01902e-08	6.02853e-09	1.20571e-08	#NUM!	#NUM!	#NUM!	0.00558	#NUM!	#NUM!	#NUM!	#NUM!	#NUM!	#NUM!	#NUM!	41.816	89.6057	-0.711215	-0.00850421	0.000144996	0.762016	0.000850414	2.51189e-09	2.39595e-09	4.86167e-11	1.21108e-13	-9.91117e-15	-1.26742e-16	-3.96685e-31	-1.38045e-32	-1.30029e-34	-5.34923e-37	-7.58802e-05
	0.99	#NUM!	0.0062	0.01705	0.03038	0	1	2	10	1.4	16	2.4	4.8	8.51138e-06	2.51189e-11	8.51131e-05	1.19158e-05	4.01902e-10	6.02853e-11	1.20571e-10	#NUM!	#NUM!	#NUM!	0.006138	#NUM!	#NUM!	#NUM!	#NUM!	#NUM!	#NUM!	#NUM!	38.0146	81.4598	-0.00647104	-8.51137e-05	1.45118e-06	0.00693326	8.51131e-06	2.51189e-11	1.98346e-15	4.42715e-17	1.36752e-19	-9.9279e-21	-1.26956e-22	-2.73723e-49	-9.61525e-51	-9.78717e-53	-4.44325e-55	-5.37603e-05
	r	eq K1	a	b	c	w	h		K1	K2	K3	K4	K5	K6	K7	K1h	K2h	K3h	K4h	K5h	x	y	z	t	u4	v	s	a-(x+y+z+t+u)	b-(x+2y+u+v)	c-(z+2t+u+s)	w+(x+2y+z+2t+2u)	F	G	H	I	J	K	L	M	a	b	g	d	e	t3	t2	t1	t0	m
	1e-14	8.9989e-07	0.0062	0.01705	0.03038	0	0.01	2	10	1.4	16	2.4	4.8	8.51138e-06	2.51189e-11	0.00850414	0.00119058	4.01902e-08	6.02853e-09	1.20571e-08	-0.000195261	8.34698e-07	-1.62579e-09	6.2e-17	1.48927e-11	0.0172289	0.03038	0.00639443	1.46642e-05	7.63111e-11	-0.000193593	3.76344e+15	8064516129032259	-6.40093e+13	-9.84659e+06	0.000144996	6.85815e+13	0.000850414	2.51189e-09	1.94072e+19	5.97084e+12	-584514	1.7214e-05	-1.26742e-16	4.83846e+38	-4.73569e+31	1.39467e+21	-1.02693e+10	-3.19035e-15
	1e-10	#NUM!	0.0062	0.01705	0.03038	0	0.01	2	10	1.4	16	2.4	4.8	8.51138e-06	2.51189e-11	0.00850414	0.00119058	4.01902e-08	6.02853e-09	1.20571e-08	#NUM!	#NUM!	#NUM!	6.2e-13	#NUM!	#NUM!	#NUM!	#NUM!	#NUM!	#NUM!	#NUM!	3.76344e+11	8.06452e+11	-6.40093e+09	-984.668	0.000144996	6.85815e+09	0.000850414	2.51189e-09	1.94072e+11	59708.9	-0.0073709	1.72139e-09	-1.26742e-16	1.0732e+15	-1.04938e+08	4.2374	-1.02693e-06	7.61391e-16
	5e-10	#NUM!	0.0062	0.01705	0.03038	0	0.01	2	10	1.4	16	2.4	4.8	8.51138e-06	2.51189e-11	0.00850414	0.00119058	4.01902e-08	6.02853e-09	1.20571e-08	#NUM!	#NUM!	#NUM!	3.1e-12	#NUM!	#NUM!	#NUM!	#NUM!	#NUM!	#NUM!	#NUM!	7.52688e+10	1.6129e+11	-1.28019e+09	-196.94	0.000144996	1.37163e+09	0.000850414	2.51189e-09	7.76288e+09	2388.42	-0.000538982	3.4427e-10	-1.26742e-16	2.1957e+11	-121533	-0.0110738	-1.64308e-09	-1.52556e-13
	0.01	#NUM!	0.0062	0.01705	0.03038	0	0.01	2	10	1.4	16	2.4	4.8	8.51138e-06	2.51189e-11	0.00850414	0.00119058	4.01902e-08	6.02853e-09	1.20571e-08	#NUM!	#NUM!	#NUM!	6.2e-05	#NUM!	#NUM!	#NUM!	#NUM!	#NUM!	#NUM!	#NUM!	3763.44	8064.52	-64.0093	-0.00851395	0.000144996	68.5815	0.000850414	2.51189e-09	1.94072e-05	4.38141e-09	-1.49685e-11	-9.89415e-15	-1.26742e-16	-2.46369e-23	-7.8314e-25	-9.79028e-29	-4.33289e-33	-0.000332835
	0.1	#NUM!	0.0062	0.01705	0.03038	0	0.01	2	10	1.4	16	2.4	4.8	8.51138e-06	2.51189e-11	0.00850414	0.00119058	4.01902e-08	6.02853e-09	1.20571e-08	#NUM!	#NUM!	#NUM!	0.00062	#NUM!	#NUM!	#NUM!	#NUM!	#NUM!	#NUM!	#NUM!	376.344	806.452	-6.40093	-0.00850509	0.000144996	6.85815	0.000850414	2.51189e-09	1.94072e-07	4.37604e-10	-1.23526e-12	-9.90964e-15	-1.26742e-16	-2.48246e-27	-7.94819e-29	-9.75104e-32	-4.33288e-35	-0.000302425
	0.2	#NUM!	0.0062	0.01705	0.03038	0	0.01	2	10	1.4	16	2.4	4.8	8.51138e-06	2.51189e-11	0.00850414	0.00119058	4.01902e-08	6.02853e-09	1.20571e-08	#NUM!	#NUM!	#NUM!	0.00124	#NUM!	#NUM!	#NUM!	#NUM!	#NUM!	#NUM!	#NUM!	188.172	403.226	-3.20047	-0.00850459	0.000144996	3.42907	0.000850414	2.51189e-09	4.8518e-08	2.18787e-10	-4.72302e-13	-9.9105e-15	-1.26742e-16	-1.56107e-28	-5.04991e-30	-1.21458e-32	-1.08322e-35	-0.000271014
	0.3	#NUM!	0.0062	0.01705	0.03038	0	0.01	2	10	1.4	16	2.4	4.8	8.51138e-06	2.51189e-11	0.00850414	0.00119058	4.01902e-08	6.02853e-09	1.20571e-08	#NUM!	#NUM!	#NUM!	0.00186	#NUM!	#NUM!	#NUM!	#NUM!	#NUM!	#NUM!	#NUM!	125.448	268.817	-2.13364	-0.00850443	0.000144996	2.28605	0.000850414	2.51189e-09	2.15635e-08	1.45855e-10	-2.17983e-13	-9.91079e-15	-1.26742e-16	-3.10219e-29	-1.01401e-30	-3.58616e-33	-4.81431e-36	-0.000240546
	0.4	#NUM!	0.0062	0.01705	0.03038	0	0.01	2	10	1.4	16	2.4	4.8	8.51138e-06	2.51189e-11	0.00850414	0.00119058	4.01902e-08	6.02853e-09	1.20571e-08	#NUM!	#NUM!	#NUM!	0.00248	#NUM!	#NUM!	#NUM!	#NUM!	#NUM!	#NUM!	#NUM!	94.086	201.613	-1.60023	-0.00850435	0.000144996	1.71454	0.000850414	2.51189e-09	1.21295e-08	1.0939e-10	-9.0824e-14	-9.91093e-15	-1.26742e-16	-9.87413e-30	-3.26138e-31	-1.5076e-33	-2.70805e-36	-0.000210968
	0.5	#NUM!	0.0062	0.01705	0.03038	0	0.01	2	10	1.4	16	2.4	4.8	8.51138e-06	2.51189e-11	0.00850414	0.00119058	4.01902e-08	6.02853e-09	1.20571e-08	#NUM!	#NUM!	#NUM!	0.0031	#NUM!	#NUM!	#NUM!	#NUM!	#NUM!	#NUM!	#NUM!	75.2688	161.29	-1.28019	-0.0085043	0.000144996	1.37163	0.000850414	2.51189e-09	7.76288e-09	8.75112e-11	-1.45283e-14	-9.91102e-15	-1.26742e-16	-4.06842e-30	-1.35788e-31	-7.69179e-34	-1.73315e-36	-0.00018226
	0.6	#NUM!	0.0062	0.01705	0.03038	0	0.01	2	10	1.4	16	2.4	4.8	8.51138e-06	2.51189e-11	0.00850414	0.00119058	4.01902e-08	6.02853e-09	1.20571e-08	#NUM!	#NUM!	#NUM!	0.00372	#NUM!	#NUM!	#NUM!	#NUM!	#NUM!	#NUM!	#NUM!	62.724	134.409	-1.06682	-0.00850427	0.000144996	1.14302	0.000850414	2.51189e-09	5.39089e-09	7.29257e-11	3.63355e-14	-9.91107e-15	-1.26742e-16	-1.97357e-30	-6.65614e-32	-4.43556e-34	-1.20358e-36	-0.000154409
	0.7	#NUM!	0.0062	0.01705	0.03038	0	0.01	2	10	1.4	16	2.4	4.8	8.51138e-06	2.51189e-11	0.00850414	0.00119058	4.01902e-08	6.02853e-09	1.20571e-08	#NUM!	#NUM!	#NUM!	0.00434	#NUM!	#NUM!	#NUM!	#NUM!	#NUM!	#NUM!	#NUM!	53.7634	115.207	-0.914419	-0.00850424	0.000144996	0.979735	0.000850414	2.51189e-09	3.96065e-09	6.25075e-11	7.26667e-14	-9.91112e-15	-1.26742e-16	-1.07152e-30	-3.65179e-32	-2.78336e-34	-8.84261e-37	-0.000127403
	0.8	#NUM!	0.0062	0.01705	0.03038	0	0.01	2	10	1.4	16	2.4	4.8	8.51138e-06	2.51189e-11	0.00850414	0.00119058	4.01902e-08	6.02853e-09	1.20571e-08	#NUM!	#NUM!	#NUM!	0.00496	#NUM!	#NUM!	#NUM!	#NUM!	#NUM!	#NUM!	#NUM!	47.043	100.806	-0.800117	-0.00850423	0.000144996	0.857268	0.000850414	2.51189e-09	3.03237e-09	5.46939e-11	9.99152e-14	-9.91115e-15	-1.26742e-16	-6.31759e-31	-2.17567e-32	-1.85801e-34	-6.77013e-37	-0.00010123
	0.9	#NUM!	0.0062	0.01705	0.03038	0	0.01	2	10	1.4	16	2.4	4.8	8.51138e-06	2.51189e-11	0.00850414	0.00119058	4.01902e-08	6.02853e-09	1.20571e-08	#NUM!	#NUM!	#NUM!	0.00558	#NUM!	#NUM!	#NUM!	#NUM!	#NUM!	#NUM!	#NUM!	41.816	89.6057	-0.711215	-0.00850421	0.000144996	0.762016	0.000850414	2.51189e-09	2.39595e-09	4.86167e-11	1.21108e-13	-9.91117e-15	-1.26742e-16	-3.96685e-31	-1.38045e-32	-1.30029e-34	-5.34923e-37	-7.58802e-05
	0.99	#NUM!	0.0062	0.01705	0.03038	0	0.01	2	10	1.4	16	2.4	4.8	8.51138e-06	2.51189e-11	0.00850414	0.00119058	4.01902e-08	6.02853e-09	1.20571e-08	#NUM!	#NUM!	#NUM!	0.006138	#NUM!	#NUM!	#NUM!	#NUM!	#NUM!	#NUM!	#NUM!	38.0146	81.4598	-0.646559	-0.0085042	0.000144996	0.692742	0.000850414	2.51189e-09	1.98012e-09	4.4197e-11	1.36522e-13	-9.91119e-15	-1.26742e-16	-2.72343e-31	-9.56678e-33	-9.73783e-35	-4.42086e-37	-5.37603e-05
[truncated: 25 more columns]
