# Supplementary material for: Transfer of structural units through imine exchanges, in solution or without solvent: successive transiminations, stimuli (pH)-modulated covalent switches, and mathematical models
Source: Front Chem. 2026 Apr 13;13:1241625. doi: 10.3389/fchem.2025.1241625 (PMC13112204; doi:10.3389/fchem.2025.1241625)
Supplement: Supplementary file 1 [file Supplementaryfile1.zip › Supplementary Material/g-S2-St7-pH3.xlsx]

## Sheet: Feuil1
Influence of the pH										^							^
pH = 3
Set S2		general approach			paper -> section 5.3.				Inputs: a, b, c, w, K1 to K5, pH, r
t3 ¹ 0, t2 ¹ 0
discr III < 0
			[A]in	[B]in	[C]in	[H2O]in	[H+]eq	pH													[AB]eq	[AB2]eq	[AC]eq	[AC2]eq	[ABC]eq	[BH+]eq	[CH+]eq	[A]eq	[B]eq	[C]eq	[H2O]eq
	r	eq K1	a	b	c	w	h		K1	K2	K3	K4	K5	K6	K7	K1h	K2h	K3h	K4h	K5h	x	y	z	t	u1	v	s	a-(x+y+z+t+u)	b-(x+2y+u+v)	c-(z+2t+u+s)	w+(x+2y+z+2t+2u)	F	G	H	I	J	K	L	M	a	b	g	d	e	t3	t2	t1	t0	m
	9.4e-10	0.000470244	0.0062	0.01705	0.03038	0	0.001	3	10	1.4	16	2.4	4.8	8.51138e-06	2.51189e-11	0.0843955	0.0118154	4.01902e-07	6.02853e-08	1.20571e-07	-0.0179577	0.0221168	2.81622e-07	5.828e-12	-7.43246e-07	-0.0091474	0.0303805	0.00204129	-7.7857e-05	7.63123e-10	0.0262748	4.00366e+10	8.57927e+10	-6.75778e+09	-1047.59	0.00143894	7.24048e+09	0.00843955	2.51189e-08	2.16314e+12	670654	-0.226024	1.81727e-07	-1.24824e-13	8.41589e+18	-9.36159e+12	-1.01154e+06	-0.12758	-5.3265e-13
	0.00021	#NUM!	0.0062	0.01705	0.03038	0	0.001	3	10	1.4	16	2.4	4.8	8.51138e-06	2.51189e-11	0.0843955	0.0118154	4.01902e-07	6.02853e-08	1.20571e-07	#NUM!	#NUM!	#NUM!	1.302e-06	#NUM!	#NUM!	#NUM!	#NUM!	#NUM!	#NUM!	#NUM!	179211	384025	-30249.1	-0.0890839	0.00143894	32409.8	0.00843955	2.51189e-08	43.3413	0.000218638	-7.15344e-07	-8.94788e-12	-1.24824e-13	-1.07341e-07	-3.84056e-09	-1.05728e-14	-9.43699e-21	-0.000426613
	0.1	#NUM!	0.0062	0.01705	0.03038	0	0.001	3	10	1.4	16	2.4	4.8	8.51138e-06	2.51189e-11	0.0843955	0.0118154	4.01902e-07	6.02853e-08	1.20571e-07	#NUM!	#NUM!	#NUM!	0.00062	#NUM!	#NUM!	#NUM!	#NUM!	#NUM!	#NUM!	#NUM!	376.344	806.452	-63.5232	-0.0844049	0.00143894	68.0605	0.00843955	2.51189e-08	0.000191135	4.30982e-07	-1.21657e-09	-9.75966e-12	-1.24824e-13	-2.37145e-18	-7.59277e-20	-9.31501e-23	-4.13913e-26	-0.000302426
	0.2	#NUM!	0.0062	0.01705	0.03038	0	0.001	3	10	1.4	16	2.4	4.8	8.51138e-06	2.51189e-11	0.0843955	0.0118154	4.01902e-07	6.02853e-08	1.20571e-07	#NUM!	#NUM!	#NUM!	0.00124	#NUM!	#NUM!	#NUM!	#NUM!	#NUM!	#NUM!	#NUM!	188.172	403.226	-31.7616	-0.0844	0.00143894	34.0303	0.00843955	2.51189e-08	4.77837e-05	2.15476e-07	-4.65155e-10	-9.76051e-12	-1.24824e-13	-1.49126e-19	-4.82409e-21	-1.16027e-23	-1.03478e-26	-0.000271015
	0.3	#NUM!	0.0062	0.01705	0.03038	0	0.001	3	10	1.4	16	2.4	4.8	8.51138e-06	2.51189e-11	0.0843955	0.0118154	4.01902e-07	6.02853e-08	1.20571e-07	#NUM!	#NUM!	#NUM!	0.00186	#NUM!	#NUM!	#NUM!	#NUM!	#NUM!	#NUM!	#NUM!	125.448	268.817	-21.1744	-0.0843984	0.00143894	22.6868	0.00843955	2.51189e-08	2.12372e-05	1.43647e-07	-2.14685e-10	-9.7608e-12	-1.24824e-13	-2.96346e-20	-9.68668e-22	-3.4258e-24	-4.59903e-27	-0.000240546
	0.4	#NUM!	0.0062	0.01705	0.03038	0	0.001	3	10	1.4	16	2.4	4.8	8.51138e-06	2.51189e-11	0.0843955	0.0118154	4.01902e-07	6.02853e-08	1.20571e-07	#NUM!	#NUM!	#NUM!	0.00248	#NUM!	#NUM!	#NUM!	#NUM!	#NUM!	#NUM!	#NUM!	94.086	201.613	-15.8808	-0.0843975	0.00143894	17.0151	0.00843955	2.51189e-08	1.19459e-05	1.07734e-07	-8.94495e-11	-9.76094e-12	-1.24824e-13	-9.43258e-21	-3.11554e-22	-1.44019e-24	-2.58695e-27	-0.000210968
	0.5	#NUM!	0.0062	0.01705	0.03038	0	0.001	3	10	1.4	16	2.4	4.8	8.51138e-06	2.51189e-11	0.0843955	0.0118154	4.01902e-07	6.02853e-08	1.20571e-07	#NUM!	#NUM!	#NUM!	0.0031	#NUM!	#NUM!	#NUM!	#NUM!	#NUM!	#NUM!	#NUM!	75.2688	161.29	-12.7046	-0.084397	0.00143894	13.6121	0.00843955	2.51189e-08	7.6454e-06	8.61869e-08	-1.43084e-11	-9.76103e-12	-1.24824e-13	-3.88649e-21	-1.29716e-22	-7.34783e-25	-1.65565e-27	-0.00018226
	0.6	#NUM!	0.0062	0.01705	0.03038	0	0.001	3	10	1.4	16	2.4	4.8	8.51138e-06	2.51189e-11	0.0843955	0.0118154	4.01902e-07	6.02853e-08	1.20571e-07	#NUM!	#NUM!	#NUM!	0.00372	#NUM!	#NUM!	#NUM!	#NUM!	#NUM!	#NUM!	#NUM!	62.724	134.409	-10.5872	-0.0843967	0.00143894	11.3434	0.00843955	2.51189e-08	5.3093e-06	7.18221e-08	3.57856e-11	-9.76108e-12	-1.24824e-13	-1.88531e-21	-6.3585e-23	-4.23722e-25	-1.14976e-27	-0.000154409
	0.7	#NUM!	0.0062	0.01705	0.03038	0	0.001	3	10	1.4	16	2.4	4.8	8.51138e-06	2.51189e-11	0.0843955	0.0118154	4.01902e-07	6.02853e-08	1.20571e-07	#NUM!	#NUM!	#NUM!	0.00434	#NUM!	#NUM!	#NUM!	#NUM!	#NUM!	#NUM!	#NUM!	53.7634	115.207	-9.07474	-0.0843965	0.00143894	9.72294	0.00843955	2.51189e-08	3.90071e-06	6.15616e-08	7.15671e-11	-9.76112e-12	-1.24824e-13	-1.0236e-21	-3.48849e-23	-2.65889e-25	-8.4472e-28	-0.000127403
	0.8	#NUM!	0.0062	0.01705	0.03038	0	0.001	3	10	1.4	16	2.4	4.8	8.51138e-06	2.51189e-11	0.0843955	0.0118154	4.01902e-07	6.02853e-08	1.20571e-07	#NUM!	#NUM!	#NUM!	0.00496	#NUM!	#NUM!	#NUM!	#NUM!	#NUM!	#NUM!	#NUM!	47.043	100.806	-7.94039	-0.0843963	0.00143894	8.50757	0.00843955	2.51189e-08	2.98648e-06	5.38662e-08	9.84031e-11	-9.76115e-12	-1.24824e-13	-6.03508e-22	-2.07838e-23	-1.77492e-25	-6.46739e-28	-0.00010123
	0.9	#NUM!	0.0062	0.01705	0.03038	0	0.001	3	10	1.4	16	2.4	4.8	8.51138e-06	2.51189e-11	0.0843955	0.0118154	4.01902e-07	6.02853e-08	1.20571e-07	#NUM!	#NUM!	#NUM!	0.00558	#NUM!	#NUM!	#NUM!	#NUM!	#NUM!	#NUM!	#NUM!	41.816	89.6057	-7.05813	-0.0843962	0.00143894	7.56228	0.00843955	2.51189e-08	2.35969e-06	4.7881e-08	1.19276e-10	-9.76118e-12	-1.24824e-13	-3.78946e-22	-1.31872e-23	-1.24214e-25	-5.11003e-28	-7.58803e-05
	0.99	#NUM!	0.0062	0.01705	0.03038	0	0.001	3	10	1.4	16	2.4	4.8	8.51138e-06	2.51189e-11	0.0843955	0.0118154	4.01902e-07	6.02853e-08	1.20571e-07	#NUM!	#NUM!	#NUM!	0.006138	#NUM!	#NUM!	#NUM!	#NUM!	#NUM!	#NUM!	#NUM!	38.0146	81.4598	-6.41648	-0.0843961	0.00143894	6.8748	0.00843955	2.51189e-08	1.95016e-06	4.35281e-08	1.34456e-10	-9.7612e-12	-1.24824e-13	-2.60165e-22	-9.13898e-24	-9.30238e-26	-4.22317e-28	-5.37604e-05
	r	eq K1	a	b	c	w	h		K1	K2	K3	K4	K5	K6	K7	K1h	K2h	K3h	K4h	K5h	x	y	z	t	u2	v	s	a-(x+y+z+t+u)	b-(x+2y+u+v)	c-(z+2t+u+s)	w+(x+2y+z+2t+2u)	F	G	H	I	J	K	L	M	a	b	g	d	e	t3	t2	t1	t0	m
	1e-10	-2.50932e-05	0.0062	0.01705	0.03038	0	0.001	3	10	1.4	16	2.4	4.8	8.51138e-06	2.51189e-11	0.0843955	0.0118154	4.01902e-07	6.02853e-08	1.20571e-07	0.00324386	0.00232141	5.12153e-08	6.2e-13	7.85387e-08	0.0090859	0.0303799	0.000634598	7.73336e-05	7.63108e-10	0.00788689	3.76344e+11	8.06452e+11	-6.35232e+10	-9846.68	0.00143894	6.80605e+10	0.00843955	2.51189e-08	1.91135e+14	5.92553e+07	-7.34781	1.70832e-06	-1.24824e-13	1.04021e+24	-1.01344e+17	4.2852e+09	-996.08	9.55603e-16
	1e-09	-7.55858e-07	0.0062	0.01705	0.03038	0	0.001	3	10	1.4	16	2.4	4.8	8.51138e-06	2.51189e-11	0.0843955	0.0118154	4.01902e-07	6.02853e-08	1.20571e-07	6.12625e-05	0.00613825	1.88099e-09	6.2e-12	4.03859e-07	0.00467208	0.0303796	8.56e-08	3.97658e-05	7.63101e-10	0.0123386	3.76344e+10	8.06452e+10	-6.35232e+09	-984.744	0.00143894	6.80605e+09	0.00843955	2.51189e-08	1.91135e+12	592592	-0.208732	1.70823e-07	-1.24824e-13	6.14626e+18	-7.31567e+12	-798464	-0.099608	-6.02153e-13
	2e-09	1.44283e-05	0.0062	0.01705	0.03038	0	0.001	3	10	1.4	16	2.4	4.8	8.51138e-06	2.51189e-11	0.0843955	0.0118154	4.01902e-07	6.02853e-08	1.20571e-07	-0.00107388	0.00725104	-4.29027e-08	1.24e-11	6.20758e-07	0.00359063	0.0303794	2.22658e-05	3.05612e-05	7.63097e-10	0.0134294	1.88172e+10	4.03226e+10	-3.17616e+09	-492.414	0.00143894	3.40303e+09	0.00843955	2.51189e-08	4.77837e+11	148159	-0.0897535	8.54066e-08	-1.24824e-13	1.84675e+17	-4.61289e+11	-54169.9	-0.0062255	-2.37306e-12
	2.3e-09	1.75675e-05	0.0062	0.01705	0.03038	0	0.001	3	10	1.4	16	2.4	4.8	8.51138e-06	2.51189e-11	0.0843955	0.0118154	4.01902e-07	6.02853e-08	1.20571e-07	-0.00128857	0.00745678	-5.44392e-08	1.426e-11	6.75067e-07	0.00339544	0.0303794	3.11741e-05	2.88999e-05	7.63095e-10	0.0136263	1.63628e+10	3.50631e+10	-2.76188e+09	-428.197	0.00143894	2.95915e+09	0.00843955	2.51189e-08	3.61314e+11	112032	-0.0763892	7.42653e-08	-1.24824e-13	9.13359e+16	-2.64108e+11	-31290.5	-0.00355945	-3.12972e-12
	2.37972e-09	1.83314e-05	0.0062	0.01705	0.03038	0	0.001	3	10	1.4	16	2.4	4.8	8.51138e-06	2.51189e-11	0.0843955	0.0118154	4.01902e-07	6.02853e-08	1.20571e-07	-0.00134	0.00750587	-5.73958e-08	1.47543e-11	6.88923e-07	0.00334905	0.0303794	3.34915e-05	2.85051e-05	7.63095e-10	0.0136731	1.58146e+10	3.38885e+10	-2.66936e+09	-413.856	0.00143894	2.86002e+09	0.00843955	2.51189e-08	3.37512e+11	104652	-0.0734724	7.17771e-08	-1.24824e-13	7.69381e+16	-2.30529e+11	-27365.8	-0.00310593	-3.34828e-12
	2.4e-09	1.85216e-05	0.0062	0.01705	0.03038	0	0.001	3	10	1.4	16	2.4	4.8	8.51138e-06	2.51189e-11	0.0843955	0.0118154	4.01902e-07	6.02853e-08	1.20571e-07	-0.00135275	0.00751804	-5.81412e-08	1.488e-11	6.92413e-07	0.00333757	0.0303794	3.40766e-05	2.84074e-05	7.63095e-10	0.0136847	1.5681e+10	3.36022e+10	-2.6468e+09	-410.359	0.00143894	2.83586e+09	0.00843955	2.51189e-08	3.31831e+11	102891	-0.0727651	7.11705e-08	-1.24824e-13	7.37207e+16	-2.22853e+11	-26467.1	-0.00300227	-3.40506e-12
	3e-09	2.34888e-05	0.0062	0.01705	0.03038	0	0.001	3	10	1.4	16	2.4	4.8	8.51138e-06	2.51189e-11	0.0843955	0.0118154	4.01902e-07	6.02853e-08	1.20571e-07	-0.00167941	0.00782826	-7.90858e-08	1.86e-11	7.89952e-07	0.00304618	0.0303793	5.044e-05	2.59272e-05	7.63093e-10	0.0139786	1.25448e+10	2.68817e+10	-2.11744e+09	-328.304	0.00143894	2.26868e+09	0.00843955	2.51189e-08	2.12372e+11	65853.2	-0.0565885	5.69345e-08	-1.24824e-13	2.3994e+16	-9.14501e+10	-10981.9	-0.00122973	-5.29986e-12
	1e-08	4.76561e-05	0.0062	0.01705	0.03038	0	0.001	3	10	1.4	16	2.4	4.8	8.51138e-06	2.51189e-11	0.0843955	0.0118154	4.01902e-07	6.02853e-08	1.20571e-07	-0.0031277	0.00917715	-2.48362e-07	6.2e-11	1.56157e-06	0.00180646	0.0303787	0.000149235	1.53755e-05	7.63078e-10	0.0152295	3.76344e+09	8.06452e+09	-6.35232e+08	-98.5503	0.00143894	6.80605e+08	0.00843955	2.51189e-08	1.91135e+10	5929.8	-0.0156127	1.70735e-08	-1.24824e-13	5.71857e+13	-7.44938e+08	-92.1995	-9.9608e-06	-5.81767e-11
	1e-07	7.56286e-05	0.0062	0.01705	0.03038	0	0.001	3	10	1.4	16	2.4	4.8	8.51138e-06	2.51189e-11	0.0843955	0.0118154	4.01902e-07	6.02853e-08	1.20571e-07	-0.00460006	0.0105141	-1.07917e-06	6.2e-10	5.28559e-06	0.000611391	0.0303758	0.000281762	5.20378e-06	7.63005e-10	0.0164376	3.76344e+08	8.06452e+08	-6.35232e+07	-9.93099	0.00143894	6.80605e+07	0.00843955	2.51189e-08	1.91135e+08	59.6858	-0.00150867	1.69857e-09	-1.24824e-13	5.6548e+08	-74669.1	-0.00942676	-9.96121e-10	-5.82868e-09
	1.02867e-07	7.58399e-05	0.0062	0.01705	0.03038	0	0.001	3	10	1.4	16	2.4	4.8	8.51138e-06	2.51189e-11	0.0843955	0.0118154	4.01902e-07	6.02853e-08	1.20571e-07	-0.00461055	0.0105235	-1.09654e-06	6.37775e-10	5.36321e-06	0.00060308	0.0303757	0.000282797	5.13304e-06	7.63004e-10	0.0164461	3.65855e+08	7.83976e+08	-6.17528e+07	-9.65657	0.00143894	6.61637e+07	0.00843955	2.51189e-08	1.8063e+08	56.417	-0.00146646	1.65095e-09	-1.24824e-13	4.90882e+08	-66687.1	-0.00842173	-8.89633e-10	-6.16903e-09
	2e-07	8.01348e-05	0.0062	0.01705	0.03038	0	0.001	3	10	1.4	16	2.4	4.8	8.51138e-06	2.51189e-11	0.0843955	0.0118154	4.01902e-07	6.02853e-08	1.20571e-07	-0.0048221	0.0107122	-1.58499e-06	1.24e-09	7.54506e-06	0.000436349	0.030374	0.000303892	3.71393e-06	7.62961e-10	0.0166159	1.88172e+08	4.03226e+08	-3.17616e+07	-5.00769	0.00143894	3.40303e+07	0.00843955	2.51189e-08	4.77837e+07	15.0292	-0.000752871	8.44402e-10	-1.24824e-13	1.75902e+07	-4667.44	-0.00059544	-6.22653e-11	-2.35029e-08
	0.0001	#NUM!	0.0062	0.01705	0.03038	0	0.001	3	10	1.4	16	2.4	4.8	8.51138e-06	2.51189e-11	0.0843955	0.0118154	4.01902e-07	6.02853e-08	1.20571e-07	#NUM!	#NUM!	#NUM!	6.2e-07	#NUM!	#NUM!	#NUM!	#NUM!	#NUM!	#NUM!	#NUM!	376344	806452	-63523.2	-0.0942417	0.00143894	68060.5	0.00843955	2.51189e-08	191.135	0.000490177	-1.50254e-06	-8.05304e-12	-1.24824e-13	-1.79038e-06	-7.46902e-08	-1.02811e-13	-4.23873e-20	-0.000580062
	0.1	#NUM!	0.0062	0.01705	0.03038	0	0.001	3	10	1.4	16	2.4	4.8	8.51138e-06	2.51189e-11	0.0843955	0.0118154	4.01902e-07	6.02853e-08	1.20571e-07	#NUM!	#NUM!	#NUM!	0.00062	#NUM!	#NUM!	#NUM!	#NUM!	#NUM!	#NUM!	#NUM!	376.344	806.452	-63.5232	-0.0844049	0.00143894	68.0605	0.00843955	2.51189e-08	0.000191135	4.30982e-07	-1.21657e-09	-9.75966e-12	-1.24824e-13	-2.37145e-18	-7.59277e-20	-9.31501e-23	-4.13913e-26	-0.000302426
	0.2	#NUM!	0.0062	0.01705	0.03038	0	0.001	3	10	1.4	16	2.4	4.8	8.51138e-06	2.51189e-11	0.0843955	0.0118154	4.01902e-07	6.02853e-08	1.20571e-07	#NUM!	#NUM!	#NUM!	0.00124	#NUM!	#NUM!	#NUM!	#NUM!	#NUM!	#NUM!	#NUM!	188.172	403.226	-31.7616	-0.0844	0.00143894	34.0303	0.00843955	2.51189e-08	4.77837e-05	2.15476e-07	-4.65155e-10	-9.76051e-12	-1.24824e-13	-1.49126e-19	-4.82409e-21	-1.16027e-23	-1.03478e-26	-0.000271015
	0.3	#NUM!	0.0062	0.01705	0.03038	0	0.001	3	10	1.4	16	2.4	4.8	8.51138e-06	2.51189e-11	0.0843955	0.0118154	4.01902e-07	6.02853e-08	1.20571e-07	#NUM!	#NUM!	#NUM!	0.00186	#NUM!	#NUM!	#NUM!	#NUM!	#NUM!	#NUM!	#NUM!	125.448	268.817	-21.1744	-0.0843984	0.00143894	22.6868	0.00843955	2.51189e-08	2.12372e-05	1.43647e-07	-2.14685e-10	-9.7608e-12	-1.24824e-13	-2.96346e-20	-9.68668e-22	-3.4258e-24	-4.59903e-27	-0.000240546
	0.4	#NUM!	0.0062	0.01705	0.03038	0	0.001	3	10	1.4	16	2.4	4.8	8.51138e-06	2.51189e-11	0.0843955	0.0118154	4.01902e-07	6.02853e-08	1.20571e-07	#NUM!	#NUM!	#NUM!	0.00248	#NUM!	#NUM!	#NUM!	#NUM!	#NUM!	#NUM!	#NUM!	94.086	201.613	-15.8808	-0.0843975	0.00143894	17.0151	0.00843955	2.51189e-08	1.19459e-05	1.07734e-07	-8.94495e-11	-9.76094e-12	-1.24824e-13	-9.43258e-21	-3.11554e-22	-1.44019e-24	-2.58695e-27	-0.000210968
	0.5	#NUM!	0.0062	0.01705	0.03038	0	0.001	3	10	1.4	16	2.4	4.8	8.51138e-06	2.51189e-11	0.0843955	0.0118154	4.01902e-07	6.02853e-08	1.20571e-07	#NUM!	#NUM!	#NUM!	0.0031	#NUM!	#NUM!	#NUM!	#NUM!	#NUM!	#NUM!	#NUM!	75.2688	161.29	-12.7046	-0.084397	0.00143894	13.6121	0.00843955	2.51189e-08	7.6454e-06	8.61869e-08	-1.43084e-11	-9.76103e-12	-1.24824e-13	-3.88649e-21	-1.29716e-22	-7.34783e-25	-1.65565e-27	-0.00018226
	0.6	#NUM!	0.0062	0.01705	0.03038	0	0.001	3	10	1.4	16	2.4	4.8	8.51138e-06	2.51189e-11	0.0843955	0.0118154	4.01902e-07	6.02853e-08	1.20571e-07	#NUM!	#NUM!	#NUM!	0.00372	#NUM!	#NUM!	#NUM!	#NUM!	#NUM!	#NUM!	#NUM!	62.724	134.409	-10.5872	-0.0843967	0.00143894	11.3434	0.00843955	2.51189e-08	5.3093e-06	7.18221e-08	3.57856e-11	-9.76108e-12	-1.24824e-13	-1.88531e-21	-6.3585e-23	-4.23722e-25	-1.14976e-27	-0.000154409
	0.7	#NUM!	0.0062	0.01705	0.03038	0	0.001	3	10	1.4	16	2.4	4.8	8.51138e-06	2.51189e-11	0.0843955	0.0118154	4.01902e-07	6.02853e-08	1.20571e-07	#NUM!	#NUM!	#NUM!	0.00434	#NUM!	#NUM!	#NUM!	#NUM!	#NUM!	#NUM!	#NUM!	53.7634	115.207	-9.07474	-0.0843965	0.00143894	9.72294	0.00843955	2.51189e-08	3.90071e-06	6.15616e-08	7.15671e-11	-9.76112e-12	-1.24824e-13	-1.0236e-21	-3.48849e-23	-2.65889e-25	-8.4472e-28	-0.000127403
	0.8	#NUM!	0.0062	0.01705	0.03038	0	0.001	3	10	1.4	16	2.4	4.8	8.51138e-06	2.51189e-11	0.0843955	0.0118154	4.01902e-07	6.02853e-08	1.20571e-07	#NUM!	#NUM!	#NUM!	0.00496	#NUM!	#NUM!	#NUM!	#NUM!	#NUM!	#NUM!	#NUM!	47.043	100.806	-7.94039	-0.0843963	0.00143894	8.50757	0.00843955	2.51189e-08	2.98648e-06	5.38662e-08	9.84031e-11	-9.76115e-12	-1.24824e-13	-6.03508e-22	-2.07838e-23	-1.77492e-25	-6.46739e-28	-0.00010123
	0.9	#NUM!	0.0062	0.01705	0.03038	0	0.001	3	10	1.4	16	2.4	4.8	8.51138e-06	2.51189e-11	0.0843955	0.0118154	4.01902e-07	6.02853e-08	1.20571e-07	#NUM!	#NUM!	#NUM!	0.00558	#NUM!	#NUM!	#NUM!	#NUM!	#NUM!	#NUM!	#NUM!	41.816	89.6057	-7.05813	-0.0843962	0.00143894	7.56228	0.00843955	2.51189e-08	2.35969e-06	4.7881e-08	1.19276e-10	-9.76118e-12	-1.24824e-13	-3.78946e-22	-1.31872e-23	-1.24214e-25	-5.11003e-28	-7.58803e-05
	0.99	#NUM!	0.0062	0.01705	0.03038	0	0.001	3	10	1.4	16	2.4	4.8	8.51138e-06	2.51189e-11	0.0843955	0.0118154	4.01902e-07	6.02853e-08	1.20571e-07	#NUM!	#NUM!	#NUM!	0.006138	#NUM!	#NUM!	#NUM!	#NUM!	#NUM!	#NUM!	#NUM!	38.0146	81.4598	-6.41648	-0.0843961	0.00143894	6.8748	0.00843955	2.51189e-08	1.95016e-06	4.35281e-08	1.34456e-10	-9.7612e-12	-1.24824e-13	-2.60165e-22	-9.13898e-24	-9.30238e-26	-4.22317e-28	-5.37604e-05
	r	eq K1	a	b	c	w	h		K1	K2	K3	K4	K5	K6	K7	K1h	K2h	K3h	K4h	K5h	x	y	z	t	u3	v	s	a-(x+y+z+t+u)	b-(x+2y+u+v)	c-(z+2t+u+s)	w+(x+2y+z+2t+2u)	F	G	H	I	J	K	L	M	a	b	g	d	e	t3	t2	t1	t0	m
	1e-09	#NUM!	0.0062	0.01705	0.03038	0	0.001	3	10	1.4	16	2.4	4.8	8.51138e-06	2.51189e-11	0.0843955	0.0118154	4.01902e-07	6.02853e-08	1.20571e-07	#NUM!	#NUM!	#NUM!	6.2e-12	#NUM!	#NUM!	#NUM!	#NUM!	#NUM!	#NUM!	#NUM!	3.76344e+10	8.06452e+10	-6.35232e+09	-984.744	0.00143894	6.80605e+09	0.00843955	2.51189e-08	1.91135e+12	592592	-0.208732	1.70823e-07	-1.24824e-13	6.14626e+18	-7.31567e+12	-798464	-0.099608	-6.02153e-13
	0.1	8.01898e-06	0.0062	0.01705	0.03038	0	0.001	3	10	1.4	16	2.4	4.8	8.51138e-06	2.51189e-11	0.0843955	0.0118154	4.01902e-07	6.02853e-08	1.20571e-07	-0.000622859	0.0116144	0.000139029	0.00062	-0.00555529	-7.31024e-07	0.0345563	4.67637e-06	-6.22202e-09	8.68014e-10	0.0128745	376.344	806.452	-63.5232	-0.0844049	0.00143894	68.0605	0.00843955	2.51189e-08	0.000191135	4.30982e-07	-1.21657e-09	-9.75966e-12	-1.24824e-13	-2.37145e-18	-7.59277e-20	-9.31501e-23	-4.13913e-26	-0.000302426
	0.13	-1.80693e-06	0.0062	0.01705	0.03038	0	0.001	3	10	1.4	16	2.4	4.8	8.51138e-06	2.51189e-11	0.0843955	0.0118154	4.01902e-07	6.02853e-08	1.20571e-07	0.000147026	0.0116195	-3.74099e-05	0.000806	-0.00633538	-6.52138e-07	0.0351408	2.60453e-07	-5.55059e-09	8.82697e-10	0.0122899	289.495	620.347	-48.864	-0.0844027	0.00143894	52.3543	0.00843955	2.51189e-08	0.000113098	3.31514e-07	-8.6976e-10	-9.76005e-12	-1.24824e-13	-8.31857e-19	-2.67158e-20	-4.23536e-23	-2.44919e-26	-0.000292895
	0.131	-2.10506e-06	0.0062	0.01705	0.03038	0	0.001	3	10	1.4	16	2.4	4.8	8.51138e-06	2.51189e-11	0.0843955	0.0118154	4.01902e-07	6.02853e-08	1.20571e-07	0.000171539	0.0116194	-4.38149e-05	0.0008122	-0.00635967	-6.49979e-07	0.0351591	3.54545e-07	-5.53222e-09	8.83156e-10	0.0122716	287.286	615.612	-48.491	-0.0844026	0.00143894	51.9546	0.00843955	2.51189e-08	0.000111377	3.28983e-07	-8.60936e-10	-9.76006e-12	-1.24824e-13	-8.06795e-19	-2.59136e-20	-4.13896e-23	-2.41194e-26	-0.000292579
	0.131357	-2.21103e-06	0.0062	0.01705	0.03038	0	0.001	3	10	1.4	16	2.4	4.8	8.51138e-06	2.51189e-11	0.0843955	0.0118154	4.01902e-07	6.02853e-08	1.20571e-07	0.00018027	0.0116194	-4.61078e-05	0.000814412	-0.00636832	-6.49215e-07	0.0351656	3.91557e-07	-5.52571e-09	8.8332e-10	0.0122651	286.505	613.94	-48.3592	-0.0844026	0.00143894	51.8135	0.00843955	2.51189e-08	0.000110773	3.28089e-07	-8.5782e-10	-9.76007e-12	-1.24824e-13	-7.98082e-19	-2.56347e-20	-4.10527e-23	-2.39885e-26	-0.000292467
	0.132	-2.40151e-06	0.0062	0.01705	0.03038	0	0.001	3	10	1.4	16	2.4	4.8	8.51138e-06	2.51189e-11	0.0843955	0.0118154	4.01902e-07	6.02853e-08	1.20571e-07	0.000195988	0.0116193	-5.02507e-05	0.0008184	-0.00638387	-6.47845e-07	0.0351773	4.62817e-07	-5.51405e-09	8.83614e-10	0.0122533	285.109	610.948	-48.1236	-0.0844025	0.00143894	51.561	0.00843955	2.51189e-08	0.000109696	3.2649e-07	-8.52245e-10	-9.76007e-12	-1.24824e-13	-7.82672e-19	-2.51414e-20	-4.04546e-23	-2.37553e-26	-0.000292264
	0.14	-4.71504e-06	0.0062	0.01705	0.03038	0	0.001	3	10	1.4	16	2.4	4.8	8.51138e-06	2.51189e-11	0.0843955	0.0118154	4.01902e-07	6.02853e-08	1.20571e-07	0.000389357	0.0116176	-0.000102818	0.000868	-0.00657401	-6.31585e-07	0.0353208	1.82687e-06	-5.37566e-09	8.87219e-10	0.0121098	268.817	576.037	-45.3737	-0.0844021	0.00143894	48.6147	0.00843955	2.51189e-08	9.75178e-05	3.07832e-07	-7.87188e-10	-9.76015e-12	-1.24824e-13	-6.18837e-19	-1.9895e-20	-3.38987e-23	-2.1118e-26	-0.00028974
	0.2	-1.93823e-05	0.0062	0.01705	0.03038	0	0.001	3	10	1.4	16	2.4	4.8	8.51138e-06	2.51189e-11	0.0843955	0.0118154	4.01902e-07	6.02853e-08	1.20571e-07	0.00174041	0.0115769	-0.000550282	0.00124	-0.00784366	-5.42027e-07	0.0362939	3.66303e-05	-4.6134e-09	9.11662e-10	0.0111366	188.172	403.226	-31.7616	-0.0844	0.00143894	34.0303	0.00843955	2.51189e-08	4.77837e-05	2.15476e-07	-4.65155e-10	-9.76051e-12	-1.24824e-13	-1.49126e-19	-4.82409e-21	-1.16027e-23	-1.03478e-26	-0.000271015
	0.3	-3.66319e-05	0.0062	0.01705	0.03038	0	0.001	3	10	1.4	16	2.4	4.8	8.51138e-06	2.51189e-11	0.0843955	0.0118154	4.01902e-07	6.02853e-08	1.20571e-07	0.00375068	0.0114206	-0.00146231	0.00186	-0.00954141	-4.56155e-07	0.0376637	0.000172448	-3.88251e-09	9.4607e-10	0.00976674	125.448	268.817	-21.1744	-0.0843984	0.00143894	22.6868	0.00843955	2.51189e-08	2.12372e-05	1.43647e-07	-2.14685e-10	-9.7608e-12	-1.24824e-13	-2.96346e-20	-9.68668e-22	-3.4258e-24	-4.59903e-27	-0.000240546
	0.4	-4.79469e-05	0.0062	0.01705	0.03038	0	0.001	3	10	1.4	16	2.4	4.8	8.51138e-06	2.51189e-11	0.0843955	0.0118154	4.01902e-07	6.02853e-08	1.20571e-07	0.00559866	0.0111751	-0.00254802	0.00248	-0.0108984	-4.03251e-07	0.0388664	0.000392687	-3.43222e-09	9.7628e-10	0.00856399	94.086	201.613	-15.8808	-0.0843975	0.00143894	17.0151	0.00843955	2.51189e-08	1.19459e-05	1.07734e-07	-8.94495e-11	-9.76094e-12	-1.24824e-13	-9.43258e-21	-3.11554e-22	-1.44019e-24	-2.58695e-27	-0.000210968
	0.5	-5.47762e-05	0.0062	0.01705	0.03038	0	0.001	3	10	1.4	16	2.4	4.8	8.51138e-06	2.51189e-11	0.0843955	0.0118154	4.01902e-07	6.02853e-08	1.20571e-07	0.00735749	0.0108494	-0.0037995	0.0031	-0.0120059	-3.65616e-07	0.0399854	0.000698525	-3.1119e-09	1.00439e-09	0.00744496	75.2688	161.29	-12.7046	-0.084397	0.00143894	13.6121	0.00843955	2.51189e-08	7.6454e-06	8.61869e-08	-1.43084e-11	-9.76103e-12	-1.24824e-13	-3.88649e-21	-1.29716e-22	-7.34783e-25	-1.65565e-27	-0.00018226
	0.6	-5.76434e-05	0.0062	0.01705	0.03038	0	0.001	3	10	1.4	16	2.4	4.8	8.51138e-06	2.51189e-11	0.0843955	0.0118154	4.01902e-07	6.02853e-08	1.20571e-07	0.00906315	0.0104461	-0.00522506	0.00372	-0.0129051	-3.36383e-07	0.0410701	0.00110086	-2.86308e-09	1.03164e-09	0.00636019	62.724	134.409	-10.5872	-0.0843967	0.00143894	11.3434	0.00843955	2.51189e-08	5.3093e-06	7.18221e-08	3.57856e-11	-9.76108e-12	-1.24824e-13	-1.88531e-21	-6.3585e-23	-4.23722e-25	-1.14976e-27	-0.000154409
	0.7	-5.65921e-05	0.0062	0.01705	0.03038	0	0.001	3	10	1.4	16	2.4	4.8	8.51138e-06	2.51189e-11	0.0843955	0.0118154	4.01902e-07	6.02853e-08	1.20571e-07	0.0107339	0.00996557	-0.00684334	0.00434	-0.0136147	-3.1224e-07	0.042158	0.00161859	-2.65759e-09	1.05896e-09	0.00527229	53.7634	115.207	-9.07474	-0.0843965	0.00143894	9.72294	0.00843955	2.51189e-08	3.90071e-06	6.15616e-08	7.15671e-11	-9.76112e-12	-1.24824e-13	-1.0236e-21	-3.48849e-23	-2.65889e-25	-8.4472e-28	-0.000127403
	0.8	-5.13265e-05	0.0062	0.01705	0.03038	0	0.001	3	10	1.4	16	2.4	4.8	8.51138e-06	2.51189e-11	0.0843955	0.0118154	4.01902e-07	6.02853e-08	1.20571e-07	0.0123755	0.00940835	-0.00868094	0.00496	-0.0141419	-2.91362e-07	0.0432829	0.002279	-2.4799e-09	1.08722e-09	0.00414741	47.043	100.806	-7.94039	-0.0843963	0.00143894	8.50757	0.00843955	2.51189e-08	2.98648e-06	5.38662e-08	9.84031e-11	-9.76115e-12	-1.24824e-13	-6.03508e-22	-2.07838e-23	-1.77492e-25	-6.46739e-28	-0.00010123
	0.9	-4.12695e-05	0.0062	0.01705	0.03038	0	0.001	3	10	1.4	16	2.4	4.8	8.51138e-06	2.51189e-11	0.0843955	0.0118154	4.01902e-07	6.02853e-08	1.20571e-07	0.0139823	0.00877847	-0.0107697	0.00558	-0.014489	-2.72676e-07	0.0444787	0.00311794	-2.32085e-09	1.11726e-09	0.00295154	41.816	89.6057	-7.05813	-0.0843962	0.00143894	7.56228	0.00843955	2.51189e-08	2.35969e-06	4.7881e-08	1.19276e-10	-9.76118e-12	-1.24824e-13	-3.78946e-22	-1.31872e-23	-1.24214e-25	-5.11003e-28	-7.58803e-05
	1	-2.5637e-05	0.0062	0.01705	0.03038	0	0.001	3	10	1.4	16	2.4	4.8	8.51138e-06	2.51189e-11	0.0843955	0.0118154	4.01902e-07	6.02853e-08	1.20571e-07	0.015535	0.00808716	-0.013141	0.0062	-0.014659	-2.55552e-07	0.04578	0.00417785	-2.1751e-09	1.14994e-09	0.00165027	37.6344	80.6452	-6.35232	-0.0843961	0.00143894	6.80605	0.00843955	2.51189e-08	1.91135e-06	4.30928e-08	1.35974e-10	-9.7612e-12	-1.24824e-13	-2.50056e-22	-8.79305e-24	-9.02286e-26	-4.13913e-28	-5.1343e-05
	r	eq K1	a	b	c	w	h		K1	K2	K3	K4	K5	K6	K7	K1h	K2h	K3h	K4h	K5h	x	y	z	t	u4	v	s	a-(x+y+z+t+u)	b-(x+2y+u+v)	c-(z+2t+u+s)	w+(x+2y+z+2t+2u)	F	G	H	I	J	K	L	M	a	b	g	d	e	t3	t2	t1	t0	m
	0.00023	9.57356e-05	0.0062	0.01705	0.03038	0	0.001	3	10	1.4	16	2.4	4.8	8.51138e-06	2.51189e-11	0.0843955	0.0118154	4.01902e-07	6.02853e-08	1.20571e-07	-0.005553	0.0111643	-6.06303e-05	1.426e-06	0.000261209	1.30505e-05	0.0301766	0.000386679	1.11078e-07	7.58001e-10	0.0172403	163628	350631	-27618.8	-0.0886762	0.00143894	29591.5	0.00843955	2.51189e-08	36.1314	0.000198559	-6.53115e-07	-9.01862e-12	-1.24824e-13	-7.54385e-08	-2.66908e-09	-8.01575e-15	-7.86003e-21	-0.000417162
	0.1	0.0001947	0.0062	0.01705	0.03038	0	0.001	3	10	1.4	16	2.4	4.8	8.51138e-06	2.51189e-11	0.0843955	0.0118154	4.01902e-07	6.02853e-08	1.20571e-07	-0.00909176	0.0104375	-0.00214074	0.00062	0.00526629	5.21697e-07	0.0260144	0.00110874	4.44036e-09	6.53453e-10	0.021415	376.344	806.452	-63.5232	-0.0844049	0.00143894	68.0605	0.00843955	2.51189e-08	0.000191135	4.30982e-07	-1.21657e-09	-9.75966e-12	-1.24824e-13	-2.37145e-18	-7.59277e-20	-9.31501e-23	-4.13913e-26	-0.000302426
	0.2	0.000242508	0.0062	0.01705	0.03038	0	0.001	3	10	1.4	16	2.4	4.8	8.51138e-06	2.51189e-11	0.0843955	0.0118154	4.01902e-07	6.02853e-08	1.20571e-07	-0.0104	0.0100676	-0.00352615	0.00124	0.00731451	3.358e-07	0.0241116	0.00150408	2.85812e-09	6.05657e-10	0.023318	188.172	403.226	-31.7616	-0.0844	0.00143894	34.0303	0.00843955	2.51189e-08	4.77837e-05	2.15476e-07	-4.65155e-10	-9.76051e-12	-1.24824e-13	-1.49126e-19	-4.82409e-21	-1.16027e-23	-1.03478e-26	-0.000271015
	0.3	0.00028113	0.0062	0.01705	0.03038	0	0.001	3	10	1.4	16	2.4	4.8	8.51138e-06	2.51189e-11	0.0843955	0.0118154	4.01902e-07	6.02853e-08	1.20571e-07	-0.0113251	0.009774	-0.00477287	0.00186	0.00882682	2.53283e-07	0.0226061	0.00183712	2.15579e-09	5.67838e-10	0.0248237	125.448	268.817	-21.1744	-0.0843984	0.00143894	22.6868	0.00843955	2.51189e-08	2.12372e-05	1.43647e-07	-2.14685e-10	-9.7608e-12	-1.24824e-13	-2.96346e-20	-9.68668e-22	-3.4258e-24	-4.59903e-27	-0.000240546
	0.4	0.000314986	0.0062	0.01705	0.03038	0	0.001	3	10	1.4	16	2.4	4.8	8.51138e-06	2.51189e-11	0.0843955	0.0118154	4.01902e-07	6.02853e-08	1.20571e-07	-0.0120562	0.00952277	-0.00594394	0.00248	0.0100605	2.04036e-07	0.0213035	0.00213692	1.73663e-09	5.35118e-10	0.0261263	94.086	201.613	-15.8808	-0.0843975	0.00143894	17.0151	0.00843955	2.51189e-08	1.19459e-05	1.07734e-07	-8.94495e-11	-9.76094e-12	-1.24824e-13	-9.43258e-21	-3.11554e-22	-1.44019e-24	-2.58695e-27	-0.000210968
	0.5	0.000345794	0.0062	0.01705	0.03038	0	0.001	3	10	1.4	16	2.4	4.8	8.51138e-06	2.51189e-11	0.0843955	0.0118154	4.01902e-07	6.02853e-08	1.20571e-07	-0.0126661	0.00930011	-0.00706476	0.0031	0.0111157	1.70407e-07	0.0201291	0.00241504	1.4504e-09	5.05619e-10	0.0273008	75.2688	161.29	-12.7046	-0.084397	0.00143894	13.6121	0.00843955	2.51189e-08	7.6454e-06	8.61869e-08	-1.43084e-11	-9.76103e-12	-1.24824e-13	-3.88649e-21	-1.29716e-22	-7.34783e-25	-1.65565e-27	-0.00018226
	0.6	0.000374438	0.0062	0.01705	0.03038	0	0.001	3	10	1.4	16	2.4	4.8	8.51138e-06	2.51189e-11	0.0843955	0.0118154	4.01902e-07	6.02853e-08	1.20571e-07	-0.0131913	0.0090986	-0.00814876	0.00372	0.012044	1.45577e-07	0.0190448	0.00267751	1.23906e-09	4.78383e-10	0.0283851	62.724	134.409	-10.5872	-0.0843967	0.00143894	11.3434	0.00843955	2.51189e-08	5.3093e-06	7.18221e-08	3.57856e-11	-9.76108e-12	-1.24824e-13	-1.88531e-21	-6.3585e-23	-4.23722e-25	-1.14976e-27	-0.000154409
	0.7	0.000401444	0.0062	0.01705	0.03038	0	0.001	3	10	1.4	16	2.4	4.8	8.51138e-06	2.51189e-11	0.0843955	0.0118154	4.01902e-07	6.02853e-08	1.20571e-07	-0.0136537	0.00891371	-0.00920415	0.00434	0.0128761	1.2628e-07	0.018028	0.00292799	1.07482e-09	4.52843e-10	0.0294019	53.7634	115.207	-9.07474	-0.0843965	0.00143894	9.72294	0.00843955	2.51189e-08	3.90071e-06	6.15616e-08	7.15671e-11	-9.76112e-12	-1.24824e-13	-1.0236e-21	-3.48849e-23	-2.65889e-25	-8.4472e-28	-0.000127403
	0.8	0.000427155	0.0062	0.01705	0.03038	0	0.001	3	10	1.4	16	2.4	4.8	8.51138e-06	2.51189e-11	0.0843955	0.0118154	4.01902e-07	6.02853e-08	1.20571e-07	-0.014067	0.00874235	-0.0102364	0.00496	0.0136322	1.10729e-07	0.0170642	0.00316887	9.42455e-10	4.28633e-10	0.0303657	47.043	100.806	-7.94039	-0.0843963	0.00143894	8.50757	0.00843955	2.51189e-08	2.98648e-06	5.38662e-08	9.84031e-11	-9.76115e-12	-1.24824e-13	-6.03508e-22	-2.07838e-23	-1.77492e-25	-6.46739e-28	-0.00010123
	0.9	0.000451812	0.0062	0.01705	0.03038	0	0.001	3	10	1.4	16	2.4	4.8	8.51138e-06	2.51189e-11	0.0843955	0.0118154	4.01902e-07	6.02853e-08	1.20571e-07	-0.014441	0.00858235	-0.0112494	0.00558	0.0143262	9.78537e-08	0.0161432	0.00340187	8.3287e-10	4.05499e-10	0.0312867	41.816	89.6057	-7.05813	-0.0843962	0.00143894	7.56228	0.00843955	2.51189e-08	2.35969e-06	4.7881e-08	1.19276e-10	-9.76118e-12	-1.24824e-13	-3.78946e-22	-1.31872e-23	-1.24214e-25	-5.11003e-28	-7.58803e-05
	0.99	0.000473245	0.0062	0.01705	0.03038	0	0.001	3	10	1.4	16	2.4	4.8	8.51138e-06	2.51189e-11	0.0843955	0.0118154	4.01902e-07	6.02853e-08	1.20571e-07	-0.0147497	0.00844669	-0.0121471	0.006138	0.0149062	8.7982e-08	0.0153448	0.00360585	7.48848e-10	3.85445e-10	0.0320851	38.0146	81.4598	-6.41648	-0.0843961	0.00143894	6.8748	0.00843955	2.51189e-08	1.95016e-06	4.35281e-08	1.34456e-10	-9.7612e-12	-1.24824e-13	-2.60165e-22	-9.13898e-24	-9.30238e-26	-4.22317e-28	-5.37604e-05
t3 ¹ 0, t2 ¹ 0
discr III > 0
			[A]in	[B]in	[C]in	[H2O]in															[AB]eq	[AB2]eq	[AC]eq	[AC2]eq	[ABC]eq			[A]eq	[B]eq	[C]eq	[H2O]eq
	r	eq K1	a	b	c	w	h		K1	K2	K3	K4	K5	K6	K7	K1h	K2h	K3h	K4h	K5h	x	y	z	t	u1	v	s	a-(x+y+z+t+u)	b-(x+2y+u+v)	c-(z+2t+u+s)	w+(x+2y+z+2t+2u)	F	G	H	I	J	K	L	M	a	b	g	d	e	t3	t2	t1	t0	m
	1e-12	30.7952	0.0062	0.01705	0.03038	0	0.001	3	10	1.4	16	2.4	4.8	8.51138e-06	2.51189e-11	0.0843955	0.0118154	4.01902e-07	6.02853e-08	1.20571e-07	-6.85059	5.70515	2.18177e-07	6.2e-15	-3.89351e-07	-4.50432	0.0303802	1.15164	-0.038338	7.63115e-10	4.55971	3.76344e+13	8.06452e+13	-6.35232e+12	-984660	0.00143894	6.80605e+12	0.00843955	2.51189e-08	1.91135e+18	5.92549e+11	-58600.1	0.000170833	-1.24824e-13	4.7852e+35	-4.64498e+28	1.35387e+20	-9.9608e+10	-2.85791e-15
	1e-10	#NUM!	0.0062	0.01705	0.03038	0	0.001	3	10	1.4	16	2.4	4.8	8.51138e-06	2.51189e-11	0.0843955	0.0118154	4.01902e-07	6.02853e-08	1.20571e-07	#NUM!	#NUM!	#NUM!	6.2e-13	#NUM!	#NUM!	#NUM!	#NUM!	#NUM!	#NUM!	#NUM!	3.76344e+11	8.06452e+11	-6.35232e+10	-9846.68	0.00143894	6.80605e+10	0.00843955	2.51189e-08	1.91135e+14	5.92553e+07	-7.34781	1.70832e-06	-1.24824e-13	1.04021e+24	-1.01344e+17	4.2852e+09	-996.08	9.55603e-16
	9e-10	#NUM!	0.0062	0.01705	0.03038	0	0.001	3	10	1.4	16	2.4	4.8	8.51138e-06	2.51189e-11	0.0843955	0.0118154	4.01902e-07	6.02853e-08	1.20571e-07	#NUM!	#NUM!	#NUM!	5.58e-12	#NUM!	#NUM!	#NUM!	#NUM!	#NUM!	#NUM!	#NUM!	4.1816e+10	8.96057e+10	-7.05813e+09	-1094.15	0.00143894	7.56228e+09	0.00843955	2.51189e-08	2.35969e+12	731590	-0.23914	1.89804e-07	-1.24824e-13	1.04978e+19	-1.11331e+13	-1.19388e+06	-0.151818	-4.88627e-13
	9.32e-10	#NUM!	0.0062	0.01705	0.03038	0	0.001	3	10	1.4	16	2.4	4.8	8.51138e-06	2.51189e-11	0.0843955	0.0118154	4.01902e-07	6.02853e-08	1.20571e-07	#NUM!	#NUM!	#NUM!	5.7784e-12	#NUM!	#NUM!	#NUM!	#NUM!	#NUM!	#NUM!	#NUM!	4.03803e+10	8.65291e+10	-6.81579e+09	-1056.59	0.00143894	7.30263e+09	0.00843955	2.51189e-08	2.20043e+12	682216	-0.228537	1.83287e-07	-1.24824e-13	8.78948e+18	-9.68597e+12	-1.04507e+06	-0.132017	-5.23698e-13
	0.1	#NUM!	0.0062	0.01705	0.03038	0	0.001	3	10	1.4	16	2.4	4.8	8.51138e-06	2.51189e-11	0.0843955	0.0118154	4.01902e-07	6.02853e-08	1.20571e-07	#NUM!	#NUM!	#NUM!	0.00062	#NUM!	#NUM!	#NUM!	#NUM!	#NUM!	#NUM!	#NUM!	376.344	806.452	-63.5232	-0.0844049	0.00143894	68.0605	0.00843955	2.51189e-08	0.000191135	4.30982e-07	-1.21657e-09	-9.75966e-12	-1.24824e-13	-2.37145e-18	-7.59277e-20	-9.31501e-23	-4.13913e-26	-0.000302426
	0.2	#NUM!	0.0062	0.01705	0.03038	0	0.001	3	10	1.4	16	2.4	4.8	8.51138e-06	2.51189e-11	0.0843955	0.0118154	4.01902e-07	6.02853e-08	1.20571e-07	#NUM!	#NUM!	#NUM!	0.00124	#NUM!	#NUM!	#NUM!	#NUM!	#NUM!	#NUM!	#NUM!	188.172	403.226	-31.7616	-0.0844	0.00143894	34.0303	0.00843955	2.51189e-08	4.77837e-05	2.15476e-07	-4.65155e-10	-9.76051e-12	-1.24824e-13	-1.49126e-19	-4.82409e-21	-1.16027e-23	-1.03478e-26	-0.000271015
	0.3	#NUM!	0.0062	0.01705	0.03038	0	0.001	3	10	1.4	16	2.4	4.8	8.51138e-06	2.51189e-11	0.0843955	0.0118154	4.01902e-07	6.02853e-08	1.20571e-07	#NUM!	#NUM!	#NUM!	0.00186	#NUM!	#NUM!	#NUM!	#NUM!	#NUM!	#NUM!	#NUM!	125.448	268.817	-21.1744	-0.0843984	0.00143894	22.6868	0.00843955	2.51189e-08	2.12372e-05	1.43647e-07	-2.14685e-10	-9.7608e-12	-1.24824e-13	-2.96346e-20	-9.68668e-22	-3.4258e-24	-4.59903e-27	-0.000240546
	0.4	#NUM!	0.0062	0.01705	0.03038	0	0.001	3	10	1.4	16	2.4	4.8	8.51138e-06	2.51189e-11	0.0843955	0.0118154	4.01902e-07	6.02853e-08	1.20571e-07	#NUM!	#NUM!	#NUM!	0.00248	#NUM!	#NUM!	#NUM!	#NUM!	#NUM!	#NUM!	#NUM!	94.086	201.613	-15.8808	-0.0843975	0.00143894	17.0151	0.00843955	2.51189e-08	1.19459e-05	1.07734e-07	-8.94495e-11	-9.76094e-12	-1.24824e-13	-9.43258e-21	-3.11554e-22	-1.44019e-24	-2.58695e-27	-0.000210968
	0.5	#NUM!	0.0062	0.01705	0.03038	0	0.001	3	10	1.4	16	2.4	4.8	8.51138e-06	2.51189e-11	0.0843955	0.0118154	4.01902e-07	6.02853e-08	1.20571e-07	#NUM!	#NUM!	#NUM!	0.0031	#NUM!	#NUM!	#NUM!	#NUM!	#NUM!	#NUM!	#NUM!	75.2688	161.29	-12.7046	-0.084397	0.00143894	13.6121	0.00843955	2.51189e-08	7.6454e-06	8.61869e-08	-1.43084e-11	-9.76103e-12	-1.24824e-13	-3.88649e-21	-1.29716e-22	-7.34783e-25	-1.65565e-27	-0.00018226
	0.6	#NUM!	0.0062	0.01705	0.03038	0	0.001	3	10	1.4	16	2.4	4.8	8.51138e-06	2.51189e-11	0.0843955	0.0118154	4.01902e-07	6.02853e-08	1.20571e-07	#NUM!	#NUM!	#NUM!	0.00372	#NUM!	#NUM!	#NUM!	#NUM!	#NUM!	#NUM!	#NUM!	62.724	134.409	-10.5872	-0.0843967	0.00143894	11.3434	0.00843955	2.51189e-08	5.3093e-06	7.18221e-08	3.57856e-11	-9.76108e-12	-1.24824e-13	-1.88531e-21	-6.3585e-23	-4.23722e-25	-1.14976e-27	-0.000154409
	0.7	#NUM!	0.0062	0.01705	0.03038	0	0.001	3	10	1.4	16	2.4	4.8	8.51138e-06	2.51189e-11	0.0843955	0.0118154	4.01902e-07	6.02853e-08	1.20571e-07	#NUM!	#NUM!	#NUM!	0.00434	#NUM!	#NUM!	#NUM!	#NUM!	#NUM!	#NUM!	#NUM!	53.7634	115.207	-9.07474	-0.0843965	0.00143894	9.72294	0.00843955	2.51189e-08	3.90071e-06	6.15616e-08	7.15671e-11	-9.76112e-12	-1.24824e-13	-1.0236e-21	-3.48849e-23	-2.65889e-25	-8.4472e-28	-0.000127403
	0.8	#NUM!	0.0062	0.01705	0.03038	0	0.001	3	10	1.4	16	2.4	4.8	8.51138e-06	2.51189e-11	0.0843955	0.0118154	4.01902e-07	6.02853e-08	1.20571e-07	#NUM!	#NUM!	#NUM!	0.00496	#NUM!	#NUM!	#NUM!	#NUM!	#NUM!	#NUM!	#NUM!	47.043	100.806	-7.94039	-0.0843963	0.00143894	8.50757	0.00843955	2.51189e-08	2.98648e-06	5.38662e-08	9.84031e-11	-9.76115e-12	-1.24824e-13	-6.03508e-22	-2.07838e-23	-1.77492e-25	-6.46739e-28	-0.00010123
	0.9	#NUM!	0.0062	0.01705	0.03038	0	0.001	3	10	1.4	16	2.4	4.8	8.51138e-06	2.51189e-11	0.0843955	0.0118154	4.01902e-07	6.02853e-08	1.20571e-07	#NUM!	#NUM!	#NUM!	0.00558	#NUM!	#NUM!	#NUM!	#NUM!	#NUM!	#NUM!	#NUM!	41.816	89.6057	-7.05813	-0.0843962	0.00143894	7.56228	0.00843955	2.51189e-08	2.35969e-06	4.7881e-08	1.19276e-10	-9.76118e-12	-1.24824e-13	-3.78946e-22	-1.31872e-23	-1.24214e-25	-5.11003e-28	-7.58803e-05
	0.99	#NUM!	0.0062	0.01705	0.03038	0	0.001	3	10	1.4	16	2.4	4.8	8.51138e-06	2.51189e-11	0.0843955	0.0118154	4.01902e-07	6.02853e-08	1.20571e-07	#NUM!	#NUM!	#NUM!	0.006138	#NUM!	#NUM!	#NUM!	#NUM!	#NUM!	#NUM!	#NUM!	38.0146	81.4598	-6.41648	-0.0843961	0.00143894	6.8748	0.00843955	2.51189e-08	1.95016e-06	4.35281e-08	1.34456e-10	-9.7612e-12	-1.24824e-13	-2.60165e-22	-9.13898e-24	-9.30238e-26	-4.22317e-28	-5.37604e-05
	r	eq K1	a	b	c	w	h		K1	K2	K3	K4	K5	K6	K7	K1h	K2h	K3h	K4h	K5h	x	y	z	t	u2	v	s	a-(x+y+z+t+u)	b-(x+2y+u+v)	c-(z+2t+u+s)	w+(x+2y+z+2t+2u)	F	G	H	I	J	K	L	M	a	b	g	d	e	t3	t2	t1	t0	m
	7e-10	#NUM!	0.0062	0.01705	0.03038	0	0.001	3	10	1.4	16	2.4	4.8	8.51138e-06	2.51189e-11	0.0843955	0.0118154	4.01902e-07	6.02853e-08	1.20571e-07	#NUM!	#NUM!	#NUM!	4.34e-12	#NUM!	#NUM!	#NUM!	#NUM!	#NUM!	#NUM!	#NUM!	5.37634e+10	1.15207e+11	-9.07474e+09	-1406.74	0.00143894	9.72294e+09	0.00843955	2.51189e-08	3.90071e+12	1.20935e+06	-0.333974	2.44037e-07	-1.24824e-13	3.77758e+19	-3.03147e+13	-3.0821e+06	-0.41486	-2.96252e-13
	7.91e-10	#NUM!	0.0062	0.01705	0.03038	0	0.001	3	10	1.4	16	2.4	4.8	8.51138e-06	2.51189e-11	0.0843955	0.0118154	4.01902e-07	6.02853e-08	1.20571e-07	#NUM!	#NUM!	#NUM!	4.9042e-12	#NUM!	#NUM!	#NUM!	#NUM!	#NUM!	#NUM!	#NUM!	4.75783e+10	1.01953e+11	-8.03074e+09	-1244.91	0.00143894	8.60437e+09	0.00843955	2.51189e-08	3.05483e+12	947101	-0.283408	2.15961e-07	-1.24824e-13	2.02522e+19	-1.86237e+13	-1.94756e+06	-0.254442	-3.78049e-13
	8e-10	#NUM!	0.0062	0.01705	0.03038	0	0.001	3	10	1.4	16	2.4	4.8	8.51138e-06	2.51189e-11	0.0843955	0.0118154	4.01902e-07	6.02853e-08	1.20571e-07	#NUM!	#NUM!	#NUM!	4.96e-12	#NUM!	#NUM!	#NUM!	#NUM!	#NUM!	#NUM!	#NUM!	4.7043e+10	1.00806e+11	-7.94039e+09	-1230.91	0.00143894	8.50757e+09	0.00843955	2.51189e-08	2.98648e+12	925912	-0.27918	2.13531e-07	-1.24824e-13	1.91178e+19	-1.78026e+13	-1.86612e+06	-0.243183	-3.86659e-13
	0.1	#NUM!	0.0062	0.01705	0.03038	0	0.001	3	10	1.4	16	2.4	4.8	8.51138e-06	2.51189e-11	0.0843955	0.0118154	4.01902e-07	6.02853e-08	1.20571e-07	#NUM!	#NUM!	#NUM!	0.00062	#NUM!	#NUM!	#NUM!	#NUM!	#NUM!	#NUM!	#NUM!	376.344	806.452	-63.5232	-0.0844049	0.00143894	68.0605	0.00843955	2.51189e-08	0.000191135	4.30982e-07	-1.21657e-09	-9.75966e-12	-1.24824e-13	-2.37145e-18	-7.59277e-20	-9.31501e-23	-4.13913e-26	-0.000302426
	0.2	#NUM!	0.0062	0.01705	0.03038	0	0.001	3	10	1.4	16	2.4	4.8	8.51138e-06	2.51189e-11	0.0843955	0.0118154	4.01902e-07	6.02853e-08	1.20571e-07	#NUM!	#NUM!	#NUM!	0.00124	#NUM!	#NUM!	#NUM!	#NUM!	#NUM!	#NUM!	#NUM!	188.172	403.226	-31.7616	-0.0844	0.00143894	34.0303	0.00843955	2.51189e-08	4.77837e-05	2.15476e-07	-4.65155e-10	-9.76051e-12	-1.24824e-13	-1.49126e-19	-4.82409e-21	-1.16027e-23	-1.03478e-26	-0.000271015
	0.3	#NUM!	0.0062	0.01705	0.03038	0	0.001	3	10	1.4	16	2.4	4.8	8.51138e-06	2.51189e-11	0.0843955	0.0118154	4.01902e-07	6.02853e-08	1.20571e-07	#NUM!	#NUM!	#NUM!	0.00186	#NUM!	#NUM!	#NUM!	#NUM!	#NUM!	#NUM!	#NUM!	125.448	268.817	-21.1744	-0.0843984	0.00143894	22.6868	0.00843955	2.51189e-08	2.12372e-05	1.43647e-07	-2.14685e-10	-9.7608e-12	-1.24824e-13	-2.96346e-20	-9.68668e-22	-3.4258e-24	-4.59903e-27	-0.000240546
	0.4	#NUM!	0.0062	0.01705	0.03038	0	0.001	3	10	1.4	16	2.4	4.8	8.51138e-06	2.51189e-11	0.0843955	0.0118154	4.01902e-07	6.02853e-08	1.20571e-07	#NUM!	#NUM!	#NUM!	0.00248	#NUM!	#NUM!	#NUM!	#NUM!	#NUM!	#NUM!	#NUM!	94.086	201.613	-15.8808	-0.0843975	0.00143894	17.0151	0.00843955	2.51189e-08	1.19459e-05	1.07734e-07	-8.94495e-11	-9.76094e-12	-1.24824e-13	-9.43258e-21	-3.11554e-22	-1.44019e-24	-2.58695e-27	-0.000210968
	0.5	#NUM!	0.0062	0.01705	0.03038	0	0.001	3	10	1.4	16	2.4	4.8	8.51138e-06	2.51189e-11	0.0843955	0.0118154	4.01902e-07	6.02853e-08	1.20571e-07	#NUM!	#NUM!	#NUM!	0.0031	#NUM!	#NUM!	#NUM!	#NUM!	#NUM!	#NUM!	#NUM!	75.2688	161.29	-12.7046	-0.084397	0.00143894	13.6121	0.00843955	2.51189e-08	7.6454e-06	8.61869e-08	-1.43084e-11	-9.76103e-12	-1.24824e-13	-3.88649e-21	-1.29716e-22	-7.34783e-25	-1.65565e-27	-0.00018226
	0.6	#NUM!	0.0062	0.01705	0.03038	0	0.001	3	10	1.4	16	2.4	4.8	8.51138e-06	2.51189e-11	0.0843955	0.0118154	4.01902e-07	6.02853e-08	1.20571e-07	#NUM!	#NUM!	#NUM!	0.00372	#NUM!	#NUM!	#NUM!	#NUM!	#NUM!	#NUM!	#NUM!	62.724	134.409	-10.5872	-0.0843967	0.00143894	11.3434	0.00843955	2.51189e-08	5.3093e-06	7.18221e-08	3.57856e-11	-9.76108e-12	-1.24824e-13	-1.88531e-21	-6.3585e-23	-4.23722e-25	-1.14976e-27	-0.000154409
	0.7	#NUM!	0.0062	0.01705	0.03038	0	0.001	3	10	1.4	16	2.4	4.8	8.51138e-06	2.51189e-11	0.0843955	0.0118154	4.01902e-07	6.02853e-08	1.20571e-07	#NUM!	#NUM!	#NUM!	0.00434	#NUM!	#NUM!	#NUM!	#NUM!	#NUM!	#NUM!	#NUM!	53.7634	115.207	-9.07474	-0.0843965	0.00143894	9.72294	0.00843955	2.51189e-08	3.90071e-06	6.15616e-08	7.15671e-11	-9.76112e-12	-1.24824e-13	-1.0236e-21	-3.48849e-23	-2.65889e-25	-8.4472e-28	-0.000127403
	0.8	#NUM!	0.0062	0.01705	0.03038	0	0.001	3	10	1.4	16	2.4	4.8	8.51138e-06	2.51189e-11	0.0843955	0.0118154	4.01902e-07	6.02853e-08	1.20571e-07	#NUM!	#NUM!	#NUM!	0.00496	#NUM!	#NUM!	#NUM!	#NUM!	#NUM!	#NUM!	#NUM!	47.043	100.806	-7.94039	-0.0843963	0.00143894	8.50757	0.00843955	2.51189e-08	2.98648e-06	5.38662e-08	9.84031e-11	-9.76115e-12	-1.24824e-13	-6.03508e-22	-2.07838e-23	-1.77492e-25	-6.46739e-28	-0.00010123
	0.9	#NUM!	0.0062	0.01705	0.03038	0	0.001	3	10	1.4	16	2.4	4.8	8.51138e-06	2.51189e-11	0.0843955	0.0118154	4.01902e-07	6.02853e-08	1.20571e-07	#NUM!	#NUM!	#NUM!	0.00558	#NUM!	#NUM!	#NUM!	#NUM!	#NUM!	#NUM!	#NUM!	41.816	89.6057	-7.05813	-0.0843962	0.00143894	7.56228	0.00843955	2.51189e-08	2.35969e-06	4.7881e-08	1.19276e-10	-9.76118e-12	-1.24824e-13	-3.78946e-22	-1.31872e-23	-1.24214e-25	-5.11003e-28	-7.58803e-05
	0.99	#NUM!	0.0062	0.01705	0.03038	0	0.001	3	10	1.4	16	2.4	4.8	8.51138e-06	2.51189e-11	0.0843955	0.0118154	4.01902e-07	6.02853e-08	1.20571e-07	#NUM!	#NUM!	#NUM!	0.006138	#NUM!	#NUM!	#NUM!	#NUM!	#NUM!	#NUM!	#NUM!	38.0146	81.4598	-6.41648	-0.0843961	0.00143894	6.8748	0.00843955	2.51189e-08	1.95016e-06	4.35281e-08	1.34456e-10	-9.7612e-12	-1.24824e-13	-2.60165e-22	-9.13898e-24	-9.30238e-26	-4.22317e-28	-5.37604e-05
			[A]in	[B]in	[C]in	[H2O]in															[AB]eq	[AB2]eq	[AC]eq	[AC2]eq	[ABC]eq			[A]eq	[B]eq	[C]eq	[H2O]eq
	r	eq K1	a	b	c	w	h		K1	K2	K3	K4	K5	K6	K7	K1h	K2h	K3h	K4h	K5h	x	y	z	t	u3	v	s	a-(x+y+z+t+u)	b-(x+2y+u+v)	c-(z+2t+u+s)	w+(x+2y+z+2t+2u)	F	G	H	I	J	K	L	M	a	b	g	d	e	t3	t2	t1	t0	m
	1e-14	8.52763e-06	0.0062	0.01705	0.03038	0	0.001	3	10	1.4	16	2.4	4.8	8.51138e-06	2.51189e-11	0.0843955	0.0118154	4.01902e-07	6.02853e-08	1.20571e-07	0.000183813	7.86329e-07	1.57684e-09	6.2e-17	1.44547e-11	0.0167223	0.03038	0.0060154	0.00014233	7.63111e-10	0.000185387	3763440860215054	8064516129032259	-6.35232e+14	-9.84659e+07	0.00143894	6.80605e+14	0.00843955	2.51189e-08	1.91135e+22	5925490966605114	-5.84513e+08	0.0170833	-1.24824e-13	4.72903e+47	-4.66402e+40	1.36313e+30	-9.9608e+18	-3.23943e-15
	1e-13	7.5386e-06	0.0062	0.01705	0.03038	0	0.001	3	10	1.4	16	2.4	4.8	8.51138e-06	2.51189e-11	0.0843955	0.0118154	4.01902e-07	6.02853e-08	1.20571e-07	0.00055026	7.51302e-06	4.8292e-09	6.2e-16	1.41291e-10	0.0163456	0.03038	0.00564222	0.000139124	7.63111e-10	0.000565292	3.76344e+14	8.06452e+14	-6.35232e+13	-9.84659e+06	0.00143894	6.80605e+13	0.00843955	2.51189e-08	1.91135e+20	5.92549e+13	-5.84649e+06	0.00170833	-1.24824e-13	4.73414e+41	-4.66223e+34	1.36229e+25	-9.9608e+14	-3.20406e-15
	1e-12	3.67823e-06	0.0062	0.01705	0.03038	0	0.001	3	10	1.4	16	2.4	4.8	8.51138e-06	2.51189e-11	0.0843955	0.0118154	4.01902e-07	6.02853e-08	1.20571e-07	0.00148004	6.58936e-05	1.38697e-08	6.2e-15	1.32321e-09	0.0153079	0.03038	0.00465405	0.000130291	7.63111e-10	0.00161184	3.76344e+13	8.06452e+13	-6.35232e+12	-984660	0.00143894	6.80605e+12	0.00843955	2.51189e-08	1.91135e+18	5.92549e+11	-58600.1	0.000170833	-1.24824e-13	4.7852e+35	-4.64498e+28	1.35387e+20	-9.9608e+10	-2.85791e-15
	2e-12	1.11806e-06	0.0062	0.01705	0.03038	0	0.001	3	10	1.4	16	2.4	4.8	8.51138e-06	2.51189e-11	0.0843955	0.0118154	4.01902e-07	6.02853e-08	1.20571e-07	0.00191066	0.000122661	1.85592e-08	1.24e-14	2.55314e-09	0.0147683	0.03038	0.00416666	0.000125699	7.63111e-10	0.002156	1.88172e+13	4.03226e+13	-3.17616e+12	-492330	0.00143894	3.40303e+12	0.00843955	2.51189e-08	4.77837e+17	1.48137e+11	-14687.6	8.54163e-05	-1.24824e-13	7.56552e+33	-7.23005e+26	4.20165e+18	-6.2255e+09	-2.4889e-15
	2.54125e-12	-4.139e-13	0.0062	0.01705	0.03038	0	0.001	3	10	1.4	16	2.4	4.8	8.51138e-06	2.51189e-11	0.0843955	0.0118154	4.01902e-07	6.02853e-08	1.20571e-07	0.00207284	0.000151297	2.04357e-08	1.57558e-14	3.19629e-09	0.0145507	0.03038	0.00397584	0.000123847	7.6311e-10	0.00237546	1.48094e+13	3.17344e+13	-2.49968e+12	-387470	0.00143894	2.67823e+12	0.00843955	2.51189e-08	2.95968e+17	9.17548e+10	-9109.95	6.72238e-05	-1.24824e-13	1.80916e+33	-1.71471e+26	1.26384e+18	-2.38837e+09	-2.29578e-15
	3e-12	-8.52662e-07	0.0062	0.01705	0.03038	0	0.001	3	10	1.4	16	2.4	4.8	8.51138e-06	2.51189e-11	0.0843955	0.0118154	4.01902e-07	6.02853e-08	1.20571e-07	0.00218812	0.000174686	2.18131e-08	1.86e-14	3.73162e-09	0.01439	0.03038	0.00383717	0.000122479	7.6311e-10	0.00253752	1.25448e+13	2.68817e+13	-2.11744e+12	-328220	0.00143894	2.26868e+12	0.00843955	2.51189e-08	2.12372e+17	6.58388e+10	-6544.52	5.69442e-05	-1.24824e-13	6.71971e+32	-6.32507e+25	5.49457e+17	-1.22973e+09	-2.13563e-15
	5e-12	-3.89675e-06	0.0062	0.01705	0.03038	0	0.001	3	10	1.4	16	2.4	4.8	8.51138e-06	2.51189e-11	0.0843955	0.0118154	4.01902e-07	6.02853e-08	1.20571e-07	0.00255046	0.000269424	2.64301e-08	3.1e-14	5.98288e-09	0.0138429	0.03038	0.00338009	0.000117822	7.6311e-10	0.00308934	7.52688e+12	1.6129e+13	-1.27046e+12	-196932	0.00143894	1.36121e+12	0.00843955	2.51189e-08	7.6454e+16	2.3702e+10	-2368.05	3.41665e-05	-1.24824e-13	3.20777e+31	-2.93309e+24	4.21276e+16	-1.59373e+08	-1.47361e-15
	6e-12	-5.13762e-06	0.0062	0.01705	0.03038	0	0.001	3	10	1.4	16	2.4	4.8	8.51138e-06	2.51189e-11	0.0843955	0.0118154	4.01902e-07	6.02853e-08	1.20571e-07	0.0026793	0.00031335	2.82031e-08	3.72e-14	7.06802e-09	0.013628	0.03038	0.00320731	0.000115993	7.6311e-10	0.00330604	6.2724e+12	1.34409e+13	-1.05872e+12	-164110	0.00143894	1.13434e+12	0.00843955	2.51189e-08	5.3093e+16	1.64597e+10	-1648.65	2.84721e-05	-1.24824e-13	1.08644e+31	-9.79763e+23	1.68099e+16	-7.6858e+07	-1.16363e-15
	0.01	#NUM!	0.0062	0.01705	0.03038	0	0.001	3	10	1.4	16	2.4	4.8	8.51138e-06	2.51189e-11	0.0843955	0.0118154	4.01902e-07	6.02853e-08	1.20571e-07	#NUM!	#NUM!	#NUM!	6.2e-05	#NUM!	#NUM!	#NUM!	#NUM!	#NUM!	#NUM!	#NUM!	3763.44	8064.52	-635.232	-0.0844935	0.00143894	680.605	0.00843955	2.51189e-08	0.0191135	4.31515e-06	-1.4742e-08	-9.74428e-12	-1.24824e-13	-2.35348e-14	-7.4812e-16	-9.35256e-20	-4.13914e-24	-0.000332848
	0.1	#NUM!	0.0062	0.01705	0.03038	0	0.001	3	10	1.4	16	2.4	4.8	8.51138e-06	2.51189e-11	0.0843955	0.0118154	4.01902e-07	6.02853e-08	1.20571e-07	#NUM!	#NUM!	#NUM!	0.00062	#NUM!	#NUM!	#NUM!	#NUM!	#NUM!	#NUM!	#NUM!	376.344	806.452	-63.5232	-0.0844049	0.00143894	68.0605	0.00843955	2.51189e-08	0.000191135	4.30982e-07	-1.21657e-09	-9.75966e-12	-1.24824e-13	-2.37145e-18	-7.59277e-20	-9.31501e-23	-4.13913e-26	-0.000302426
	0.2	#NUM!	0.0062	0.01705	0.03038	0	0.001	3	10	1.4	16	2.4	4.8	8.51138e-06	2.51189e-11	0.0843955	0.0118154	4.01902e-07	6.02853e-08	1.20571e-07	#NUM!	#NUM!	#NUM!	0.00124	#NUM!	#NUM!	#NUM!	#NUM!	#NUM!	#NUM!	#NUM!	188.172	403.226	-31.7616	-0.0844	0.00143894	34.0303	0.00843955	2.51189e-08	4.77837e-05	2.15476e-07	-4.65155e-10	-9.76051e-12	-1.24824e-13	-1.49126e-19	-4.82409e-21	-1.16027e-23	-1.03478e-26	-0.000271015
	0.3	#NUM!	0.0062	0.01705	0.03038	0	0.001	3	10	1.4	16	2.4	4.8	8.51138e-06	2.51189e-11	0.0843955	0.0118154	4.01902e-07	6.02853e-08	1.20571e-07	#NUM!	#NUM!	#NUM!	0.00186	#NUM!	#NUM!	#NUM!	#NUM!	#NUM!	#NUM!	#NUM!	125.448	268.817	-21.1744	-0.0843984	0.00143894	22.6868	0.00843955	2.51189e-08	2.12372e-05	1.43647e-07	-2.14685e-10	-9.7608e-12	-1.24824e-13	-2.96346e-20	-9.68668e-22	-3.4258e-24	-4.59903e-27	-0.000240546
	0.4	#NUM!	0.0062	0.01705	0.03038	0	0.001	3	10	1.4	16	2.4	4.8	8.51138e-06	2.51189e-11	0.0843955	0.0118154	4.01902e-07	6.02853e-08	1.20571e-07	#NUM!	#NUM!	#NUM!	0.00248	#NUM!	#NUM!	#NUM!	#NUM!	#NUM!	#NUM!	#NUM!	94.086	201.613	-15.8808	-0.0843975	0.00143894	17.0151	0.00843955	2.51189e-08	1.19459e-05	1.07734e-07	-8.94495e-11	-9.76094e-12	-1.24824e-13	-9.43258e-21	-3.11554e-22	-1.44019e-24	-2.58695e-27	-0.000210968
	0.5	#NUM!	0.0062	0.01705	0.03038	0	0.001	3	10	1.4	16	2.4	4.8	8.51138e-06	2.51189e-11	0.0843955	0.0118154	4.01902e-07	6.02853e-08	1.20571e-07	#NUM!	#NUM!	#NUM!	0.0031	#NUM!	#NUM!	#NUM!	#NUM!	#NUM!	#NUM!	#NUM!	75.2688	161.29	-12.7046	-0.084397	0.00143894	13.6121	0.00843955	2.51189e-08	7.6454e-06	8.61869e-08	-1.43084e-11	-9.76103e-12	-1.24824e-13	-3.88649e-21	-1.29716e-22	-7.34783e-25	-1.65565e-27	-0.00018226
	0.6	#NUM!	0.0062	0.01705	0.03038	0	0.001	3	10	1.4	16	2.4	4.8	8.51138e-06	2.51189e-11	0.0843955	0.0118154	4.01902e-07	6.02853e-08	1.20571e-07	#NUM!	#NUM!	#NUM!	0.00372	#NUM!	#NUM!	#NUM!	#NUM!	#NUM!	#NUM!	#NUM!	62.724	134.409	-10.5872	-0.0843967	0.00143894	11.3434	0.00843955	2.51189e-08	5.3093e-06	7.18221e-08	3.57856e-11	-9.76108e-12	-1.24824e-13	-1.88531e-21	-6.3585e-23	-4.23722e-25	-1.14976e-27	-0.000154409
	0.7	#NUM!	0.0062	0.01705	0.03038	0	0.001	3	10	1.4	16	2.4	4.8	8.51138e-06	2.51189e-11	0.0843955	0.0118154	4.01902e-07	6.02853e-08	1.20571e-07	#NUM!	#NUM!	#NUM!	0.00434	#NUM!	#NUM!	#NUM!	#NUM!	#NUM!	#NUM!	#NUM!	53.7634	115.207	-9.07474	-0.0843965	0.00143894	9.72294	0.00843955	2.51189e-08	3.90071e-06	6.15616e-08	7.15671e-11	-9.76112e-12	-1.24824e-13	-1.0236e-21	-3.48849e-23	-2.65889e-25	-8.4472e-28	-0.000127403
	0.8	#NUM!	0.0062	0.01705	0.03038	0	0.001	3	10	1.4	16	2.4	4.8	8.51138e-06	2.51189e-11	0.0843955	0.0118154	4.01902e-07	6.02853e-08	1.20571e-07	#NUM!	#NUM!	#NUM!	0.00496	#NUM!	#NUM!	#NUM!	#NUM!	#NUM!	#NUM!	#NUM!	47.043	100.806	-7.94039	-0.0843963	0.00143894	8.50757	0.00843955	2.51189e-08	2.98648e-06	5.38662e-08	9.84031e-11	-9.76115e-12	-1.24824e-13	-6.03508e-22	-2.07838e-23	-1.77492e-25	-6.46739e-28	-0.00010123
	0.9	#NUM!	0.0062	0.01705	0.03038	0	0.001	3	10	1.4	16	2.4	4.8	8.51138e-06	2.51189e-11	0.0843955	0.0118154	4.01902e-07	6.02853e-08	1.20571e-07	#NUM!	#NUM!	#NUM!	0.00558	#NUM!	#NUM!	#NUM!	#NUM!	#NUM!	#NUM!	#NUM!	41.816	89.6057	-7.05813	-0.0843962	0.00143894	7.56228	0.00843955	2.51189e-08	2.35969e-06	4.7881e-08	1.19276e-10	-9.76118e-12	-1.24824e-13	-3.78946e-22	-1.31872e-23	-1.24214e-25	-5.11003e-28	-7.58803e-05
	0.99	#NUM!	0.0062	0.01705	0.03038	0	1	3	10	1.4	16	2.4	4.8	8.51138e-06	2.51189e-11	8.51131e-05	1.19158e-05	4.01902e-10	6.02853e-11	1.20571e-10	#NUM!	#NUM!	#NUM!	0.006138	#NUM!	#NUM!	#NUM!	#NUM!	#NUM!	#NUM!	#NUM!	38.0146	81.4598	-0.00647104	-8.51137e-05	1.45118e-06	0.00693326	8.51131e-06	2.51189e-11	1.98346e-15	4.42715e-17	1.36752e-19	-9.9279e-21	-1.26956e-22	-2.73723e-49	-9.61525e-51	-9.78717e-53	-4.44325e-55	-5.37603e-05
	r	eq K1	a	b	c	w	h		K1	K2	K3	K4	K5	K6	K7	K1h	K2h	K3h	K4h	K5h	x	y	z	t	u4	v	s	a-(x+y+z+t+u)	b-(x+2y+u+v)	c-(z+2t+u+s)	w+(x+2y+z+2t+2u)	F	G	H	I	J	K	L	M	a	b	g	d	e	t3	t2	t1	t0	m
	1e-14	9.26546e-06	0.0062	0.01705	0.03038	0	0.001	3	10	1.4	16	2.4	4.8	8.51138e-06	2.51189e-11	0.0843955	0.0118154	4.01902e-07	6.02853e-08	1.20571e-07	-0.000193734	8.21923e-07	-1.62556e-09	6.2e-17	1.47783e-11	0.0170966	0.03038	0.00639291	0.000145515	7.63111e-10	-0.000192091	3763440860215054	8064516129032259	-6.35232e+14	-9.84659e+07	0.00143894	6.80605e+14	0.00843955	2.51189e-08	1.91135e+22	5925490966605114	-5.84513e+08	0.0170833	-1.24824e-13	4.72903e+47	-4.66402e+40	1.36313e+30	-9.9608e+18	-3.23943e-15
	1e-10	#NUM!	0.0062	0.01705	0.03038	0	0.001	3	10	1.4	16	2.4	4.8	8.51138e-06	2.51189e-11	0.0843955	0.0118154	4.01902e-07	6.02853e-08	1.20571e-07	#NUM!	#NUM!	#NUM!	6.2e-13	#NUM!	#NUM!	#NUM!	#NUM!	#NUM!	#NUM!	#NUM!	3.76344e+11	8.06452e+11	-6.35232e+10	-9846.68	0.00143894	6.80605e+10	0.00843955	2.51189e-08	1.91135e+14	5.92553e+07	-7.34781	1.70832e-06	-1.24824e-13	1.04021e+24	-1.01344e+17	4.2852e+09	-996.08	9.55603e-16
	5e-10	#NUM!	0.0062	0.01705	0.03038	0	0.001	3	10	1.4	16	2.4	4.8	8.51138e-06	2.51189e-11	0.0843955	0.0118154	4.01902e-07	6.02853e-08	1.20571e-07	#NUM!	#NUM!	#NUM!	3.1e-12	#NUM!	#NUM!	#NUM!	#NUM!	#NUM!	#NUM!	#NUM!	7.52688e+10	1.6129e+11	-1.27046e+10	-1969.4	0.00143894	1.36121e+10	0.00843955	2.51189e-08	7.6454e+12	2.37028e+06	-0.534364	3.41656e-07	-1.24824e-13	2.11815e+20	-1.16091e+14	-1.05935e+07	-1.59373	-1.50143e-13
	0.01	#NUM!	0.0062	0.01705	0.03038	0	0.001	3	10	1.4	16	2.4	4.8	8.51138e-06	2.51189e-11	0.0843955	0.0118154	4.01902e-07	6.02853e-08	1.20571e-07	#NUM!	#NUM!	#NUM!	6.2e-05	#NUM!	#NUM!	#NUM!	#NUM!	#NUM!	#NUM!	#NUM!	3763.44	8064.52	-635.232	-0.0844935	0.00143894	680.605	0.00843955	2.51189e-08	0.0191135	4.31515e-06	-1.4742e-08	-9.74428e-12	-1.24824e-13	-2.35348e-14	-7.4812e-16	-9.35256e-20	-4.13914e-24	-0.000332848
	0.1	#NUM!	0.0062	0.01705	0.03038	0	0.001	3	10	1.4	16	2.4	4.8	8.51138e-06	2.51189e-11	0.0843955	0.0118154	4.01902e-07	6.02853e-08	1.20571e-07	#NUM!	#NUM!	#NUM!	0.00062	#NUM!	#NUM!	#NUM!	#NUM!	#NUM!	#NUM!	#NUM!	376.344	806.452	-63.5232	-0.0844049	0.00143894	68.0605	0.00843955	2.51189e-08	0.000191135	4.30982e-07	-1.21657e-09	-9.75966e-12	-1.24824e-13	-2.37145e-18	-7.59277e-20	-9.31501e-23	-4.13913e-26	-0.000302426
	0.2	#NUM!	0.0062	0.01705	0.03038	0	0.001	3	10	1.4	16	2.4	4.8	8.51138e-06	2.51189e-11	0.0843955	0.0118154	4.01902e-07	6.02853e-08	1.20571e-07	#NUM!	#NUM!	#NUM!	0.00124	#NUM!	#NUM!	#NUM!	#NUM!	#NUM!	#NUM!	#NUM!	188.172	403.226	-31.7616	-0.0844	0.00143894	34.0303	0.00843955	2.51189e-08	4.77837e-05	2.15476e-07	-4.65155e-10	-9.76051e-12	-1.24824e-13	-1.49126e-19	-4.82409e-21	-1.16027e-23	-1.03478e-26	-0.000271015
	0.3	#NUM!	0.0062	0.01705	0.03038	0	0.001	3	10	1.4	16	2.4	4.8	8.51138e-06	2.51189e-11	0.0843955	0.0118154	4.01902e-07	6.02853e-08	1.20571e-07	#NUM!	#NUM!	#NUM!	0.00186	#NUM!	#NUM!	#NUM!	#NUM!	#NUM!	#NUM!	#NUM!	125.448	268.817	-21.1744	-0.0843984	0.00143894	22.6868	0.00843955	2.51189e-08	2.12372e-05	1.43647e-07	-2.14685e-10	-9.7608e-12	-1.24824e-13	-2.96346e-20	-9.68668e-22	-3.4258e-24	-4.59903e-27	-0.000240546
	0.4	#NUM!	0.0062	0.01705	0.03038	0	0.001	3	10	1.4	16	2.4	4.8	8.51138e-06	2.51189e-11	0.0843955	0.0118154	4.01902e-07	6.02853e-08	1.20571e-07	#NUM!	#NUM!	#NUM!	0.00248	#NUM!	#NUM!	#NUM!	#NUM!	#NUM!	#NUM!	#NUM!	94.086	201.613	-15.8808	-0.0843975	0.00143894	17.0151	0.00843955	2.51189e-08	1.19459e-05	1.07734e-07	-8.94495e-11	-9.76094e-12	-1.24824e-13	-9.43258e-21	-3.11554e-22	-1.44019e-24	-2.58695e-27	-0.000210968
	0.5	#NUM!	0.0062	0.01705	0.03038	0	0.001	3	10	1.4	16	2.4	4.8	8.51138e-06	2.51189e-11	0.0843955	0.0118154	4.01902e-07	6.02853e-08	1.20571e-07	#NUM!	#NUM!	#NUM!	0.0031	#NUM!	#NUM!	#NUM!	#NUM!	#NUM!	#NUM!	#NUM!	75.2688	161.29	-12.7046	-0.084397	0.00143894	13.6121	0.00843955	2.51189e-08	7.6454e-06	8.61869e-08	-1.43084e-11	-9.76103e-12	-1.24824e-13	-3.88649e-21	-1.29716e-22	-7.34783e-25	-1.65565e-27	-0.00018226
	0.6	#NUM!	0.0062	0.01705	0.03038	0	0.001	3	10	1.4	16	2.4	4.8	8.51138e-06	2.51189e-11	0.0843955	0.0118154	4.01902e-07	6.02853e-08	1.20571e-07	#NUM!	#NUM!	#NUM!	0.00372	#NUM!	#NUM!	#NUM!	#NUM!	#NUM!	#NUM!	#NUM!	62.724	134.409	-10.5872	-0.0843967	0.00143894	11.3434	0.00843955	2.51189e-08	5.3093e-06	7.18221e-08	3.57856e-11	-9.76108e-12	-1.24824e-13	-1.88531e-21	-6.3585e-23	-4.23722e-25	-1.14976e-27	-0.000154409
	0.7	#NUM!	0.0062	0.01705	0.03038	0	0.001	3	10	1.4	16	2.4	4.8	8.51138e-06	2.51189e-11	0.0843955	0.0118154	4.01902e-07	6.02853e-08	1.20571e-07	#NUM!	#NUM!	#NUM!	0.00434	#NUM!	#NUM!	#NUM!	#NUM!	#NUM!	#NUM!	#NUM!	53.7634	115.207	-9.07474	-0.0843965	0.00143894	9.72294	0.00843955	2.51189e-08	3.90071e-06	6.15616e-08	7.15671e-11	-9.76112e-12	-1.24824e-13	-1.0236e-21	-3.48849e-23	-2.65889e-25	-8.4472e-28	-0.000127403
	0.8	#NUM!	0.0062	0.01705	0.03038	0	0.001	3	10	1.4	16	2.4	4.8	8.51138e-06	2.51189e-11	0.0843955	0.0118154	4.01902e-07	6.02853e-08	1.20571e-07	#NUM!	#NUM!	#NUM!	0.00496	#NUM!	#NUM!	#NUM!	#NUM!	#NUM!	#NUM!	#NUM!	47.043	100.806	-7.94039	-0.0843963	0.00143894	8.50757	0.00843955	2.51189e-08	2.98648e-06	5.38662e-08	9.84031e-11	-9.76115e-12	-1.24824e-13	-6.03508e-22	-2.07838e-23	-1.77492e-25	-6.46739e-28	-0.00010123
	0.9	#NUM!	0.0062	0.01705	0.03038	0	0.001	3	10	1.4	16	2.4	4.8	8.51138e-06	2.51189e-11	0.0843955	0.0118154	4.01902e-07	6.02853e-08	1.20571e-07	#NUM!	#NUM!	#NUM!	0.00558	#NUM!	#NUM!	#NUM!	#NUM!	#NUM!	#NUM!	#NUM!	41.816	89.6057	-7.05813	-0.0843962	0.00143894	7.56228	0.00843955	2.51189e-08	2.35969e-06	4.7881e-08	1.19276e-10	-9.76118e-12	-1.24824e-13	-3.78946e-22	-1.31872e-23	-1.24214e-25	-5.11003e-28	-7.58803e-05
	0.99	#NUM!	0.0062	0.01705	0.03038	0	0.001	3	10	1.4	16	2.4	4.8	8.51138e-06	2.51189e-11	0.0843955	0.0118154	4.01902e-07	6.02853e-08	1.20571e-07	#NUM!	#NUM!	#NUM!	0.006138	#NUM!	#NUM!	#NUM!	#NUM!	#NUM!	#NUM!	#NUM!	38.0146	81.4598	-6.41648	-0.0843961	0.00143894	6.8748	0.00843955	2.51189e-08	1.95016e-06	4.35281e-08	1.34456e-10	-9.7612e-12	-1.24824e-13	-2.60165e-22	-9.13898e-24	-9.30238e-26	-4.22317e-28	-5.37604e-05
[truncated: 25 more columns]
