# Supplementary material for: Transfer of structural units through imine exchanges, in solution or without solvent: successive transiminations, stimuli (pH)-modulated covalent switches, and mathematical models
Source: Front Chem. 2026 Apr 13;13:1241625. doi: 10.3389/fchem.2025.1241625 (PMC13112204; doi:10.3389/fchem.2025.1241625)
Supplement: Supplementary file 1 [file Supplementaryfile1.zip › Supplementary Material/g-S2-St7-pH4.xlsx]

## Sheet: Feuil1
Influence of the pH										^							^
pH = 4
Set S2		general approach			paper -> section 5.3.			Inputs: a, b, c, w, K1 to K5, pH, r
t3 ¹ 0, t2 ¹ 0
discr III < 0
			[A]in	[B]in	[C]in	[H2O]in	[H+]eq	pH													[AB]eq	[AB2]eq	[AC]eq	[AC2]eq	[ABC]eq	[BH+]eq	[CH+]eq	[A]eq	[B]eq	[C]eq	[H2O]eq
	r	eq K1	a	b	c	w	h		K1	K2	K3	K4	K5	K6	K7	K1h	K2h	K3h	K4h	K5h	x	y	z	t	u1	v	s	a-(x+y+z+t+u)	b-(x+2y+u+v)	c-(z+2t+u+s)	w+(x+2y+z+2t+2u)	F	G	H	I	J	K	L	M	a	b	g	d	e	t3	t2	t1	t0	m
	1e-09	0.000485642	0.0062	0.01705	0.03038	0	0.0001	4	10	1.4	16	2.4	4.8	8.51138e-06	2.51189e-11	0.784377	0.109813	4.01902e-06	6.02853e-07	1.20571e-06	-0.0187271	0.0227714	2.98531e-07	6.2e-12	-7.77862e-07	-0.00899902	0.0303805	0.00215614	-0.000765941	7.63123e-09	0.0268145	3.76344e+10	8.06452e+10	-5.90388e+10	-9847.38	0.0133736	6.32559e+10	0.0784377	2.51189e-07	1.65101e+15	5.50756e+08	-188.263	0.000158764	-1.07822e-10	4.31395e+27	-4.70496e+21	-5.38799e+14	-7.43216e+07	-5.21394e-13
	2.5754e-05	9.11997e-05	0.0062	0.01705	0.03038	0	0.0001	4	10	1.4	16	2.4	4.8	8.51138e-06	2.51189e-11	0.784377	0.109813	4.01902e-06	6.02853e-07	1.20571e-06	-0.00535755	0.0112691	1.94831e-05	1.59675e-07	-8.78163e-05	-3.95355e-05	0.030448	0.000356591	-3.36502e-06	7.64819e-09	0.0170249	1.4613e+06	3.13136e+06	-2.29241e+06	-1.16671	0.0133736	2.45616e+06	0.0784377	2.51189e-07	2.48921e+06	2.27563	-0.00504033	-2.26684e-09	-1.07822e-10	1850.25	-10942.4	-0.00499988	-5.7115e-10	-11.6584
	0.1	#NUM!	0.0062	0.01705	0.03038	0	0.0001	4	10	1.4	16	2.4	4.8	8.51138e-06	2.51189e-11	0.784377	0.109813	4.01902e-06	6.02853e-07	1.20571e-06	#NUM!	#NUM!	#NUM!	0.00062	#NUM!	#NUM!	#NUM!	#NUM!	#NUM!	#NUM!	#NUM!	376.344	806.452	-590.388	-0.784471	0.0133736	632.559	0.0784377	2.51189e-07	0.165101	0.000372284	-1.05086e-06	-8.43023e-09	-1.07822e-10	-1.5284e-09	-4.89364e-11	-6.0037e-14	-2.66772e-17	-0.000302438
	0.2	#NUM!	0.0062	0.01705	0.03038	0	0.0001	4	10	1.4	16	2.4	4.8	8.51138e-06	2.51189e-11	0.784377	0.109813	4.01902e-06	6.02853e-07	1.20571e-06	#NUM!	#NUM!	#NUM!	0.00124	#NUM!	#NUM!	#NUM!	#NUM!	#NUM!	#NUM!	#NUM!	188.172	403.226	-295.194	-0.784422	0.0133736	316.279	0.0784377	2.51189e-07	0.0412753	0.000186128	-4.01798e-07	-8.43103e-09	-1.07822e-10	-9.6113e-11	-3.10919e-12	-7.47814e-15	-6.66931e-18	-0.000271021
	0.3	#NUM!	0.0062	0.01705	0.03038	0	0.0001	4	10	1.4	16	2.4	4.8	8.51138e-06	2.51189e-11	0.784377	0.109813	4.01902e-06	6.02853e-07	1.20571e-06	#NUM!	#NUM!	#NUM!	0.00186	#NUM!	#NUM!	#NUM!	#NUM!	#NUM!	#NUM!	#NUM!	125.448	268.817	-196.796	-0.784406	0.0133736	210.853	0.0784377	2.51189e-07	0.0183446	0.000124082	-1.85443e-07	-8.43129e-09	-1.07822e-10	-1.90998e-11	-6.2432e-13	-2.20798e-15	-2.96414e-18	-0.00024055
	0.4	#NUM!	0.0062	0.01705	0.03038	0	0.0001	4	10	1.4	16	2.4	4.8	8.51138e-06	2.51189e-11	0.784377	0.109813	4.01902e-06	6.02853e-07	1.20571e-06	#NUM!	#NUM!	#NUM!	0.00248	#NUM!	#NUM!	#NUM!	#NUM!	#NUM!	#NUM!	#NUM!	94.086	201.613	-147.597	-0.784397	0.0133736	158.14	0.0784377	2.51189e-07	0.0103188	9.30606e-05	-7.72656e-08	-8.43143e-09	-1.07822e-10	-6.0794e-12	-2.00801e-13	-9.28223e-16	-1.66733e-18	-0.00021097
	0.5	#NUM!	0.0062	0.01705	0.03038	0	0.0001	4	10	1.4	16	2.4	4.8	8.51138e-06	2.51189e-11	0.784377	0.109813	4.01902e-06	6.02853e-07	1.20571e-06	#NUM!	#NUM!	#NUM!	0.0031	#NUM!	#NUM!	#NUM!	#NUM!	#NUM!	#NUM!	#NUM!	75.2688	161.29	-118.078	-0.784392	0.0133736	126.512	0.0784377	2.51189e-07	0.00660405	7.44479e-05	-1.23593e-08	-8.4315e-09	-1.07822e-10	-2.50489e-12	-8.36037e-14	-4.73579e-16	-1.06709e-18	-0.000182262
	0.6	#NUM!	0.0062	0.01705	0.03038	0	0.0001	4	10	1.4	16	2.4	4.8	8.51138e-06	2.51189e-11	0.784377	0.109813	4.01902e-06	6.02853e-07	1.20571e-06	#NUM!	#NUM!	#NUM!	0.00372	#NUM!	#NUM!	#NUM!	#NUM!	#NUM!	#NUM!	#NUM!	62.724	134.409	-98.398	-0.784389	0.0133736	105.426	0.0784377	2.51189e-07	0.00458615	6.20396e-05	3.09117e-08	-8.43156e-09	-1.07822e-10	-1.21511e-12	-4.09814e-14	-2.73095e-16	-7.41034e-19	-0.000154411
	0.7	#NUM!	0.0062	0.01705	0.03038	0	0.0001	4	10	1.4	16	2.4	4.8	8.51138e-06	2.51189e-11	0.784377	0.109813	4.01902e-06	6.02853e-07	1.20571e-06	#NUM!	#NUM!	#NUM!	0.00434	#NUM!	#NUM!	#NUM!	#NUM!	#NUM!	#NUM!	#NUM!	53.7634	115.207	-84.3411	-0.784387	0.0133736	90.3655	0.0784377	2.51189e-07	0.00336942	5.31766e-05	6.18195e-08	-8.4316e-09	-1.07822e-10	-6.59724e-13	-2.24838e-14	-1.71369e-16	-5.44433e-19	-0.000127404
	0.8	#NUM!	0.0062	0.01705	0.03038	0	0.0001	4	10	1.4	16	2.4	4.8	8.51138e-06	2.51189e-11	0.784377	0.109813	4.01902e-06	6.02853e-07	1.20571e-06	#NUM!	#NUM!	#NUM!	0.00496	#NUM!	#NUM!	#NUM!	#NUM!	#NUM!	#NUM!	#NUM!	47.043	100.806	-73.7985	-0.784385	0.0133736	79.0698	0.0784377	2.51189e-07	0.00257971	4.65294e-05	8.50003e-08	-8.43162e-09	-1.07822e-10	-3.88968e-13	-1.33954e-14	-1.14396e-16	-4.16832e-19	-0.000101231
	0.9	#NUM!	0.0062	0.01705	0.03038	0	0.0001	4	10	1.4	16	2.4	4.8	8.51138e-06	2.51189e-11	0.784377	0.109813	4.01902e-06	6.02853e-07	1.20571e-06	#NUM!	#NUM!	#NUM!	0.00558	#NUM!	#NUM!	#NUM!	#NUM!	#NUM!	#NUM!	#NUM!	41.816	89.6057	-65.5987	-0.784384	0.0133736	70.2843	0.0784377	2.51189e-07	0.00203829	4.13594e-05	1.0303e-07	-8.43165e-09	-1.07822e-10	-2.44235e-13	-8.4993e-15	-8.0058e-17	-3.29349e-19	-7.5881e-05
	0.99	#NUM!	0.0062	0.01705	0.03038	0	0.0001	4	10	1.4	16	2.4	4.8	8.51138e-06	2.51189e-11	0.784377	0.109813	4.01902e-06	6.02853e-07	1.20571e-06	#NUM!	#NUM!	#NUM!	0.006138	#NUM!	#NUM!	#NUM!	#NUM!	#NUM!	#NUM!	#NUM!	38.0146	81.4598	-59.6351	-0.784383	0.0133736	63.8948	0.0784377	2.51189e-07	0.00168454	3.75994e-05	1.16142e-07	-8.43166e-09	-1.07822e-10	-1.67679e-13	-5.8902e-15	-5.99552e-17	-2.72189e-19	-5.3761e-05
	r	eq K1	a	b	c	w	h		K1	K2	K3	K4	K5	K6	K7	K1h	K2h	K3h	K4h	K5h	x	y	z	t	u2	v	s	a-(x+y+z+t+u)	b-(x+2y+u+v)	c-(z+2t+u+s)	w+(x+2y+z+2t+2u)	F	G	H	I	J	K	L	M	a	b	g	d	e	t3	t2	t1	t0	m
	2e-11	4.86107e-06	0.0062	0.01705	0.03038	0	0.0001	4	10	1.4	16	2.4	4.8	8.51138e-06	2.51189e-11	0.784377	0.109813	4.01902e-06	6.02853e-07	1.20571e-06	0.00332766	0.000720434	4.21765e-08	1.24e-13	1.95668e-08	0.0113181	0.0303799	0.00215185	0.000963329	7.63109e-09	0.00476861	1.88172e+12	4.03226e+12	-2.95194e+12	-492330	0.0133736	3.16279e+12	0.0784377	2.51189e-07	4.12753e+18	1.3768e+12	-152615	0.00793863	-1.07822e-10	7.16091e+36	-6.13001e+29	3.01493e+22	-4.6451e+14	1.7676e-15
	2.5e-11	5.28344e-07	0.0062	0.01705	0.03038	0	0.0001	4	10	1.4	16	2.4	4.8	8.51138e-06	2.51189e-11	0.784377	0.109813	4.01902e-06	6.02853e-07	1.20571e-06	0.00342141	0.000849637	4.4645e-08	1.55e-13	2.37571e-08	0.0109936	0.0303799	0.00192888	0.000935706	7.63109e-09	0.00512078	1.50538e+12	3.22581e+12	-2.36155e+12	-393864	0.0133736	2.53023e+12	0.0784377	2.51189e-07	2.64162e+18	8.81151e+11	-98712.2	0.0063509	-1.07822e-10	1.95777e+36	-1.62077e+29	9.54747e+21	-1.90263e+14	2.59218e-15
	2.57e-11	1.79137e-09	0.0062	0.01705	0.03038	0	0.0001	4	10	1.4	16	2.4	4.8	8.51138e-06	2.51189e-11	0.784377	0.109813	4.01902e-06	6.02853e-07	1.20571e-06	0.00343146	0.00086691	4.49441e-08	1.5934e-13	2.43311e-08	0.0109525	0.0303799	0.00190156	0.000932208	7.63109e-09	0.00516537	1.46437e+12	3.13794e+12	-2.29723e+12	-383137	0.0133736	2.46132e+12	0.0784377	2.51189e-07	2.49968e+18	8.33804e+11	-93545.7	0.00617792	-1.07822e-10	1.66839e+36	-1.37559e+29	8.27569e+21	-1.70366e+14	2.69426e-15
	2.5702e-11	3.11133e-10	0.0062	0.01705	0.03038	0	0.0001	4	10	1.4	16	2.4	4.8	8.51138e-06	2.51189e-11	0.784377	0.109813	4.01902e-06	6.02853e-07	1.20571e-06	0.00343148	0.000866959	4.49449e-08	1.59352e-13	2.43327e-08	0.0109524	0.0303799	0.00190149	0.000932198	7.63109e-09	0.0051655	1.46426e+12	3.1377e+12	-2.29705e+12	-383107	0.0133736	2.46113e+12	0.0784377	2.51189e-07	2.49929e+18	8.33674e+11	-93531.5	0.00617744	-1.07822e-10	1.66764e+36	-1.37496e+29	8.27235e+21	-1.70313e+14	2.69455e-15
	2.57024e-11	3.28887e-15	0.0062	0.01705	0.03038	0	0.0001	4	10	1.4	16	2.4	4.8	8.51138e-06	2.51189e-11	0.784377	0.109813	4.01902e-06	6.02853e-07	1.20571e-06	0.00343149	0.00086697	4.49451e-08	1.59355e-13	2.4333e-08	0.0109524	0.0303799	0.00190147	0.000932196	7.63109e-09	0.00516552	1.46424e+12	3.13765e+12	-2.29701e+12	-383101	0.0133736	2.46109e+12	0.0784377	2.51189e-07	2.49921e+18	8.33647e+11	-93528.5	0.00617734	-1.07822e-10	1.66748e+36	-1.37482e+29	8.27165e+21	-1.70302e+14	2.69461e-15
	2.5703e-11	-4.28937e-10	0.0062	0.01705	0.03038	0	0.0001	4	10	1.4	16	2.4	4.8	8.51138e-06	2.51189e-11	0.784377	0.109813	4.01902e-06	6.02853e-07	1.20571e-06	0.0034315	0.000866984	4.49453e-08	1.59359e-13	2.43335e-08	0.0109523	0.0303799	0.00190145	0.000932193	7.63109e-09	0.00516556	1.4642e+12	3.13758e+12	-2.29696e+12	-383092	0.0133736	2.46103e+12	0.0784377	2.51189e-07	2.4991e+18	8.33609e+11	-93524.4	0.0061772	-1.07822e-10	1.66726e+36	-1.37464e+29	8.27068e+21	-1.70286e+14	2.69469e-15
	2.58e-11	-7.20551e-08	0.0062	0.01705	0.03038	0	0.0001	4	10	1.4	16	2.4	4.8	8.51138e-06	2.51189e-11	0.784377	0.109813	4.01902e-06	6.02853e-07	1.20571e-06	0.00343284	0.000869363	4.4986e-08	1.5996e-13	2.44128e-08	0.0109467	0.0303799	0.00189773	0.000931715	7.63109e-09	0.00517166	1.4587e+12	3.12578e+12	-2.28833e+12	-381652	0.0133736	2.45178e+12	0.0784377	2.51189e-07	2.48034e+18	8.27353e+11	-92841.4	0.00615398	-1.07822e-10	1.6313e+36	-1.34425e+29	8.11087e+21	-1.6774e+14	2.70859e-15
	2.6e-11	-2.18741e-07	0.0062	0.01705	0.03038	0	0.0001	4	10	1.4	16	2.4	4.8	8.51138e-06	2.51189e-11	0.784377	0.109813	4.01902e-06	6.02853e-07	1.20571e-06	0.00343557	0.000874257	4.50692e-08	1.612e-13	2.45761e-08	0.0109352	0.0303799	0.00189011	0.000930733	7.63109e-09	0.00518418	1.44748e+12	3.10174e+12	-2.27072e+12	-378716	0.0133736	2.43292e+12	0.0784377	2.51189e-07	2.44233e+18	8.14673e+11	-91457	0.00610664	-1.07822e-10	1.55999e+36	-1.28403e+29	7.79277e+21	-1.62638e+14	2.73706e-15
	3e-11	-2.89693e-06	0.0062	0.01705	0.03038	0	0.0001	4	10	1.4	16	2.4	4.8	8.51138e-06	2.51189e-11	0.784377	0.109813	4.01902e-06	6.02853e-07	1.20571e-06	0.00348069	0.000969196	4.65838e-08	1.86e-13	2.77955e-08	0.0107186	0.0303799	0.00175004	0.0009123	7.63109e-09	0.00541919	1.25448e+12	2.68817e+12	-1.96796e+12	-328221	0.0133736	2.10853e+12	0.0784377	2.51189e-07	1.83446e+18	6.1191e+11	-69271.3	0.00529242	-1.07822e-10	6.82638e+35	-5.50721e+28	3.70354e+21	-9.17551e+13	3.25583e-15
	1.2e-09	-5.5534e-09	0.0062	0.01705	0.03038	0	0.0001	4	10	1.4	16	2.4	4.8	8.51138e-06	2.51189e-11	0.784377	0.109813	4.01902e-06	6.02853e-07	1.20571e-06	4.47872e-07	0.00619911	1.49897e-11	7.44e-12	4.44593e-07	0.00428609	0.0303795	4.5301e-12	0.000364805	7.631e-09	0.0123996	3.1362e+10	6.72043e+10	-4.9199e+10	-8206.28	0.0133736	5.27132e+10	0.0784377	2.51189e-07	1.14654e+15	3.82474e+08	-148.767	0.000132302	-1.07822e-10	1.70824e+27	-2.27503e+21	-2.6864e+14	-3.58418e+07	-7.48489e-13
	1.20032e-09	1.91778e-14	0.0062	0.01705	0.03038	0	0.0001	4	10	1.4	16	2.4	4.8	8.51138e-06	2.51189e-11	0.784377	0.109813	4.01902e-06	6.02853e-07	1.20571e-06	-1.5466e-12	0.00619956	-5.17678e-17	7.44197e-12	4.44668e-07	0.00428567	0.0303795	0	0.00036477	7.631e-09	0.0124	3.13537e+10	6.71865e+10	-4.9186e+10	-8204.11	0.0133736	5.26993e+10	0.0784377	2.51189e-07	1.14593e+15	3.82272e+08	-148.717	0.000132267	-1.07822e-10	1.70595e+27	-2.27263e+21	-2.68367e+14	-3.58039e+07	-7.48881e-13
	2e-09	1.11818e-05	0.0062	0.01705	0.03038	0	0.0001	4	10	1.4	16	2.4	4.8	8.51138e-06	2.51189e-11	0.784377	0.109813	4.01902e-06	6.02853e-07	1.20571e-06	-0.000842945	0.00702821	-3.42063e-08	1.24e-11	6.11146e-07	0.00353503	0.0303794	1.41541e-05	0.00030088	7.63096e-09	0.0132147	1.88172e+10	4.03226e+10	-2.95194e+10	-4924.08	0.0133736	3.16279e+10	0.0784377	2.51189e-07	4.12753e+14	1.37698e+08	-79.5188	7.9378e-05	-1.07822e-10	1.28875e+26	-2.96832e+20	-3.70987e+13	-4.6451e+06	-2.0562e-12
	3e-09	2.03284e-05	0.0062	0.01705	0.03038	0	0.0001	4	10	1.4	16	2.4	4.8	8.51138e-06	2.51189e-11	0.784377	0.109813	4.01902e-06	6.02853e-07	1.20571e-06	-0.00146701	0.0076268	-6.99902e-08	1.86e-11	7.79721e-07	0.00300673	0.0303793	3.95051e-05	0.000255914	7.63093e-09	0.0137881	1.25448e+10	2.68817e+10	-1.96796e+10	-3282.98	0.0133736	2.10853e+10	0.0784377	2.51189e-07	1.83446e+14	6.12033e+07	-49.7653	5.29158e-05	-1.07822e-10	1.67102e+25	-5.88713e+19	-7.55408e+12	-917551	-4.58942e-12
	1e-08	4.5232e-05	0.0062	0.01705	0.03038	0	0.0001	4	10	1.4	16	2.4	4.8	8.51138e-06	2.51189e-11	0.784377	0.109813	4.01902e-06	6.02853e-07	1.20571e-06	-0.00298048	0.00904162	-2.38439e-07	6.2e-11	1.55e-06	0.00179307	0.0303787	0.000137548	0.000152615	7.63078e-09	0.0151056	3.76344e+09	8.06452e+09	-5.90388e+09	-985.444	0.0133736	6.32559e+09	0.0784377	2.51189e-07	1.65101e+13	5.51091e+06	-13.5658	1.58689e-05	-1.07822e-10	3.97094e+22	-4.7993e+17	-6.37838e+10	-7432.17	-5.02972e-11
	1e-07	7.46271e-05	0.0062	0.01705	0.03038	0	0.0001	4	10	1.4	16	2.4	4.8	8.51138e-06	2.51189e-11	0.784377	0.109813	4.01902e-06	6.02853e-07	1.20571e-06	-0.0045438	0.0104634	-1.06856e-06	6.2e-10	5.27282e-06	0.000609914	0.0303758	0.000276246	5.19121e-05	7.63005e-09	0.0163924	3.76344e+08	8.06452e+08	-5.90388e+08	-99.2503	0.0133736	6.32559e+08	0.0784377	2.51189e-07	1.65101e+11	55444.1	-1.30397	1.5793e-06	-1.07822e-10	3.9231e+17	-4.81232e+13	-6.53109e+06	-0.743243	-5.03233e-09
	1.02867e-07	7.48508e-05	0.0062	0.01705	0.03038	0	0.0001	4	10	1.4	16	2.4	4.8	8.51138e-06	2.51189e-11	0.784377	0.109813	4.01902e-06	6.02853e-07	1.20571e-06	-0.00455502	0.0104734	-1.08592e-06	6.37775e-10	5.35044e-06	0.000601643	0.0303757	0.000277345	5.12081e-05	7.63004e-09	0.0164014	3.65855e+08	7.83976e+08	-5.73934e+08	-96.5061	0.0133736	6.14929e+08	0.0784377	2.51189e-07	1.56027e+11	52406.8	-1.26747	1.53505e-06	-1.07822e-10	3.40558e+17	-4.2979e+13	-5.83471e+06	-0.663788	-5.32608e-09
	2e-07	7.9401e-05	0.0062	0.01705	0.03038	0	0.0001	4	10	1.4	16	2.4	4.8	8.51138e-06	2.51189e-11	0.784377	0.109813	4.01902e-06	6.02853e-07	1.20571e-06	-0.00478131	0.0106756	-1.57428e-06	1.24e-09	7.53213e-06	0.0004356	0.030374	0.0002998	3.70756e-05	7.62961e-09	0.0165833	1.88172e+08	4.03226e+08	-2.95194e+08	-50.0173	0.0133736	3.16279e+08	0.0784377	2.51189e-07	4.12753e+10	13954.1	-0.650525	7.85432e-07	-1.07822e-10	1.22063e+16	-3.00816e+12	-412300	-0.0464577	-2.02787e-08
	0.0001	#NUM!	0.0062	0.01705	0.03038	0	0.0001	4	10	1.4	16	2.4	4.8	8.51138e-06	2.51189e-11	0.784377	0.109813	4.01902e-06	6.02853e-07	1.20571e-06	#NUM!	#NUM!	#NUM!	6.2e-07	#NUM!	#NUM!	#NUM!	#NUM!	#NUM!	#NUM!	#NUM!	376344	806452	-590388	-0.882839	0.0133736	632559	0.0784377	2.51189e-07	165101	0.4273	-0.00129789	-6.84409e-09	-1.07822e-10	-1126.14	-48.1388	-6.67207e-05	-2.74205e-11	-0.000609031
	0.1	#NUM!	0.0062	0.01705	0.03038	0	0.0001	4	10	1.4	16	2.4	4.8	8.51138e-06	2.51189e-11	0.784377	0.109813	4.01902e-06	6.02853e-07	1.20571e-06	#NUM!	#NUM!	#NUM!	0.00062	#NUM!	#NUM!	#NUM!	#NUM!	#NUM!	#NUM!	#NUM!	376.344	806.452	-590.388	-0.784471	0.0133736	632.559	0.0784377	2.51189e-07	0.165101	0.000372284	-1.05086e-06	-8.43023e-09	-1.07822e-10	-1.5284e-09	-4.89364e-11	-6.0037e-14	-2.66772e-17	-0.000302438
	0.2	#NUM!	0.0062	0.01705	0.03038	0	0.0001	4	10	1.4	16	2.4	4.8	8.51138e-06	2.51189e-11	0.784377	0.109813	4.01902e-06	6.02853e-07	1.20571e-06	#NUM!	#NUM!	#NUM!	0.00124	#NUM!	#NUM!	#NUM!	#NUM!	#NUM!	#NUM!	#NUM!	188.172	403.226	-295.194	-0.784422	0.0133736	316.279	0.0784377	2.51189e-07	0.0412753	0.000186128	-4.01798e-07	-8.43103e-09	-1.07822e-10	-9.6113e-11	-3.10919e-12	-7.47814e-15	-6.66931e-18	-0.000271021
	0.3	#NUM!	0.0062	0.01705	0.03038	0	0.0001	4	10	1.4	16	2.4	4.8	8.51138e-06	2.51189e-11	0.784377	0.109813	4.01902e-06	6.02853e-07	1.20571e-06	#NUM!	#NUM!	#NUM!	0.00186	#NUM!	#NUM!	#NUM!	#NUM!	#NUM!	#NUM!	#NUM!	125.448	268.817	-196.796	-0.784406	0.0133736	210.853	0.0784377	2.51189e-07	0.0183446	0.000124082	-1.85443e-07	-8.43129e-09	-1.07822e-10	-1.90998e-11	-6.2432e-13	-2.20798e-15	-2.96414e-18	-0.00024055
	0.4	#NUM!	0.0062	0.01705	0.03038	0	0.0001	4	10	1.4	16	2.4	4.8	8.51138e-06	2.51189e-11	0.784377	0.109813	4.01902e-06	6.02853e-07	1.20571e-06	#NUM!	#NUM!	#NUM!	0.00248	#NUM!	#NUM!	#NUM!	#NUM!	#NUM!	#NUM!	#NUM!	94.086	201.613	-147.597	-0.784397	0.0133736	158.14	0.0784377	2.51189e-07	0.0103188	9.30606e-05	-7.72656e-08	-8.43143e-09	-1.07822e-10	-6.0794e-12	-2.00801e-13	-9.28223e-16	-1.66733e-18	-0.00021097
	0.5	#NUM!	0.0062	0.01705	0.03038	0	0.0001	4	10	1.4	16	2.4	4.8	8.51138e-06	2.51189e-11	0.784377	0.109813	4.01902e-06	6.02853e-07	1.20571e-06	#NUM!	#NUM!	#NUM!	0.0031	#NUM!	#NUM!	#NUM!	#NUM!	#NUM!	#NUM!	#NUM!	75.2688	161.29	-118.078	-0.784392	0.0133736	126.512	0.0784377	2.51189e-07	0.00660405	7.44479e-05	-1.23593e-08	-8.4315e-09	-1.07822e-10	-2.50489e-12	-8.36037e-14	-4.73579e-16	-1.06709e-18	-0.000182262
	0.6	#NUM!	0.0062	0.01705	0.03038	0	0.0001	4	10	1.4	16	2.4	4.8	8.51138e-06	2.51189e-11	0.784377	0.109813	4.01902e-06	6.02853e-07	1.20571e-06	#NUM!	#NUM!	#NUM!	0.00372	#NUM!	#NUM!	#NUM!	#NUM!	#NUM!	#NUM!	#NUM!	62.724	134.409	-98.398	-0.784389	0.0133736	105.426	0.0784377	2.51189e-07	0.00458615	6.20396e-05	3.09117e-08	-8.43156e-09	-1.07822e-10	-1.21511e-12	-4.09814e-14	-2.73095e-16	-7.41034e-19	-0.000154411
	0.7	#NUM!	0.0062	0.01705	0.03038	0	0.0001	4	10	1.4	16	2.4	4.8	8.51138e-06	2.51189e-11	0.784377	0.109813	4.01902e-06	6.02853e-07	1.20571e-06	#NUM!	#NUM!	#NUM!	0.00434	#NUM!	#NUM!	#NUM!	#NUM!	#NUM!	#NUM!	#NUM!	53.7634	115.207	-84.3411	-0.784387	0.0133736	90.3655	0.0784377	2.51189e-07	0.00336942	5.31766e-05	6.18195e-08	-8.4316e-09	-1.07822e-10	-6.59724e-13	-2.24838e-14	-1.71369e-16	-5.44433e-19	-0.000127404
	0.8	#NUM!	0.0062	0.01705	0.03038	0	0.0001	4	10	1.4	16	2.4	4.8	8.51138e-06	2.51189e-11	0.784377	0.109813	4.01902e-06	6.02853e-07	1.20571e-06	#NUM!	#NUM!	#NUM!	0.00496	#NUM!	#NUM!	#NUM!	#NUM!	#NUM!	#NUM!	#NUM!	47.043	100.806	-73.7985	-0.784385	0.0133736	79.0698	0.0784377	2.51189e-07	0.00257971	4.65294e-05	8.50003e-08	-8.43162e-09	-1.07822e-10	-3.88968e-13	-1.33954e-14	-1.14396e-16	-4.16832e-19	-0.000101231
	0.9	#NUM!	0.0062	0.01705	0.03038	0	0.0001	4	10	1.4	16	2.4	4.8	8.51138e-06	2.51189e-11	0.784377	0.109813	4.01902e-06	6.02853e-07	1.20571e-06	#NUM!	#NUM!	#NUM!	0.00558	#NUM!	#NUM!	#NUM!	#NUM!	#NUM!	#NUM!	#NUM!	41.816	89.6057	-65.5987	-0.784384	0.0133736	70.2843	0.0784377	2.51189e-07	0.00203829	4.13594e-05	1.0303e-07	-8.43165e-09	-1.07822e-10	-2.44235e-13	-8.4993e-15	-8.0058e-17	-3.29349e-19	-7.5881e-05
	0.99	#NUM!	0.0062	0.01705	0.03038	0	0.0001	4	10	1.4	16	2.4	4.8	8.51138e-06	2.51189e-11	0.784377	0.109813	4.01902e-06	6.02853e-07	1.20571e-06	#NUM!	#NUM!	#NUM!	0.006138	#NUM!	#NUM!	#NUM!	#NUM!	#NUM!	#NUM!	#NUM!	38.0146	81.4598	-59.6351	-0.784383	0.0133736	63.8948	0.0784377	2.51189e-07	0.00168454	3.75994e-05	1.16142e-07	-8.43166e-09	-1.07822e-10	-1.67679e-13	-5.8902e-15	-5.99552e-17	-2.72189e-19	-5.3761e-05
	r	eq K1	a	b	c	w	h		K1	K2	K3	K4	K5	K6	K7	K1h	K2h	K3h	K4h	K5h	x	y	z	t	u3	v	s	a-(x+y+z+t+u)	b-(x+2y+u+v)	c-(z+2t+u+s)	w+(x+2y+z+2t+2u)	F	G	H	I	J	K	L	M	a	b	g	d	e	t3	t2	t1	t0	m
	1e-09	#NUM!	0.0062	0.01705	0.03038	0	0.0001	4	10	1.4	16	2.4	4.8	8.51138e-06	2.51189e-11	0.784377	0.109813	4.01902e-06	6.02853e-07	1.20571e-06	#NUM!	#NUM!	#NUM!	6.2e-12	#NUM!	#NUM!	#NUM!	#NUM!	#NUM!	#NUM!	#NUM!	3.76344e+10	8.06452e+10	-5.90388e+10	-9847.38	0.0133736	6.32559e+10	0.0784377	2.51189e-07	1.65101e+15	5.50756e+08	-188.263	0.000158764	-1.07822e-10	4.31395e+27	-4.70496e+21	-5.38799e+14	-7.43216e+07	-5.21394e-13
	0.1	8.01994e-06	0.0062	0.01705	0.03038	0	0.0001	4	10	1.4	16	2.4	4.8	8.51138e-06	2.51189e-11	0.784377	0.109813	4.01902e-06	6.02853e-07	1.20571e-06	-0.000622931	0.0116145	0.000139044	0.00062	-0.00555531	-7.31026e-07	0.0345563	4.67742e-06	-6.22204e-08	8.68014e-09	0.0128745	376.344	806.452	-590.388	-0.784471	0.0133736	632.559	0.0784377	2.51189e-07	0.165101	0.000372284	-1.05086e-06	-8.43023e-09	-1.07822e-10	-1.5284e-09	-4.89364e-11	-6.0037e-14	-2.66772e-17	-0.000302438
	0.13	-1.80614e-06	0.0062	0.01705	0.03038	0	0.0001	4	10	1.4	16	2.4	4.8	8.51138e-06	2.51189e-11	0.784377	0.109813	4.01902e-06	6.02853e-07	1.20571e-06	0.000146962	0.0116196	-3.73934e-05	0.000806	-0.0063354	-6.5214e-07	0.0351408	2.60223e-07	-5.55061e-08	8.82697e-09	0.0122899	289.495	620.347	-454.145	-0.784448	0.0133736	486.584	0.0784377	2.51189e-07	0.0976931	0.000286362	-7.51293e-07	-8.4306e-09	-1.07822e-10	-5.36135e-10	-1.72187e-11	-2.72976e-14	-1.57853e-17	-0.000292904
	0.131	-2.10428e-06	0.0062	0.01705	0.03038	0	0.0001	4	10	1.4	16	2.4	4.8	8.51138e-06	2.51189e-11	0.784377	0.109813	4.01902e-06	6.02853e-07	1.20571e-06	0.000171475	0.0116195	-4.37984e-05	0.0008122	-0.00635969	-6.49981e-07	0.0351591	3.54278e-07	-5.53224e-08	8.83156e-09	0.0122716	287.286	615.612	-450.678	-0.784448	0.0133736	482.869	0.0784377	2.51189e-07	0.0962073	0.000284176	-7.43671e-07	-8.43061e-09	-1.07822e-10	-5.19983e-10	-1.67017e-11	-2.66763e-14	-1.55453e-17	-0.000292588
	0.131357	-2.21025e-06	0.0062	0.01705	0.03038	0	0.0001	4	10	1.4	16	2.4	4.8	8.51138e-06	2.51189e-11	0.784377	0.109813	4.01902e-06	6.02853e-07	1.20571e-06	0.000180206	0.0116194	-4.60912e-05	0.000814412	-0.00636834	-6.49217e-07	0.0351656	3.91276e-07	-5.52573e-08	8.8332e-09	0.0122651	286.505	613.94	-449.454	-0.784448	0.0133736	481.558	0.0784377	2.51189e-07	0.0956853	0.000283404	-7.40979e-07	-8.43061e-09	-1.07822e-10	-5.14367e-10	-1.65219e-11	-2.64592e-14	-1.54609e-17	-0.000292476
	0.132	-2.40074e-06	0.0062	0.01705	0.03038	0	0.0001	4	10	1.4	16	2.4	4.8	8.51138e-06	2.51189e-11	0.784377	0.109813	4.01902e-06	6.02853e-07	1.20571e-06	0.000195924	0.0116193	-5.02341e-05	0.0008184	-0.00638388	-6.47846e-07	0.0351773	4.62512e-07	-5.51407e-08	8.83614e-09	0.0122534	285.109	610.948	-447.264	-0.784447	0.0133736	479.211	0.0784377	2.51189e-07	0.0947551	0.000282023	-7.36164e-07	-8.43062e-09	-1.07822e-10	-5.04435e-10	-1.6204e-11	-2.60737e-14	-1.53106e-17	-0.000292272
	0.14	-4.7143e-06	0.0062	0.01705	0.03038	0	0.0001	4	10	1.4	16	2.4	4.8	8.51138e-06	2.51189e-11	0.784377	0.109813	4.01902e-06	6.02853e-07	1.20571e-06	0.000389295	0.0116177	-0.000102801	0.000868	-0.00657403	-6.31586e-07	0.0353208	1.82627e-06	-5.37567e-08	8.87219e-09	0.0121099	268.817	576.037	-421.706	-0.784443	0.0133736	451.828	0.0784377	2.51189e-07	0.0842354	0.000265906	-6.79968e-07	-8.43069e-09	-1.07822e-10	-3.98844e-10	-1.28226e-11	-2.18483e-14	-1.36108e-17	-0.000289749
	0.2	-1.93818e-05	0.0062	0.01705	0.03038	0	0.0001	4	10	1.4	16	2.4	4.8	8.51138e-06	2.51189e-11	0.784377	0.109813	4.01902e-06	6.02853e-07	1.20571e-06	0.00174036	0.011577	-0.000550263	0.00124	-0.00784367	-5.42028e-07	0.0362939	3.66278e-05	-4.61341e-08	9.11662e-09	0.0111366	188.172	403.226	-295.194	-0.784422	0.0133736	316.279	0.0784377	2.51189e-07	0.0412753	0.000186128	-4.01798e-07	-8.43103e-09	-1.07822e-10	-9.6113e-11	-3.10919e-12	-7.47814e-15	-6.66931e-18	-0.000271021
	0.3	-3.66316e-05	0.0062	0.01705	0.03038	0	0.0001	4	10	1.4	16	2.4	4.8	8.51138e-06	2.51189e-11	0.784377	0.109813	4.01902e-06	6.02853e-07	1.20571e-06	0.00375063	0.0114206	-0.00146229	0.00186	-0.00954143	-4.56156e-07	0.0376637	0.000172443	-3.88252e-08	9.4607e-09	0.00976678	125.448	268.817	-196.796	-0.784406	0.0133736	210.853	0.0784377	2.51189e-07	0.0183446	0.000124082	-1.85443e-07	-8.43129e-09	-1.07822e-10	-1.90998e-11	-6.2432e-13	-2.20798e-15	-2.96414e-18	-0.00024055
	0.4	-4.79468e-05	0.0062	0.01705	0.03038	0	0.0001	4	10	1.4	16	2.4	4.8	8.51138e-06	2.51189e-11	0.784377	0.109813	4.01902e-06	6.02853e-07	1.20571e-06	0.00559862	0.0111751	-0.002548	0.00248	-0.0108984	-4.03252e-07	0.0388664	0.000392679	-3.43223e-08	9.7628e-09	0.00856402	94.086	201.613	-147.597	-0.784397	0.0133736	158.14	0.0784377	2.51189e-07	0.0103188	9.30606e-05	-7.72656e-08	-8.43143e-09	-1.07822e-10	-6.0794e-12	-2.00801e-13	-9.28223e-16	-1.66733e-18	-0.00021097
	0.5	-5.47764e-05	0.0062	0.01705	0.03038	0	0.0001	4	10	1.4	16	2.4	4.8	8.51138e-06	2.51189e-11	0.784377	0.109813	4.01902e-06	6.02853e-07	1.20571e-06	0.00735745	0.0108494	-0.00379947	0.0031	-0.0120059	-3.65617e-07	0.0399854	0.000698515	-3.1119e-08	1.00439e-08	0.00744499	75.2688	161.29	-118.078	-0.784392	0.0133736	126.512	0.0784377	2.51189e-07	0.00660405	7.44479e-05	-1.23593e-08	-8.4315e-09	-1.07822e-10	-2.50489e-12	-8.36037e-14	-4.73579e-16	-1.06709e-18	-0.000182262
	0.6	-5.76438e-05	0.0062	0.01705	0.03038	0	0.0001	4	10	1.4	16	2.4	4.8	8.51138e-06	2.51189e-11	0.784377	0.109813	4.01902e-06	6.02853e-07	1.20571e-06	0.00906312	0.0104462	-0.00522503	0.00372	-0.0129051	-3.36384e-07	0.0410701	0.00110084	-2.86309e-08	1.03164e-08	0.00636022	62.724	134.409	-98.398	-0.784389	0.0133736	105.426	0.0784377	2.51189e-07	0.00458615	6.20396e-05	3.09117e-08	-8.43156e-09	-1.07822e-10	-1.21511e-12	-4.09814e-14	-2.73095e-16	-7.41034e-19	-0.000154411
	0.7	-5.65926e-05	0.0062	0.01705	0.03038	0	0.0001	4	10	1.4	16	2.4	4.8	8.51138e-06	2.51189e-11	0.784377	0.109813	4.01902e-06	6.02853e-07	1.20571e-06	0.0107338	0.00996561	-0.00684331	0.00434	-0.0136147	-3.1224e-07	0.042158	0.00161858	-2.65759e-08	1.05896e-08	0.00527232	53.7634	115.207	-84.3411	-0.784387	0.0133736	90.3655	0.0784377	2.51189e-07	0.00336942	5.31766e-05	6.18195e-08	-8.4316e-09	-1.07822e-10	-6.59724e-13	-2.24838e-14	-1.71369e-16	-5.44433e-19	-0.000127404
	0.8	-5.13273e-05	0.0062	0.01705	0.03038	0	0.0001	4	10	1.4	16	2.4	4.8	8.51138e-06	2.51189e-11	0.784377	0.109813	4.01902e-06	6.02853e-07	1.20571e-06	0.0123755	0.00940839	-0.00868091	0.00496	-0.014142	-2.91363e-07	0.0432829	0.00227898	-2.4799e-08	1.08722e-08	0.00414744	47.043	100.806	-73.7985	-0.784385	0.0133736	79.0698	0.0784377	2.51189e-07	0.00257971	4.65294e-05	8.50003e-08	-8.43162e-09	-1.07822e-10	-3.88968e-13	-1.33954e-14	-1.14396e-16	-4.16832e-19	-0.000101231
	0.9	-4.12705e-05	0.0062	0.01705	0.03038	0	0.0001	4	10	1.4	16	2.4	4.8	8.51138e-06	2.51189e-11	0.784377	0.109813	4.01902e-06	6.02853e-07	1.20571e-06	0.0139823	0.00877851	-0.0107697	0.00558	-0.014489	-2.72676e-07	0.0444787	0.00311792	-2.32085e-08	1.11725e-08	0.00295157	41.816	89.6057	-65.5987	-0.784384	0.0133736	70.2843	0.0784377	2.51189e-07	0.00203829	4.13594e-05	1.0303e-07	-8.43165e-09	-1.07822e-10	-2.44235e-13	-8.4993e-15	-8.0058e-17	-3.29349e-19	-7.5881e-05
	1	-2.56383e-05	0.0062	0.01705	0.03038	0	0.0001	4	10	1.4	16	2.4	4.8	8.51138e-06	2.51189e-11	0.784377	0.109813	4.01902e-06	6.02853e-07	1.20571e-06	0.015535	0.0080872	-0.0131409	0.0062	-0.0146591	-2.55553e-07	0.04578	0.00417782	-2.1751e-08	1.14994e-08	0.0016503	37.6344	80.6452	-59.0388	-0.784383	0.0133736	63.2559	0.0784377	2.51189e-07	0.00165101	3.72234e-05	1.17453e-07	-8.43166e-09	-1.07822e-10	-1.61164e-13	-5.66724e-15	-5.81536e-17	-2.66772e-19	-5.13435e-05
	r	eq K1	a	b	c	w	h		K1	K2	K3	K4	K5	K6	K7	K1h	K2h	K3h	K4h	K5h	x	y	z	t	u4	v	s	a-(x+y+z+t+u)	b-(x+2y+u+v)	c-(z+2t+u+s)	w+(x+2y+z+2t+2u)	F	G	H	I	J	K	L	M	a	b	g	d	e	t3	t2	t1	t0	m
	2.61931e-05	9.19608e-05	0.0062	0.01705	0.03038	0	0.0001	4	10	1.4	16	2.4	4.8	8.51138e-06	2.51189e-11	0.784377	0.109813	4.01902e-06	6.02853e-07	1.20571e-06	-0.00538454	0.0111522	-1.98507e-05	1.62397e-07	8.81009e-05	3.88238e-05	0.0303114	0.00036397	3.30444e-06	7.61388e-09	0.0170764	1.43681e+06	3.07887e+06	-2.25398e+06	-1.1603	0.0133736	2.41498e+06	0.0784377	2.51189e-07	2.40645e+06	2.2238	-0.00495583	-2.37019e-09	-1.07822e-10	-3711.71	-10226.9	-0.00472914	-5.46731e-10	-2.53055
	0.1	0.000194699	0.0062	0.01705	0.03038	0	0.0001	4	10	1.4	16	2.4	4.8	8.51138e-06	2.51189e-11	0.784377	0.109813	4.01902e-06	6.02853e-07	1.20571e-06	-0.0090917	0.0104374	-0.00214073	0.00062	0.00526628	5.21695e-07	0.0260144	0.00110873	4.44035e-08	6.53453e-09	0.021415	376.344	806.452	-590.388	-0.784471	0.0133736	632.559	0.0784377	2.51189e-07	0.165101	0.000372284	-1.05086e-06	-8.43023e-09	-1.07822e-10	-1.5284e-09	-4.89364e-11	-6.0037e-14	-2.66772e-17	-0.000302438
	0.2	0.000242508	0.0062	0.01705	0.03038	0	0.0001	4	10	1.4	16	2.4	4.8	8.51138e-06	2.51189e-11	0.784377	0.109813	4.01902e-06	6.02853e-07	1.20571e-06	-0.0104	0.0100676	-0.00352615	0.00124	0.0073145	3.35799e-07	0.0241116	0.00150408	2.85812e-08	6.05657e-09	0.023318	188.172	403.226	-295.194	-0.784422	0.0133736	316.279	0.0784377	2.51189e-07	0.0412753	0.000186128	-4.01798e-07	-8.43103e-09	-1.07822e-10	-9.6113e-11	-3.10919e-12	-7.47814e-15	-6.66931e-18	-0.000271021
	0.3	0.000281129	0.0062	0.01705	0.03038	0	0.0001	4	10	1.4	16	2.4	4.8	8.51138e-06	2.51189e-11	0.784377	0.109813	4.01902e-06	6.02853e-07	1.20571e-06	-0.011325	0.00977398	-0.00477286	0.00186	0.00882681	2.53283e-07	0.022606	0.00183711	2.15578e-08	5.67838e-09	0.0248237	125.448	268.817	-196.796	-0.784406	0.0133736	210.853	0.0784377	2.51189e-07	0.0183446	0.000124082	-1.85443e-07	-8.43129e-09	-1.07822e-10	-1.90998e-11	-6.2432e-13	-2.20798e-15	-2.96414e-18	-0.00024055
	0.4	0.000314985	0.0062	0.01705	0.03038	0	0.0001	4	10	1.4	16	2.4	4.8	8.51138e-06	2.51189e-11	0.784377	0.109813	4.01902e-06	6.02853e-07	1.20571e-06	-0.0120562	0.00952276	-0.00594394	0.00248	0.0100605	2.04036e-07	0.0213034	0.00213692	1.73663e-08	5.35118e-09	0.0261263	94.086	201.613	-147.597	-0.784397	0.0133736	158.14	0.0784377	2.51189e-07	0.0103188	9.30606e-05	-7.72656e-08	-8.43143e-09	-1.07822e-10	-6.0794e-12	-2.00801e-13	-9.28223e-16	-1.66733e-18	-0.00021097
	0.5	0.000345793	0.0062	0.01705	0.03038	0	0.0001	4	10	1.4	16	2.4	4.8	8.51138e-06	2.51189e-11	0.784377	0.109813	4.01902e-06	6.02853e-07	1.20571e-06	-0.0126661	0.0093001	-0.00706476	0.0031	0.0111157	1.70407e-07	0.0201291	0.00241504	1.4504e-08	5.05619e-09	0.0273007	75.2688	161.29	-118.078	-0.784392	0.0133736	126.512	0.0784377	2.51189e-07	0.00660405	7.44479e-05	-1.23593e-08	-8.4315e-09	-1.07822e-10	-2.50489e-12	-8.36037e-14	-4.73579e-16	-1.06709e-18	-0.000182262
	0.6	0.000374437	0.0062	0.01705	0.03038	0	0.0001	4	10	1.4	16	2.4	4.8	8.51138e-06	2.51189e-11	0.784377	0.109813	4.01902e-06	6.02853e-07	1.20571e-06	-0.0131913	0.00909859	-0.00814876	0.00372	0.012044	1.45577e-07	0.0190448	0.00267751	1.23906e-08	4.78383e-09	0.0283851	62.724	134.409	-98.398	-0.784389	0.0133736	105.426	0.0784377	2.51189e-07	0.00458615	6.20396e-05	3.09117e-08	-8.43156e-09	-1.07822e-10	-1.21511e-12	-4.09814e-14	-2.73095e-16	-7.41034e-19	-0.000154411
	0.7	0.000401443	0.0062	0.01705	0.03038	0	0.0001	4	10	1.4	16	2.4	4.8	8.51138e-06	2.51189e-11	0.784377	0.109813	4.01902e-06	6.02853e-07	1.20571e-06	-0.0136537	0.0089137	-0.00920415	0.00434	0.0128761	1.2628e-07	0.018028	0.00292798	1.07481e-08	4.52843e-09	0.0294018	53.7634	115.207	-84.3411	-0.784387	0.0133736	90.3655	0.0784377	2.51189e-07	0.00336942	5.31766e-05	6.18195e-08	-8.4316e-09	-1.07822e-10	-6.59724e-13	-2.24838e-14	-1.71369e-16	-5.44433e-19	-0.000127404
	0.8	0.000427155	0.0062	0.01705	0.03038	0	0.0001	4	10	1.4	16	2.4	4.8	8.51138e-06	2.51189e-11	0.784377	0.109813	4.01902e-06	6.02853e-07	1.20571e-06	-0.014067	0.00874234	-0.0102364	0.00496	0.0136322	1.10729e-07	0.0170642	0.00316887	9.42454e-09	4.28633e-09	0.0303657	47.043	100.806	-73.7985	-0.784385	0.0133736	79.0698	0.0784377	2.51189e-07	0.00257971	4.65294e-05	8.50003e-08	-8.43162e-09	-1.07822e-10	-3.88968e-13	-1.33954e-14	-1.14396e-16	-4.16832e-19	-0.000101231
	0.9	0.000451812	0.0062	0.01705	0.03038	0	0.0001	4	10	1.4	16	2.4	4.8	8.51138e-06	2.51189e-11	0.784377	0.109813	4.01902e-06	6.02853e-07	1.20571e-06	-0.014441	0.00858234	-0.0112494	0.00558	0.0143262	9.78536e-08	0.0161432	0.00340187	8.32869e-09	4.05499e-09	0.0312867	41.816	89.6057	-65.5987	-0.784384	0.0133736	70.2843	0.0784377	2.51189e-07	0.00203829	4.13594e-05	1.0303e-07	-8.43165e-09	-1.07822e-10	-2.44235e-13	-8.4993e-15	-8.0058e-17	-3.29349e-19	-7.5881e-05
	0.99	0.000473245	0.0062	0.01705	0.03038	0	0.0001	4	10	1.4	16	2.4	4.8	8.51138e-06	2.51189e-11	0.784377	0.109813	4.01902e-06	6.02853e-07	1.20571e-06	-0.0147497	0.00844668	-0.0121471	0.006138	0.0149062	8.79819e-08	0.0153448	0.00360585	7.48848e-09	3.85445e-09	0.0320851	38.0146	81.4598	-59.6351	-0.784383	0.0133736	63.8948	0.0784377	2.51189e-07	0.00168454	3.75994e-05	1.16142e-07	-8.43166e-09	-1.07822e-10	-1.67679e-13	-5.8902e-15	-5.99552e-17	-2.72189e-19	-5.3761e-05
t3 ¹ 0, t2 ¹ 0
discr III > 0
			[A]in	[B]in	[C]in	[H2O]in															[AB]eq	[AB2]eq	[AC]eq	[AC2]eq	[ABC]eq			[A]eq	[B]eq	[C]eq	[H2O]eq
	r	eq K1	a	b	c	w	h		K1	K2	K3	K4	K5	K6	K7	K1h	K2h	K3h	K4h	K5h	x	y	z	t	u1	v	s	a-(x+y+z+t+u)	b-(x+2y+u+v)	c-(z+2t+u+s)	w+(x+2y+z+2t+2u)	F	G	H	I	J	K	L	M	a	b	g	d	e	t3	t2	t1	t0	m
	1e-12	36.324	0.0062	0.01705	0.03038	0	0.0001	4	10	1.4	16	2.4	4.8	8.51138e-06	2.51189e-11	0.784377	0.109813	4.01902e-06	6.02853e-07	1.20571e-06	-7.92862	6.60171	2.34738e-07	6.2e-15	-4.18828e-07	-4.84534	0.0303802	1.33311	-0.412405	7.63116e-09	5.27479	3.76344e+13	8.06452e+13	-5.90388e+13	-9.84659e+06	0.0133736	6.32559e+13	0.0784377	2.51189e-07	1.65101e+21	5.50718e+14	-5.85796e+07	0.158773	-1.07822e-10	3.83543e+44	-4.01449e+37	1.08793e+29	-7.43216e+19	-3.36819e-15
	1e-11	0.386664	0.0062	0.01705	0.03038	0	0.0001	4	10	1.4	16	2.4	4.8	8.51138e-06	2.51189e-11	0.784377	0.109813	4.01902e-06	6.02853e-07	1.20571e-06	-0.805296	0.677486	2.35353e-07	6.2e-14	-4.24285e-07	-0.490847	0.0303802	0.134011	-0.0417779	7.63116e-09	0.549675	3.76344e+12	8.06452e+12	-5.90388e+12	-984660	0.0133736	6.32559e+12	0.0784377	2.51189e-07	1.65101e+19	5.50719e+12	-597479	0.0158773	-1.07822e-10	4.18953e+38	-3.92793e+31	1.0296e+24	-7432163818589076	-4.72499e-16
	1.05e-11	0.351907	0.0062	0.01705	0.03038	0	0.0001	4	10	1.4	16	2.4	4.8	8.51138e-06	2.51189e-11	0.784377	0.109813	4.01902e-06	6.02853e-07	1.20571e-06	-0.767604	0.646137	2.35388e-07	6.51e-14	-4.24585e-07	-0.467804	0.0303802	0.127667	-0.0398166	7.63116e-09	0.52467	3.58423e+12	7.68049e+12	-5.62274e+12	-937771	0.0133736	6.02437e+12	0.0784377	2.51189e-07	1.49752e+19	4.99518e+12	-542520	0.0151212	-1.07822e-10	3.14097e+38	-2.9292e+31	8.04177e+23	-6114459566612295	-3.38714e-16
	1.087e-11	0.32918	0.0062	0.01705	0.03038	0	0.0001	4	10	1.4	16	2.4	4.8	8.51138e-06	2.51189e-11	0.784377	0.109813	4.01902e-06	6.02853e-07	1.20571e-06	-0.741944	0.624796	2.35413e-07	6.7394e-14	-4.24807e-07	-0.452117	0.0303802	0.123348	-0.0384814	7.63116e-09	0.507648	3.46223e+12	7.41906e+12	-5.43135e+12	-905851	0.0133736	5.81931e+12	0.0784377	2.51189e-07	1.39731e+19	4.66091e+12	-506622	0.0146065	-1.07822e-10	2.56048e+38	-2.37858e+31	6.74737e+23	-5323498026413342	-2.41343e-16
	0.1	#NUM!	0.0062	0.01705	0.03038	0	0.0001	4	10	1.4	16	2.4	4.8	8.51138e-06	2.51189e-11	0.784377	0.109813	4.01902e-06	6.02853e-07	1.20571e-06	#NUM!	#NUM!	#NUM!	0.00062	#NUM!	#NUM!	#NUM!	#NUM!	#NUM!	#NUM!	#NUM!	376.344	806.452	-590.388	-0.784471	0.0133736	632.559	0.0784377	2.51189e-07	0.165101	0.000372284	-1.05086e-06	-8.43023e-09	-1.07822e-10	-1.5284e-09	-4.89364e-11	-6.0037e-14	-2.66772e-17	-0.000302438
	0.2	#NUM!	0.0062	0.01705	0.03038	0	0.0001	4	10	1.4	16	2.4	4.8	8.51138e-06	2.51189e-11	0.784377	0.109813	4.01902e-06	6.02853e-07	1.20571e-06	#NUM!	#NUM!	#NUM!	0.00124	#NUM!	#NUM!	#NUM!	#NUM!	#NUM!	#NUM!	#NUM!	188.172	403.226	-295.194	-0.784422	0.0133736	316.279	0.0784377	2.51189e-07	0.0412753	0.000186128	-4.01798e-07	-8.43103e-09	-1.07822e-10	-9.6113e-11	-3.10919e-12	-7.47814e-15	-6.66931e-18	-0.000271021
	0.3	#NUM!	0.0062	0.01705	0.03038	0	0.0001	4	10	1.4	16	2.4	4.8	8.51138e-06	2.51189e-11	0.784377	0.109813	4.01902e-06	6.02853e-07	1.20571e-06	#NUM!	#NUM!	#NUM!	0.00186	#NUM!	#NUM!	#NUM!	#NUM!	#NUM!	#NUM!	#NUM!	125.448	268.817	-196.796	-0.784406	0.0133736	210.853	0.0784377	2.51189e-07	0.0183446	0.000124082	-1.85443e-07	-8.43129e-09	-1.07822e-10	-1.90998e-11	-6.2432e-13	-2.20798e-15	-2.96414e-18	-0.00024055
	0.4	#NUM!	0.0062	0.01705	0.03038	0	0.0001	4	10	1.4	16	2.4	4.8	8.51138e-06	2.51189e-11	0.784377	0.109813	4.01902e-06	6.02853e-07	1.20571e-06	#NUM!	#NUM!	#NUM!	0.00248	#NUM!	#NUM!	#NUM!	#NUM!	#NUM!	#NUM!	#NUM!	94.086	201.613	-147.597	-0.784397	0.0133736	158.14	0.0784377	2.51189e-07	0.0103188	9.30606e-05	-7.72656e-08	-8.43143e-09	-1.07822e-10	-6.0794e-12	-2.00801e-13	-9.28223e-16	-1.66733e-18	-0.00021097
	0.5	#NUM!	0.0062	0.01705	0.03038	0	0.0001	4	10	1.4	16	2.4	4.8	8.51138e-06	2.51189e-11	0.784377	0.109813	4.01902e-06	6.02853e-07	1.20571e-06	#NUM!	#NUM!	#NUM!	0.0031	#NUM!	#NUM!	#NUM!	#NUM!	#NUM!	#NUM!	#NUM!	75.2688	161.29	-118.078	-0.784392	0.0133736	126.512	0.0784377	2.51189e-07	0.00660405	7.44479e-05	-1.23593e-08	-8.4315e-09	-1.07822e-10	-2.50489e-12	-8.36037e-14	-4.73579e-16	-1.06709e-18	-0.000182262
	0.6	#NUM!	0.0062	0.01705	0.03038	0	0.0001	4	10	1.4	16	2.4	4.8	8.51138e-06	2.51189e-11	0.784377	0.109813	4.01902e-06	6.02853e-07	1.20571e-06	#NUM!	#NUM!	#NUM!	0.00372	#NUM!	#NUM!	#NUM!	#NUM!	#NUM!	#NUM!	#NUM!	62.724	134.409	-98.398	-0.784389	0.0133736	105.426	0.0784377	2.51189e-07	0.00458615	6.20396e-05	3.09117e-08	-8.43156e-09	-1.07822e-10	-1.21511e-12	-4.09814e-14	-2.73095e-16	-7.41034e-19	-0.000154411
	0.7	#NUM!	0.0062	0.01705	0.03038	0	0.0001	4	10	1.4	16	2.4	4.8	8.51138e-06	2.51189e-11	0.784377	0.109813	4.01902e-06	6.02853e-07	1.20571e-06	#NUM!	#NUM!	#NUM!	0.00434	#NUM!	#NUM!	#NUM!	#NUM!	#NUM!	#NUM!	#NUM!	53.7634	115.207	-84.3411	-0.784387	0.0133736	90.3655	0.0784377	2.51189e-07	0.00336942	5.31766e-05	6.18195e-08	-8.4316e-09	-1.07822e-10	-6.59724e-13	-2.24838e-14	-1.71369e-16	-5.44433e-19	-0.000127404
	0.8	#NUM!	0.0062	0.01705	0.03038	0	0.0001	4	10	1.4	16	2.4	4.8	8.51138e-06	2.51189e-11	0.784377	0.109813	4.01902e-06	6.02853e-07	1.20571e-06	#NUM!	#NUM!	#NUM!	0.00496	#NUM!	#NUM!	#NUM!	#NUM!	#NUM!	#NUM!	#NUM!	47.043	100.806	-73.7985	-0.784385	0.0133736	79.0698	0.0784377	2.51189e-07	0.00257971	4.65294e-05	8.50003e-08	-8.43162e-09	-1.07822e-10	-3.88968e-13	-1.33954e-14	-1.14396e-16	-4.16832e-19	-0.000101231
	0.9	#NUM!	0.0062	0.01705	0.03038	0	0.0001	4	10	1.4	16	2.4	4.8	8.51138e-06	2.51189e-11	0.784377	0.109813	4.01902e-06	6.02853e-07	1.20571e-06	#NUM!	#NUM!	#NUM!	0.00558	#NUM!	#NUM!	#NUM!	#NUM!	#NUM!	#NUM!	#NUM!	41.816	89.6057	-65.5987	-0.784384	0.0133736	70.2843	0.0784377	2.51189e-07	0.00203829	4.13594e-05	1.0303e-07	-8.43165e-09	-1.07822e-10	-2.44235e-13	-8.4993e-15	-8.0058e-17	-3.29349e-19	-7.5881e-05
	0.99	#NUM!	0.0062	0.01705	0.03038	0	0.0001	4	10	1.4	16	2.4	4.8	8.51138e-06	2.51189e-11	0.784377	0.109813	4.01902e-06	6.02853e-07	1.20571e-06	#NUM!	#NUM!	#NUM!	0.006138	#NUM!	#NUM!	#NUM!	#NUM!	#NUM!	#NUM!	#NUM!	38.0146	81.4598	-59.6351	-0.784383	0.0133736	63.8948	0.0784377	2.51189e-07	0.00168454	3.75994e-05	1.16142e-07	-8.43166e-09	-1.07822e-10	-1.67679e-13	-5.8902e-15	-5.99552e-17	-2.72189e-19	-5.3761e-05
	r	eq K1	a	b	c	w	h		K1	K2	K3	K4	K5	K6	K7	K1h	K2h	K3h	K4h	K5h	x	y	z	t	u2	v	s	a-(x+y+z+t+u)	b-(x+2y+u+v)	c-(z+2t+u+s)	w+(x+2y+z+2t+2u)	F	G	H	I	J	K	L	M	a	b	g	d	e	t3	t2	t1	t0	m
	1e-11	-1.23043e-05	0.0062	0.01705	0.03038	0	0.0001	4	10	1.4	16	2.4	4.8	8.51138e-06	2.51189e-11	0.784377	0.109813	4.01902e-06	6.02853e-07	1.20571e-06	-0.0692842	0.0103117	-1.64128e-07	6.2e-14	5.23448e-08	0.0605565	0.0303801	0.0651726	0.0051542	7.63114e-09	-0.0486608	3.76344e+12	8.06452e+12	-5.90388e+12	-984660	0.0133736	6.32559e+12	0.0784377	2.51189e-07	1.65101e+19	5.50719e+12	-597479	0.0158773	-1.07822e-10	4.18953e+38	-3.92793e+31	1.0296e+24	-7432163818589076	-4.72499e-16
	1.002e-11	-4.04104e-06	0.0062	0.01705	0.03038	0	0.0001	4	10	1.4	16	2.4	4.8	8.51138e-06	2.51189e-11	0.784377	0.109813	4.01902e-06	6.02853e-07	1.20571e-06	-0.0688173	0.0102344	-1.638e-07	6.2124e-14	5.22002e-08	0.0602687	0.0303801	0.064783	0.0051297	7.63114e-09	-0.0483485	3.75593e+12	8.04842e+12	-5.89209e+12	-982695	0.0133736	6.31296e+12	0.0784377	2.51189e-07	1.64443e+19	5.48522e+12	-595122	0.0158456	-1.07822e-10	4.14038e+38	-3.88101e+31	1.01923e+24	-7373002609595653	-4.67098e-16
	1.00299e-11	1.97586e-08	0.0062	0.01705	0.03038	0	0.0001	4	10	1.4	16	2.4	4.8	8.51138e-06	2.51189e-11	0.784377	0.109813	4.01902e-06	6.02853e-07	1.20571e-06	-0.0685857	0.010196	-1.63637e-07	6.21854e-14	5.2128e-08	0.060126	0.0303801	0.0645897	0.00511755	7.63114e-09	-0.0481937	3.75222e+12	8.04048e+12	-5.88628e+12	-981725	0.0133736	6.30673e+12	0.0784377	2.51189e-07	1.64118e+19	5.4744e+12	-593961	0.0158299	-1.07822e-10	4.11631e+38	-3.85804e+31	1.01415e+24	-7343935629519553	-4.64426e-16
	0.1	#NUM!	0.0062	0.01705	0.03038	0	0.0001	4	10	1.4	16	2.4	4.8	8.51138e-06	2.51189e-11	0.784377	0.109813	4.01902e-06	6.02853e-07	1.20571e-06	#NUM!	#NUM!	#NUM!	0.00062	#NUM!	#NUM!	#NUM!	#NUM!	#NUM!	#NUM!	#NUM!	376.344	806.452	-590.388	-0.784471	0.0133736	632.559	0.0784377	2.51189e-07	0.165101	0.000372284	-1.05086e-06	-8.43023e-09	-1.07822e-10	-1.5284e-09	-4.89364e-11	-6.0037e-14	-2.66772e-17	-0.000302438
	0.2	#NUM!	0.0062	0.01705	0.03038	0	0.0001	4	10	1.4	16	2.4	4.8	8.51138e-06	2.51189e-11	0.784377	0.109813	4.01902e-06	6.02853e-07	1.20571e-06	#NUM!	#NUM!	#NUM!	0.00124	#NUM!	#NUM!	#NUM!	#NUM!	#NUM!	#NUM!	#NUM!	188.172	403.226	-295.194	-0.784422	0.0133736	316.279	0.0784377	2.51189e-07	0.0412753	0.000186128	-4.01798e-07	-8.43103e-09	-1.07822e-10	-9.6113e-11	-3.10919e-12	-7.47814e-15	-6.66931e-18	-0.000271021
	0.3	#NUM!	0.0062	0.01705	0.03038	0	0.0001	4	10	1.4	16	2.4	4.8	8.51138e-06	2.51189e-11	0.784377	0.109813	4.01902e-06	6.02853e-07	1.20571e-06	#NUM!	#NUM!	#NUM!	0.00186	#NUM!	#NUM!	#NUM!	#NUM!	#NUM!	#NUM!	#NUM!	125.448	268.817	-196.796	-0.784406	0.0133736	210.853	0.0784377	2.51189e-07	0.0183446	0.000124082	-1.85443e-07	-8.43129e-09	-1.07822e-10	-1.90998e-11	-6.2432e-13	-2.20798e-15	-2.96414e-18	-0.00024055
	0.4	#NUM!	0.0062	0.01705	0.03038	0	0.0001	4	10	1.4	16	2.4	4.8	8.51138e-06	2.51189e-11	0.784377	0.109813	4.01902e-06	6.02853e-07	1.20571e-06	#NUM!	#NUM!	#NUM!	0.00248	#NUM!	#NUM!	#NUM!	#NUM!	#NUM!	#NUM!	#NUM!	94.086	201.613	-147.597	-0.784397	0.0133736	158.14	0.0784377	2.51189e-07	0.0103188	9.30606e-05	-7.72656e-08	-8.43143e-09	-1.07822e-10	-6.0794e-12	-2.00801e-13	-9.28223e-16	-1.66733e-18	-0.00021097
	0.5	#NUM!	0.0062	0.01705	0.03038	0	0.0001	4	10	1.4	16	2.4	4.8	8.51138e-06	2.51189e-11	0.784377	0.109813	4.01902e-06	6.02853e-07	1.20571e-06	#NUM!	#NUM!	#NUM!	0.0031	#NUM!	#NUM!	#NUM!	#NUM!	#NUM!	#NUM!	#NUM!	75.2688	161.29	-118.078	-0.784392	0.0133736	126.512	0.0784377	2.51189e-07	0.00660405	7.44479e-05	-1.23593e-08	-8.4315e-09	-1.07822e-10	-2.50489e-12	-8.36037e-14	-4.73579e-16	-1.06709e-18	-0.000182262
	0.6	#NUM!	0.0062	0.01705	0.03038	0	0.0001	4	10	1.4	16	2.4	4.8	8.51138e-06	2.51189e-11	0.784377	0.109813	4.01902e-06	6.02853e-07	1.20571e-06	#NUM!	#NUM!	#NUM!	0.00372	#NUM!	#NUM!	#NUM!	#NUM!	#NUM!	#NUM!	#NUM!	62.724	134.409	-98.398	-0.784389	0.0133736	105.426	0.0784377	2.51189e-07	0.00458615	6.20396e-05	3.09117e-08	-8.43156e-09	-1.07822e-10	-1.21511e-12	-4.09814e-14	-2.73095e-16	-7.41034e-19	-0.000154411
	0.7	#NUM!	0.0062	0.01705	0.03038	0	0.0001	4	10	1.4	16	2.4	4.8	8.51138e-06	2.51189e-11	0.784377	0.109813	4.01902e-06	6.02853e-07	1.20571e-06	#NUM!	#NUM!	#NUM!	0.00434	#NUM!	#NUM!	#NUM!	#NUM!	#NUM!	#NUM!	#NUM!	53.7634	115.207	-84.3411	-0.784387	0.0133736	90.3655	0.0784377	2.51189e-07	0.00336942	5.31766e-05	6.18195e-08	-8.4316e-09	-1.07822e-10	-6.59724e-13	-2.24838e-14	-1.71369e-16	-5.44433e-19	-0.000127404
	0.8	#NUM!	0.0062	0.01705	0.03038	0	0.0001	4	10	1.4	16	2.4	4.8	8.51138e-06	2.51189e-11	0.784377	0.109813	4.01902e-06	6.02853e-07	1.20571e-06	#NUM!	#NUM!	#NUM!	0.00496	#NUM!	#NUM!	#NUM!	#NUM!	#NUM!	#NUM!	#NUM!	47.043	100.806	-73.7985	-0.784385	0.0133736	79.0698	0.0784377	2.51189e-07	0.00257971	4.65294e-05	8.50003e-08	-8.43162e-09	-1.07822e-10	-3.88968e-13	-1.33954e-14	-1.14396e-16	-4.16832e-19	-0.000101231
	0.9	#NUM!	0.0062	0.01705	0.03038	0	0.0001	4	10	1.4	16	2.4	4.8	8.51138e-06	2.51189e-11	0.784377	0.109813	4.01902e-06	6.02853e-07	1.20571e-06	#NUM!	#NUM!	#NUM!	0.00558	#NUM!	#NUM!	#NUM!	#NUM!	#NUM!	#NUM!	#NUM!	41.816	89.6057	-65.5987	-0.784384	0.0133736	70.2843	0.0784377	2.51189e-07	0.00203829	4.13594e-05	1.0303e-07	-8.43165e-09	-1.07822e-10	-2.44235e-13	-8.4993e-15	-8.0058e-17	-3.29349e-19	-7.5881e-05
	0.99	#NUM!	0.0062	0.01705	0.03038	0	0.0001	4	10	1.4	16	2.4	4.8	8.51138e-06	2.51189e-11	0.784377	0.109813	4.01902e-06	6.02853e-07	1.20571e-06	#NUM!	#NUM!	#NUM!	0.006138	#NUM!	#NUM!	#NUM!	#NUM!	#NUM!	#NUM!	#NUM!	38.0146	81.4598	-59.6351	-0.784383	0.0133736	63.8948	0.0784377	2.51189e-07	0.00168454	3.75994e-05	1.16142e-07	-8.43166e-09	-1.07822e-10	-1.67679e-13	-5.8902e-15	-5.99552e-17	-2.72189e-19	-5.3761e-05
			[A]in	[B]in	[C]in	[H2O]in															[AB]eq	[AB2]eq	[AC]eq	[AC2]eq	[ABC]eq			[A]eq	[B]eq	[C]eq	[H2O]eq
	r	eq K1	a	b	c	w	h		K1	K2	K3	K4	K5	K6	K7	K1h	K2h	K3h	K4h	K5h	x	y	z	t	u3	v	s	a-(x+y+z+t+u)	b-(x+2y+u+v)	c-(z+2t+u+s)	w+(x+2y+z+2t+2u)	F	G	H	I	J	K	L	M	a	b	g	d	e	t3	t2	t1	t0	m
	8e-17	7.66468e-05	0.0062	0.01705	0.03038	0	0.0001	4	10	1.4	16	2.4	4.8	8.51138e-06	2.51189e-11	0.784377	0.109813	4.01902e-06	6.02853e-07	1.20571e-06	0.000342397	5.33311e-09	3.19006e-09	4.96e-19	1.06474e-13	0.0153971	0.03038	0.00585759	0.0013105	7.63111e-09	0.000342411	4.7043e+17	1.00806e+18	-7.37985e+17	-1.23082e+11	0.0133736	7.90698e+17	0.0784377	2.51189e-07	2.57971e+29	8.60497e+22	-9132783272742498	1984.66	-1.07822e-10	1.44809e+69	-1.53691e+62	3.33989e+49	-1.81449e+36	-3.75476e-15
	1e-13	7.33314e-05	0.0062	0.01705	0.03038	0	0.0001	4	10	1.4	16	2.4	4.8	8.51138e-06	2.51189e-11	0.784377	0.109813	4.01902e-06	6.02853e-07	1.20571e-06	0.000514271	6.51965e-06	4.845e-09	6.2e-16	1.31619e-10	0.0152267	0.03038	0.0056792	0.001296	7.63111e-09	0.000527315	3.76344e+14	8.06452e+14	-5.90388e+14	-9.84659e+07	0.0133736	6.32559e+14	0.0784377	2.51189e-07	1.65101e+23	5.50718e+16	-5.84628e+09	1.58773	-1.07822e-10	3.80002e+50	-4.02744e+43	1.09377e+34	-7.43216e+23	-3.71547e-15
	1e-12	5.57064e-05	0.0062	0.01705	0.03038	0	0.0001	4	10	1.4	16	2.4	4.8	8.51138e-06	2.51189e-11	0.784377	0.109813	4.01902e-06	6.02853e-07	1.20571e-06	0.00139776	5.76493e-05	1.40039e-08	6.2e-15	1.23767e-09	0.0143183	0.03038	0.00474458	0.00121868	7.63111e-09	0.00151307	3.76344e+13	8.06452e+13	-5.90388e+13	-9.84659e+06	0.0133736	6.32559e+13	0.0784377	2.51189e-07	1.65101e+21	5.50718e+14	-5.85796e+07	0.158773	-1.07822e-10	3.83543e+44	-4.01449e+37	1.08793e+29	-7.43216e+19	-3.36819e-15
	2e-12	4.67137e-05	0.0062	0.01705	0.03038	0	0.0001	4	10	1.4	16	2.4	4.8	8.51138e-06	2.51189e-11	0.784377	0.109813	4.01902e-06	6.02853e-07	1.20571e-06	0.00181451	0.000107754	1.88049e-08	1.24e-14	2.39298e-09	0.0138419	0.03038	0.00427772	0.00117813	7.6311e-09	0.00203004	1.88172e+13	4.03226e+13	-2.95194e+13	-4.9233e+06	0.0133736	3.16279e+13	0.0784377	2.51189e-07	4.12753e+20	1.3768e+14	-1.46774e+07	0.0793864	-1.07822e-10	6.05433e+42	-6.2516e+35	3.37954e+27	-4.6451e+18	-2.99589e-15
	3e-12	4.05259e-05	0.0062	0.01705	0.03038	0	0.0001	4	10	1.4	16	2.4	4.8	8.51138e-06	2.51189e-11	0.784377	0.109813	4.01902e-06	6.02853e-07	1.20571e-06	0.0020863	0.00015389	2.21588e-08	1.86e-14	3.50246e-09	0.0135063	0.03038	0.00395978	0.00114958	7.6311e-09	0.00239411	1.25448e+13	2.68817e+13	-1.96796e+13	-3.2822e+06	0.0133736	2.10853e+13	0.0784377	2.51189e-07	1.83446e+20	6.11909e+13	-6.53769e+06	0.0529243	-1.07822e-10	5.36916e+41	-5.47121e+34	4.42374e+26	-9.17551e+17	-2.63734e-15
	1.08728e-11	1.69941e-05	0.0062	0.01705	0.03038	0	0.0001	4	10	1.4	16	2.4	4.8	8.51138e-06	2.51189e-11	0.784377	0.109813	4.01902e-06	6.02853e-07	1.20571e-06	0.0029828	0.000450162	3.52634e-08	6.74112e-14	1.14041e-08	0.0121341	0.0303799	0.00276699	0.00103278	7.6311e-09	0.00388318	3.46135e+12	7.41717e+12	-5.42997e+12	-905620	0.0133736	5.81782e+12	0.0784377	2.51189e-07	1.39659e+19	4.65854e+12	-506367	0.0146028	-1.07822e-10	2.55664e+38	-2.37494e+31	6.73866e+23	-5318076842283099	-2.40619e-16
	0.01	#NUM!	0.0062	0.01705	0.03038	0	0.0001	4	10	1.4	16	2.4	4.8	8.51138e-06	2.51189e-11	0.784377	0.109813	4.01902e-06	6.02853e-07	1.20571e-06	#NUM!	#NUM!	#NUM!	6.2e-05	#NUM!	#NUM!	#NUM!	#NUM!	#NUM!	#NUM!	#NUM!	3763.44	8064.52	-5903.88	-0.785357	0.0133736	6325.59	0.0784377	2.51189e-07	16.5101	0.00372779	-1.2734e-05	-8.41595e-09	-1.07822e-10	-1.51657e-05	-4.82174e-07	-6.02831e-11	-2.66773e-15	-0.00033297
	0.1	#NUM!	0.0062	0.01705	0.03038	0	0.0001	4	10	1.4	16	2.4	4.8	8.51138e-06	2.51189e-11	0.784377	0.109813	4.01902e-06	6.02853e-07	1.20571e-06	#NUM!	#NUM!	#NUM!	0.00062	#NUM!	#NUM!	#NUM!	#NUM!	#NUM!	#NUM!	#NUM!	376.344	806.452	-590.388	-0.784471	0.0133736	632.559	0.0784377	2.51189e-07	0.165101	0.000372284	-1.05086e-06	-8.43023e-09	-1.07822e-10	-1.5284e-09	-4.89364e-11	-6.0037e-14	-2.66772e-17	-0.000302438
	0.2	#NUM!	0.0062	0.01705	0.03038	0	0.0001	4	10	1.4	16	2.4	4.8	8.51138e-06	2.51189e-11	0.784377	0.109813	4.01902e-06	6.02853e-07	1.20571e-06	#NUM!	#NUM!	#NUM!	0.00124	#NUM!	#NUM!	#NUM!	#NUM!	#NUM!	#NUM!	#NUM!	188.172	403.226	-295.194	-0.784422	0.0133736	316.279	0.0784377	2.51189e-07	0.0412753	0.000186128	-4.01798e-07	-8.43103e-09	-1.07822e-10	-9.6113e-11	-3.10919e-12	-7.47814e-15	-6.66931e-18	-0.000271021
	0.3	#NUM!	0.0062	0.01705	0.03038	0	0.0001	4	10	1.4	16	2.4	4.8	8.51138e-06	2.51189e-11	0.784377	0.109813	4.01902e-06	6.02853e-07	1.20571e-06	#NUM!	#NUM!	#NUM!	0.00186	#NUM!	#NUM!	#NUM!	#NUM!	#NUM!	#NUM!	#NUM!	125.448	268.817	-196.796	-0.784406	0.0133736	210.853	0.0784377	2.51189e-07	0.0183446	0.000124082	-1.85443e-07	-8.43129e-09	-1.07822e-10	-1.90998e-11	-6.2432e-13	-2.20798e-15	-2.96414e-18	-0.00024055
	0.4	#NUM!	0.0062	0.01705	0.03038	0	0.0001	4	10	1.4	16	2.4	4.8	8.51138e-06	2.51189e-11	0.784377	0.109813	4.01902e-06	6.02853e-07	1.20571e-06	#NUM!	#NUM!	#NUM!	0.00248	#NUM!	#NUM!	#NUM!	#NUM!	#NUM!	#NUM!	#NUM!	94.086	201.613	-147.597	-0.784397	0.0133736	158.14	0.0784377	2.51189e-07	0.0103188	9.30606e-05	-7.72656e-08	-8.43143e-09	-1.07822e-10	-6.0794e-12	-2.00801e-13	-9.28223e-16	-1.66733e-18	-0.00021097
	0.5	#NUM!	0.0062	0.01705	0.03038	0	0.0001	4	10	1.4	16	2.4	4.8	8.51138e-06	2.51189e-11	0.784377	0.109813	4.01902e-06	6.02853e-07	1.20571e-06	#NUM!	#NUM!	#NUM!	0.0031	#NUM!	#NUM!	#NUM!	#NUM!	#NUM!	#NUM!	#NUM!	75.2688	161.29	-118.078	-0.784392	0.0133736	126.512	0.0784377	2.51189e-07	0.00660405	7.44479e-05	-1.23593e-08	-8.4315e-09	-1.07822e-10	-2.50489e-12	-8.36037e-14	-4.73579e-16	-1.06709e-18	-0.000182262
	0.6	#NUM!	0.0062	0.01705	0.03038	0	0.0001	4	10	1.4	16	2.4	4.8	8.51138e-06	2.51189e-11	0.784377	0.109813	4.01902e-06	6.02853e-07	1.20571e-06	#NUM!	#NUM!	#NUM!	0.00372	#NUM!	#NUM!	#NUM!	#NUM!	#NUM!	#NUM!	#NUM!	62.724	134.409	-98.398	-0.784389	0.0133736	105.426	0.0784377	2.51189e-07	0.00458615	6.20396e-05	3.09117e-08	-8.43156e-09	-1.07822e-10	-1.21511e-12	-4.09814e-14	-2.73095e-16	-7.41034e-19	-0.000154411
	0.7	#NUM!	0.0062	0.01705	0.03038	0	0.0001	4	10	1.4	16	2.4	4.8	8.51138e-06	2.51189e-11	0.784377	0.109813	4.01902e-06	6.02853e-07	1.20571e-06	#NUM!	#NUM!	#NUM!	0.00434	#NUM!	#NUM!	#NUM!	#NUM!	#NUM!	#NUM!	#NUM!	53.7634	115.207	-84.3411	-0.784387	0.0133736	90.3655	0.0784377	2.51189e-07	0.00336942	5.31766e-05	6.18195e-08	-8.4316e-09	-1.07822e-10	-6.59724e-13	-2.24838e-14	-1.71369e-16	-5.44433e-19	-0.000127404
	0.8	#NUM!	0.0062	0.01705	0.03038	0	0.0001	4	10	1.4	16	2.4	4.8	8.51138e-06	2.51189e-11	0.784377	0.109813	4.01902e-06	6.02853e-07	1.20571e-06	#NUM!	#NUM!	#NUM!	0.00496	#NUM!	#NUM!	#NUM!	#NUM!	#NUM!	#NUM!	#NUM!	47.043	100.806	-73.7985	-0.784385	0.0133736	79.0698	0.0784377	2.51189e-07	0.00257971	4.65294e-05	8.50003e-08	-8.43162e-09	-1.07822e-10	-3.88968e-13	-1.33954e-14	-1.14396e-16	-4.16832e-19	-0.000101231
	0.9	#NUM!	0.0062	0.01705	0.03038	0	0.0001	4	10	1.4	16	2.4	4.8	8.51138e-06	2.51189e-11	0.784377	0.109813	4.01902e-06	6.02853e-07	1.20571e-06	#NUM!	#NUM!	#NUM!	0.00558	#NUM!	#NUM!	#NUM!	#NUM!	#NUM!	#NUM!	#NUM!	41.816	89.6057	-65.5987	-0.784384	0.0133736	70.2843	0.0784377	2.51189e-07	0.00203829	4.13594e-05	1.0303e-07	-8.43165e-09	-1.07822e-10	-2.44235e-13	-8.4993e-15	-8.0058e-17	-3.29349e-19	-7.5881e-05
	0.99	#NUM!	0.0062	0.01705	0.03038	0	1	4	10	1.4	16	2.4	4.8	8.51138e-06	2.51189e-11	8.51131e-05	1.19158e-05	4.01902e-10	6.02853e-11	1.20571e-10	#NUM!	#NUM!	#NUM!	0.006138	#NUM!	#NUM!	#NUM!	#NUM!	#NUM!	#NUM!	#NUM!	38.0146	81.4598	-0.00647104	-8.51137e-05	1.45118e-06	0.00693326	8.51131e-06	2.51189e-11	1.98346e-15	4.42715e-17	1.36752e-19	-9.9279e-21	-1.26956e-22	-2.73723e-49	-9.61525e-51	-9.78717e-53	-4.44325e-55	-5.37603e-05
	r	eq K1	a	b	c	w	h		K1	K2	K3	K4	K5	K6	K7	K1h	K2h	K3h	K4h	K5h	x	y	z	t	u4	v	s	a-(x+y+z+t+u)	b-(x+2y+u+v)	c-(z+2t+u+s)	w+(x+2y+z+2t+2u)	F	G	H	I	J	K	L	M	a	b	g	d	e	t3	t2	t1	t0	m
	8e-16	8.29214e-05	0.0062	0.01705	0.03038	0	0.0001	4	10	1.4	16	2.4	4.8	8.51138e-06	2.51189e-11	0.784377	0.109813	4.01902e-06	6.02853e-07	1.20571e-06	-3.42626e-07	5.55409e-08	-3.12804e-12	4.96e-18	1.08657e-12	0.0157129	0.03038	0.00620029	0.00133738	7.63111e-09	-2.31545e-07	4.7043e+16	1.00806e+17	-7.37985e+16	-1.23082e+10	0.0133736	7.90698e+16	0.0784377	2.51189e-07	2.57971e+27	8.60497e+20	-9.1328e+13	198.466	-1.07822e-10	1.4481e+63	-1.53691e+56	3.33987e+44	-1.81449e+32	-3.75448e-15
	1e-12	0.000121563	0.0062	0.01705	0.03038	0	0.0001	4	10	1.4	16	2.4	4.8	8.51138e-06	2.51189e-11	0.784377	0.109813	4.01902e-06	6.02853e-07	1.20571e-06	-0.00229586	8.7765e-05	-1.86423e-08	6.2e-15	1.5271e-09	0.0176667	0.03038	0.00840812	0.00150368	7.63111e-09	-0.00212035	3.76344e+13	8.06452e+13	-5.90388e+13	-9.84659e+06	0.0133736	6.32559e+13	0.0784377	2.51189e-07	1.65101e+21	5.50718e+14	-5.85796e+07	0.158773	-1.07822e-10	3.83543e+44	-4.01449e+37	1.08793e+29	-7.43216e+19	-3.36819e-15
	9e-12	0.000288921	0.0062	0.01705	0.03038	0	0.0001	4	10	1.4	16	2.4	4.8	8.51138e-06	2.51189e-11	0.784377	0.109813	4.01902e-06	6.02853e-07	1.20571e-06	-0.0182141	0.00207952	-9.11509e-08	5.58e-14	2.23003e-08	0.0286652	0.0303801	0.0223346	0.0024398	7.63113e-09	-0.0140551	4.1816e+12	8.96057e+12	-6.55987e+12	-1.09407e+06	0.0133736	7.02843e+12	0.0784377	2.51189e-07	2.03829e+19	6.799e+12	-736026	0.0176414	-1.07822e-10	7.80931e+38	-7.40194e+31	1.75461e+24	-1.13278e+16	-7.47822e-16
	0.01	#NUM!	0.0062	0.01705	0.03038	0	0.0001	4	10	1.4	16	2.4	4.8	8.51138e-06	2.51189e-11	0.784377	0.109813	4.01902e-06	6.02853e-07	1.20571e-06	#NUM!	#NUM!	#NUM!	6.2e-05	#NUM!	#NUM!	#NUM!	#NUM!	#NUM!	#NUM!	#NUM!	3763.44	8064.52	-5903.88	-0.785357	0.0133736	6325.59	0.0784377	2.51189e-07	16.5101	0.00372779	-1.2734e-05	-8.41595e-09	-1.07822e-10	-1.51657e-05	-4.82174e-07	-6.02831e-11	-2.66773e-15	-0.00033297
	0.1	#NUM!	0.0062	0.01705	0.03038	0	0.0001	4	10	1.4	16	2.4	4.8	8.51138e-06	2.51189e-11	0.784377	0.109813	4.01902e-06	6.02853e-07	1.20571e-06	#NUM!	#NUM!	#NUM!	0.00062	#NUM!	#NUM!	#NUM!	#NUM!	#NUM!	#NUM!	#NUM!	376.344	806.452	-590.388	-0.784471	0.0133736	632.559	0.0784377	2.51189e-07	0.165101	0.000372284	-1.05086e-06	-8.43023e-09	-1.07822e-10	-1.5284e-09	-4.89364e-11	-6.0037e-14	-2.66772e-17	-0.000302438
	0.2	#NUM!	0.0062	0.01705	0.03038	0	0.0001	4	10	1.4	16	2.4	4.8	8.51138e-06	2.51189e-11	0.784377	0.109813	4.01902e-06	6.02853e-07	1.20571e-06	#NUM!	#NUM!	#NUM!	0.00124	#NUM!	#NUM!	#NUM!	#NUM!	#NUM!	#NUM!	#NUM!	188.172	403.226	-295.194	-0.784422	0.0133736	316.279	0.0784377	2.51189e-07	0.0412753	0.000186128	-4.01798e-07	-8.43103e-09	-1.07822e-10	-9.6113e-11	-3.10919e-12	-7.47814e-15	-6.66931e-18	-0.000271021
	0.3	#NUM!	0.0062	0.01705	0.03038	0	0.0001	4	10	1.4	16	2.4	4.8	8.51138e-06	2.51189e-11	0.784377	0.109813	4.01902e-06	6.02853e-07	1.20571e-06	#NUM!	#NUM!	#NUM!	0.00186	#NUM!	#NUM!	#NUM!	#NUM!	#NUM!	#NUM!	#NUM!	125.448	268.817	-196.796	-0.784406	0.0133736	210.853	0.0784377	2.51189e-07	0.0183446	0.000124082	-1.85443e-07	-8.43129e-09	-1.07822e-10	-1.90998e-11	-6.2432e-13	-2.20798e-15	-2.96414e-18	-0.00024055
	0.4	#NUM!	0.0062	0.01705	0.03038	0	0.0001	4	10	1.4	16	2.4	4.8	8.51138e-06	2.51189e-11	0.784377	0.109813	4.01902e-06	6.02853e-07	1.20571e-06	#NUM!	#NUM!	#NUM!	0.00248	#NUM!	#NUM!	#NUM!	#NUM!	#NUM!	#NUM!	#NUM!	94.086	201.613	-147.597	-0.784397	0.0133736	158.14	0.0784377	2.51189e-07	0.0103188	9.30606e-05	-7.72656e-08	-8.43143e-09	-1.07822e-10	-6.0794e-12	-2.00801e-13	-9.28223e-16	-1.66733e-18	-0.00021097
	0.5	#NUM!	0.0062	0.01705	0.03038	0	0.0001	4	10	1.4	16	2.4	4.8	8.51138e-06	2.51189e-11	0.784377	0.109813	4.01902e-06	6.02853e-07	1.20571e-06	#NUM!	#NUM!	#NUM!	0.0031	#NUM!	#NUM!	#NUM!	#NUM!	#NUM!	#NUM!	#NUM!	75.2688	161.29	-118.078	-0.784392	0.0133736	126.512	0.0784377	2.51189e-07	0.00660405	7.44479e-05	-1.23593e-08	-8.4315e-09	-1.07822e-10	-2.50489e-12	-8.36037e-14	-4.73579e-16	-1.06709e-18	-0.000182262
	0.6	#NUM!	0.0062	0.01705	0.03038	0	0.0001	4	10	1.4	16	2.4	4.8	8.51138e-06	2.51189e-11	0.784377	0.109813	4.01902e-06	6.02853e-07	1.20571e-06	#NUM!	#NUM!	#NUM!	0.00372	#NUM!	#NUM!	#NUM!	#NUM!	#NUM!	#NUM!	#NUM!	62.724	134.409	-98.398	-0.784389	0.0133736	105.426	0.0784377	2.51189e-07	0.00458615	6.20396e-05	3.09117e-08	-8.43156e-09	-1.07822e-10	-1.21511e-12	-4.09814e-14	-2.73095e-16	-7.41034e-19	-0.000154411
	0.7	#NUM!	0.0062	0.01705	0.03038	0	0.0001	4	10	1.4	16	2.4	4.8	8.51138e-06	2.51189e-11	0.784377	0.109813	4.01902e-06	6.02853e-07	1.20571e-06	#NUM!	#NUM!	#NUM!	0.00434	#NUM!	#NUM!	#NUM!	#NUM!	#NUM!	#NUM!	#NUM!	53.7634	115.207	-84.3411	-0.784387	0.0133736	90.3655	0.0784377	2.51189e-07	0.00336942	5.31766e-05	6.18195e-08	-8.4316e-09	-1.07822e-10	-6.59724e-13	-2.24838e-14	-1.71369e-16	-5.44433e-19	-0.000127404
	0.8	#NUM!	0.0062	0.01705	0.03038	0	0.0001	4	10	1.4	16	2.4	4.8	8.51138e-06	2.51189e-11	0.784377	0.109813	4.01902e-06	6.02853e-07	1.20571e-06	#NUM!	#NUM!	#NUM!	0.00496	#NUM!	#NUM!	#NUM!	#NUM!	#NUM!	#NUM!	#NUM!	47.043	100.806	-73.7985	-0.784385	0.0133736	79.0698	0.0784377	2.51189e-07	0.00257971	4.65294e-05	8.50003e-08	-8.43162e-09	-1.07822e-10	-3.88968e-13	-1.33954e-14	-1.14396e-16	-4.16832e-19	-0.000101231
	0.9	#NUM!	0.0062	0.01705	0.03038	0	0.0001	4	10	1.4	16	2.4	4.8	8.51138e-06	2.51189e-11	0.784377	0.109813	4.01902e-06	6.02853e-07	1.20571e-06	#NUM!	#NUM!	#NUM!	0.00558	#NUM!	#NUM!	#NUM!	#NUM!	#NUM!	#NUM!	#NUM!	41.816	89.6057	-65.5987	-0.784384	0.0133736	70.2843	0.0784377	2.51189e-07	0.00203829	4.13594e-05	1.0303e-07	-8.43165e-09	-1.07822e-10	-2.44235e-13	-8.4993e-15	-8.0058e-17	-3.29349e-19	-7.5881e-05
	0.99	#NUM!	0.0062	0.01705	0.03038	0	0.0001	4	10	1.4	16	2.4	4.8	8.51138e-06	2.51189e-11	0.784377	0.109813	4.01902e-06	6.02853e-07	1.20571e-06	#NUM!	#NUM!	#NUM!	0.006138	#NUM!	#NUM!	#NUM!	#NUM!	#NUM!	#NUM!	#NUM!	38.0146	81.4598	-59.6351	-0.784383	0.0133736	63.8948	0.0784377	2.51189e-07	0.00168454	3.75994e-05	1.16142e-07	-8.43166e-09	-1.07822e-10	-1.67679e-13	-5.8902e-15	-5.99552e-17	-2.72189e-19	-5.3761e-05
[truncated: 25 more columns]
