# Supplementary material for: Transfer of structural units through imine exchanges, in solution or without solvent: successive transiminations, stimuli (pH)-modulated covalent switches, and mathematical models
Source: Front Chem. 2026 Apr 13;13:1241625. doi: 10.3389/fchem.2025.1241625 (PMC13112204; doi:10.3389/fchem.2025.1241625)
Supplement: Supplementary file 1 [file Supplementaryfile1.zip › Supplementary Material/g-S2-St7-pH5.xlsx]

## Sheet: Feuil1
Influence of the pH										^							^
pH = 5
Set S2		general approach			paper -> section 5.3.			Inputs: a, b, c, w, K1 to K5, pH, r
t3 ¹ 0, t2 ¹ 0
discr III < 0
			[A]in	[B]in	[C]in	[H2O]in	[H+]eq	pH													[AB]eq	[AB2]eq	[AC]eq	[AC2]eq	[ABC]eq	[BH+]eq	[CH+]eq	[A]eq	[B]eq	[C]eq	[H2O]eq
	r	eq K1	a	b	c	w	h		K1	K2	K3	K4	K5	K6	K7	K1h	K2h	K3h	K4h	K5h	x	y	z	t	u1	v	s	a-(x+y+z+t+u)	b-(x+2y+u+v)	c-(z+2t+u+s)	w+(x+2y+z+2t+2u)	F	G	H	I	J	K	L	M	a	b	g	d	e	t3	t2	t1	t0	m
	1e-09	0.000887437	0.0062	0.01705	0.03038	0	1e-05	5	10	1.4	16	2.4	4.8	8.51138e-06	2.51189e-11	4.59792	0.643708	4.01901e-05	6.02851e-06	1.2057e-05	-0.035315	0.0367667	4.43044e-07	6.2e-12	-9.88404e-07	-0.0114348	0.0303805	0.0047489	-0.00973257	7.63123e-08	0.0382168	3.76344e+10	8.06452e+10	-3.46077e+11	-98470.3	0.0783945	3.70797e+11	0.459792	2.51188e-06	5.67308e+17	3.22834e+11	-103054	0.0930673	-3.70494e-08	3.48764e+35	-1.91533e+29	-2.282e+22	-8775121859718141	-1.65963e-13
	2.5754e-05	9.19109e-05	0.0062	0.01705	0.03038	0	1e-05	5	10	1.4	16	2.4	4.8	8.51138e-06	2.51189e-11	4.59792	0.643708	4.01901e-05	6.02851e-06	1.2057e-05	-0.00539613	0.0113037	1.95934e-05	1.59675e-07	-8.79508e-05	-3.9596e-05	0.030448	0.000360639	-3.37017e-05	7.64818e-08	0.0170553	1.4613e+06	3.13136e+06	-1.34378e+07	-8.42119	0.0783945	1.43976e+07	0.459792	2.51188e-06	8.55322e+08	983.344	-1.73196	7.16526e-07	-3.70494e-08	1.00213e+13	-4.43935e+11	-245045	-0.0362647	-0.000654157
	0.1	#NUM!	0.0062	0.01705	0.03038	0	1e-05	5	10	1.4	16	2.4	4.8	8.51138e-06	2.51189e-11	4.59792	0.643708	4.01901e-05	6.02851e-06	1.2057e-05	#NUM!	#NUM!	#NUM!	0.00062	#NUM!	#NUM!	#NUM!	#NUM!	#NUM!	#NUM!	#NUM!	376.344	806.452	-3460.77	-4.59886	0.0783945	3707.97	0.459792	2.51188e-06	56.7308	0.127935	-0.000361084	-2.89636e-06	-3.70494e-08	-0.0619962	-0.00198537	-2.43592e-06	-1.08231e-09	-0.000302556
	0.2	#NUM!	0.0062	0.01705	0.03038	0	1e-05	5	10	1.4	16	2.4	4.8	8.51138e-06	2.51189e-11	4.59792	0.643708	4.01901e-05	6.02851e-06	1.2057e-05	#NUM!	#NUM!	#NUM!	0.00124	#NUM!	#NUM!	#NUM!	#NUM!	#NUM!	#NUM!	#NUM!	188.172	403.226	-1730.38	-4.59837	0.0783945	1853.98	0.459792	2.51188e-06	14.1827	0.0639592	-0.00013806	-2.89682e-06	-3.70494e-08	-0.00389896	-0.000126141	-3.03404e-07	-2.70577e-10	-0.000271077
	0.3	#NUM!	0.0062	0.01705	0.03038	0	1e-05	5	10	1.4	16	2.4	4.8	8.51138e-06	2.51189e-11	4.59792	0.643708	4.01901e-05	6.02851e-06	1.2057e-05	#NUM!	#NUM!	#NUM!	0.00186	#NUM!	#NUM!	#NUM!	#NUM!	#NUM!	#NUM!	#NUM!	125.448	268.817	-1153.59	-4.59821	0.0783945	1235.99	0.459792	2.51188e-06	6.30343	0.0426377	-6.37189e-05	-2.89698e-06	-3.70494e-08	-0.000774834	-2.53289e-05	-8.95812e-08	-1.20256e-10	-0.000240586
	0.4	#NUM!	0.0062	0.01705	0.03038	0	1e-05	5	10	1.4	16	2.4	4.8	8.51138e-06	2.51189e-11	4.59792	0.643708	4.01901e-05	6.02851e-06	1.2057e-05	#NUM!	#NUM!	#NUM!	0.00248	#NUM!	#NUM!	#NUM!	#NUM!	#NUM!	#NUM!	#NUM!	94.086	201.613	-865.191	-4.59812	0.0783945	926.991	0.459792	2.51188e-06	3.54568	0.0319776	-2.65482e-05	-2.89706e-06	-3.70494e-08	-0.000246631	-8.14656e-06	-3.76592e-08	-6.76442e-11	-0.000210996
	0.5	#NUM!	0.0062	0.01705	0.03038	0	1e-05	5	10	1.4	16	2.4	4.8	8.51138e-06	2.51189e-11	4.59792	0.643708	4.01901e-05	6.02851e-06	1.2057e-05	#NUM!	#NUM!	#NUM!	0.0031	#NUM!	#NUM!	#NUM!	#NUM!	#NUM!	#NUM!	#NUM!	75.2688	161.29	-692.153	-4.59807	0.0783945	741.593	0.459792	2.51188e-06	2.26923	0.0255818	-4.24581e-06	-2.8971e-06	-3.70494e-08	-0.00010162	-3.39183e-06	-1.92136e-08	-4.32923e-11	-0.000182281
	0.6	#NUM!	0.0062	0.01705	0.03038	0	1e-05	5	10	1.4	16	2.4	4.8	8.51138e-06	2.51189e-11	4.59792	0.643708	4.01901e-05	6.02851e-06	1.2057e-05	#NUM!	#NUM!	#NUM!	0.00372	#NUM!	#NUM!	#NUM!	#NUM!	#NUM!	#NUM!	#NUM!	62.724	134.409	-576.794	-4.59804	0.0783945	617.994	0.459792	2.51188e-06	1.57586	0.021318	1.06224e-05	-2.89713e-06	-3.70494e-08	-4.92955e-05	-1.66263e-06	-1.10797e-08	-3.00641e-11	-0.000154426
	0.7	#NUM!	0.0062	0.01705	0.03038	0	1e-05	5	10	1.4	16	2.4	4.8	8.51138e-06	2.51189e-11	4.59792	0.643708	4.01901e-05	6.02851e-06	1.2057e-05	#NUM!	#NUM!	#NUM!	0.00434	#NUM!	#NUM!	#NUM!	#NUM!	#NUM!	#NUM!	#NUM!	53.7634	115.207	-494.395	-4.59802	0.0783945	529.709	0.459792	2.51188e-06	1.15777	0.0182724	2.12426e-05	-2.89716e-06	-3.70494e-08	-2.67644e-05	-9.12176e-07	-6.95263e-09	-2.20879e-11	-0.000127416
	0.8	#NUM!	0.0062	0.01705	0.03038	0	1e-05	5	10	1.4	16	2.4	4.8	8.51138e-06	2.51189e-11	4.59792	0.643708	4.01901e-05	6.02851e-06	1.2057e-05	#NUM!	#NUM!	#NUM!	0.00496	#NUM!	#NUM!	#NUM!	#NUM!	#NUM!	#NUM!	#NUM!	47.043	100.806	-432.596	-4.598	0.0783945	463.496	0.459792	2.51188e-06	0.886419	0.0159883	2.92078e-05	-2.89717e-06	-3.70494e-08	-1.57801e-05	-5.43457e-07	-4.64117e-09	-1.6911e-11	-0.00010124
	0.9	#NUM!	0.0062	0.01705	0.03038	0	1e-05	5	10	1.4	16	2.4	4.8	8.51138e-06	2.51189e-11	4.59792	0.643708	4.01901e-05	6.02851e-06	1.2057e-05	#NUM!	#NUM!	#NUM!	0.00558	#NUM!	#NUM!	#NUM!	#NUM!	#NUM!	#NUM!	#NUM!	41.816	89.6057	-384.53	-4.59799	0.0783945	411.996	0.459792	2.51188e-06	0.700381	0.0142118	3.54029e-05	-2.89719e-06	-3.70494e-08	-9.90847e-06	-3.44819e-07	-3.24802e-09	-1.33618e-11	-7.58885e-05
	0.99	#NUM!	0.0062	0.01705	0.03038	0	1e-05	5	10	1.4	16	2.4	4.8	8.51138e-06	2.51189e-11	4.59792	0.643708	4.01901e-05	6.02851e-06	1.2057e-05	#NUM!	#NUM!	#NUM!	0.006138	#NUM!	#NUM!	#NUM!	#NUM!	#NUM!	#NUM!	#NUM!	38.0146	81.4598	-349.572	-4.59798	0.0783945	374.542	0.459792	2.51188e-06	0.578827	0.0129198	3.99084e-05	-2.8972e-06	-3.70494e-08	-6.80265e-06	-2.38967e-07	-2.43243e-09	-1.10428e-11	-5.37671e-05
	r	eq K1	a	b	c	w	h		K1	K2	K3	K4	K5	K6	K7	K1h	K2h	K3h	K4h	K5h	x	y	z	t	u2	v	s	a-(x+y+z+t+u)	b-(x+2y+u+v)	c-(z+2t+u+s)	w+(x+2y+z+2t+2u)	F	G	H	I	J	K	L	M	a	b	g	d	e	t3	t2	t1	t0	m
	1e-11	#NUM!	0.0062	0.01705	0.03038	0	1e-05	5	10	1.4	16	2.4	4.8	8.51138e-06	2.51189e-11	4.59792	0.643708	4.01901e-05	6.02851e-06	1.2057e-05	#NUM!	#NUM!	#NUM!	6.2e-14	#NUM!	#NUM!	#NUM!	#NUM!	#NUM!	#NUM!	#NUM!	3.76344e+12	8.06452e+12	-3.46077e+13	-9.84657e+06	0.0783945	3.70797e+13	0.459792	2.51188e-06	5.67308e+21	3228217441003070	-5.88955e+08	9.30702	-3.70494e-08	7.91831e+46	-1.36871e+40	2.1595e+32	-8.77512e+23	-7.23231e-15
	1e-10	6.50713e-05	0.0062	0.01705	0.03038	0	1e-05	5	10	1.4	16	2.4	4.8	8.51138e-06	2.51189e-11	4.59792	0.643708	4.01901e-05	6.02851e-06	1.2057e-05	0.0035133	0.00106698	8.18186e-08	6.2e-13	5.32458e-08	0.00615983	0.0303798	0.00161958	0.00524286	7.63106e-08	0.00564745	3.76344e+11	8.06452e+11	-3.46077e+12	-984662	0.0783945	3.70797e+12	0.459792	2.51188e-06	5.67308e+19	3.22823e+13	-6.29099e+06	0.930699	-3.70494e-08	1.03691e+41	-1.40358e+34	1.75575e+27	-8.77512e+19	1.08249e-14
	3e-10	5.24733e-06	0.0062	0.01705	0.03038	0	1e-05	5	10	1.4	16	2.4	4.8	8.51138e-06	2.51189e-11	4.59792	0.643708	4.01901e-05	6.02851e-06	1.2057e-05	0.00331876	0.00217062	9.38554e-08	1.86e-12	1.31541e-07	0.00507248	0.0303797	0.00071039	0.00431738	7.63104e-08	0.00766036	1.25448e+11	2.68817e+11	-1.15359e+12	-328224	0.0783945	1.23599e+12	0.459792	2.51188e-06	6.30343e+18	3.58695e+12	-798120	0.310231	-3.70494e-08	2.16944e+38	-3.58546e+31	3.53294e+24	-1.08335e+18	7.18018e-15
	3.4e-10	8.48575e-07	0.0062	0.01705	0.03038	0	1e-05	5	10	1.4	16	2.4	4.8	8.51138e-06	2.51189e-11	4.59792	0.643708	4.01901e-05	6.02851e-06	1.2057e-05	0.00323741	0.00233357	9.40028e-08	2.108e-12	1.45197e-07	0.00494037	0.0303797	0.000628786	0.00420494	7.63103e-08	0.00790493	1.10689e+11	2.37192e+11	-1.01787e+12	-289610	0.0783945	1.09058e+12	0.459792	2.51188e-06	4.90751e+18	2.79261e+12	-636808	0.273733	-3.70494e-08	1.09428e+38	-1.97004e+31	1.49455e+24	-6.56655e+17	2.8541e-15
	3.48e-10	8.9606e-08	0.0062	0.01705	0.03038	0	1e-05	5	10	1.4	16	2.4	4.8	8.51138e-06	2.51189e-11	4.59792	0.643708	4.01901e-05	6.02851e-06	1.2057e-05	0.00322089	0.00236467	9.39928e-08	2.1576e-12	1.47871e-07	0.00491569	0.0303797	0.000614199	0.00418393	7.63103e-08	0.00795062	1.08145e+11	2.31739e+11	-9.94473e+11	-282952	0.0783945	1.06551e+12	0.459792	2.51188e-06	4.68447e+18	2.66569e+12	-610813	0.26744	-3.70494e-08	9.64023e+37	-1.76605e+31	1.26016e+24	-5.98324e+17	1.88499e-15
	3.489e-10	6.44594e-09	0.0062	0.01705	0.03038	0	1e-05	5	10	1.4	16	2.4	4.8	8.51138e-06	2.51189e-11	4.59792	0.643708	4.01901e-05	6.02851e-06	1.2057e-05	0.00321903	0.00236814	9.39909e-08	2.16318e-12	1.4817e-07	0.00491295	0.0303797	0.00061259	0.0041816	7.63103e-08	0.0079557	1.07866e+11	2.31141e+11	-9.91908e+11	-282222	0.0783945	1.06276e+12	0.459792	2.51188e-06	4.66034e+18	2.65196e+12	-607995	0.26675	-3.70494e-08	9.50557e+37	-1.7448e+31	1.23618e+24	-5.92174e+17	1.77389e-15
	3.4897e-10	-3.62232e-12	0.0062	0.01705	0.03038	0	1e-05	5	10	1.4	16	2.4	4.8	8.51138e-06	2.51189e-11	4.59792	0.643708	4.01901e-05	6.02851e-06	1.2057e-05	0.00321888	0.00236841	9.39907e-08	2.16361e-12	1.48194e-07	0.00491273	0.0303797	0.000612465	0.00418142	7.63103e-08	0.00795609	1.07844e+11	2.31095e+11	-9.91709e+11	-282166	0.0783945	1.06255e+12	0.459792	2.51188e-06	4.65847e+18	2.65089e+12	-607777	0.266697	-3.70494e-08	9.49519e+37	-1.74316e+31	1.23433e+24	-5.91699e+17	1.76523e-15
	3.49e-10	-2.76691e-09	0.0062	0.01705	0.03038	0	1e-05	5	10	1.4	16	2.4	4.8	8.51138e-06	2.51189e-11	4.59792	0.643708	4.01901e-05	6.02851e-06	1.2057e-05	0.00321882	0.00236852	9.39907e-08	2.1638e-12	1.48204e-07	0.00491264	0.0303797	0.000612412	0.00418134	7.63103e-08	0.00795626	1.07835e+11	2.31075e+11	-9.91623e+11	-282141	0.0783945	1.06245e+12	0.459792	2.51188e-06	4.65767e+18	2.65044e+12	-607684	0.266674	-3.70494e-08	9.49074e+37	-1.74246e+31	1.23354e+24	-5.91496e+17	1.76152e-15
	3.5e-10	-9.45979e-08	0.0062	0.01705	0.03038	0	1e-05	5	10	1.4	16	2.4	4.8	8.51138e-06	2.51189e-11	4.59792	0.643708	4.01901e-05	6.02851e-06	1.2057e-05	0.00321675	0.00237237	9.39884e-08	2.17e-12	1.48536e-07	0.0049096	0.0303797	0.000610633	0.00417875	7.63103e-08	0.00796189	1.07527e+11	2.30415e+11	-9.8879e+11	-281335	0.0783945	1.05942e+12	0.459792	2.51188e-06	4.63109e+18	2.63532e+12	-604580	0.265912	-3.70494e-08	9.34402e+37	-1.71927e+31	1.20748e+24	-5.84764e+17	1.63752e-15
	4e-10	-4.07222e-06	0.0062	0.01705	0.03038	0	1e-05	5	10	1.4	16	2.4	4.8	8.51138e-06	2.51189e-11	4.59792	0.643708	4.01901e-05	6.02851e-06	1.2057e-05	0.00311284	0.0025562	9.36708e-08	2.48e-12	1.64829e-07	0.00476712	0.0303797	0.000530699	0.00405748	7.63103e-08	0.00822566	9.4086e+10	2.01613e+11	-8.65191e+11	-246169	0.0783945	9.26991e+11	0.459792	2.51188e-06	3.54568e+18	2.01767e+12	-476821	0.232673	-3.70494e-08	4.52595e+37	-9.28906e+30	4.00269e+23	-3.42778e+17	-5.19728e-15
	1e-09	-1.5886e-05	0.0062	0.01705	0.03038	0	1e-05	5	10	1.4	16	2.4	4.8	8.51138e-06	2.51189e-11	4.59792	0.643708	4.01901e-05	6.02851e-06	1.2057e-05	0.0020456	0.00400782	7.77288e-08	6.2e-12	3.26333e-07	0.00377521	0.0303795	0.000146172	0.00321322	7.63099e-08	0.010062	3.76344e+10	8.06452e+10	-3.46077e+11	-98470.3	0.0783945	3.70797e+11	0.459792	2.51188e-06	5.67308e+17	3.22834e+11	-103054	0.0930673	-3.70494e-08	3.48764e+35	-1.91533e+29	-2.282e+22	-8775121859718141	-1.65963e-13
	2e-09	-1.01689e-05	0.0062	0.01705	0.03038	0	1e-05	5	10	1.4	16	2.4	4.8	8.51138e-06	2.51189e-11	4.59792	0.643708	4.01901e-05	6.02851e-06	1.2057e-05	0.000946069	0.0052294	4.45068e-08	1.24e-11	5.27167e-07	0.00304926	0.0303794	2.39619e-05	0.00259534	7.63095e-08	0.011406	1.88172e+10	4.03226e+10	-1.73038e+11	-49237.4	0.0783945	1.85398e+11	0.459792	2.51188e-06	1.41827e+17	8.07118e+10	-36914.7	0.0465322	-3.70494e-08	9.704e+33	-1.18722e+28	-2.11526e+21	-5.48445e+14	-7.16906e-13
	3e-09	-3.09625e-06	0.0062	0.01705	0.03038	0	1e-05	5	10	1.4	16	2.4	4.8	8.51138e-06	2.51189e-11	4.59792	0.643708	4.01901e-05	6.02851e-06	1.2057e-05	0.000257988	0.00593974	1.39473e-08	1.86e-11	6.881e-07	0.00265342	0.0303792	1.56877e-06	0.00225842	7.63092e-08	0.0121389	1.25448e+10	2.68817e+10	-1.15359e+11	-32826.5	0.0783945	1.23599e+11	0.459792	2.51188e-06	6.30343e+16	3.58733e+10	-21362.6	0.0310205	-3.70494e-08	1.22543e+33	-2.35761e+27	-4.63217e+20	-1.08335e+14	-1.61182e-12
	3.49246e-09	-3.11726e-12	0.0062	0.01705	0.03038	0	1e-05	5	10	1.4	16	2.4	4.8	8.51138e-06	2.51189e-11	4.59792	0.643708	4.01901e-05	6.02851e-06	1.2057e-05	2.51392e-10	0.00619924	1.43536e-14	2.16533e-11	7.58477e-07	0.00251238	0.0303792	1.21431e-17	0.00213838	7.6309e-08	0.0124	1.07759e+10	2.30912e+10	-9.90924e+10	-28198.4	0.0783945	1.06171e+11	0.459792	2.51188e-06	4.6511e+16	2.64703e+10	-17563.7	0.026646	-3.70494e-08	5.66183e+32	-1.28646e+27	-2.59171e+20	-5.89829e+13	-2.17865e-12
	1e-08	2.3955e-05	0.0062	0.01705	0.03038	0	1e-05	5	10	1.4	16	2.4	4.8	8.51138e-06	2.51189e-11	4.59792	0.643708	4.01901e-05	6.02851e-06	1.2057e-05	-0.00166483	0.00781387	-1.43269e-07	6.2e-11	1.44092e-06	0.00166689	0.0303786	4.96594e-05	0.00141875	7.63077e-08	0.0139657	3.76344e+09	8.06452e+09	-3.46077e+10	-9851.17	0.0783945	3.70797e+10	0.459792	2.51188e-06	5673084319161365	3.2295e+09	-5044.97	0.00930412	-3.70494e-08	2.79895e+30	-1.93676e+25	-4.26812e+18	-8.77512e+11	-1.74852e-11
	1e-07	6.49532e-05	0.0062	0.01705	0.03038	0	1e-05	5	10	1.4	16	2.4	4.8	8.51138e-06	2.51189e-11	4.59792	0.643708	4.01901e-05	6.02851e-06	1.2057e-05	-0.00400041	0.00997154	-9.63691e-07	6.2e-10	5.14741e-06	0.000595407	0.0303757	0.000224686	0.000506773	7.63004e-08	0.015952	3.76344e+08	8.06452e+08	-3.46077e+09	-989.255	0.0783945	3.70797e+09	0.459792	2.51188e-06	5.67308e+13	3.24101e+07	-451.893	0.000927805	-3.70494e-08	2.72458e+25	-1.95123e+21	-4.48851e+14	-8.77523e+07	-1.72608e-09
	1.02867e-07	6.52913e-05	0.0062	0.01705	0.03038	0	1e-05	5	10	1.4	16	2.4	4.8	8.51138e-06	2.51189e-11	4.59792	0.643708	4.01901e-05	6.02851e-06	1.2057e-05	-0.00401834	0.00998776	-9.80991e-07	6.37775e-10	5.22492e-06	0.000587527	0.0303757	0.000226336	0.000500067	7.63003e-08	0.0159667	3.65855e+08	7.83976e+08	-3.36432e+09	-961.813	0.0783945	3.60463e+09	0.459792	2.51188e-06	5.36128e+13	3.06322e+07	-439.14	0.000901866	-3.70494e-08	2.36516e+25	-1.74268e+21	-4.00984e+14	-7.83712e+07	-1.8266e-09
	2e-07	7.2236e-05	0.0062	0.01705	0.03038	0	1e-05	5	10	1.4	16	2.4	4.8	8.51138e-06	2.51189e-11	4.59792	0.643708	4.01901e-05	6.02851e-06	1.2057e-05	-0.00438324	0.0103166	-1.4681e-06	1.24e-09	7.40441e-06	0.000428213	0.030374	0.000260725	0.000364469	7.6296e-08	0.0162633	1.88172e+08	4.03226e+08	-1.73038e+09	-496.926	0.0783945	1.85398e+09	0.459792	2.51188e-06	1.41827e+13	8.13449e+06	-224.485	0.000462454	-3.70494e-08	8.48311e+23	-1.22006e+20	-2.82748e+13	-5.48472e+06	-6.92833e-09
	0.0001	#NUM!	0.0062	0.01705	0.03038	0	1e-05	5	10	1.4	16	2.4	4.8	8.51138e-06	2.51189e-11	4.59792	0.643708	4.01901e-05	6.02851e-06	1.2057e-05	#NUM!	#NUM!	#NUM!	6.2e-07	#NUM!	#NUM!	#NUM!	#NUM!	#NUM!	#NUM!	#NUM!	376344	806452	-3.46077e+06	-5.58253	0.0783945	3.70797e+06	0.459792	2.51188e-06	5.67308e+07	160.185	-0.445969	-1.96659e-06	-3.70494e-08	-3.4419e+10	-1.95301e+09	-2892.53	-0.00117006	-0.00107314
	0.1	#NUM!	0.0062	0.01705	0.03038	0	1e-05	5	10	1.4	16	2.4	4.8	8.51138e-06	2.51189e-11	4.59792	0.643708	4.01901e-05	6.02851e-06	1.2057e-05	#NUM!	#NUM!	#NUM!	0.00062	#NUM!	#NUM!	#NUM!	#NUM!	#NUM!	#NUM!	#NUM!	376.344	806.452	-3460.77	-4.59886	0.0783945	3707.97	0.459792	2.51188e-06	56.7308	0.127935	-0.000361084	-2.89636e-06	-3.70494e-08	-0.0619962	-0.00198537	-2.43592e-06	-1.08231e-09	-0.000302556
	0.2	#NUM!	0.0062	0.01705	0.03038	0	1e-05	5	10	1.4	16	2.4	4.8	8.51138e-06	2.51189e-11	4.59792	0.643708	4.01901e-05	6.02851e-06	1.2057e-05	#NUM!	#NUM!	#NUM!	0.00124	#NUM!	#NUM!	#NUM!	#NUM!	#NUM!	#NUM!	#NUM!	188.172	403.226	-1730.38	-4.59837	0.0783945	1853.98	0.459792	2.51188e-06	14.1827	0.0639592	-0.00013806	-2.89682e-06	-3.70494e-08	-0.00389896	-0.000126141	-3.03404e-07	-2.70577e-10	-0.000271077
	0.3	#NUM!	0.0062	0.01705	0.03038	0	1e-05	5	10	1.4	16	2.4	4.8	8.51138e-06	2.51189e-11	4.59792	0.643708	4.01901e-05	6.02851e-06	1.2057e-05	#NUM!	#NUM!	#NUM!	0.00186	#NUM!	#NUM!	#NUM!	#NUM!	#NUM!	#NUM!	#NUM!	125.448	268.817	-1153.59	-4.59821	0.0783945	1235.99	0.459792	2.51188e-06	6.30343	0.0426377	-6.37189e-05	-2.89698e-06	-3.70494e-08	-0.000774834	-2.53289e-05	-8.95812e-08	-1.20256e-10	-0.000240586
	0.4	#NUM!	0.0062	0.01705	0.03038	0	1e-05	5	10	1.4	16	2.4	4.8	8.51138e-06	2.51189e-11	4.59792	0.643708	4.01901e-05	6.02851e-06	1.2057e-05	#NUM!	#NUM!	#NUM!	0.00248	#NUM!	#NUM!	#NUM!	#NUM!	#NUM!	#NUM!	#NUM!	94.086	201.613	-865.191	-4.59812	0.0783945	926.991	0.459792	2.51188e-06	3.54568	0.0319776	-2.65482e-05	-2.89706e-06	-3.70494e-08	-0.000246631	-8.14656e-06	-3.76592e-08	-6.76442e-11	-0.000210996
	0.5	#NUM!	0.0062	0.01705	0.03038	0	1e-05	5	10	1.4	16	2.4	4.8	8.51138e-06	2.51189e-11	4.59792	0.643708	4.01901e-05	6.02851e-06	1.2057e-05	#NUM!	#NUM!	#NUM!	0.0031	#NUM!	#NUM!	#NUM!	#NUM!	#NUM!	#NUM!	#NUM!	75.2688	161.29	-692.153	-4.59807	0.0783945	741.593	0.459792	2.51188e-06	2.26923	0.0255818	-4.24581e-06	-2.8971e-06	-3.70494e-08	-0.00010162	-3.39183e-06	-1.92136e-08	-4.32923e-11	-0.000182281
	0.6	#NUM!	0.0062	0.01705	0.03038	0	1e-05	5	10	1.4	16	2.4	4.8	8.51138e-06	2.51189e-11	4.59792	0.643708	4.01901e-05	6.02851e-06	1.2057e-05	#NUM!	#NUM!	#NUM!	0.00372	#NUM!	#NUM!	#NUM!	#NUM!	#NUM!	#NUM!	#NUM!	62.724	134.409	-576.794	-4.59804	0.0783945	617.994	0.459792	2.51188e-06	1.57586	0.021318	1.06224e-05	-2.89713e-06	-3.70494e-08	-4.92955e-05	-1.66263e-06	-1.10797e-08	-3.00641e-11	-0.000154426
	0.7	#NUM!	0.0062	0.01705	0.03038	0	1e-05	5	10	1.4	16	2.4	4.8	8.51138e-06	2.51189e-11	4.59792	0.643708	4.01901e-05	6.02851e-06	1.2057e-05	#NUM!	#NUM!	#NUM!	0.00434	#NUM!	#NUM!	#NUM!	#NUM!	#NUM!	#NUM!	#NUM!	53.7634	115.207	-494.395	-4.59802	0.0783945	529.709	0.459792	2.51188e-06	1.15777	0.0182724	2.12426e-05	-2.89716e-06	-3.70494e-08	-2.67644e-05	-9.12176e-07	-6.95263e-09	-2.20879e-11	-0.000127416
	0.8	#NUM!	0.0062	0.01705	0.03038	0	1e-05	5	10	1.4	16	2.4	4.8	8.51138e-06	2.51189e-11	4.59792	0.643708	4.01901e-05	6.02851e-06	1.2057e-05	#NUM!	#NUM!	#NUM!	0.00496	#NUM!	#NUM!	#NUM!	#NUM!	#NUM!	#NUM!	#NUM!	47.043	100.806	-432.596	-4.598	0.0783945	463.496	0.459792	2.51188e-06	0.886419	0.0159883	2.92078e-05	-2.89717e-06	-3.70494e-08	-1.57801e-05	-5.43457e-07	-4.64117e-09	-1.6911e-11	-0.00010124
	0.9	#NUM!	0.0062	0.01705	0.03038	0	1e-05	5	10	1.4	16	2.4	4.8	8.51138e-06	2.51189e-11	4.59792	0.643708	4.01901e-05	6.02851e-06	1.2057e-05	#NUM!	#NUM!	#NUM!	0.00558	#NUM!	#NUM!	#NUM!	#NUM!	#NUM!	#NUM!	#NUM!	41.816	89.6057	-384.53	-4.59799	0.0783945	411.996	0.459792	2.51188e-06	0.700381	0.0142118	3.54029e-05	-2.89719e-06	-3.70494e-08	-9.90847e-06	-3.44819e-07	-3.24802e-09	-1.33618e-11	-7.58885e-05
	0.99	#NUM!	0.0062	0.01705	0.03038	0	1e-05	5	10	1.4	16	2.4	4.8	8.51138e-06	2.51189e-11	4.59792	0.643708	4.01901e-05	6.02851e-06	1.2057e-05	#NUM!	#NUM!	#NUM!	0.006138	#NUM!	#NUM!	#NUM!	#NUM!	#NUM!	#NUM!	#NUM!	38.0146	81.4598	-349.572	-4.59798	0.0783945	374.542	0.459792	2.51188e-06	0.578827	0.0129198	3.99084e-05	-2.8972e-06	-3.70494e-08	-6.80265e-06	-2.38967e-07	-2.43243e-09	-1.10428e-11	-5.37671e-05
	r	eq K1	a	b	c	w	h		K1	K2	K3	K4	K5	K6	K7	K1h	K2h	K3h	K4h	K5h	x	y	z	t	u3	v	s	a-(x+y+z+t+u)	b-(x+2y+u+v)	c-(z+2t+u+s)	w+(x+2y+z+2t+2u)	F	G	H	I	J	K	L	M	a	b	g	d	e	t3	t2	t1	t0	m
	1e-09	#NUM!	0.0062	0.01705	0.03038	0	1e-05	5	10	1.4	16	2.4	4.8	8.51138e-06	2.51189e-11	4.59792	0.643708	4.01901e-05	6.02851e-06	1.2057e-05	#NUM!	#NUM!	#NUM!	6.2e-12	#NUM!	#NUM!	#NUM!	#NUM!	#NUM!	#NUM!	#NUM!	3.76344e+10	8.06452e+10	-3.46077e+11	-98470.3	0.0783945	3.70797e+11	0.459792	2.51188e-06	5.67308e+17	3.22834e+11	-103054	0.0930673	-3.70494e-08	3.48764e+35	-1.91533e+29	-2.282e+22	-8775121859718141	-1.65963e-13
	0.1	8.02952e-06	0.0062	0.01705	0.03038	0	1e-05	5	10	1.4	16	2.4	4.8	8.51138e-06	2.51189e-11	4.59792	0.643708	4.01901e-05	6.02851e-06	1.2057e-05	-0.000623651	0.0116152	0.000139201	0.00062	-0.00555548	-7.31048e-07	0.0345562	4.68795e-06	-6.22223e-07	8.68012e-08	0.0128751	376.344	806.452	-3460.77	-4.59886	0.0783945	3707.97	0.459792	2.51188e-06	56.7308	0.127935	-0.000361084	-2.89636e-06	-3.70494e-08	-0.0619962	-0.00198537	-2.43592e-06	-1.08231e-09	-0.000302556
	0.13	-1.7983e-06	0.0062	0.01705	0.03038	0	1e-05	5	10	1.4	16	2.4	4.8	8.51138e-06	2.51189e-11	4.59792	0.643708	4.01901e-05	6.02851e-06	1.2057e-05	0.000146317	0.0116202	-3.72283e-05	0.000806	-0.00633558	-6.52157e-07	0.0351407	2.5793e-07	-5.55076e-07	8.82695e-08	0.0122904	289.495	620.347	-2662.13	-4.59863	0.0783945	2852.28	0.459792	2.51188e-06	33.5685	0.0984055	-0.00025815	-2.89657e-06	-3.70494e-08	-0.021748	-0.000698569	-1.10754e-06	-6.40418e-10	-0.000292994
	0.131	-2.09648e-06	0.0062	0.01705	0.03038	0	1e-05	5	10	1.4	16	2.4	4.8	8.51138e-06	2.51189e-11	4.59792	0.643708	4.01901e-05	6.02851e-06	1.2057e-05	0.000170833	0.0116201	-4.3633e-05	0.0008122	-0.00635987	-6.49998e-07	0.035159	3.51608e-07	-5.53238e-07	8.83155e-08	0.0122721	287.286	615.612	-2641.81	-4.59863	0.0783945	2830.51	0.459792	2.51188e-06	33.058	0.0976542	-0.000255531	-2.89658e-06	-3.70494e-08	-0.0210929	-0.000677593	-1.08234e-06	-6.30678e-10	-0.000292677
	0.131357	-2.20247e-06	0.0062	0.01705	0.03038	0	1e-05	5	10	1.4	16	2.4	4.8	8.51138e-06	2.51189e-11	4.59792	0.643708	4.01901e-05	6.02851e-06	1.2057e-05	0.000179564	0.0116201	-4.59258e-05	0.000814412	-0.00636852	-6.49234e-07	0.0351655	3.88472e-07	-5.52588e-07	8.83318e-08	0.0122656	286.505	613.94	-2634.63	-4.59863	0.0783945	2822.82	0.459792	2.51188e-06	32.8787	0.0973889	-0.000254606	-2.89658e-06	-3.70494e-08	-0.0208651	-0.0006703	-1.07353e-06	-6.27256e-10	-0.000292564
	0.132	-2.39298e-06	0.0062	0.01705	0.03038	0	1e-05	5	10	1.4	16	2.4	4.8	8.51138e-06	2.51189e-11	4.59792	0.643708	4.01901e-05	6.02851e-06	1.2057e-05	0.000195284	0.01162	-5.00685e-05	0.0008184	-0.00638406	-6.47863e-07	0.0351772	4.59467e-07	-5.51421e-07	8.83612e-08	0.0122539	285.109	610.948	-2621.79	-4.59862	0.0783945	2809.06	0.459792	2.51188e-06	32.559	0.0969142	-0.000252951	-2.89658e-06	-3.70494e-08	-0.0204622	-0.0006574	-1.05788e-06	-6.21159e-10	-0.000292361
	0.14	-4.70693e-06	0.0062	0.01705	0.03038	0	1e-05	5	10	1.4	16	2.4	4.8	8.51138e-06	2.51189e-11	4.59792	0.643708	4.01901e-05	6.02851e-06	1.2057e-05	0.00038867	0.0116184	-0.000102633	0.000868	-0.00657421	-6.31603e-07	0.0353208	1.82031e-06	-5.37581e-07	8.87217e-08	0.0121103	268.817	576.037	-2471.98	-4.59858	0.0783945	2648.55	0.459792	2.51188e-06	28.9443	0.0913753	-0.000233642	-2.89662e-06	-3.70494e-08	-0.016179	-0.000520217	-8.86445e-07	-5.52197e-10	-0.000289832
	0.2	-1.93766e-05	0.0062	0.01705	0.03038	0	1e-05	5	10	1.4	16	2.4	4.8	8.51138e-06	2.51189e-11	4.59792	0.643708	4.01901e-05	6.02851e-06	1.2057e-05	0.00173982	0.0115775	-0.000550079	0.00124	-0.00784387	-5.42041e-07	0.0362939	3.66033e-05	-4.61351e-07	9.1166e-08	0.0111371	188.172	403.226	-1730.38	-4.59837	0.0783945	1853.98	0.459792	2.51188e-06	14.1827	0.0639592	-0.00013806	-2.89682e-06	-3.70494e-08	-0.00389896	-0.000126141	-3.03404e-07	-2.70577e-10	-0.000271077
	0.3	-3.6629e-05	0.0062	0.01705	0.03038	0	1e-05	5	10	1.4	16	2.4	4.8	8.51138e-06	2.51189e-11	4.59792	0.643708	4.01901e-05	6.02851e-06	1.2057e-05	0.00375017	0.0114212	-0.00146208	0.00186	-0.00954164	-4.56165e-07	0.0376636	0.000172393	-3.8826e-07	9.46068e-08	0.00976712	125.448	268.817	-1153.59	-4.59821	0.0783945	1235.99	0.459792	2.51188e-06	6.30343	0.0426377	-6.37189e-05	-2.89698e-06	-3.70494e-08	-0.000774834	-2.53289e-05	-8.95812e-08	-1.20256e-10	-0.000240586
	0.4	-4.79463e-05	0.0062	0.01705	0.03038	0	1e-05	5	10	1.4	16	2.4	4.8	8.51138e-06	2.51189e-11	4.59792	0.643708	4.01901e-05	6.02851e-06	1.2057e-05	0.00559821	0.0111756	-0.00254776	0.00248	-0.0108987	-4.03259e-07	0.0388663	0.000392605	-3.43229e-07	9.76278e-08	0.00856434	94.086	201.613	-865.191	-4.59812	0.0783945	926.991	0.459792	2.51188e-06	3.54568	0.0319776	-2.65482e-05	-2.89706e-06	-3.70494e-08	-0.000246631	-8.14656e-06	-3.76592e-08	-6.76442e-11	-0.000210996
	0.5	-5.47778e-05	0.0062	0.01705	0.03038	0	1e-05	5	10	1.4	16	2.4	4.8	8.51138e-06	2.51189e-11	4.59792	0.643708	4.01901e-05	6.02851e-06	1.2057e-05	0.00735708	0.0108499	-0.0037992	0.0031	-0.0120062	-3.65623e-07	0.0399853	0.000698415	-3.11196e-07	1.00438e-07	0.00744529	75.2688	161.29	-692.153	-4.59807	0.0783945	741.593	0.459792	2.51188e-06	2.26923	0.0255818	-4.24581e-06	-2.8971e-06	-3.70494e-08	-0.00010162	-3.39183e-06	-1.92136e-08	-4.32923e-11	-0.000182281
	0.6	-5.76471e-05	0.0062	0.01705	0.03038	0	1e-05	5	10	1.4	16	2.4	4.8	8.51138e-06	2.51189e-11	4.59792	0.643708	4.01901e-05	6.02851e-06	1.2057e-05	0.00906278	0.0104466	-0.00522472	0.00372	-0.0129054	-3.3639e-07	0.04107	0.00110072	-2.86314e-07	1.03163e-07	0.00636052	62.724	134.409	-576.794	-4.59804	0.0783945	617.994	0.459792	2.51188e-06	1.57586	0.021318	1.06224e-05	-2.89713e-06	-3.70494e-08	-4.92955e-05	-1.66263e-06	-1.10797e-08	-3.00641e-11	-0.000154426
	0.7	-5.6598e-05	0.0062	0.01705	0.03038	0	1e-05	5	10	1.4	16	2.4	4.8	8.51138e-06	2.51189e-11	4.59792	0.643708	4.01901e-05	6.02851e-06	1.2057e-05	0.0107335	0.00996603	-0.00684296	0.00434	-0.013615	-3.12246e-07	0.0421579	0.00161841	-2.65764e-07	1.05896e-07	0.00527262	53.7634	115.207	-494.395	-4.59802	0.0783945	529.709	0.459792	2.51188e-06	1.15777	0.0182724	2.12426e-05	-2.89716e-06	-3.70494e-08	-2.67644e-05	-9.12176e-07	-6.95263e-09	-2.20879e-11	-0.000127416
	0.8	-5.13349e-05	0.0062	0.01705	0.03038	0	1e-05	5	10	1.4	16	2.4	4.8	8.51138e-06	2.51189e-11	4.59792	0.643708	4.01901e-05	6.02851e-06	1.2057e-05	0.0123752	0.00940879	-0.00868052	0.00496	-0.0141423	-2.91368e-07	0.0432827	0.00227877	-2.47994e-07	1.08721e-07	0.00414774	47.043	100.806	-432.596	-4.598	0.0783945	463.496	0.459792	2.51188e-06	0.886419	0.0159883	2.92078e-05	-2.89717e-06	-3.70494e-08	-1.57801e-05	-5.43457e-07	-4.64117e-09	-1.6911e-11	-0.00010124
	0.9	-4.12807e-05	0.0062	0.01705	0.03038	0	1e-05	5	10	1.4	16	2.4	4.8	8.51138e-06	2.51189e-11	4.59792	0.643708	4.01901e-05	6.02851e-06	1.2057e-05	0.013982	0.0087789	-0.0107693	0.00558	-0.0144893	-2.72681e-07	0.0444785	0.00311766	-2.32089e-07	1.11725e-07	0.00295189	41.816	89.6057	-384.53	-4.59799	0.0783945	411.996	0.459792	2.51188e-06	0.700381	0.0142118	3.54029e-05	-2.89719e-06	-3.70494e-08	-9.90847e-06	-3.44819e-07	-3.24802e-09	-1.33618e-11	-7.58885e-05
	1	-2.56513e-05	0.0062	0.01705	0.03038	0	1e-05	5	10	1.4	16	2.4	4.8	8.51138e-06	2.51189e-11	4.59792	0.643708	4.01901e-05	6.02851e-06	1.2057e-05	0.0155347	0.00808757	-0.0131404	0.0062	-0.0146594	-2.55557e-07	0.0457797	0.00417752	-2.17514e-07	1.14993e-07	0.00165064	37.6344	80.6452	-346.077	-4.59798	0.0783945	370.797	0.459792	2.51188e-06	0.567308	0.0127906	4.0359e-05	-2.8972e-06	-3.70494e-08	-6.53834e-06	-2.29922e-07	-2.35934e-09	-1.08231e-11	-5.13495e-05
	r	eq K1	a	b	c	w	h		K1	K2	K3	K4	K5	K6	K7	K1h	K2h	K3h	K4h	K5h	x	y	z	t	u4	v	s	a-(x+y+z+t+u)	b-(x+2y+u+v)	c-(z+2t+u+s)	w+(x+2y+z+2t+2u)	F	G	H	I	J	K	L	M	a	b	g	d	e	t3	t2	t1	t0	m
	2.61931e-05	#NUM!	0.0062	0.01705	0.03038	0	1e-05	5	10	1.4	16	2.4	4.8	8.51138e-06	2.51189e-11	4.59792	0.643708	4.01901e-05	6.02851e-06	1.2057e-05	#NUM!	#NUM!	#NUM!	1.62397e-07	#NUM!	#NUM!	#NUM!	#NUM!	#NUM!	#NUM!	#NUM!	1.43681e+06	3.07887e+06	-1.32125e+07	-8.3571	0.0783945	1.41563e+07	0.459792	2.51188e-06	8.26886e+08	958.837	-1.70292	6.55945e-07	-3.70494e-08	8.98948e+12	-4.14907e+11	-231301	-0.0344178	-0.000710111
	0.1	0.000194689	0.0062	0.01705	0.03038	0	1e-05	5	10	1.4	16	2.4	4.8	8.51138e-06	2.51189e-11	4.59792	0.643708	4.01901e-05	6.02851e-06	1.2057e-05	-0.0090912	0.010437	-0.00214066	0.00062	0.00526618	5.21685e-07	0.0260144	0.00110865	4.44026e-07	6.53452e-08	0.0214146	376.344	806.452	-3460.77	-4.59886	0.0783945	3707.97	0.459792	2.51188e-06	56.7308	0.127935	-0.000361084	-2.89636e-06	-3.70494e-08	-0.0619962	-0.00198537	-2.43592e-06	-1.08231e-09	-0.000302556
	0.2	0.000242501	0.0062	0.01705	0.03038	0	1e-05	5	10	1.4	16	2.4	4.8	8.51138e-06	2.51189e-11	4.59792	0.643708	4.01901e-05	6.02851e-06	1.2057e-05	-0.0103997	0.0100673	-0.00352608	0.00124	0.00731441	3.35795e-07	0.0241116	0.00150402	2.85808e-07	6.05656e-08	0.0233177	188.172	403.226	-1730.38	-4.59837	0.0783945	1853.98	0.459792	2.51188e-06	14.1827	0.0639592	-0.00013806	-2.89682e-06	-3.70494e-08	-0.00389896	-0.000126141	-3.03404e-07	-2.70577e-10	-0.000271077
	0.3	0.000281124	0.0062	0.01705	0.03038	0	1e-05	5	10	1.4	16	2.4	4.8	8.51138e-06	2.51189e-11	4.59792	0.643708	4.01901e-05	6.02851e-06	1.2057e-05	-0.0113248	0.0097738	-0.0047728	0.00186	0.00882673	2.5328e-07	0.022606	0.00183707	2.15576e-07	5.67837e-08	0.0248235	125.448	268.817	-1153.59	-4.59821	0.0783945	1235.99	0.459792	2.51188e-06	6.30343	0.0426377	-6.37189e-05	-2.89698e-06	-3.70494e-08	-0.000774834	-2.53289e-05	-8.95812e-08	-1.20256e-10	-0.000240586
	0.4	0.000314981	0.0062	0.01705	0.03038	0	1e-05	5	10	1.4	16	2.4	4.8	8.51138e-06	2.51189e-11	4.59792	0.643708	4.01901e-05	6.02851e-06	1.2057e-05	-0.012056	0.00952262	-0.00594388	0.00248	0.0100604	2.04034e-07	0.0213034	0.00213688	1.73661e-07	5.35118e-08	0.0261261	94.086	201.613	-865.191	-4.59812	0.0783945	926.991	0.459792	2.51188e-06	3.54568	0.0319776	-2.65482e-05	-2.89706e-06	-3.70494e-08	-0.000246631	-8.14656e-06	-3.76592e-08	-6.76442e-11	-0.000210996
	0.5	0.00034579	0.0062	0.01705	0.03038	0	1e-05	5	10	1.4	16	2.4	4.8	8.51138e-06	2.51189e-11	4.59792	0.643708	4.01901e-05	6.02851e-06	1.2057e-05	-0.0126659	0.00929998	-0.00706471	0.0031	0.0111156	1.70406e-07	0.020129	0.002415	1.45039e-07	5.05619e-08	0.0273006	75.2688	161.29	-692.153	-4.59807	0.0783945	741.593	0.459792	2.51188e-06	2.26923	0.0255818	-4.24581e-06	-2.8971e-06	-3.70494e-08	-0.00010162	-3.39183e-06	-1.92136e-08	-4.32923e-11	-0.000182281
	0.6	0.000374434	0.0062	0.01705	0.03038	0	1e-05	5	10	1.4	16	2.4	4.8	8.51138e-06	2.51189e-11	4.59792	0.643708	4.01901e-05	6.02851e-06	1.2057e-05	-0.0131912	0.0090985	-0.00814871	0.00372	0.0120439	1.45576e-07	0.0190447	0.00267748	1.23905e-07	4.78382e-08	0.0283849	62.724	134.409	-576.794	-4.59804	0.0783945	617.994	0.459792	2.51188e-06	1.57586	0.021318	1.06224e-05	-2.89713e-06	-3.70494e-08	-4.92955e-05	-1.66263e-06	-1.10797e-08	-3.00641e-11	-0.000154426
	0.7	0.000401441	0.0062	0.01705	0.03038	0	1e-05	5	10	1.4	16	2.4	4.8	8.51138e-06	2.51189e-11	4.59792	0.643708	4.01901e-05	6.02851e-06	1.2057e-05	-0.0136535	0.00891362	-0.00920411	0.00434	0.0128761	1.26279e-07	0.018028	0.00292796	1.07481e-07	4.52843e-08	0.0294017	53.7634	115.207	-494.395	-4.59802	0.0783945	529.709	0.459792	2.51188e-06	1.15777	0.0182724	2.12426e-05	-2.89716e-06	-3.70494e-08	-2.67644e-05	-9.12176e-07	-6.95263e-09	-2.20879e-11	-0.000127416
	0.8	0.000427153	0.0062	0.01705	0.03038	0	1e-05	5	10	1.4	16	2.4	4.8	8.51138e-06	2.51189e-11	4.59792	0.643708	4.01901e-05	6.02851e-06	1.2057e-05	-0.0140669	0.00874227	-0.0102364	0.00496	0.0136322	1.10728e-07	0.0170642	0.00316885	9.42449e-08	4.28632e-08	0.0303656	47.043	100.806	-432.596	-4.598	0.0783945	463.496	0.459792	2.51188e-06	0.886419	0.0159883	2.92078e-05	-2.89717e-06	-3.70494e-08	-1.57801e-05	-5.43457e-07	-4.64117e-09	-1.6911e-11	-0.00010124
	0.9	0.00045181	0.0062	0.01705	0.03038	0	1e-05	5	10	1.4	16	2.4	4.8	8.51138e-06	2.51189e-11	4.59792	0.643708	4.01901e-05	6.02851e-06	1.2057e-05	-0.0144409	0.00858228	-0.0112494	0.00558	0.0143262	9.78531e-08	0.0161432	0.00340184	8.32865e-08	4.05498e-08	0.0312866	41.816	89.6057	-384.53	-4.59799	0.0783945	411.996	0.459792	2.51188e-06	0.700381	0.0142118	3.54029e-05	-2.89719e-06	-3.70494e-08	-9.90847e-06	-3.44819e-07	-3.24802e-09	-1.33618e-11	-7.58885e-05
	0.99	0.000473244	0.0062	0.01705	0.03038	0	1e-05	5	10	1.4	16	2.4	4.8	8.51138e-06	2.51189e-11	4.59792	0.643708	4.01901e-05	6.02851e-06	1.2057e-05	-0.0147496	0.00844663	-0.012147	0.006138	0.0149062	8.79815e-08	0.0153448	0.00360583	7.48844e-08	3.85444e-08	0.032085	38.0146	81.4598	-349.572	-4.59798	0.0783945	374.542	0.459792	2.51188e-06	0.578827	0.0129198	3.99084e-05	-2.8972e-06	-3.70494e-08	-6.80265e-06	-2.38967e-07	-2.43243e-09	-1.10428e-11	-5.37671e-05
t3 ¹ 0, t2 ¹ 0
discr III > 0
			[A]in	[B]in	[C]in	[H2O]in															[AB]eq	[AB2]eq	[AC]eq	[AC2]eq	[ABC]eq			[A]eq	[B]eq	[C]eq	[H2O]eq
	r	eq K1	a	b	c	w	h		K1	K2	K3	K4	K5	K6	K7	K1h	K2h	K3h	K4h	K5h	x	y	z	t	u1	v	s	a-(x+y+z+t+u)	b-(x+2y+u+v)	c-(z+2t+u+s)	w+(x+2y+z+2t+2u)	F	G	H	I	J	K	L	M	a	b	g	d	e	t3	t2	t1	t0	m
	1e-12	80.1273	0.0062	0.01705	0.03038	0	1e-05	5	10	1.4	16	2.4	4.8	8.51138e-06	2.51189e-11	4.59792	0.643708	4.01901e-05	6.02851e-06	1.2057e-05	-23.0477	19.1757	4.00374e-07	6.2e-15	-7.1381e-07	-8.25795	0.0303802	3.87822	-7.02865	7.63117e-08	15.3037	3.76344e+13	8.06452e+13	-3.46077e+14	-9.84657e+07	0.0783945	3.70797e+14	0.459792	2.51188e-06	5.67308e+23	3.22822e+17	-5.8494e+10	93.0702	-3.70494e-08	7.67323e+52	-1.38263e+46	2.19987e+37	-8.77512e+27	-1.05359e-14
	1e-11	0.854725	0.0062	0.01705	0.03038	0	1e-05	5	10	1.4	16	2.4	4.8	8.51138e-06	2.51189e-11	4.59792	0.643708	4.01901e-05	6.02851e-06	1.2057e-05	-2.31724	1.93493	4.00731e-07	6.2e-14	-7.17034e-07	-0.829525	0.0303802	0.388513	-0.70604	7.63117e-08	1.55261	3.76344e+12	8.06452e+12	-3.46077e+13	-9.84657e+06	0.0783945	3.70797e+13	0.459792	2.51188e-06	5.67308e+21	3228217441003070	-5.88955e+08	9.30702	-3.70494e-08	7.91831e+46	-1.36871e+40	2.1595e+32	-8.77512e+23	-7.23231e-15
	1.05e-11	0.777964	0.0062	0.01705	0.03038	0	1e-05	5	10	1.4	16	2.4	4.8	8.51138e-06	2.51189e-11	4.59792	0.643708	4.01901e-05	6.02851e-06	1.2057e-05	-2.20756	1.84371	4.00751e-07	6.51e-14	-7.17213e-07	-0.79022	0.0303802	0.370049	-0.672587	7.63117e-08	1.47986	3.58423e+12	7.68049e+12	-3.29597e+13	-9.37769e+06	0.0783945	3.5314e+13	0.459792	2.51188e-06	5.14565e+21	2928088439867793	-5.34401e+08	8.86383	-3.70494e-08	5.91893e+46	-1.02085e+40	1.69027e+32	-7.21931e+23	-7.0598e-15
	1.087e-11	0.727771	0.0062	0.01705	0.03038	0	1e-05	5	10	1.4	16	2.4	4.8	8.51138e-06	2.51189e-11	4.59792	0.643708	4.01901e-05	6.02851e-06	1.2057e-05	-2.13288	1.7816	4.00766e-07	6.7394e-14	-7.17345e-07	-0.763463	0.0303802	0.35748	-0.649812	7.63117e-08	1.43032	3.46223e+12	7.41906e+12	-3.18378e+13	-9.05849e+06	0.0783945	3.41119e+13	0.459792	2.51188e-06	4.80131e+21	2.73214e+15	-4.9878e+08	8.56211	-3.70494e-08	4.81452e+46	-8.29014e+39	1.42043e+32	-6.28543e+23	-6.93287e-15
	0.1	#NUM!	0.0062	0.01705	0.03038	0	1e-05	5	10	1.4	16	2.4	4.8	8.51138e-06	2.51189e-11	4.59792	0.643708	4.01901e-05	6.02851e-06	1.2057e-05	#NUM!	#NUM!	#NUM!	0.00062	#NUM!	#NUM!	#NUM!	#NUM!	#NUM!	#NUM!	#NUM!	376.344	806.452	-3460.77	-4.59886	0.0783945	3707.97	0.459792	2.51188e-06	56.7308	0.127935	-0.000361084	-2.89636e-06	-3.70494e-08	-0.0619962	-0.00198537	-2.43592e-06	-1.08231e-09	-0.000302556
	0.2	#NUM!	0.0062	0.01705	0.03038	0	1e-05	5	10	1.4	16	2.4	4.8	8.51138e-06	2.51189e-11	4.59792	0.643708	4.01901e-05	6.02851e-06	1.2057e-05	#NUM!	#NUM!	#NUM!	0.00124	#NUM!	#NUM!	#NUM!	#NUM!	#NUM!	#NUM!	#NUM!	188.172	403.226	-1730.38	-4.59837	0.0783945	1853.98	0.459792	2.51188e-06	14.1827	0.0639592	-0.00013806	-2.89682e-06	-3.70494e-08	-0.00389896	-0.000126141	-3.03404e-07	-2.70577e-10	-0.000271077
	0.3	#NUM!	0.0062	0.01705	0.03038	0	1e-05	5	10	1.4	16	2.4	4.8	8.51138e-06	2.51189e-11	4.59792	0.643708	4.01901e-05	6.02851e-06	1.2057e-05	#NUM!	#NUM!	#NUM!	0.00186	#NUM!	#NUM!	#NUM!	#NUM!	#NUM!	#NUM!	#NUM!	125.448	268.817	-1153.59	-4.59821	0.0783945	1235.99	0.459792	2.51188e-06	6.30343	0.0426377	-6.37189e-05	-2.89698e-06	-3.70494e-08	-0.000774834	-2.53289e-05	-8.95812e-08	-1.20256e-10	-0.000240586
	0.4	#NUM!	0.0062	0.01705	0.03038	0	1e-05	5	10	1.4	16	2.4	4.8	8.51138e-06	2.51189e-11	4.59792	0.643708	4.01901e-05	6.02851e-06	1.2057e-05	#NUM!	#NUM!	#NUM!	0.00248	#NUM!	#NUM!	#NUM!	#NUM!	#NUM!	#NUM!	#NUM!	94.086	201.613	-865.191	-4.59812	0.0783945	926.991	0.459792	2.51188e-06	3.54568	0.0319776	-2.65482e-05	-2.89706e-06	-3.70494e-08	-0.000246631	-8.14656e-06	-3.76592e-08	-6.76442e-11	-0.000210996
	0.5	#NUM!	0.0062	0.01705	0.03038	0	1e-05	5	10	1.4	16	2.4	4.8	8.51138e-06	2.51189e-11	4.59792	0.643708	4.01901e-05	6.02851e-06	1.2057e-05	#NUM!	#NUM!	#NUM!	0.0031	#NUM!	#NUM!	#NUM!	#NUM!	#NUM!	#NUM!	#NUM!	75.2688	161.29	-692.153	-4.59807	0.0783945	741.593	0.459792	2.51188e-06	2.26923	0.0255818	-4.24581e-06	-2.8971e-06	-3.70494e-08	-0.00010162	-3.39183e-06	-1.92136e-08	-4.32923e-11	-0.000182281
	0.6	#NUM!	0.0062	0.01705	0.03038	0	1e-05	5	10	1.4	16	2.4	4.8	8.51138e-06	2.51189e-11	4.59792	0.643708	4.01901e-05	6.02851e-06	1.2057e-05	#NUM!	#NUM!	#NUM!	0.00372	#NUM!	#NUM!	#NUM!	#NUM!	#NUM!	#NUM!	#NUM!	62.724	134.409	-576.794	-4.59804	0.0783945	617.994	0.459792	2.51188e-06	1.57586	0.021318	1.06224e-05	-2.89713e-06	-3.70494e-08	-4.92955e-05	-1.66263e-06	-1.10797e-08	-3.00641e-11	-0.000154426
	0.7	#NUM!	0.0062	0.01705	0.03038	0	1e-05	5	10	1.4	16	2.4	4.8	8.51138e-06	2.51189e-11	4.59792	0.643708	4.01901e-05	6.02851e-06	1.2057e-05	#NUM!	#NUM!	#NUM!	0.00434	#NUM!	#NUM!	#NUM!	#NUM!	#NUM!	#NUM!	#NUM!	53.7634	115.207	-494.395	-4.59802	0.0783945	529.709	0.459792	2.51188e-06	1.15777	0.0182724	2.12426e-05	-2.89716e-06	-3.70494e-08	-2.67644e-05	-9.12176e-07	-6.95263e-09	-2.20879e-11	-0.000127416
	0.8	#NUM!	0.0062	0.01705	0.03038	0	1e-05	5	10	1.4	16	2.4	4.8	8.51138e-06	2.51189e-11	4.59792	0.643708	4.01901e-05	6.02851e-06	1.2057e-05	#NUM!	#NUM!	#NUM!	0.00496	#NUM!	#NUM!	#NUM!	#NUM!	#NUM!	#NUM!	#NUM!	47.043	100.806	-432.596	-4.598	0.0783945	463.496	0.459792	2.51188e-06	0.886419	0.0159883	2.92078e-05	-2.89717e-06	-3.70494e-08	-1.57801e-05	-5.43457e-07	-4.64117e-09	-1.6911e-11	-0.00010124
	0.9	#NUM!	0.0062	0.01705	0.03038	0	1e-05	5	10	1.4	16	2.4	4.8	8.51138e-06	2.51189e-11	4.59792	0.643708	4.01901e-05	6.02851e-06	1.2057e-05	#NUM!	#NUM!	#NUM!	0.00558	#NUM!	#NUM!	#NUM!	#NUM!	#NUM!	#NUM!	#NUM!	41.816	89.6057	-384.53	-4.59799	0.0783945	411.996	0.459792	2.51188e-06	0.700381	0.0142118	3.54029e-05	-2.89719e-06	-3.70494e-08	-9.90847e-06	-3.44819e-07	-3.24802e-09	-1.33618e-11	-7.58885e-05
	0.99	#NUM!	0.0062	0.01705	0.03038	0	1e-05	5	10	1.4	16	2.4	4.8	8.51138e-06	2.51189e-11	4.59792	0.643708	4.01901e-05	6.02851e-06	1.2057e-05	#NUM!	#NUM!	#NUM!	0.006138	#NUM!	#NUM!	#NUM!	#NUM!	#NUM!	#NUM!	#NUM!	38.0146	81.4598	-349.572	-4.59798	0.0783945	374.542	0.459792	2.51188e-06	0.578827	0.0129198	3.99084e-05	-2.8972e-06	-3.70494e-08	-6.80265e-06	-2.38967e-07	-2.43243e-09	-1.10428e-11	-5.37671e-05
	r	eq K1	a	b	c	w	h		K1	K2	K3	K4	K5	K6	K7	K1h	K2h	K3h	K4h	K5h	x	y	z	t	u2	v	s	a-(x+y+z+t+u)	b-(x+2y+u+v)	c-(z+2t+u+s)	w+(x+2y+z+2t+2u)	F	G	H	I	J	K	L	M	a	b	g	d	e	t3	t2	t1	t0	m
	1e-11	0.327487	0.0062	0.01705	0.03038	0	1e-05	5	10	1.4	16	2.4	4.8	8.51138e-06	2.51189e-11	4.59792	0.643708	4.01901e-05	6.02851e-06	1.2057e-05	-0.392481	0.0645411	-3.71633e-07	6.2e-14	1.30956e-07	0.1515	0.0303802	0.33414	0.128948	7.63115e-08	-0.263399	3.76344e+12	8.06452e+12	-3.46077e+13	-9.84657e+06	0.0783945	3.70797e+13	0.459792	2.51188e-06	5.67308e+21	3228217441003070	-5.88955e+08	9.30702	-3.70494e-08	7.91831e+46	-1.36871e+40	2.1595e+32	-8.77512e+23	-7.23231e-15
	1.002e-11	0.326016	0.0062	0.01705	0.03038	0	1e-05	5	10	1.4	16	2.4	4.8	8.51138e-06	2.51189e-11	4.59792	0.643708	4.01901e-05	6.02851e-06	1.2057e-05	-0.391542	0.0643831	-3.71569e-07	6.2124e-14	1.30926e-07	0.151164	0.0303802	0.333359	0.128661	7.63115e-08	-0.262775	3.75593e+12	8.04842e+12	-3.45386e+13	-9.82692e+06	0.0783945	3.70056e+13	0.459792	2.51188e-06	5.65046e+21	3.21534e+15	-5.86615e+08	9.28844	-3.70494e-08	7.82449e+46	-1.35238e+40	2.13794e+32	-8.70527e+23	-7.22539e-15
	1.00299e-11	0.325291	0.0062	0.01705	0.03038	0	1e-05	5	10	1.4	16	2.4	4.8	8.51138e-06	2.51189e-11	4.59792	0.643708	4.01901e-05	6.02851e-06	1.2057e-05	-0.391078	0.0643051	-3.71538e-07	6.21854e-14	1.30912e-07	0.150998	0.0303802	0.332973	0.12852	7.63115e-08	-0.262468	3.75222e+12	8.04048e+12	-3.45045e+13	-9.81722e+06	0.0783945	3.69691e+13	0.459792	2.51188e-06	5.63931e+21	3208998942380469	-5.85462e+08	9.27927	-3.70494e-08	7.77853e+46	-1.34437e+40	2.12737e+32	-8.67095e+23	-7.22196e-15
	0.1	#NUM!	0.0062	0.01705	0.03038	0	1e-05	5	10	1.4	16	2.4	4.8	8.51138e-06	2.51189e-11	4.59792	0.643708	4.01901e-05	6.02851e-06	1.2057e-05	#NUM!	#NUM!	#NUM!	0.00062	#NUM!	#NUM!	#NUM!	#NUM!	#NUM!	#NUM!	#NUM!	376.344	806.452	-3460.77	-4.59886	0.0783945	3707.97	0.459792	2.51188e-06	56.7308	0.127935	-0.000361084	-2.89636e-06	-3.70494e-08	-0.0619962	-0.00198537	-2.43592e-06	-1.08231e-09	-0.000302556
	0.2	#NUM!	0.0062	0.01705	0.03038	0	1e-05	5	10	1.4	16	2.4	4.8	8.51138e-06	2.51189e-11	4.59792	0.643708	4.01901e-05	6.02851e-06	1.2057e-05	#NUM!	#NUM!	#NUM!	0.00124	#NUM!	#NUM!	#NUM!	#NUM!	#NUM!	#NUM!	#NUM!	188.172	403.226	-1730.38	-4.59837	0.0783945	1853.98	0.459792	2.51188e-06	14.1827	0.0639592	-0.00013806	-2.89682e-06	-3.70494e-08	-0.00389896	-0.000126141	-3.03404e-07	-2.70577e-10	-0.000271077
	0.3	#NUM!	0.0062	0.01705	0.03038	0	1e-05	5	10	1.4	16	2.4	4.8	8.51138e-06	2.51189e-11	4.59792	0.643708	4.01901e-05	6.02851e-06	1.2057e-05	#NUM!	#NUM!	#NUM!	0.00186	#NUM!	#NUM!	#NUM!	#NUM!	#NUM!	#NUM!	#NUM!	125.448	268.817	-1153.59	-4.59821	0.0783945	1235.99	0.459792	2.51188e-06	6.30343	0.0426377	-6.37189e-05	-2.89698e-06	-3.70494e-08	-0.000774834	-2.53289e-05	-8.95812e-08	-1.20256e-10	-0.000240586
	0.4	#NUM!	0.0062	0.01705	0.03038	0	1e-05	5	10	1.4	16	2.4	4.8	8.51138e-06	2.51189e-11	4.59792	0.643708	4.01901e-05	6.02851e-06	1.2057e-05	#NUM!	#NUM!	#NUM!	0.00248	#NUM!	#NUM!	#NUM!	#NUM!	#NUM!	#NUM!	#NUM!	94.086	201.613	-865.191	-4.59812	0.0783945	926.991	0.459792	2.51188e-06	3.54568	0.0319776	-2.65482e-05	-2.89706e-06	-3.70494e-08	-0.000246631	-8.14656e-06	-3.76592e-08	-6.76442e-11	-0.000210996
	0.5	#NUM!	0.0062	0.01705	0.03038	0	1e-05	5	10	1.4	16	2.4	4.8	8.51138e-06	2.51189e-11	4.59792	0.643708	4.01901e-05	6.02851e-06	1.2057e-05	#NUM!	#NUM!	#NUM!	0.0031	#NUM!	#NUM!	#NUM!	#NUM!	#NUM!	#NUM!	#NUM!	75.2688	161.29	-692.153	-4.59807	0.0783945	741.593	0.459792	2.51188e-06	2.26923	0.0255818	-4.24581e-06	-2.8971e-06	-3.70494e-08	-0.00010162	-3.39183e-06	-1.92136e-08	-4.32923e-11	-0.000182281
	0.6	#NUM!	0.0062	0.01705	0.03038	0	1e-05	5	10	1.4	16	2.4	4.8	8.51138e-06	2.51189e-11	4.59792	0.643708	4.01901e-05	6.02851e-06	1.2057e-05	#NUM!	#NUM!	#NUM!	0.00372	#NUM!	#NUM!	#NUM!	#NUM!	#NUM!	#NUM!	#NUM!	62.724	134.409	-576.794	-4.59804	0.0783945	617.994	0.459792	2.51188e-06	1.57586	0.021318	1.06224e-05	-2.89713e-06	-3.70494e-08	-4.92955e-05	-1.66263e-06	-1.10797e-08	-3.00641e-11	-0.000154426
	0.7	#NUM!	0.0062	0.01705	0.03038	0	1e-05	5	10	1.4	16	2.4	4.8	8.51138e-06	2.51189e-11	4.59792	0.643708	4.01901e-05	6.02851e-06	1.2057e-05	#NUM!	#NUM!	#NUM!	0.00434	#NUM!	#NUM!	#NUM!	#NUM!	#NUM!	#NUM!	#NUM!	53.7634	115.207	-494.395	-4.59802	0.0783945	529.709	0.459792	2.51188e-06	1.15777	0.0182724	2.12426e-05	-2.89716e-06	-3.70494e-08	-2.67644e-05	-9.12176e-07	-6.95263e-09	-2.20879e-11	-0.000127416
	0.8	#NUM!	0.0062	0.01705	0.03038	0	1e-05	5	10	1.4	16	2.4	4.8	8.51138e-06	2.51189e-11	4.59792	0.643708	4.01901e-05	6.02851e-06	1.2057e-05	#NUM!	#NUM!	#NUM!	0.00496	#NUM!	#NUM!	#NUM!	#NUM!	#NUM!	#NUM!	#NUM!	47.043	100.806	-432.596	-4.598	0.0783945	463.496	0.459792	2.51188e-06	0.886419	0.0159883	2.92078e-05	-2.89717e-06	-3.70494e-08	-1.57801e-05	-5.43457e-07	-4.64117e-09	-1.6911e-11	-0.00010124
	0.9	#NUM!	0.0062	0.01705	0.03038	0	1e-05	5	10	1.4	16	2.4	4.8	8.51138e-06	2.51189e-11	4.59792	0.643708	4.01901e-05	6.02851e-06	1.2057e-05	#NUM!	#NUM!	#NUM!	0.00558	#NUM!	#NUM!	#NUM!	#NUM!	#NUM!	#NUM!	#NUM!	41.816	89.6057	-384.53	-4.59799	0.0783945	411.996	0.459792	2.51188e-06	0.700381	0.0142118	3.54029e-05	-2.89719e-06	-3.70494e-08	-9.90847e-06	-3.44819e-07	-3.24802e-09	-1.33618e-11	-7.58885e-05
	0.99	#NUM!	0.0062	0.01705	0.03038	0	1e-05	5	10	1.4	16	2.4	4.8	8.51138e-06	2.51189e-11	4.59792	0.643708	4.01901e-05	6.02851e-06	1.2057e-05	#NUM!	#NUM!	#NUM!	0.006138	#NUM!	#NUM!	#NUM!	#NUM!	#NUM!	#NUM!	#NUM!	38.0146	81.4598	-349.572	-4.59798	0.0783945	374.542	0.459792	2.51188e-06	0.578827	0.0129198	3.99084e-05	-2.8972e-06	-3.70494e-08	-6.80265e-06	-2.38967e-07	-2.43243e-09	-1.10428e-11	-5.37671e-05
			[A]in	[B]in	[C]in	[H2O]in															[AB]eq	[AB2]eq	[AC]eq	[AC2]eq	[ABC]eq			[A]eq	[B]eq	[C]eq	[H2O]eq
	r	eq K1	a	b	c	w	h		K1	K2	K3	K4	K5	K6	K7	K1h	K2h	K3h	K4h	K5h	x	y	z	t	u3	v	s	a-(x+y+z+t+u)	b-(x+2y+u+v)	c-(z+2t+u+s)	w+(x+2y+z+2t+2u)	F	G	H	I	J	K	L	M	a	b	g	d	e	t3	t2	t1	t0	m
	8e-17	#NUM!	0.0062	0.01705	0.03038	0	1e-05	5	10	1.4	16	2.4	4.8	8.51138e-06	2.51189e-11	4.59792	0.643708	4.01901e-05	6.02851e-06	1.2057e-05	#NUM!	#NUM!	#NUM!	4.96e-19	#NUM!	#NUM!	#NUM!	#NUM!	#NUM!	#NUM!	#NUM!	4.7043e+17	1.00806e+18	-4.32596e+18	-1.23082e+12	0.0783945	4.63496e+18	0.459792	2.51188e-06	8.86419e+31	5.04409e+25	-9.13272e+18	1.16338e+06	-3.70494e-08	2.91672e+77	-5.28095e+70	6.72717e+57	-2.14236e+44	-1.09273e-14
	1e-13	0.000452859	0.0062	0.01705	0.03038	0	1e-05	5	10	1.4	16	2.4	4.8	8.51138e-06	2.51189e-11	4.59792	0.643708	4.01901e-05	6.02851e-06	1.2057e-05	0.000310857	2.29808e-06	4.93279e-09	6.2e-16	7.8143e-11	0.00904014	0.0303799	0.00588684	0.00769441	7.63109e-08	0.000315458	3.76344e+14	8.06452e+14	-3460765870077757	-9.84657e+08	0.0783945	3.70797e+15	0.459792	2.51188e-06	5.67308e+25	3.22822e+19	-5.84539e+12	930.702	-3.70494e-08	7.64873e+58	-1.38419e+52	2.20391e+42	-8.77512e+31	-1.0888e-14
	1e-12	0.000390448	0.0062	0.01705	0.03038	0	1e-05	5	10	1.4	16	2.4	4.8	8.51138e-06	2.51189e-11	4.59792	0.643708	4.01901e-05	6.02851e-06	1.2057e-05	0.000896466	2.13e-05	1.47761e-08	6.2e-15	7.52311e-10	0.00870326	0.0303799	0.00528222	0.00740767	7.63109e-08	0.000939082	3.76344e+13	8.06452e+13	-3.46077e+14	-9.84657e+07	0.0783945	3.70797e+14	0.459792	2.51188e-06	5.67308e+23	3.22822e+17	-5.8494e+10	93.0702	-3.70494e-08	7.67323e+52	-1.38263e+46	2.19987e+37	-8.77512e+27	-1.05359e-14
	2e-12	0.000357824	0.0062	0.01705	0.03038	0	1e-05	5	10	1.4	16	2.4	4.8	8.51138e-06	2.51189e-11	4.59792	0.643708	4.01901e-05	6.02851e-06	1.2057e-05	0.00120192	4.07979e-05	2.02435e-08	1.24e-14	1.47245e-09	0.00851718	0.0303799	0.00495726	0.0072493	7.63109e-08	0.00128354	1.88172e+13	4.03226e+13	-1.73038e+14	-4.92329e+07	0.0783945	1.85398e+14	0.459792	2.51188e-06	1.41827e+23	8.07054e+16	-1.46347e+10	46.5351	-3.70494e-08	1.2032e+51	-2.1577e+44	6.86059e+35	-5.48445e+26	-1.01496e-14
	3e-12	0.000335019	0.0062	0.01705	0.03038	0	1e-05	5	10	1.4	16	2.4	4.8	8.51138e-06	2.51189e-11	4.59792	0.643708	4.01901e-05	6.02851e-06	1.2057e-05	0.00141457	5.92746e-05	2.42083e-08	1.86e-14	2.17371e-09	0.00838235	0.0303799	0.00472613	0.00713453	7.63109e-08	0.00153314	1.25448e+13	2.68817e+13	-1.15359e+14	-3.28219e+07	0.0783945	1.23599e+14	0.459792	2.51188e-06	6.30343e+22	3.58691e+16	-6.50925e+09	31.0234	-3.70494e-08	1.06004e+50	-1.89199e+43	9.01606e+34	-1.08335e+26	-9.76819e-15
	1.08728e-11	0.000244734	0.0062	0.01705	0.03038	0	1e-05	5	10	1.4	16	2.4	4.8	8.51138e-06	2.51189e-11	4.59792	0.643708	4.01901e-05	6.02851e-06	1.2057e-05	0.0022394	0.000186006	4.11863e-08	6.74112e-14	7.33063e-09	0.00779984	0.0303799	0.00377454	0.00663874	7.63108e-08	0.00261147	3.46135e+12	7.41717e+12	-3.18297e+13	-9.05618e+06	0.0783945	3.41032e+13	0.459792	2.51188e-06	4.79887e+21	2.73075e+15	-4.98527e+08	8.55993	-3.70494e-08	4.80721e+46	-8.27745e+39	1.41861e+32	-6.27903e+23	-6.93192e-15
	0.01	#NUM!	0.0062	0.01705	0.03038	0	1e-05	5	10	1.4	16	2.4	4.8	8.51138e-06	2.51189e-11	4.59792	0.643708	4.01901e-05	6.02851e-06	1.2057e-05	#NUM!	#NUM!	#NUM!	6.2e-05	#NUM!	#NUM!	#NUM!	#NUM!	#NUM!	#NUM!	#NUM!	3763.44	8064.52	-34607.7	-4.60772	0.0783945	37079.7	0.459792	2.51188e-06	5673.08	1.28225	-0.00437552	-2.88798e-06	-3.70494e-08	-614.148	-19.562	-0.00244757	-1.08232e-07	-0.000334202
	0.1	#NUM!	0.0062	0.01705	0.03038	0	1e-05	5	10	1.4	16	2.4	4.8	8.51138e-06	2.51189e-11	4.59792	0.643708	4.01901e-05	6.02851e-06	1.2057e-05	#NUM!	#NUM!	#NUM!	0.00062	#NUM!	#NUM!	#NUM!	#NUM!	#NUM!	#NUM!	#NUM!	376.344	806.452	-3460.77	-4.59886	0.0783945	3707.97	0.459792	2.51188e-06	56.7308	0.127935	-0.000361084	-2.89636e-06	-3.70494e-08	-0.0619962	-0.00198537	-2.43592e-06	-1.08231e-09	-0.000302556
	0.2	#NUM!	0.0062	0.01705	0.03038	0	1e-05	5	10	1.4	16	2.4	4.8	8.51138e-06	2.51189e-11	4.59792	0.643708	4.01901e-05	6.02851e-06	1.2057e-05	#NUM!	#NUM!	#NUM!	0.00124	#NUM!	#NUM!	#NUM!	#NUM!	#NUM!	#NUM!	#NUM!	188.172	403.226	-1730.38	-4.59837	0.0783945	1853.98	0.459792	2.51188e-06	14.1827	0.0639592	-0.00013806	-2.89682e-06	-3.70494e-08	-0.00389896	-0.000126141	-3.03404e-07	-2.70577e-10	-0.000271077
	0.3	#NUM!	0.0062	0.01705	0.03038	0	1e-05	5	10	1.4	16	2.4	4.8	8.51138e-06	2.51189e-11	4.59792	0.643708	4.01901e-05	6.02851e-06	1.2057e-05	#NUM!	#NUM!	#NUM!	0.00186	#NUM!	#NUM!	#NUM!	#NUM!	#NUM!	#NUM!	#NUM!	125.448	268.817	-1153.59	-4.59821	0.0783945	1235.99	0.459792	2.51188e-06	6.30343	0.0426377	-6.37189e-05	-2.89698e-06	-3.70494e-08	-0.000774834	-2.53289e-05	-8.95812e-08	-1.20256e-10	-0.000240586
	0.4	#NUM!	0.0062	0.01705	0.03038	0	1e-05	5	10	1.4	16	2.4	4.8	8.51138e-06	2.51189e-11	4.59792	0.643708	4.01901e-05	6.02851e-06	1.2057e-05	#NUM!	#NUM!	#NUM!	0.00248	#NUM!	#NUM!	#NUM!	#NUM!	#NUM!	#NUM!	#NUM!	94.086	201.613	-865.191	-4.59812	0.0783945	926.991	0.459792	2.51188e-06	3.54568	0.0319776	-2.65482e-05	-2.89706e-06	-3.70494e-08	-0.000246631	-8.14656e-06	-3.76592e-08	-6.76442e-11	-0.000210996
	0.5	#NUM!	0.0062	0.01705	0.03038	0	1e-05	5	10	1.4	16	2.4	4.8	8.51138e-06	2.51189e-11	4.59792	0.643708	4.01901e-05	6.02851e-06	1.2057e-05	#NUM!	#NUM!	#NUM!	0.0031	#NUM!	#NUM!	#NUM!	#NUM!	#NUM!	#NUM!	#NUM!	75.2688	161.29	-692.153	-4.59807	0.0783945	741.593	0.459792	2.51188e-06	2.26923	0.0255818	-4.24581e-06	-2.8971e-06	-3.70494e-08	-0.00010162	-3.39183e-06	-1.92136e-08	-4.32923e-11	-0.000182281
	0.6	#NUM!	0.0062	0.01705	0.03038	0	1e-05	5	10	1.4	16	2.4	4.8	8.51138e-06	2.51189e-11	4.59792	0.643708	4.01901e-05	6.02851e-06	1.2057e-05	#NUM!	#NUM!	#NUM!	0.00372	#NUM!	#NUM!	#NUM!	#NUM!	#NUM!	#NUM!	#NUM!	62.724	134.409	-576.794	-4.59804	0.0783945	617.994	0.459792	2.51188e-06	1.57586	0.021318	1.06224e-05	-2.89713e-06	-3.70494e-08	-4.92955e-05	-1.66263e-06	-1.10797e-08	-3.00641e-11	-0.000154426
	0.7	#NUM!	0.0062	0.01705	0.03038	0	1e-05	5	10	1.4	16	2.4	4.8	8.51138e-06	2.51189e-11	4.59792	0.643708	4.01901e-05	6.02851e-06	1.2057e-05	#NUM!	#NUM!	#NUM!	0.00434	#NUM!	#NUM!	#NUM!	#NUM!	#NUM!	#NUM!	#NUM!	53.7634	115.207	-494.395	-4.59802	0.0783945	529.709	0.459792	2.51188e-06	1.15777	0.0182724	2.12426e-05	-2.89716e-06	-3.70494e-08	-2.67644e-05	-9.12176e-07	-6.95263e-09	-2.20879e-11	-0.000127416
	0.8	#NUM!	0.0062	0.01705	0.03038	0	1e-05	5	10	1.4	16	2.4	4.8	8.51138e-06	2.51189e-11	4.59792	0.643708	4.01901e-05	6.02851e-06	1.2057e-05	#NUM!	#NUM!	#NUM!	0.00496	#NUM!	#NUM!	#NUM!	#NUM!	#NUM!	#NUM!	#NUM!	47.043	100.806	-432.596	-4.598	0.0783945	463.496	0.459792	2.51188e-06	0.886419	0.0159883	2.92078e-05	-2.89717e-06	-3.70494e-08	-1.57801e-05	-5.43457e-07	-4.64117e-09	-1.6911e-11	-0.00010124
	0.9	#NUM!	0.0062	0.01705	0.03038	0	1e-05	5	10	1.4	16	2.4	4.8	8.51138e-06	2.51189e-11	4.59792	0.643708	4.01901e-05	6.02851e-06	1.2057e-05	#NUM!	#NUM!	#NUM!	0.00558	#NUM!	#NUM!	#NUM!	#NUM!	#NUM!	#NUM!	#NUM!	41.816	89.6057	-384.53	-4.59799	0.0783945	411.996	0.459792	2.51188e-06	0.700381	0.0142118	3.54029e-05	-2.89719e-06	-3.70494e-08	-9.90847e-06	-3.44819e-07	-3.24802e-09	-1.33618e-11	-7.58885e-05
	0.99	#NUM!	0.0062	0.01705	0.03038	0	1	5	10	1.4	16	2.4	4.8	8.51138e-06	2.51189e-11	8.51131e-05	1.19158e-05	4.01902e-10	6.02853e-11	1.20571e-10	#NUM!	#NUM!	#NUM!	0.006138	#NUM!	#NUM!	#NUM!	#NUM!	#NUM!	#NUM!	#NUM!	38.0146	81.4598	-0.00647104	-8.51137e-05	1.45118e-06	0.00693326	8.51131e-06	2.51189e-11	1.98346e-15	4.42715e-17	1.36752e-19	-9.9279e-21	-1.26956e-22	-2.73723e-49	-9.61525e-51	-9.78717e-53	-4.44325e-55	-5.37603e-05
	r	eq K1	a	b	c	w	h		K1	K2	K3	K4	K5	K6	K7	K1h	K2h	K3h	K4h	K5h	x	y	z	t	u4	v	s	a-(x+y+z+t+u)	b-(x+2y+u+v)	c-(z+2t+u+s)	w+(x+2y+z+2t+2u)	F	G	H	I	J	K	L	M	a	b	g	d	e	t3	t2	t1	t0	m
	8e-16	0.000486056	0.0062	0.01705	0.03038	0	1e-05	5	10	1.4	16	2.4	4.8	8.51138e-06	2.51189e-11	4.59792	0.643708	4.01901e-05	6.02851e-06	1.2057e-05	-1.1773e-07	1.90845e-08	-1.83361e-12	4.96e-18	6.36931e-13	0.00921059	0.0303799	0.0062001	0.00783949	7.63109e-08	-7.95616e-08	4.7043e+16	1.00806e+17	-4.32596e+17	-1.23082e+11	0.0783945	4.63496e+17	0.459792	2.51188e-06	8.86419e+29	5.04409e+23	-9.13273e+16	116338	-3.70494e-08	2.91673e+71	-5.28094e+64	6.72716e+52	-2.14236e+40	-1.0927e-14
	1e-12	0.000614938	0.0062	0.01705	0.03038	0	1e-05	5	10	1.4	16	2.4	4.8	8.51138e-06	2.51189e-11	4.59792	0.643708	4.01901e-05	6.02851e-06	1.2057e-05	-0.0011955	2.71556e-05	-1.74516e-08	6.2e-15	8.49449e-10	0.00982703	0.0303799	0.00736837	0.00836416	7.6311e-08	-0.00114121	3.76344e+13	8.06452e+13	-3.46077e+14	-9.84657e+07	0.0783945	3.70797e+14	0.459792	2.51188e-06	5.67308e+23	3.22822e+17	-5.8494e+10	93.0702	-3.70494e-08	7.67323e+52	-1.38263e+46	2.19987e+37	-8.77512e+27	-1.05359e-14
	9e-12	0.00107467	0.0062	0.01705	0.03038	0	1e-05	5	10	1.4	16	2.4	4.8	8.51138e-06	2.51189e-11	4.59792	0.643708	4.01901e-05	6.02851e-06	1.2057e-05	-0.00521423	0.000343829	-6.41733e-08	5.58e-14	9.06776e-09	0.0116558	0.03038	0.0110705	0.00992073	7.63111e-08	-0.00452662	4.1816e+12	8.96057e+12	-3.8453e+13	-1.09406e+07	0.0783945	4.11996e+13	0.459792	2.51188e-06	7.00381e+21	3985453472963859	-7.26554e+08	10.3411	-3.70494e-08	1.48485e+47	-2.57809e+40	3.66473e+32	-1.33747e+24	-7.58067e-15
	0.01	#NUM!	0.0062	0.01705	0.03038	0	1e-05	5	10	1.4	16	2.4	4.8	8.51138e-06	2.51189e-11	4.59792	0.643708	4.01901e-05	6.02851e-06	1.2057e-05	#NUM!	#NUM!	#NUM!	6.2e-05	#NUM!	#NUM!	#NUM!	#NUM!	#NUM!	#NUM!	#NUM!	3763.44	8064.52	-34607.7	-4.60772	0.0783945	37079.7	0.459792	2.51188e-06	5673.08	1.28225	-0.00437552	-2.88798e-06	-3.70494e-08	-614.148	-19.562	-0.00244757	-1.08232e-07	-0.000334202
	0.1	#NUM!	0.0062	0.01705	0.03038	0	1e-05	5	10	1.4	16	2.4	4.8	8.51138e-06	2.51189e-11	4.59792	0.643708	4.01901e-05	6.02851e-06	1.2057e-05	#NUM!	#NUM!	#NUM!	0.00062	#NUM!	#NUM!	#NUM!	#NUM!	#NUM!	#NUM!	#NUM!	376.344	806.452	-3460.77	-4.59886	0.0783945	3707.97	0.459792	2.51188e-06	56.7308	0.127935	-0.000361084	-2.89636e-06	-3.70494e-08	-0.0619962	-0.00198537	-2.43592e-06	-1.08231e-09	-0.000302556
	0.2	#NUM!	0.0062	0.01705	0.03038	0	1e-05	5	10	1.4	16	2.4	4.8	8.51138e-06	2.51189e-11	4.59792	0.643708	4.01901e-05	6.02851e-06	1.2057e-05	#NUM!	#NUM!	#NUM!	0.00124	#NUM!	#NUM!	#NUM!	#NUM!	#NUM!	#NUM!	#NUM!	188.172	403.226	-1730.38	-4.59837	0.0783945	1853.98	0.459792	2.51188e-06	14.1827	0.0639592	-0.00013806	-2.89682e-06	-3.70494e-08	-0.00389896	-0.000126141	-3.03404e-07	-2.70577e-10	-0.000271077
	0.3	#NUM!	0.0062	0.01705	0.03038	0	1e-05	5	10	1.4	16	2.4	4.8	8.51138e-06	2.51189e-11	4.59792	0.643708	4.01901e-05	6.02851e-06	1.2057e-05	#NUM!	#NUM!	#NUM!	0.00186	#NUM!	#NUM!	#NUM!	#NUM!	#NUM!	#NUM!	#NUM!	125.448	268.817	-1153.59	-4.59821	0.0783945	1235.99	0.459792	2.51188e-06	6.30343	0.0426377	-6.37189e-05	-2.89698e-06	-3.70494e-08	-0.000774834	-2.53289e-05	-8.95812e-08	-1.20256e-10	-0.000240586
	0.4	#NUM!	0.0062	0.01705	0.03038	0	1e-05	5	10	1.4	16	2.4	4.8	8.51138e-06	2.51189e-11	4.59792	0.643708	4.01901e-05	6.02851e-06	1.2057e-05	#NUM!	#NUM!	#NUM!	0.00248	#NUM!	#NUM!	#NUM!	#NUM!	#NUM!	#NUM!	#NUM!	94.086	201.613	-865.191	-4.59812	0.0783945	926.991	0.459792	2.51188e-06	3.54568	0.0319776	-2.65482e-05	-2.89706e-06	-3.70494e-08	-0.000246631	-8.14656e-06	-3.76592e-08	-6.76442e-11	-0.000210996
	0.5	#NUM!	0.0062	0.01705	0.03038	0	1e-05	5	10	1.4	16	2.4	4.8	8.51138e-06	2.51189e-11	4.59792	0.643708	4.01901e-05	6.02851e-06	1.2057e-05	#NUM!	#NUM!	#NUM!	0.0031	#NUM!	#NUM!	#NUM!	#NUM!	#NUM!	#NUM!	#NUM!	75.2688	161.29	-692.153	-4.59807	0.0783945	741.593	0.459792	2.51188e-06	2.26923	0.0255818	-4.24581e-06	-2.8971e-06	-3.70494e-08	-0.00010162	-3.39183e-06	-1.92136e-08	-4.32923e-11	-0.000182281
	0.6	#NUM!	0.0062	0.01705	0.03038	0	1e-05	5	10	1.4	16	2.4	4.8	8.51138e-06	2.51189e-11	4.59792	0.643708	4.01901e-05	6.02851e-06	1.2057e-05	#NUM!	#NUM!	#NUM!	0.00372	#NUM!	#NUM!	#NUM!	#NUM!	#NUM!	#NUM!	#NUM!	62.724	134.409	-576.794	-4.59804	0.0783945	617.994	0.459792	2.51188e-06	1.57586	0.021318	1.06224e-05	-2.89713e-06	-3.70494e-08	-4.92955e-05	-1.66263e-06	-1.10797e-08	-3.00641e-11	-0.000154426
	0.7	#NUM!	0.0062	0.01705	0.03038	0	1e-05	5	10	1.4	16	2.4	4.8	8.51138e-06	2.51189e-11	4.59792	0.643708	4.01901e-05	6.02851e-06	1.2057e-05	#NUM!	#NUM!	#NUM!	0.00434	#NUM!	#NUM!	#NUM!	#NUM!	#NUM!	#NUM!	#NUM!	53.7634	115.207	-494.395	-4.59802	0.0783945	529.709	0.459792	2.51188e-06	1.15777	0.0182724	2.12426e-05	-2.89716e-06	-3.70494e-08	-2.67644e-05	-9.12176e-07	-6.95263e-09	-2.20879e-11	-0.000127416
	0.8	#NUM!	0.0062	0.01705	0.03038	0	1e-05	5	10	1.4	16	2.4	4.8	8.51138e-06	2.51189e-11	4.59792	0.643708	4.01901e-05	6.02851e-06	1.2057e-05	#NUM!	#NUM!	#NUM!	0.00496	#NUM!	#NUM!	#NUM!	#NUM!	#NUM!	#NUM!	#NUM!	47.043	100.806	-432.596	-4.598	0.0783945	463.496	0.459792	2.51188e-06	0.886419	0.0159883	2.92078e-05	-2.89717e-06	-3.70494e-08	-1.57801e-05	-5.43457e-07	-4.64117e-09	-1.6911e-11	-0.00010124
	0.9	#NUM!	0.0062	0.01705	0.03038	0	1e-05	5	10	1.4	16	2.4	4.8	8.51138e-06	2.51189e-11	4.59792	0.643708	4.01901e-05	6.02851e-06	1.2057e-05	#NUM!	#NUM!	#NUM!	0.00558	#NUM!	#NUM!	#NUM!	#NUM!	#NUM!	#NUM!	#NUM!	41.816	89.6057	-384.53	-4.59799	0.0783945	411.996	0.459792	2.51188e-06	0.700381	0.0142118	3.54029e-05	-2.89719e-06	-3.70494e-08	-9.90847e-06	-3.44819e-07	-3.24802e-09	-1.33618e-11	-7.58885e-05
	0.99	#NUM!	0.0062	0.01705	0.03038	0	1e-05	5	10	1.4	16	2.4	4.8	8.51138e-06	2.51189e-11	4.59792	0.643708	4.01901e-05	6.02851e-06	1.2057e-05	#NUM!	#NUM!	#NUM!	0.006138	#NUM!	#NUM!	#NUM!	#NUM!	#NUM!	#NUM!	#NUM!	38.0146	81.4598	-349.572	-4.59798	0.0783945	374.542	0.459792	2.51188e-06	0.578827	0.0129198	3.99084e-05	-2.8972e-06	-3.70494e-08	-6.80265e-06	-2.38967e-07	-2.43243e-09	-1.10428e-11	-5.37671e-05
[truncated: 25 more columns]
