# Supplementary material for: Transfer of structural units through imine exchanges, in solution or without solvent: successive transiminations, stimuli (pH)-modulated covalent switches, and mathematical models
Source: Front Chem. 2026 Apr 13;13:1241625. doi: 10.3389/fchem.2025.1241625 (PMC13112204; doi:10.3389/fchem.2025.1241625)
Supplement: Supplementary file 1 [file Supplementaryfile1.zip › Supplementary Material/g-S2-St7-pH6.xlsx]

## Sheet: Feuil1
Influence of the pH										^							^
pH = 6
Set S2		general approach			paper -> section 5.3.				Inputs: a, b, c, w, K1 to K5, pH, r
t3 ¹ 0, t2 ¹ 0
discr III < 0
			[A]in	[B]in	[C]in	[H2O]in	[H+]eq	pH													[AB]eq	[AB2]eq	[AC]eq	[AC2]eq	[ABC]eq	[BH+]eq	[CH+]eq	[A]eq	[B]eq	[C]eq	[H2O]eq
	r	eq K1	a	b	c	w	h		K1	K2	K3	K4	K5	K6	K7	K1h	K2h	K3h	K4h	K5h	x	y	z	t	u1	v	s	a-(x+y+z+t+u)	b-(x+2y+u+v)	c-(z+2t+u+s)	w+(x+2y+z+2t+2u)	F	G	H	I	J	K	L	M	a	b	g	d	e	t3	t2	t1	t0	m
	1e-09	-0.11315	0.0062	0.01705	0.03038	0	1e-06	6	10	1.4	16	2.4	4.8	8.51138e-06	2.51189e-11	8.94863	1.25281	0.000401892	6.02838e-05	0.000120568	-0.621932	0.524984	2.06483e-06	6.2e-12	-3.73491e-06	-0.0432095	0.0303809	0.10315	-0.367773	7.63134e-07	0.428031	3.76344e+10	8.06452e+10	-6.7352e+11	-984644	0.152574	7.21631e+11	0.894863	2.51182e-05	2.14865e+19	6.28242e+13	-6.01346e+07	18.1127	-1.40334e-06	6.39554e+41	-5.09607e+35	1.49947e+29	-1.25879e+22	2.28166e-14
	2.5754e-05	9.91642e-05	0.0062	0.01705	0.03038	0	1e-06	6	10	1.4	16	2.4	4.8	8.51138e-06	2.51189e-11	8.94863	1.25281	0.000401892	6.02838e-05	0.000120568	-0.00579023	0.011656	2.07042e-05	1.59675e-07	-8.93109e-05	-4.02078e-05	0.0304475	0.000402689	-0.000342224	7.64807e-07	0.0173641	1.4613e+06	3.13136e+06	-2.61521e+07	-47.1805	0.152574	2.80202e+07	0.894863	2.51182e-05	3.23949e+10	113528	-65.675	0.000593564	-1.40334e-06	5.95084e+18	-2.41187e+16	-3.62299e+10	-29500.4	-5.48166e-06
	0.1	#NUM!	0.0062	0.01705	0.03038	0	1e-06	6	10	1.4	16	2.4	4.8	8.51138e-06	2.51189e-11	8.94863	1.25281	0.000401892	6.02838e-05	0.000120568	#NUM!	#NUM!	#NUM!	0.00062	#NUM!	#NUM!	#NUM!	#NUM!	#NUM!	#NUM!	#NUM!	376.344	806.452	-6735.2	-8.95807	0.152574	7216.31	0.894863	2.51182e-05	2148.65	4.85053	-0.0136741	-0.000109557	-1.40334e-06	-3362.16	-107.873	-0.132459	-5.88069e-05	-0.000303741
	0.2	#NUM!	0.0062	0.01705	0.03038	0	1e-06	6	10	1.4	16	2.4	4.8	8.51138e-06	2.51189e-11	8.94863	1.25281	0.000401892	6.02838e-05	0.000120568	#NUM!	#NUM!	#NUM!	0.00124	#NUM!	#NUM!	#NUM!	#NUM!	#NUM!	#NUM!	#NUM!	188.172	403.226	-3367.6	-8.95315	0.152574	3608.16	0.894863	2.51182e-05	537.163	2.4237	-0.00522806	-0.000109647	-1.40334e-06	-211.641	-6.85374	-0.0164921	-1.47017e-05	-0.000271644
	0.3	#NUM!	0.0062	0.01705	0.03038	0	1e-06	6	10	1.4	16	2.4	4.8	8.51138e-06	2.51189e-11	8.94863	1.25281	0.000401892	6.02838e-05	0.000120568	#NUM!	#NUM!	#NUM!	0.00186	#NUM!	#NUM!	#NUM!	#NUM!	#NUM!	#NUM!	#NUM!	125.448	268.817	-2245.07	-8.95151	0.152574	2405.44	0.894863	2.51182e-05	238.739	1.61545	-0.00241271	-0.000109678	-1.40334e-06	-42.072	-1.37622	-0.00486873	-6.53409e-06	-0.000240946
	0.4	#NUM!	0.0062	0.01705	0.03038	0	1e-06	6	10	1.4	16	2.4	4.8	8.51138e-06	2.51189e-11	8.94863	1.25281	0.000401892	6.02838e-05	0.000120568	#NUM!	#NUM!	#NUM!	0.00248	#NUM!	#NUM!	#NUM!	#NUM!	#NUM!	#NUM!	#NUM!	94.086	201.613	-1683.8	-8.95069	0.152574	1804.08	0.894863	2.51182e-05	134.291	1.21146	-0.00100504	-0.000109693	-1.40334e-06	-13.3936	-0.442634	-0.00204665	-3.67542e-06	-0.000211252
	0.5	#NUM!	0.0062	0.01705	0.03038	0	1e-06	6	10	1.4	16	2.4	4.8	8.51138e-06	2.51189e-11	8.94863	1.25281	0.000401892	6.02838e-05	0.000120568	#NUM!	#NUM!	#NUM!	0.0031	#NUM!	#NUM!	#NUM!	#NUM!	#NUM!	#NUM!	#NUM!	75.2688	161.29	-1347.04	-8.9502	0.152574	1443.26	0.894863	2.51182e-05	85.9461	0.969102	-0.000160437	-0.000109702	-1.40334e-06	-5.51911	-0.184291	-0.00104416	-2.35227e-06	-0.000182474
	0.6	#NUM!	0.0062	0.01705	0.03038	0	1e-06	6	10	1.4	16	2.4	4.8	8.51138e-06	2.51189e-11	8.94863	1.25281	0.000401892	6.02838e-05	0.000120568	#NUM!	#NUM!	#NUM!	0.00372	#NUM!	#NUM!	#NUM!	#NUM!	#NUM!	#NUM!	#NUM!	62.724	134.409	-1122.53	-8.94987	0.152574	1202.72	0.894863	2.51182e-05	59.6848	0.80755	0.000402632	-0.000109708	-1.40334e-06	-2.67747	-0.0903368	-0.000602108	-1.63352e-06	-0.000154575
	0.7	#NUM!	0.0062	0.01705	0.03038	0	1e-06	6	10	1.4	16	2.4	4.8	8.51138e-06	2.51189e-11	8.94863	1.25281	0.000401892	6.02838e-05	0.000120568	#NUM!	#NUM!	#NUM!	0.00434	#NUM!	#NUM!	#NUM!	#NUM!	#NUM!	#NUM!	#NUM!	53.7634	115.207	-962.172	-8.94963	0.152574	1030.9	0.894863	2.51182e-05	43.8501	0.692164	0.000804825	-0.000109712	-1.40334e-06	-1.45376	-0.0495619	-0.000377821	-1.20014e-06	-0.000127534
	0.8	#NUM!	0.0062	0.01705	0.03038	0	1e-06	6	10	1.4	16	2.4	4.8	8.51138e-06	2.51189e-11	8.94863	1.25281	0.000401892	6.02838e-05	0.000120568	#NUM!	#NUM!	#NUM!	0.00496	#NUM!	#NUM!	#NUM!	#NUM!	#NUM!	#NUM!	#NUM!	47.043	100.806	-841.9	-8.94946	0.152574	902.039	0.894863	2.51182e-05	33.5727	0.60563	0.00110647	-0.000109715	-1.40334e-06	-0.857157	-0.029528	-0.000252208	-9.18856e-07	-0.000101334
	0.9	#NUM!	0.0062	0.01705	0.03038	0	1e-06	6	10	1.4	16	2.4	4.8	8.51138e-06	2.51189e-11	8.94863	1.25281	0.000401892	6.02838e-05	0.000120568	#NUM!	#NUM!	#NUM!	0.00558	#NUM!	#NUM!	#NUM!	#NUM!	#NUM!	#NUM!	#NUM!	41.816	89.6057	-748.356	-8.94932	0.152574	801.812	0.894863	2.51182e-05	26.5266	0.538328	0.00134108	-0.000109718	-1.40334e-06	-0.538229	-0.0187353	-0.0001765	-7.26009e-07	-7.59634e-05
	0.99	#NUM!	0.0062	0.01705	0.03038	0	1e-06	6	10	1.4	16	2.4	4.8	8.51138e-06	2.51189e-11	8.94863	1.25281	0.000401892	6.02838e-05	0.000120568	#NUM!	#NUM!	#NUM!	0.006138	#NUM!	#NUM!	#NUM!	#NUM!	#NUM!	#NUM!	#NUM!	38.0146	81.4598	-680.323	-8.94922	0.152574	728.92	0.894863	2.51182e-05	21.9228	0.489382	0.00151171	-0.00010972	-1.40334e-06	-0.369527	-0.0129839	-0.00013218	-6.00008e-07	-5.38277e-05
	r	eq K1	a	b	c	w	h		K1	K2	K3	K4	K5	K6	K7	K1h	K2h	K3h	K4h	K5h	x	y	z	t	u2	v	s	a-(x+y+z+t+u)	b-(x+2y+u+v)	c-(z+2t+u+s)	w+(x+2y+z+2t+2u)	F	G	H	I	J	K	L	M	a	b	g	d	e	t3	t2	t1	t0	m
	1e-09	0.000286098	0.0062	0.01705	0.03038	0	1e-06	6	10	1.4	16	2.4	4.8	8.51138e-06	2.51189e-11	8.94863	1.25281	0.000401892	6.02838e-05	0.000120568	0.00309514	0.00051869	3.2692e-07	6.2e-12	1.17398e-07	0.0013581	0.0303788	0.00258572	0.0115593	7.63081e-07	0.00413309	3.76344e+10	8.06452e+10	-6.7352e+11	-984644	0.152574	7.21631e+11	0.894863	2.51182e-05	2.14865e+19	6.28242e+13	-6.01346e+07	18.1127	-1.40334e-06	6.39554e+41	-5.09607e+35	1.49947e+29	-1.25879e+22	2.28166e-14
	1e-08	1.93162e-05	0.0062	0.01705	0.03038	0	1e-06	6	10	1.4	16	2.4	4.8	8.51138e-06	2.51189e-11	8.94863	1.25281	0.000401892	6.02838e-05	0.000120568	0.00315611	0.00248037	4.82068e-07	6.2e-11	8.11831e-07	0.000939122	0.0303779	0.000562232	0.00799323	7.63059e-07	0.00811895	3.76344e+09	8.06452e+09	-6.7352e+10	-98472.4	0.152574	7.21631e+10	0.894863	2.51182e-05	2.14865e+17	6.28286e+11	-753375	1.81117	-1.40334e-06	1.32376e+36	-1.3328e+30	3.72108e+23	-1.25879e+18	-5.68027e-14
	1.52e-08	2.02797e-07	0.0062	0.01705	0.03038	0	1e-06	6	10	1.4	16	2.4	4.8	8.51138e-06	2.51189e-11	8.94863	1.25281	0.000401892	6.02838e-05	0.000120568	0.00275722	0.00309761	4.64616e-07	9.424e-11	1.11852e-06	0.000851238	0.0303777	0.000343593	0.00724521	7.63052e-07	0.00895513	2.47595e+09	5.3056e+09	-4.43105e+10	-64787.6	0.152574	4.74757e+10	0.894863	2.51182e-05	9.29992e+16	2.71949e+11	-364099	1.19152	-1.40334e-06	1.39389e+35	-2.10168e+29	-3.44299e+22	-2.35819e+17	-1.00482e-12
	1.52904e-08	-4.18594e-14	0.0062	0.01705	0.03038	0	1e-06	6	10	1.4	16	2.4	4.8	8.51138e-06	2.51189e-11	8.94863	1.25281	0.000401892	6.02838e-05	0.000120568	0.00275062	0.00310686	4.64187e-07	9.48002e-11	1.12351e-06	0.000849986	0.0303776	0.000340933	0.00723455	7.63052e-07	0.00896705	2.46132e+09	5.27425e+09	-4.40487e+10	-64404.8	0.152574	4.71952e+10	0.894863	2.51182e-05	9.19033e+16	2.68745e+11	-360461	1.18448	-1.40334e-06	1.35056e+35	-2.04935e+29	-3.47791e+22	-2.30294e+17	-1.02502e-12
	1.53e-08	-2.14693e-08	0.0062	0.01705	0.03038	0	1e-06	6	10	1.4	16	2.4	4.8	8.51138e-06	2.51189e-11	8.94863	1.25281	0.000401892	6.02838e-05	0.000120568	0.00274992	0.00310784	4.64141e-07	9.486e-11	1.12404e-06	0.000849853	0.0303776	0.00034065	0.00723342	7.63052e-07	0.00896832	2.45977e+09	5.27093e+09	-4.40209e+10	-64364.2	0.152574	4.71654e+10	0.894863	2.51182e-05	9.17875e+16	2.68406e+11	-360076	1.18374	-1.40334e-06	1.34603e+35	-2.04386e+29	-3.48137e+22	-2.29714e+17	-1.02718e-12
	2e-08	-7.34529e-06	0.0062	0.01705	0.03038	0	1e-06	6	10	1.4	16	2.4	4.8	8.51138e-06	2.51189e-11	8.94863	1.25281	0.000401892	6.02838e-05	0.000120568	0.00242634	0.00353896	4.38776e-07	1.24e-10	1.37139e-06	0.000793194	0.0303774	0.000232892	0.00675118	7.63046e-07	0.00950744	1.88172e+09	4.03226e+09	-3.3676e+10	-49240.7	0.152574	3.60816e+10	0.894863	2.51182e-05	5.37163e+16	1.57084e+11	-230574	0.905532	-1.40334e-06	3.25613e+34	-6.6619e+28	-2.7524e+22	-7.86744e+16	-2.24061e-12
	3e-08	-1.22737e-05	0.0062	0.01705	0.03038	0	1e-06	6	10	1.4	16	2.4	4.8	8.51138e-06	2.51189e-11	8.94863	1.25281	0.000401892	6.02838e-05	0.000120568	0.00185417	0.00422983	3.75633e-07	1.86e-10	1.83624e-06	0.00070803	0.030377	0.00011379	0.00602631	7.63036e-07	0.0103179	1.25448e+09	2.68817e+09	-2.24507e+10	-32830.1	0.152574	2.40544e+10	0.894863	2.51182e-05	2.38739e+16	6.98203e+10	-121246	0.603651	-1.40334e-06	3.90126e+33	-1.27801e+28	-8.78151e+21	-1.55406e+16	-5.82811e-12
	9.20083e-08	-5.66622e-14	0.0062	0.01705	0.03038	0	1e-06	6	10	1.4	16	2.4	4.8	8.51138e-06	2.51189e-11	8.94863	1.25281	0.000401892	6.02838e-05	0.000120568	4.56957e-12	0.00619611	1.3395e-15	5.70452e-10	3.89207e-06	0.000489297	0.0303753	1.30104e-17	0.0041646	7.62994e-07	0.0124	4.09033e+08	8.76499e+08	-7.32021e+09	-10710.5	0.152574	7.84311e+09	0.894863	2.51182e-05	2.53812e+15	7.42639e+09	-25263.2	0.196751	-1.40334e-06	1.24542e+31	-1.45102e+26	-1.50298e+20	-1.75649e+14	-5.73155e-11
	1e-07	1.7818e-06	0.0062	0.01705	0.03038	0	1e-06	6	10	1.4	16	2.4	4.8	8.51138e-06	2.51189e-11	8.94863	1.25281	0.000401892	6.02838e-05	0.000120568	-0.000140682	0.00633618	-4.25147e-08	6.2e-10	4.10319e-06	0.000474612	0.0303752	4.37297e-07	0.0040396	7.6299e-07	0.0125398	3.76344e+08	8.06452e+08	-6.7352e+09	-9855.3	0.152574	7.21631e+09	0.894863	2.51182e-05	2148652919194320	6.28722e+09	-22736.6	0.181019	-1.40334e-06	8.16281e+30	-1.04112e+26	-1.09133e+20	-1.25879e+14	-6.75945e-11
	1e-06	5.2351e-05	0.0062	0.01705	0.03038	0	1e-06	6	10	1.4	16	2.4	4.8	8.51138e-06	2.51189e-11	8.94863	1.25281	0.000401892	6.02838e-05	0.000120568	-0.00325273	0.00927998	-2.56856e-06	6.2e-09	1.57029e-05	0.00018158	0.0303661	0.000159617	0.0015455	7.62762e-07	0.0153361	3.76344e+07	8.06452e+07	-6.7352e+08	-993.583	0.152574	7.21631e+08	0.894863	2.51182e-05	2.14865e+13	6.33082e+07	-1747.65	0.0180031	-1.40334e-06	7.62549e+25	-1.05866e+22	-1.24951e+16	-1.25885e+10	-6.58862e-09
	1e-05	7.88004e-05	0.0062	0.01705	0.03038	0	1e-06	6	10	1.4	16	2.4	4.8	8.51138e-06	2.51189e-11	8.94863	1.25281	0.000401892	6.02838e-05	0.000120568	-0.00468108	0.0105482	-1.09641e-05	6.2e-08	5.29416e-05	6.11603e-05	0.0303371	0.000290832	0.000520559	7.62034e-07	0.0165104	3.76344e+06	8.06452e+06	-6.7352e+07	-107.412	0.152574	7.21631e+07	0.894863	2.51182e-05	2.14865e+11	676680	-169.502	0.00170155	-1.40334e-06	7.27332e+20	-1.06088e+18	-1.38365e+12	-1.26467e+06	-7.1107e-07
	0.0001	9.00899e-05	0.0062	0.01705	0.03038	0	1e-06	6	10	1.4	16	2.4	4.8	8.51138e-06	2.51189e-11	8.94863	1.25281	0.000401892	6.02838e-05	0.000120568	-0.0052656	0.0109788	-3.82282e-05	6.2e-07	0.000170799	1.96718e-05	0.0302454	0.000353564	0.000167434	7.59731e-07	0.0169967	376344	806452	-6.7352e+06	-18.7946	0.152574	7.21631e+06	0.894863	2.51182e-05	2.14865e+09	11126.6	-16.8947	7.13904e-05	-1.40334e-06	4253709026594041	-1.06113e+14	-2.58025e+08	-184.686	-0.000207493
	0.1	#NUM!	0.0062	0.01705	0.03038	0	1e-06	6	10	1.4	16	2.4	4.8	8.51138e-06	2.51189e-11	8.94863	1.25281	0.000401892	6.02838e-05	0.000120568	#NUM!	#NUM!	#NUM!	0.00062	#NUM!	#NUM!	#NUM!	#NUM!	#NUM!	#NUM!	#NUM!	376.344	806.452	-6735.2	-8.95807	0.152574	7216.31	0.894863	2.51182e-05	2148.65	4.85053	-0.0136741	-0.000109557	-1.40334e-06	-3362.16	-107.873	-0.132459	-5.88069e-05	-0.000303741
	0.2	#NUM!	0.0062	0.01705	0.03038	0	1e-06	6	10	1.4	16	2.4	4.8	8.51138e-06	2.51189e-11	8.94863	1.25281	0.000401892	6.02838e-05	0.000120568	#NUM!	#NUM!	#NUM!	0.00124	#NUM!	#NUM!	#NUM!	#NUM!	#NUM!	#NUM!	#NUM!	188.172	403.226	-3367.6	-8.95315	0.152574	3608.16	0.894863	2.51182e-05	537.163	2.4237	-0.00522806	-0.000109647	-1.40334e-06	-211.641	-6.85374	-0.0164921	-1.47017e-05	-0.000271644
	0.3	#NUM!	0.0062	0.01705	0.03038	0	1e-06	6	10	1.4	16	2.4	4.8	8.51138e-06	2.51189e-11	8.94863	1.25281	0.000401892	6.02838e-05	0.000120568	#NUM!	#NUM!	#NUM!	0.00186	#NUM!	#NUM!	#NUM!	#NUM!	#NUM!	#NUM!	#NUM!	125.448	268.817	-2245.07	-8.95151	0.152574	2405.44	0.894863	2.51182e-05	238.739	1.61545	-0.00241271	-0.000109678	-1.40334e-06	-42.072	-1.37622	-0.00486873	-6.53409e-06	-0.000240946
	0.4	#NUM!	0.0062	0.01705	0.03038	0	1e-06	6	10	1.4	16	2.4	4.8	8.51138e-06	2.51189e-11	8.94863	1.25281	0.000401892	6.02838e-05	0.000120568	#NUM!	#NUM!	#NUM!	0.00248	#NUM!	#NUM!	#NUM!	#NUM!	#NUM!	#NUM!	#NUM!	94.086	201.613	-1683.8	-8.95069	0.152574	1804.08	0.894863	2.51182e-05	134.291	1.21146	-0.00100504	-0.000109693	-1.40334e-06	-13.3936	-0.442634	-0.00204665	-3.67542e-06	-0.000211252
	0.5	#NUM!	0.0062	0.01705	0.03038	0	1e-06	6	10	1.4	16	2.4	4.8	8.51138e-06	2.51189e-11	8.94863	1.25281	0.000401892	6.02838e-05	0.000120568	#NUM!	#NUM!	#NUM!	0.0031	#NUM!	#NUM!	#NUM!	#NUM!	#NUM!	#NUM!	#NUM!	75.2688	161.29	-1347.04	-8.9502	0.152574	1443.26	0.894863	2.51182e-05	85.9461	0.969102	-0.000160437	-0.000109702	-1.40334e-06	-5.51911	-0.184291	-0.00104416	-2.35227e-06	-0.000182474
	0.6	#NUM!	0.0062	0.01705	0.03038	0	1e-06	6	10	1.4	16	2.4	4.8	8.51138e-06	2.51189e-11	8.94863	1.25281	0.000401892	6.02838e-05	0.000120568	#NUM!	#NUM!	#NUM!	0.00372	#NUM!	#NUM!	#NUM!	#NUM!	#NUM!	#NUM!	#NUM!	62.724	134.409	-1122.53	-8.94987	0.152574	1202.72	0.894863	2.51182e-05	59.6848	0.80755	0.000402632	-0.000109708	-1.40334e-06	-2.67747	-0.0903368	-0.000602108	-1.63352e-06	-0.000154575
	0.7	#NUM!	0.0062	0.01705	0.03038	0	1e-06	6	10	1.4	16	2.4	4.8	8.51138e-06	2.51189e-11	8.94863	1.25281	0.000401892	6.02838e-05	0.000120568	#NUM!	#NUM!	#NUM!	0.00434	#NUM!	#NUM!	#NUM!	#NUM!	#NUM!	#NUM!	#NUM!	53.7634	115.207	-962.172	-8.94963	0.152574	1030.9	0.894863	2.51182e-05	43.8501	0.692164	0.000804825	-0.000109712	-1.40334e-06	-1.45376	-0.0495619	-0.000377821	-1.20014e-06	-0.000127534
	0.8	#NUM!	0.0062	0.01705	0.03038	0	1e-06	6	10	1.4	16	2.4	4.8	8.51138e-06	2.51189e-11	8.94863	1.25281	0.000401892	6.02838e-05	0.000120568	#NUM!	#NUM!	#NUM!	0.00496	#NUM!	#NUM!	#NUM!	#NUM!	#NUM!	#NUM!	#NUM!	47.043	100.806	-841.9	-8.94946	0.152574	902.039	0.894863	2.51182e-05	33.5727	0.60563	0.00110647	-0.000109715	-1.40334e-06	-0.857157	-0.029528	-0.000252208	-9.18856e-07	-0.000101334
	0.9	#NUM!	0.0062	0.01705	0.03038	0	1e-06	6	10	1.4	16	2.4	4.8	8.51138e-06	2.51189e-11	8.94863	1.25281	0.000401892	6.02838e-05	0.000120568	#NUM!	#NUM!	#NUM!	0.00558	#NUM!	#NUM!	#NUM!	#NUM!	#NUM!	#NUM!	#NUM!	41.816	89.6057	-748.356	-8.94932	0.152574	801.812	0.894863	2.51182e-05	26.5266	0.538328	0.00134108	-0.000109718	-1.40334e-06	-0.538229	-0.0187353	-0.0001765	-7.26009e-07	-7.59634e-05
	0.99	#NUM!	0.0062	0.01705	0.03038	0	1e-06	6	10	1.4	16	2.4	4.8	8.51138e-06	2.51189e-11	8.94863	1.25281	0.000401892	6.02838e-05	0.000120568	#NUM!	#NUM!	#NUM!	0.006138	#NUM!	#NUM!	#NUM!	#NUM!	#NUM!	#NUM!	#NUM!	38.0146	81.4598	-680.323	-8.94922	0.152574	728.92	0.894863	2.51182e-05	21.9228	0.489382	0.00151171	-0.00010972	-1.40334e-06	-0.369527	-0.0129839	-0.00013218	-6.00008e-07	-5.38277e-05
	r	eq K1	a	b	c	w	h		K1	K2	K3	K4	K5	K6	K7	K1h	K2h	K3h	K4h	K5h	x	y	z	t	u3	v	s	a-(x+y+z+t+u)	b-(x+2y+u+v)	c-(z+2t+u+s)	w+(x+2y+z+2t+2u)	F	G	H	I	J	K	L	M	a	b	g	d	e	t3	t2	t1	t0	m
	1e-09	#NUM!	0.0062	0.01705	0.03038	0	1e-06	6	10	1.4	16	2.4	4.8	8.51138e-06	2.51189e-11	8.94863	1.25281	0.000401892	6.02838e-05	0.000120568	#NUM!	#NUM!	#NUM!	6.2e-12	#NUM!	#NUM!	#NUM!	#NUM!	#NUM!	#NUM!	#NUM!	3.76344e+10	8.06452e+10	-6.7352e+11	-984644	0.152574	7.21631e+11	0.894863	2.51182e-05	2.14865e+19	6.28242e+13	-6.01346e+07	18.1127	-1.40334e-06	6.39554e+41	-5.09607e+35	1.49947e+29	-1.25879e+22	2.28166e-14
	0.1	8.1254e-06	0.0062	0.01705	0.03038	0	1e-06	6	10	1.4	16	2.4	4.8	8.51138e-06	2.51189e-11	8.94863	1.25281	0.000401892	6.02838e-05	0.000120568	-0.000630853	0.0116225	0.000140764	0.00062	-0.00555722	-7.31264e-07	0.0345556	4.79385e-06	-6.22406e-06	8.67997e-07	0.0128805	376.344	806.452	-6735.2	-8.95807	0.152574	7216.31	0.894863	2.51182e-05	2148.65	4.85053	-0.0136741	-0.000109557	-1.40334e-06	-3362.16	-107.873	-0.132459	-5.88069e-05	-0.000303741
	0.13	-1.71973e-06	0.0062	0.01705	0.03038	0	1e-06	6	10	1.4	16	2.4	4.8	8.51138e-06	2.51189e-11	8.94863	1.25281	0.000401892	6.02838e-05	0.000120568	0.000139869	0.0116269	-3.55775e-05	0.000806	-0.00633739	-6.52331e-07	0.0351401	2.35563e-07	-5.55224e-06	8.82679e-07	0.0122952	289.495	620.347	-5180.92	-8.9558	0.152574	5551.01	0.894863	2.51182e-05	1271.39	3.73006	-0.00977592	-0.000109599	-1.40334e-06	-1179.93	-37.9561	-0.0602149	-3.47969e-05	-0.000293894
	0.131	-2.0184e-06	0.0062	0.01705	0.03038	0	1e-06	6	10	1.4	16	2.4	4.8	8.51138e-06	2.51189e-11	8.94863	1.25281	0.000401892	6.02838e-05	0.000120568	0.000164405	0.0116267	-4.19794e-05	0.0008122	-0.00636168	-6.50171e-07	0.0351584	3.25462e-07	-5.53385e-06	8.83139e-07	0.0122769	287.286	615.612	-5141.38	-8.95574	0.152574	5508.63	0.894863	2.51182e-05	1252.06	3.70156	-0.00967673	-0.0001096	-1.40334e-06	-1144.4	-36.8164	-0.0588441	-3.42677e-05	-0.00029357
	0.131357	-2.12457e-06	0.0062	0.01705	0.03038	0	1e-06	6	10	1.4	16	2.4	4.8	8.51138e-06	2.51189e-11	8.94863	1.25281	0.000401892	6.02838e-05	0.000120568	0.000173144	0.0116267	-4.42711e-05	0.000814412	-0.00637033	-6.49406e-07	0.0351649	3.60984e-07	-5.52734e-06	8.83302e-07	0.0122704	286.505	613.94	-5127.41	-8.95572	0.152574	5493.67	0.894863	2.51182e-05	1245.26	3.6915	-0.00964171	-0.0001096	-1.40334e-06	-1132.04	-36.4201	-0.058365	-3.40818e-05	-0.000293454
	0.132	-2.3154e-06	0.0062	0.01705	0.03038	0	1e-06	6	10	1.4	16	2.4	4.8	8.51138e-06	2.51189e-11	8.94863	1.25281	0.000401892	6.02838e-05	0.000120568	0.000188876	0.0116266	-4.8412e-05	0.0008184	-0.00638588	-6.48035e-07	0.0351766	4.29568e-07	-5.51568e-06	8.83596e-07	0.0122587	285.109	610.948	-5102.43	-8.95569	0.152574	5466.9	0.894863	2.51182e-05	1233.16	3.67349	-0.00957905	-0.000109601	-1.40334e-06	-1110.19	-35.7192	-0.0575145	-3.37505e-05	-0.000293246
	0.14	-4.63309e-06	0.0062	0.01705	0.03038	0	1e-06	6	10	1.4	16	2.4	4.8	8.51138e-06	2.51189e-11	8.94863	1.25281	0.000401892	6.02838e-05	0.000120568	0.000382417	0.0116248	-0.000100954	0.000868	-0.00657604	-6.31767e-07	0.0353201	1.76123e-06	-5.37721e-06	8.87201e-07	0.012115	268.817	576.037	-4810.86	-8.95526	0.152574	5154.51	0.894863	2.51182e-05	1096.25	3.46338	-0.00884779	-0.000109609	-1.40334e-06	-877.878	-28.2655	-0.0481922	-3.00035e-05	-0.000290664
	0.2	-1.9325e-05	0.0062	0.01705	0.03038	0	1e-06	6	10	1.4	16	2.4	4.8	8.51138e-06	2.51189e-11	8.94863	1.25281	0.000401892	6.02838e-05	0.000120568	0.00173441	0.0115833	-0.000548234	0.00124	-0.00784582	-5.42165e-07	0.0362931	3.63581e-05	-4.61457e-06	9.11642e-07	0.0111411	188.172	403.226	-3367.6	-8.95315	0.152574	3608.16	0.894863	2.51182e-05	537.163	2.4237	-0.00522806	-0.000109647	-1.40334e-06	-211.641	-6.85374	-0.0164921	-1.47017e-05	-0.000271644
	0.3	-3.66031e-05	0.0062	0.01705	0.03038	0	1e-06	6	10	1.4	16	2.4	4.8	8.51138e-06	2.51189e-11	8.94863	1.25281	0.000401892	6.02838e-05	0.000120568	0.00374557	0.0114263	-0.00145996	0.00186	-0.00954378	-4.56257e-07	0.0376628	0.000171893	-3.88338e-06	9.46047e-07	0.0097706	125.448	268.817	-2245.07	-8.95151	0.152574	2405.44	0.894863	2.51182e-05	238.739	1.61545	-0.00241271	-0.000109678	-1.40334e-06	-42.072	-1.37622	-0.00486873	-6.53409e-06	-0.000240946
	0.4	-4.7941e-05	0.0062	0.01705	0.03038	0	1e-06	6	10	1.4	16	2.4	4.8	8.51138e-06	2.51189e-11	8.94863	1.25281	0.000401892	6.02838e-05	0.000120568	0.0055941	0.0111804	-0.00254535	0.00248	-0.010901	-4.03335e-07	0.0388653	0.000391862	-3.43294e-06	9.76253e-07	0.00856752	94.086	201.613	-1683.8	-8.95069	0.152574	1804.08	0.894863	2.51182e-05	134.291	1.21146	-0.00100504	-0.000109693	-1.40334e-06	-13.3936	-0.442634	-0.00204665	-3.67542e-06	-0.000211252
	0.5	-5.47916e-05	0.0062	0.01705	0.03038	0	1e-06	6	10	1.4	16	2.4	4.8	8.51138e-06	2.51189e-11	8.94863	1.25281	0.000401892	6.02838e-05	0.000120568	0.00735333	0.0108544	-0.00379647	0.0031	-0.0120087	-3.65689e-07	0.0399842	0.000697413	-3.11252e-06	1.00436e-06	0.00744831	75.2688	161.29	-1347.04	-8.9502	0.152574	1443.26	0.894863	2.51182e-05	85.9461	0.969102	-0.000160437	-0.000109702	-1.40334e-06	-5.51911	-0.184291	-0.00104416	-2.35227e-06	-0.000182474
	0.6	-5.76803e-05	0.0062	0.01705	0.03038	0	1e-06	6	10	1.4	16	2.4	4.8	8.51138e-06	2.51189e-11	8.94863	1.25281	0.000401892	6.02838e-05	0.000120568	0.00905933	0.010451	-0.00522165	0.00372	-0.0129081	-3.36449e-07	0.0410687	0.00109942	-2.86365e-06	1.0316e-06	0.00636348	62.724	134.409	-1122.53	-8.94987	0.152574	1202.72	0.894863	2.51182e-05	59.6848	0.80755	0.000402632	-0.000109708	-1.40334e-06	-2.67747	-0.0903368	-0.000602108	-1.63352e-06	-0.000154575
	0.7	-5.6652e-05	0.0062	0.01705	0.03038	0	1e-06	6	10	1.4	16	2.4	4.8	8.51138e-06	2.51189e-11	8.94863	1.25281	0.000401892	6.02838e-05	0.000120568	0.0107304	0.00997025	-0.0068395	0.00434	-0.0136179	-3.123e-07	0.0421563	0.00161678	-2.65811e-06	1.05892e-06	0.00527559	53.7634	115.207	-962.172	-8.94963	0.152574	1030.9	0.894863	2.51182e-05	43.8501	0.692164	0.000804825	-0.000109712	-1.40334e-06	-1.45376	-0.0495619	-0.000377821	-1.20014e-06	-0.000127534
	0.8	-5.14117e-05	0.0062	0.01705	0.03038	0	1e-06	6	10	1.4	16	2.4	4.8	8.51138e-06	2.51189e-11	8.94863	1.25281	0.000401892	6.02838e-05	0.000120568	0.0123724	0.00941287	-0.00867663	0.00496	-0.0141453	-2.91419e-07	0.0432809	0.00227673	-2.48038e-06	1.08717e-06	0.0041508	47.043	100.806	-841.9	-8.94946	0.152574	902.039	0.894863	2.51182e-05	33.5727	0.60563	0.00110647	-0.000109715	-1.40334e-06	-0.857157	-0.029528	-0.000252208	-9.18856e-07	-0.000101334
	0.9	-4.1383e-05	0.0062	0.01705	0.03038	0	1e-06	6	10	1.4	16	2.4	4.8	8.51138e-06	2.51189e-11	8.94863	1.25281	0.000401892	6.02838e-05	0.000120568	0.0139795	0.00878281	-0.0107649	0.00558	-0.0144926	-2.72729e-07	0.0444764	0.00311516	-2.3213e-06	1.1172e-06	0.00295508	41.816	89.6057	-748.356	-8.94932	0.152574	801.812	0.894863	2.51182e-05	26.5266	0.538328	0.00134108	-0.000109718	-1.40334e-06	-0.538229	-0.0187353	-0.0001765	-7.26009e-07	-7.59634e-05
	1	-2.5782e-05	0.0062	0.01705	0.03038	0	1e-06	6	10	1.4	16	2.4	4.8	8.51138e-06	2.51189e-11	8.94863	1.25281	0.000401892	6.02838e-05	0.000120568	0.0155327	0.00809125	-0.0131357	0.0062	-0.0146627	-2.55602e-07	0.0457773	0.0041745	-2.17552e-06	1.14987e-06	0.00165401	37.6344	80.6452	-673.52	-8.94921	0.152574	721.631	0.894863	2.51182e-05	21.4865	0.484488	0.00152877	-0.00010972	-1.40334e-06	-0.35517	-0.0124925	-0.000128208	-5.88068e-07	-5.14086e-05
	r	eq K1	a	b	c	w	h		K1	K2	K3	K4	K5	K6	K7	K1h	K2h	K3h	K4h	K5h	x	y	z	t	u4	v	s	a-(x+y+z+t+u)	b-(x+2y+u+v)	c-(z+2t+u+s)	w+(x+2y+z+2t+2u)	F	G	H	I	J	K	L	M	a	b	g	d	e	t3	t2	t1	t0	m
	2.61931e-05	#NUM!	0.0062	0.01705	0.03038	0	1e-06	6	10	1.4	16	2.4	4.8	8.51138e-06	2.51189e-11	8.94863	1.25281	0.000401892	6.02838e-05	0.000120568	#NUM!	#NUM!	#NUM!	1.62397e-07	#NUM!	#NUM!	#NUM!	#NUM!	#NUM!	#NUM!	#NUM!	1.43681e+06	3.07887e+06	-2.57137e+07	-46.5396	0.152574	2.75504e+07	0.894863	2.51182e-05	3.13179e+10	110064	-64.5725	0.000581774	-1.40334e-06	5.45652e+18	-2.25416e+16	-3.39849e+10	-27599.9	-5.69498e-06
	0.1	0.000194586	0.0062	0.01705	0.03038	0	1e-06	6	10	1.4	16	2.4	4.8	8.51138e-06	2.51189e-11	8.94863	1.25281	0.000401892	6.02838e-05	0.000120568	-0.00908613	0.010433	-0.00213988	0.00062	0.00526517	5.21577e-07	0.0260141	0.00110784	4.43934e-06	6.53444e-07	0.0214103	376.344	806.452	-6735.2	-8.95807	0.152574	7216.31	0.894863	2.51182e-05	2148.65	4.85053	-0.0136741	-0.000109557	-1.40334e-06	-3362.16	-107.873	-0.132459	-5.88069e-05	-0.000303741
	0.2	0.000242434	0.0062	0.01705	0.03038	0	1e-06	6	10	1.4	16	2.4	4.8	8.51138e-06	2.51189e-11	8.94863	1.25281	0.000401892	6.02838e-05	0.000120568	-0.0103964	0.0100648	-0.0035254	0.00124	0.00731351	3.35749e-07	0.0241113	0.00150344	2.85769e-06	6.05648e-07	0.0233149	188.172	403.226	-3367.6	-8.95315	0.152574	3608.16	0.894863	2.51182e-05	537.163	2.4237	-0.00522806	-0.000109647	-1.40334e-06	-211.641	-6.85374	-0.0164921	-1.47017e-05	-0.000271644
	0.3	0.000281074	0.0062	0.01705	0.03038	0	1e-06	6	10	1.4	16	2.4	4.8	8.51138e-06	2.51189e-11	8.94863	1.25281	0.000401892	6.02838e-05	0.000120568	-0.0113223	0.009772	-0.0047722	0.00186	0.00882591	2.53253e-07	0.0226057	0.0018366	2.15553e-06	5.6783e-07	0.0248213	125.448	268.817	-2245.07	-8.95151	0.152574	2405.44	0.894863	2.51182e-05	238.739	1.61545	-0.00241271	-0.000109678	-1.40334e-06	-42.072	-1.37622	-0.00486873	-6.53409e-06	-0.000240946
	0.4	0.000314941	0.0062	0.01705	0.03038	0	1e-06	6	10	1.4	16	2.4	4.8	8.51138e-06	2.51189e-11	8.94863	1.25281	0.000401892	6.02838e-05	0.000120568	-0.012054	0.00952121	-0.00594334	0.00248	0.0100597	2.04017e-07	0.0213031	0.00213649	1.73646e-06	5.35111e-07	0.0261244	94.086	201.613	-1683.8	-8.95069	0.152574	1804.08	0.894863	2.51182e-05	134.291	1.21146	-0.00100504	-0.000109693	-1.40334e-06	-13.3936	-0.442634	-0.00204665	-3.67542e-06	-0.000211252
	0.5	0.000345757	0.0062	0.01705	0.03038	0	1e-06	6	10	1.4	16	2.4	4.8	8.51138e-06	2.51189e-11	8.94863	1.25281	0.000401892	6.02838e-05	0.000120568	-0.0126642	0.00929883	-0.00706421	0.0031	0.0111149	1.70393e-07	0.0201288	0.00241466	1.45028e-06	5.05612e-07	0.0272991	75.2688	161.29	-1347.04	-8.9502	0.152574	1443.26	0.894863	2.51182e-05	85.9461	0.969102	-0.000160437	-0.000109702	-1.40334e-06	-5.51911	-0.184291	-0.00104416	-2.35227e-06	-0.000182474
	0.6	0.000374407	0.0062	0.01705	0.03038	0	1e-06	6	10	1.4	16	2.4	4.8	8.51138e-06	2.51189e-11	8.94863	1.25281	0.000401892	6.02838e-05	0.000120568	-0.0131898	0.00909754	-0.00814825	0.00372	0.0120433	1.45566e-07	0.0190445	0.00267718	1.23897e-06	4.78376e-07	0.0283836	62.724	134.409	-1122.53	-8.94987	0.152574	1202.72	0.894863	2.51182e-05	59.6848	0.80755	0.000402632	-0.000109708	-1.40334e-06	-2.67747	-0.0903368	-0.000602108	-1.63352e-06	-0.000154575
	0.7	0.000401417	0.0062	0.01705	0.03038	0	1e-06	6	10	1.4	16	2.4	4.8	8.51138e-06	2.51189e-11	8.94863	1.25281	0.000401892	6.02838e-05	0.000120568	-0.0136523	0.0089128	-0.00920368	0.00434	0.0128755	1.26271e-07	0.0180277	0.00292769	1.07474e-06	4.52836e-07	0.0294006	53.7634	115.207	-962.172	-8.94963	0.152574	1030.9	0.894863	2.51182e-05	43.8501	0.692164	0.000804825	-0.000109712	-1.40334e-06	-1.45376	-0.0495619	-0.000377821	-1.20014e-06	-0.000127534
	0.8	0.000427133	0.0062	0.01705	0.03038	0	1e-06	6	10	1.4	16	2.4	4.8	8.51138e-06	2.51189e-11	8.94863	1.25281	0.000401892	6.02838e-05	0.000120568	-0.0140658	0.00874157	-0.010236	0.00496	0.0136316	1.10722e-07	0.0170639	0.00316861	9.42399e-07	4.28627e-07	0.0303646	47.043	100.806	-841.9	-8.94946	0.152574	902.039	0.894863	2.51182e-05	33.5727	0.60563	0.00110647	-0.000109715	-1.40334e-06	-0.857157	-0.029528	-0.000252208	-9.18856e-07	-0.000101334
	0.9	0.000451792	0.0062	0.01705	0.03038	0	1e-06	6	10	1.4	16	2.4	4.8	8.51138e-06	2.51189e-11	8.94863	1.25281	0.000401892	6.02838e-05	0.000120568	-0.0144399	0.00858167	-0.011249	0.00558	0.0143257	9.78484e-08	0.016143	0.00340163	8.32825e-07	4.05493e-07	0.0312857	41.816	89.6057	-748.356	-8.94932	0.152574	801.812	0.894863	2.51182e-05	26.5266	0.538328	0.00134108	-0.000109718	-1.40334e-06	-0.538229	-0.0187353	-0.0001765	-7.26009e-07	-7.59634e-05
	0.99	0.000473228	0.0062	0.01705	0.03038	0	1e-06	6	10	1.4	16	2.4	4.8	8.51138e-06	2.51189e-11	8.94863	1.25281	0.000401892	6.02838e-05	0.000120568	-0.0147487	0.00844609	-0.0121467	0.006138	0.0149057	8.79775e-08	0.0153446	0.00360563	7.4881e-07	3.85439e-07	0.0320842	38.0146	81.4598	-680.323	-8.94922	0.152574	728.92	0.894863	2.51182e-05	21.9228	0.489382	0.00151171	-0.00010972	-1.40334e-06	-0.369527	-0.0129839	-0.00013218	-6.00008e-07	-5.38277e-05
t3 ¹ 0, t2 ¹ 0
discr III > 0
			[A]in	[B]in	[C]in	[H2O]in															[AB]eq	[AB2]eq	[AC]eq	[AC2]eq	[ABC]eq			[A]eq	[B]eq	[C]eq	[H2O]eq
	r	eq K1	a	b	c	w	h		K1	K2	K3	K4	K5	K6	K7	K1h	K2h	K3h	K4h	K5h	x	y	z	t	u1	v	s	a-(x+y+z+t+u)	b-(x+2y+u+v)	c-(z+2t+u+s)	w+(x+2y+z+2t+2u)	F	G	H	I	J	K	L	M	a	b	g	d	e	t3	t2	t1	t0	m
	1e-12	-124211	0.0062	0.01705	0.03038	0	1e-06	6	10	1.4	16	2.4	4.8	8.51138e-06	2.51189e-11	8.94863	1.25281	0.000401892	6.02838e-05	0.000120568	-608.139	505.774	2.05702e-06	6.2e-15	-3.66594e-06	-42.4115	0.0303808	102.371	-360.981	7.63132e-07	403.409	3.76344e+13	8.06452e+13	-673520226742804	-9.84635e+08	0.152574	7.21631e+14	0.894863	2.51182e-05	2.14865e+25	6.28238e+19	-5.84471e+13	18112.8	-1.40334e-06	5.63604e+59	-5.24229e+53	1.62459e+44	-1.25879e+34	-2.88097e-13
	1e-11	-1241.13	0.0062	0.01705	0.03038	0	1e-06	6	10	1.4	16	2.4	4.8	8.51138e-06	2.51189e-11	8.94863	1.25281	0.000401892	6.02838e-05	0.000120568	-60.8264	50.5948	2.05709e-06	6.2e-14	-3.66657e-06	-4.24188	0.0303808	10.2378	-36.1043	7.63132e-07	40.3632	3.76344e+12	8.06452e+12	-6.7352e+13	-9.84635e+07	0.152574	7.21631e+13	0.894863	2.51182e-05	2.14865e+23	6.28238e+17	-5.84623e+11	1811.28	-1.40334e-06	5.64288e+53	-5.24003e+47	1.62347e+39	-1.25879e+30	-2.84561e-13
	1.05e-11	-1125.69	0.0062	0.01705	0.03038	0	1e-06	6	10	1.4	16	2.4	4.8	8.51138e-06	2.51189e-11	8.94863	1.25281	0.000401892	6.02838e-05	0.000120568	-57.9305	48.1864	2.05709e-06	6.51e-14	-3.66661e-06	-4.03993	0.0303808	9.75031	-34.3853	7.63132e-07	38.4423	3.58423e+12	7.68049e+12	-6.41448e+13	-9.37747e+07	0.152574	6.87268e+13	0.894863	2.51182e-05	1.94889e+23	5.6983e+17	-5.30278e+11	1725.03	-1.40334e-06	4.21109e+53	-3.9101e+47	1.27198e+39	-1.03561e+30	-2.84365e-13
	1.087e-11	-1050.33	0.0062	0.01705	0.03038	0	1e-06	6	10	1.4	16	2.4	4.8	8.51138e-06	2.51189e-11	8.94863	1.25281	0.000401892	6.02838e-05	0.000120568	-55.9591	46.5469	2.0571e-06	6.7394e-14	-3.66663e-06	-3.90244	0.0303808	9.41845	-33.2151	7.63132e-07	37.1346	3.46223e+12	7.41906e+12	-6.19614e+13	-9.05828e+07	0.152574	6.63874e+13	0.894863	2.51182e-05	1.81847e+23	5.31698e+17	-4.94798e+11	1666.31	-1.40334e-06	3.42117e+53	-3.17642e+47	1.06971e+39	-9.01645e+29	-2.8422e-13
	0.1	#NUM!	0.0062	0.01705	0.03038	0	1e-06	6	10	1.4	16	2.4	4.8	8.51138e-06	2.51189e-11	8.94863	1.25281	0.000401892	6.02838e-05	0.000120568	#NUM!	#NUM!	#NUM!	0.00062	#NUM!	#NUM!	#NUM!	#NUM!	#NUM!	#NUM!	#NUM!	376.344	806.452	-6735.2	-8.95807	0.152574	7216.31	0.894863	2.51182e-05	2148.65	4.85053	-0.0136741	-0.000109557	-1.40334e-06	-3362.16	-107.873	-0.132459	-5.88069e-05	-0.000303741
	0.2	#NUM!	0.0062	0.01705	0.03038	0	1e-06	6	10	1.4	16	2.4	4.8	8.51138e-06	2.51189e-11	8.94863	1.25281	0.000401892	6.02838e-05	0.000120568	#NUM!	#NUM!	#NUM!	0.00124	#NUM!	#NUM!	#NUM!	#NUM!	#NUM!	#NUM!	#NUM!	188.172	403.226	-3367.6	-8.95315	0.152574	3608.16	0.894863	2.51182e-05	537.163	2.4237	-0.00522806	-0.000109647	-1.40334e-06	-211.641	-6.85374	-0.0164921	-1.47017e-05	-0.000271644
	0.3	#NUM!	0.0062	0.01705	0.03038	0	1e-06	6	10	1.4	16	2.4	4.8	8.51138e-06	2.51189e-11	8.94863	1.25281	0.000401892	6.02838e-05	0.000120568	#NUM!	#NUM!	#NUM!	0.00186	#NUM!	#NUM!	#NUM!	#NUM!	#NUM!	#NUM!	#NUM!	125.448	268.817	-2245.07	-8.95151	0.152574	2405.44	0.894863	2.51182e-05	238.739	1.61545	-0.00241271	-0.000109678	-1.40334e-06	-42.072	-1.37622	-0.00486873	-6.53409e-06	-0.000240946
	0.4	#NUM!	0.0062	0.01705	0.03038	0	1e-06	6	10	1.4	16	2.4	4.8	8.51138e-06	2.51189e-11	8.94863	1.25281	0.000401892	6.02838e-05	0.000120568	#NUM!	#NUM!	#NUM!	0.00248	#NUM!	#NUM!	#NUM!	#NUM!	#NUM!	#NUM!	#NUM!	94.086	201.613	-1683.8	-8.95069	0.152574	1804.08	0.894863	2.51182e-05	134.291	1.21146	-0.00100504	-0.000109693	-1.40334e-06	-13.3936	-0.442634	-0.00204665	-3.67542e-06	-0.000211252
	0.5	#NUM!	0.0062	0.01705	0.03038	0	1e-06	6	10	1.4	16	2.4	4.8	8.51138e-06	2.51189e-11	8.94863	1.25281	0.000401892	6.02838e-05	0.000120568	#NUM!	#NUM!	#NUM!	0.0031	#NUM!	#NUM!	#NUM!	#NUM!	#NUM!	#NUM!	#NUM!	75.2688	161.29	-1347.04	-8.9502	0.152574	1443.26	0.894863	2.51182e-05	85.9461	0.969102	-0.000160437	-0.000109702	-1.40334e-06	-5.51911	-0.184291	-0.00104416	-2.35227e-06	-0.000182474
	0.6	#NUM!	0.0062	0.01705	0.03038	0	1e-06	6	10	1.4	16	2.4	4.8	8.51138e-06	2.51189e-11	8.94863	1.25281	0.000401892	6.02838e-05	0.000120568	#NUM!	#NUM!	#NUM!	0.00372	#NUM!	#NUM!	#NUM!	#NUM!	#NUM!	#NUM!	#NUM!	62.724	134.409	-1122.53	-8.94987	0.152574	1202.72	0.894863	2.51182e-05	59.6848	0.80755	0.000402632	-0.000109708	-1.40334e-06	-2.67747	-0.0903368	-0.000602108	-1.63352e-06	-0.000154575
	0.7	#NUM!	0.0062	0.01705	0.03038	0	1e-06	6	10	1.4	16	2.4	4.8	8.51138e-06	2.51189e-11	8.94863	1.25281	0.000401892	6.02838e-05	0.000120568	#NUM!	#NUM!	#NUM!	0.00434	#NUM!	#NUM!	#NUM!	#NUM!	#NUM!	#NUM!	#NUM!	53.7634	115.207	-962.172	-8.94963	0.152574	1030.9	0.894863	2.51182e-05	43.8501	0.692164	0.000804825	-0.000109712	-1.40334e-06	-1.45376	-0.0495619	-0.000377821	-1.20014e-06	-0.000127534
	0.8	#NUM!	0.0062	0.01705	0.03038	0	1e-06	6	10	1.4	16	2.4	4.8	8.51138e-06	2.51189e-11	8.94863	1.25281	0.000401892	6.02838e-05	0.000120568	#NUM!	#NUM!	#NUM!	0.00496	#NUM!	#NUM!	#NUM!	#NUM!	#NUM!	#NUM!	#NUM!	47.043	100.806	-841.9	-8.94946	0.152574	902.039	0.894863	2.51182e-05	33.5727	0.60563	0.00110647	-0.000109715	-1.40334e-06	-0.857157	-0.029528	-0.000252208	-9.18856e-07	-0.000101334
	0.9	#NUM!	0.0062	0.01705	0.03038	0	1e-06	6	10	1.4	16	2.4	4.8	8.51138e-06	2.51189e-11	8.94863	1.25281	0.000401892	6.02838e-05	0.000120568	#NUM!	#NUM!	#NUM!	0.00558	#NUM!	#NUM!	#NUM!	#NUM!	#NUM!	#NUM!	#NUM!	41.816	89.6057	-748.356	-8.94932	0.152574	801.812	0.894863	2.51182e-05	26.5266	0.538328	0.00134108	-0.000109718	-1.40334e-06	-0.538229	-0.0187353	-0.0001765	-7.26009e-07	-7.59634e-05
	0.99	#NUM!	0.0062	0.01705	0.03038	0	1e-06	6	10	1.4	16	2.4	4.8	8.51138e-06	2.51189e-11	8.94863	1.25281	0.000401892	6.02838e-05	0.000120568	#NUM!	#NUM!	#NUM!	0.006138	#NUM!	#NUM!	#NUM!	#NUM!	#NUM!	#NUM!	#NUM!	38.0146	81.4598	-680.323	-8.94922	0.152574	728.92	0.894863	2.51182e-05	21.9228	0.489382	0.00151171	-0.00010972	-1.40334e-06	-0.369527	-0.0129839	-0.00013218	-6.00008e-07	-5.38277e-05
	r	eq K1	a	b	c	w	h		K1	K2	K3	K4	K5	K6	K7	K1h	K2h	K3h	K4h	K5h	x	y	z	t	u2	v	s	a-(x+y+z+t+u)	b-(x+2y+u+v)	c-(z+2t+u+s)	w+(x+2y+z+2t+2u)	F	G	H	I	J	K	L	M	a	b	g	d	e	t3	t2	t1	t0	m
	1e-11	642.426	0.0062	0.01705	0.03038	0	1e-06	6	10	1.4	16	2.4	4.8	8.51138e-06	2.51189e-11	8.94863	1.25281	0.000401892	6.02838e-05	0.000120568	-12.2385	2.05863	-2.05189e-06	6.2e-14	7.39599e-07	0.855639	0.0303805	10.1861	7.28267	7.63125e-07	-8.12126	3.76344e+12	8.06452e+12	-6.7352e+13	-9.84635e+07	0.152574	7.21631e+13	0.894863	2.51182e-05	2.14865e+23	6.28238e+17	-5.84623e+11	1811.28	-1.40334e-06	5.64288e+53	-5.24003e+47	1.62347e+39	-1.25879e+30	-2.84561e-13
	1.002e-11	639.854	0.0062	0.01705	0.03038	0	1e-06	6	10	1.4	16	2.4	4.8	8.51138e-06	2.51189e-11	8.94863	1.25281	0.000401892	6.02838e-05	0.000120568	-12.2139	2.05449	-2.05188e-06	6.2124e-14	7.39594e-07	0.853925	0.0303805	10.1657	7.26808	7.63125e-07	-8.10496	3.75593e+12	8.04842e+12	-6.72176e+13	-9.82669e+07	0.152574	7.20191e+13	0.894863	2.51182e-05	2.14008e+23	6.25732e+17	-5.82292e+11	1807.67	-1.40334e-06	5.57566e+53	-5.17758e+47	1.60733e+39	-1.24877e+30	-2.84553e-13
	1.00299e-11	638.587	0.0062	0.01705	0.03038	0	1e-06	6	10	1.4	16	2.4	4.8	8.51138e-06	2.51189e-11	8.94863	1.25281	0.000401892	6.02838e-05	0.000120568	-12.2018	2.05245	-2.05187e-06	6.21854e-14	7.39592e-07	0.85308	0.0303805	10.1556	7.26088	7.63125e-07	-8.09692	3.75222e+12	8.04048e+12	-6.71512e+13	-9.817e+07	0.152574	7.1948e+13	0.894863	2.51182e-05	2.13586e+23	6.24498e+17	-5.81143e+11	1805.88	-1.40334e-06	5.54272e+53	-5.14699e+47	1.59941e+39	-1.24385e+30	-2.84549e-13
	0.1	#NUM!	0.0062	0.01705	0.03038	0	1e-06	6	10	1.4	16	2.4	4.8	8.51138e-06	2.51189e-11	8.94863	1.25281	0.000401892	6.02838e-05	0.000120568	#NUM!	#NUM!	#NUM!	0.00062	#NUM!	#NUM!	#NUM!	#NUM!	#NUM!	#NUM!	#NUM!	376.344	806.452	-6735.2	-8.95807	0.152574	7216.31	0.894863	2.51182e-05	2148.65	4.85053	-0.0136741	-0.000109557	-1.40334e-06	-3362.16	-107.873	-0.132459	-5.88069e-05	-0.000303741
	0.2	#NUM!	0.0062	0.01705	0.03038	0	1e-06	6	10	1.4	16	2.4	4.8	8.51138e-06	2.51189e-11	8.94863	1.25281	0.000401892	6.02838e-05	0.000120568	#NUM!	#NUM!	#NUM!	0.00124	#NUM!	#NUM!	#NUM!	#NUM!	#NUM!	#NUM!	#NUM!	188.172	403.226	-3367.6	-8.95315	0.152574	3608.16	0.894863	2.51182e-05	537.163	2.4237	-0.00522806	-0.000109647	-1.40334e-06	-211.641	-6.85374	-0.0164921	-1.47017e-05	-0.000271644
	0.3	#NUM!	0.0062	0.01705	0.03038	0	1e-06	6	10	1.4	16	2.4	4.8	8.51138e-06	2.51189e-11	8.94863	1.25281	0.000401892	6.02838e-05	0.000120568	#NUM!	#NUM!	#NUM!	0.00186	#NUM!	#NUM!	#NUM!	#NUM!	#NUM!	#NUM!	#NUM!	125.448	268.817	-2245.07	-8.95151	0.152574	2405.44	0.894863	2.51182e-05	238.739	1.61545	-0.00241271	-0.000109678	-1.40334e-06	-42.072	-1.37622	-0.00486873	-6.53409e-06	-0.000240946
	0.4	#NUM!	0.0062	0.01705	0.03038	0	1e-06	6	10	1.4	16	2.4	4.8	8.51138e-06	2.51189e-11	8.94863	1.25281	0.000401892	6.02838e-05	0.000120568	#NUM!	#NUM!	#NUM!	0.00248	#NUM!	#NUM!	#NUM!	#NUM!	#NUM!	#NUM!	#NUM!	94.086	201.613	-1683.8	-8.95069	0.152574	1804.08	0.894863	2.51182e-05	134.291	1.21146	-0.00100504	-0.000109693	-1.40334e-06	-13.3936	-0.442634	-0.00204665	-3.67542e-06	-0.000211252
	0.5	#NUM!	0.0062	0.01705	0.03038	0	1e-06	6	10	1.4	16	2.4	4.8	8.51138e-06	2.51189e-11	8.94863	1.25281	0.000401892	6.02838e-05	0.000120568	#NUM!	#NUM!	#NUM!	0.0031	#NUM!	#NUM!	#NUM!	#NUM!	#NUM!	#NUM!	#NUM!	75.2688	161.29	-1347.04	-8.9502	0.152574	1443.26	0.894863	2.51182e-05	85.9461	0.969102	-0.000160437	-0.000109702	-1.40334e-06	-5.51911	-0.184291	-0.00104416	-2.35227e-06	-0.000182474
	0.6	#NUM!	0.0062	0.01705	0.03038	0	1e-06	6	10	1.4	16	2.4	4.8	8.51138e-06	2.51189e-11	8.94863	1.25281	0.000401892	6.02838e-05	0.000120568	#NUM!	#NUM!	#NUM!	0.00372	#NUM!	#NUM!	#NUM!	#NUM!	#NUM!	#NUM!	#NUM!	62.724	134.409	-1122.53	-8.94987	0.152574	1202.72	0.894863	2.51182e-05	59.6848	0.80755	0.000402632	-0.000109708	-1.40334e-06	-2.67747	-0.0903368	-0.000602108	-1.63352e-06	-0.000154575
	0.7	#NUM!	0.0062	0.01705	0.03038	0	1e-06	6	10	1.4	16	2.4	4.8	8.51138e-06	2.51189e-11	8.94863	1.25281	0.000401892	6.02838e-05	0.000120568	#NUM!	#NUM!	#NUM!	0.00434	#NUM!	#NUM!	#NUM!	#NUM!	#NUM!	#NUM!	#NUM!	53.7634	115.207	-962.172	-8.94963	0.152574	1030.9	0.894863	2.51182e-05	43.8501	0.692164	0.000804825	-0.000109712	-1.40334e-06	-1.45376	-0.0495619	-0.000377821	-1.20014e-06	-0.000127534
	0.8	#NUM!	0.0062	0.01705	0.03038	0	1e-06	6	10	1.4	16	2.4	4.8	8.51138e-06	2.51189e-11	8.94863	1.25281	0.000401892	6.02838e-05	0.000120568	#NUM!	#NUM!	#NUM!	0.00496	#NUM!	#NUM!	#NUM!	#NUM!	#NUM!	#NUM!	#NUM!	47.043	100.806	-841.9	-8.94946	0.152574	902.039	0.894863	2.51182e-05	33.5727	0.60563	0.00110647	-0.000109715	-1.40334e-06	-0.857157	-0.029528	-0.000252208	-9.18856e-07	-0.000101334
	0.9	#NUM!	0.0062	0.01705	0.03038	0	1e-06	6	10	1.4	16	2.4	4.8	8.51138e-06	2.51189e-11	8.94863	1.25281	0.000401892	6.02838e-05	0.000120568	#NUM!	#NUM!	#NUM!	0.00558	#NUM!	#NUM!	#NUM!	#NUM!	#NUM!	#NUM!	#NUM!	41.816	89.6057	-748.356	-8.94932	0.152574	801.812	0.894863	2.51182e-05	26.5266	0.538328	0.00134108	-0.000109718	-1.40334e-06	-0.538229	-0.0187353	-0.0001765	-7.26009e-07	-7.59634e-05
	0.99	#NUM!	0.0062	0.01705	0.03038	0	1e-06	6	10	1.4	16	2.4	4.8	8.51138e-06	2.51189e-11	8.94863	1.25281	0.000401892	6.02838e-05	0.000120568	#NUM!	#NUM!	#NUM!	0.006138	#NUM!	#NUM!	#NUM!	#NUM!	#NUM!	#NUM!	#NUM!	38.0146	81.4598	-680.323	-8.94922	0.152574	728.92	0.894863	2.51182e-05	21.9228	0.489382	0.00151171	-0.00010972	-1.40334e-06	-0.369527	-0.0129839	-0.00013218	-6.00008e-07	-5.38277e-05
			[A]in	[B]in	[C]in	[H2O]in															[AB]eq	[AB2]eq	[AC]eq	[AC2]eq	[ABC]eq			[A]eq	[B]eq	[C]eq	[H2O]eq
	r	eq K1	a	b	c	w	h		K1	K2	K3	K4	K5	K6	K7	K1h	K2h	K3h	K4h	K5h	x	y	z	t	u3	v	s	a-(x+y+z+t+u)	b-(x+2y+u+v)	c-(z+2t+u+s)	w+(x+2y+z+2t+2u)	F	G	H	I	J	K	L	M	a	b	g	d	e	t3	t2	t1	t0	m
	8e-17	#NUM!	0.0062	0.01705	0.03038	0	1e-06	6	10	1.4	16	2.4	4.8	8.51138e-06	2.51189e-11	8.94863	1.25281	0.000401892	6.02838e-05	0.000120568	#NUM!	#NUM!	#NUM!	4.96e-19	#NUM!	#NUM!	#NUM!	#NUM!	#NUM!	#NUM!	#NUM!	4.7043e+17	1.00806e+18	-8.419e+18	-1.23079e+13	0.152574	9.02039e+18	0.894863	2.51182e-05	3.35727e+33	9.81621e+27	-9.1321e+21	2.2641e+08	-1.40334e-06	2.14969e+84	-1.99987e+78	4.95825e+64	-3.07322e+50	-2.88491e-13
	1e-13	0.000932059	0.0062	0.01705	0.03038	0	1e-06	6	10	1.4	16	2.4	4.8	8.51138e-06	2.51189e-11	8.94863	1.25281	0.000401892	6.02838e-05	0.000120568	6.68635e-05	8.9655e-08	5.37175e-09	6.2e-16	1.54346e-11	0.00178554	0.0303792	0.00613304	0.0151974	7.63092e-07	6.70482e-05	3.76344e+14	8.06452e+14	-6735202267428039	-9.84635e+09	0.152574	7216311294118405	0.894863	2.51182e-05	2.14865e+27	6.28238e+21	-5844561116696944	181128	-1.40334e-06	5.63536e+65	-5.24252e+59	1.62471e+49	-1.25879e+38	-2.88452e-13
	1e-12	0.000905543	0.0062	0.01705	0.03038	0	1e-06	6	10	1.4	16	2.4	4.8	8.51138e-06	2.51189e-11	8.94863	1.25281	0.000401892	6.02838e-05	0.000120568	0.000194596	8.82949e-07	1.57537e-08	6.2e-15	1.53171e-10	0.00177194	0.0303792	0.0060045	0.0150817	7.63092e-07	0.000196378	3.76344e+13	8.06452e+13	-673520226742804	-9.84635e+08	0.152574	7.21631e+14	0.894863	2.51182e-05	2.14865e+25	6.28238e+19	-5.84471e+13	18112.8	-1.40334e-06	5.63604e+59	-5.24229e+53	1.62459e+44	-1.25879e+34	-2.88097e-13
	2e-12	0.00088948	0.0062	0.01705	0.03038	0	1e-06	6	10	1.4	16	2.4	4.8	8.51138e-06	2.51189e-11	8.94863	1.25281	0.000401892	6.02838e-05	0.000120568	0.000272118	1.74933e-06	2.21336e-08	1.24e-14	3.04901e-10	0.00176361	0.0303792	0.00592611	0.0150108	7.63091e-07	0.00027564	1.88172e+13	4.03226e+13	-336760113371402	-4.92317e+08	0.152574	3.60816e+14	0.894863	2.51182e-05	5.37163e+24	1.57059e+19	-1.46122e+13	9056.42	-1.40334e-06	8.8075e+57	-8.19069e+51	5.07646e+42	-7.86744e+32	-2.87703e-13
	3e-12	0.000877412	0.0062	0.01705	0.03038	0	1e-06	6	10	1.4	16	2.4	4.8	8.51138e-06	2.51189e-11	8.94863	1.25281	0.000401892	6.02838e-05	0.000120568	0.00033042	2.60525e-06	2.69722e-08	1.86e-14	4.55715e-10	0.0017573	0.0303792	0.00586695	0.0149571	7.63091e-07	0.000335659	1.25448e+13	2.68817e+13	-2.24507e+14	-3.28212e+08	0.152574	2.40544e+14	0.894863	2.51182e-05	2.38739e+24	6.98042e+18	-6.4945e+12	6037.61	-1.40334e-06	7.73328e+56	-7.19038e+50	6.68454e+41	-1.55406e+32	-2.8731e-13
	1.08728e-11	0.000821046	0.0062	0.01705	0.03038	0	1e-06	6	10	1.4	16	2.4	4.8	8.51138e-06	2.51189e-11	8.94863	1.25281	0.000401892	6.02838e-05	0.000120568	0.000603369	9.12177e-06	5.01103e-08	6.74112e-14	1.62337e-09	0.00172723	0.0303792	0.00558746	0.0147012	7.63091e-07	0.000621665	3.46135e+12	7.41717e+12	-6.19456e+13	-9.05597e+07	0.152574	6.63705e+13	0.894863	2.51182e-05	1.81755e+23	5.31427e+17	-4.94546e+11	1665.89	-1.40334e-06	3.41595e+53	-3.17157e+47	1.06835e+39	-9.00727e+29	-2.84219e-13
	0.01	#NUM!	0.0062	0.01705	0.03038	0	1e-06	6	10	1.4	16	2.4	4.8	8.51138e-06	2.51189e-11	8.94863	1.25281	0.000401892	6.02838e-05	0.000120568	#NUM!	#NUM!	#NUM!	6.2e-05	#NUM!	#NUM!	#NUM!	#NUM!	#NUM!	#NUM!	#NUM!	3763.44	8064.52	-67352	-9.04669	0.152574	72163.1	0.894863	2.51182e-05	214865	49.0707	-0.165703	-0.000107927	-1.40334e-06	-3.27547e+07	-1.06288e+06	-134	-0.00588194	-0.000346904
	0.1	#NUM!	0.0062	0.01705	0.03038	0	1e-06	6	10	1.4	16	2.4	4.8	8.51138e-06	2.51189e-11	8.94863	1.25281	0.000401892	6.02838e-05	0.000120568	#NUM!	#NUM!	#NUM!	0.00062	#NUM!	#NUM!	#NUM!	#NUM!	#NUM!	#NUM!	#NUM!	376.344	806.452	-6735.2	-8.95807	0.152574	7216.31	0.894863	2.51182e-05	2148.65	4.85053	-0.0136741	-0.000109557	-1.40334e-06	-3362.16	-107.873	-0.132459	-5.88069e-05	-0.000303741
	0.2	#NUM!	0.0062	0.01705	0.03038	0	1e-06	6	10	1.4	16	2.4	4.8	8.51138e-06	2.51189e-11	8.94863	1.25281	0.000401892	6.02838e-05	0.000120568	#NUM!	#NUM!	#NUM!	0.00124	#NUM!	#NUM!	#NUM!	#NUM!	#NUM!	#NUM!	#NUM!	188.172	403.226	-3367.6	-8.95315	0.152574	3608.16	0.894863	2.51182e-05	537.163	2.4237	-0.00522806	-0.000109647	-1.40334e-06	-211.641	-6.85374	-0.0164921	-1.47017e-05	-0.000271644
	0.3	#NUM!	0.0062	0.01705	0.03038	0	1e-06	6	10	1.4	16	2.4	4.8	8.51138e-06	2.51189e-11	8.94863	1.25281	0.000401892	6.02838e-05	0.000120568	#NUM!	#NUM!	#NUM!	0.00186	#NUM!	#NUM!	#NUM!	#NUM!	#NUM!	#NUM!	#NUM!	125.448	268.817	-2245.07	-8.95151	0.152574	2405.44	0.894863	2.51182e-05	238.739	1.61545	-0.00241271	-0.000109678	-1.40334e-06	-42.072	-1.37622	-0.00486873	-6.53409e-06	-0.000240946
	0.4	#NUM!	0.0062	0.01705	0.03038	0	1e-06	6	10	1.4	16	2.4	4.8	8.51138e-06	2.51189e-11	8.94863	1.25281	0.000401892	6.02838e-05	0.000120568	#NUM!	#NUM!	#NUM!	0.00248	#NUM!	#NUM!	#NUM!	#NUM!	#NUM!	#NUM!	#NUM!	94.086	201.613	-1683.8	-8.95069	0.152574	1804.08	0.894863	2.51182e-05	134.291	1.21146	-0.00100504	-0.000109693	-1.40334e-06	-13.3936	-0.442634	-0.00204665	-3.67542e-06	-0.000211252
	0.5	#NUM!	0.0062	0.01705	0.03038	0	1e-06	6	10	1.4	16	2.4	4.8	8.51138e-06	2.51189e-11	8.94863	1.25281	0.000401892	6.02838e-05	0.000120568	#NUM!	#NUM!	#NUM!	0.0031	#NUM!	#NUM!	#NUM!	#NUM!	#NUM!	#NUM!	#NUM!	75.2688	161.29	-1347.04	-8.9502	0.152574	1443.26	0.894863	2.51182e-05	85.9461	0.969102	-0.000160437	-0.000109702	-1.40334e-06	-5.51911	-0.184291	-0.00104416	-2.35227e-06	-0.000182474
	0.6	#NUM!	0.0062	0.01705	0.03038	0	1e-06	6	10	1.4	16	2.4	4.8	8.51138e-06	2.51189e-11	8.94863	1.25281	0.000401892	6.02838e-05	0.000120568	#NUM!	#NUM!	#NUM!	0.00372	#NUM!	#NUM!	#NUM!	#NUM!	#NUM!	#NUM!	#NUM!	62.724	134.409	-1122.53	-8.94987	0.152574	1202.72	0.894863	2.51182e-05	59.6848	0.80755	0.000402632	-0.000109708	-1.40334e-06	-2.67747	-0.0903368	-0.000602108	-1.63352e-06	-0.000154575
	0.7	#NUM!	0.0062	0.01705	0.03038	0	1e-06	6	10	1.4	16	2.4	4.8	8.51138e-06	2.51189e-11	8.94863	1.25281	0.000401892	6.02838e-05	0.000120568	#NUM!	#NUM!	#NUM!	0.00434	#NUM!	#NUM!	#NUM!	#NUM!	#NUM!	#NUM!	#NUM!	53.7634	115.207	-962.172	-8.94963	0.152574	1030.9	0.894863	2.51182e-05	43.8501	0.692164	0.000804825	-0.000109712	-1.40334e-06	-1.45376	-0.0495619	-0.000377821	-1.20014e-06	-0.000127534
	0.8	#NUM!	0.0062	0.01705	0.03038	0	1e-06	6	10	1.4	16	2.4	4.8	8.51138e-06	2.51189e-11	8.94863	1.25281	0.000401892	6.02838e-05	0.000120568	#NUM!	#NUM!	#NUM!	0.00496	#NUM!	#NUM!	#NUM!	#NUM!	#NUM!	#NUM!	#NUM!	47.043	100.806	-841.9	-8.94946	0.152574	902.039	0.894863	2.51182e-05	33.5727	0.60563	0.00110647	-0.000109715	-1.40334e-06	-0.857157	-0.029528	-0.000252208	-9.18856e-07	-0.000101334
	0.9	#NUM!	0.0062	0.01705	0.03038	0	1e-06	6	10	1.4	16	2.4	4.8	8.51138e-06	2.51189e-11	8.94863	1.25281	0.000401892	6.02838e-05	0.000120568	#NUM!	#NUM!	#NUM!	0.00558	#NUM!	#NUM!	#NUM!	#NUM!	#NUM!	#NUM!	#NUM!	41.816	89.6057	-748.356	-8.94932	0.152574	801.812	0.894863	2.51182e-05	26.5266	0.538328	0.00134108	-0.000109718	-1.40334e-06	-0.538229	-0.0187353	-0.0001765	-7.26009e-07	-7.59634e-05
	0.99	#NUM!	0.0062	0.01705	0.03038	0	1	6	10	1.4	16	2.4	4.8	8.51138e-06	2.51189e-11	8.51131e-05	1.19158e-05	4.01902e-10	6.02853e-11	1.20571e-10	#NUM!	#NUM!	#NUM!	0.006138	#NUM!	#NUM!	#NUM!	#NUM!	#NUM!	#NUM!	#NUM!	38.0146	81.4598	-0.00647104	-8.51137e-05	1.45118e-06	0.00693326	8.51131e-06	2.51189e-11	1.98346e-15	4.42715e-17	1.36752e-19	-9.9279e-21	-1.26956e-22	-2.73723e-49	-9.61525e-51	-9.78717e-53	-4.44325e-55	-5.37603e-05
	r	eq K1	a	b	c	w	h		K1	K2	K3	K4	K5	K6	K7	K1h	K2h	K3h	K4h	K5h	x	y	z	t	u4	v	s	a-(x+y+z+t+u)	b-(x+2y+u+v)	c-(z+2t+u+s)	w+(x+2y+z+2t+2u)	F	G	H	I	J	K	L	M	a	b	g	d	e	t3	t2	t1	t0	m
	8e-16	#NUM!	0.0062	0.01705	0.03038	0	1e-06	6	10	1.4	16	2.4	4.8	8.51138e-06	2.51189e-11	8.94863	1.25281	0.000401892	6.02838e-05	0.000120568	#NUM!	#NUM!	#NUM!	4.96e-18	#NUM!	#NUM!	#NUM!	#NUM!	#NUM!	#NUM!	#NUM!	4.7043e+16	1.00806e+17	-8.419e+17	-1.23079e+12	0.152574	9.02039e+17	0.894863	2.51182e-05	3.35727e+31	9.81621e+25	-9.1321e+19	2.2641e+07	-1.40334e-06	2.14969e+78	-1.99987e+72	4.95825e+59	-3.07322e+46	-2.88491e-13
	1e-12	0.000988858	0.0062	0.01705	0.03038	0	1e-06	6	10	1.4	16	2.4	4.8	8.51138e-06	2.51189e-11	8.94863	1.25281	0.000401892	6.02838e-05	0.000120568	-0.000205752	9.25384e-07	-1.62704e-08	6.2e-15	1.56808e-10	0.00181403	0.0303793	0.00640484	0.0154399	7.63092e-07	-0.000203917	3.76344e+13	8.06452e+13	-673520226742804	-9.84635e+08	0.152574	7.21631e+14	0.894863	2.51182e-05	2.14865e+25	6.28238e+19	-5.84471e+13	18112.8	-1.40334e-06	5.63604e+59	-5.24229e+53	1.62459e+44	-1.25879e+34	-2.88097e-13
	9e-12	0.00108302	0.0062	0.01705	0.03038	0	1e-06	6	10	1.4	16	2.4	4.8	8.51138e-06	2.51189e-11	8.94863	1.25281	0.000401892	6.02838e-05	0.000120568	-0.000654149	8.75144e-06	-5.04629e-08	5.58e-14	1.44667e-09	0.00185952	0.0303793	0.00684545	0.0158271	7.63093e-07	-0.000636694	4.1816e+12	8.96057e+12	-7.48356e+13	-1.09404e+08	0.152574	8.01812e+13	0.894863	2.51182e-05	2.65266e+23	7.75602e+17	-7.21736e+11	2012.54	-1.40334e-06	1.06167e+54	-9.86052e+47	2.74957e+39	-1.9186e+30	-2.84953e-13
	0.01	#NUM!	0.0062	0.01705	0.03038	0	1e-06	6	10	1.4	16	2.4	4.8	8.51138e-06	2.51189e-11	8.94863	1.25281	0.000401892	6.02838e-05	0.000120568	#NUM!	#NUM!	#NUM!	6.2e-05	#NUM!	#NUM!	#NUM!	#NUM!	#NUM!	#NUM!	#NUM!	3763.44	8064.52	-67352	-9.04669	0.152574	72163.1	0.894863	2.51182e-05	214865	49.0707	-0.165703	-0.000107927	-1.40334e-06	-3.27547e+07	-1.06288e+06	-134	-0.00588194	-0.000346904
	0.1	#NUM!	0.0062	0.01705	0.03038	0	1e-06	6	10	1.4	16	2.4	4.8	8.51138e-06	2.51189e-11	8.94863	1.25281	0.000401892	6.02838e-05	0.000120568	#NUM!	#NUM!	#NUM!	0.00062	#NUM!	#NUM!	#NUM!	#NUM!	#NUM!	#NUM!	#NUM!	376.344	806.452	-6735.2	-8.95807	0.152574	7216.31	0.894863	2.51182e-05	2148.65	4.85053	-0.0136741	-0.000109557	-1.40334e-06	-3362.16	-107.873	-0.132459	-5.88069e-05	-0.000303741
	0.2	#NUM!	0.0062	0.01705	0.03038	0	1e-06	6	10	1.4	16	2.4	4.8	8.51138e-06	2.51189e-11	8.94863	1.25281	0.000401892	6.02838e-05	0.000120568	#NUM!	#NUM!	#NUM!	0.00124	#NUM!	#NUM!	#NUM!	#NUM!	#NUM!	#NUM!	#NUM!	188.172	403.226	-3367.6	-8.95315	0.152574	3608.16	0.894863	2.51182e-05	537.163	2.4237	-0.00522806	-0.000109647	-1.40334e-06	-211.641	-6.85374	-0.0164921	-1.47017e-05	-0.000271644
	0.3	#NUM!	0.0062	0.01705	0.03038	0	1e-06	6	10	1.4	16	2.4	4.8	8.51138e-06	2.51189e-11	8.94863	1.25281	0.000401892	6.02838e-05	0.000120568	#NUM!	#NUM!	#NUM!	0.00186	#NUM!	#NUM!	#NUM!	#NUM!	#NUM!	#NUM!	#NUM!	125.448	268.817	-2245.07	-8.95151	0.152574	2405.44	0.894863	2.51182e-05	238.739	1.61545	-0.00241271	-0.000109678	-1.40334e-06	-42.072	-1.37622	-0.00486873	-6.53409e-06	-0.000240946
	0.4	#NUM!	0.0062	0.01705	0.03038	0	1e-06	6	10	1.4	16	2.4	4.8	8.51138e-06	2.51189e-11	8.94863	1.25281	0.000401892	6.02838e-05	0.000120568	#NUM!	#NUM!	#NUM!	0.00248	#NUM!	#NUM!	#NUM!	#NUM!	#NUM!	#NUM!	#NUM!	94.086	201.613	-1683.8	-8.95069	0.152574	1804.08	0.894863	2.51182e-05	134.291	1.21146	-0.00100504	-0.000109693	-1.40334e-06	-13.3936	-0.442634	-0.00204665	-3.67542e-06	-0.000211252
	0.5	#NUM!	0.0062	0.01705	0.03038	0	1e-06	6	10	1.4	16	2.4	4.8	8.51138e-06	2.51189e-11	8.94863	1.25281	0.000401892	6.02838e-05	0.000120568	#NUM!	#NUM!	#NUM!	0.0031	#NUM!	#NUM!	#NUM!	#NUM!	#NUM!	#NUM!	#NUM!	75.2688	161.29	-1347.04	-8.9502	0.152574	1443.26	0.894863	2.51182e-05	85.9461	0.969102	-0.000160437	-0.000109702	-1.40334e-06	-5.51911	-0.184291	-0.00104416	-2.35227e-06	-0.000182474
	0.6	#NUM!	0.0062	0.01705	0.03038	0	1e-06	6	10	1.4	16	2.4	4.8	8.51138e-06	2.51189e-11	8.94863	1.25281	0.000401892	6.02838e-05	0.000120568	#NUM!	#NUM!	#NUM!	0.00372	#NUM!	#NUM!	#NUM!	#NUM!	#NUM!	#NUM!	#NUM!	62.724	134.409	-1122.53	-8.94987	0.152574	1202.72	0.894863	2.51182e-05	59.6848	0.80755	0.000402632	-0.000109708	-1.40334e-06	-2.67747	-0.0903368	-0.000602108	-1.63352e-06	-0.000154575
	0.7	#NUM!	0.0062	0.01705	0.03038	0	1e-06	6	10	1.4	16	2.4	4.8	8.51138e-06	2.51189e-11	8.94863	1.25281	0.000401892	6.02838e-05	0.000120568	#NUM!	#NUM!	#NUM!	0.00434	#NUM!	#NUM!	#NUM!	#NUM!	#NUM!	#NUM!	#NUM!	53.7634	115.207	-962.172	-8.94963	0.152574	1030.9	0.894863	2.51182e-05	43.8501	0.692164	0.000804825	-0.000109712	-1.40334e-06	-1.45376	-0.0495619	-0.000377821	-1.20014e-06	-0.000127534
	0.8	#NUM!	0.0062	0.01705	0.03038	0	1e-06	6	10	1.4	16	2.4	4.8	8.51138e-06	2.51189e-11	8.94863	1.25281	0.000401892	6.02838e-05	0.000120568	#NUM!	#NUM!	#NUM!	0.00496	#NUM!	#NUM!	#NUM!	#NUM!	#NUM!	#NUM!	#NUM!	47.043	100.806	-841.9	-8.94946	0.152574	902.039	0.894863	2.51182e-05	33.5727	0.60563	0.00110647	-0.000109715	-1.40334e-06	-0.857157	-0.029528	-0.000252208	-9.18856e-07	-0.000101334
	0.9	#NUM!	0.0062	0.01705	0.03038	0	1e-06	6	10	1.4	16	2.4	4.8	8.51138e-06	2.51189e-11	8.94863	1.25281	0.000401892	6.02838e-05	0.000120568	#NUM!	#NUM!	#NUM!	0.00558	#NUM!	#NUM!	#NUM!	#NUM!	#NUM!	#NUM!	#NUM!	41.816	89.6057	-748.356	-8.94932	0.152574	801.812	0.894863	2.51182e-05	26.5266	0.538328	0.00134108	-0.000109718	-1.40334e-06	-0.538229	-0.0187353	-0.0001765	-7.26009e-07	-7.59634e-05
	0.99	#NUM!	0.0062	0.01705	0.03038	0	1e-06	6	10	1.4	16	2.4	4.8	8.51138e-06	2.51189e-11	8.94863	1.25281	0.000401892	6.02838e-05	0.000120568	#NUM!	#NUM!	#NUM!	0.006138	#NUM!	#NUM!	#NUM!	#NUM!	#NUM!	#NUM!	#NUM!	38.0146	81.4598	-680.323	-8.94922	0.152574	728.92	0.894863	2.51182e-05	21.9228	0.489382	0.00151171	-0.00010972	-1.40334e-06	-0.369527	-0.0129839	-0.00013218	-6.00008e-07	-5.38277e-05
[truncated: 25 more columns]
