# Supplementary material for: Transfer of structural units through imine exchanges, in solution or without solvent: successive transiminations, stimuli (pH)-modulated covalent switches, and mathematical models
Source: Front Chem. 2026 Apr 13;13:1241625. doi: 10.3389/fchem.2025.1241625 (PMC13112204; doi:10.3389/fchem.2025.1241625)
Supplement: Supplementary file 1 [file Supplementaryfile1.zip › Supplementary Material/g-S2-St7-pH7.xlsx]

## Sheet: Feuil1
Influence of the pH										^							^
pH = 7
Set S2		general approach			paper -> section 5.3.				Inputs: a, b, c, w, K1 to K5, pH, r
t3 ¹ 0, t2 ¹ 0
discr III < 0
			[A]in	[B]in	[C]in	[H2O]in	[H+]eq	pH													[AB]eq	[AB2]eq	[AC]eq	[AC2]eq	[ABC]eq	[BH+]eq	[CH+]eq	[A]eq	[B]eq	[C]eq	[H2O]eq
	r	eq K1	a	b	c	w	h		K1	K2	K3	K4	K5	K6	K7	K1h	K2h	K3h	K4h	K5h	x	y	z	t	u1	v	s	a-(x+y+z+t+u)	b-(x+2y+u+v)	c-(z+2t+u+s)	w+(x+2y+z+2t+2u)	F	G	H	I	J	K	L	M	a	b	g	d	e	t3	t2	t1	t0	m
	1e-09	#NUM!	0.0062	0.01705	0.03038	0	1e-07	7	10	1.4	16	2.4	4.8	8.51138e-06	2.51189e-11	9.88387	1.38374	0.00401801	0.000602701	0.0012054	#NUM!	#NUM!	#NUM!	6.2e-12	#NUM!	#NUM!	#NUM!	#NUM!	#NUM!	#NUM!	#NUM!	3.76344e+10	8.06452e+10	-7.43624e+11	-9.84413e+06	0.16852	7.96763e+11	0.988387	0.000251126	2.61862e+20	6933554917900255	-5.84264e+10	1999.68	-1.71161e-05	7.58746e+47	-6.37718e+42	2.18262e+35	-1.86996e+27	-2.32597e-11
	2.5754e-05	0.000184085	0.0062	0.01705	0.03038	0	1e-07	7	10	1.4	16	2.4	4.8	8.51138e-06	2.51189e-11	9.88387	1.38374	0.00401801	0.000602701	0.0012054	-0.0106532	0.0159273	3.25871e-05	1.59675e-07	-0.0001044	-4.69952e-05	0.0304438	0.000997575	-0.00399994	7.64715e-06	0.0210254	1.4613e+06	3.13136e+06	-2.88741e+07	-392.116	0.16852	3.09374e+07	0.988387	0.000251126	3.94806e+11	1.06829e+07	-886.543	0.0763075	-1.71161e-05	1.11329e+23	-4.33854e+19	-4.61976e+14	-4.25224e+09	-5.47727e-08
	0.1	#NUM!	0.0062	0.01705	0.03038	0	1e-07	7	10	1.4	16	2.4	4.8	8.51138e-06	2.51189e-11	9.88387	1.38374	0.00401801	0.000602701	0.0012054	#NUM!	#NUM!	#NUM!	0.00062	#NUM!	#NUM!	#NUM!	#NUM!	#NUM!	#NUM!	#NUM!	376.344	806.452	-7436.24	-9.9783	0.16852	7967.63	0.988387	0.000251126	26186.2	59.7331	-0.166437	-0.00131796	-1.71161e-05	-5.97553e+06	-195408	-241.862	-0.106557	-0.000315985
	0.2	#NUM!	0.0062	0.01705	0.03038	0	1e-07	7	10	1.4	16	2.4	4.8	8.51138e-06	2.51189e-11	9.88387	1.38374	0.00401801	0.000602701	0.0012054	#NUM!	#NUM!	#NUM!	0.00124	#NUM!	#NUM!	#NUM!	#NUM!	#NUM!	#NUM!	#NUM!	188.172	403.226	-3718.12	-9.92908	0.16852	3983.81	0.988387	0.000251126	6546.56	29.6932	-0.063607	-0.00132796	-1.71161e-05	-379666	-12415.2	-30.0001	-0.0266358	-0.000277417
	0.3	#NUM!	0.0062	0.01705	0.03038	0	1e-07	7	10	1.4	16	2.4	4.8	8.51138e-06	2.51189e-11	9.88387	1.38374	0.00401801	0.000602701	0.0012054	#NUM!	#NUM!	#NUM!	0.00186	#NUM!	#NUM!	#NUM!	#NUM!	#NUM!	#NUM!	#NUM!	125.448	268.817	-2478.75	-9.91267	0.16852	2655.88	0.988387	0.000251126	2909.58	19.757	-0.0293309	-0.00133129	-1.71161e-05	-75706.2	-2492.91	-8.8454	-0.0118378	-0.000244595
	0.4	#NUM!	0.0062	0.01705	0.03038	0	1e-07	7	10	1.4	16	2.4	4.8	8.51138e-06	2.51189e-11	9.88387	1.38374	0.00401801	0.000602701	0.0012054	#NUM!	#NUM!	#NUM!	0.00248	#NUM!	#NUM!	#NUM!	#NUM!	#NUM!	#NUM!	#NUM!	94.086	201.613	-1859.06	-9.90447	0.16852	1991.91	0.988387	0.000251126	1636.64	14.8033	-0.0121929	-0.00133296	-1.71161e-05	-24138.1	-801.787	-3.71597	-0.00665873	-0.000213837
	0.5	#NUM!	0.0062	0.01705	0.03038	0	1e-07	7	10	1.4	16	2.4	4.8	8.51138e-06	2.51189e-11	9.88387	1.38374	0.00401801	0.000602701	0.0012054	#NUM!	#NUM!	#NUM!	0.0031	#NUM!	#NUM!	#NUM!	#NUM!	#NUM!	#NUM!	#NUM!	75.2688	161.29	-1487.25	-9.89954	0.16852	1593.53	0.988387	0.000251126	1047.45	11.8357	-0.00191022	-0.00133396	-1.71161e-05	-9955.73	-333.821	-1.89509	-0.00426157	-0.000184414
	0.6	#NUM!	0.0062	0.01705	0.03038	0	1e-07	7	10	1.4	16	2.4	4.8	8.51138e-06	2.51189e-11	9.88387	1.38374	0.00401801	0.000602701	0.0012054	#NUM!	#NUM!	#NUM!	0.00372	#NUM!	#NUM!	#NUM!	#NUM!	#NUM!	#NUM!	#NUM!	62.724	134.409	-1239.37	-9.89626	0.16852	1327.94	0.988387	0.000251126	727.395	9.85922	0.00494492	-0.00133463	-1.71161e-05	-4832.75	-163.633	-1.09252	-0.00295942	-0.00015608
	0.7	#NUM!	0.0062	0.01705	0.03038	0	1e-07	7	10	1.4	16	2.4	4.8	8.51138e-06	2.51189e-11	9.88387	1.38374	0.00401801	0.000602701	0.0012054	#NUM!	#NUM!	#NUM!	0.00434	#NUM!	#NUM!	#NUM!	#NUM!	#NUM!	#NUM!	#NUM!	53.7634	115.207	-1062.32	-9.89392	0.16852	1138.23	0.988387	0.000251126	534.413	8.4484	0.00984144	-0.0013351	-1.71161e-05	-2625.14	-89.7735	-0.685432	-0.00217426	-0.000128722
	0.8	#NUM!	0.0062	0.01705	0.03038	0	1e-07	7	10	1.4	16	2.4	4.8	8.51138e-06	2.51189e-11	9.88387	1.38374	0.00401801	0.000602701	0.0012054	#NUM!	#NUM!	#NUM!	0.00496	#NUM!	#NUM!	#NUM!	#NUM!	#NUM!	#NUM!	#NUM!	47.043	100.806	-929.529	-9.89216	0.16852	995.953	0.988387	0.000251126	409.16	7.3908	0.0135138	-0.00133546	-1.71161e-05	-1548.32	-53.4847	-0.457488	-0.00166467	-0.000102281
	0.9	#NUM!	0.0062	0.01705	0.03038	0	1e-07	7	10	1.4	16	2.4	4.8	8.51138e-06	2.51189e-11	9.88387	1.38374	0.00401801	0.000602701	0.0012054	#NUM!	#NUM!	#NUM!	0.00558	#NUM!	#NUM!	#NUM!	#NUM!	#NUM!	#NUM!	#NUM!	41.816	89.6057	-826.248	-9.89079	0.16852	885.292	0.988387	0.000251126	323.287	6.56853	0.0163701	-0.00133574	-1.71161e-05	-972.476	-33.9353	-0.320127	-0.00131529	-7.67169e-05
	0.99	#NUM!	0.0062	0.01705	0.03038	0	1e-07	7	10	1.4	16	2.4	4.8	8.51138e-06	2.51189e-11	9.88387	1.38374	0.00401801	0.000602701	0.0012054	#NUM!	#NUM!	#NUM!	0.006138	#NUM!	#NUM!	#NUM!	#NUM!	#NUM!	#NUM!	#NUM!	38.0146	81.4598	-751.135	-9.8898	0.16852	804.811	0.988387	0.000251126	267.179	5.97069	0.0184474	-0.00133594	-1.71161e-05	-667.789	-23.5176	-0.239722	-0.00108702	-5.44378e-05
	r	eq K1	a	b	c	w	h		K1	K2	K3	K4	K5	K6	K7	K1h	K2h	K3h	K4h	K5h	x	y	z	t	u2	v	s	a-(x+y+z+t+u)	b-(x+2y+u+v)	c-(z+2t+u+s)	w+(x+2y+z+2t+2u)	F	G	H	I	J	K	L	M	a	b	g	d	e	t3	t2	t1	t0	m
	1e-09	#NUM!	0.0062	0.01705	0.03038	0	1e-07	7	10	1.4	16	2.4	4.8	8.51138e-06	2.51189e-11	9.88387	1.38374	0.00401801	0.000602701	0.0012054	#NUM!	#NUM!	#NUM!	6.2e-12	#NUM!	#NUM!	#NUM!	#NUM!	#NUM!	#NUM!	#NUM!	3.76344e+10	8.06452e+10	-7.43624e+11	-9.84413e+06	0.16852	7.96763e+11	0.988387	0.000251126	2.61862e+20	6933554917900255	-5.84264e+10	1999.68	-1.71161e-05	7.58746e+47	-6.37718e+42	2.18262e+35	-1.86996e+27	-2.32597e-11
	1e-08	#NUM!	0.0062	0.01705	0.03038	0	1e-07	7	10	1.4	16	2.4	4.8	8.51138e-06	2.51189e-11	9.88387	1.38374	0.00401801	0.000602701	0.0012054	#NUM!	#NUM!	#NUM!	6.2e-11	#NUM!	#NUM!	#NUM!	#NUM!	#NUM!	#NUM!	#NUM!	3.76344e+09	8.06452e+09	-7.43624e+10	-984422	0.16852	7.96763e+10	0.988387	0.000251126	2.61862e+18	6.93361e+13	-5.86115e+08	199.967	-1.71161e-05	7.69974e+41	-6.34531e+36	2.16412e+30	-1.86996e+23	-1.98271e-11
	1e-07	0.000283072	0.0062	0.01705	0.03038	0	1e-07	7	10	1.4	16	2.4	4.8	8.51138e-06	2.51189e-11	9.88387	1.38374	0.00401801	0.000602701	0.0012054	0.00320882	0.000605301	3.13743e-06	6.2e-10	1.26822e-06	0.000146658	0.030368	0.00238148	0.0124827	7.62809e-06	0.00442509	3.76344e+08	8.06452e+08	-7.43624e+09	-98451.1	0.16852	7.96763e+09	0.988387	0.000251126	2.61862e+16	6.93414e+11	-6.04623e+06	19.9955	-1.71161e-05	8.82247e+35	-6.19796e+30	1.97913e+25	-1.86996e+19	5.98172e-12
	1e-06	1.2391e-05	0.0062	0.01705	0.03038	0	1e-07	7	10	1.4	16	2.4	4.8	8.51138e-06	2.51189e-11	9.88387	1.38374	0.00401801	0.000602701	0.0012054	0.00297337	0.00276632	4.30043e-06	6.2e-09	8.57352e-06	9.91178e-05	0.0303595	0.000447428	0.00843629	7.62596e-06	0.00852748	3.76344e+07	8.06452e+07	-7.43624e+08	-9854	0.16852	7.96763e+08	0.988387	0.000251126	2.61862e+14	6.93945e+09	-78971	1.99834	-1.71161e-05	2.00444e+30	-2.18515e+25	1.27066e+19	-1.86996e+15	-3.32755e-11
	1.3e-06	1.03373e-06	0.0062	0.01705	0.03038	0	1e-07	7	10	1.4	16	2.4	4.8	8.51138e-06	2.51189e-11	9.88387	1.38374	0.00401801	0.000602701	0.0012054	0.00269707	0.00316671	4.15694e-06	8.06e-09	1.04588e-05	9.30053e-05	0.0303577	0.000321591	0.00791604	7.62552e-06	0.00905559	2.89495e+07	6.20347e+07	-5.72018e+08	-7582.28	0.16852	6.12894e+08	0.988387	0.000251126	1.54948e+14	4.10723e+09	-50379	1.53688	-1.71161e-05	4.92723e+29	-7.04179e+24	-1.32282e+19	-6.54725e+14	-9.49303e-11
	1.3389e-06	1.76185e-09	0.0062	0.01705	0.03038	0	1e-07	7	10	1.4	16	2.4	4.8	8.51138e-06	2.51189e-11	9.88387	1.38374	0.00401801	0.000602701	0.0012054	0.00266286	0.00321337	4.13482e-06	8.30118e-09	1.06921e-05	9.23163e-05	0.0303575	0.000308934	0.00785739	7.62547e-06	0.00911514	2.81085e+07	6.02324e+07	-5.55399e+08	-7362.28	0.16852	5.95087e+08	0.988387	0.000251126	1.46075e+14	3.87217e+09	-47940.4	1.49219	-1.71161e-05	4.21246e+29	-6.21722e+24	-1.32789e+19	-5.81888e+14	-1.04133e-10
	1.33897e-06	-7.2439e-14	0.0062	0.01705	0.03038	0	1e-07	7	10	1.4	16	2.4	4.8	8.51138e-06	2.51189e-11	9.88387	1.38374	0.00401801	0.000602701	0.0012054	0.0026628	0.00321345	4.13478e-06	8.30161e-09	1.06925e-05	9.23151e-05	0.0303575	0.000308912	0.00785729	7.62547e-06	0.00911524	2.8107e+07	6.02293e+07	-5.5537e+08	-7361.9	0.16852	5.95057e+08	0.988387	0.000251126	1.4606e+14	3.87177e+09	-47936.2	1.49211	-1.71161e-05	4.21131e+29	-6.21587e+24	-1.32788e+19	-5.81768e+14	-1.0415e-10
	1.33897e-06	-2.56057e-11	0.0062	0.01705	0.03038	0	1e-07	7	10	1.4	16	2.4	4.8	8.51138e-06	2.51189e-11	9.88387	1.38374	0.00401801	0.000602701	0.0012054	0.0026628	0.00321345	4.13478e-06	8.30161e-09	1.06925e-05	9.23151e-05	0.0303575	0.000308911	0.00785729	7.62547e-06	0.00911524	2.8107e+07	6.02293e+07	-5.5537e+08	-7361.89	0.16852	5.95056e+08	0.988387	0.000251126	1.4606e+14	3.87176e+09	-47936.2	1.49211	-1.71161e-05	4.21129e+29	-6.21585e+24	-1.32788e+19	-581766704780263	-1.0415e-10
	1.339e-06	-7.91582e-10	0.0062	0.01705	0.03038	0	1e-07	7	10	1.4	16	2.4	4.8	8.51138e-06	2.51189e-11	9.88387	1.38374	0.00401801	0.000602701	0.0012054	0.00266278	0.00321349	4.13476e-06	8.3018e-09	1.06927e-05	9.23146e-05	0.0303575	0.000308902	0.00785724	7.62547e-06	0.00911529	2.81064e+07	6.02279e+07	-5.55357e+08	-7361.73	0.16852	5.95043e+08	0.988387	0.000251126	1.46053e+14	3.87159e+09	-47934.4	1.49208	-1.71161e-05	4.21079e+29	-6.21527e+24	-1.32787e+19	-5.81715e+14	-1.04157e-10
	1.34e-06	-2.62986e-08	0.0062	0.01705	0.03038	0	1e-07	7	10	1.4	16	2.4	4.8	8.51138e-06	2.51189e-11	9.88387	1.38374	0.00401801	0.000602701	0.0012054	0.0026619	0.00321467	4.13419e-06	8.308e-09	1.06986e-05	9.22971e-05	0.0303575	0.000308585	0.00785576	7.62547e-06	0.00911679	2.80854e+07	6.0183e+07	-5.54943e+08	-7356.24	0.16852	5.94599e+08	0.988387	0.000251126	1.45836e+14	3.86582e+09	-47874.3	1.49096	-1.71161e-05	4.19412e+29	-6.19574e+24	-1.3277e+19	-5.7998e+14	-1.04398e-10
	1.4e-06	-1.46983e-06	0.0062	0.01705	0.03038	0	1e-07	7	10	1.4	16	2.4	4.8	8.51138e-06	2.51189e-11	9.88387	1.38374	0.00401801	0.000602701	0.0012054	0.00260993	0.00328457	4.0989e-06	8.68e-09	1.10538e-05	9.12731e-05	0.0303572	0.00029034	0.0077686	7.62539e-06	0.00920529	2.68817e+07	5.76037e+07	-5.3116e+08	-7041.4	0.16852	5.69116e+08	0.988387	0.000251126	1.33603e+14	3.54174e+09	-44488.3	1.42701	-1.71161e-05	3.32407e+29	-5.1536e+24	-1.29657e+19	-4.86766e+14	-1.19129e-10
	2e-06	-9.56127e-06	0.0062	0.01705	0.03038	0	1e-07	7	10	1.4	16	2.4	4.8	8.51138e-06	2.51189e-11	9.88387	1.38374	0.00401801	0.000602701	0.0012054	0.00214034	0.00387613	3.6984e-06	1.24e-08	1.43523e-05	8.29488e-05	0.0303543	0.000165461	0.00706009	7.62466e-06	0.00992504	1.88172e+07	4.03226e+07	-3.71812e+08	-4931.94	0.16852	3.98381e+08	0.988387	0.000251126	6.54656e+13	1.73634e+09	-24884	0.998503	-1.71161e-05	5.07838e+28	-1.18386e+24	-6.04799e+18	-1.16873e+14	-3.00238e-10
	7e-06	-1.12696e-06	0.0062	0.01705	0.03038	0	1e-07	7	10	1.4	16	2.4	4.8	8.51138e-06	2.51189e-11	9.88387	1.38374	0.00401801	0.000602701	0.0012054	9.23244e-05	0.00607359	2.38428e-07	4.34e-08	3.36108e-05	5.54718e-05	0.0303384	1.96479e-07	0.00472142	7.62067e-06	0.012307	5.37634e+06	1.15207e+07	-1.06232e+08	-1416.18	0.16852	1.13823e+08	0.988387	0.000251126	5.34413e+12	1.42344e+08	-4129.8	0.284331	-1.71161e-05	8.04137e+25	-7.83698e+21	-7.33008e+16	-7.78847e+11	-4.07758e-09
	7.38695e-06	9.3995e-14	0.0062	0.01705	0.03038	0	1e-07	7	10	1.4	16	2.4	4.8	8.51138e-06	2.51189e-11	9.88387	1.38374	0.00401801	0.000602701	0.0012054	-7.58023e-12	0.00616517	-1.99598e-14	4.57991e-08	3.47866e-05	5.44033e-05	0.0303375	0	0.00463047	7.62044e-06	0.0124	5.09472e+06	1.09173e+07	-1.00667e+08	-1342.52	0.16852	1.07861e+08	0.988387	0.000251126	4.79892e+12	1.27864e+08	-3854.3	0.269367	-1.71161e-05	6.11779e+25	-6.32445e+21	-5.96876e+16	-6.28038e+11	-4.53797e-09
	8e-06	1.72797e-06	0.0062	0.01705	0.03038	0	1e-07	7	10	1.4	16	2.4	4.8	8.51138e-06	2.51189e-11	9.88387	1.38374	0.00401801	0.000602701	0.0012054	-0.000136359	0.00629967	-3.69645e-07	4.96e-08	3.65941e-05	5.2842e-05	0.0303361	4.13217e-07	0.00449758	7.62007e-06	0.0125359	4.7043e+06	1.00806e+07	-9.29529e+07	-1240.4	0.16852	9.95953e+07	0.988387	0.000251126	4.0916e+12	1.09075e+08	-3483.2	0.248622	-1.71161e-05	4.08136e+25	-4.6028e+21	-4.39788e+16	-4.56549e+11	-5.31704e-09
	1e-05	6.85827e-06	0.0062	0.01705	0.03038	0	1e-07	7	10	1.4	16	2.4	4.8	8.51138e-06	2.51189e-11	9.88387	1.38374	0.00401801	0.000602701	0.0012054	-0.00051371	0.00666753	-1.51338e-06	6.2e-08	4.20911e-05	4.86166e-05	0.0303317	5.54113e-06	0.00413794	7.61897e-06	0.0129041	3.76344e+06	8.06452e+06	-7.43624e+07	-994.292	0.16852	7.96763e+07	0.988387	0.000251126	2.61862e+12	6.99259e+07	-2640.54	0.19863	-1.71161e-05	1.31723e+25	-1.8911e+21	-1.8608e+16	-1.87007e+11	-8.28308e-09
	0.0001	5.84767e-05	0.0062	0.01705	0.03038	0	1e-07	7	10	1.4	16	2.4	4.8	8.51138e-06	2.51189e-11	9.88387	1.38374	0.00401801	0.000602701	0.0012054	-0.00355902	0.00944004	-2.7865e-05	6.2e-07	0.000158378	1.82383e-05	0.0302407	0.000187852	0.00155233	7.59611e-06	0.0156112	376344	806452	-7.43624e+06	-108.321	0.16852	7.96763e+06	0.988387	0.000251126	2.61862e+10	752395	-211.453	0.0186589	-1.71161e-05	1.19448e+20	-1.91857e+17	-2.274e+12	-1.88062e+07	-8.78993e-07
	0.1	#NUM!	0.0062	0.01705	0.03038	0	1e-07	7	10	1.4	16	2.4	4.8	8.51138e-06	2.51189e-11	9.88387	1.38374	0.00401801	0.000602701	0.0012054	#NUM!	#NUM!	#NUM!	0.00062	#NUM!	#NUM!	#NUM!	#NUM!	#NUM!	#NUM!	#NUM!	376.344	806.452	-7436.24	-9.9783	0.16852	7967.63	0.988387	0.000251126	26186.2	59.7331	-0.166437	-0.00131796	-1.71161e-05	-5.97553e+06	-195408	-241.862	-0.106557	-0.000315985
	0.2	#NUM!	0.0062	0.01705	0.03038	0	1e-07	7	10	1.4	16	2.4	4.8	8.51138e-06	2.51189e-11	9.88387	1.38374	0.00401801	0.000602701	0.0012054	#NUM!	#NUM!	#NUM!	0.00124	#NUM!	#NUM!	#NUM!	#NUM!	#NUM!	#NUM!	#NUM!	188.172	403.226	-3718.12	-9.92908	0.16852	3983.81	0.988387	0.000251126	6546.56	29.6932	-0.063607	-0.00132796	-1.71161e-05	-379666	-12415.2	-30.0001	-0.0266358	-0.000277417
	0.3	#NUM!	0.0062	0.01705	0.03038	0	1e-07	7	10	1.4	16	2.4	4.8	8.51138e-06	2.51189e-11	9.88387	1.38374	0.00401801	0.000602701	0.0012054	#NUM!	#NUM!	#NUM!	0.00186	#NUM!	#NUM!	#NUM!	#NUM!	#NUM!	#NUM!	#NUM!	125.448	268.817	-2478.75	-9.91267	0.16852	2655.88	0.988387	0.000251126	2909.58	19.757	-0.0293309	-0.00133129	-1.71161e-05	-75706.2	-2492.91	-8.8454	-0.0118378	-0.000244595
	0.4	#NUM!	0.0062	0.01705	0.03038	0	1e-07	7	10	1.4	16	2.4	4.8	8.51138e-06	2.51189e-11	9.88387	1.38374	0.00401801	0.000602701	0.0012054	#NUM!	#NUM!	#NUM!	0.00248	#NUM!	#NUM!	#NUM!	#NUM!	#NUM!	#NUM!	#NUM!	94.086	201.613	-1859.06	-9.90447	0.16852	1991.91	0.988387	0.000251126	1636.64	14.8033	-0.0121929	-0.00133296	-1.71161e-05	-24138.1	-801.787	-3.71597	-0.00665873	-0.000213837
	0.5	#NUM!	0.0062	0.01705	0.03038	0	1e-07	7	10	1.4	16	2.4	4.8	8.51138e-06	2.51189e-11	9.88387	1.38374	0.00401801	0.000602701	0.0012054	#NUM!	#NUM!	#NUM!	0.0031	#NUM!	#NUM!	#NUM!	#NUM!	#NUM!	#NUM!	#NUM!	75.2688	161.29	-1487.25	-9.89954	0.16852	1593.53	0.988387	0.000251126	1047.45	11.8357	-0.00191022	-0.00133396	-1.71161e-05	-9955.73	-333.821	-1.89509	-0.00426157	-0.000184414
	0.6	#NUM!	0.0062	0.01705	0.03038	0	1e-07	7	10	1.4	16	2.4	4.8	8.51138e-06	2.51189e-11	9.88387	1.38374	0.00401801	0.000602701	0.0012054	#NUM!	#NUM!	#NUM!	0.00372	#NUM!	#NUM!	#NUM!	#NUM!	#NUM!	#NUM!	#NUM!	62.724	134.409	-1239.37	-9.89626	0.16852	1327.94	0.988387	0.000251126	727.395	9.85922	0.00494492	-0.00133463	-1.71161e-05	-4832.75	-163.633	-1.09252	-0.00295942	-0.00015608
	0.7	#NUM!	0.0062	0.01705	0.03038	0	1e-07	7	10	1.4	16	2.4	4.8	8.51138e-06	2.51189e-11	9.88387	1.38374	0.00401801	0.000602701	0.0012054	#NUM!	#NUM!	#NUM!	0.00434	#NUM!	#NUM!	#NUM!	#NUM!	#NUM!	#NUM!	#NUM!	53.7634	115.207	-1062.32	-9.89392	0.16852	1138.23	0.988387	0.000251126	534.413	8.4484	0.00984144	-0.0013351	-1.71161e-05	-2625.14	-89.7735	-0.685432	-0.00217426	-0.000128722
	0.8	#NUM!	0.0062	0.01705	0.03038	0	1e-07	7	10	1.4	16	2.4	4.8	8.51138e-06	2.51189e-11	9.88387	1.38374	0.00401801	0.000602701	0.0012054	#NUM!	#NUM!	#NUM!	0.00496	#NUM!	#NUM!	#NUM!	#NUM!	#NUM!	#NUM!	#NUM!	47.043	100.806	-929.529	-9.89216	0.16852	995.953	0.988387	0.000251126	409.16	7.3908	0.0135138	-0.00133546	-1.71161e-05	-1548.32	-53.4847	-0.457488	-0.00166467	-0.000102281
	0.9	#NUM!	0.0062	0.01705	0.03038	0	1e-07	7	10	1.4	16	2.4	4.8	8.51138e-06	2.51189e-11	9.88387	1.38374	0.00401801	0.000602701	0.0012054	#NUM!	#NUM!	#NUM!	0.00558	#NUM!	#NUM!	#NUM!	#NUM!	#NUM!	#NUM!	#NUM!	41.816	89.6057	-826.248	-9.89079	0.16852	885.292	0.988387	0.000251126	323.287	6.56853	0.0163701	-0.00133574	-1.71161e-05	-972.476	-33.9353	-0.320127	-0.00131529	-7.67169e-05
	0.99	#NUM!	0.0062	0.01705	0.03038	0	1e-07	7	10	1.4	16	2.4	4.8	8.51138e-06	2.51189e-11	9.88387	1.38374	0.00401801	0.000602701	0.0012054	#NUM!	#NUM!	#NUM!	0.006138	#NUM!	#NUM!	#NUM!	#NUM!	#NUM!	#NUM!	#NUM!	38.0146	81.4598	-751.135	-9.8898	0.16852	804.811	0.988387	0.000251126	267.179	5.97069	0.0184474	-0.00133594	-1.71161e-05	-667.789	-23.5176	-0.239722	-0.00108702	-5.44378e-05
	r	eq K1	a	b	c	w	h		K1	K2	K3	K4	K5	K6	K7	K1h	K2h	K3h	K4h	K5h	x	y	z	t	u3	v	s	a-(x+y+z+t+u)	b-(x+2y+u+v)	c-(z+2t+u+s)	w+(x+2y+z+2t+2u)	F	G	H	I	J	K	L	M	a	b	g	d	e	t3	t2	t1	t0	m
	1e-09	#NUM!	0.0062	0.01705	0.03038	0	1e-07	7	10	1.4	16	2.4	4.8	8.51138e-06	2.51189e-11	9.88387	1.38374	0.00401801	0.000602701	0.0012054	#NUM!	#NUM!	#NUM!	6.2e-12	#NUM!	#NUM!	#NUM!	#NUM!	#NUM!	#NUM!	#NUM!	3.76344e+10	8.06452e+10	-7.43624e+11	-9.84413e+06	0.16852	7.96763e+11	0.988387	0.000251126	2.61862e+20	6933554917900255	-5.84264e+10	1999.68	-1.71161e-05	7.58746e+47	-6.37718e+42	2.18262e+35	-1.86996e+27	-2.32597e-11
	0.1	9.09197e-06	0.0062	0.01705	0.03038	0	1e-07	7	10	1.4	16	2.4	4.8	8.51138e-06	2.51189e-11	9.88387	1.38374	0.00401801	0.000602701	0.0012054	-0.000703186	0.0116955	0.000156414	0.00062	-0.00557464	-7.33428e-07	0.0345495	5.91902e-06	-6.24248e-05	8.67845e-06	0.0129349	376.344	806.452	-7436.24	-9.9783	0.16852	7967.63	0.988387	0.000251126	26186.2	59.7331	-0.166437	-0.00131796	-1.71161e-05	-5.97553e+06	-195408	-241.862	-0.106557	-0.000315985
	0.13	-9.27465e-07	0.0062	0.01705	0.03038	0	1e-07	7	10	1.4	16	2.4	4.8	8.51138e-06	2.51189e-11	9.88387	1.38374	0.00401801	0.000602701	0.0012054	7.51331e-05	0.0116933	-1.90567e-05	0.000806	-0.00635548	-6.54075e-07	0.0351337	6.75854e-08	-5.56708e-05	8.82519e-06	0.0123438	289.495	620.347	-5720.18	-9.95558	0.16852	6128.94	0.988387	0.000251126	15494.8	45.8255	-0.118977	-0.00132258	-1.71161e-05	-2.10614e+06	-68755.8	-109.758	-0.0630471	-0.000303127
	0.131	-1.23108e-06	0.0062	0.01705	0.03038	0	1e-07	7	10	1.4	16	2.4	4.8	8.51138e-06	2.51189e-11	9.88387	1.38374	0.00401801	0.000602701	0.0012054	9.98765e-05	0.011693	-2.54302e-05	0.0008122	-0.00637979	-6.51904e-07	0.035152	1.19434e-07	-5.5486e-05	8.82978e-06	0.0123253	287.286	615.612	-5676.52	-9.955	0.16852	6082.16	0.988387	0.000251126	15259.2	45.4726	-0.117769	-0.0013227	-1.71161e-05	-2.04294e+06	-66691.2	-107.254	-0.0620882	-0.000302727
	0.131357	-1.33899e-06	0.0062	0.01705	0.03038	0	1e-07	7	10	1.4	16	2.4	4.8	8.51138e-06	2.51189e-11	9.88387	1.38374	0.00401801	0.000602701	0.0012054	0.000108689	0.0116929	-2.77118e-05	0.000814412	-0.00638844	-6.51135e-07	0.0351585	1.41442e-07	-5.54206e-05	8.83142e-06	0.0123187	286.505	613.94	-5661.1	-9.9548	0.16852	6065.64	0.988387	0.000251126	15176.4	45.3479	-0.117343	-0.00132274	-1.71161e-05	-2.02096e+06	-65973.4	-106.379	-0.0617513	-0.000302585
	0.132	-1.53296e-06	0.0062	0.01705	0.03038	0	1e-07	7	10	1.4	16	2.4	4.8	8.51138e-06	2.51189e-11	9.88387	1.38374	0.00401801	0.000602701	0.0012054	0.000124553	0.0116927	-3.18345e-05	0.0008184	-0.00640401	-6.49757e-07	0.0351702	1.85747e-07	-5.53033e-05	8.83436e-06	0.0123069	285.109	610.948	-5633.51	-9.95443	0.16852	6036.08	0.988387	0.000251126	15028.8	45.125	-0.11658	-0.00132281	-1.71161e-05	-1.98209e+06	-64703.7	-104.826	-0.0611509	-0.000302329
	0.14	-3.88829e-06	0.0062	0.01705	0.03038	0	1e-07	7	10	1.4	16	2.4	4.8	8.51138e-06	2.51189e-11	9.88387	1.38374	0.00401801	0.000602701	0.0012054	0.000319653	0.0116896	-8.41505e-05	0.000868	-0.00659434	-6.33409e-07	0.0353136	1.22373e-06	-5.39118e-05	8.87038e-06	0.0121621	268.817	576.037	-5311.6	-9.95017	0.16852	5691.16	0.988387	0.000251126	13360.3	42.525	-0.107677	-0.00132368	-1.71161e-05	-1.56858e+06	-51201.6	-87.8066	-0.0543613	-0.000299186
	0.2	-1.8803e-05	0.0062	0.01705	0.03038	0	1e-07	7	10	1.4	16	2.4	4.8	8.51138e-06	2.51189e-11	9.88387	1.38374	0.00401801	0.000602701	0.0012054	0.00168019	0.011641	-0.000529776	0.00124	-0.00786533	-5.43406e-07	0.036286	3.39511e-05	-4.62513e-05	9.11463e-06	0.0111817	188.172	403.226	-3718.12	-9.92908	0.16852	3983.81	0.988387	0.000251126	6546.56	29.6932	-0.063607	-0.00132796	-1.71161e-05	-379666	-12415.2	-30.0001	-0.0266358	-0.000277417
	0.3	-3.63395e-05	0.0062	0.01705	0.03038	0	1e-07	7	10	1.4	16	2.4	4.8	8.51138e-06	2.51189e-11	9.88387	1.38374	0.00401801	0.000602701	0.0012054	0.00369943	0.0114776	-0.00143875	0.00186	-0.00956517	-4.57179e-07	0.0376545	0.000166935	-3.89122e-05	9.45837e-06	0.00980545	125.448	268.817	-2478.75	-9.91267	0.16852	2655.88	0.988387	0.000251126	2909.58	19.757	-0.0293309	-0.00133129	-1.71161e-05	-75706.2	-2492.91	-8.8454	-0.0118378	-0.000244595
	0.4	-4.78839e-05	0.0062	0.01705	0.03038	0	1e-07	7	10	1.4	16	2.4	4.8	8.51138e-06	2.51189e-11	9.88387	1.38374	0.00401801	0.000602701	0.0012054	0.00555292	0.011228	-0.00252124	0.00248	-0.0109242	-4.04094e-07	0.0388557	0.000384474	-3.43939e-05	9.7601e-06	0.00859937	94.086	201.613	-1859.06	-9.90447	0.16852	1991.91	0.988387	0.000251126	1636.64	14.8033	-0.0121929	-0.00133296	-1.71161e-05	-24138.1	-801.787	-3.71597	-0.00665873	-0.000213837
	0.5	-5.49259e-05	0.0062	0.01705	0.03038	0	1e-07	7	10	1.4	16	2.4	4.8	8.51138e-06	2.51189e-11	9.88387	1.38374	0.00401801	0.000602701	0.0012054	0.00731576	0.0108998	-0.0037692	0.0031	-0.0120338	-3.66349e-07	0.0399729	0.000687431	-3.11814e-05	1.00407e-05	0.00747859	75.2688	161.29	-1487.25	-9.89954	0.16852	1593.53	0.988387	0.000251126	1047.45	11.8357	-0.00191022	-0.00133396	-1.71161e-05	-9955.73	-333.821	-1.89509	-0.00426157	-0.000184414
	0.6	-5.80081e-05	0.0062	0.01705	0.03038	0	1e-07	7	10	1.4	16	2.4	4.8	8.51138e-06	2.51189e-11	9.88387	1.38374	0.00401801	0.000602701	0.0012054	0.00902475	0.0104946	-0.00519088	0.00372	-0.012935	-3.37044e-07	0.0410556	0.0010865	-2.86871e-05	1.03127e-05	0.00639313	62.724	134.409	-1239.37	-9.89626	0.16852	1327.94	0.988387	0.000251126	727.395	9.85922	0.00494492	-0.00133463	-1.71161e-05	-4832.75	-163.633	-1.09252	-0.00295942	-0.00015608
	0.7	-5.71862e-05	0.0062	0.01705	0.03038	0	1e-07	7	10	1.4	16	2.4	4.8	8.51138e-06	2.51189e-11	9.88387	1.38374	0.00401801	0.000602701	0.0012054	0.0106986	0.0100125	-0.00680485	0.00434	-0.0136467	-3.12848e-07	0.042141	0.00160044	-2.66277e-05	1.05853e-05	0.00530537	53.7634	115.207	-1062.32	-9.89392	0.16852	1138.23	0.988387	0.000251126	534.413	8.4484	0.00984144	-0.0013351	-1.71161e-05	-2625.14	-89.7735	-0.685432	-0.00217426	-0.000128722
	0.8	-5.21739e-05	0.0062	0.01705	0.03038	0	1e-07	7	10	1.4	16	2.4	4.8	8.51138e-06	2.51189e-11	9.88387	1.38374	0.00401801	0.000602701	0.0012054	0.0123436	0.00945377	-0.00863774	0.00496	-0.014176	-2.9193e-07	0.0432629	0.00225637	-2.48473e-05	1.08672e-05	0.00418136	47.043	100.806	-929.529	-9.89216	0.16852	995.953	0.988387	0.000251126	409.16	7.3908	0.0135138	-0.00133546	-1.71161e-05	-1548.32	-53.4847	-0.457488	-0.00166467	-0.000102281
	0.9	-4.24003e-05	0.0062	0.01705	0.03038	0	1e-07	7	10	1.4	16	2.4	4.8	8.51138e-06	2.51189e-11	9.88387	1.38374	0.00401801	0.000602701	0.0012054	0.0139543	0.00882205	-0.0107216	0.00558	-0.0145249	-2.73208e-07	0.0444554	0.00309013	-2.32538e-05	1.11667e-05	0.00298701	41.816	89.6057	-826.248	-9.89079	0.16852	885.292	0.988387	0.000251126	323.287	6.56853	0.0163701	-0.00133574	-1.71161e-05	-972.476	-33.9353	-0.320127	-0.00131529	-7.67169e-05
	1	-2.70825e-05	0.0062	0.01705	0.03038	0	1e-07	7	10	1.4	16	2.4	4.8	8.51138e-06	2.51189e-11	9.88387	1.38374	0.00401801	0.000602701	0.0012054	0.0155118	0.00812827	-0.0130881	0.0062	-0.0146962	-2.56049e-07	0.0457528	0.00414431	-2.17933e-05	1.14926e-05	0.00168771	37.6344	80.6452	-743.624	-9.8897	0.16852	796.763	0.988387	0.000251126	261.862	5.91091	0.0186552	-0.00133596	-1.71161e-05	-641.855	-22.6274	-0.232517	-0.00106539	-5.20042e-05
	r	eq K1	a	b	c	w	h		K1	K2	K3	K4	K5	K6	K7	K1h	K2h	K3h	K4h	K5h	x	y	z	t	u4	v	s	a-(x+y+z+t+u)	b-(x+2y+u+v)	c-(z+2t+u+s)	w+(x+2y+z+2t+2u)	F	G	H	I	J	K	L	M	a	b	g	d	e	t3	t2	t1	t0	m
	2.61931e-05	#NUM!	0.0062	0.01705	0.03038	0	1e-07	7	10	1.4	16	2.4	4.8	8.51138e-06	2.51189e-11	9.88387	1.38374	0.00401801	0.000602701	0.0012054	#NUM!	#NUM!	#NUM!	1.62397e-07	#NUM!	#NUM!	#NUM!	#NUM!	#NUM!	#NUM!	#NUM!	1.43681e+06	3.07887e+06	-2.83901e+07	-385.709	0.16852	3.04188e+07	0.988387	0.000251126	3.8168e+11	1.03315e+07	-870.229	0.0750059	-1.71161e-05	1.02244e+23	-4.0553e+19	-4.32295e+14	-3.97424e+09	-5.66669e-08
	0.1	0.000193561	0.0062	0.01705	0.03038	0	1e-07	7	10	1.4	16	2.4	4.8	8.51138e-06	2.51189e-11	9.88387	1.38374	0.00401801	0.000602701	0.0012054	-0.00903561	0.0103929	-0.00213208	0.00062	0.00525503	5.20502e-07	0.0260105	0.00109978	4.43019e-05	6.53355e-06	0.0213681	376.344	806.452	-7436.24	-9.9783	0.16852	7967.63	0.988387	0.000251126	26186.2	59.7331	-0.166437	-0.00131796	-1.71161e-05	-5.97553e+06	-195408	-241.862	-0.106557	-0.000315985
	0.2	0.000241768	0.0062	0.01705	0.03038	0	1e-07	7	10	1.4	16	2.4	4.8	8.51138e-06	2.51189e-11	9.88387	1.38374	0.00401801	0.000602701	0.0012054	-0.0103637	0.0100402	-0.00351865	0.00124	0.00730454	3.35292e-07	0.024108	0.00149769	2.8538e-05	6.05567e-06	0.023287	188.172	403.226	-3718.12	-9.92908	0.16852	3983.81	0.988387	0.000251126	6546.56	29.6932	-0.063607	-0.00132796	-1.71161e-05	-379666	-12415.2	-30.0001	-0.0266358	-0.000277417
	0.3	0.000280573	0.0062	0.01705	0.03038	0	1e-07	7	10	1.4	16	2.4	4.8	8.51138e-06	2.51189e-11	9.88387	1.38374	0.00401801	0.000602701	0.0012054	-0.0112976	0.00975401	-0.00476617	0.00186	0.00881779	2.52986e-07	0.0226027	0.00183196	2.15326e-05	5.67754e-06	0.0247998	125.448	268.817	-2478.75	-9.91267	0.16852	2655.88	0.988387	0.000251126	2909.58	19.757	-0.0293309	-0.00133129	-1.71161e-05	-75706.2	-2492.91	-8.8454	-0.0118378	-0.000244595
	0.4	0.00031454	0.0062	0.01705	0.03038	0	1e-07	7	10	1.4	16	2.4	4.8	8.51138e-06	2.51189e-11	9.88387	1.38374	0.00401801	0.000602701	0.0012054	-0.012034	0.00950713	-0.00593788	0.00248	0.0100522	2.03839e-07	0.0213003	0.00213256	1.73495e-05	5.35039e-06	0.0261068	94.086	201.613	-1859.06	-9.90447	0.16852	1991.91	0.988387	0.000251126	1636.64	14.8033	-0.0121929	-0.00133296	-1.71161e-05	-24138.1	-801.787	-3.71597	-0.00665873	-0.000213837
	0.5	0.000345426	0.0062	0.01705	0.03038	0	1e-07	7	10	1.4	16	2.4	4.8	8.51138e-06	2.51189e-11	9.88387	1.38374	0.00401801	0.000602701	0.0012054	-0.0126475	0.00928737	-0.00705922	0.0031	0.0111081	1.70265e-07	0.0201261	0.00241126	1.44919e-05	5.05545e-06	0.0272842	75.2688	161.29	-1487.25	-9.89954	0.16852	1593.53	0.988387	0.000251126	1047.45	11.8357	-0.00191022	-0.00133396	-1.71161e-05	-9955.73	-333.821	-1.89509	-0.00426157	-0.000184414
	0.6	0.000374127	0.0062	0.01705	0.03038	0	1e-07	7	10	1.4	16	2.4	4.8	8.51138e-06	2.51189e-11	9.88387	1.38374	0.00401801	0.000602701	0.0012054	-0.0131754	0.00908797	-0.00814368	0.00372	0.012037	1.4547e-07	0.0190419	0.00267417	1.23815e-05	4.78312e-06	0.0283707	62.724	134.409	-1239.37	-9.89626	0.16852	1327.94	0.988387	0.000251126	727.395	9.85922	0.00494492	-0.00133463	-1.71161e-05	-4832.75	-163.633	-1.09252	-0.00295942	-0.00015608
	0.7	0.000401178	0.0062	0.01705	0.03038	0	1e-07	7	10	1.4	16	2.4	4.8	8.51138e-06	2.51189e-11	9.88387	1.38374	0.00401801	0.000602701	0.0012054	-0.0136398	0.00890467	-0.00919947	0.00434	0.0128696	1.26197e-07	0.0180253	0.00292501	1.07411e-05	4.52776e-06	0.0293893	53.7634	115.207	-1062.32	-9.89392	0.16852	1138.23	0.988387	0.000251126	534.413	8.4484	0.00984144	-0.0013351	-1.71161e-05	-2625.14	-89.7735	-0.685432	-0.00217426	-0.000128722
	0.8	0.000426927	0.0062	0.01705	0.03038	0	1e-07	7	10	1.4	16	2.4	4.8	8.51138e-06	2.51189e-11	9.88387	1.38374	0.00401801	0.000602701	0.0012054	-0.0140548	0.00873458	-0.0102321	0.00496	0.0136262	1.10663e-07	0.0170616	0.0031662	9.41895e-06	4.28569e-06	0.0303545	47.043	100.806	-929.529	-9.89216	0.16852	995.953	0.988387	0.000251126	409.16	7.3908	0.0135138	-0.00133546	-1.71161e-05	-1548.32	-53.4847	-0.457488	-0.00166467	-0.000102281
	0.9	0.000451613	0.0062	0.01705	0.03038	0	1e-07	7	10	1.4	16	2.4	4.8	8.51138e-06	2.51189e-11	9.88387	1.38374	0.00401801	0.000602701	0.0012054	-0.0144302	0.0085756	-0.0112454	0.00558	0.0143206	9.78006e-08	0.0161408	0.00339945	8.32418e-06	4.05438e-06	0.0312767	41.816	89.6057	-826.248	-9.89079	0.16852	885.292	0.988387	0.000251126	323.287	6.56853	0.0163701	-0.00133574	-1.71161e-05	-972.476	-33.9353	-0.320127	-0.00131529	-7.67169e-05
	0.99	0.00047307	0.0062	0.01705	0.03038	0	1e-07	7	10	1.4	16	2.4	4.8	8.51138e-06	2.51189e-11	9.88387	1.38374	0.00401801	0.000602701	0.0012054	-0.01474	0.00844071	-0.0121434	0.006138	0.014901	8.79376e-08	0.0153425	0.00360365	7.48471e-06	3.85387e-06	0.032076	38.0146	81.4598	-751.135	-9.8898	0.16852	804.811	0.988387	0.000251126	267.179	5.97069	0.0184474	-0.00133594	-1.71161e-05	-667.789	-23.5176	-0.239722	-0.00108702	-5.44378e-05
t3 ¹ 0, t2 ¹ 0
discr III > 0
			[A]in	[B]in	[C]in	[H2O]in															[AB]eq	[AB2]eq	[AC]eq	[AC2]eq	[ABC]eq			[A]eq	[B]eq	[C]eq	[H2O]eq
	r	eq K1	a	b	c	w	h		K1	K2	K3	K4	K5	K6	K7	K1h	K2h	K3h	K4h	K5h	x	y	z	t	u1	v	s	a-(x+y+z+t+u)	b-(x+2y+u+v)	c-(z+2t+u+s)	w+(x+2y+z+2t+2u)	F	G	H	I	J	K	L	M	a	b	g	d	e	t3	t2	t1	t0	m
	1e-12	#NUM!	0.0062	0.01705	0.03038	0	1e-07	7	10	1.4	16	2.4	4.8	8.51138e-06	2.51189e-11	9.88387	1.38374	0.00401801	0.000602701	0.0012054	#NUM!	#NUM!	#NUM!	6.2e-15	#NUM!	#NUM!	#NUM!	#NUM!	#NUM!	#NUM!	#NUM!	3.76344e+13	8.06452e+13	-7.43624e+14	-9.84412e+09	0.16852	7.96763e+14	0.988387	0.000251126	2.61862e+26	6.93355e+21	-5.84058e+16	1.99968e+06	-1.71161e-05	7.575e+65	-6.38091e+60	2.18467e+50	-1.86996e+39	-2.36523e-11
	1e-11	-1.09504e+07	0.0062	0.01705	0.03038	0	1e-07	7	10	1.4	16	2.4	4.8	8.51138e-06	2.51189e-11	9.88387	1.38374	0.00401801	0.000602701	0.0012054	-4986.85	4147.39	1.86275e-05	6.2e-14	-3.31967e-05	-38.4131	0.0303869	839.473	-3269.49	7.63285e-06	3307.92	3.76344e+12	8.06452e+12	-7.43624e+13	-9.84412e+08	0.16852	7.96763e+13	0.988387	0.000251126	2.61862e+24	6.93355e+19	-5.8406e+14	199968	-1.71161e-05	7.57511e+59	-6.38087e+54	2.18466e+45	-1.86996e+35	-2.36487e-11
	1.05e-11	-9.9323e+06	0.0062	0.01705	0.03038	0	1e-07	7	10	1.4	16	2.4	4.8	8.51138e-06	2.51189e-11	9.88387	1.38374	0.00401801	0.000602701	0.0012054	-4749.38	3949.89	1.86275e-05	6.51e-14	-3.31967e-05	-36.584	0.0303869	799.498	-3113.8	7.63285e-06	3150.4	3.58423e+12	7.68049e+12	-7.08213e+13	-9.37535e+08	0.16852	7.58822e+13	0.988387	0.000251126	2.37517e+24	6.28893e+19	-5.2976e+14	190446	-1.71161e-05	5.65267e+59	-4.7615e+54	1.71173e+45	-1.53842e+35	-2.36485e-11
	1.087e-11	-9.26764e+06	0.0062	0.01705	0.03038	0	1e-07	7	10	1.4	16	2.4	4.8	8.51138e-06	2.51189e-11	9.88387	1.38374	0.00401801	0.000602701	0.0012054	-4587.72	3815.44	1.86275e-05	6.7394e-14	-3.31967e-05	-35.3387	0.0303869	772.284	-3007.81	7.63285e-06	3043.17	3.46223e+12	7.41906e+12	-6.84106e+13	-9.05623e+08	0.16852	7.32992e+13	0.988387	0.000251126	2.21623e+24	5.86809e+19	-4.94309e+14	183963	-1.71161e-05	4.59211e+59	-3.86814e+54	1.43958e+45	-1.33941e+35	-2.36484e-11
	0.1	#NUM!	0.0062	0.01705	0.03038	0	1e-07	7	10	1.4	16	2.4	4.8	8.51138e-06	2.51189e-11	9.88387	1.38374	0.00401801	0.000602701	0.0012054	#NUM!	#NUM!	#NUM!	0.00062	#NUM!	#NUM!	#NUM!	#NUM!	#NUM!	#NUM!	#NUM!	376.344	806.452	-7436.24	-9.9783	0.16852	7967.63	0.988387	0.000251126	26186.2	59.7331	-0.166437	-0.00131796	-1.71161e-05	-5.97553e+06	-195408	-241.862	-0.106557	-0.000315985
	0.2	#NUM!	0.0062	0.01705	0.03038	0	1e-07	7	10	1.4	16	2.4	4.8	8.51138e-06	2.51189e-11	9.88387	1.38374	0.00401801	0.000602701	0.0012054	#NUM!	#NUM!	#NUM!	0.00124	#NUM!	#NUM!	#NUM!	#NUM!	#NUM!	#NUM!	#NUM!	188.172	403.226	-3718.12	-9.92908	0.16852	3983.81	0.988387	0.000251126	6546.56	29.6932	-0.063607	-0.00132796	-1.71161e-05	-379666	-12415.2	-30.0001	-0.0266358	-0.000277417
	0.3	#NUM!	0.0062	0.01705	0.03038	0	1e-07	7	10	1.4	16	2.4	4.8	8.51138e-06	2.51189e-11	9.88387	1.38374	0.00401801	0.000602701	0.0012054	#NUM!	#NUM!	#NUM!	0.00186	#NUM!	#NUM!	#NUM!	#NUM!	#NUM!	#NUM!	#NUM!	125.448	268.817	-2478.75	-9.91267	0.16852	2655.88	0.988387	0.000251126	2909.58	19.757	-0.0293309	-0.00133129	-1.71161e-05	-75706.2	-2492.91	-8.8454	-0.0118378	-0.000244595
	0.4	#NUM!	0.0062	0.01705	0.03038	0	1e-07	7	10	1.4	16	2.4	4.8	8.51138e-06	2.51189e-11	9.88387	1.38374	0.00401801	0.000602701	0.0012054	#NUM!	#NUM!	#NUM!	0.00248	#NUM!	#NUM!	#NUM!	#NUM!	#NUM!	#NUM!	#NUM!	94.086	201.613	-1859.06	-9.90447	0.16852	1991.91	0.988387	0.000251126	1636.64	14.8033	-0.0121929	-0.00133296	-1.71161e-05	-24138.1	-801.787	-3.71597	-0.00665873	-0.000213837
	0.5	#NUM!	0.0062	0.01705	0.03038	0	1e-07	7	10	1.4	16	2.4	4.8	8.51138e-06	2.51189e-11	9.88387	1.38374	0.00401801	0.000602701	0.0012054	#NUM!	#NUM!	#NUM!	0.0031	#NUM!	#NUM!	#NUM!	#NUM!	#NUM!	#NUM!	#NUM!	75.2688	161.29	-1487.25	-9.89954	0.16852	1593.53	0.988387	0.000251126	1047.45	11.8357	-0.00191022	-0.00133396	-1.71161e-05	-9955.73	-333.821	-1.89509	-0.00426157	-0.000184414
	0.6	#NUM!	0.0062	0.01705	0.03038	0	1e-07	7	10	1.4	16	2.4	4.8	8.51138e-06	2.51189e-11	9.88387	1.38374	0.00401801	0.000602701	0.0012054	#NUM!	#NUM!	#NUM!	0.00372	#NUM!	#NUM!	#NUM!	#NUM!	#NUM!	#NUM!	#NUM!	62.724	134.409	-1239.37	-9.89626	0.16852	1327.94	0.988387	0.000251126	727.395	9.85922	0.00494492	-0.00133463	-1.71161e-05	-4832.75	-163.633	-1.09252	-0.00295942	-0.00015608
	0.7	#NUM!	0.0062	0.01705	0.03038	0	1e-07	7	10	1.4	16	2.4	4.8	8.51138e-06	2.51189e-11	9.88387	1.38374	0.00401801	0.000602701	0.0012054	#NUM!	#NUM!	#NUM!	0.00434	#NUM!	#NUM!	#NUM!	#NUM!	#NUM!	#NUM!	#NUM!	53.7634	115.207	-1062.32	-9.89392	0.16852	1138.23	0.988387	0.000251126	534.413	8.4484	0.00984144	-0.0013351	-1.71161e-05	-2625.14	-89.7735	-0.685432	-0.00217426	-0.000128722
	0.8	#NUM!	0.0062	0.01705	0.03038	0	1e-07	7	10	1.4	16	2.4	4.8	8.51138e-06	2.51189e-11	9.88387	1.38374	0.00401801	0.000602701	0.0012054	#NUM!	#NUM!	#NUM!	0.00496	#NUM!	#NUM!	#NUM!	#NUM!	#NUM!	#NUM!	#NUM!	47.043	100.806	-929.529	-9.89216	0.16852	995.953	0.988387	0.000251126	409.16	7.3908	0.0135138	-0.00133546	-1.71161e-05	-1548.32	-53.4847	-0.457488	-0.00166467	-0.000102281
	0.9	#NUM!	0.0062	0.01705	0.03038	0	1e-07	7	10	1.4	16	2.4	4.8	8.51138e-06	2.51189e-11	9.88387	1.38374	0.00401801	0.000602701	0.0012054	#NUM!	#NUM!	#NUM!	0.00558	#NUM!	#NUM!	#NUM!	#NUM!	#NUM!	#NUM!	#NUM!	41.816	89.6057	-826.248	-9.89079	0.16852	885.292	0.988387	0.000251126	323.287	6.56853	0.0163701	-0.00133574	-1.71161e-05	-972.476	-33.9353	-0.320127	-0.00131529	-7.67169e-05
	0.99	#NUM!	0.0062	0.01705	0.03038	0	1e-07	7	10	1.4	16	2.4	4.8	8.51138e-06	2.51189e-11	9.88387	1.38374	0.00401801	0.000602701	0.0012054	#NUM!	#NUM!	#NUM!	0.006138	#NUM!	#NUM!	#NUM!	#NUM!	#NUM!	#NUM!	#NUM!	38.0146	81.4598	-751.135	-9.8898	0.16852	804.811	0.988387	0.000251126	267.179	5.97069	0.0184474	-0.00133594	-1.71161e-05	-667.789	-23.5176	-0.239722	-0.00108702	-5.44378e-05
	r	eq K1	a	b	c	w	h		K1	K2	K3	K4	K5	K6	K7	K1h	K2h	K3h	K4h	K5h	x	y	z	t	u2	v	s	a-(x+y+z+t+u)	b-(x+2y+u+v)	c-(z+2t+u+s)	w+(x+2y+z+2t+2u)	F	G	H	I	J	K	L	M	a	b	g	d	e	t3	t2	t1	t0	m
	1e-11	4.87743e+06	0.0062	0.01705	0.03038	0	1e-07	7	10	1.4	16	2.4	4.8	8.51138e-06	2.51189e-11	9.88387	1.38374	0.00401801	0.000602701	0.0012054	-1009.14	169.875	-1.86253e-05	6.2e-14	6.7185e-06	7.77355	0.0303843	839.274	661.637	7.63218e-06	-669.393	3.76344e+12	8.06452e+12	-7.43624e+13	-9.84412e+08	0.16852	7.96763e+13	0.988387	0.000251126	2.61862e+24	6.93355e+19	-5.8406e+14	199968	-1.71161e-05	7.57511e+59	-6.38087e+54	2.18466e+45	-1.86996e+35	-2.36487e-11
	1.002e-11	4.85798e+06	0.0062	0.01705	0.03038	0	1e-07	7	10	1.4	16	2.4	4.8	8.51138e-06	2.51189e-11	9.88387	1.38374	0.00401801	0.000602701	0.0012054	-1007.13	169.536	-1.86253e-05	6.2124e-14	6.7185e-06	7.75803	0.0303843	837.599	660.316	7.63218e-06	-668.057	3.75593e+12	8.04842e+12	-7.42139e+13	-9.82447e+08	0.16852	7.95172e+13	0.988387	0.000251126	2.60818e+24	6.9059e+19	-5.81731e+14	199569	-1.71161e-05	7.48485e+59	-6.30483e+54	2.16294e+45	-1.85507e+35	-2.36487e-11
	1.00299e-11	4.84839e+06	0.0062	0.01705	0.03038	0	1e-07	7	10	1.4	16	2.4	4.8	8.51138e-06	2.51189e-11	9.88387	1.38374	0.00401801	0.000602701	0.0012054	-1006.13	169.369	-1.86253e-05	6.21854e-14	6.7185e-06	7.75038	0.0303843	836.772	659.664	7.63218e-06	-667.397	3.75222e+12	8.04048e+12	-7.41407e+13	-9.81478e+08	0.16852	7.94387e+13	0.988387	0.000251126	2.60303e+24	6.89227e+19	-5.80583e+14	199372	-1.71161e-05	7.44063e+59	-6.26759e+54	2.15229e+45	-1.84776e+35	-2.36487e-11
	0.1	#NUM!	0.0062	0.01705	0.03038	0	1e-07	7	10	1.4	16	2.4	4.8	8.51138e-06	2.51189e-11	9.88387	1.38374	0.00401801	0.000602701	0.0012054	#NUM!	#NUM!	#NUM!	0.00062	#NUM!	#NUM!	#NUM!	#NUM!	#NUM!	#NUM!	#NUM!	376.344	806.452	-7436.24	-9.9783	0.16852	7967.63	0.988387	0.000251126	26186.2	59.7331	-0.166437	-0.00131796	-1.71161e-05	-5.97553e+06	-195408	-241.862	-0.106557	-0.000315985
	0.2	#NUM!	0.0062	0.01705	0.03038	0	1e-07	7	10	1.4	16	2.4	4.8	8.51138e-06	2.51189e-11	9.88387	1.38374	0.00401801	0.000602701	0.0012054	#NUM!	#NUM!	#NUM!	0.00124	#NUM!	#NUM!	#NUM!	#NUM!	#NUM!	#NUM!	#NUM!	188.172	403.226	-3718.12	-9.92908	0.16852	3983.81	0.988387	0.000251126	6546.56	29.6932	-0.063607	-0.00132796	-1.71161e-05	-379666	-12415.2	-30.0001	-0.0266358	-0.000277417
	0.3	#NUM!	0.0062	0.01705	0.03038	0	1e-07	7	10	1.4	16	2.4	4.8	8.51138e-06	2.51189e-11	9.88387	1.38374	0.00401801	0.000602701	0.0012054	#NUM!	#NUM!	#NUM!	0.00186	#NUM!	#NUM!	#NUM!	#NUM!	#NUM!	#NUM!	#NUM!	125.448	268.817	-2478.75	-9.91267	0.16852	2655.88	0.988387	0.000251126	2909.58	19.757	-0.0293309	-0.00133129	-1.71161e-05	-75706.2	-2492.91	-8.8454	-0.0118378	-0.000244595
	0.4	#NUM!	0.0062	0.01705	0.03038	0	1e-07	7	10	1.4	16	2.4	4.8	8.51138e-06	2.51189e-11	9.88387	1.38374	0.00401801	0.000602701	0.0012054	#NUM!	#NUM!	#NUM!	0.00248	#NUM!	#NUM!	#NUM!	#NUM!	#NUM!	#NUM!	#NUM!	94.086	201.613	-1859.06	-9.90447	0.16852	1991.91	0.988387	0.000251126	1636.64	14.8033	-0.0121929	-0.00133296	-1.71161e-05	-24138.1	-801.787	-3.71597	-0.00665873	-0.000213837
	0.5	#NUM!	0.0062	0.01705	0.03038	0	1e-07	7	10	1.4	16	2.4	4.8	8.51138e-06	2.51189e-11	9.88387	1.38374	0.00401801	0.000602701	0.0012054	#NUM!	#NUM!	#NUM!	0.0031	#NUM!	#NUM!	#NUM!	#NUM!	#NUM!	#NUM!	#NUM!	75.2688	161.29	-1487.25	-9.89954	0.16852	1593.53	0.988387	0.000251126	1047.45	11.8357	-0.00191022	-0.00133396	-1.71161e-05	-9955.73	-333.821	-1.89509	-0.00426157	-0.000184414
	0.6	#NUM!	0.0062	0.01705	0.03038	0	1e-07	7	10	1.4	16	2.4	4.8	8.51138e-06	2.51189e-11	9.88387	1.38374	0.00401801	0.000602701	0.0012054	#NUM!	#NUM!	#NUM!	0.00372	#NUM!	#NUM!	#NUM!	#NUM!	#NUM!	#NUM!	#NUM!	62.724	134.409	-1239.37	-9.89626	0.16852	1327.94	0.988387	0.000251126	727.395	9.85922	0.00494492	-0.00133463	-1.71161e-05	-4832.75	-163.633	-1.09252	-0.00295942	-0.00015608
	0.7	#NUM!	0.0062	0.01705	0.03038	0	1e-07	7	10	1.4	16	2.4	4.8	8.51138e-06	2.51189e-11	9.88387	1.38374	0.00401801	0.000602701	0.0012054	#NUM!	#NUM!	#NUM!	0.00434	#NUM!	#NUM!	#NUM!	#NUM!	#NUM!	#NUM!	#NUM!	53.7634	115.207	-1062.32	-9.89392	0.16852	1138.23	0.988387	0.000251126	534.413	8.4484	0.00984144	-0.0013351	-1.71161e-05	-2625.14	-89.7735	-0.685432	-0.00217426	-0.000128722
	0.8	#NUM!	0.0062	0.01705	0.03038	0	1e-07	7	10	1.4	16	2.4	4.8	8.51138e-06	2.51189e-11	9.88387	1.38374	0.00401801	0.000602701	0.0012054	#NUM!	#NUM!	#NUM!	0.00496	#NUM!	#NUM!	#NUM!	#NUM!	#NUM!	#NUM!	#NUM!	47.043	100.806	-929.529	-9.89216	0.16852	995.953	0.988387	0.000251126	409.16	7.3908	0.0135138	-0.00133546	-1.71161e-05	-1548.32	-53.4847	-0.457488	-0.00166467	-0.000102281
	0.9	#NUM!	0.0062	0.01705	0.03038	0	1e-07	7	10	1.4	16	2.4	4.8	8.51138e-06	2.51189e-11	9.88387	1.38374	0.00401801	0.000602701	0.0012054	#NUM!	#NUM!	#NUM!	0.00558	#NUM!	#NUM!	#NUM!	#NUM!	#NUM!	#NUM!	#NUM!	41.816	89.6057	-826.248	-9.89079	0.16852	885.292	0.988387	0.000251126	323.287	6.56853	0.0163701	-0.00133574	-1.71161e-05	-972.476	-33.9353	-0.320127	-0.00131529	-7.67169e-05
	0.99	#NUM!	0.0062	0.01705	0.03038	0	1e-07	7	10	1.4	16	2.4	4.8	8.51138e-06	2.51189e-11	9.88387	1.38374	0.00401801	0.000602701	0.0012054	#NUM!	#NUM!	#NUM!	0.006138	#NUM!	#NUM!	#NUM!	#NUM!	#NUM!	#NUM!	#NUM!	38.0146	81.4598	-751.135	-9.8898	0.16852	804.811	0.988387	0.000251126	267.179	5.97069	0.0184474	-0.00133594	-1.71161e-05	-667.789	-23.5176	-0.239722	-0.00108702	-5.44378e-05
			[A]in	[B]in	[C]in	[H2O]in															[AB]eq	[AB2]eq	[AC]eq	[AC2]eq	[ABC]eq			[A]eq	[B]eq	[C]eq	[H2O]eq
	r	eq K1	a	b	c	w	h		K1	K2	K3	K4	K5	K6	K7	K1h	K2h	K3h	K4h	K5h	x	y	z	t	u3	v	s	a-(x+y+z+t+u)	b-(x+2y+u+v)	c-(z+2t+u+s)	w+(x+2y+z+2t+2u)	F	G	H	I	J	K	L	M	a	b	g	d	e	t3	t2	t1	t0	m
	8e-17	#NUM!	0.0062	0.01705	0.03038	0	1e-07	7	10	1.4	16	2.4	4.8	8.51138e-06	2.51189e-11	9.88387	1.38374	0.00401801	0.000602701	0.0012054	#NUM!	#NUM!	#NUM!	4.96e-19	#NUM!	#NUM!	#NUM!	#NUM!	#NUM!	#NUM!	#NUM!	4.7043e+17	1.00806e+18	-9.29529e+18	-1.23052e+14	0.16852	9.95953e+18	0.988387	0.000251126	4.0916e+34	1.08337e+30	-9.12591e+24	2.4996e+10	-1.71161e-05	2.88963e+90	-2.43412e+85	6.6671e+70	-4.56533e+55	-2.36527e-11
	1e-13	#NUM!	0.0062	0.01705	0.03038	0	1e-07	7	10	1.4	16	2.4	4.8	8.51138e-06	2.51189e-11	9.88387	1.38374	0.00401801	0.000602701	0.0012054	#NUM!	#NUM!	#NUM!	6.2e-16	#NUM!	#NUM!	#NUM!	#NUM!	#NUM!	#NUM!	#NUM!	3.76344e+14	8.06452e+14	-7436235174777397	-9.84412e+10	0.16852	7967626282250677	0.988387	0.000251126	2.61862e+28	6.93355e+23	-5.84058e+18	1.99968e+07	-1.71161e-05	7.57499e+71	-6.38091e+66	2.18468e+55	-1.86996e+43	-2.36526e-11
	1e-12	#NUM!	0.0062	0.01705	0.03038	0	1e-07	7	10	1.4	16	2.4	4.8	8.51138e-06	2.51189e-11	9.88387	1.38374	0.00401801	0.000602701	0.0012054	#NUM!	#NUM!	#NUM!	6.2e-15	#NUM!	#NUM!	#NUM!	#NUM!	#NUM!	#NUM!	#NUM!	3.76344e+13	8.06452e+13	-7.43624e+14	-9.84412e+09	0.16852	7.96763e+14	0.988387	0.000251126	2.61862e+26	6.93355e+21	-5.84058e+16	1.99968e+06	-1.71161e-05	7.575e+65	-6.38091e+60	2.18467e+50	-1.86996e+39	-2.36523e-11
	2e-12	0.00104485	0.0062	0.01705	0.03038	0	1e-07	7	10	1.4	16	2.4	4.8	8.51138e-06	2.51189e-11	9.88387	1.38374	0.00401801	0.000602701	0.0012054	-1.36107e-07	2.20581e-08	-9.85882e-11	1.24e-14	3.42379e-11	0.000197995	0.0303724	0.00620011	0.0168521	7.62919e-06	-9.20207e-08	1.88172e+13	4.03226e+13	-3.71812e+14	-4.92206e+09	0.16852	3.98381e+14	0.988387	0.000251126	6.54656e+25	1.73339e+21	-1.46015e+16	999841	-1.71161e-05	1.1836e+64	-9.97016e+58	6.8271e+48	-1.16872e+38	-2.36519e-11
	3e-12	0.00103334	0.0062	0.01705	0.03038	0	1e-07	7	10	1.4	16	2.4	4.8	8.51138e-06	2.51189e-11	9.88387	1.38374	0.00401801	0.000602701	0.0012054	4.99998e-05	3.28929e-08	3.63238e-08	1.86e-14	5.12058e-11	0.000197412	0.0303723	0.00614993	0.0168025	7.62919e-06	5.0102e-05	1.25448e+13	2.68817e+13	-2.47875e+14	-3.28137e+09	0.16852	2.65588e+14	0.988387	0.000251126	2.90958e+25	7.70394e+20	-6489542734143476	666560	-1.71161e-05	1.0391e+63	-8.75295e+57	8.99041e+47	-2.30859e+37	-2.36515e-11
	1.08728e-11	0.00102767	0.0062	0.01705	0.03038	0	1e-07	7	10	1.4	16	2.4	4.8	8.51138e-06	2.51189e-11	9.88387	1.38374	0.00401801	0.000602701	0.0012054	7.46948e-05	1.18864e-07	5.43438e-08	6.74112e-14	1.85312e-10	0.000197124	0.0303723	0.00612513	0.0167779	7.62918e-06	7.49873e-05	3.46135e+12	7.41717e+12	-6.83932e+13	-9.05392e+08	0.16852	7.32806e+13	0.988387	0.000251126	2.2151e+24	5.8651e+19	-4.94057e+14	183916	-1.71161e-05	4.5851e+59	-3.86224e+54	1.43775e+45	-1.33805e+35	-2.36484e-11
	0.01	#NUM!	0.0062	0.01705	0.03038	0	1e-07	7	10	1.4	16	2.4	4.8	8.51138e-06	2.51189e-11	9.88387	1.38374	0.00401801	0.000602701	0.0012054	#NUM!	#NUM!	#NUM!	6.2e-05	#NUM!	#NUM!	#NUM!	#NUM!	#NUM!	#NUM!	#NUM!	3763.44	8064.52	-74362.4	-10.8643	0.16852	79676.3	0.988387	0.000251126	2.61862e+06	659.733	-2.01788	-0.00113799	-1.71161e-05	-4.81959e+10	-1.92536e+09	-261106	-10.8409	-0.000526544
	0.1	#NUM!	0.0062	0.01705	0.03038	0	1e-07	7	10	1.4	16	2.4	4.8	8.51138e-06	2.51189e-11	9.88387	1.38374	0.00401801	0.000602701	0.0012054	#NUM!	#NUM!	#NUM!	0.00062	#NUM!	#NUM!	#NUM!	#NUM!	#NUM!	#NUM!	#NUM!	376.344	806.452	-7436.24	-9.9783	0.16852	7967.63	0.988387	0.000251126	26186.2	59.7331	-0.166437	-0.00131796	-1.71161e-05	-5.97553e+06	-195408	-241.862	-0.106557	-0.000315985
	0.2	#NUM!	0.0062	0.01705	0.03038	0	1e-07	7	10	1.4	16	2.4	4.8	8.51138e-06	2.51189e-11	9.88387	1.38374	0.00401801	0.000602701	0.0012054	#NUM!	#NUM!	#NUM!	0.00124	#NUM!	#NUM!	#NUM!	#NUM!	#NUM!	#NUM!	#NUM!	188.172	403.226	-3718.12	-9.92908	0.16852	3983.81	0.988387	0.000251126	6546.56	29.6932	-0.063607	-0.00132796	-1.71161e-05	-379666	-12415.2	-30.0001	-0.0266358	-0.000277417
	0.3	#NUM!	0.0062	0.01705	0.03038	0	1e-07	7	10	1.4	16	2.4	4.8	8.51138e-06	2.51189e-11	9.88387	1.38374	0.00401801	0.000602701	0.0012054	#NUM!	#NUM!	#NUM!	0.00186	#NUM!	#NUM!	#NUM!	#NUM!	#NUM!	#NUM!	#NUM!	125.448	268.817	-2478.75	-9.91267	0.16852	2655.88	0.988387	0.000251126	2909.58	19.757	-0.0293309	-0.00133129	-1.71161e-05	-75706.2	-2492.91	-8.8454	-0.0118378	-0.000244595
	0.4	#NUM!	0.0062	0.01705	0.03038	0	1e-07	7	10	1.4	16	2.4	4.8	8.51138e-06	2.51189e-11	9.88387	1.38374	0.00401801	0.000602701	0.0012054	#NUM!	#NUM!	#NUM!	0.00248	#NUM!	#NUM!	#NUM!	#NUM!	#NUM!	#NUM!	#NUM!	94.086	201.613	-1859.06	-9.90447	0.16852	1991.91	0.988387	0.000251126	1636.64	14.8033	-0.0121929	-0.00133296	-1.71161e-05	-24138.1	-801.787	-3.71597	-0.00665873	-0.000213837
	0.5	#NUM!	0.0062	0.01705	0.03038	0	1e-07	7	10	1.4	16	2.4	4.8	8.51138e-06	2.51189e-11	9.88387	1.38374	0.00401801	0.000602701	0.0012054	#NUM!	#NUM!	#NUM!	0.0031	#NUM!	#NUM!	#NUM!	#NUM!	#NUM!	#NUM!	#NUM!	75.2688	161.29	-1487.25	-9.89954	0.16852	1593.53	0.988387	0.000251126	1047.45	11.8357	-0.00191022	-0.00133396	-1.71161e-05	-9955.73	-333.821	-1.89509	-0.00426157	-0.000184414
	0.6	#NUM!	0.0062	0.01705	0.03038	0	1e-07	7	10	1.4	16	2.4	4.8	8.51138e-06	2.51189e-11	9.88387	1.38374	0.00401801	0.000602701	0.0012054	#NUM!	#NUM!	#NUM!	0.00372	#NUM!	#NUM!	#NUM!	#NUM!	#NUM!	#NUM!	#NUM!	62.724	134.409	-1239.37	-9.89626	0.16852	1327.94	0.988387	0.000251126	727.395	9.85922	0.00494492	-0.00133463	-1.71161e-05	-4832.75	-163.633	-1.09252	-0.00295942	-0.00015608
	0.7	#NUM!	0.0062	0.01705	0.03038	0	1e-07	7	10	1.4	16	2.4	4.8	8.51138e-06	2.51189e-11	9.88387	1.38374	0.00401801	0.000602701	0.0012054	#NUM!	#NUM!	#NUM!	0.00434	#NUM!	#NUM!	#NUM!	#NUM!	#NUM!	#NUM!	#NUM!	53.7634	115.207	-1062.32	-9.89392	0.16852	1138.23	0.988387	0.000251126	534.413	8.4484	0.00984144	-0.0013351	-1.71161e-05	-2625.14	-89.7735	-0.685432	-0.00217426	-0.000128722
	0.8	#NUM!	0.0062	0.01705	0.03038	0	1e-07	7	10	1.4	16	2.4	4.8	8.51138e-06	2.51189e-11	9.88387	1.38374	0.00401801	0.000602701	0.0012054	#NUM!	#NUM!	#NUM!	0.00496	#NUM!	#NUM!	#NUM!	#NUM!	#NUM!	#NUM!	#NUM!	47.043	100.806	-929.529	-9.89216	0.16852	995.953	0.988387	0.000251126	409.16	7.3908	0.0135138	-0.00133546	-1.71161e-05	-1548.32	-53.4847	-0.457488	-0.00166467	-0.000102281
	0.9	#NUM!	0.0062	0.01705	0.03038	0	1e-07	7	10	1.4	16	2.4	4.8	8.51138e-06	2.51189e-11	9.88387	1.38374	0.00401801	0.000602701	0.0012054	#NUM!	#NUM!	#NUM!	0.00558	#NUM!	#NUM!	#NUM!	#NUM!	#NUM!	#NUM!	#NUM!	41.816	89.6057	-826.248	-9.89079	0.16852	885.292	0.988387	0.000251126	323.287	6.56853	0.0163701	-0.00133574	-1.71161e-05	-972.476	-33.9353	-0.320127	-0.00131529	-7.67169e-05
	0.99	#NUM!	0.0062	0.01705	0.03038	0	1	7	10	1.4	16	2.4	4.8	8.51138e-06	2.51189e-11	8.51131e-05	1.19158e-05	4.01902e-10	6.02853e-11	1.20571e-10	#NUM!	#NUM!	#NUM!	0.006138	#NUM!	#NUM!	#NUM!	#NUM!	#NUM!	#NUM!	#NUM!	38.0146	81.4598	-0.00647104	-8.51137e-05	1.45118e-06	0.00693326	8.51131e-06	2.51189e-11	1.98346e-15	4.42715e-17	1.36752e-19	-9.9279e-21	-1.26956e-22	-2.73723e-49	-9.61525e-51	-9.78717e-53	-4.44325e-55	-5.37603e-05
	r	eq K1	a	b	c	w	h		K1	K2	K3	K4	K5	K6	K7	K1h	K2h	K3h	K4h	K5h	x	y	z	t	u4	v	s	a-(x+y+z+t+u)	b-(x+2y+u+v)	c-(z+2t+u+s)	w+(x+2y+z+2t+2u)	F	G	H	I	J	K	L	M	a	b	g	d	e	t3	t2	t1	t0	m
	8e-16	0.50086	0.0062	0.01705	0.03038	0	1e-07	7	10	1.4	16	2.4	4.8	8.51138e-06	2.51189e-11	9.88387	1.38374	0.00401801	0.000602701	0.0012054	-0.224607	1.77111e-09	-1.14831e-05	4.96e-18	1.94033e-13	0.00280625	0.0303839	0.230818	0.238851	7.63208e-06	-0.224618	4.7043e+16	1.00806e+17	-9.29529e+17	-1.23052e+13	0.16852	9.95953e+17	0.988387	0.000251126	4.0916e+32	1.08337e+28	-9.12591e+22	2.4996e+09	-1.71161e-05	2.88963e+84	-2.43412e+79	6.6671e+65	-4.56533e+51	-2.36527e-11
	1e-12	#NUM!	0.0062	0.01705	0.03038	0	1e-07	7	10	1.4	16	2.4	4.8	8.51138e-06	2.51189e-11	9.88387	1.38374	0.00401801	0.000602701	0.0012054	#NUM!	#NUM!	#NUM!	6.2e-15	#NUM!	#NUM!	#NUM!	#NUM!	#NUM!	#NUM!	#NUM!	3.76344e+13	8.06452e+13	-7.43624e+14	-9.84412e+09	0.16852	7.96763e+14	0.988387	0.000251126	2.61862e+26	6.93355e+21	-5.84058e+16	1.99968e+06	-1.71161e-05	7.575e+65	-6.38091e+60	2.18467e+50	-1.86996e+39	-2.36523e-11
	9e-12	0.00105997	0.0062	0.01705	0.03038	0	1e-07	7	10	1.4	16	2.4	4.8	8.51138e-06	2.51189e-11	9.88387	1.38374	0.00401801	0.000602701	0.0012054	-6.58303e-05	1.00026e-07	-4.75013e-08	5.58e-14	1.54662e-10	0.000198756	0.0303724	0.00626578	0.0169169	7.62921e-06	-6.56775e-05	4.1816e+12	8.96057e+12	-8.26248e+13	-1.09379e+09	0.16852	8.85292e+13	0.988387	0.000251126	3.23287e+24	8.55994e+19	-7.21062e+14	222187	-1.71161e-05	1.42539e+60	-1.20067e+55	3.69974e+45	-2.85011e+35	-2.36491e-11
	0.01	#NUM!	0.0062	0.01705	0.03038	0	1e-07	7	10	1.4	16	2.4	4.8	8.51138e-06	2.51189e-11	9.88387	1.38374	0.00401801	0.000602701	0.0012054	#NUM!	#NUM!	#NUM!	6.2e-05	#NUM!	#NUM!	#NUM!	#NUM!	#NUM!	#NUM!	#NUM!	3763.44	8064.52	-74362.4	-10.8643	0.16852	79676.3	0.988387	0.000251126	2.61862e+06	659.733	-2.01788	-0.00113799	-1.71161e-05	-4.81959e+10	-1.92536e+09	-261106	-10.8409	-0.000526544
	0.1	#NUM!	0.0062	0.01705	0.03038	0	1e-07	7	10	1.4	16	2.4	4.8	8.51138e-06	2.51189e-11	9.88387	1.38374	0.00401801	0.000602701	0.0012054	#NUM!	#NUM!	#NUM!	0.00062	#NUM!	#NUM!	#NUM!	#NUM!	#NUM!	#NUM!	#NUM!	376.344	806.452	-7436.24	-9.9783	0.16852	7967.63	0.988387	0.000251126	26186.2	59.7331	-0.166437	-0.00131796	-1.71161e-05	-5.97553e+06	-195408	-241.862	-0.106557	-0.000315985
	0.2	#NUM!	0.0062	0.01705	0.03038	0	1e-07	7	10	1.4	16	2.4	4.8	8.51138e-06	2.51189e-11	9.88387	1.38374	0.00401801	0.000602701	0.0012054	#NUM!	#NUM!	#NUM!	0.00124	#NUM!	#NUM!	#NUM!	#NUM!	#NUM!	#NUM!	#NUM!	188.172	403.226	-3718.12	-9.92908	0.16852	3983.81	0.988387	0.000251126	6546.56	29.6932	-0.063607	-0.00132796	-1.71161e-05	-379666	-12415.2	-30.0001	-0.0266358	-0.000277417
	0.3	#NUM!	0.0062	0.01705	0.03038	0	1e-07	7	10	1.4	16	2.4	4.8	8.51138e-06	2.51189e-11	9.88387	1.38374	0.00401801	0.000602701	0.0012054	#NUM!	#NUM!	#NUM!	0.00186	#NUM!	#NUM!	#NUM!	#NUM!	#NUM!	#NUM!	#NUM!	125.448	268.817	-2478.75	-9.91267	0.16852	2655.88	0.988387	0.000251126	2909.58	19.757	-0.0293309	-0.00133129	-1.71161e-05	-75706.2	-2492.91	-8.8454	-0.0118378	-0.000244595
	0.4	#NUM!	0.0062	0.01705	0.03038	0	1e-07	7	10	1.4	16	2.4	4.8	8.51138e-06	2.51189e-11	9.88387	1.38374	0.00401801	0.000602701	0.0012054	#NUM!	#NUM!	#NUM!	0.00248	#NUM!	#NUM!	#NUM!	#NUM!	#NUM!	#NUM!	#NUM!	94.086	201.613	-1859.06	-9.90447	0.16852	1991.91	0.988387	0.000251126	1636.64	14.8033	-0.0121929	-0.00133296	-1.71161e-05	-24138.1	-801.787	-3.71597	-0.00665873	-0.000213837
	0.5	#NUM!	0.0062	0.01705	0.03038	0	1e-07	7	10	1.4	16	2.4	4.8	8.51138e-06	2.51189e-11	9.88387	1.38374	0.00401801	0.000602701	0.0012054	#NUM!	#NUM!	#NUM!	0.0031	#NUM!	#NUM!	#NUM!	#NUM!	#NUM!	#NUM!	#NUM!	75.2688	161.29	-1487.25	-9.89954	0.16852	1593.53	0.988387	0.000251126	1047.45	11.8357	-0.00191022	-0.00133396	-1.71161e-05	-9955.73	-333.821	-1.89509	-0.00426157	-0.000184414
	0.6	#NUM!	0.0062	0.01705	0.03038	0	1e-07	7	10	1.4	16	2.4	4.8	8.51138e-06	2.51189e-11	9.88387	1.38374	0.00401801	0.000602701	0.0012054	#NUM!	#NUM!	#NUM!	0.00372	#NUM!	#NUM!	#NUM!	#NUM!	#NUM!	#NUM!	#NUM!	62.724	134.409	-1239.37	-9.89626	0.16852	1327.94	0.988387	0.000251126	727.395	9.85922	0.00494492	-0.00133463	-1.71161e-05	-4832.75	-163.633	-1.09252	-0.00295942	-0.00015608
	0.7	#NUM!	0.0062	0.01705	0.03038	0	1e-07	7	10	1.4	16	2.4	4.8	8.51138e-06	2.51189e-11	9.88387	1.38374	0.00401801	0.000602701	0.0012054	#NUM!	#NUM!	#NUM!	0.00434	#NUM!	#NUM!	#NUM!	#NUM!	#NUM!	#NUM!	#NUM!	53.7634	115.207	-1062.32	-9.89392	0.16852	1138.23	0.988387	0.000251126	534.413	8.4484	0.00984144	-0.0013351	-1.71161e-05	-2625.14	-89.7735	-0.685432	-0.00217426	-0.000128722
	0.8	#NUM!	0.0062	0.01705	0.03038	0	1e-07	7	10	1.4	16	2.4	4.8	8.51138e-06	2.51189e-11	9.88387	1.38374	0.00401801	0.000602701	0.0012054	#NUM!	#NUM!	#NUM!	0.00496	#NUM!	#NUM!	#NUM!	#NUM!	#NUM!	#NUM!	#NUM!	47.043	100.806	-929.529	-9.89216	0.16852	995.953	0.988387	0.000251126	409.16	7.3908	0.0135138	-0.00133546	-1.71161e-05	-1548.32	-53.4847	-0.457488	-0.00166467	-0.000102281
	0.9	#NUM!	0.0062	0.01705	0.03038	0	1e-07	7	10	1.4	16	2.4	4.8	8.51138e-06	2.51189e-11	9.88387	1.38374	0.00401801	0.000602701	0.0012054	#NUM!	#NUM!	#NUM!	0.00558	#NUM!	#NUM!	#NUM!	#NUM!	#NUM!	#NUM!	#NUM!	41.816	89.6057	-826.248	-9.89079	0.16852	885.292	0.988387	0.000251126	323.287	6.56853	0.0163701	-0.00133574	-1.71161e-05	-972.476	-33.9353	-0.320127	-0.00131529	-7.67169e-05
	0.99	#NUM!	0.0062	0.01705	0.03038	0	1e-07	7	10	1.4	16	2.4	4.8	8.51138e-06	2.51189e-11	9.88387	1.38374	0.00401801	0.000602701	0.0012054	#NUM!	#NUM!	#NUM!	0.006138	#NUM!	#NUM!	#NUM!	#NUM!	#NUM!	#NUM!	#NUM!	38.0146	81.4598	-751.135	-9.8898	0.16852	804.811	0.988387	0.000251126	267.179	5.97069	0.0184474	-0.00133594	-1.71161e-05	-667.789	-23.5176	-0.239722	-0.00108702	-5.44378e-05
[truncated: 25 more columns]
