# Supplementary material for: Transfer of structural units through imine exchanges, in solution or without solvent: successive transiminations, stimuli (pH)-modulated covalent switches, and mathematical models
Source: Front Chem. 2026 Apr 13;13:1241625. doi: 10.3389/fchem.2025.1241625 (PMC13112204; doi:10.3389/fchem.2025.1241625)
Supplement: Supplementary file 1 [file Supplementaryfile1.zip › Supplementary Material/g-S2-St7-pH8.xlsx]

## Sheet: Feuil1
Influence of the pH										^							^
pH = 8
Set S2		general approach			paper -> section 5.3.			Inputs: a, b, c, w, K1 to K5, pH, r
t3 ¹ 0, t2 ¹ 0
discr III < 0
			[A]in	[B]in	[C]in	[H2O]in	[H+]eq	pH													[AB]eq	[AB2]eq	[AC]eq	[AC2]eq	[ABC]eq	[BH+]eq	[CH+]eq	[A]eq	[B]eq	[C]eq	[H2O]eq
	r	eq K1	a	b	c	w	h		K1	K2	K3	K4	K5	K6	K7	K1h	K2h	K3h	K4h	K5h	x	y	z	t	u1	v	s	a-(x+y+z+t+u)	b-(x+2y+u+v)	c-(z+2t+u+s)	w+(x+2y+z+2t+2u)	F	G	H	I	J	K	L	M	a	b	g	d	e	t3	t2	t1	t0	m
	1e-05	-0.100699	0.0062	0.01705	0.03038	0	1e-08	8	10	1.4	16	2.4	4.8	8.51138e-06	2.51189e-11	9.98826	1.39836	0.0400895	0.00601342	0.0120268	-0.504384	0.427403	0.000185591	6.2e-08	-0.000336997	-0.000390823	0.0304548	0.0833322	-0.332644	7.6499e-05	0.349934	3.76344e+06	8.06452e+06	-7.48572e+07	-9831.87	0.1703	8.02272e+07	0.998826	0.00250559	2.64761e+13	6.9583e+09	-600689	20.1034	-0.000174402	8.923e+29	-6.18461e+25	1.99522e+21	-1.91444e+16	6.34702e-10
	0.01	0.000107071	0.0062	0.01705	0.03038	0	1e-08	8	10	1.4	16	2.4	4.8	8.51138e-06	2.51189e-11	9.98826	1.39836	0.0400895	0.00601342	0.0120268	-0.0065517	0.0137376	0.000425219	6.2e-05	-0.00191057	-2.30355e-06	0.0316618	0.000437447	-0.00196064	7.95309e-05	0.0176516	3763.44	8064.52	-74857.2	-19.7701	0.1703	80227.2	0.998826	0.00250559	2.64761e+07	12923.2	-20.7571	0.00653327	-0.000174402	6.72045e+13	-2.00066e+12	-4.61927e+08	-30256.7	-0.000302286
	0.1	#NUM!	0.0062	0.01705	0.03038	0	1e-08	8	10	1.4	16	2.4	4.8	8.51138e-06	2.51189e-11	9.98826	1.39836	0.0400895	0.00601342	0.0120268	#NUM!	#NUM!	#NUM!	0.00062	#NUM!	#NUM!	#NUM!	#NUM!	#NUM!	#NUM!	#NUM!	376.344	806.452	-7485.72	-10.9304	0.1703	8022.72	0.998826	0.00250559	264761	666.61	-1.66643	-0.011572	-0.000174402	-5.01675e+09	-2.0337e+08	-271809	-112.953	-0.000493602
	0.2	#NUM!	0.0062	0.01705	0.03038	0	1e-08	8	10	1.4	16	2.4	4.8	8.51138e-06	2.51189e-11	9.98826	1.39836	0.0400895	0.00601342	0.0120268	#NUM!	#NUM!	#NUM!	0.00124	#NUM!	#NUM!	#NUM!	#NUM!	#NUM!	#NUM!	#NUM!	188.172	403.226	-3742.86	-10.4393	0.1703	4011.36	0.998826	0.00250559	66190.1	315.924	-0.633388	-0.0125779	-0.000174402	-3.56331e+08	-1.29207e+07	-32540	-27.8781	-0.000346952
	0.3	#NUM!	0.0062	0.01705	0.03038	0	1e-08	8	10	1.4	16	2.4	4.8	8.51138e-06	2.51189e-11	9.98826	1.39836	0.0400895	0.00601342	0.0120268	#NUM!	#NUM!	#NUM!	0.00186	#NUM!	#NUM!	#NUM!	#NUM!	#NUM!	#NUM!	#NUM!	125.448	268.817	-2495.24	-10.2756	0.1703	2674.24	0.998826	0.00250559	29417.8	206.754	-0.289686	-0.0129131	-0.000174402	-7.35153e+07	-2.5942e+06	-9478.21	-12.3606	-0.00028615
	0.4	#NUM!	0.0062	0.01705	0.03038	0	1e-08	8	10	1.4	16	2.4	4.8	8.51138e-06	2.51189e-11	9.98826	1.39836	0.0400895	0.00601342	0.0120268	#NUM!	#NUM!	#NUM!	0.00248	#NUM!	#NUM!	#NUM!	#NUM!	#NUM!	#NUM!	#NUM!	94.086	201.613	-1871.43	-10.1937	0.1703	2005.68	0.998826	0.00250559	16547.5	153.617	-0.117956	-0.0130808	-0.000174402	-2.38299e+07	-834284	-3957.42	-6.94695	-0.000242497
	0.5	#NUM!	0.0062	0.01705	0.03038	0	1e-08	8	10	1.4	16	2.4	4.8	8.51138e-06	2.51189e-11	9.98826	1.39836	0.0400895	0.00601342	0.0120268	#NUM!	#NUM!	#NUM!	0.0031	#NUM!	#NUM!	#NUM!	#NUM!	#NUM!	#NUM!	#NUM!	75.2688	161.29	-1497.14	-10.1446	0.1703	1604.54	0.998826	0.00250559	10590.4	122.198	-0.0149568	-0.0131814	-0.000174402	-9.92493e+06	-347316	-2010.77	-4.44431	-0.000205602
	0.6	#NUM!	0.0062	0.01705	0.03038	0	1e-08	8	10	1.4	16	2.4	4.8	8.51138e-06	2.51189e-11	9.98826	1.39836	0.0400895	0.00601342	0.0120268	#NUM!	#NUM!	#NUM!	0.00372	#NUM!	#NUM!	#NUM!	#NUM!	#NUM!	#NUM!	#NUM!	62.724	134.409	-1247.62	-10.1119	0.1703	1337.12	0.998826	0.00250559	7354.46	101.446	0.0536933	-0.0132484	-0.000174402	-4.84889e+06	-170230	-1156.35	-3.08567	-0.000172354
	0.7	#NUM!	0.0062	0.01705	0.03038	0	1e-08	8	10	1.4	16	2.4	4.8	8.51138e-06	2.51189e-11	9.98826	1.39836	0.0400895	0.00601342	0.0120268	#NUM!	#NUM!	#NUM!	0.00434	#NUM!	#NUM!	#NUM!	#NUM!	#NUM!	#NUM!	#NUM!	53.7634	115.207	-1069.39	-10.0885	0.1703	1146.1	0.998826	0.00250559	5403.28	86.7169	0.102721	-0.0132963	-0.000174402	-2.64596e+06	-93383.3	-724.201	-2.26673	-0.000141494
	0.8	#NUM!	0.0062	0.01705	0.03038	0	1e-08	8	10	1.4	16	2.4	4.8	8.51138e-06	2.51189e-11	9.98826	1.39836	0.0400895	0.00601342	0.0120268	#NUM!	#NUM!	#NUM!	0.00496	#NUM!	#NUM!	#NUM!	#NUM!	#NUM!	#NUM!	#NUM!	47.043	100.806	-935.715	-10.0709	0.1703	1002.84	0.998826	0.00250559	4136.88	75.7221	0.139488	-0.0133322	-0.000174402	-1.56593e+06	-55629.7	-482.727	-1.73532	-0.000112409
	0.9	#NUM!	0.0062	0.01705	0.03038	0	1e-08	8	10	1.4	16	2.4	4.8	8.51138e-06	2.51189e-11	9.98826	1.39836	0.0400895	0.00601342	0.0120268	#NUM!	#NUM!	#NUM!	0.00558	#NUM!	#NUM!	#NUM!	#NUM!	#NUM!	#NUM!	#NUM!	41.816	89.6057	-831.747	-10.0573	0.1703	891.414	0.998826	0.00250559	3268.65	67.2013	0.168081	-0.0133602	-0.000174402	-986128	-35292.7	-337.443	-1.37104	-8.47655e-05
	0.99	#NUM!	0.0062	0.01705	0.03038	0	1e-08	8	10	1.4	16	2.4	4.8	8.51138e-06	2.51189e-11	9.98826	1.39836	0.0400895	0.00601342	0.0120268	#NUM!	#NUM!	#NUM!	0.006138	#NUM!	#NUM!	#NUM!	#NUM!	#NUM!	#NUM!	#NUM!	38.0146	81.4598	-756.133	-10.0474	0.1703	810.376	0.998826	0.00250559	2701.36	61.0211	0.188875	-0.0133805	-0.000174402	-678459	-24456.2	-252.503	-1.13304	-6.09512e-05
	r	eq K1	a	b	c	w	h		K1	K2	K3	K4	K5	K6	K7	K1h	K2h	K3h	K4h	K5h	x	y	z	t	u2	v	s	a-(x+y+z+t+u)	b-(x+2y+u+v)	c-(z+2t+u+s)	w+(x+2y+z+2t+2u)	F	G	H	I	J	K	L	M	a	b	g	d	e	t3	t2	t1	t0	m
	1e-09	#NUM!	0.0062	0.01705	0.03038	0	1e-08	8	10	1.4	16	2.4	4.8	8.51138e-06	2.51189e-11	9.98826	1.39836	0.0400895	0.00601342	0.0120268	#NUM!	#NUM!	#NUM!	6.2e-12	#NUM!	#NUM!	#NUM!	#NUM!	#NUM!	#NUM!	#NUM!	3.76344e+10	8.06452e+10	-7.48572e+11	-9.82192e+07	0.1703	8.02272e+11	0.998826	0.00250559	2.64761e+21	6.95233e+17	-5.80118e+13	201170	-0.000174402	7.63182e+53	-6.36799e+49	2.20825e+41	-1.91444e+32	-2.32046e-09
	1e-08	#NUM!	0.0062	0.01705	0.03038	0	1e-08	8	10	1.4	16	2.4	4.8	8.51138e-06	2.51189e-11	9.98826	1.39836	0.0400895	0.00601342	0.0120268	#NUM!	#NUM!	#NUM!	6.2e-11	#NUM!	#NUM!	#NUM!	#NUM!	#NUM!	#NUM!	#NUM!	3.76344e+09	8.06452e+09	-7.48572e+10	-9.82193e+06	0.1703	8.02272e+10	0.998826	0.00250559	2.64761e+19	6952337742970189	-5.80136e+11	20117	-0.000174402	7.63298e+47	-6.36764e+43	2.20806e+36	-1.91444e+28	-2.31689e-09
	1e-07	#NUM!	0.0062	0.01705	0.03038	0	1e-08	8	10	1.4	16	2.4	4.8	8.51138e-06	2.51189e-11	9.98826	1.39836	0.0400895	0.00601342	0.0120268	#NUM!	#NUM!	#NUM!	6.2e-10	#NUM!	#NUM!	#NUM!	#NUM!	#NUM!	#NUM!	#NUM!	3.76344e+08	8.06452e+08	-7.48572e+09	-982202	0.1703	8.02272e+09	0.998826	0.00250559	2.64761e+17	6.95239e+13	-5.80322e+09	2011.68	-0.000174402	7.64461e+41	-6.36421e+37	2.20615e+31	-1.91444e+24	-2.28138e-09
	6e-06	#NUM!	0.0062	0.01705	0.03038	0	1e-08	8	10	1.4	16	2.4	4.8	8.51138e-06	2.51189e-11	9.98826	1.39836	0.0400895	0.00601342	0.0120268	#NUM!	#NUM!	#NUM!	3.72e-08	#NUM!	#NUM!	#NUM!	#NUM!	#NUM!	#NUM!	#NUM!	6.2724e+06	1.34409e+07	-1.24762e+08	-16379.8	0.1703	1.33712e+08	0.998826	0.00250559	7.35446e+13	1.9322e+10	-1.64572e+06	33.5147	-0.000174402	1.80183e+31	-1.33101e+27	2.67554e+22	-1.47719e+17	-3.34013e-10
	7e-06	0.000340273	0.0062	0.01705	0.03038	0	1e-08	8	10	1.4	16	2.4	4.8	8.51138e-06	2.51189e-11	9.98826	1.39836	0.0400895	0.00601342	0.0120268	0.00300215	0.000468756	2.79075e-05	4.34e-08	9.33749e-06	1.53743e-05	0.0302666	0.00269181	0.0130856	7.60264e-05	0.00398633	5.37634e+06	1.15207e+07	-1.06939e+08	-14041.3	0.1703	1.1461e+08	0.998826	0.00250559	5.40328e+13	1.4197e+10	-1.2133e+06	28.725	-0.000174402	7.25526e+30	-5.26788e+26	1.2252e+22	-7.9735e+16	-6.85986e-11
	8e-06	0.000316879	0.0062	0.01705	0.03038	0	1e-08	8	10	1.4	16	2.4	4.8	8.51138e-06	2.51189e-11	9.98826	1.39836	0.0400895	0.00601342	0.0120268	0.00308338	0.000520678	2.90738e-05	4.96e-08	1.05205e-05	1.51557e-05	0.0302643	0.0025563	0.0128996	7.60204e-05	0.00417495	4.7043e+06	1.00806e+07	-9.35715e+07	-12287.4	0.1703	1.00284e+08	0.998826	0.00250559	4.13688e+13	1.08705e+10	-932148	25.1326	-0.000174402	3.30537e+30	-2.36102e+26	6.21908e+21	-4.67392e+16	1.80766e-10
	1e-05	0.00027844	0.0062	0.01705	0.03038	0	1e-08	8	10	1.4	16	2.4	4.8	8.51138e-06	2.51189e-11	9.98826	1.39836	0.0400895	0.00601342	0.0120268	0.0032084	0.000618815	3.10258e-05	6.2e-08	1.28229e-05	1.47759e-05	0.03026	0.00232887	0.0125764	7.60097e-05	0.00450283	3.76344e+06	8.06452e+06	-7.48572e+07	-9831.87	0.1703	8.02272e+07	0.998826	0.00250559	2.64761e+13	6.9583e+09	-600689	20.1034	-0.000174402	8.923e+29	-6.18461e+25	1.99522e+21	-1.91444e+16	6.34702e-10
	0.0001	9.32949e-06	0.0062	0.01705	0.03038	0	1e-08	8	10	1.4	16	2.4	4.8	8.51138e-06	2.51189e-11	9.98826	1.39836	0.0400895	0.00601342	0.0120268	0.00284943	0.00281941	4.08219e-05	6.2e-07	8.65538e-05	9.94581e-06	0.0301756	0.000403168	0.00846526	7.57976e-05	0.00870341	376344	806452	-7.48572e+06	-992.141	0.1703	8.02272e+06	0.998826	0.00250559	2.64761e+11	7.01204e+07	-7858.14	1.99811	-0.000174402	2.04883e+24	-2.25447e+20	550675374092992	-1.91456e+12	-3.76725e-09
	0.00012	1.57689e-06	0.0062	0.01705	0.03038	0	1e-08	8	10	1.4	16	2.4	4.8	8.51138e-06	2.51189e-11	9.98826	1.39836	0.0400895	0.00601342	0.0120268	0.00264536	0.00309873	3.96003e-05	7.44e-07	9.94008e-05	9.51463e-06	0.0301637	0.000316166	0.00809827	7.57679e-05	0.00908271	313620	672043	-6.2381e+06	-828.442	0.1703	6.6856e+06	0.998826	0.00250559	1.83861e+11	4.87777e+07	-5742.67	1.66283	-0.000174402	7.7176e+23	-1.02422e+20	-1533595092071316	-9.23325e+11	-7.85797e-09
	0.0001253	2.74978e-08	0.0062	0.01705	0.03038	0	1e-08	8	10	1.4	16	2.4	4.8	8.51138e-06	2.51189e-11	9.98826	1.39836	0.0400895	0.00601342	0.0120268	0.00259316	0.00316687	3.92378e-05	7.7686e-07	0.000102683	9.41212e-06	0.0301608	0.000297275	0.00801101	7.57604e-05	0.00917305	300354	643617	-5.97424e+06	-793.821	0.1703	6.40281e+06	0.998826	0.00250559	1.68636e+11	4.47586e+07	-5336.55	1.59192	-0.000174402	6.12957e+23	-8.52244e+19	-1611315092048030	-7.76745e+11	-9.07262e-09
	0.0001254	2.93509e-14	0.0062	0.01705	0.03038	0	1e-08	8	10	1.4	16	2.4	4.8	8.51138e-06	2.51189e-11	9.98826	1.39836	0.0400895	0.00601342	0.0120268	0.00259219	0.00316813	3.92309e-05	7.77478e-07	0.000102744	9.41023e-06	0.0301607	0.000296933	0.00800941	7.57603e-05	0.00917471	300116	643105	-5.96949e+06	-793.198	0.1703	6.39772e+06	0.998826	0.00250559	1.68368e+11	4.46879e+07	-5329.37	1.59064	-0.000174402	6.10367e+23	-8.49375e+19	-1611964579135640	-7.74279e+11	-9.09597e-09
	0.0001254	-8.81525e-11	0.0062	0.01705	0.03038	0	1e-08	8	10	1.4	16	2.4	4.8	8.51138e-06	2.51189e-11	9.98826	1.39836	0.0400895	0.00601342	0.0120268	0.00259219	0.00316813	3.92308e-05	7.7748e-07	0.000102744	9.41023e-06	0.0301607	0.000296932	0.0080094	7.57603e-05	0.00917472	300115	643103	-5.96947e+06	-793.196	0.1703	6.3977e+06	0.998826	0.00250559	1.68367e+11	4.46877e+07	-5329.35	1.59064	-0.000174402	6.10359e+23	-8.49366e+19	-1611966623349066	-7.74271e+11	-9.09605e-09
	0.00013	-1.20789e-06	0.0062	0.01705	0.03038	0	1e-08	8	10	1.4	16	2.4	4.8	8.51138e-06	2.51189e-11	9.98826	1.39836	0.0400895	0.00601342	0.0120268	0.00254757	0.00322547	3.89059e-05	8.06e-07	0.000105554	9.32471e-06	0.0301582	0.0002817	0.00793662	7.57539e-05	0.00925013	289495	620347	-5.75825e+06	-765.481	0.1703	6.17132e+06	0.998826	0.00250559	1.56663e+11	4.15974e+07	-5014.84	1.53388	-0.000174402	5.03871e+23	-7.29313e+19	-1617857878543110	-6.70367e+11	-1.01943e-08
	0.0002	-1.02598e-05	0.0062	0.01705	0.03038	0	1e-08	8	10	1.4	16	2.4	4.8	8.51138e-06	2.51189e-11	9.98826	1.39836	0.0400895	0.00601342	0.0120268	0.00194329	0.00394334	3.32916e-05	1.24e-06	0.000144762	8.30295e-06	0.0301238	0.000134073	0.00706696	7.56676e-05	0.0101553	188172	403226	-3.74286e+06	-501.044	0.1703	4.01136e+06	0.998826	0.00250559	6.61901e+10	1.76794e+07	-2478.58	0.992265	-0.000174402	5.19056e+22	-1.23042e+19	-671381475657178	-1.19681e+11	-3.16654e-08
	0.0006	-5.4904e-08	0.0062	0.01705	0.03038	0	1e-08	8	10	1.4	16	2.4	4.8	8.51138e-06	2.51189e-11	9.98826	1.39836	0.0400895	0.00601342	0.0120268	4.43123e-06	0.00588542	1.07628e-07	3.72e-06	0.000306318	5.83052e-06	0.0299908	4.67089e-10	0.00496257	7.53335e-05	0.0123955	62724	134409	-1.24762e+06	-173.647	0.1703	1.33712e+06	0.998826	0.00250559	7.35446e+09	2.03072e+06	-503.642	0.321699	-0.000174402	1.77662e+20	-1.50859e+17	-1.47443e+13	-1.48032e+09	-3.23332e-07
	0.000601407	9.48335e-14	0.0062	0.01705	0.03038	0	1e-08	8	10	1.4	16	2.4	4.8	8.51138e-06	2.51189e-11	9.98826	1.39836	0.0400895	0.00601342	0.0120268	-7.64785e-12	0.00588949	-1.85908e-13	3.72873e-06	0.000306783	5.82563e-06	0.0299904	0	0.00495841	7.53325e-05	0.0124	62577.2	134094	-1.2447e+06	-173.264	0.1703	1.33399e+06	0.998826	0.00250559	7.32008e+09	2.02146e+06	-502.087	0.320915	-0.000174402	1.75544e+20	-1.49457e+17	-1.46161e+13	-1.46652e+09	-3.24884e-07
	0.00061	3.3437e-07	0.0062	0.01705	0.03038	0	1e-08	8	10	1.4	16	2.4	4.8	8.51138e-06	2.51189e-11	9.98826	1.39836	0.0400895	0.00601342	0.0120268	-2.68381e-05	0.00591408	-6.55672e-07	3.782e-06	0.000309611	5.79608e-06	0.0299882	1.70507e-08	0.00493326	7.53268e-05	0.0124275	61695.8	132205	-1.22717e+06	-170.963	0.1703	1.3152e+06	0.998826	0.00250559	7.11531e+09	1.96629e+06	-492.781	0.316203	-0.000174402	1.63248e+20	-1.41241e+17	-1.38627e+13	-1.3857e+09	-3.34438e-07
	0.0007	3.73856e-06	0.0062	0.01705	0.03038	0	1e-08	8	10	1.4	16	2.4	4.8	8.51138e-06	2.51189e-11	9.98826	1.39836	0.0400895	0.00601342	0.0120268	-0.000287616	0.00615054	-7.38107e-06	4.34e-06	0.000338231	5.51354e-06	0.0299652	1.88296e-06	0.00469279	7.52692e-05	0.0126912	53763.4	115207	-1.06939e+06	-150.261	0.1703	1.1461e+06	0.998826	0.00250559	5.40328e+09	1.50414e+06	-411.905	0.273802	-0.000174402	8.07437e+19	-8.1616e+16	-8.28231e+12	-7.99643e+08	-4.4315e-07
	0.1	#NUM!	0.0062	0.01705	0.03038	0	1e-08	8	10	1.4	16	2.4	4.8	8.51138e-06	2.51189e-11	9.98826	1.39836	0.0400895	0.00601342	0.0120268	#NUM!	#NUM!	#NUM!	0.00062	#NUM!	#NUM!	#NUM!	#NUM!	#NUM!	#NUM!	#NUM!	376.344	806.452	-7485.72	-10.9304	0.1703	8022.72	0.998826	0.00250559	264761	666.61	-1.66643	-0.011572	-0.000174402	-5.01675e+09	-2.0337e+08	-271809	-112.953	-0.000493602
	0.2	#NUM!	0.0062	0.01705	0.03038	0	1e-08	8	10	1.4	16	2.4	4.8	8.51138e-06	2.51189e-11	9.98826	1.39836	0.0400895	0.00601342	0.0120268	#NUM!	#NUM!	#NUM!	0.00124	#NUM!	#NUM!	#NUM!	#NUM!	#NUM!	#NUM!	#NUM!	188.172	403.226	-3742.86	-10.4393	0.1703	4011.36	0.998826	0.00250559	66190.1	315.924	-0.633388	-0.0125779	-0.000174402	-3.56331e+08	-1.29207e+07	-32540	-27.8781	-0.000346952
	0.3	#NUM!	0.0062	0.01705	0.03038	0	1e-08	8	10	1.4	16	2.4	4.8	8.51138e-06	2.51189e-11	9.98826	1.39836	0.0400895	0.00601342	0.0120268	#NUM!	#NUM!	#NUM!	0.00186	#NUM!	#NUM!	#NUM!	#NUM!	#NUM!	#NUM!	#NUM!	125.448	268.817	-2495.24	-10.2756	0.1703	2674.24	0.998826	0.00250559	29417.8	206.754	-0.289686	-0.0129131	-0.000174402	-7.35153e+07	-2.5942e+06	-9478.21	-12.3606	-0.00028615
	0.4	#NUM!	0.0062	0.01705	0.03038	0	1e-08	8	10	1.4	16	2.4	4.8	8.51138e-06	2.51189e-11	9.98826	1.39836	0.0400895	0.00601342	0.0120268	#NUM!	#NUM!	#NUM!	0.00248	#NUM!	#NUM!	#NUM!	#NUM!	#NUM!	#NUM!	#NUM!	94.086	201.613	-1871.43	-10.1937	0.1703	2005.68	0.998826	0.00250559	16547.5	153.617	-0.117956	-0.0130808	-0.000174402	-2.38299e+07	-834284	-3957.42	-6.94695	-0.000242497
	0.5	#NUM!	0.0062	0.01705	0.03038	0	1e-08	8	10	1.4	16	2.4	4.8	8.51138e-06	2.51189e-11	9.98826	1.39836	0.0400895	0.00601342	0.0120268	#NUM!	#NUM!	#NUM!	0.0031	#NUM!	#NUM!	#NUM!	#NUM!	#NUM!	#NUM!	#NUM!	75.2688	161.29	-1497.14	-10.1446	0.1703	1604.54	0.998826	0.00250559	10590.4	122.198	-0.0149568	-0.0131814	-0.000174402	-9.92493e+06	-347316	-2010.77	-4.44431	-0.000205602
	0.6	#NUM!	0.0062	0.01705	0.03038	0	1e-08	8	10	1.4	16	2.4	4.8	8.51138e-06	2.51189e-11	9.98826	1.39836	0.0400895	0.00601342	0.0120268	#NUM!	#NUM!	#NUM!	0.00372	#NUM!	#NUM!	#NUM!	#NUM!	#NUM!	#NUM!	#NUM!	62.724	134.409	-1247.62	-10.1119	0.1703	1337.12	0.998826	0.00250559	7354.46	101.446	0.0536933	-0.0132484	-0.000174402	-4.84889e+06	-170230	-1156.35	-3.08567	-0.000172354
	0.7	#NUM!	0.0062	0.01705	0.03038	0	1e-08	8	10	1.4	16	2.4	4.8	8.51138e-06	2.51189e-11	9.98826	1.39836	0.0400895	0.00601342	0.0120268	#NUM!	#NUM!	#NUM!	0.00434	#NUM!	#NUM!	#NUM!	#NUM!	#NUM!	#NUM!	#NUM!	53.7634	115.207	-1069.39	-10.0885	0.1703	1146.1	0.998826	0.00250559	5403.28	86.7169	0.102721	-0.0132963	-0.000174402	-2.64596e+06	-93383.3	-724.201	-2.26673	-0.000141494
	0.8	#NUM!	0.0062	0.01705	0.03038	0	1e-08	8	10	1.4	16	2.4	4.8	8.51138e-06	2.51189e-11	9.98826	1.39836	0.0400895	0.00601342	0.0120268	#NUM!	#NUM!	#NUM!	0.00496	#NUM!	#NUM!	#NUM!	#NUM!	#NUM!	#NUM!	#NUM!	47.043	100.806	-935.715	-10.0709	0.1703	1002.84	0.998826	0.00250559	4136.88	75.7221	0.139488	-0.0133322	-0.000174402	-1.56593e+06	-55629.7	-482.727	-1.73532	-0.000112409
	0.9	#NUM!	0.0062	0.01705	0.03038	0	1e-08	8	10	1.4	16	2.4	4.8	8.51138e-06	2.51189e-11	9.98826	1.39836	0.0400895	0.00601342	0.0120268	#NUM!	#NUM!	#NUM!	0.00558	#NUM!	#NUM!	#NUM!	#NUM!	#NUM!	#NUM!	#NUM!	41.816	89.6057	-831.747	-10.0573	0.1703	891.414	0.998826	0.00250559	3268.65	67.2013	0.168081	-0.0133602	-0.000174402	-986128	-35292.7	-337.443	-1.37104	-8.47655e-05
	0.99	#NUM!	0.0062	0.01705	0.03038	0	1e-08	8	10	1.4	16	2.4	4.8	8.51138e-06	2.51189e-11	9.98826	1.39836	0.0400895	0.00601342	0.0120268	#NUM!	#NUM!	#NUM!	0.006138	#NUM!	#NUM!	#NUM!	#NUM!	#NUM!	#NUM!	#NUM!	38.0146	81.4598	-756.133	-10.0474	0.1703	810.376	0.998826	0.00250559	2701.36	61.0211	0.188875	-0.0133805	-0.000174402	-678459	-24456.2	-252.503	-1.13304	-6.09512e-05
	r	eq K1	a	b	c	w	h		K1	K2	K3	K4	K5	K6	K7	K1h	K2h	K3h	K4h	K5h	x	y	z	t	u3	v	s	a-(x+y+z+t+u)	b-(x+2y+u+v)	c-(z+2t+u+s)	w+(x+2y+z+2t+2u)	F	G	H	I	J	K	L	M	a	b	g	d	e	t3	t2	t1	t0	m
	1e-09	#NUM!	0.0062	0.01705	0.03038	0	1e-08	8	10	1.4	16	2.4	4.8	8.51138e-06	2.51189e-11	9.98826	1.39836	0.0400895	0.00601342	0.0120268	#NUM!	#NUM!	#NUM!	6.2e-12	#NUM!	#NUM!	#NUM!	#NUM!	#NUM!	#NUM!	#NUM!	3.76344e+10	8.06452e+10	-7.48572e+11	-9.82192e+07	0.1703	8.02272e+11	0.998826	0.00250559	2.64761e+21	6.95233e+17	-5.80118e+13	201170	-0.000174402	7.63182e+53	-6.36799e+49	2.20825e+41	-1.91444e+32	-2.32046e-09
	0.1	1.95257e-05	0.0062	0.01705	0.03038	0	1e-08	8	10	1.4	16	2.4	4.8	8.51138e-06	2.51189e-11	9.98826	1.39836	0.0400895	0.00601342	0.0120268	-0.00145817	0.012452	0.000314341	0.00062	-0.00575212	-7.55498e-07	0.0344911	2.39057e-05	-0.000643033	8.66378e-05	0.013496	376.344	806.452	-7485.72	-10.9304	0.1703	8022.72	0.998826	0.00250559	264761	666.61	-1.66643	-0.011572	-0.000174402	-5.01675e+09	-2.0337e+08	-271809	-112.953	-0.000493602
	0.13	7.65633e-06	0.0062	0.01705	0.03038	0	1e-08	8	10	1.4	16	2.4	4.8	8.51138e-06	2.51189e-11	9.98826	1.39836	0.0400895	0.00601342	0.0120268	-0.000597972	0.0123799	0.000147404	0.000806	-0.0065394	-6.71819e-07	0.0350719	4.04364e-06	-0.000571811	8.80966e-05	0.0128425	289.495	620.347	-5758.25	-10.7037	0.1703	6171.32	0.998826	0.00250559	156663	500.435	-1.18928	-0.0120362	-0.000174402	-1.86499e+09	-7.15577e+07	-121369	-66.3724	-0.000425648
	0.131	7.3006e-06	0.0062	0.01705	0.03038	0	1e-08	8	10	1.4	16	2.4	4.8	8.51138e-06	2.51189e-11	9.98826	1.39836	0.0400895	0.00601342	0.0120268	-0.000571006	0.0123777	0.000141309	0.0008122	-0.00656393	-6.69538e-07	0.0350901	3.6878e-06	-0.000569869	8.81423e-05	0.0128223	287.286	615.612	-5714.29	-10.6979	0.1703	6124.22	0.998826	0.00250559	154280	496.304	-1.17715	-0.0120481	-0.000174402	-1.8114e+09	-6.94091e+07	-118551	-65.3528	-0.000423973
	0.131357	7.17421e-06	0.0062	0.01705	0.03038	0	1e-08	8	10	1.4	16	2.4	4.8	8.51138e-06	2.51189e-11	9.98826	1.39836	0.0400895	0.00601342	0.0120268	-0.000561406	0.012377	0.000139127	0.000814412	-0.00657265	-6.6873e-07	0.0350965	3.56507e-06	-0.000569181	8.81585e-05	0.0128151	286.505	613.94	-5698.77	-10.6959	0.1703	6107.58	0.998826	0.00250559	153443	494.846	-1.17286	-0.0120522	-0.000174402	-1.79275e+09	-6.8662e+07	-117567	-64.9948	-0.000423382
	0.132	6.94709e-06	0.0062	0.01705	0.03038	0	1e-08	8	10	1.4	16	2.4	4.8	8.51138e-06	2.51189e-11	9.98826	1.39836	0.0400895	0.00601342	0.0120268	-0.000544132	0.0123755	0.000135183	0.0008184	-0.00658835	-6.67282e-07	0.0351082	3.34944e-06	-0.000567949	8.81878e-05	0.0128022	285.109	610.948	-5671	-10.6923	0.1703	6077.82	0.998826	0.00250559	151952	492.239	-1.1652	-0.0120597	-0.000174402	-1.75972e+09	-6.73406e+07	-115820	-64.3567	-0.000422324
	0.14	4.19525e-06	0.0062	0.01705	0.03038	0	1e-08	8	10	1.4	16	2.4	4.8	8.51138e-06	2.51189e-11	9.98826	1.39836	0.0400895	0.00601342	0.0120268	-0.000332326	0.0123583	8.50868e-05	0.000868	-0.00678034	-6.50114e-07	0.0352507	1.25111e-06	-0.000553337	8.85458e-05	0.0126447	268.817	576.037	-5346.94	-10.6497	0.1703	5730.52	0.998826	0.00250559	135082	461.962	-1.07576	-0.0121468	-0.000174402	-1.40604e+09	-5.32881e+07	-96717.7	-57.1494	-0.00041
	0.2	-1.30456e-05	0.0062	0.01705	0.03038	0	1e-08	8	10	1.4	16	2.4	4.8	8.51138e-06	2.51189e-11	9.98826	1.39836	0.0400895	0.00601342	0.0120268	0.00111912	0.0122339	-0.00034421	0.00124	-0.00806316	-5.56005e-07	0.0362164	1.43323e-05	-0.000473237	9.09715e-05	0.0115964	188.172	403.226	-3742.86	-10.4393	0.1703	4011.36	0.998826	0.00250559	66190.1	315.924	-0.633388	-0.0125779	-0.000174402	-3.56331e+08	-1.29207e+07	-32540	-27.8781	-0.000346952
	0.3	-3.3232e-05	0.0062	0.01705	0.03038	0	1e-08	8	10	1.4	16	2.4	4.8	8.51138e-06	2.51189e-11	9.98826	1.39836	0.0400895	0.00601342	0.0120268	0.00322349	0.0120028	-0.00122591	0.00186	-0.0097816	-4.66513e-07	0.0375731	0.000121199	-0.000397067	9.43794e-05	0.01016	125.448	268.817	-2495.24	-10.2756	0.1703	2674.24	0.998826	0.00250559	29417.8	206.754	-0.289686	-0.0129131	-0.000174402	-7.35153e+07	-2.5942e+06	-9478.21	-12.3606	-0.00028615
	0.4	-4.68605e-05	0.0062	0.01705	0.03038	0	1e-08	8	10	1.4	16	2.4	4.8	8.51138e-06	2.51189e-11	9.98826	1.39836	0.0400895	0.00601342	0.0120268	0.00512853	0.0117156	-0.00227958	0.00248	-0.0111589	-4.11769e-07	0.0387611	0.000314303	-0.000350473	9.73634e-05	0.00892244	94.086	201.613	-1871.43	-10.1937	0.1703	2005.68	0.998826	0.00250559	16547.5	153.617	-0.117956	-0.0130808	-0.000174402	-2.38299e+07	-834284	-3957.42	-6.94695	-0.000242497
	0.5	-5.58142e-05	0.0062	0.01705	0.03038	0	1e-08	8	10	1.4	16	2.4	4.8	8.51138e-06	2.51189e-11	9.98826	1.39836	0.0400895	0.00601342	0.0120268	0.00692835	0.0113632	-0.00349606	0.0031	-0.0122869	-3.73027e-07	0.0398629	0.000591407	-0.000317497	0.000100131	0.00778489	75.2688	161.29	-1497.14	-10.1446	0.1703	1604.54	0.998826	0.00250559	10590.4	122.198	-0.0149568	-0.0131814	-0.000174402	-9.92493e+06	-347316	-2010.77	-4.44431	-0.000205602
	0.6	-6.08146e-05	0.0062	0.01705	0.03038	0	1e-08	8	10	1.4	16	2.4	4.8	8.51138e-06	2.51189e-11	9.98826	1.39836	0.0400895	0.00601342	0.0120268	0.00866768	0.0109409	-0.00488276	0.00372	-0.0132072	-3.43059e-07	0.0409271	0.000961346	-0.00029199	0.000102804	0.0066924	62.724	134.409	-1247.62	-10.1119	0.1703	1337.12	0.998826	0.00250559	7354.46	101.446	0.0536933	-0.0132484	-0.000174402	-4.84889e+06	-170230	-1156.35	-3.08567	-0.000172354
	0.7	-6.20317e-05	0.0062	0.01705	0.03038	0	1e-08	8	10	1.4	16	2.4	4.8	8.51138e-06	2.51189e-11	9.98826	1.39836	0.0400895	0.00601342	0.0120268	0.0103698	0.0104449	-0.00645773	0.00434	-0.0139383	-3.18391e-07	0.0419905	0.00144132	-0.000270994	0.000105475	0.00560531	53.7634	115.207	-1069.39	-10.0885	0.1703	1146.1	0.998826	0.00250559	5403.28	86.7169	0.102721	-0.0132963	-0.000174402	-2.64596e+06	-93383.3	-724.201	-2.26673	-0.000141494
	0.8	-5.92675e-05	0.0062	0.01705	0.03038	0	1e-08	8	10	1.4	16	2.4	4.8	8.51138e-06	2.51189e-11	9.98826	1.39836	0.0400895	0.00601342	0.0120268	0.0120445	0.00987269	-0.00824767	0.00496	-0.0144867	-2.97109e-07	0.0430862	0.00205718	-0.000252881	0.000108228	0.00448879	47.043	100.806	-935.715	-10.0709	0.1703	1002.84	0.998826	0.00250559	4136.88	75.7221	0.139488	-0.0133322	-0.000174402	-1.56593e+06	-55629.7	-482.727	-1.73532	-0.000112409
	0.9	-5.20168e-05	0.0062	0.01705	0.03038	0	1e-08	8	10	1.4	16	2.4	4.8	8.51138e-06	2.51189e-11	9.98826	1.39836	0.0400895	0.00601342	0.0120268	0.0136898	0.0092251	-0.010286	0.00558	-0.014853	-2.78075e-07	0.0442478	0.00284412	-0.00023668	0.000111146	0.00330797	41.816	89.6057	-831.747	-10.0573	0.1703	891.414	0.998826	0.00250559	3268.65	67.2013	0.168081	-0.0133602	-0.000174402	-986128	-35292.7	-337.443	-1.37104	-8.47655e-05
	1	-3.95189e-05	0.0062	0.01705	0.03038	0	1e-08	8	10	1.4	16	2.4	4.8	8.51138e-06	2.51189e-11	9.98826	1.39836	0.0400895	0.00601342	0.0120268	0.0152895	0.00850992	-0.012608	0.0062	-0.0150373	-2.60606e-07	0.045511	0.00384584	-0.000221812	0.000114318	0.00202677	37.6344	80.6452	-748.572	-10.0464	0.1703	802.272	0.998826	0.00250559	2647.61	60.4039	0.190955	-0.0133825	-0.000174402	-652236	-23530.2	-244.895	-1.11049	-5.83626e-05
	r	eq K1	a	b	c	w	h		K1	K2	K3	K4	K5	K6	K7	K1h	K2h	K3h	K4h	K5h	x	y	z	t	u4	v	s	a-(x+y+z+t+u)	b-(x+2y+u+v)	c-(z+2t+u+s)	w+(x+2y+z+2t+2u)	F	G	H	I	J	K	L	M	a	b	g	d	e	t3	t2	t1	t0	m
	1e-05	#NUM!	0.0062	0.01705	0.03038	0	1e-08	8	10	1.4	16	2.4	4.8	8.51138e-06	2.51189e-11	9.98826	1.39836	0.0400895	0.00601342	0.0120268	#NUM!	#NUM!	#NUM!	6.2e-08	#NUM!	#NUM!	#NUM!	#NUM!	#NUM!	#NUM!	#NUM!	3.76344e+06	8.06452e+06	-7.48572e+07	-9831.87	0.1703	8.02272e+07	0.998826	0.00250559	2.64761e+13	6.9583e+09	-600689	20.1034	-0.000174402	8.923e+29	-6.18461e+25	1.99522e+21	-1.91444e+16	6.34702e-10
	0.1	0.000183484	0.0062	0.01705	0.03038	0	1e-08	8	10	1.4	16	2.4	4.8	8.51138e-06	2.51189e-11	9.98826	1.39836	0.0400895	0.00601342	0.0120268	-0.00854419	0.0100022	-0.00205512	0.00062	0.00515531	5.09919e-07	0.0259746	0.00102182	0.000434012	6.52452e-05	0.0209557	376.344	806.452	-7485.72	-10.9304	0.1703	8022.72	0.998826	0.00250559	264761	666.61	-1.66643	-0.011572	-0.000174402	-5.01675e+09	-2.0337e+08	-271809	-112.953	-0.000493602
	0.2	0.00023517	0.0062	0.01705	0.03038	0	1e-08	8	10	1.4	16	2.4	4.8	8.51138e-06	2.51189e-11	9.98826	1.39836	0.0400895	0.00601342	0.0120268	-0.010043	0.00979768	-0.00345169	0.00124	0.00721579	3.3077e-07	0.0240754	0.00144123	0.000281531	6.04747e-05	0.0230122	188.172	403.226	-3742.86	-10.4393	0.1703	4011.36	0.998826	0.00250559	66190.1	315.924	-0.633388	-0.0125779	-0.000174402	-3.56331e+08	-1.29207e+07	-32540	-27.8781	-0.000346952
	0.3	0.000275592	0.0062	0.01705	0.03038	0	1e-08	8	10	1.4	16	2.4	4.8	8.51138e-06	2.51189e-11	9.98826	1.39836	0.0400895	0.00601342	0.0120268	-0.0110538	0.00957661	-0.0047063	0.00186	0.00873723	2.50339e-07	0.0225724	0.00178623	0.000213073	5.66992e-05	0.0245876	125.448	268.817	-2495.24	-10.2756	0.1703	2674.24	0.998826	0.00250559	29417.8	206.754	-0.289686	-0.0129131	-0.000174402	-7.35153e+07	-2.5942e+06	-9478.21	-12.3606	-0.00028615
	0.4	0.000310551	0.0062	0.01705	0.03038	0	1e-08	8	10	1.4	16	2.4	4.8	8.51138e-06	2.51189e-11	9.98826	1.39836	0.0400895	0.00601342	0.0120268	-0.0118365	0.00936796	-0.00588362	0.00248	0.00997838	2.0207e-07	0.0212718	0.00209377	0.00017199	5.34324e-05	0.0259326	94.086	201.613	-1871.43	-10.1937	0.1703	2005.68	0.998826	0.00250559	16547.5	153.617	-0.117956	-0.0130808	-0.000174402	-2.38299e+07	-834284	-3957.42	-6.94695	-0.000242497
	0.5	0.000342127	0.0062	0.01705	0.03038	0	1e-08	8	10	1.4	16	2.4	4.8	8.51138e-06	2.51189e-11	9.98826	1.39836	0.0400895	0.00601342	0.0120268	-0.0124817	0.00917385	-0.00700966	0.0031	0.01104	1.68995e-07	0.0200992	0.00237751	0.000143838	5.04869e-05	0.0271363	75.2688	161.29	-1497.14	-10.1446	0.1703	1604.54	0.998826	0.00250559	10590.4	122.198	-0.0149568	-0.0131814	-0.000174402	-9.92493e+06	-347316	-2010.77	-4.44431	-0.000205602
	0.6	0.000371344	0.0062	0.01705	0.03038	0	1e-08	8	10	1.4	16	2.4	4.8	8.51138e-06	2.51189e-11	9.98826	1.39836	0.0400895	0.00601342	0.0120268	-0.0130332	0.00899305	-0.00809817	0.00372	0.0119739	1.44515e-07	0.0190165	0.00264437	0.000123002	4.77672e-05	0.0282426	62.724	134.409	-1247.62	-10.1119	0.1703	1337.12	0.998826	0.00250559	7354.46	101.446	0.0536933	-0.0132484	-0.000174402	-4.84889e+06	-170230	-1156.35	-3.08567	-0.000172354
	0.7	0.000398798	0.0062	0.01705	0.03038	0	1e-08	8	10	1.4	16	2.4	4.8	8.51138e-06	2.51189e-11	9.98826	1.39836	0.0400895	0.00601342	0.0120268	-0.013516	0.00882396	-0.00915754	0.00434	0.0128112	1.25455e-07	0.0180012	0.00289841	0.00010678	4.52169e-05	0.0292767	53.7634	115.207	-1069.39	-10.0885	0.1703	1146.1	0.998826	0.00250559	5403.28	86.7169	0.102721	-0.0132963	-0.000174402	-2.64596e+06	-93383.3	-724.201	-2.26673	-0.000141494
	0.8	0.000424872	0.0062	0.01705	0.03038	0	1e-08	8	10	1.4	16	2.4	4.8	8.51138e-06	2.51189e-11	9.98826	1.39836	0.0400895	0.00601342	0.0120268	-0.0139459	0.00866511	-0.0101934	0.00496	0.0135719	1.10074e-07	0.0170387	0.00314229	9.36882e-05	4.27993e-05	0.0302547	47.043	100.806	-935.715	-10.0709	0.1703	1002.84	0.998826	0.00250559	4136.88	75.7221	0.139488	-0.0133322	-0.000174402	-1.56593e+06	-55629.7	-482.727	-1.73532	-0.000112409
	0.9	0.000449828	0.0062	0.01705	0.03038	0	1e-08	8	10	1.4	16	2.4	4.8	8.51138e-06	2.51189e-11	9.98826	1.39836	0.0400895	0.00601342	0.0120268	-0.0143336	0.00851527	-0.0112096	0.00558	0.0142701	9.73246e-08	0.016119	0.00337785	8.28367e-05	4.04892e-05	0.0311876	41.816	89.6057	-831.747	-10.0573	0.1703	891.414	0.998826	0.00250559	3268.65	67.2013	0.168081	-0.0133602	-0.000174402	-986128	-35292.7	-337.443	-1.37104	-8.47655e-05
	0.99	0.000471491	0.0062	0.01705	0.03038	0	1e-08	8	10	1.4	16	2.4	4.8	8.51138e-06	2.51189e-11	9.98826	1.39836	0.0400895	0.00601342	0.0120268	-0.0146529	0.00838728	-0.01211	0.006138	0.0148537	8.75403e-08	0.0153218	0.00358388	7.45089e-05	3.84866e-05	0.0319951	38.0146	81.4598	-756.133	-10.0474	0.1703	810.376	0.998826	0.00250559	2701.36	61.0211	0.188875	-0.0133805	-0.000174402	-678459	-24456.2	-252.503	-1.13304	-6.09512e-05
t3 ¹ 0, t2 ¹ 0
discr III > 0
			[A]in	[B]in	[C]in	[H2O]in															[AB]eq	[AB2]eq	[AC]eq	[AC2]eq	[ABC]eq			[A]eq	[B]eq	[C]eq	[H2O]eq
	r	eq K1	a	b	c	w	h		K1	K2	K3	K4	K5	K6	K7	K1h	K2h	K3h	K4h	K5h	x	y	z	t	u1	v	s	a-(x+y+z+t+u)	b-(x+2y+u+v)	c-(z+2t+u+s)	w+(x+2y+z+2t+2u)	F	G	H	I	J	K	L	M	a	b	g	d	e	t3	t2	t1	t0	m
	1e-12	-1.08646e+13	0.0062	0.01705	0.03038	0	1e-08	8	10	1.4	16	2.4	4.8	8.51138e-06	2.51189e-11	9.98826	1.39836	0.0400895	0.00601342	0.0120268	-4.90278e+06	4.07746e+06	0.000184698	6.2e-15	-0.000329156	-3816.45	0.030448	825322	-3.24832e+06	7.64819e-05	3.25214e+06	3.76344e+13	8.06452e+13	-748571855533172	-9.82192e+10	0.1703	8.02272e+14	0.998826	0.00250559	2.64761e+27	6.95233e+23	-5.80116e+19	2.0117e+08	-0.000174402	7.63169e+71	-6.36803e+67	2.20827e+56	-1.91444e+44	-2.32085e-09
	1e-11	#NUM!	0.0062	0.01705	0.03038	0	1e-08	8	10	1.4	16	2.4	4.8	8.51138e-06	2.51189e-11	9.98826	1.39836	0.0400895	0.00601342	0.0120268	#NUM!	#NUM!	#NUM!	6.2e-14	#NUM!	#NUM!	#NUM!	#NUM!	#NUM!	#NUM!	#NUM!	3.76344e+12	8.06452e+12	-7.48572e+13	-9.82192e+09	0.1703	8.02272e+13	0.998826	0.00250559	2.64761e+25	6.95233e+21	-5.80116e+17	2.0117e+07	-0.000174402	7.63169e+65	-6.36803e+61	2.20827e+51	-1.91444e+40	-2.32085e-09
	1.05e-11	#NUM!	0.0062	0.01705	0.03038	0	1e-08	8	10	1.4	16	2.4	4.8	8.51138e-06	2.51189e-11	9.98826	1.39836	0.0400895	0.00601342	0.0120268	#NUM!	#NUM!	#NUM!	6.51e-14	#NUM!	#NUM!	#NUM!	#NUM!	#NUM!	#NUM!	#NUM!	3.58423e+12	7.68049e+12	-7.12926e+13	-9.35421e+09	0.1703	7.64069e+13	0.998826	0.00250559	2.40146e+25	6.30597e+21	-5.26182e+17	1.9159e+07	-0.000174402	5.69488e+65	-4.75192e+61	1.73024e+51	-1.57501e+40	-2.32085e-09
	1.087e-11	#NUM!	0.0062	0.01705	0.03038	0	1e-08	8	10	1.4	16	2.4	4.8	8.51138e-06	2.51189e-11	9.98826	1.39836	0.0400895	0.00601342	0.0120268	#NUM!	#NUM!	#NUM!	6.7394e-14	#NUM!	#NUM!	#NUM!	#NUM!	#NUM!	#NUM!	#NUM!	3.46223e+12	7.41906e+12	-6.88659e+13	-9.03581e+09	0.1703	7.38061e+13	0.998826	0.00250559	2.24075e+25	5.88398e+21	-4.90971e+17	1.85069e+07	-0.000174402	4.6264e+65	-3.86036e+61	1.45514e+51	-1.37127e+40	-2.32085e-09
	0.1	#NUM!	0.0062	0.01705	0.03038	0	1e-08	8	10	1.4	16	2.4	4.8	8.51138e-06	2.51189e-11	9.98826	1.39836	0.0400895	0.00601342	0.0120268	#NUM!	#NUM!	#NUM!	0.00062	#NUM!	#NUM!	#NUM!	#NUM!	#NUM!	#NUM!	#NUM!	376.344	806.452	-7485.72	-10.9304	0.1703	8022.72	0.998826	0.00250559	264761	666.61	-1.66643	-0.011572	-0.000174402	-5.01675e+09	-2.0337e+08	-271809	-112.953	-0.000493602
	0.2	#NUM!	0.0062	0.01705	0.03038	0	1e-08	8	10	1.4	16	2.4	4.8	8.51138e-06	2.51189e-11	9.98826	1.39836	0.0400895	0.00601342	0.0120268	#NUM!	#NUM!	#NUM!	0.00124	#NUM!	#NUM!	#NUM!	#NUM!	#NUM!	#NUM!	#NUM!	188.172	403.226	-3742.86	-10.4393	0.1703	4011.36	0.998826	0.00250559	66190.1	315.924	-0.633388	-0.0125779	-0.000174402	-3.56331e+08	-1.29207e+07	-32540	-27.8781	-0.000346952
	0.3	#NUM!	0.0062	0.01705	0.03038	0	1e-08	8	10	1.4	16	2.4	4.8	8.51138e-06	2.51189e-11	9.98826	1.39836	0.0400895	0.00601342	0.0120268	#NUM!	#NUM!	#NUM!	0.00186	#NUM!	#NUM!	#NUM!	#NUM!	#NUM!	#NUM!	#NUM!	125.448	268.817	-2495.24	-10.2756	0.1703	2674.24	0.998826	0.00250559	29417.8	206.754	-0.289686	-0.0129131	-0.000174402	-7.35153e+07	-2.5942e+06	-9478.21	-12.3606	-0.00028615
	0.4	#NUM!	0.0062	0.01705	0.03038	0	1e-08	8	10	1.4	16	2.4	4.8	8.51138e-06	2.51189e-11	9.98826	1.39836	0.0400895	0.00601342	0.0120268	#NUM!	#NUM!	#NUM!	0.00248	#NUM!	#NUM!	#NUM!	#NUM!	#NUM!	#NUM!	#NUM!	94.086	201.613	-1871.43	-10.1937	0.1703	2005.68	0.998826	0.00250559	16547.5	153.617	-0.117956	-0.0130808	-0.000174402	-2.38299e+07	-834284	-3957.42	-6.94695	-0.000242497
	0.5	#NUM!	0.0062	0.01705	0.03038	0	1e-08	8	10	1.4	16	2.4	4.8	8.51138e-06	2.51189e-11	9.98826	1.39836	0.0400895	0.00601342	0.0120268	#NUM!	#NUM!	#NUM!	0.0031	#NUM!	#NUM!	#NUM!	#NUM!	#NUM!	#NUM!	#NUM!	75.2688	161.29	-1497.14	-10.1446	0.1703	1604.54	0.998826	0.00250559	10590.4	122.198	-0.0149568	-0.0131814	-0.000174402	-9.92493e+06	-347316	-2010.77	-4.44431	-0.000205602
	0.6	#NUM!	0.0062	0.01705	0.03038	0	1e-08	8	10	1.4	16	2.4	4.8	8.51138e-06	2.51189e-11	9.98826	1.39836	0.0400895	0.00601342	0.0120268	#NUM!	#NUM!	#NUM!	0.00372	#NUM!	#NUM!	#NUM!	#NUM!	#NUM!	#NUM!	#NUM!	62.724	134.409	-1247.62	-10.1119	0.1703	1337.12	0.998826	0.00250559	7354.46	101.446	0.0536933	-0.0132484	-0.000174402	-4.84889e+06	-170230	-1156.35	-3.08567	-0.000172354
	0.7	#NUM!	0.0062	0.01705	0.03038	0	1e-08	8	10	1.4	16	2.4	4.8	8.51138e-06	2.51189e-11	9.98826	1.39836	0.0400895	0.00601342	0.0120268	#NUM!	#NUM!	#NUM!	0.00434	#NUM!	#NUM!	#NUM!	#NUM!	#NUM!	#NUM!	#NUM!	53.7634	115.207	-1069.39	-10.0885	0.1703	1146.1	0.998826	0.00250559	5403.28	86.7169	0.102721	-0.0132963	-0.000174402	-2.64596e+06	-93383.3	-724.201	-2.26673	-0.000141494
	0.8	#NUM!	0.0062	0.01705	0.03038	0	1e-08	8	10	1.4	16	2.4	4.8	8.51138e-06	2.51189e-11	9.98826	1.39836	0.0400895	0.00601342	0.0120268	#NUM!	#NUM!	#NUM!	0.00496	#NUM!	#NUM!	#NUM!	#NUM!	#NUM!	#NUM!	#NUM!	47.043	100.806	-935.715	-10.0709	0.1703	1002.84	0.998826	0.00250559	4136.88	75.7221	0.139488	-0.0133322	-0.000174402	-1.56593e+06	-55629.7	-482.727	-1.73532	-0.000112409
	0.9	#NUM!	0.0062	0.01705	0.03038	0	1e-08	8	10	1.4	16	2.4	4.8	8.51138e-06	2.51189e-11	9.98826	1.39836	0.0400895	0.00601342	0.0120268	#NUM!	#NUM!	#NUM!	0.00558	#NUM!	#NUM!	#NUM!	#NUM!	#NUM!	#NUM!	#NUM!	41.816	89.6057	-831.747	-10.0573	0.1703	891.414	0.998826	0.00250559	3268.65	67.2013	0.168081	-0.0133602	-0.000174402	-986128	-35292.7	-337.443	-1.37104	-8.47655e-05
	0.99	#NUM!	0.0062	0.01705	0.03038	0	1e-08	8	10	1.4	16	2.4	4.8	8.51138e-06	2.51189e-11	9.98826	1.39836	0.0400895	0.00601342	0.0120268	#NUM!	#NUM!	#NUM!	0.006138	#NUM!	#NUM!	#NUM!	#NUM!	#NUM!	#NUM!	#NUM!	38.0146	81.4598	-756.133	-10.0474	0.1703	810.376	0.998826	0.00250559	2701.36	61.0211	0.188875	-0.0133805	-0.000174402	-678459	-24456.2	-252.503	-1.13304	-6.09512e-05
	r	eq K1	a	b	c	w	h		K1	K2	K3	K4	K5	K6	K7	K1h	K2h	K3h	K4h	K5h	x	y	z	t	u2	v	s	a-(x+y+z+t+u)	b-(x+2y+u+v)	c-(z+2t+u+s)	w+(x+2y+z+2t+2u)	F	G	H	I	J	K	L	M	a	b	g	d	e	t3	t2	t1	t0	m
	1e-11	#NUM!	0.0062	0.01705	0.03038	0	1e-08	8	10	1.4	16	2.4	4.8	8.51138e-06	2.51189e-11	9.98826	1.39836	0.0400895	0.00601342	0.0120268	#NUM!	#NUM!	#NUM!	6.2e-14	#NUM!	#NUM!	#NUM!	#NUM!	#NUM!	#NUM!	#NUM!	3.76344e+12	8.06452e+12	-7.48572e+13	-9.82192e+09	0.1703	8.02272e+13	0.998826	0.00250559	2.64761e+25	6.95233e+21	-5.80116e+17	2.0117e+07	-0.000174402	7.63169e+65	-6.36803e+61	2.20827e+51	-1.91444e+40	-2.32085e-09
	1.002e-11	4.73769e+10	0.0062	0.01705	0.03038	0	1e-08	8	10	1.4	16	2.4	4.8	8.51138e-06	2.51189e-11	9.98826	1.39836	0.0400895	0.00601342	0.0120268	-98867.7	16643.1	-0.000184538	6.2124e-14	6.6567e-05	76.961	0.0304216	82224.6	65504.5	7.64155e-05	-65581.4	3.75593e+12	8.04842e+12	-7.47078e+13	-9.80232e+09	0.1703	8.00671e+13	0.998826	0.00250559	2.63705e+25	6.92461e+21	-5.77802e+17	2.00768e+07	-0.000174402	7.54075e+65	-6.29214e+61	2.18632e+51	-1.8992e+40	-2.32085e-09
	1.00299e-11	4.72834e+10	0.0062	0.01705	0.03038	0	1e-08	8	10	1.4	16	2.4	4.8	8.51138e-06	2.51189e-11	9.98826	1.39836	0.0400895	0.00601342	0.0120268	-98770.1	16626.7	-0.000184538	6.21854e-14	6.6567e-05	76.8851	0.0304216	82143.4	65439.8	7.64155e-05	-65516.7	3.75222e+12	8.04048e+12	-7.4634e+13	-9.79264e+09	0.1703	7.99881e+13	0.998826	0.00250559	2.63184e+25	6.91094e+21	-5.76662e+17	2.0057e+07	-0.000174402	7.4962e+65	-6.25497e+61	2.17555e+51	-1.89171e+40	-2.32085e-09
	0.1	#NUM!	0.0062	0.01705	0.03038	0	1e-08	8	10	1.4	16	2.4	4.8	8.51138e-06	2.51189e-11	9.98826	1.39836	0.0400895	0.00601342	0.0120268	#NUM!	#NUM!	#NUM!	0.00062	#NUM!	#NUM!	#NUM!	#NUM!	#NUM!	#NUM!	#NUM!	376.344	806.452	-7485.72	-10.9304	0.1703	8022.72	0.998826	0.00250559	264761	666.61	-1.66643	-0.011572	-0.000174402	-5.01675e+09	-2.0337e+08	-271809	-112.953	-0.000493602
	0.2	#NUM!	0.0062	0.01705	0.03038	0	1e-08	8	10	1.4	16	2.4	4.8	8.51138e-06	2.51189e-11	9.98826	1.39836	0.0400895	0.00601342	0.0120268	#NUM!	#NUM!	#NUM!	0.00124	#NUM!	#NUM!	#NUM!	#NUM!	#NUM!	#NUM!	#NUM!	188.172	403.226	-3742.86	-10.4393	0.1703	4011.36	0.998826	0.00250559	66190.1	315.924	-0.633388	-0.0125779	-0.000174402	-3.56331e+08	-1.29207e+07	-32540	-27.8781	-0.000346952
	0.3	#NUM!	0.0062	0.01705	0.03038	0	1e-08	8	10	1.4	16	2.4	4.8	8.51138e-06	2.51189e-11	9.98826	1.39836	0.0400895	0.00601342	0.0120268	#NUM!	#NUM!	#NUM!	0.00186	#NUM!	#NUM!	#NUM!	#NUM!	#NUM!	#NUM!	#NUM!	125.448	268.817	-2495.24	-10.2756	0.1703	2674.24	0.998826	0.00250559	29417.8	206.754	-0.289686	-0.0129131	-0.000174402	-7.35153e+07	-2.5942e+06	-9478.21	-12.3606	-0.00028615
	0.4	#NUM!	0.0062	0.01705	0.03038	0	1e-08	8	10	1.4	16	2.4	4.8	8.51138e-06	2.51189e-11	9.98826	1.39836	0.0400895	0.00601342	0.0120268	#NUM!	#NUM!	#NUM!	0.00248	#NUM!	#NUM!	#NUM!	#NUM!	#NUM!	#NUM!	#NUM!	94.086	201.613	-1871.43	-10.1937	0.1703	2005.68	0.998826	0.00250559	16547.5	153.617	-0.117956	-0.0130808	-0.000174402	-2.38299e+07	-834284	-3957.42	-6.94695	-0.000242497
	0.5	#NUM!	0.0062	0.01705	0.03038	0	1e-08	8	10	1.4	16	2.4	4.8	8.51138e-06	2.51189e-11	9.98826	1.39836	0.0400895	0.00601342	0.0120268	#NUM!	#NUM!	#NUM!	0.0031	#NUM!	#NUM!	#NUM!	#NUM!	#NUM!	#NUM!	#NUM!	75.2688	161.29	-1497.14	-10.1446	0.1703	1604.54	0.998826	0.00250559	10590.4	122.198	-0.0149568	-0.0131814	-0.000174402	-9.92493e+06	-347316	-2010.77	-4.44431	-0.000205602
	0.6	#NUM!	0.0062	0.01705	0.03038	0	1e-08	8	10	1.4	16	2.4	4.8	8.51138e-06	2.51189e-11	9.98826	1.39836	0.0400895	0.00601342	0.0120268	#NUM!	#NUM!	#NUM!	0.00372	#NUM!	#NUM!	#NUM!	#NUM!	#NUM!	#NUM!	#NUM!	62.724	134.409	-1247.62	-10.1119	0.1703	1337.12	0.998826	0.00250559	7354.46	101.446	0.0536933	-0.0132484	-0.000174402	-4.84889e+06	-170230	-1156.35	-3.08567	-0.000172354
	0.7	#NUM!	0.0062	0.01705	0.03038	0	1e-08	8	10	1.4	16	2.4	4.8	8.51138e-06	2.51189e-11	9.98826	1.39836	0.0400895	0.00601342	0.0120268	#NUM!	#NUM!	#NUM!	0.00434	#NUM!	#NUM!	#NUM!	#NUM!	#NUM!	#NUM!	#NUM!	53.7634	115.207	-1069.39	-10.0885	0.1703	1146.1	0.998826	0.00250559	5403.28	86.7169	0.102721	-0.0132963	-0.000174402	-2.64596e+06	-93383.3	-724.201	-2.26673	-0.000141494
	0.8	#NUM!	0.0062	0.01705	0.03038	0	1e-08	8	10	1.4	16	2.4	4.8	8.51138e-06	2.51189e-11	9.98826	1.39836	0.0400895	0.00601342	0.0120268	#NUM!	#NUM!	#NUM!	0.00496	#NUM!	#NUM!	#NUM!	#NUM!	#NUM!	#NUM!	#NUM!	47.043	100.806	-935.715	-10.0709	0.1703	1002.84	0.998826	0.00250559	4136.88	75.7221	0.139488	-0.0133322	-0.000174402	-1.56593e+06	-55629.7	-482.727	-1.73532	-0.000112409
	0.9	#NUM!	0.0062	0.01705	0.03038	0	1e-08	8	10	1.4	16	2.4	4.8	8.51138e-06	2.51189e-11	9.98826	1.39836	0.0400895	0.00601342	0.0120268	#NUM!	#NUM!	#NUM!	0.00558	#NUM!	#NUM!	#NUM!	#NUM!	#NUM!	#NUM!	#NUM!	41.816	89.6057	-831.747	-10.0573	0.1703	891.414	0.998826	0.00250559	3268.65	67.2013	0.168081	-0.0133602	-0.000174402	-986128	-35292.7	-337.443	-1.37104	-8.47655e-05
	0.99	#NUM!	0.0062	0.01705	0.03038	0	1e-08	8	10	1.4	16	2.4	4.8	8.51138e-06	2.51189e-11	9.98826	1.39836	0.0400895	0.00601342	0.0120268	#NUM!	#NUM!	#NUM!	0.006138	#NUM!	#NUM!	#NUM!	#NUM!	#NUM!	#NUM!	#NUM!	38.0146	81.4598	-756.133	-10.0474	0.1703	810.376	0.998826	0.00250559	2701.36	61.0211	0.188875	-0.0133805	-0.000174402	-678459	-24456.2	-252.503	-1.13304	-6.09512e-05
			[A]in	[B]in	[C]in	[H2O]in															[AB]eq	[AB2]eq	[AC]eq	[AC2]eq	[ABC]eq			[A]eq	[B]eq	[C]eq	[H2O]eq
	r	eq K1	a	b	c	w	h		K1	K2	K3	K4	K5	K6	K7	K1h	K2h	K3h	K4h	K5h	x	y	z	t	u3	v	s	a-(x+y+z+t+u)	b-(x+2y+u+v)	c-(z+2t+u+s)	w+(x+2y+z+2t+2u)	F	G	H	I	J	K	L	M	a	b	g	d	e	t3	t2	t1	t0	m
	8e-17	584495	0.0062	0.01705	0.03038	0	1e-08	8	10	1.4	16	2.4	4.8	8.51138e-06	2.51189e-11	9.98826	1.39836	0.0400895	0.00601342	0.0120268	255.02	2.00844e-06	-0.000122435	4.96e-19	-2.06625e-12	-0.299251	0.030426	-255.014	-254.704	7.64267e-05	255.02	4.7043e+17	1.00806e+18	-9.35715e+18	-1.22774e+15	0.1703	1.00284e+19	0.998826	0.00250559	4.13688e+35	1.0863e+32	-9.06431e+27	2.51462e+12	-0.000174402	2.91126e+96	-2.42921e+92	6.73912e+76	-4.67391e+60	-2.32085e-09
	9e-15	0.00105586	0.0062	0.01705	0.03038	0	1e-08	8	10	1.4	16	2.4	4.8	8.51138e-06	2.51189e-11	9.98826	1.39836	0.0400895	0.00601342	0.0120268	2.99826e-10	1.01827e-12	2.14424e-12	5.58e-17	1.56049e-14	2.00085e-05	0.0303039	0.0062	0.01703	7.61199e-05	3.04038e-10	4.1816e+15	8960573476702510	-8.31747e+16	-1.09132e+13	0.1703	8.91414e+16	0.998826	0.00250559	3.26865e+31	8.58313e+27	-7.16192e+23	2.23522e+10	-0.000174402	1.43604e+84	-1.19826e+80	3.73973e+66	-2.9179e+52	-2.32085e-09
	2e-13	#NUM!	0.0062	0.01705	0.03038	0	1e-08	8	10	1.4	16	2.4	4.8	8.51138e-06	2.51189e-11	9.98826	1.39836	0.0400895	0.00601342	0.0120268	#NUM!	#NUM!	#NUM!	1.24e-15	#NUM!	#NUM!	#NUM!	#NUM!	#NUM!	#NUM!	#NUM!	1.88172e+14	4.03226e+14	-3742859277665860	-4.91096e+11	0.1703	4011361019926455	0.998826	0.00250559	6.61901e+28	1.73808e+25	-1.45029e+21	1.00585e+09	-0.000174402	1.19245e+76	-9.95004e+71	6.90085e+59	-1.19652e+47	-2.32085e-09
	2e-12	#NUM!	0.0062	0.01705	0.03038	0	1e-08	8	10	1.4	16	2.4	4.8	8.51138e-06	2.51189e-11	9.98826	1.39836	0.0400895	0.00601342	0.0120268	#NUM!	#NUM!	#NUM!	1.24e-14	#NUM!	#NUM!	#NUM!	#NUM!	#NUM!	#NUM!	#NUM!	1.88172e+13	4.03226e+13	-374285927766586	-4.91096e+10	0.1703	4.01136e+14	0.998826	0.00250559	6.61901e+26	1.73808e+23	-1.45029e+19	1.00585e+08	-0.000174402	1.19245e+70	-9.95004e+65	6.90085e+54	-1.19652e+43	-2.32085e-09
	6.6e-06	0.000350646	0.0062	0.01705	0.03038	0	1e-08	8	10	1.4	16	2.4	4.8	8.51138e-06	2.51189e-11	9.98826	1.39836	0.0400895	0.00601342	0.0120268	0.00296508	0.000447376	2.7396e-05	4.092e-08	8.85759e-06	1.54685e-05	0.0302676	0.00275125	0.0131658	7.60289e-05	0.00390503	5.70218e+06	1.2219e+07	-1.1342e+08	-14891.7	0.1703	1.21556e+08	0.998826	0.00250559	6.07807e+13	1.59694e+10	-1.36293e+06	30.4667	-0.000174402	1.02646e+31	-7.50366e+26	1.65109e+22	-1.00894e+17	-1.72788e-10
	4e-09	0.0010235	0.0062	0.01705	0.03038	0	1e-08	8	10	1.4	16	2.4	4.8	8.51138e-06	2.51189e-11	9.98826	1.39836	0.0400895	0.00601342	0.0120268	0.00013878	4.4521e-07	1.00067e-06	2.48e-11	6.87891e-09	1.98446e-05	0.0303029	0.00605977	0.0168905	7.61174e-05	0.000140685	9.4086e+09	2.01613e+10	-1.87143e+11	-2.45548e+07	0.1703	2.00568e+11	0.998826	0.00250559	1.65475e+20	4.34521e+16	-3.62578e+12	50292.4	-0.000174402	1.86333e+50	-1.55466e+46	2.15643e+38	-7.47826e+29	-2.31927e-09
	0.01	#NUM!	0.0062	0.01705	0.03038	0	1e-08	8	10	1.4	16	2.4	4.8	8.51138e-06	2.51189e-11	9.98826	1.39836	0.0400895	0.00601342	0.0120268	#NUM!	#NUM!	#NUM!	6.2e-05	#NUM!	#NUM!	#NUM!	#NUM!	#NUM!	#NUM!	#NUM!	3763.44	8064.52	-74857.2	-19.7701	0.1703	80227.2	0.998826	0.00250559	2.64761e+07	12923.2	-20.7571	0.00653327	-0.000174402	6.72045e+13	-2.00066e+12	-4.61927e+08	-30256.7	-0.000302286
	0.1	#NUM!	0.0062	0.01705	0.03038	0	1e-08	8	10	1.4	16	2.4	4.8	8.51138e-06	2.51189e-11	9.98826	1.39836	0.0400895	0.00601342	0.0120268	#NUM!	#NUM!	#NUM!	0.00062	#NUM!	#NUM!	#NUM!	#NUM!	#NUM!	#NUM!	#NUM!	376.344	806.452	-7485.72	-10.9304	0.1703	8022.72	0.998826	0.00250559	264761	666.61	-1.66643	-0.011572	-0.000174402	-5.01675e+09	-2.0337e+08	-271809	-112.953	-0.000493602
	0.2	#NUM!	0.0062	0.01705	0.03038	0	1e-08	8	10	1.4	16	2.4	4.8	8.51138e-06	2.51189e-11	9.98826	1.39836	0.0400895	0.00601342	0.0120268	#NUM!	#NUM!	#NUM!	0.00124	#NUM!	#NUM!	#NUM!	#NUM!	#NUM!	#NUM!	#NUM!	188.172	403.226	-3742.86	-10.4393	0.1703	4011.36	0.998826	0.00250559	66190.1	315.924	-0.633388	-0.0125779	-0.000174402	-3.56331e+08	-1.29207e+07	-32540	-27.8781	-0.000346952
	0.3	#NUM!	0.0062	0.01705	0.03038	0	1e-08	8	10	1.4	16	2.4	4.8	8.51138e-06	2.51189e-11	9.98826	1.39836	0.0400895	0.00601342	0.0120268	#NUM!	#NUM!	#NUM!	0.00186	#NUM!	#NUM!	#NUM!	#NUM!	#NUM!	#NUM!	#NUM!	125.448	268.817	-2495.24	-10.2756	0.1703	2674.24	0.998826	0.00250559	29417.8	206.754	-0.289686	-0.0129131	-0.000174402	-7.35153e+07	-2.5942e+06	-9478.21	-12.3606	-0.00028615
	0.4	#NUM!	0.0062	0.01705	0.03038	0	1e-08	8	10	1.4	16	2.4	4.8	8.51138e-06	2.51189e-11	9.98826	1.39836	0.0400895	0.00601342	0.0120268	#NUM!	#NUM!	#NUM!	0.00248	#NUM!	#NUM!	#NUM!	#NUM!	#NUM!	#NUM!	#NUM!	94.086	201.613	-1871.43	-10.1937	0.1703	2005.68	0.998826	0.00250559	16547.5	153.617	-0.117956	-0.0130808	-0.000174402	-2.38299e+07	-834284	-3957.42	-6.94695	-0.000242497
	0.5	#NUM!	0.0062	0.01705	0.03038	0	1e-08	8	10	1.4	16	2.4	4.8	8.51138e-06	2.51189e-11	9.98826	1.39836	0.0400895	0.00601342	0.0120268	#NUM!	#NUM!	#NUM!	0.0031	#NUM!	#NUM!	#NUM!	#NUM!	#NUM!	#NUM!	#NUM!	75.2688	161.29	-1497.14	-10.1446	0.1703	1604.54	0.998826	0.00250559	10590.4	122.198	-0.0149568	-0.0131814	-0.000174402	-9.92493e+06	-347316	-2010.77	-4.44431	-0.000205602
	0.6	#NUM!	0.0062	0.01705	0.03038	0	1e-08	8	10	1.4	16	2.4	4.8	8.51138e-06	2.51189e-11	9.98826	1.39836	0.0400895	0.00601342	0.0120268	#NUM!	#NUM!	#NUM!	0.00372	#NUM!	#NUM!	#NUM!	#NUM!	#NUM!	#NUM!	#NUM!	62.724	134.409	-1247.62	-10.1119	0.1703	1337.12	0.998826	0.00250559	7354.46	101.446	0.0536933	-0.0132484	-0.000174402	-4.84889e+06	-170230	-1156.35	-3.08567	-0.000172354
	0.7	#NUM!	0.0062	0.01705	0.03038	0	1e-08	8	10	1.4	16	2.4	4.8	8.51138e-06	2.51189e-11	9.98826	1.39836	0.0400895	0.00601342	0.0120268	#NUM!	#NUM!	#NUM!	0.00434	#NUM!	#NUM!	#NUM!	#NUM!	#NUM!	#NUM!	#NUM!	53.7634	115.207	-1069.39	-10.0885	0.1703	1146.1	0.998826	0.00250559	5403.28	86.7169	0.102721	-0.0132963	-0.000174402	-2.64596e+06	-93383.3	-724.201	-2.26673	-0.000141494
	0.8	#NUM!	0.0062	0.01705	0.03038	0	1e-08	8	10	1.4	16	2.4	4.8	8.51138e-06	2.51189e-11	9.98826	1.39836	0.0400895	0.00601342	0.0120268	#NUM!	#NUM!	#NUM!	0.00496	#NUM!	#NUM!	#NUM!	#NUM!	#NUM!	#NUM!	#NUM!	47.043	100.806	-935.715	-10.0709	0.1703	1002.84	0.998826	0.00250559	4136.88	75.7221	0.139488	-0.0133322	-0.000174402	-1.56593e+06	-55629.7	-482.727	-1.73532	-0.000112409
	0.9	#NUM!	0.0062	0.01705	0.03038	0	1e-08	8	10	1.4	16	2.4	4.8	8.51138e-06	2.51189e-11	9.98826	1.39836	0.0400895	0.00601342	0.0120268	#NUM!	#NUM!	#NUM!	0.00558	#NUM!	#NUM!	#NUM!	#NUM!	#NUM!	#NUM!	#NUM!	41.816	89.6057	-831.747	-10.0573	0.1703	891.414	0.998826	0.00250559	3268.65	67.2013	0.168081	-0.0133602	-0.000174402	-986128	-35292.7	-337.443	-1.37104	-8.47655e-05
	0.99	#NUM!	0.0062	0.01705	0.03038	0	1	8	10	1.4	16	2.4	4.8	8.51138e-06	2.51189e-11	8.51131e-05	1.19158e-05	4.01902e-10	6.02853e-11	1.20571e-10	#NUM!	#NUM!	#NUM!	0.006138	#NUM!	#NUM!	#NUM!	#NUM!	#NUM!	#NUM!	#NUM!	38.0146	81.4598	-0.00647104	-8.51137e-05	1.45118e-06	0.00693326	8.51131e-06	2.51189e-11	1.98346e-15	4.42715e-17	1.36752e-19	-9.9279e-21	-1.26956e-22	-2.73723e-49	-9.61525e-51	-9.78717e-53	-4.44325e-55	-5.37603e-05
	r	eq K1	a	b	c	w	h		K1	K2	K3	K4	K5	K6	K7	K1h	K2h	K3h	K4h	K5h	x	y	z	t	u4	v	s	a-(x+y+z+t+u)	b-(x+2y+u+v)	c-(z+2t+u+s)	w+(x+2y+z+2t+2u)	F	G	H	I	J	K	L	M	a	b	g	d	e	t3	t2	t1	t0	m
	8.84e-11	#NUM!	0.0062	0.01705	0.03038	0	1e-08	8	10	1.4	16	2.4	4.8	8.51138e-06	2.51189e-11	9.98826	1.39836	0.0400895	0.00601342	0.0120268	#NUM!	#NUM!	#NUM!	5.4808e-13	#NUM!	#NUM!	#NUM!	#NUM!	#NUM!	#NUM!	#NUM!	4.25729e+11	9.12276e+11	-8.46801e+12	-1.11108e+09	0.1703	9.07548e+12	0.998826	0.00250559	3.38804e+23	8.89664e+19	-7423528669097870	2.27568e+06	-0.000174402	1.59922e+60	-1.33442e+56	4.09064e+46	-3.13496e+36	-2.32082e-09
	0.001	#NUM!	0.0062	0.01705	0.03038	0	1e-08	8	10	1.4	16	2.4	4.8	8.51138e-06	2.51189e-11	9.98826	1.39836	0.0400895	0.00601342	0.0120268	#NUM!	#NUM!	#NUM!	6.2e-06	#NUM!	#NUM!	#NUM!	#NUM!	#NUM!	#NUM!	#NUM!	37634.4	80645.2	-748572	-108.167	0.1703	802272	0.998826	0.00250559	2.64761e+09	754942	-263.352	0.187586	-0.000174402	1.30554e+19	-1.96951e+16	-2.15864e+12	-1.92563e+08	-9.23951e-07
	0.01	#NUM!	0.0062	0.01705	0.03038	0	1e-08	8	10	1.4	16	2.4	4.8	8.51138e-06	2.51189e-11	9.98826	1.39836	0.0400895	0.00601342	0.0120268	#NUM!	#NUM!	#NUM!	6.2e-05	#NUM!	#NUM!	#NUM!	#NUM!	#NUM!	#NUM!	#NUM!	3763.44	8064.52	-74857.2	-19.7701	0.1703	80227.2	0.998826	0.00250559	2.64761e+07	12923.2	-20.7571	0.00653327	-0.000174402	6.72045e+13	-2.00066e+12	-4.61927e+08	-30256.7	-0.000302286
	0.01	#NUM!	0.0062	0.01705	0.03038	0	1e-08	8	10	1.4	16	2.4	4.8	8.51138e-06	2.51189e-11	9.98826	1.39836	0.0400895	0.00601342	0.0120268	#NUM!	#NUM!	#NUM!	6.2e-05	#NUM!	#NUM!	#NUM!	#NUM!	#NUM!	#NUM!	#NUM!	3763.44	8064.52	-74857.2	-19.7701	0.1703	80227.2	0.998826	0.00250559	2.64761e+07	12923.2	-20.7571	0.00653327	-0.000174402	6.72045e+13	-2.00066e+12	-4.61927e+08	-30256.7	-0.000302286
	0.1	#NUM!	0.0062	0.01705	0.03038	0	1e-08	8	10	1.4	16	2.4	4.8	8.51138e-06	2.51189e-11	9.98826	1.39836	0.0400895	0.00601342	0.0120268	#NUM!	#NUM!	#NUM!	0.00062	#NUM!	#NUM!	#NUM!	#NUM!	#NUM!	#NUM!	#NUM!	376.344	806.452	-7485.72	-10.9304	0.1703	8022.72	0.998826	0.00250559	264761	666.61	-1.66643	-0.011572	-0.000174402	-5.01675e+09	-2.0337e+08	-271809	-112.953	-0.000493602
	0.2	#NUM!	0.0062	0.01705	0.03038	0	1e-08	8	10	1.4	16	2.4	4.8	8.51138e-06	2.51189e-11	9.98826	1.39836	0.0400895	0.00601342	0.0120268	#NUM!	#NUM!	#NUM!	0.00124	#NUM!	#NUM!	#NUM!	#NUM!	#NUM!	#NUM!	#NUM!	188.172	403.226	-3742.86	-10.4393	0.1703	4011.36	0.998826	0.00250559	66190.1	315.924	-0.633388	-0.0125779	-0.000174402	-3.56331e+08	-1.29207e+07	-32540	-27.8781	-0.000346952
	0.3	#NUM!	0.0062	0.01705	0.03038	0	1e-08	8	10	1.4	16	2.4	4.8	8.51138e-06	2.51189e-11	9.98826	1.39836	0.0400895	0.00601342	0.0120268	#NUM!	#NUM!	#NUM!	0.00186	#NUM!	#NUM!	#NUM!	#NUM!	#NUM!	#NUM!	#NUM!	125.448	268.817	-2495.24	-10.2756	0.1703	2674.24	0.998826	0.00250559	29417.8	206.754	-0.289686	-0.0129131	-0.000174402	-7.35153e+07	-2.5942e+06	-9478.21	-12.3606	-0.00028615
	0.4	#NUM!	0.0062	0.01705	0.03038	0	1e-08	8	10	1.4	16	2.4	4.8	8.51138e-06	2.51189e-11	9.98826	1.39836	0.0400895	0.00601342	0.0120268	#NUM!	#NUM!	#NUM!	0.00248	#NUM!	#NUM!	#NUM!	#NUM!	#NUM!	#NUM!	#NUM!	94.086	201.613	-1871.43	-10.1937	0.1703	2005.68	0.998826	0.00250559	16547.5	153.617	-0.117956	-0.0130808	-0.000174402	-2.38299e+07	-834284	-3957.42	-6.94695	-0.000242497
	0.5	#NUM!	0.0062	0.01705	0.03038	0	1e-08	8	10	1.4	16	2.4	4.8	8.51138e-06	2.51189e-11	9.98826	1.39836	0.0400895	0.00601342	0.0120268	#NUM!	#NUM!	#NUM!	0.0031	#NUM!	#NUM!	#NUM!	#NUM!	#NUM!	#NUM!	#NUM!	75.2688	161.29	-1497.14	-10.1446	0.1703	1604.54	0.998826	0.00250559	10590.4	122.198	-0.0149568	-0.0131814	-0.000174402	-9.92493e+06	-347316	-2010.77	-4.44431	-0.000205602
	0.6	#NUM!	0.0062	0.01705	0.03038	0	1e-08	8	10	1.4	16	2.4	4.8	8.51138e-06	2.51189e-11	9.98826	1.39836	0.0400895	0.00601342	0.0120268	#NUM!	#NUM!	#NUM!	0.00372	#NUM!	#NUM!	#NUM!	#NUM!	#NUM!	#NUM!	#NUM!	62.724	134.409	-1247.62	-10.1119	0.1703	1337.12	0.998826	0.00250559	7354.46	101.446	0.0536933	-0.0132484	-0.000174402	-4.84889e+06	-170230	-1156.35	-3.08567	-0.000172354
	0.7	#NUM!	0.0062	0.01705	0.03038	0	1e-08	8	10	1.4	16	2.4	4.8	8.51138e-06	2.51189e-11	9.98826	1.39836	0.0400895	0.00601342	0.0120268	#NUM!	#NUM!	#NUM!	0.00434	#NUM!	#NUM!	#NUM!	#NUM!	#NUM!	#NUM!	#NUM!	53.7634	115.207	-1069.39	-10.0885	0.1703	1146.1	0.998826	0.00250559	5403.28	86.7169	0.102721	-0.0132963	-0.000174402	-2.64596e+06	-93383.3	-724.201	-2.26673	-0.000141494
	0.8	#NUM!	0.0062	0.01705	0.03038	0	1e-08	8	10	1.4	16	2.4	4.8	8.51138e-06	2.51189e-11	9.98826	1.39836	0.0400895	0.00601342	0.0120268	#NUM!	#NUM!	#NUM!	0.00496	#NUM!	#NUM!	#NUM!	#NUM!	#NUM!	#NUM!	#NUM!	47.043	100.806	-935.715	-10.0709	0.1703	1002.84	0.998826	0.00250559	4136.88	75.7221	0.139488	-0.0133322	-0.000174402	-1.56593e+06	-55629.7	-482.727	-1.73532	-0.000112409
	0.9	#NUM!	0.0062	0.01705	0.03038	0	1e-08	8	10	1.4	16	2.4	4.8	8.51138e-06	2.51189e-11	9.98826	1.39836	0.0400895	0.00601342	0.0120268	#NUM!	#NUM!	#NUM!	0.00558	#NUM!	#NUM!	#NUM!	#NUM!	#NUM!	#NUM!	#NUM!	41.816	89.6057	-831.747	-10.0573	0.1703	891.414	0.998826	0.00250559	3268.65	67.2013	0.168081	-0.0133602	-0.000174402	-986128	-35292.7	-337.443	-1.37104	-8.47655e-05
	0.99	#NUM!	0.0062	0.01705	0.03038	0	1e-08	8	10	1.4	16	2.4	4.8	8.51138e-06	2.51189e-11	9.98826	1.39836	0.0400895	0.00601342	0.0120268	#NUM!	#NUM!	#NUM!	0.006138	#NUM!	#NUM!	#NUM!	#NUM!	#NUM!	#NUM!	#NUM!	38.0146	81.4598	-756.133	-10.0474	0.1703	810.376	0.998826	0.00250559	2701.36	61.0211	0.188875	-0.0133805	-0.000174402	-678459	-24456.2	-252.503	-1.13304	-6.09512e-05
[truncated: 25 more columns]
