# Supplementary material for: Transfer of structural units through imine exchanges, in solution or without solvent: successive transiminations, stimuli (pH)-modulated covalent switches, and mathematical models
Source: Front Chem. 2026 Apr 13;13:1241625. doi: 10.3389/fchem.2025.1241625 (PMC13112204; doi:10.3389/fchem.2025.1241625)
Supplement: Supplementary file 1 [file Supplementaryfile1.zip › Supplementary Material/g-S2-St7-pH9.xlsx]

## Sheet: Feuil1
Influence of the pH										^							^
pH = 9
Set S2		general approach			paper -> section 5.3.				Inputs: a, b, c, w, K1 to K5, pH, r
t3 ¹ 0, t2 ¹ 0
discr III < 0
			[A]in	[B]in	[C]in	[H2O]in	[H+]eq	pH													[AB]eq	[AB2]eq	[AC]eq	[AC2]eq	[ABC]eq	[BH+]eq	[CH+]eq	[A]eq	[B]eq	[C]eq	[H2O]eq
	r	eq K1	a	b	c	w	h		K1	K2	K3	K4	K5	K6	K7	K1h	K2h	K3h	K4h	K5h	x	y	z	t	u1	v	s	a-(x+y+z+t+u)	b-(x+2y+u+v)	c-(z+2t+u+s)	w+(x+2y+z+2t+2u)	F	G	H	I	J	K	L	M	a	b	g	d	e	t3	t2	t1	t0	m
	1e-05	#NUM!	0.0062	0.01705	0.03038	0	1e-09	9	10	1.4	16	2.4	4.8	8.51138e-06	2.51189e-11	9.99883	1.39984	0.392054	0.0588081	0.117616	#NUM!	#NUM!	#NUM!	6.2e-08	#NUM!	#NUM!	#NUM!	#NUM!	#NUM!	#NUM!	#NUM!	3.76344e+06	8.06452e+06	-7.20983e+07	-96062.8	0.17048	7.7474e+07	0.999883	0.0245034	2.40183e+14	6.44289e+11	-5.42743e+08	1925.85	-0.00170916	6.04291e+35	-5.07705e+32	1.80152e+27	-1.60031e+21	-2.32312e-07
	0.01	-0.000197335	0.0062	0.01705	0.03038	0	1e-09	9	10	1.4	16	2.4	4.8	8.51138e-06	2.51189e-11	9.99883	1.39984	0.392054	0.0588081	0.117616	-0.0658732	0.0648213	0.00196818	6.2e-05	-0.00415017	-5.00085e-06	0.0316432	0.0093719	-0.0425642	0.00079484	0.0575612	3763.44	8064.52	-72098.3	-105.66	0.17048	77474	0.999883	0.0245034	2.40183e+08	698545	-705.457	1.79756	-0.00170916	1.64389e+18	-1.79675e+15	-1.98635e+11	-1.6101e+09	-5.19039e-07
	0.1	0.000183473	0.0062	0.01705	0.03038	0	1e-09	9	10	1.4	16	2.4	4.8	8.51138e-06	2.51189e-11	9.99883	1.39984	0.392054	0.0588081	0.117616	-0.0126782	0.0231161	0.00200593	0.00062	-0.00783727	-1.01812e-06	0.0341144	0.000973491	-0.00866564	0.000856915	0.0211253	376.344	806.452	-7209.83	-19.2121	0.17048	7747.4	0.999883	0.0245034	2.40183e+06	11873.3	-18.4574	0.06418	-0.00170916	6.74123e+12	-1.59972e+11	-3.69503e+08	-250844	-0.000242522
	0.2	9.20988e-05	0.0062	0.01705	0.03038	0	1e-09	9	10	1.4	16	2.4	4.8	8.51138e-06	2.51189e-11	9.99883	1.39984	0.392054	0.0588081	0.117616	-0.00656407	0.0199315	0.00158173	0.00124	-0.0102918	-6.99822e-07	0.035713	0.000302645	-0.00595645	0.000897071	0.016777	188.172	403.226	-3604.91	-14.4094	0.17048	3873.7	0.999883	0.0245034	600458	4326.08	-6.06311	-0.0321191	-0.00170916	5.13167e+10	-1.02285e+10	-3.6587e+07	-32606.3	-0.0139558
	0.3	#NUM!	0.0062	0.01705	0.03038	0	1e-09	9	10	1.4	16	2.4	4.8	8.51138e-06	2.51189e-11	9.99883	1.39984	0.392054	0.0588081	0.117616	#NUM!	#NUM!	#NUM!	0.00186	#NUM!	#NUM!	#NUM!	#NUM!	#NUM!	#NUM!	#NUM!	125.448	268.817	-2403.28	-12.8085	0.17048	2582.47	0.999883	0.0245034	266870	2526.14	-2.53456	-0.0642188	-0.00170916	-1.36341e+10	-2.05724e+09	-9.80145e+06	-12007.4	-0.00687023
	0.4	#NUM!	0.0062	0.01705	0.03038	0	1e-09	9	10	1.4	16	2.4	4.8	8.51138e-06	2.51189e-11	9.99883	1.39984	0.392054	0.0588081	0.117616	#NUM!	#NUM!	#NUM!	0.00248	#NUM!	#NUM!	#NUM!	#NUM!	#NUM!	#NUM!	#NUM!	94.086	201.613	-1802.46	-12.0081	0.17048	1936.85	0.999883	0.0245034	150115	1760.39	-0.883313	-0.0802686	-0.00170916	-8.08132e+09	-6.61868e+08	-3.90464e+06	-6263.86	-0.00175276
	0.5	#NUM!	0.0062	0.01705	0.03038	0	1e-09	9	10	1.4	16	2.4	4.8	8.51138e-06	2.51189e-11	9.99883	1.39984	0.392054	0.0588081	0.117616	#NUM!	#NUM!	#NUM!	0.0031	#NUM!	#NUM!	#NUM!	#NUM!	#NUM!	#NUM!	#NUM!	75.2688	161.29	-1441.97	-11.5278	0.17048	1549.48	0.999883	0.0245034	96073.3	1343.89	0.0712604	-0.0898986	-0.00170916	-4.24785e+09	-2.75499e+08	-1.92529e+06	-3863.26	-0.000948863
	0.6	#NUM!	0.0062	0.01705	0.03038	0	1e-09	9	10	1.4	16	2.4	4.8	8.51138e-06	2.51189e-11	9.99883	1.39984	0.392054	0.0588081	0.117616	#NUM!	#NUM!	#NUM!	0.00372	#NUM!	#NUM!	#NUM!	#NUM!	#NUM!	#NUM!	#NUM!	62.724	134.409	-1201.64	-11.2077	0.17048	1291.23	0.999883	0.0245034	66717.6	1084.12	0.692571	-0.0963185	-0.00170916	-2.35609e+09	-1.34974e+08	-1.08439e+06	-2627.75	-0.000633689
	0.7	#NUM!	0.0062	0.01705	0.03038	0	1e-09	9	10	1.4	16	2.4	4.8	8.51138e-06	2.51189e-11	9.99883	1.39984	0.392054	0.0588081	0.117616	#NUM!	#NUM!	#NUM!	0.00434	#NUM!	#NUM!	#NUM!	#NUM!	#NUM!	#NUM!	#NUM!	53.7634	115.207	-1029.98	-10.979	0.17048	1106.77	0.999883	0.0245034	49017	907.33	1.12898	-0.100904	-0.00170916	-1.3934e+09	-7.40006e+07	-668848	-1906.14	-0.000460142
	0.8	#NUM!	0.0062	0.01705	0.03038	0	1e-09	9	10	1.4	16	2.4	4.8	8.51138e-06	2.51189e-11	9.99883	1.39984	0.392054	0.0588081	0.117616	#NUM!	#NUM!	#NUM!	0.00496	#NUM!	#NUM!	#NUM!	#NUM!	#NUM!	#NUM!	#NUM!	47.043	100.806	-901.228	-10.8074	0.17048	968.425	0.999883	0.0245034	37528.6	779.534	1.45225	-0.104343	-0.00170916	-8.71897e+08	-4.40541e+07	-440670	-1447.21	-0.00034557
	0.9	#NUM!	0.0062	0.01705	0.03038	0	1e-09	9	10	1.4	16	2.4	4.8	8.51138e-06	2.51189e-11	9.99883	1.39984	0.392054	0.0588081	0.117616	#NUM!	#NUM!	#NUM!	0.00558	#NUM!	#NUM!	#NUM!	#NUM!	#NUM!	#NUM!	#NUM!	41.816	89.6057	-801.092	-10.674	0.17048	860.822	0.999883	0.0245034	29652.3	682.977	1.7013	-0.107018	-0.00170916	-5.7201e+08	-2.7929e+07	-305234	-1136.86	-0.000261048
	0.99	#NUM!	0.0062	0.01705	0.03038	0	1e-09	9	10	1.4	16	2.4	4.8	8.51138e-06	2.51189e-11	9.99883	1.39984	0.392054	0.0588081	0.117616	#NUM!	#NUM!	#NUM!	0.006138	#NUM!	#NUM!	#NUM!	#NUM!	#NUM!	#NUM!	#NUM!	38.0146	81.4598	-728.265	-10.577	0.17048	782.565	0.999883	0.0245034	24506	614.315	1.8811	-0.108964	-0.00170916	-4.04944e+08	-1.93406e+07	-226872	-935.972	-0.000200119
	r	eq K1	a	b	c	w	h		K1	K2	K3	K4	K5	K6	K7	K1h	K2h	K3h	K4h	K5h	x	y	z	t	u2	v	s	a-(x+y+z+t+u)	b-(x+2y+u+v)	c-(z+2t+u+s)	w+(x+2y+z+2t+2u)	F	G	H	I	J	K	L	M	a	b	g	d	e	t3	t2	t1	t0	m
	1e-09	#NUM!	0.0062	0.01705	0.03038	0	1e-09	9	10	1.4	16	2.4	4.8	8.51138e-06	2.51189e-11	9.99883	1.39984	0.392054	0.0588081	0.117616	#NUM!	#NUM!	#NUM!	6.2e-12	#NUM!	#NUM!	#NUM!	#NUM!	#NUM!	#NUM!	#NUM!	3.76344e+10	8.06452e+10	-7.20983e+11	-9.60532e+08	0.17048	7.7474e+11	0.999883	0.0245034	2.40183e+22	6.44235e+19	-5.42576e+16	1.92598e+07	-0.00170916	6.03203e+59	-5.08019e+56	1.80331e+47	-1.60031e+37	-2.36434e-07
	1e-08	4.98231e+08	0.0062	0.01705	0.03038	0	1e-09	9	10	1.4	16	2.4	4.8	8.51138e-06	2.51189e-11	9.99883	1.39984	0.392054	0.0588081	0.117616	-10132.7	1705.71	-0.00186632	6.2e-11	0.000673225	0.789589	0.0307994	8426.98	6720.49	0.000773647	-6721.27	3.76344e+09	8.06452e+09	-7.20983e+10	-9.60532e+07	0.17048	7.7474e+10	0.999883	0.0245034	2.40183e+20	6.44235e+17	-5.42576e+14	1.92598e+06	-0.00170916	6.03204e+53	-5.08019e+50	1.80331e+42	-1.60031e+33	-2.36431e-07
	1e-07	#NUM!	0.0062	0.01705	0.03038	0	1e-09	9	10	1.4	16	2.4	4.8	8.51138e-06	2.51189e-11	9.99883	1.39984	0.392054	0.0588081	0.117616	#NUM!	#NUM!	#NUM!	6.2e-10	#NUM!	#NUM!	#NUM!	#NUM!	#NUM!	#NUM!	#NUM!	3.76344e+08	8.06452e+08	-7.20983e+09	-9.60533e+06	0.17048	7.7474e+09	0.999883	0.0245034	2.40183e+18	6442355295471815	-5.42578e+12	192598	-0.00170916	6.03214e+47	-5.08016e+44	1.8033e+37	-1.60031e+29	-2.36394e-07
	6e-06	#NUM!	0.0062	0.01705	0.03038	0	1e-09	9	10	1.4	16	2.4	4.8	8.51138e-06	2.51189e-11	9.99883	1.39984	0.392054	0.0588081	0.117616	#NUM!	#NUM!	#NUM!	3.72e-08	#NUM!	#NUM!	#NUM!	#NUM!	#NUM!	#NUM!	#NUM!	6.2724e+06	1.34409e+07	-1.20164e+08	-160098	0.17048	1.29123e+08	0.999883	0.0245034	6.67176e+14	1.78963e+12	-1.50743e+09	3209.84	-0.00170916	1.29427e+37	-1.08846e+34	2.31769e+28	-1.2348e+22	-2.33958e-07
	7e-06	#NUM!	0.0062	0.01705	0.03038	0	1e-09	9	10	1.4	16	2.4	4.8	8.51138e-06	2.51189e-11	9.99883	1.39984	0.392054	0.0588081	0.117616	#NUM!	#NUM!	#NUM!	4.34e-08	#NUM!	#NUM!	#NUM!	#NUM!	#NUM!	#NUM!	#NUM!	5.37634e+06	1.15207e+07	-1.02998e+08	-137228	0.17048	1.10677e+08	0.999883	0.0245034	4.9017e+14	1.31484e+12	-1.10754e+09	2751.27	-0.00170916	5.13362e+36	-4.31622e+33	1.07221e+28	-6.66517e+21	-2.33546e-07
	8e-06	#NUM!	0.0062	0.01705	0.03038	0	1e-09	9	10	1.4	16	2.4	4.8	8.51138e-06	2.51189e-11	9.99883	1.39984	0.392054	0.0588081	0.117616	#NUM!	#NUM!	#NUM!	4.96e-08	#NUM!	#NUM!	#NUM!	#NUM!	#NUM!	#NUM!	#NUM!	4.7043e+06	1.00806e+07	-9.01228e+07	-120076	0.17048	9.68425e+07	0.999883	0.0245034	3.75286e+14	1.00669e+12	-8.47983e+08	2407.35	-0.00170916	2.30436e+36	-1.93698e+33	5.4989e+27	-3.907e+21	-2.33135e-07
	1e-05	#NUM!	0.0062	0.01705	0.03038	0	1e-09	9	10	1.4	16	2.4	4.8	8.51138e-06	2.51189e-11	9.99883	1.39984	0.392054	0.0588081	0.117616	#NUM!	#NUM!	#NUM!	6.2e-08	#NUM!	#NUM!	#NUM!	#NUM!	#NUM!	#NUM!	#NUM!	3.76344e+06	8.06452e+06	-7.20983e+07	-96062.8	0.17048	7.7474e+07	0.999883	0.0245034	2.40183e+14	6.44289e+11	-5.42743e+08	1925.85	-0.00170916	6.04291e+35	-5.07705e+32	1.80152e+27	-1.60031e+21	-2.32312e-07
	0.001	0.000238492	0.0062	0.01705	0.03038	0	1e-09	9	10	1.4	16	2.4	4.8	8.51138e-06	2.51189e-11	9.99883	1.39984	0.392054	0.0588081	0.117616	0.00308637	0.000657534	0.000289536	6.2e-06	0.00013218	1.47037e-06	0.0292121	0.00202818	0.0125149	0.000733775	0.00496774	37634.4	80645.2	-720983	-970.139	0.17048	774740	0.999883	0.0245034	2.40183e+10	6.49666e+07	-55919	19.1314	-0.00170916	7.11515e+23	-4.92501e+20	1.62191e+17	-1.60048e+13	6.82453e-08
	0.008	9.37815e-07	0.0062	0.01705	0.03038	0	1e-09	9	10	1.4	16	2.4	4.8	8.51138e-06	2.51189e-11	9.99883	1.39984	0.392054	0.0588081	0.117616	0.00217303	0.00269035	0.00028505	4.96e-05	0.000756236	1.02674e-06	0.028523	0.000245726	0.00873899	0.000716467	0.00945046	4704.3	10080.6	-90122.8	-129.673	0.17048	96842.5	0.999883	0.0245034	3.75286e+08	1.0745e+06	-1052.28	2.27906	-0.00170916	5.50575e+18	-4890576626870923	7.17652e+11	-3.92261e+09	-1.3266e-07
	0.0082	7.40099e-09	0.0062	0.01705	0.03038	0	1e-09	9	10	1.4	16	2.4	4.8	8.51138e-06	2.51189e-11	9.99883	1.39984	0.392054	0.0588081	0.117616	0.00213493	0.00272779	0.000281578	5.084e-05	0.000770939	1.0207e-06	0.0285097	0.000233928	0.00868753	0.000716131	0.00951564	4589.56	9834.78	-87924.7	-126.745	0.17048	94480.4	0.999883	0.0245034	3.57203e+08	1.02434e+06	-1006.35	2.22034	-0.00170916	4.81413e+18	-4.3674e+15	5.19319e+11	-3.55437e+09	-1.66465e-07
	0.00820165	8.3938e-14	0.0062	0.01705	0.03038	0	1e-09	9	10	1.4	16	2.4	4.8	8.51138e-06	2.51189e-11	9.99883	1.39984	0.392054	0.0588081	0.117616	0.00213461	0.0027281	0.000281549	5.08503e-05	0.00077106	1.02065e-06	0.0285096	0.000233833	0.00868711	0.000716128	0.00951617	4588.64	9832.79	-87907	-126.721	0.17048	94461.4	0.999883	0.0245034	3.57059e+08	1.02394e+06	-1005.99	2.21987	-0.00170916	4.80886e+18	-4.36337e+15	5.17843e+11	-3.55151e+09	-1.6675e-07
	0.0083	-4.31725e-07	0.0062	0.01705	0.03038	0	1e-09	9	10	1.4	16	2.4	4.8	8.51138e-06	2.51189e-11	9.99883	1.39984	0.392054	0.0588081	0.117616	0.00211595	0.00274627	0.000279825	5.146e-05	0.000778249	1.01772e-06	0.028503	0.000228242	0.00866223	0.000715964	0.00954774	4534.27	9716.28	-86865.4	-125.334	0.17048	93342.1	0.999883	0.0245034	3.48647e+08	1.0006e+06	-984.581	2.19204	-0.00170916	4.50733e+18	-4132378719962990	4.3451e+11	-3.38648e+09	-1.83781e-07
	0.009	-3.06914e-06	0.0062	0.01705	0.03038	0	1e-09	9	10	1.4	16	2.4	4.8	8.51138e-06	2.51189e-11	9.99883	1.39984	0.392054	0.0588081	0.117616	0.00198467	0.00287153	0.00026728	5.58e-05	0.000828678	9.97792e-07	0.0284576	0.000192039	0.00849259	0.000714823	0.00976397	4181.6	8960.57	-80109.2	-116.333	0.17048	86082.2	0.999883	0.0245034	2.96523e+08	855696	-851.228	2.01156	-0.00170916	2.90543e+18	-2866377590517094	3.44629e+10	-2.45132e+09	-3.1257e-07
	0.01	-5.7382e-06	0.0062	0.01705	0.03038	0	1e-09	9	10	1.4	16	2.4	4.8	8.51138e-06	2.51189e-11	9.99883	1.39984	0.392054	0.0588081	0.117616	0.00180209	0.00303901	0.000248671	6.2e-05	0.000898615	9.71675e-07	0.0283955	0.000149606	0.00827029	0.000713262	0.01005	3763.44	8064.52	-72098.3	-105.66	0.17048	77474	0.999883	0.0245034	2.40183e+08	698545	-705.457	1.79756	-0.00170916	1.64389e+18	-1.79675e+15	-1.98635e+11	-1.6101e+09	-5.19039e-07
	0.02	-3.25705e-06	0.0062	0.01705	0.03038	0	1e-09	9	10	1.4	16	2.4	4.8	8.51138e-06	2.51189e-11	9.99883	1.39984	0.392054	0.0588081	0.117616	0.000285109	0.00424001	4.71039e-05	0.000124	0.00150109	7.9693e-07	0.0278834	2.68401e-06	0.00678298	0.0007004	0.0120624	1881.72	4032.26	-36049.1	-57.6334	0.17048	38737	0.999883	0.0245034	6.00458e+07	188214	-215.275	0.834573	-0.00170916	4.04714e+16	-9.84914e+13	-8.18119e+10	-1.02369e+08	-3.99561e-06
	0.022	-4.54566e-07	0.0062	0.01705	0.03038	0	1e-09	9	10	1.4	16	2.4	4.8	8.51138e-06	2.51189e-11	9.99883	1.39984	0.392054	0.0588081	0.117616	3.70187e-05	0.00441393	6.28686e-06	0.0001364	0.00160632	7.72851e-07	0.0277964	4.34655e-08	0.00657802	0.000698214	0.0123566	1710.65	3665.69	-32771.9	-53.2673	0.17048	35215.4	0.999883	0.0245034	4.96246e+07	157793	-184.166	0.747028	-0.00170916	2.44142e+16	-6.69628e+13	-6.11588e+10	-7.02487e+07	-5.01265e-06
	0.0223089	-8.3199e-14	0.0062	0.01705	0.03038	0	1e-09	9	10	1.4	16	2.4	4.8	8.51138e-06	2.51189e-11	9.99883	1.39984	0.392054	0.0588081	0.117616	6.70964e-12	0.00443946	1.14416e-12	0.000138315	0.00162223	7.69333e-07	0.0277833	9.54098e-18	0.00654809	0.000697884	0.0124	1686.97	3614.93	-32318.1	-52.6627	0.17048	34727.8	0.999883	0.0245034	4.82598e+07	153790	-180.034	0.734905	-0.00170916	2.26749e+16	-6.32966e+13	-5.85594e+10	-6.64885e+07	-5.18003e-06
	0.023	1.03329e-06	0.0062	0.01705	0.03038	0	1e-09	9	10	1.4	16	2.4	4.8	8.51138e-06	2.51189e-11	9.99883	1.39984	0.392054	0.0588081	0.117616	-8.16179e-05	0.00449535	-1.40437e-05	0.0001426	0.0016575	7.61645e-07	0.0277542	2.0746e-07	0.00648265	0.000697154	0.0124952	1636.28	3506.31	-31347.1	-51.369	0.17048	33684.3	0.999883	0.0245034	4.54033e+07	145396	-171.339	0.708965	-0.00170916	1.92901e+16	-5.59672e+13	-5.32153e+10	-5.89531e+07	-5.56463e-06
	0.03	1.21729e-05	0.0062	0.01705	0.03038	0	1e-09	9	10	1.4	16	2.4	4.8	8.51138e-06	2.51189e-11	9.99883	1.39984	0.392054	0.0588081	0.117616	-0.000827081	0.00498317	-0.000154372	0.000186	0.00199306	6.95184e-07	0.0274791	1.92184e-05	0.00591698	0.000690243	0.013343	1254.48	2688.17	-24032.8	-41.6245	0.17048	25824.7	0.999883	0.0245034	2.6687e+07	89684.9	-112.168	0.513576	-0.00170916	4721366952441121	-1.9263e+13	-2.24458e+10	-2.07864e+07	-1.03028e-05
	0.1	0.000100944	0.0062	0.01705	0.03038	0	1e-09	9	10	1.4	16	2.4	4.8	8.51138e-06	2.51189e-11	9.99883	1.39984	0.392054	0.0588081	0.117616	-0.00478939	0.00698128	-0.00137888	0.00062	0.004307	4.1937e-07	0.0255696	0.000459996	0.00356942	0.000642279	0.0176483	376.344	806.452	-7209.83	-19.2121	0.17048	7747.4	0.999883	0.0245034	2.40183e+06	11873.3	-18.4574	0.06418	-0.00170916	6.74123e+12	-1.59972e+11	-3.69503e+08	-250844	-0.000242522
	0.2	0.000175864	0.0062	0.01705	0.03038	0	1e-09	9	10	1.4	16	2.4	4.8	8.51138e-06	2.51189e-11	9.99883	1.39984	0.392054	0.0588081	0.117616	-0.00735299	0.0077569	-0.0028402	0.00124	0.00642047	2.90014e-07	0.0237238	0.000975814	0.00246842	0.000595915	0.0206416	188.172	403.226	-3604.91	-14.4094	0.17048	3873.7	0.999883	0.0245034	600458	4326.08	-6.06311	-0.0321191	-0.00170916	5.13167e+10	-1.02285e+10	-3.6587e+07	-32606.3	-0.0139558
	0.3	#NUM!	0.0062	0.01705	0.03038	0	1e-09	9	10	1.4	16	2.4	4.8	8.51138e-06	2.51189e-11	9.99883	1.39984	0.392054	0.0588081	0.117616	#NUM!	#NUM!	#NUM!	0.00186	#NUM!	#NUM!	#NUM!	#NUM!	#NUM!	#NUM!	#NUM!	125.448	268.817	-2403.28	-12.8085	0.17048	2582.47	0.999883	0.0245034	266870	2526.14	-2.53456	-0.0642188	-0.00170916	-1.36341e+10	-2.05724e+09	-9.80145e+06	-12007.4	-0.00687023
	0.4	#NUM!	0.0062	0.01705	0.03038	0	1e-09	9	10	1.4	16	2.4	4.8	8.51138e-06	2.51189e-11	9.99883	1.39984	0.392054	0.0588081	0.117616	#NUM!	#NUM!	#NUM!	0.00248	#NUM!	#NUM!	#NUM!	#NUM!	#NUM!	#NUM!	#NUM!	94.086	201.613	-1802.46	-12.0081	0.17048	1936.85	0.999883	0.0245034	150115	1760.39	-0.883313	-0.0802686	-0.00170916	-8.08132e+09	-6.61868e+08	-3.90464e+06	-6263.86	-0.00175276
	0.5	#NUM!	0.0062	0.01705	0.03038	0	1e-09	9	10	1.4	16	2.4	4.8	8.51138e-06	2.51189e-11	9.99883	1.39984	0.392054	0.0588081	0.117616	#NUM!	#NUM!	#NUM!	0.0031	#NUM!	#NUM!	#NUM!	#NUM!	#NUM!	#NUM!	#NUM!	75.2688	161.29	-1441.97	-11.5278	0.17048	1549.48	0.999883	0.0245034	96073.3	1343.89	0.0712604	-0.0898986	-0.00170916	-4.24785e+09	-2.75499e+08	-1.92529e+06	-3863.26	-0.000948863
	0.6	#NUM!	0.0062	0.01705	0.03038	0	1e-09	9	10	1.4	16	2.4	4.8	8.51138e-06	2.51189e-11	9.99883	1.39984	0.392054	0.0588081	0.117616	#NUM!	#NUM!	#NUM!	0.00372	#NUM!	#NUM!	#NUM!	#NUM!	#NUM!	#NUM!	#NUM!	62.724	134.409	-1201.64	-11.2077	0.17048	1291.23	0.999883	0.0245034	66717.6	1084.12	0.692571	-0.0963185	-0.00170916	-2.35609e+09	-1.34974e+08	-1.08439e+06	-2627.75	-0.000633689
	0.7	#NUM!	0.0062	0.01705	0.03038	0	1e-09	9	10	1.4	16	2.4	4.8	8.51138e-06	2.51189e-11	9.99883	1.39984	0.392054	0.0588081	0.117616	#NUM!	#NUM!	#NUM!	0.00434	#NUM!	#NUM!	#NUM!	#NUM!	#NUM!	#NUM!	#NUM!	53.7634	115.207	-1029.98	-10.979	0.17048	1106.77	0.999883	0.0245034	49017	907.33	1.12898	-0.100904	-0.00170916	-1.3934e+09	-7.40006e+07	-668848	-1906.14	-0.000460142
	0.8	#NUM!	0.0062	0.01705	0.03038	0	1e-09	9	10	1.4	16	2.4	4.8	8.51138e-06	2.51189e-11	9.99883	1.39984	0.392054	0.0588081	0.117616	#NUM!	#NUM!	#NUM!	0.00496	#NUM!	#NUM!	#NUM!	#NUM!	#NUM!	#NUM!	#NUM!	47.043	100.806	-901.228	-10.8074	0.17048	968.425	0.999883	0.0245034	37528.6	779.534	1.45225	-0.104343	-0.00170916	-8.71897e+08	-4.40541e+07	-440670	-1447.21	-0.00034557
	0.9	#NUM!	0.0062	0.01705	0.03038	0	1e-09	9	10	1.4	16	2.4	4.8	8.51138e-06	2.51189e-11	9.99883	1.39984	0.392054	0.0588081	0.117616	#NUM!	#NUM!	#NUM!	0.00558	#NUM!	#NUM!	#NUM!	#NUM!	#NUM!	#NUM!	#NUM!	41.816	89.6057	-801.092	-10.674	0.17048	860.822	0.999883	0.0245034	29652.3	682.977	1.7013	-0.107018	-0.00170916	-5.7201e+08	-2.7929e+07	-305234	-1136.86	-0.000261048
	0.99	#NUM!	0.0062	0.01705	0.03038	0	1e-09	9	10	1.4	16	2.4	4.8	8.51138e-06	2.51189e-11	9.99883	1.39984	0.392054	0.0588081	0.117616	#NUM!	#NUM!	#NUM!	0.006138	#NUM!	#NUM!	#NUM!	#NUM!	#NUM!	#NUM!	#NUM!	38.0146	81.4598	-728.265	-10.577	0.17048	782.565	0.999883	0.0245034	24506	614.315	1.8811	-0.108964	-0.00170916	-4.04944e+08	-1.93406e+07	-226872	-935.972	-0.000200119
	r	eq K1	a	b	c	w	h		K1	K2	K3	K4	K5	K6	K7	K1h	K2h	K3h	K4h	K5h	x	y	z	t	u3	v	s	a-(x+y+z+t+u)	b-(x+2y+u+v)	c-(z+2t+u+s)	w+(x+2y+z+2t+2u)	F	G	H	I	J	K	L	M	a	b	g	d	e	t3	t2	t1	t0	m
	0.01	#NUM!	0.0062	0.01705	0.03038	0	1e-09	9	10	1.4	16	2.4	4.8	8.51138e-06	2.51189e-11	9.99883	1.39984	0.392054	0.0588081	0.117616	#NUM!	#NUM!	#NUM!	6.2e-05	#NUM!	#NUM!	#NUM!	#NUM!	#NUM!	#NUM!	#NUM!	3763.44	8064.52	-72098.3	-105.66	0.17048	77474	0.999883	0.0245034	2.40183e+08	698545	-705.457	1.79756	-0.00170916	1.64389e+18	-1.79675e+15	-1.98635e+11	-1.6101e+09	-5.19039e-07
	0.1	#NUM!	0.0062	0.01705	0.03038	0	1e-09	9	10	1.4	16	2.4	4.8	8.51138e-06	2.51189e-11	9.99883	1.39984	0.392054	0.0588081	0.117616	#NUM!	#NUM!	#NUM!	0.00062	#NUM!	#NUM!	#NUM!	#NUM!	#NUM!	#NUM!	#NUM!	376.344	806.452	-7209.83	-19.2121	0.17048	7747.4	0.999883	0.0245034	2.40183e+06	11873.3	-18.4574	0.06418	-0.00170916	6.74123e+12	-1.59972e+11	-3.69503e+08	-250844	-0.000242522
	0.2	#NUM!	0.0062	0.01705	0.03038	0	1e-09	9	10	1.4	16	2.4	4.8	8.51138e-06	2.51189e-11	9.99883	1.39984	0.392054	0.0588081	0.117616	#NUM!	#NUM!	#NUM!	0.00124	#NUM!	#NUM!	#NUM!	#NUM!	#NUM!	#NUM!	#NUM!	188.172	403.226	-3604.91	-14.4094	0.17048	3873.7	0.999883	0.0245034	600458	4326.08	-6.06311	-0.0321191	-0.00170916	5.13167e+10	-1.02285e+10	-3.6587e+07	-32606.3	-0.0139558
	0.3	4.10462e-05	0.0062	0.01705	0.03038	0	1e-09	9	10	1.4	16	2.4	4.8	8.51138e-06	2.51189e-11	9.99883	1.39984	0.392054	0.0588081	0.117616	-0.00309284	0.0185884	0.000945173	0.00186	-0.0121728	-5.71069e-07	0.0369592	7.20446e-05	-0.00486058	0.000928373	0.0144036	125.448	268.817	-2403.28	-12.8085	0.17048	2582.47	0.999883	0.0245034	266870	2526.14	-2.53456	-0.0642188	-0.00170916	-1.36341e+10	-2.05724e+09	-9.80145e+06	-12007.4	-0.00687023
	0.4	5.41321e-06	0.0062	0.01705	0.03038	0	1e-09	9	10	1.4	16	2.4	4.8	8.51138e-06	2.51189e-11	9.99883	1.39984	0.392054	0.0588081	0.117616	-0.000432069	0.0177168	0.000156172	0.00248	-0.0137224	-4.96828e-07	0.0380309	1.47519e-06	-0.00422869	0.000955294	0.0126729	94.086	201.613	-1802.46	-12.0081	0.17048	1936.85	0.999883	0.0245034	150115	1760.39	-0.883313	-0.0802686	-0.00170916	-8.08132e+09	-6.61868e+08	-3.90464e+06	-6263.86	-0.00175276
	0.5	-2.20067e-05	0.0062	0.01705	0.03038	0	1e-09	9	10	1.4	16	2.4	4.8	8.51138e-06	2.51189e-11	9.99883	1.39984	0.392054	0.0588081	0.117616	0.00185995	0.0170128	-0.000767029	0.0031	-0.0150342	-4.46572e-07	0.0390016	2.84678e-05	-0.00380094	0.000979675	0.0112501	75.2688	161.29	-1441.97	-11.5278	0.17048	1549.48	0.999883	0.0245034	96073.3	1343.89	0.0712604	-0.0898986	-0.00170916	-4.24785e+09	-2.75499e+08	-1.92529e+06	-3863.26	-0.000948863
	0.6	-4.42184e-05	0.0062	0.01705	0.03038	0	1e-09	9	10	1.4	16	2.4	4.8	8.51138e-06	2.51189e-11	9.99883	1.39984	0.392054	0.0588081	0.117616	0.00395621	0.0163645	-0.00182229	0.00372	-0.0161523	-4.09152e-07	0.039912	0.000133902	-0.00348245	0.00100255	0.00999828	62.724	134.409	-1201.64	-11.2077	0.17048	1291.23	0.999883	0.0245034	66717.6	1084.12	0.692571	-0.0963185	-0.00170916	-2.35609e+09	-1.34974e+08	-1.08439e+06	-2627.75	-0.000633689
	0.7	-6.27288e-05	0.0062	0.01705	0.03038	0	1e-09	9	10	1.4	16	2.4	4.8	8.51138e-06	2.51189e-11	9.99883	1.39984	0.392054	0.0588081	0.117616	0.00594355	0.0157169	-0.00301734	0.00434	-0.0170978	-3.79403e-07	0.0407905	0.000314667	-0.00322924	0.00102461	0.00884446	53.7634	115.207	-1029.98	-10.979	0.17048	1106.77	0.999883	0.0245034	49017	907.33	1.12898	-0.100904	-0.00170916	-1.3934e+09	-7.40006e+07	-668848	-1906.14	-0.000460142
	0.8	-7.83621e-05	0.0062	0.01705	0.03038	0	1e-09	9	10	1.4	16	2.4	4.8	8.51138e-06	2.51189e-11	9.99883	1.39984	0.392054	0.0588081	0.117616	0.00787313	0.0150366	-0.0043685	0.00496	-0.0178783	-3.54534e-07	0.0416604	0.000577131	-0.00301757	0.00104646	0.00774111	47.043	100.806	-901.228	-10.8074	0.17048	968.425	0.999883	0.0245034	37528.6	779.534	1.45225	-0.104343	-0.00170916	-8.71897e+08	-4.40541e+07	-440670	-1447.21	-0.00034557
	0.9	-9.15583e-05	0.0062	0.01705	0.03038	0	1e-09	9	10	1.4	16	2.4	4.8	8.51138e-06	2.51189e-11	9.99883	1.39984	0.392054	0.0588081	0.117616	0.0097786	0.0142981	-0.00590165	0.00558	-0.0184913	-3.32862e-07	0.0425443	0.000936275	-0.00283312	0.00106866	0.0066505	41.816	89.6057	-801.092	-10.674	0.17048	860.822	0.999883	0.0245034	29652.3	682.977	1.7013	-0.107018	-0.00170916	-5.7201e+08	-2.7929e+07	-305234	-1136.86	-0.000261048
	1	-0.000102482	0.0062	0.01705	0.03038	0	1e-09	9	10	1.4	16	2.4	4.8	8.51138e-06	2.51189e-11	9.99883	1.39984	0.392054	0.0588081	0.117616	0.011683	0.0134795	-0.00765473	0.0062	-0.0189254	-3.13268e-07	0.0434683	0.00141762	-0.00266634	0.00109187	0.00553653	37.6344	80.6452	-720.983	-10.5673	0.17048	774.74	0.999883	0.0245034	24018.3	607.521	1.89902	-0.109158	-0.00170916	-3.90384e+08	-1.86069e+07	-219889	-917.013	-0.000193991
	r	eq K1	a	b	c	w	h		K1	K2	K3	K4	K5	K6	K7	K1h	K2h	K3h	K4h	K5h	x	y	z	t	u4	v	s	a-(x+y+z+t+u)	b-(x+2y+u+v)	c-(z+2t+u+s)	w+(x+2y+z+2t+2u)	F	G	H	I	J	K	L	M	a	b	g	d	e	t3	t2	t1	t0	m
	1e-05	#NUM!	0.0062	0.01705	0.03038	0	1e-09	9	10	1.4	16	2.4	4.8	8.51138e-06	2.51189e-11	9.99883	1.39984	0.392054	0.0588081	0.117616	#NUM!	#NUM!	#NUM!	6.2e-08	#NUM!	#NUM!	#NUM!	#NUM!	#NUM!	#NUM!	#NUM!	3.76344e+06	8.06452e+06	-7.20983e+07	-96062.8	0.17048	7.7474e+07	0.999883	0.0245034	2.40183e+14	6.44289e+11	-5.42743e+08	1925.85	-0.00170916	6.04291e+35	-5.07705e+32	1.80152e+27	-1.60031e+21	-2.32312e-07
	0.1	#NUM!	0.0062	0.01705	0.03038	0	1e-09	9	10	1.4	16	2.4	4.8	8.51138e-06	2.51189e-11	9.99883	1.39984	0.392054	0.0588081	0.117616	#NUM!	#NUM!	#NUM!	0.00062	#NUM!	#NUM!	#NUM!	#NUM!	#NUM!	#NUM!	#NUM!	376.344	806.452	-7209.83	-19.2121	0.17048	7747.4	0.999883	0.0245034	2.40183e+06	11873.3	-18.4574	0.06418	-0.00170916	6.74123e+12	-1.59972e+11	-3.69503e+08	-250844	-0.000242522
	0.2	#NUM!	0.0062	0.01705	0.03038	0	1e-09	9	10	1.4	16	2.4	4.8	8.51138e-06	2.51189e-11	9.99883	1.39984	0.392054	0.0588081	0.117616	#NUM!	#NUM!	#NUM!	0.00124	#NUM!	#NUM!	#NUM!	#NUM!	#NUM!	#NUM!	#NUM!	188.172	403.226	-3604.91	-14.4094	0.17048	3873.7	0.999883	0.0245034	600458	4326.08	-6.06311	-0.0321191	-0.00170916	5.13167e+10	-1.02285e+10	-3.6587e+07	-32606.3	-0.0139558
	0.3	0.000229223	0.0062	0.01705	0.03038	0	1e-09	9	10	1.4	16	2.4	4.8	8.51138e-06	2.51189e-11	9.99883	1.39984	0.392054	0.0588081	0.117616	-0.00892316	0.00802573	-0.00415003	0.00186	0.00799853	2.25926e-07	0.0222525	0.00138893	0.00192295	0.000558959	0.0226953	125.448	268.817	-2403.28	-12.8085	0.17048	2582.47	0.999883	0.0245034	266870	2526.14	-2.53456	-0.0642188	-0.00170916	-1.36341e+10	-2.05724e+09	-9.80145e+06	-12007.4	-0.00687023
	0.4	0.000272721	0.0062	0.01705	0.03038	0	1e-09	9	10	1.4	16	2.4	4.8	8.51138e-06	2.51189e-11	9.99883	1.39984	0.392054	0.0588081	0.117616	-0.0100678	0.00812325	-0.0053742	0.00248	0.00929186	1.85546e-07	0.0209755	0.0017469	0.00157926	0.00052688	0.0243482	94.086	201.613	-1802.46	-12.0081	0.17048	1936.85	0.999883	0.0245034	150115	1760.39	-0.883313	-0.0802686	-0.00170916	-8.08132e+09	-6.61868e+08	-3.90464e+06	-6263.86	-0.00175276
	0.5	0.000310477	0.0062	0.01705	0.03038	0	1e-09	9	10	1.4	16	2.4	4.8	8.51138e-06	2.51189e-11	9.99883	1.39984	0.392054	0.0588081	0.117616	-0.0109729	0.00814266	-0.00654092	0.0031	0.010401	1.57019e-07	0.019822	0.00207017	0.00133645	0.000497906	0.0257735	75.2688	161.29	-1441.97	-11.5278	0.17048	1549.48	0.999883	0.0245034	96073.3	1343.89	0.0712604	-0.0898986	-0.00170916	-4.24785e+09	-2.75499e+08	-1.92529e+06	-3863.26	-0.000948863
	0.6	0.00034443	0.0062	0.01705	0.03038	0	1e-09	9	10	1.4	16	2.4	4.8	8.51138e-06	2.51189e-11	9.99883	1.39984	0.392054	0.0588081	0.117616	-0.0117233	0.0081209	-0.00766544	0.00372	0.0113785	1.35447e-07	0.0187558	0.00236931	0.00115284	0.000471125	0.0270501	62.724	134.409	-1201.64	-11.2077	0.17048	1291.23	0.999883	0.0245034	66717.6	1084.12	0.692571	-0.0963185	-0.00170916	-2.35609e+09	-1.34974e+08	-1.08439e+06	-2627.75	-0.000633689
	0.7	0.000375655	0.0062	0.01705	0.03038	0	1e-09	9	10	1.4	16	2.4	4.8	8.51138e-06	2.51189e-11	9.99883	1.39984	0.392054	0.0588081	0.117616	-0.0123649	0.00807565	-0.00875718	0.00434	0.0122559	1.18379e-07	0.0177553	0.00265052	0.00100757	0.000445993	0.028221	53.7634	115.207	-1029.98	-10.979	0.17048	1106.77	0.999883	0.0245034	49017	907.33	1.12898	-0.100904	-0.00170916	-1.3934e+09	-7.40006e+07	-668848	-1906.14	-0.000460142
	0.8	0.000404815	0.0062	0.01705	0.03038	0	1e-09	9	10	1.4	16	2.4	4.8	8.51138e-06	2.51189e-11	9.99883	1.39984	0.392054	0.0588081	0.117616	-0.0129256	0.00801636	-0.00982247	0.00496	0.0130539	1.0443e-07	0.0168064	0.00291777	0.00088884	0.000422157	0.0293125	47.043	100.806	-901.228	-10.8074	0.17048	968.425	0.999883	0.0245034	37528.6	779.534	1.45225	-0.104343	-0.00170916	-8.71897e+08	-4.40541e+07	-440670	-1447.21	-0.00034557
	0.9	0.000432349	0.0062	0.01705	0.03038	0	1e-09	9	10	1.4	16	2.4	4.8	8.51138e-06	2.51189e-11	9.99883	1.39984	0.392054	0.0588081	0.117616	-0.0134236	0.00794851	-0.0108658	0.00558	0.0137871	9.27485e-08	0.0158994	0.00317379	0.000789417	0.000399374	0.0303418	41.816	89.6057	-801.092	-10.674	0.17048	860.822	0.999883	0.0245034	29652.3	682.977	1.7013	-0.107018	-0.00170916	-5.7201e+08	-2.7929e+07	-305234	-1136.86	-0.000261048
	0.99	0.000455996	0.0062	0.01705	0.03038	0	1e-09	9	10	1.4	16	2.4	4.8	8.51138e-06	2.51189e-11	9.99883	1.39984	0.392054	0.0588081	0.117616	-0.0138286	0.00788293	-0.0117887	0.006138	0.0144002	8.37105e-08	0.0151129	0.00339625	0.000712492	0.000379619	0.0312249	38.0146	81.4598	-728.265	-10.577	0.17048	782.565	0.999883	0.0245034	24506	614.315	1.8811	-0.108964	-0.00170916	-4.04944e+08	-1.93406e+07	-226872	-935.972	-0.000200119
t3 ¹ 0, t2 ¹ 0
discr III > 0
			[A]in	[B]in	[C]in	[H2O]in															[AB]eq	[AB2]eq	[AC]eq	[AC2]eq	[ABC]eq			[A]eq	[B]eq	[C]eq	[H2O]eq
	r	eq K1	a	b	c	w	h		K1	K2	K3	K4	K5	K6	K7	K1h	K2h	K3h	K4h	K5h	x	y	z	t	u1	v	s	a-(x+y+z+t+u)	b-(x+2y+u+v)	c-(z+2t+u+s)	w+(x+2y+z+2t+2u)	F	G	H	I	J	K	L	M	a	b	g	d	e	t3	t2	t1	t0	m
	1e-12	-1.17642e+17	0.0062	0.01705	0.03038	0	1e-09	9	10	1.4	16	2.4	4.8	8.51138e-06	2.51189e-11	9.99883	1.39984	0.392054	0.0588081	0.117616	-5.09507e+08	4.23738e+08	0.00188285	6.2e-15	-0.00335549	-39703.2	0.0310721	8.57692e+07	-3.37929e+08	0.000780497	3.37969e+08	3.76344e+13	8.06452e+13	-7.20983e+14	-9.60532e+11	0.17048	7.7474e+14	0.999883	0.0245034	2.40183e+28	6.44235e+25	-5.42576e+22	1.92598e+10	-0.00170916	6.03203e+77	-5.08019e+74	1.80332e+62	-1.60031e+49	-2.36435e-07
	1e-11	#NUM!	0.0062	0.01705	0.03038	0	1e-09	9	10	1.4	16	2.4	4.8	8.51138e-06	2.51189e-11	9.99883	1.39984	0.392054	0.0588081	0.117616	#NUM!	#NUM!	#NUM!	6.2e-14	#NUM!	#NUM!	#NUM!	#NUM!	#NUM!	#NUM!	#NUM!	3.76344e+12	8.06452e+12	-7.20983e+13	-9.60532e+10	0.17048	7.7474e+13	0.999883	0.0245034	2.40183e+26	6.44235e+23	-5.42576e+20	1.92598e+09	-0.00170916	6.03203e+71	-5.08019e+68	1.80332e+57	-1.60031e+45	-2.36435e-07
	1.05e-11	-1.06704e+15	0.0062	0.01705	0.03038	0	1e-09	9	10	1.4	16	2.4	4.8	8.51138e-06	2.51189e-11	9.99883	1.39984	0.392054	0.0588081	0.117616	-4.85245e+07	4.0356e+07	0.00188285	6.51e-14	-0.00335549	-3781.26	0.0310721	8.1685e+06	-3.21837e+07	0.000780497	3.21875e+07	3.58423e+12	7.68049e+12	-6.8665e+13	-9.14792e+10	0.17048	7.37847e+13	0.999883	0.0245034	2.17853e+26	5.8434e+23	-4.92133e+20	1.83427e+09	-0.00170916	4.5012e+71	-3.79092e+68	1.41294e+57	-1.31658e+45	-2.36435e-07
	1.087e-11	-995638383196817	0.0062	0.01705	0.03038	0	1e-09	9	10	1.4	16	2.4	4.8	8.51138e-06	2.51189e-11	9.99883	1.39984	0.392054	0.0588081	0.117616	-4.68728e+07	3.89823e+07	0.00188285	6.7394e-14	-0.00335549	-3652.55	0.0310721	7.89045e+06	-3.10882e+07	0.000780497	3.10919e+07	3.46223e+12	7.41906e+12	-6.63277e+13	-8.83654e+10	0.17048	7.12732e+13	0.999883	0.0245034	2.03275e+26	5.45237e+23	-4.592e+20	1.77183e+09	-0.00170916	3.65668e+71	-3.07966e+68	1.18829e+57	-1.14626e+45	-2.36435e-07
	0.1	#NUM!	0.0062	0.01705	0.03038	0	1e-09	9	10	1.4	16	2.4	4.8	8.51138e-06	2.51189e-11	9.99883	1.39984	0.392054	0.0588081	0.117616	#NUM!	#NUM!	#NUM!	0.00062	#NUM!	#NUM!	#NUM!	#NUM!	#NUM!	#NUM!	#NUM!	376.344	806.452	-7209.83	-19.2121	0.17048	7747.4	0.999883	0.0245034	2.40183e+06	11873.3	-18.4574	0.06418	-0.00170916	6.74123e+12	-1.59972e+11	-3.69503e+08	-250844	-0.000242522
	0.2	#NUM!	0.0062	0.01705	0.03038	0	1e-09	9	10	1.4	16	2.4	4.8	8.51138e-06	2.51189e-11	9.99883	1.39984	0.392054	0.0588081	0.117616	#NUM!	#NUM!	#NUM!	0.00124	#NUM!	#NUM!	#NUM!	#NUM!	#NUM!	#NUM!	#NUM!	188.172	403.226	-3604.91	-14.4094	0.17048	3873.7	0.999883	0.0245034	600458	4326.08	-6.06311	-0.0321191	-0.00170916	5.13167e+10	-1.02285e+10	-3.6587e+07	-32606.3	-0.0139558
	0.3	#NUM!	0.0062	0.01705	0.03038	0	1e-09	9	10	1.4	16	2.4	4.8	8.51138e-06	2.51189e-11	9.99883	1.39984	0.392054	0.0588081	0.117616	#NUM!	#NUM!	#NUM!	0.00186	#NUM!	#NUM!	#NUM!	#NUM!	#NUM!	#NUM!	#NUM!	125.448	268.817	-2403.28	-12.8085	0.17048	2582.47	0.999883	0.0245034	266870	2526.14	-2.53456	-0.0642188	-0.00170916	-1.36341e+10	-2.05724e+09	-9.80145e+06	-12007.4	-0.00687023
	0.4	#NUM!	0.0062	0.01705	0.03038	0	1e-09	9	10	1.4	16	2.4	4.8	8.51138e-06	2.51189e-11	9.99883	1.39984	0.392054	0.0588081	0.117616	#NUM!	#NUM!	#NUM!	0.00248	#NUM!	#NUM!	#NUM!	#NUM!	#NUM!	#NUM!	#NUM!	94.086	201.613	-1802.46	-12.0081	0.17048	1936.85	0.999883	0.0245034	150115	1760.39	-0.883313	-0.0802686	-0.00170916	-8.08132e+09	-6.61868e+08	-3.90464e+06	-6263.86	-0.00175276
	0.5	#NUM!	0.0062	0.01705	0.03038	0	1e-09	9	10	1.4	16	2.4	4.8	8.51138e-06	2.51189e-11	9.99883	1.39984	0.392054	0.0588081	0.117616	#NUM!	#NUM!	#NUM!	0.0031	#NUM!	#NUM!	#NUM!	#NUM!	#NUM!	#NUM!	#NUM!	75.2688	161.29	-1441.97	-11.5278	0.17048	1549.48	0.999883	0.0245034	96073.3	1343.89	0.0712604	-0.0898986	-0.00170916	-4.24785e+09	-2.75499e+08	-1.92529e+06	-3863.26	-0.000948863
	0.6	#NUM!	0.0062	0.01705	0.03038	0	1e-09	9	10	1.4	16	2.4	4.8	8.51138e-06	2.51189e-11	9.99883	1.39984	0.392054	0.0588081	0.117616	#NUM!	#NUM!	#NUM!	0.00372	#NUM!	#NUM!	#NUM!	#NUM!	#NUM!	#NUM!	#NUM!	62.724	134.409	-1201.64	-11.2077	0.17048	1291.23	0.999883	0.0245034	66717.6	1084.12	0.692571	-0.0963185	-0.00170916	-2.35609e+09	-1.34974e+08	-1.08439e+06	-2627.75	-0.000633689
	0.7	#NUM!	0.0062	0.01705	0.03038	0	1e-09	9	10	1.4	16	2.4	4.8	8.51138e-06	2.51189e-11	9.99883	1.39984	0.392054	0.0588081	0.117616	#NUM!	#NUM!	#NUM!	0.00434	#NUM!	#NUM!	#NUM!	#NUM!	#NUM!	#NUM!	#NUM!	53.7634	115.207	-1029.98	-10.979	0.17048	1106.77	0.999883	0.0245034	49017	907.33	1.12898	-0.100904	-0.00170916	-1.3934e+09	-7.40006e+07	-668848	-1906.14	-0.000460142
	0.8	#NUM!	0.0062	0.01705	0.03038	0	1e-09	9	10	1.4	16	2.4	4.8	8.51138e-06	2.51189e-11	9.99883	1.39984	0.392054	0.0588081	0.117616	#NUM!	#NUM!	#NUM!	0.00496	#NUM!	#NUM!	#NUM!	#NUM!	#NUM!	#NUM!	#NUM!	47.043	100.806	-901.228	-10.8074	0.17048	968.425	0.999883	0.0245034	37528.6	779.534	1.45225	-0.104343	-0.00170916	-8.71897e+08	-4.40541e+07	-440670	-1447.21	-0.00034557
	0.9	#NUM!	0.0062	0.01705	0.03038	0	1e-09	9	10	1.4	16	2.4	4.8	8.51138e-06	2.51189e-11	9.99883	1.39984	0.392054	0.0588081	0.117616	#NUM!	#NUM!	#NUM!	0.00558	#NUM!	#NUM!	#NUM!	#NUM!	#NUM!	#NUM!	#NUM!	41.816	89.6057	-801.092	-10.674	0.17048	860.822	0.999883	0.0245034	29652.3	682.977	1.7013	-0.107018	-0.00170916	-5.7201e+08	-2.7929e+07	-305234	-1136.86	-0.000261048
	0.99	#NUM!	0.0062	0.01705	0.03038	0	1e-09	9	10	1.4	16	2.4	4.8	8.51138e-06	2.51189e-11	9.99883	1.39984	0.392054	0.0588081	0.117616	#NUM!	#NUM!	#NUM!	0.006138	#NUM!	#NUM!	#NUM!	#NUM!	#NUM!	#NUM!	#NUM!	38.0146	81.4598	-728.265	-10.577	0.17048	782.565	0.999883	0.0245034	24506	614.315	1.8811	-0.108964	-0.00170916	-4.04944e+08	-1.93406e+07	-226872	-935.972	-0.000200119
	r	eq K1	a	b	c	w	h		K1	K2	K3	K4	K5	K6	K7	K1h	K2h	K3h	K4h	K5h	x	y	z	t	u2	v	s	a-(x+y+z+t+u)	b-(x+2y+u+v)	c-(z+2t+u+s)	w+(x+2y+z+2t+2u)	F	G	H	I	J	K	L	M	a	b	g	d	e	t3	t2	t1	t0	m
	1e-11	#NUM!	0.0062	0.01705	0.03038	0	1e-09	9	10	1.4	16	2.4	4.8	8.51138e-06	2.51189e-11	9.99883	1.39984	0.392054	0.0588081	0.117616	#NUM!	#NUM!	#NUM!	6.2e-14	#NUM!	#NUM!	#NUM!	#NUM!	#NUM!	#NUM!	#NUM!	3.76344e+12	8.06452e+12	-7.20983e+13	-9.60532e+10	0.17048	7.7474e+13	0.999883	0.0245034	2.40183e+26	6.44235e+23	-5.42576e+20	1.92598e+09	-0.00170916	6.03203e+71	-5.08019e+68	1.80332e+57	-1.60031e+45	-2.36435e-07
	1.002e-11	4.96249e+14	0.0062	0.01705	0.03038	0	1e-09	9	10	1.4	16	2.4	4.8	8.51138e-06	2.51189e-11	9.99883	1.39984	0.392054	0.0588081	0.117616	-1.01125e+07	1.70232e+06	-0.00186633	6.2124e-14	0.000673227	788.017	0.0307995	8.41022e+06	6.70711e+06	0.000773647	-6.7079e+06	3.75593e+12	8.04842e+12	-7.19543e+13	-9.58615e+10	0.17048	7.73193e+13	0.999883	0.0245034	2.39225e+26	6.41666e+23	-5.40412e+20	1.92214e+09	-0.00170916	5.96015e+71	-5.01965e+68	1.78539e+57	-1.58757e+45	-2.36435e-07
	1.00299e-11	4.95269e+14	0.0062	0.01705	0.03038	0	1e-09	9	10	1.4	16	2.4	4.8	8.51138e-06	2.51189e-11	9.99883	1.39984	0.392054	0.0588081	0.117616	-1.01026e+07	1.70064e+06	-0.00186633	6.21854e-14	0.000673227	787.239	0.0307995	8.40191e+06	6.70049e+06	0.000773647	-6.70128e+06	3.75222e+12	8.04048e+12	-7.18833e+13	-9.57669e+10	0.17048	7.7243e+13	0.999883	0.0245034	2.38753e+26	6.404e+23	-5.39346e+20	1.92024e+09	-0.00170916	5.92494e+71	-4.99e+68	1.7766e+57	-1.58131e+45	-2.36435e-07
	0.1	#NUM!	0.0062	0.01705	0.03038	0	1e-09	9	10	1.4	16	2.4	4.8	8.51138e-06	2.51189e-11	9.99883	1.39984	0.392054	0.0588081	0.117616	#NUM!	#NUM!	#NUM!	0.00062	#NUM!	#NUM!	#NUM!	#NUM!	#NUM!	#NUM!	#NUM!	376.344	806.452	-7209.83	-19.2121	0.17048	7747.4	0.999883	0.0245034	2.40183e+06	11873.3	-18.4574	0.06418	-0.00170916	6.74123e+12	-1.59972e+11	-3.69503e+08	-250844	-0.000242522
	0.2	#NUM!	0.0062	0.01705	0.03038	0	1e-09	9	10	1.4	16	2.4	4.8	8.51138e-06	2.51189e-11	9.99883	1.39984	0.392054	0.0588081	0.117616	#NUM!	#NUM!	#NUM!	0.00124	#NUM!	#NUM!	#NUM!	#NUM!	#NUM!	#NUM!	#NUM!	188.172	403.226	-3604.91	-14.4094	0.17048	3873.7	0.999883	0.0245034	600458	4326.08	-6.06311	-0.0321191	-0.00170916	5.13167e+10	-1.02285e+10	-3.6587e+07	-32606.3	-0.0139558
	0.3	#NUM!	0.0062	0.01705	0.03038	0	1e-09	9	10	1.4	16	2.4	4.8	8.51138e-06	2.51189e-11	9.99883	1.39984	0.392054	0.0588081	0.117616	#NUM!	#NUM!	#NUM!	0.00186	#NUM!	#NUM!	#NUM!	#NUM!	#NUM!	#NUM!	#NUM!	125.448	268.817	-2403.28	-12.8085	0.17048	2582.47	0.999883	0.0245034	266870	2526.14	-2.53456	-0.0642188	-0.00170916	-1.36341e+10	-2.05724e+09	-9.80145e+06	-12007.4	-0.00687023
	0.4	#NUM!	0.0062	0.01705	0.03038	0	1e-09	9	10	1.4	16	2.4	4.8	8.51138e-06	2.51189e-11	9.99883	1.39984	0.392054	0.0588081	0.117616	#NUM!	#NUM!	#NUM!	0.00248	#NUM!	#NUM!	#NUM!	#NUM!	#NUM!	#NUM!	#NUM!	94.086	201.613	-1802.46	-12.0081	0.17048	1936.85	0.999883	0.0245034	150115	1760.39	-0.883313	-0.0802686	-0.00170916	-8.08132e+09	-6.61868e+08	-3.90464e+06	-6263.86	-0.00175276
	0.5	#NUM!	0.0062	0.01705	0.03038	0	1e-09	9	10	1.4	16	2.4	4.8	8.51138e-06	2.51189e-11	9.99883	1.39984	0.392054	0.0588081	0.117616	#NUM!	#NUM!	#NUM!	0.0031	#NUM!	#NUM!	#NUM!	#NUM!	#NUM!	#NUM!	#NUM!	75.2688	161.29	-1441.97	-11.5278	0.17048	1549.48	0.999883	0.0245034	96073.3	1343.89	0.0712604	-0.0898986	-0.00170916	-4.24785e+09	-2.75499e+08	-1.92529e+06	-3863.26	-0.000948863
	0.6	#NUM!	0.0062	0.01705	0.03038	0	1e-09	9	10	1.4	16	2.4	4.8	8.51138e-06	2.51189e-11	9.99883	1.39984	0.392054	0.0588081	0.117616	#NUM!	#NUM!	#NUM!	0.00372	#NUM!	#NUM!	#NUM!	#NUM!	#NUM!	#NUM!	#NUM!	62.724	134.409	-1201.64	-11.2077	0.17048	1291.23	0.999883	0.0245034	66717.6	1084.12	0.692571	-0.0963185	-0.00170916	-2.35609e+09	-1.34974e+08	-1.08439e+06	-2627.75	-0.000633689
	0.7	#NUM!	0.0062	0.01705	0.03038	0	1e-09	9	10	1.4	16	2.4	4.8	8.51138e-06	2.51189e-11	9.99883	1.39984	0.392054	0.0588081	0.117616	#NUM!	#NUM!	#NUM!	0.00434	#NUM!	#NUM!	#NUM!	#NUM!	#NUM!	#NUM!	#NUM!	53.7634	115.207	-1029.98	-10.979	0.17048	1106.77	0.999883	0.0245034	49017	907.33	1.12898	-0.100904	-0.00170916	-1.3934e+09	-7.40006e+07	-668848	-1906.14	-0.000460142
	0.8	#NUM!	0.0062	0.01705	0.03038	0	1e-09	9	10	1.4	16	2.4	4.8	8.51138e-06	2.51189e-11	9.99883	1.39984	0.392054	0.0588081	0.117616	#NUM!	#NUM!	#NUM!	0.00496	#NUM!	#NUM!	#NUM!	#NUM!	#NUM!	#NUM!	#NUM!	47.043	100.806	-901.228	-10.8074	0.17048	968.425	0.999883	0.0245034	37528.6	779.534	1.45225	-0.104343	-0.00170916	-8.71897e+08	-4.40541e+07	-440670	-1447.21	-0.00034557
	0.9	#NUM!	0.0062	0.01705	0.03038	0	1e-09	9	10	1.4	16	2.4	4.8	8.51138e-06	2.51189e-11	9.99883	1.39984	0.392054	0.0588081	0.117616	#NUM!	#NUM!	#NUM!	0.00558	#NUM!	#NUM!	#NUM!	#NUM!	#NUM!	#NUM!	#NUM!	41.816	89.6057	-801.092	-10.674	0.17048	860.822	0.999883	0.0245034	29652.3	682.977	1.7013	-0.107018	-0.00170916	-5.7201e+08	-2.7929e+07	-305234	-1136.86	-0.000261048
	0.99	#NUM!	0.0062	0.01705	0.03038	0	1e-09	9	10	1.4	16	2.4	4.8	8.51138e-06	2.51189e-11	9.99883	1.39984	0.392054	0.0588081	0.117616	#NUM!	#NUM!	#NUM!	0.006138	#NUM!	#NUM!	#NUM!	#NUM!	#NUM!	#NUM!	#NUM!	38.0146	81.4598	-728.265	-10.577	0.17048	782.565	0.999883	0.0245034	24506	614.315	1.8811	-0.108964	-0.00170916	-4.04944e+08	-1.93406e+07	-226872	-935.972	-0.000200119
			[A]in	[B]in	[C]in	[H2O]in															[AB]eq	[AB2]eq	[AC]eq	[AC2]eq	[ABC]eq			[A]eq	[B]eq	[C]eq	[H2O]eq
	r	eq K1	a	b	c	w	h		K1	K2	K3	K4	K5	K6	K7	K1h	K2h	K3h	K4h	K5h	x	y	z	t	u3	v	s	a-(x+y+z+t+u)	b-(x+2y+u+v)	c-(z+2t+u+s)	w+(x+2y+z+2t+2u)	F	G	H	I	J	K	L	M	a	b	g	d	e	t3	t2	t1	t0	m
	8e-17	#NUM!	0.0062	0.01705	0.03038	0	1e-09	9	10	1.4	16	2.4	4.8	8.51138e-06	2.51189e-11	9.99883	1.39984	0.392054	0.0588081	0.117616	#NUM!	#NUM!	#NUM!	4.96e-19	#NUM!	#NUM!	#NUM!	#NUM!	#NUM!	#NUM!	#NUM!	4.7043e+17	1.00806e+18	-9.01228e+18	-1.20067e+16	0.17048	9.68425e+18	0.999883	0.0245034	3.75286e+36	1.00662e+34	-8.47775e+30	2.40748e+14	-0.00170916	2.30104e+102	-1.93794e+99	5.50328e+82	-3.907e+65	-2.36435e-07
	9e-15	#NUM!	0.0062	0.01705	0.03038	0	1e-09	9	10	1.4	16	2.4	4.8	8.51138e-06	2.51189e-11	9.99883	1.39984	0.392054	0.0588081	0.117616	#NUM!	#NUM!	#NUM!	5.58e-17	#NUM!	#NUM!	#NUM!	#NUM!	#NUM!	#NUM!	#NUM!	4181600955794504	8960573476702511	-8.01092e+16	-1.06726e+14	0.17048	8.60822e+16	0.999883	0.0245034	2.96523e+32	7.95352e+29	-6.69847e+26	2.13998e+12	-0.00170916	1.13503e+90	-9.55928e+86	3.05393e+72	-2.43912e+57	-2.36435e-07
	2e-13	0.00105697	0.0062	0.01705	0.03038	0	1e-09	9	10	1.4	16	2.4	4.8	8.51138e-06	2.51189e-11	9.99883	1.39984	0.392054	0.0588081	0.117616	6.86918e-09	2.37103e-13	4.79916e-10	1.24e-15	3.5497e-14	2.00296e-06	0.0296356	0.00619999	0.017048	0.000744412	7.34965e-09	1.88172e+14	4.03226e+14	-3604912504152181	-4.80266e+12	0.17048	3873698128895926	0.999883	0.0245034	6.00458e+29	1.61059e+27	-1.35644e+24	9.62991e+10	-0.00170916	9.42505e+81	-7.9378e+78	5.63536e+65	-1.00019e+52	-2.36435e-07
	2e-12	6.27204	0.0062	0.01705	0.03038	0	1e-09	9	10	1.4	16	2.4	4.8	8.51138e-06	2.51189e-11	9.99883	1.39984	0.392054	0.0588081	0.117616	0.848431	5.1954e-09	-0.0012663	1.24e-14	-1.66162e-11	-9.76673e-05	0.0308709	-0.840965	-0.831283	0.000775441	0.847165	1.88172e+13	4.03226e+13	-3.60491e+14	-4.80266e+11	0.17048	3.8737e+14	0.999883	0.0245034	6.00458e+27	1.61059e+25	-1.35644e+22	9.62991e+09	-0.00170916	9.42505e+75	-7.9378e+72	5.63536e+60	-1.00019e+48	-2.36435e-07
	6.6e-06	0.000924765	0.0062	0.01705	0.03038	0	1e-09	9	10	1.4	16	2.4	4.8	8.51138e-06	2.51189e-11	9.99883	1.39984	0.392054	0.0588081	0.117616	0.000542334	7.34e-06	3.91205e-05	4.092e-08	1.13456e-06	1.9374e-06	0.0295962	0.00561003	0.0164899	0.000743424	0.000598485	5.70218e+06	1.2219e+07	-1.0924e+08	-145545	0.17048	1.17385e+08	0.999883	0.0245034	5.51385e+14	1.47904e+12	-1.24584e+09	2918.03	-0.00170916	7.30662e+36	-6.14383e+33	1.43902e+28	-8.43388e+21	-2.33711e-07
	4e-09	#NUM!	0.0062	0.01705	0.03038	0	1e-09	9	10	1.4	16	2.4	4.8	8.51138e-06	2.51189e-11	9.99883	1.39984	0.392054	0.0588081	0.117616	#NUM!	#NUM!	#NUM!	2.48e-11	#NUM!	#NUM!	#NUM!	#NUM!	#NUM!	#NUM!	#NUM!	9.4086e+09	2.01613e+10	-1.80246e+11	-2.40133e+08	0.17048	1.93685e+11	0.999883	0.0245034	1.50115e+21	4.02647e+18	-3.3911e+15	4.81495e+06	-0.00170916	1.47267e+56	-1.24028e+53	1.76105e+44	-6.2512e+34	-2.36433e-07
	0.01	#NUM!	0.0062	0.01705	0.03038	0	1e-09	9	10	1.4	16	2.4	4.8	8.51138e-06	2.51189e-11	9.99883	1.39984	0.392054	0.0588081	0.117616	#NUM!	#NUM!	#NUM!	6.2e-05	#NUM!	#NUM!	#NUM!	#NUM!	#NUM!	#NUM!	#NUM!	3763.44	8064.52	-72098.3	-105.66	0.17048	77474	0.999883	0.0245034	2.40183e+08	698545	-705.457	1.79756	-0.00170916	1.64389e+18	-1.79675e+15	-1.98635e+11	-1.6101e+09	-5.19039e-07
	0.1	#NUM!	0.0062	0.01705	0.03038	0	1e-09	9	10	1.4	16	2.4	4.8	8.51138e-06	2.51189e-11	9.99883	1.39984	0.392054	0.0588081	0.117616	#NUM!	#NUM!	#NUM!	0.00062	#NUM!	#NUM!	#NUM!	#NUM!	#NUM!	#NUM!	#NUM!	376.344	806.452	-7209.83	-19.2121	0.17048	7747.4	0.999883	0.0245034	2.40183e+06	11873.3	-18.4574	0.06418	-0.00170916	6.74123e+12	-1.59972e+11	-3.69503e+08	-250844	-0.000242522
	0.2	#NUM!	0.0062	0.01705	0.03038	0	1e-09	9	10	1.4	16	2.4	4.8	8.51138e-06	2.51189e-11	9.99883	1.39984	0.392054	0.0588081	0.117616	#NUM!	#NUM!	#NUM!	0.00124	#NUM!	#NUM!	#NUM!	#NUM!	#NUM!	#NUM!	#NUM!	188.172	403.226	-3604.91	-14.4094	0.17048	3873.7	0.999883	0.0245034	600458	4326.08	-6.06311	-0.0321191	-0.00170916	5.13167e+10	-1.02285e+10	-3.6587e+07	-32606.3	-0.0139558
	0.3	#NUM!	0.0062	0.01705	0.03038	0	1e-09	9	10	1.4	16	2.4	4.8	8.51138e-06	2.51189e-11	9.99883	1.39984	0.392054	0.0588081	0.117616	#NUM!	#NUM!	#NUM!	0.00186	#NUM!	#NUM!	#NUM!	#NUM!	#NUM!	#NUM!	#NUM!	125.448	268.817	-2403.28	-12.8085	0.17048	2582.47	0.999883	0.0245034	266870	2526.14	-2.53456	-0.0642188	-0.00170916	-1.36341e+10	-2.05724e+09	-9.80145e+06	-12007.4	-0.00687023
	0.4	#NUM!	0.0062	0.01705	0.03038	0	1e-09	9	10	1.4	16	2.4	4.8	8.51138e-06	2.51189e-11	9.99883	1.39984	0.392054	0.0588081	0.117616	#NUM!	#NUM!	#NUM!	0.00248	#NUM!	#NUM!	#NUM!	#NUM!	#NUM!	#NUM!	#NUM!	94.086	201.613	-1802.46	-12.0081	0.17048	1936.85	0.999883	0.0245034	150115	1760.39	-0.883313	-0.0802686	-0.00170916	-8.08132e+09	-6.61868e+08	-3.90464e+06	-6263.86	-0.00175276
	0.5	#NUM!	0.0062	0.01705	0.03038	0	1e-09	9	10	1.4	16	2.4	4.8	8.51138e-06	2.51189e-11	9.99883	1.39984	0.392054	0.0588081	0.117616	#NUM!	#NUM!	#NUM!	0.0031	#NUM!	#NUM!	#NUM!	#NUM!	#NUM!	#NUM!	#NUM!	75.2688	161.29	-1441.97	-11.5278	0.17048	1549.48	0.999883	0.0245034	96073.3	1343.89	0.0712604	-0.0898986	-0.00170916	-4.24785e+09	-2.75499e+08	-1.92529e+06	-3863.26	-0.000948863
	0.6	#NUM!	0.0062	0.01705	0.03038	0	1e-09	9	10	1.4	16	2.4	4.8	8.51138e-06	2.51189e-11	9.99883	1.39984	0.392054	0.0588081	0.117616	#NUM!	#NUM!	#NUM!	0.00372	#NUM!	#NUM!	#NUM!	#NUM!	#NUM!	#NUM!	#NUM!	62.724	134.409	-1201.64	-11.2077	0.17048	1291.23	0.999883	0.0245034	66717.6	1084.12	0.692571	-0.0963185	-0.00170916	-2.35609e+09	-1.34974e+08	-1.08439e+06	-2627.75	-0.000633689
	0.7	#NUM!	0.0062	0.01705	0.03038	0	1e-09	9	10	1.4	16	2.4	4.8	8.51138e-06	2.51189e-11	9.99883	1.39984	0.392054	0.0588081	0.117616	#NUM!	#NUM!	#NUM!	0.00434	#NUM!	#NUM!	#NUM!	#NUM!	#NUM!	#NUM!	#NUM!	53.7634	115.207	-1029.98	-10.979	0.17048	1106.77	0.999883	0.0245034	49017	907.33	1.12898	-0.100904	-0.00170916	-1.3934e+09	-7.40006e+07	-668848	-1906.14	-0.000460142
	0.8	#NUM!	0.0062	0.01705	0.03038	0	1e-09	9	10	1.4	16	2.4	4.8	8.51138e-06	2.51189e-11	9.99883	1.39984	0.392054	0.0588081	0.117616	#NUM!	#NUM!	#NUM!	0.00496	#NUM!	#NUM!	#NUM!	#NUM!	#NUM!	#NUM!	#NUM!	47.043	100.806	-901.228	-10.8074	0.17048	968.425	0.999883	0.0245034	37528.6	779.534	1.45225	-0.104343	-0.00170916	-8.71897e+08	-4.40541e+07	-440670	-1447.21	-0.00034557
	0.9	#NUM!	0.0062	0.01705	0.03038	0	1e-09	9	10	1.4	16	2.4	4.8	8.51138e-06	2.51189e-11	9.99883	1.39984	0.392054	0.0588081	0.117616	#NUM!	#NUM!	#NUM!	0.00558	#NUM!	#NUM!	#NUM!	#NUM!	#NUM!	#NUM!	#NUM!	41.816	89.6057	-801.092	-10.674	0.17048	860.822	0.999883	0.0245034	29652.3	682.977	1.7013	-0.107018	-0.00170916	-5.7201e+08	-2.7929e+07	-305234	-1136.86	-0.000261048
	0.99	#NUM!	0.0062	0.01705	0.03038	0	1	9	10	1.4	16	2.4	4.8	8.51138e-06	2.51189e-11	8.51131e-05	1.19158e-05	4.01902e-10	6.02853e-11	1.20571e-10	#NUM!	#NUM!	#NUM!	0.006138	#NUM!	#NUM!	#NUM!	#NUM!	#NUM!	#NUM!	#NUM!	38.0146	81.4598	-0.00647104	-8.51137e-05	1.45118e-06	0.00693326	8.51131e-06	2.51189e-11	1.98346e-15	4.42715e-17	1.36752e-19	-9.9279e-21	-1.26956e-22	-2.73723e-49	-9.61525e-51	-9.78717e-53	-4.44325e-55	-5.37603e-05
	r	eq K1	a	b	c	w	h		K1	K2	K3	K4	K5	K6	K7	K1h	K2h	K3h	K4h	K5h	x	y	z	t	u4	v	s	a-(x+y+z+t+u)	b-(x+2y+u+v)	c-(z+2t+u+s)	w+(x+2y+z+2t+2u)	F	G	H	I	J	K	L	M	a	b	g	d	e	t3	t2	t1	t0	m
	8.84e-11	#NUM!	0.0062	0.01705	0.03038	0	1e-09	9	10	1.4	16	2.4	4.8	8.51138e-06	2.51189e-11	9.99883	1.39984	0.392054	0.0588081	0.117616	#NUM!	#NUM!	#NUM!	5.4808e-13	#NUM!	#NUM!	#NUM!	#NUM!	#NUM!	#NUM!	#NUM!	4.25729e+11	9.12276e+11	-8.15591e+12	-1.08657e+10	0.17048	8.76402e+12	0.999883	0.0245034	3.07353e+24	8.24403e+21	-6.94314e+18	2.17871e+08	-0.00170916	1.26401e+66	-1.06455e+63	3.34049e+52	-2.62056e+41	-2.36435e-07
	0.001	#NUM!	0.0062	0.01705	0.03038	0	1e-09	9	10	1.4	16	2.4	4.8	8.51138e-06	2.51189e-11	9.99883	1.39984	0.392054	0.0588081	0.117616	#NUM!	#NUM!	#NUM!	6.2e-06	#NUM!	#NUM!	#NUM!	#NUM!	#NUM!	#NUM!	#NUM!	37634.4	80645.2	-720983	-970.139	0.17048	774740	0.999883	0.0245034	2.40183e+10	6.49666e+07	-55919	19.1314	-0.00170916	7.11515e+23	-4.92501e+20	1.62191e+17	-1.60048e+13	6.82453e-08
	0.01	#NUM!	0.0062	0.01705	0.03038	0	1e-09	9	10	1.4	16	2.4	4.8	8.51138e-06	2.51189e-11	9.99883	1.39984	0.392054	0.0588081	0.117616	#NUM!	#NUM!	#NUM!	6.2e-05	#NUM!	#NUM!	#NUM!	#NUM!	#NUM!	#NUM!	#NUM!	3763.44	8064.52	-72098.3	-105.66	0.17048	77474	0.999883	0.0245034	2.40183e+08	698545	-705.457	1.79756	-0.00170916	1.64389e+18	-1.79675e+15	-1.98635e+11	-1.6101e+09	-5.19039e-07
	0.01	#NUM!	0.0062	0.01705	0.03038	0	1e-09	9	10	1.4	16	2.4	4.8	8.51138e-06	2.51189e-11	9.99883	1.39984	0.392054	0.0588081	0.117616	#NUM!	#NUM!	#NUM!	6.2e-05	#NUM!	#NUM!	#NUM!	#NUM!	#NUM!	#NUM!	#NUM!	3763.44	8064.52	-72098.3	-105.66	0.17048	77474	0.999883	0.0245034	2.40183e+08	698545	-705.457	1.79756	-0.00170916	1.64389e+18	-1.79675e+15	-1.98635e+11	-1.6101e+09	-5.19039e-07
	0.1	#NUM!	0.0062	0.01705	0.03038	0	1e-09	9	10	1.4	16	2.4	4.8	8.51138e-06	2.51189e-11	9.99883	1.39984	0.392054	0.0588081	0.117616	#NUM!	#NUM!	#NUM!	0.00062	#NUM!	#NUM!	#NUM!	#NUM!	#NUM!	#NUM!	#NUM!	376.344	806.452	-7209.83	-19.2121	0.17048	7747.4	0.999883	0.0245034	2.40183e+06	11873.3	-18.4574	0.06418	-0.00170916	6.74123e+12	-1.59972e+11	-3.69503e+08	-250844	-0.000242522
	0.2	#NUM!	0.0062	0.01705	0.03038	0	1e-09	9	10	1.4	16	2.4	4.8	8.51138e-06	2.51189e-11	9.99883	1.39984	0.392054	0.0588081	0.117616	#NUM!	#NUM!	#NUM!	0.00124	#NUM!	#NUM!	#NUM!	#NUM!	#NUM!	#NUM!	#NUM!	188.172	403.226	-3604.91	-14.4094	0.17048	3873.7	0.999883	0.0245034	600458	4326.08	-6.06311	-0.0321191	-0.00170916	5.13167e+10	-1.02285e+10	-3.6587e+07	-32606.3	-0.0139558
	0.3	#NUM!	0.0062	0.01705	0.03038	0	1e-09	9	10	1.4	16	2.4	4.8	8.51138e-06	2.51189e-11	9.99883	1.39984	0.392054	0.0588081	0.117616	#NUM!	#NUM!	#NUM!	0.00186	#NUM!	#NUM!	#NUM!	#NUM!	#NUM!	#NUM!	#NUM!	125.448	268.817	-2403.28	-12.8085	0.17048	2582.47	0.999883	0.0245034	266870	2526.14	-2.53456	-0.0642188	-0.00170916	-1.36341e+10	-2.05724e+09	-9.80145e+06	-12007.4	-0.00687023
	0.4	#NUM!	0.0062	0.01705	0.03038	0	1e-09	9	10	1.4	16	2.4	4.8	8.51138e-06	2.51189e-11	9.99883	1.39984	0.392054	0.0588081	0.117616	#NUM!	#NUM!	#NUM!	0.00248	#NUM!	#NUM!	#NUM!	#NUM!	#NUM!	#NUM!	#NUM!	94.086	201.613	-1802.46	-12.0081	0.17048	1936.85	0.999883	0.0245034	150115	1760.39	-0.883313	-0.0802686	-0.00170916	-8.08132e+09	-6.61868e+08	-3.90464e+06	-6263.86	-0.00175276
	0.5	#NUM!	0.0062	0.01705	0.03038	0	1e-09	9	10	1.4	16	2.4	4.8	8.51138e-06	2.51189e-11	9.99883	1.39984	0.392054	0.0588081	0.117616	#NUM!	#NUM!	#NUM!	0.0031	#NUM!	#NUM!	#NUM!	#NUM!	#NUM!	#NUM!	#NUM!	75.2688	161.29	-1441.97	-11.5278	0.17048	1549.48	0.999883	0.0245034	96073.3	1343.89	0.0712604	-0.0898986	-0.00170916	-4.24785e+09	-2.75499e+08	-1.92529e+06	-3863.26	-0.000948863
	0.6	#NUM!	0.0062	0.01705	0.03038	0	1e-09	9	10	1.4	16	2.4	4.8	8.51138e-06	2.51189e-11	9.99883	1.39984	0.392054	0.0588081	0.117616	#NUM!	#NUM!	#NUM!	0.00372	#NUM!	#NUM!	#NUM!	#NUM!	#NUM!	#NUM!	#NUM!	62.724	134.409	-1201.64	-11.2077	0.17048	1291.23	0.999883	0.0245034	66717.6	1084.12	0.692571	-0.0963185	-0.00170916	-2.35609e+09	-1.34974e+08	-1.08439e+06	-2627.75	-0.000633689
	0.7	#NUM!	0.0062	0.01705	0.03038	0	1e-09	9	10	1.4	16	2.4	4.8	8.51138e-06	2.51189e-11	9.99883	1.39984	0.392054	0.0588081	0.117616	#NUM!	#NUM!	#NUM!	0.00434	#NUM!	#NUM!	#NUM!	#NUM!	#NUM!	#NUM!	#NUM!	53.7634	115.207	-1029.98	-10.979	0.17048	1106.77	0.999883	0.0245034	49017	907.33	1.12898	-0.100904	-0.00170916	-1.3934e+09	-7.40006e+07	-668848	-1906.14	-0.000460142
	0.8	#NUM!	0.0062	0.01705	0.03038	0	1e-09	9	10	1.4	16	2.4	4.8	8.51138e-06	2.51189e-11	9.99883	1.39984	0.392054	0.0588081	0.117616	#NUM!	#NUM!	#NUM!	0.00496	#NUM!	#NUM!	#NUM!	#NUM!	#NUM!	#NUM!	#NUM!	47.043	100.806	-901.228	-10.8074	0.17048	968.425	0.999883	0.0245034	37528.6	779.534	1.45225	-0.104343	-0.00170916	-8.71897e+08	-4.40541e+07	-440670	-1447.21	-0.00034557
	0.9	#NUM!	0.0062	0.01705	0.03038	0	1e-09	9	10	1.4	16	2.4	4.8	8.51138e-06	2.51189e-11	9.99883	1.39984	0.392054	0.0588081	0.117616	#NUM!	#NUM!	#NUM!	0.00558	#NUM!	#NUM!	#NUM!	#NUM!	#NUM!	#NUM!	#NUM!	41.816	89.6057	-801.092	-10.674	0.17048	860.822	0.999883	0.0245034	29652.3	682.977	1.7013	-0.107018	-0.00170916	-5.7201e+08	-2.7929e+07	-305234	-1136.86	-0.000261048
	0.99	#NUM!	0.0062	0.01705	0.03038	0	1e-09	9	10	1.4	16	2.4	4.8	8.51138e-06	2.51189e-11	9.99883	1.39984	0.392054	0.0588081	0.117616	#NUM!	#NUM!	#NUM!	0.006138	#NUM!	#NUM!	#NUM!	#NUM!	#NUM!	#NUM!	#NUM!	38.0146	81.4598	-728.265	-10.577	0.17048	782.565	0.999883	0.0245034	24506	614.315	1.8811	-0.108964	-0.00170916	-4.04944e+08	-1.93406e+07	-226872	-935.972	-0.000200119
[truncated: 25 more columns]
