# Supplementary material for: Transfer of structural units through imine exchanges, in solution or without solvent: successive transiminations, stimuli (pH)-modulated covalent switches, and mathematical models
Source: Front Chem. 2026 Apr 13;13:1241625. doi: 10.3389/fchem.2025.1241625 (PMC13112204; doi:10.3389/fchem.2025.1241625)
Supplement: Supplementary file 1 [file Supplementaryfile1.zip › Supplementary Material/l-simul-K1-K2.xlsx]

## Sheet: Feuil1
			^
Calculation/simulation of equilibrium constants K1, K2 and Ke1 from yields						paper -> section 5.1.1.		Inputs: a, b, w, m, n
Yields at equilibrium by compound: x/a = m; y/a = n
x = [AB]eq, y = [AB2]eq
		[A]in	[B]in	[H2O]in	m = [AB]eq/[A]in	n = [AB2]eq/[A]in
		a	b	w	m = x/a	n = y/a		K1	K2	Ke1 = K1K2	b/a	w/a
		0.006	0.012	0	0.09	0.9		154.636	171.818	26569.3	2	0
		0.006	0.012	0.024	0.09	0.9		481.909	535.455	258040	2	4
		0.006	0.012	0	0.009	0.99		1627.36	19890	3.23683e+07	2	0
		0.0062	0.0124	0	0.107784	0.89039		1000	140	140000	2	0		See SM, file g-S1-St1-comp-after-add-B
