# Supplementary material for: Transfer of structural units through imine exchanges, in solution or without solvent: successive transiminations, stimuli (pH)-modulated covalent switches, and mathematical models
Source: Front Chem. 2026 Apr 13;13:1241625. doi: 10.3389/fchem.2025.1241625 (PMC13112204; doi:10.3389/fchem.2025.1241625)
Supplement: Supplementary file 1 [file Supplementaryfile1.zip › Supplementary Material/l-simul-K3-K4-K5.xlsx]

## Sheet: Feuil1
Simulation (calculation) of constants K3, K4, K5				paper -> section 5.2.1.
i) Unknown concentrations: x and y; desired values: z, t, u; known: K1, K2; values to find: K3, K4, K5; one possibility								paper -> section 5.2.1.i
Simulation (calculation) of constants K3, K4, K5 starting from desired yields of AC2, AC and ABC								Inputs: n, m, o, a, b, c, w, K1, K2
Example 1
Algebraic solution of the cubic equation
			[A]in	[B]in	[C]in	[H2O]in									[AB]eq	[AB2]eq	[AC]eq	[AC2]eq	[ABC]eq	[A]eq	[B]eq	[C]eq	[H2O]eq
n = t/a = [AC2]eq/[A]in	m = z/a = [AC]eq/[A]in	o = u/a = [ABC]eq/[A]in	a	b	c	w	K1	K2		K3	K4	K5	Ke2 = K3K4	Ke3 = (K3K4)/(K1K2)	x	y	z	t	u					A	B	D	E	F	G	D	a	b	g	d	m	n	{-n/2+[(m/3)3+(n/2)2]1/2}1/3	{-n/2-[(m/3)3+(n/2)2]1/2}1/3
0.9	0.01	0.05	0.0062	0.0124	0.0124	0	12.3333	222		8639.39	1279.14	3726.35	1.1051e+07	4036.16	1.18237e-06	0.000246716	6.2e-05	0.00558	0.00031	1.01996e-07	0.0115954	0.000868	0.0123366	-9924.22	39.7183	-10799.9	2.7161	-432.667	2.68398	1.27292e-05	2.12023e+09	-2.63799e+07	85685.5	-19.5661	-1.11879e-05	1.57075e-08	-0.00167753	-0.00222308
Trigonometric solution of the cubic equation
			[A]in	[B]in	[C]in	[H2O]in									[AB]eq	[AB2]eq	[AC]eq	[AC2]eq	[ABC]eq	[A]eq	[B]eq	[C]eq	[H2O]eq
n = t/a = [AC2]eq/[A]in	m = z/a = [AC]eq/[A]in	o = u/a = [ABC]eq/[A]in	a	b	c	w	K1	K2		K3	K4	K5	Ke2 = K3K4	Ke3 = (K3K4)/(K1K2)	x	y1	z	t	u					A	B	D	E	F	G	D	a	b	g	d	m	n
0.9	0.01	0.05	0.0062	0.0124	0.0124	0	12.3333	222		#NUM!	#NUM!	#NUM!	#NUM!	#NUM!	#NUM!	#NUM!	6.2e-05	0.00558	0.00031	#NUM!	#NUM!	0.000868	#NUM!	-9924.22	39.7183	-10799.9	2.7161	-432.667	2.68398	#NUM!	2.12023e+09	-2.63799e+07	85685.5	-19.5661	-3.7293e-06	7.85374e-09
n = t/a = [AC2]eq/[A]in	m = z/a = [AC]eq/[A]in	o = u/a = [ABC]eq/[A]in	a	b	c	w	K1	K2		K3	K4	K5	Ke2 = K3K4	Ke3 = (K3K4)/(K1K2)	x	y2	z	t	u					A	B	D	E	F	G	D	a	b	g	d	m	n
0.9	0.01	0.05	0.0062	0.0124	0.0124	0	12.3333	222		#NUM!	#NUM!	#NUM!	#NUM!	#NUM!	#NUM!	#NUM!	6.2e-05	0.00558	0.00031	#NUM!	#NUM!	0.000868	#NUM!	-9924.22	39.7183	-10799.9	2.7161	-432.667	2.68398	#NUM!	2.12023e+09	-2.63799e+07	85685.5	-19.5661	-3.7293e-06	7.85374e-09
n = t/a = [AC2]eq/[A]in	m = z/a = [AC]eq/[A]in	o = u/a = [ABC]eq/[A]in	a	b	c	w	K1	K2		K3	K4	K5	Ke2 = K3K4	Ke3 = (K3K4)/(K1K2)	x	y3	z	t	u					A	B	D	E	F	G	D	a	b	g	d	m	n
0.9	0.01	0.05	0.0062	0.0124	0.0124	0	12.3333	222		#NUM!	#NUM!	#NUM!	#NUM!	#NUM!	#NUM!	#NUM!	6.2e-05	0.00558	0.00031	#NUM!	#NUM!	0.000868	#NUM!	-9924.22	39.7183	-10799.9	2.7161	-432.667	2.68398	#NUM!	2.12023e+09	-2.63799e+07	85685.5	-19.5661	-3.7293e-06	7.85374e-09
Example 2
Algebraic solution of the cubic equation
			[A]in	[B]in	[C]in	[H2O]in									[AB]eq	[AB2]eq	[AC]eq	[AC2]eq	[ABC]eq	[A]eq	[B]eq	[C]eq	[H2O]eq
n = t/a = [AC2]eq/[A]in	m = z/a = [AC]eq/[A]in	o = u/a = [ABC]eq/[A]in	a	b	c	w	K1	K2		K3	K4	K5	Ke2 = K3K4	Ke3 = (K3K4)/(K1K2)	x	y	z	t	u					A	B	D	E	F	G	D	a	b	g	d	m	n	{-n/2+[(m/3)3+(n/2)2]1/2}1/3	{-n/2-[(m/3)3+(n/2)2]1/2}1/3
0.99	0.001	0.005	0.0062	0.0124	0.0124	0	132.333	26202		1.22297e+08	141358	4.6487e+06	1.72876e+13	4.98576e+06	9.52172e-10	2.4799e-05	6.2e-06	0.006138	3.1e-05	7.23871e-12	0.0123194	8.68e-05	0.0123938	-1.37474e+07	43707.1	-1.38521e+07	343.966	-52272.7	324.093	1.10998e-05	3.80389e+16	-4.71483e+14	1.46853e+12	-3.61288e+07	-1.2604e-05	1.7502e-08	-0.00193053	-0.00217627
Trigonometric solution of the cubic equation
			[A]in	[B]in	[C]in	[H2O]in									[AB]eq	[AB2]eq	[AC]eq	[AC2]eq	[ABC]eq	[A]eq	[B]eq	[C]eq	[H2O]eq
n = t/a = [AC2]eq/[A]in	m = z/a = [AC]eq/[A]in	o = u/a = [ABC]eq/[A]in	a	b	c	w	K1	K2		K3	K4	K5	Ke2 = K3K4	Ke3 = (K3K4)/(K1K2)	x	y1	z	t	u					A	B	D	E	F	G	D	a	b	g	d	m	n
0.99	0.001	0.005	0.0062	0.0124	0.0124	0	132.333	26202		#NUM!	#NUM!	#NUM!	#NUM!	#NUM!	#NUM!	#NUM!	6.2e-06	0.006138	3.1e-05	#NUM!	#NUM!	8.68e-05	#NUM!	-1.37474e+07	43707.1	-1.38521e+07	343.966	-52272.7	324.093	#NUM!	3.80389e+16	-4.71483e+14	1.46853e+12	-3.61288e+07	-4.20133e-06	8.751e-09
n = t/a = [AC2]eq/[A]in	m = z/a = [AC]eq/[A]in	o = u/a = [ABC]eq/[A]in	a	b	c	w	K1	K2		K3	K4	K5	Ke2 = K3K4	Ke3 = (K3K4)/(K1K2)	x	y2	z	t	u					A	B	D	E	F	G	D	a	b	g	d	m	n
0.99	0.001	0.005	0.0062	0.0124	0.0124	0	132.333	26202		#NUM!	#NUM!	#NUM!	#NUM!	#NUM!	#NUM!	#NUM!	6.2e-06	0.006138	3.1e-05	#NUM!	#NUM!	8.68e-05	#NUM!	-1.37474e+07	43707.1	-1.38521e+07	343.966	-52272.7	324.093	#NUM!	3.80389e+16	-4.71483e+14	1.46853e+12	-3.61288e+07	-4.20133e-06	8.751e-09
n = t/a = [AC2]eq/[A]in	m = z/a = [AC]eq/[A]in	o = u/a = [ABC]eq/[A]in	a	b	c	w	K1	K2		K3	K4	K5	Ke2 = K3K4	Ke3 = (K3K4)/(K1K2)	x	y3	z	t	u					A	B	D	E	F	G	D	a	b	g	d	m	n
0.99	0.001	0.005	0.0062	0.0124	0.0124	0	132.333	26202		#NUM!	#NUM!	#NUM!	#NUM!	#NUM!	#NUM!	#NUM!	6.2e-06	0.006138	3.1e-05	#NUM!	#NUM!	8.68e-05	#NUM!	-1.37474e+07	43707.1	-1.38521e+07	343.966	-52272.7	324.093	#NUM!	3.80389e+16	-4.71483e+14	1.46853e+12	-3.61288e+07	-4.20133e-06	8.751e-09
Example 3
Algebraic solution of the cubic equation
			[A]in	[B]in	[C]in	[H2O]in									[AB]eq	[AB2]eq	[AC]eq	[AC2]eq	[ABC]eq	[A]eq	[B]eq	[C]eq	[H2O]eq
n = t/a = [AC2]eq/[A]in	m = z/a = [AC]eq/[A]in	o = u/a = [ABC]eq/[A]in	a	b	c	w	K1	K2		K3	K4	K5	Ke2 = K3K4	Ke3 = (K3K4)/(K1K2)	x	y	z	t	u					A	B	D	E	F	G	D	a	b	g	d	m	n	{-n/2+[(m/3)3+(n/2)2]1/2}1/3	{-n/2-[(m/3)3+(n/2)2]1/2}1/3
0.5	0.2	0.1	8	18	32	4	0.2	2		1.2	1.875	3	2.25	5.625	0.2	0.4	1.6	4	0.8	1	16.2	21.6	16.2	6.24	68.96	-1.56	2.56	-4.8	34.4	0.7744	74.88	286.464	7446.94	-3029.4	94.5731	-163.131	6.5144	-4.83918
Trigonometric solution of the cubic equation
			[A]in	[B]in	[C]in	[H2O]in									[AB]eq	[AB2]eq	[AC]eq	[AC2]eq	[ABC]eq	[A]eq	[B]eq	[C]eq	[H2O]eq
n = t/a = [AC2]eq/[A]in	m = z/a = [AC]eq/[A]in	o = u/a = [ABC]eq/[A]in	a	b	c	w	K1	K2		K3	K4	K5	Ke2 = K3K4	Ke3 = (K3K4)/(K1K2)	x	y1	z	t	u					A	B	D	E	F	G	D	a	b	g	d	m	n
0.5	0.2	0.1	8	18	32	4	0.2	2		#NUM!	#NUM!	#NUM!	#NUM!	#NUM!	#NUM!	#NUM!	1.6	4	0.8	#NUM!	#NUM!	21.6	#NUM!	6.24	68.96	-1.56	2.56	-4.8	34.4	#NUM!	74.88	286.464	7446.94	-3029.4	31.5244	-81.5657
n = t/a = [AC2]eq/[A]in	m = z/a = [AC]eq/[A]in	o = u/a = [ABC]eq/[A]in	a	b	c	w	K1	K2		K3	K4	K5	Ke2 = K3K4	Ke3 = (K3K4)/(K1K2)	x	y2	z	t	u					A	B	D	E	F	G	D	a	b	g	d	m	n
0.5	0.2	0.1	8	18	32	4	0.2	2		#NUM!	#NUM!	#NUM!	#NUM!	#NUM!	#NUM!	#NUM!	1.6	4	0.8	#NUM!	#NUM!	21.6	#NUM!	6.24	68.96	-1.56	2.56	-4.8	34.4	#NUM!	74.88	286.464	7446.94	-3029.4	31.5244	-81.5657
n = t/a = [AC2]eq/[A]in	m = z/a = [AC]eq/[A]in	o = u/a = [ABC]eq/[A]in	a	b	c	w	K1	K2		K3	K4	K5	Ke2 = K3K4	Ke3 = (K3K4)/(K1K2)	x	y3	z	t	u					A	B	D	E	F	G	D	a	b	g	d	m	n
0.5	0.2	0.1	8	18	32	4	0.2	2		#NUM!	#NUM!	#NUM!	#NUM!	#NUM!	#NUM!	#NUM!	1.6	4	0.8	#NUM!	#NUM!	21.6	#NUM!	6.24	68.96	-1.56	2.56	-4.8	34.4	#NUM!	74.88	286.464	7446.94	-3029.4	31.5244	-81.5657
Example 4
Algebraic solution of the cubic equation
			[A]in	[B]in	[C]in	[H2O]in									[AB]eq	[AB2]eq	[AC]eq	[AC2]eq	[ABC]eq	[A]eq	[B]eq	[C]eq	[H2O]eq
n = t/a = [AC2]eq/[A]in	m = z/a = [AC]eq/[A]in	o = u/a = [ABC]eq/[A]in	a	b	c	w	K1	K2		K3	K4	K5	Ke2 = K3K4	Ke3 = (K3K4)/(K1K2)	x	y	z	t	u					A	B	D	E	F	G	D	a	b	g	d	m	n	{-n/2+[(m/3)3+(n/2)2]1/2}1/3	{-n/2-[(m/3)3+(n/2)2]1/2}1/3
0.5	0.0356	0.3858	10	12	25	0.03	55.083	10.1381		#NUM!	#NUM!	#NUM!	#NUM!	#NUM!	#NUM!	#NUM!	0.356	5	3.858	#NUM!	#NUM!	10.786	#NUM!	785.848	5791.72	800.378	1755.73	33.8067	82.5447	#NUM!	-297189	2.62919e+06	1.82915e+07	-1.19629e+07	-87.6373	-192.539	#NUM!	#NUM!
Trigonometric solution of the cubic equation
			[A]in	[B]in	[C]in	[H2O]in									[AB]eq	[AB2]eq	[AC]eq	[AC2]eq	[ABC]eq	[A]eq	[B]eq	[C]eq	[H2O]eq
n = t/a = [AC2]eq/[A]in	m = z/a = [AC]eq/[A]in	o = u/a = [ABC]eq/[A]in	a	b	c	w	K1	K2		K3	K4	K5	Ke2 = K3K4	Ke3 = (K3K4)/(K1K2)	x	y1	z	t	u					A	B	D	E	F	G	D	a	b	g	d	m	n
0.5	0.0356	0.3858	10	12	25	0.03	55.083	10.1381		0.263781	37.2056	-0.636806	9.81412	0.0175742	-16.0488	13.2597	0.356	5	3.858	3.57515	-2.32852	10.786	28.5725	785.848	5791.72	800.378	1755.73	33.8067	82.5447	164002	-297189	2.62919e+06	1.82915e+07	-1.19629e+07	-29.2124	-96.2697
n = t/a = [AC2]eq/[A]in	m = z/a = [AC]eq/[A]in	o = u/a = [ABC]eq/[A]in	a	b	c	w	K1	K2		K3	K4	K5	Ke2 = K3K4	Ke3 = (K3K4)/(K1K2)	x	y2	z	t	u					A	B	D	E	F	G	D	a	b	g	d	m	n
0.5	0.0356	0.3858	10	12	25	0.03	55.083	10.1381		-0.0680049	35.0933	0.510472	-2.38652	-0.00427355	18.884	-5.01783	0.356	5	3.858	-13.0802	-0.706362	10.786	26.9504	785.848	5791.72	800.378	1755.73	33.8067	82.5447	11342.4	-297189	2.62919e+06	1.82915e+07	-1.19629e+07	-29.2124	-96.2697
n = t/a = [AC2]eq/[A]in	m = z/a = [AC]eq/[A]in	o = u/a = [ABC]eq/[A]in	a	b	c	w	K1	K2		K3	K4	K5	Ke2 = K3K4	Ke3 = (K3K4)/(K1K2)	x	y3	z	t	u					A	B	D	E	F	G	D	a	b	g	d	m	n
0.5	0.0356	0.3858	10	12	25	0.03	55.083	10.1381		71.4538	25.371	40.5183	1812.85	3.24629	0.172	0.605	0.356	5	3.858	0.009	6.76	10.786	19.484	785.848	5791.72	800.378	1755.73	33.8067	82.5447	1355.18	-297189	2.62919e+06	1.82915e+07	-1.19629e+07	-29.2124	-96.2697
ii) Unknown concentrations: one from {x, y} and one from {z, t, u} ; known: K1, K2; values to find: K3, K4, K5; 6 possibilites:												paper -> section 5.2.1.ii
							1) unknown x, z and desired y, t, u;					Inputs: r, n, o, a, b, c, w, K1, K2
							2) unknown x, t and desired y, z, u;
							3) unknown x, u and desired y, z, t;
							4) unknown y, z and desired x, t, u;
							5) unknown y, t and desired x, z, u
							6) unknown y, u and desired x, z, t
Simulation (calculation) of constants K3, K4, K5 starting from desired yields of AB2, AC2 and ABC					(possibility 1)
Example 1
Algebraic solution of the cubic equation
			[A]in	[B]in	[C]in	[H2O]in									[AB]eq	[AB2]eq	[AC]eq	[AC2]eq	[ABC]eq	[A]eq	[B]eq	[C]eq	[H2O]eq
r = y/a = [AB2]eq/[A]in	n = t/a = [AC2]eq/[A]in	o = u/a = [ABC]eq/[A]in	a	b	c	w	K1	K2		K3	K4	K5	Ke2 = K3K4	Ke3 = (K3K4)/(K1K2)	x	y	z	t	u					J = w + 2(y+t+u)	K = a-(y+t+u)	L = b-2y-u					a	b	g	d	m	n	{-n/2+[(m/3)3+(n/2)2]1/2}1/3	{-n/2-[(m/3)3+(n/2)2]1/2}1/3
0.0025268	0.899984	0.0972202	0.0062	0.01705	0.03038	0	1000	140		#NUM!	#NUM!	#NUM!	#NUM!	#NUM!	#NUM!	1.56661e-05	#NUM!	0.0055799	0.000602765	#NUM!	#NUM!	#NUM!	#NUM!	0.0123967	1.66591e-06	0.0164159					-8.92753e+09	2.93254e+08	-2.40823e+06	0.20353	-8.99159e-05	3.28172e-07	#NUM!	#NUM!
Trigonometric solution of the cubic equation
			[A]in	[B]in	[C]in	[H2O]in									[AB]eq	[AB2]eq	[AC]eq	[AC2]eq	[ABC]eq	[A]eq	[B]eq	[C]eq	[H2O]eq
r = y/a = [AB2]eq/[A]in	n = t/a = [AC2]eq/[A]in	o = u/a = [ABC]eq/[A]in	a	b	c	w	K1	K2		K3	K4	K5	Ke2 = K3K4	Ke3 = (K3K4)/(K1K2)	x1	y	z	t	u					J	K	L					a	b	g	d	m	n
0.0025268	0.899984	0.0972202	0.0062	0.01705	0.03038	0	1000	140		0.987296	0.00225227	-0.0359709	0.00222365	1.58832e-08	0.0164323	1.56661e-05	-2.42944	0.0055799	0.000602765	2.41301	-1.63478e-05	2.44806	-2.40062	0.0123967	1.66591e-06	0.0164159					-8.92753e+09	2.93254e+08	-2.40823e+06	0.20353	-2.9972e-05	1.64086e-07
r = y/a = [AB2]eq/[A]in	n = t/a = [AC2]eq/[A]in	o = u/a = [ABC]eq/[A]in	a	b	c	w	K1	K2		K3	K4	K5	Ke2 = K3K4	Ke3 = (K3K4)/(K1K2)	x2	y	z	t	u					J	K	L					a	b	g	d	m	n
0.0025268	0.899984	0.0972202	0.0062	0.01705	0.03038	0	1000	140		16533.3	2350.09	4750	3.88549e+07	277.535	8.45152e-08	1.56661e-05	1.58133e-06	0.0055799	0.000602765	6.37003e-11	0.0164158	0.0186158	0.0123983	0.0123967	1.66591e-06	0.0164159					-8.92753e+09	2.93254e+08	-2.40823e+06	0.20353	-2.9972e-05	1.64086e-07
r = y/a = [AB2]eq/[A]in	n = t/a = [AC2]eq/[A]in	o = u/a = [ABC]eq/[A]in	a	b	c	w	K1	K2		K3	K4	K5	Ke2 = K3K4	Ke3 = (K3K4)/(K1K2)	x3	y	z	t	u					J	K	L					a	b	g	d	m	n
0.0025268	0.899984	0.0972202	0.0062	0.01705	0.03038	0	1000	140		-1.39781e-08	-1.16486e-09	2.20858e-10	1.62825e-17	1.16304e-22	0.0164159	1.56661e-05	-0.0288126	0.0055799	0.000602765	0.0123983	1.94636e-15	0.04743	2.85287e-10	0.0123967	1.66591e-06	0.0164159					-8.92753e+09	2.93254e+08	-2.40823e+06	0.20353	-2.9972e-05	1.64086e-07
Example 2
Algebraic solution of the cubic equation
			[A]in	[B]in	[C]in	[H2O]in									[AB]eq	[AB2]eq	[AC]eq	[AC2]eq	[ABC]eq	[A]eq	[B]eq	[C]eq	[H2O]eq
r = y/a = [AB2]eq/[A]in	n = t/a = [AC2]eq/[A]in	o = u/a = [ABC]eq/[A]in	a	b	c	w	K1	K2		K3	K4	K5	Ke2 = K3K4	Ke3 = (K3K4)/(K1K2)	x	y	z	t	u					J = w + 2(y+t+u)	K = a-(y+t+u)	L = b-2y-u					a	b	g	d	m	n	{-n/2+[(m/3)3+(n/2)2]1/2}1/3	{-n/2-[(m/3)3+(n/2)2]1/2}1/3
0.01	0.9	0.05	0.006	0.012	0.012	0	12.3333	222		#NUM!	#NUM!	#NUM!	#NUM!	#NUM!	#NUM!	6e-05	#NUM!	0.0054	0.0003	#NUM!	#NUM!	#NUM!	#NUM!	0.01152	0.00024	0.01158					-4.19333e+07	1.01402e+06	-6119.41	0.00167956	-4.89874e-05	1.28814e-07	#NUM!	#NUM!
Trigonometric solution of the cubic equation
			[A]in	[B]in	[C]in	[H2O]in									[AB]eq	[AB2]eq	[AC]eq	[AC2]eq	[ABC]eq	[A]eq	[B]eq	[C]eq	[H2O]eq
r = y/a = [AB2]eq/[A]in	n = t/a = [AC2]eq/[A]in	o = u/a = [ABC]eq/[A]in	a	b	c	w	K1	K2		K3	K4	K5	Ke2 = K3K4	Ke3 = (K3K4)/(K1K2)	x1	y	z	t	u					J	K	L					a	b	g	d	m	n
0.01	0.9	0.05	0.006	0.012	0.012	0	12.3333	222		0.999734	0.000113263	-0.0237942	0.000113233	4.1356e-08	0.0126015	6e-05	-47.6516	0.0054	0.0003	47.6393	-0.00102149	47.6525	-47.6275	0.01152	0.00024	0.01158					-4.19333e+07	1.01402e+06	-6119.41	0.00167956	-1.63291e-05	6.44072e-08
r = y/a = [AB2]eq/[A]in	n = t/a = [AC2]eq/[A]in	o = u/a = [ABC]eq/[A]in	a	b	c	w	K1	K2		K3	K4	K5	Ke2 = K3K4	Ke3 = (K3K4)/(K1K2)	x2	y	z	t	u					J	K	L					a	b	g	d	m	n
0.01	0.9	0.05	0.006	0.012	0.012	0	12.3333	222		188891	401.225	19466.2	7.57875e+07	27679.9	2.74477e-07	6e-05	0.000239703	0.0054	0.0003	2.26011e-08	0.0115797	0.000660297	0.01176	0.01152	0.00024	0.01158					-4.19333e+07	1.01402e+06	-6119.41	0.00167956	-1.63291e-05	6.44072e-08
r = y/a = [AB2]eq/[A]in	n = t/a = [AC2]eq/[A]in	o = u/a = [ABC]eq/[A]in	a	b	c	w	K1	K2		K3	K4	K5	Ke2 = K3K4	Ke3 = (K3K4)/(K1K2)	x3	y	z	t	u					J	K	L					a	b	g	d	m	n
0.01	0.9	0.05	0.006	0.012	0.012	0	12.3333	222		-1.64398e-10	-1.95647e-11	2.16822e-12	3.2164e-21	1.17473e-24	0.01158	6e-05	-0.0231	0.0054	0.0003	0.01176	4.68375e-17	0.024	2.00864e-12	0.01152	0.00024	0.01158					-4.19333e+07	1.01402e+06	-6119.41	0.00167956	-1.63291e-05	6.44072e-08
Example 3
Algebraic solution of the cubic equation
			[A]in	[B]in	[C]in	[H2O]in									[AB]eq	[AB2]eq	[AC]eq	[AC2]eq	[ABC]eq	[A]eq	[B]eq	[C]eq	[H2O]eq
r = y/a = [AB2]eq/[A]in	n = t/a = [AC2]eq/[A]in	o = u/a = [ABC]eq/[A]in	a	b	c	w	K1	K2		K3	K4	K5	Ke2 = K3K4	Ke3 = (K3K4)/(K1K2)	x	y	z	t	u					J = w + 2(y+t+u)	K = a-(y+t+u)	L = b-2y-u					a	b	g	d	m	n	{-n/2+[(m/3)3+(n/2)2]1/2}1/3	{-n/2-[(m/3)3+(n/2)2]1/2}1/3
0.05	0.5	0.1	8	18	32	4	0.2	2		#NUM!	#NUM!	#NUM!	#NUM!	#NUM!	#NUM!	0.4	#NUM!	4	0.8	#NUM!	#NUM!	#NUM!	#NUM!	14.4	2.8	16.4					4	-49.2	-272.4	56.416	-118.53	-402.948	#NUM!	#NUM!
Trigonometric solution of the cubic equation
			[A]in	[B]in	[C]in	[H2O]in									[AB]eq	[AB2]eq	[AC]eq	[AC2]eq	[ABC]eq	[A]eq	[B]eq	[C]eq	[H2O]eq
r = y/a = [AB2]eq/[A]in	n = t/a = [AC2]eq/[A]in	o = u/a = [ABC]eq/[A]in	a	b	c	w	K1	K2		K3	K4	K5	Ke2 = K3K4	Ke3 = (K3K4)/(K1K2)	x1	y	z	t	u					J	K	L					a	b	g	d	m	n
0.05	0.5	0.1	8	18	32	4	0.2	2		1.05442e-14	7.64714e-16	-2.87234e-16	8.06326e-30	2.01581e-29	16.4	0.4	-30.8	4	0.8	17.2	0	54	-3.17968e-13	14.4	2.8	16.4					4	-49.2	-272.4	56.416	-39.51	-201.474
r = y/a = [AB2]eq/[A]in	n = t/a = [AC2]eq/[A]in	o = u/a = [ABC]eq/[A]in	a	b	c	w	K1	K2		K3	K4	K5	Ke2 = K3K4	Ke3 = (K3K4)/(K1K2)	x2	y	z	t	u					J	K	L					a	b	g	d	m	n
0.05	0.5	0.1	8	18	32	4	0.2	2		0.916095	0.00817652	0.173095	0.00749047	0.0187262	-4.3	0.4	-455.15	4	0.8	462.25	20.7	478.35	-445.05	14.4	2.8	16.4					4	-49.2	-272.4	56.416	-39.51	-201.474
r = y/a = [AB2]eq/[A]in	n = t/a = [AC2]eq/[A]in	o = u/a = [ABC]eq/[A]in	a	b	c	w	K1	K2		K3	K4	K5	Ke2 = K3K4	Ke3 = (K3K4)/(K1K2)	x3	y	z	t	u					J	K	L					a	b	g	d	m	n
0.05	0.5	0.1	8	18	32	4	0.2	2		1.2	1.875	3	2.25	5.625	0.2	0.4	1.6	4	0.8	1	16.2	21.6	16.2	14.4	2.8	16.4					4	-49.2	-272.4	56.416	-39.51	-201.474
Example 4
Algebraic solution of the cubic equation
			[A]in	[B]in	[C]in	[H2O]in									[AB]eq	[AB2]eq	[AC]eq	[AC2]eq	[ABC]eq	[A]eq	[B]eq	[C]eq	[H2O]eq
r = y/a = [AB2]eq/[A]in	n = t/a = [AC2]eq/[A]in	o = u/a = [ABC]eq/[A]in	a	b	c	w	K1	K2		K3	K4	K5	Ke2 = K3K4	Ke3 = (K3K4)/(K1K2)	x	y	z	t	u					J = w + 2(y+t+u)	K = a-(y+t+u)	L = b-2y-u					a	b	g	d	m	n	{-n/2+[(m/3)3+(n/2)2]1/2}1/3	{-n/2-[(m/3)3+(n/2)2]1/2}1/3
0.0605	0.5	0.3858	10	12	25	0.03	55.083	10.1381		#NUM!	#NUM!	#NUM!	#NUM!	#NUM!	#NUM!	0.605	#NUM!	5	3.858	#NUM!	#NUM!	#NUM!	#NUM!	18.956	0.537	6.932					-906.282	12680.9	-45428.2	7443.11	-15.1344	22.6587	#NUM!	#NUM!
Trigonometric solution of the cubic equation
			[A]in	[B]in	[C]in	[H2O]in									[AB]eq	[AB2]eq	[AC]eq	[AC2]eq	[ABC]eq	[A]eq	[B]eq	[C]eq	[H2O]eq
r = y/a = [AB2]eq/[A]in	n = t/a = [AC2]eq/[A]in	o = u/a = [ABC]eq/[A]in	a	b	c	w	K1	K2		K3	K4	K5	Ke2 = K3K4	Ke3 = (K3K4)/(K1K2)	x1	y	z	t	u					J	K	L					a	b	g	d	m	n
0.0605	0.5	0.3858	10	12	25	0.03	55.083	10.1381		-6.94635e-13	-1.0102e-13	2.91099e-13	7.01722e-26	1.25658e-28	6.932	0.605	-25.888	5	3.858	19.493	1.66978e-13	37.03	1.93683e-11	18.956	0.537	6.932					-906.282	12680.9	-45428.2	7443.11	-5.04481	11.3293
r = y/a = [AB2]eq/[A]in	n = t/a = [AC2]eq/[A]in	o = u/a = [ABC]eq/[A]in	a	b	c	w	K1	K2		K3	K4	K5	Ke2 = K3K4	Ke3 = (K3K4)/(K1K2)	x2	y	z	t	u					J	K	L					a	b	g	d	m	n
0.0605	0.5	0.3858	10	12	25	0.03	55.083	10.1381		71.4538	25.371	40.5183	1812.85	3.24629	0.172	0.605	0.356	5	3.858	0.009	6.76	10.786	19.484	18.956	0.537	6.932					-906.282	12680.9	-45428.2	7443.11	-5.04481	11.3293
r = y/a = [AB2]eq/[A]in	n = t/a = [AC2]eq/[A]in	o = u/a = [ABC]eq/[A]in	a	b	c	w	K1	K2		K3	K4	K5	Ke2 = K3K4	Ke3 = (K3K4)/(K1K2)	x3	y	z	t	u					J	K	L					a	b	g	d	m	n
0.0605	0.5	0.3858	10	12	25	0.03	55.083	10.1381		-0.228163	-0.0381147	0.088744	0.00869637	1.55726e-05	6.88817	0.605	-20.7854	5	3.858	14.4342	0.0438266	31.9274	5.05877	18.956	0.537	6.932					-906.282	12680.9	-45428.2	7443.11	-5.04481	11.3293
iii) Unknown concentrations: both from {z, t, u} ; known: K1, K2; values to find: K3, K4, K5; 3 possibilites:									paper -> section 5.2.1.iii
					1) unknown t, u and desired x, y, z				Inputs: q, r, m, a, b, c, w, K1, K2
					2) unknown z, u and desired x, y, t
					3) unknown z, t and desired x, y, u
Simulation (calculation) of constants K3, K4, K5 starting from desired yields of AB, AB2 and AC					(possibility 1)
Example 1
			[A]in	[B]in	[C]in	[H2O]in									[AB]eq	[AB2]eq	[AC]eq	[AC2]eq	[ABC]eq	[A]eq	[B]eq	[C]eq	[H2O]eq
q = x/a = [AB]eq/[A]in	r = y/a = [AB2]eq/[A]in	m = z/a = [AC]eq/[A]in	a	b	c	w	K1	K2		K3	K4	K5	Ke2 = K3K4	Ke3 = (K3K4)/(K1K2)	x	y	z	t	u					M = w+x+2y+z	N = a-(x+y+z)	O = b-(x+2y)	P
1.3631e-05	0.0025268	0.000255053	0.0062	0.01705	0.03038	0	1000	140		16501.2	2350.43	4745.38	3.8785e+07	277.036	8.4512e-08	1.56661e-05	1.58133e-06	0.00558053	0.000602136	6.38267e-11	0.0164164	0.0186152	0.0123983	3.29981e-05	0.00618267	0.0170186	0.00618267
Example 2
			[A]in	[B]in	[C]in	[H2O]in									[AB]eq	[AB2]eq	[AC]eq	[AC2]eq	[ABC]eq	[A]eq	[B]eq	[C]eq	[H2O]eq
q = x/a = [AB]eq/[A]in	r = y/a = [AB2]eq/[A]in	m = z/a = [AC]eq/[A]in	a	b	c	w	K1	K2		K3	K4	K5	Ke2 = K3K4	Ke3 = (K3K4)/(K1K2)	x	y	z	t	u					M = w+x+2y+z	N = a-(x+y+z)	O = b-(x+2y)	P
0.025	0.05	0.2	8	18	32	4	0.2	2		1.2	1.875	3	2.25	5.625	0.2	0.4	1.6	4	0.8	1	16.2	21.6	16.2	6.6	5.8	17	4.8
Example 3
			[A]in	[B]in	[C]in	[H2O]in									[AB]eq	[AB2]eq	[AC]eq	[AC2]eq	[ABC]eq	[A]eq	[B]eq	[C]eq	[H2O]eq
q = x/a = [AB]eq/[A]in	r = y/a = [AB2]eq/[A]in	m = z/a = [AC]eq/[A]in	a	b	c	w	K1	K2		K3	K4	K5	Ke2 = K3K4	Ke3 = (K3K4)/(K1K2)	x	y	z	t	u					M = w+x+2y+z	N = a-(x+y+z)	O = b-(x+2y)	P
0.0172	0.0605	0.0356	10	12	25	0.03	55.083	10.1381		71.4538	25.371	40.5183	1812.85	3.24629	0.172	0.605	0.356	5	3.858	0.009	6.76	10.786	19.484	1.768	8.867	10.618	8.858
