# Supplementary material for: Transfer of structural units through imine exchanges, in solution or without solvent: successive transiminations, stimuli (pH)-modulated covalent switches, and mathematical models
Source: Front Chem. 2026 Apr 13;13:1241625. doi: 10.3389/fchem.2025.1241625 (PMC13112204; doi:10.3389/fchem.2025.1241625)
Supplement: Supplementary file 1 [file Supplementaryfile1.zip › Supplementary Material/l-simul-Ke1-Ke2.xlsx]

## Sheet: Feuil1
90% 5% 1%
Calculation/simulation of equilibrium constants K1, K2 and Ke1 from yields with respect to the initial amount of dialdehyde Ald							paper -> sections 2.1.5; 5.1.1
							SM -> l-simul-K1-K2
	initial concentration of dialdehyde Ald: [Ald]in	initial concentration of amine Am1: [Am1]in	initial concentration of water: [H2O]in	[Aldehyde-imine1]eq/[Ald]in (or [Monoimine1]eq/[Ald]in)	[Bis-imine Im1]eq/[Ald]in	K1	K2	Ke1 = K1K2
	0.0006	0.0012	0	0.05	0.9	12.3333	222	2738
	0.6	1.2	0	0.05	0.9	12.3333	222	2738
	1	2	0	0.05	0.9	12.3333	222	2738
Calculation/simulation of equilibrium constants K3, K4, K5, Ke2 and Ke3 from yields with respect to the initial amount of dialdehyde Ald							paper -> sections 2.1.5; 5.2.1.i
							SM -> l-simul-K3-K4-K5
	initial concentration of dialdehyde Ald: [Ald]in	initial concentration of amine Am1: [Am1]in	initial concentration of amine Am2: [Am2]in	initial concentration of water: [H2O]in	[Bis-imine Im2]eq/[Ald]in	[Aldehyde-imine2]eq/[Ald]in (or [Monoimine2]eq/[Ald]in)	[Mixed bis-imine]eq/[Ald]in	K1	K2	K3	K4	K5	Ke2 = K3K4	Ke3 = (K3K4)/(K1K2)	[Aldehyde-imine1]eq	[Bis-imine Im1]eq	[Aldehyde-imine2]eq	[Bis-imine Im2]eq	[Mixed bis-imine]eq	[Ald]eq	[Amine1]eq	[Amine2]eq	[H2O]eq
																								A	B	D	E	F	G	D	a	b	g	d	m	n	{-n/2+[(m/3)3+(n/2)2]1/2}1/3	{-n/2-[(m/3)3+(n/2)2]1/2}1/3
	0.006	0.012	0.012	0	0.9	0.01	0.05	12.3333	222	8639.39	1279.14	3726.35	1.1051e+07	4036.16	1.14423e-06	0.000238757	6e-05	0.0054	0.0003	9.87062e-08	0.0112213	0.00084	0.0119387	-9924.22	38.4371	-10799.9	2.62848	-432.667	2.5974	1.19212e-05	2.12023e+09	-2.5529e+07	80246.5	-17.733	-1.04777e-05	1.42359e-08	-0.00162342	-0.00215137
	0.5	1	1	0	0.9	0.01	0.05	12.3333	222	8639.39	1279.14	3726.35	1.1051e+07	4036.16	9.53526e-05	0.0198964	0.005	0.45	0.025	8.22551e-06	0.935112	0.07	0.994888	-9924.22	3203.09	-10799.9	219.04	-432.667	216.45	0.0827861	2.12023e+09	-2.12742e+09	5.57268e+08	-1.02622e+07	-0.072762	0.00823838	-0.135285	-0.179281
	1	2	2	0	0.9	0.01	0.05	12.3333	222	8639.39	1279.14	3726.35	1.1051e+07	4036.16	0.000190705	0.0397928	0.01	0.9	0.05	1.6451e-05	1.87022	0.14	1.98978	-9924.22	6406.18	-10799.9	438.08	-432.667	432.9	0.331144	2.12023e+09	-4.25483e+09	2.22907e+09	-8.20972e+07	-0.291048	0.065907	-0.27057	-0.358562
99% 0.5% 0.1%
Calculation/simulation of equilibrium constants K1, K2 and Ke1 from yields with respect to the initial amount of dialdehyde Ald							paper -> sections 2.1.5; 5.1.1
							SM -> l-simul-K1-K2
	initial concentration of dialdehyde Ald: [Ald]in	initial concentration of amine Am1: [Am1]in	initial concentration of water: [H2O]in	[Aldehyde-imine1]eq/[Ald]in (or [Monoimine1]eq/[Ald]in)	[Bis-imine Im1]eq/[Ald]in	K1	K2	Ke1 = K1K2
	0.0006	0.0012	0	0.005	0.99	132.333	26202	3.4674e+06
	0.6	1.2	0	0.005	0.99	132.333	26202	3.4674e+06
	1	2	0	0.005	0.99	132.333	26202	3.4674e+06
Calculation/simulation of equilibrium constants K3, K4, K5, Ke2 and Ke3 from yields with respect to the initial amount of dialdehyde Ald							paper -> sections 2.1.5; 5.2.1.i
							SM -> l-simul-K3-K4-K5
	initial concentration of dialdehyde Ald: [Ald]in	initial concentration of amine Am1: [Am1]in	initial concentration of amine Am2: [Am2]in	initial concentration of water: [H2O]in	[Bis-imine Im2]eq/[Ald]in	[Aldehyde-imine2]eq/[Ald]in (or [Monoimine2]eq/[Ald]in)	[Mixed bis-imine]eq/[Ald]in	K1	K2	K3	K4	K5	Ke2 = K3K4	Ke3 = (K3K4)/(K1K2)	[Aldehyde-imine1]eq	[Bis-imine Im1]eq	[Aldehyde-imine2]eq	[Bis-imine Im2]eq	[Mixed bis-imine]eq	[Ald]eq	[Amine1]eq	[Amine2]eq	[H2O]eq
																								A	B	D	E	F	G	D	a	b	g	d	m	n	{-n/2+[(m/3)3+(n/2)2]1/2}1/3	{-n/2-[(m/3)3+(n/2)2]1/2}1/3
	0.006	0.012	0.012	0	0.99	0.001	0.005	132.333	26202	1.22297e+08	141358	4.6487e+06	1.72876e+13	4.98576e+06	9.21457e-10	2.39991e-05	6e-06	0.00594	3e-05	7.0052e-12	0.011922	8.4e-05	0.011994	-1.37474e+07	42297.2	-1.38521e+07	332.87	-52272.7	313.638	1.03952e-05	3.80389e+16	-4.56274e+14	1.37532e+12	-3.2744e+07	-1.1804e-05	1.58623e-08	-0.00186825	-0.00210606
	0.5	1	1	0	0.99	0.001	0.005	132.333	26202	1.22297e+08	141358	4.6487e+06	1.72876e+13	4.98576e+06	7.6788e-08	0.00199992	0.0005	0.495	0.0025	5.83767e-10	0.9935	0.007	0.9995	-1.37474e+07	3.52477e+06	-1.38521e+07	27739.2	-52272.7	26136.5	0.0721892	3.80389e+16	-3.80228e+16	9550802421262976	-1.89491e+13	-0.0819719	0.00917958	-0.155688	-0.175505
	1	2	2	0	0.99	0.001	0.005	132.333	26202	1.22297e+08	141358	4.6487e+06	1.72876e+13	4.98576e+06	1.53576e-07	0.00399985	0.001	0.99	0.005	1.16753e-09	1.987	0.014	1.999	-1.37474e+07	7.04953e+06	-1.38521e+07	55478.4	-52272.7	52273	0.288757	3.80389e+16	-7.60456e+16	3.82032e+16	-1.51593e+14	-0.327888	0.0734366	-0.311375	-0.351011
