# Supplementary material for: Transfer of structural units through imine exchanges, in solution or without solvent: successive transiminations, stimuli (pH)-modulated covalent switches, and mathematical models
Source: Front Chem. 2026 Apr 13;13:1241625. doi: 10.3389/fchem.2025.1241625 (PMC13112204; doi:10.3389/fchem.2025.1241625)
Supplement: Supplementary file 1 [file Supplementaryfile1.zip › Supplementary Material/s-comp-equil.xlsx]

## Sheet: Feuil1
Composition equil AB2 + C = ABC + B ABC + C = AC2 + B
Calculation of verification keys							Input: c, d, b, e, f, j, k
		[C]bfr	[AB2]bfr	[B]bfr	[ABC]bfr	[AC2]bfr						[ABC]form	[AC2]form	[ABC]eq	[AC2]eq	[C]eq	[AB2]eq	[B]eq
		c	d	b	e	f				KI	KII	j	k	j+e	k+f	c-j-2k	d-j-k	b+j+2k
	key 1	9	3	1	1.5	0.5				0.893952	0.143623	1.25	0.4	2.75	0.9	6.95	1.35	3.05
	key 2	9	3	1	1.5	9				0.893952	1.50007	1.25	0.4	2.75	9.4	6.95	1.35	3.05
Solving of equations				paper -> section 5.4.1			Input: c, d, b, e, f, KI, KII
Composition at equilibrium: AB2 + C = ABC + B ABC + C = AC2 + B
Verification with verification keys
Example from key 1										Inputs: g, d, l, e, f, KI, KII
Algebraic solution (discriminant of the cubic equation < 0)
		[C]bfr	[AB2]bfr	[B]bfr	[ABC]bfr	[AC2]bfr						[ABC]form	[AC2]form	[ABC]eq	[AC2]eq	[C]eq	[AB2]eq	[B]eq	SA-derived species	SB-derived species	SC-derived species
		g	d	l	e	f				KI	KII	j	k	j+e = c	k+f = z	g-j-2k	d-j-k	l+j+2k	equil.	equil.	equil.		G	H	I	J	E	F	a	b	g	d	m	n	{-n/2+[(m/3)3+(n/2)2]1/2}1/3	{-n/2-[(m/3)3+(n/2)2]1/2}1/3
zalg		9	3	1	1.5	0.5				0.893952	0.143623	#NUM!	#NUM!	#NUM!	#NUM!	#NUM!	#NUM!	#NUM!	#NUM!	#NUM!	#NUM!		0.0338781	-2.32956	0.393295	-1.65167	0.28558	2.56785	-0.0430261	-0.184017	7.98391	-7.0051	-191.657	433.144	#NUM!	#NUM!
Trigonometric solution (discriminant of the cubic equation > 0)
		[C]bfr	[AB2]bfr	[B]bfr	[ABC]bfr	[AC2]bfr						[ABC]form	[AC2]form	[ABC]eq	[AC2]eq	[C]eq	[AB2]eq	[B]eq	SA-derived species	SB-derived species	SC-derived species
		g	d	l	e	f				KI	KII	j	k	j+e = c	k+f = z	g-j-2k	d-j-k	l+j+2k	equil.	equil.	equil.		G	H	I	J	E	F	a	b	g	d	m	n	cosq	q
ztrig 1		9	3	1	1.5	0.5				0.893952	0.143623	-8.27147	10.6083	-6.77147	11.1083	-3.94511	0.663177	13.9451	5	8.5	11.5		0.0338781	-2.32956	0.393295	-1.65167	0.28558	2.56785	-0.0430261	-0.184017	7.98391	-7.0051	-191.657	433.144	-0.424129	2.0088
ztrig 2		9	3	1	1.5	0.5				0.893952	0.143623	69.4573	-16.7852	70.9573	-16.2852	-26.887	-49.6721	36.887	5	8.5	11.5		0.0338781	-2.32956	0.393295	-1.65167	0.28558	2.56785	-0.0430261	-0.184017	7.98391	-7.0051	-191.657	433.144	-0.424129	2.0088
ztrig 3		9	3	1	1.5	0.5				0.893952	0.143623	1.25	0.4	2.75	0.9	6.95	1.35	3.05	5	8.5	11.5		0.0338781	-2.32956	0.393295	-1.65167	0.28558	2.56785	-0.0430261	-0.184017	7.98391	-7.0051	-191.657	433.144	-0.424129	2.0088
Example from key 2
Algebraic solution (discriminant of the cubic equation < 0)
		[C]bfr	[AB2]bfr	[B]bfr	[ABC]bfr	[AC2]bfr						[ABC]form	[AC2]form	[ABC]eq	[AC2]eq	[C]eq	[AB2]eq	[B]eq	SA-derived species	SB-derived species	SC-derived species
		g	d	l	e	f				KI	KII	j	k	j+e = c	k+f = z	g-j-2k	d-j-k	l+j+2k	equil.	equil.	equil.		G	H	I	J	E	F	a	b	g	d	m	n	{-n/2+[(m/3)3+(n/2)2]1/2}1/3	{-n/2-[(m/3)3+(n/2)2]1/2}1/3
zalg		9	3	1	1.5	9				0.893952	1.50007	1.25	0.4	2.75	9.4	6.95	1.35	3.05	13.5	8.5	28.5		-0.541516	-18.9223	3.10618	-42.7519	-4.56479	72.4132	44.336	-1890.54	27933.4	-132351	23.9504	226.834	1.3048	-6.11853
Trigonometric solution (discriminant of the cubic equation > 0)
		[C]bfr	[AB2]bfr	[B]bfr	[ABC]bfr	[AC2]bfr						[ABC]form	[AC2]form	[ABC]eq	[AC2]eq	[C]eq	[AB2]eq	[B]eq	SA-derived species	SB-derived species	SC-derived species
		g	d	l	e	f				KI	KII	j	k	j+e = c	k+f = z	g-j-2k	d-j-k	l+j+2k	equil.	equil.	equil.		G	H	I	J	E	F	a	b	g	d	m	n	cosq	q
ztrig 1		9	3	1	1.5	9				0.893952	1.50007	#NUM!	#NUM!	#NUM!	#NUM!	#NUM!	#NUM!	#NUM!	#NUM!	#NUM!	#NUM!		-0.541516	-18.9223	3.10618	-42.7519	-4.56479	72.4132	44.336	-1890.54	27933.4	-132351	23.9504	226.834	#NUM!	#NUM!
ztrig 2		9	3	1	1.5	9				0.893952	1.50007	#NUM!	#NUM!	#NUM!	#NUM!	#NUM!	#NUM!	#NUM!	#NUM!	#NUM!	#NUM!		-0.541516	-18.9223	3.10618	-42.7519	-4.56479	72.4132	44.336	-1890.54	27933.4	-132351	23.9504	226.834	#NUM!	#NUM!
ztrig 3		9	3	1	1.5	9				0.893952	1.50007	#NUM!	#NUM!	#NUM!	#NUM!	#NUM!	#NUM!	#NUM!	#NUM!	#NUM!	#NUM!		-0.541516	-18.9223	3.10618	-42.7519	-4.56479	72.4132	44.336	-1890.54	27933.4	-132351	23.9504	226.834	#NUM!	#NUM!
