# Supplementary material for: Transfer of structural units through imine exchanges, in solution or without solvent: successive transiminations, stimuli (pH)-modulated covalent switches, and mathematical models
Source: Front Chem. 2026 Apr 13;13:1241625. doi: 10.3389/fchem.2025.1241625 (PMC13112204; doi:10.3389/fchem.2025.1241625)
Supplement: Supplementary file 1 [file Supplementaryfile1.zip › Supplementary Material/s-S1-aj-acid.xlsx]

## Sheet: Feuil1
Composition at equilibrium AB2 + C = ABC + B ABC + C = AC2 + B					B + H+ = BH+ C + H+ = CH+
4.9 equiv. of acid HX, 4.9 equiv. of amine C, 0.75 equiv. of amine B and 1 equiv. of dialdehyde-derived bis-imine AB2											paper -> section 5.4.3.			Inputs: g, d, l, e, f, m, pH, KI, KII, r
	Set S1		simplified approach
	Algebraic solution (discriminant of the cubic equation < 0)																																															recalculated constants
zalg			[C]bfr	[AB2]bfr	[B]bfr	[ABC]bfr	[AC2]bfr	[HX]bfr		pH	[H+]eq								[ABC]form	[AC2]form		[ABC]eq	[AC2]eq	[C]eq	[AB2]eq	[B]eq	[BH+]eq	[CH+]eq	[X - ]eq	[HX]eq
	r	equation from K8	g	d	l	e	f	m			h = rm	KI	KII	K6	K7	K8	Kih	KIIh	j	k		j+e = c	k+f = zalg	g-j-2k-s	d-j-k	l+j+2k-v	v	s	h+v+s	m-(h+v+s)		G	H	I	J	E	F	a	b	g	d	m	n	{-n/2+[(m/3)3+(n/2)2]1/2}1/3	{-n/2-[(m/3)3+(n/2)2]1/2}1/3			KIrec	KIIrec
	0.01	#NUM!	0.03038	0.0062	0.00465	0	0	0.03038		3.51741	0.0003038	33.9286	8.16316	8.51138e-06	2.51189e-11	0.301995	0.000102936	2.47661e-05	#NUM!	#NUM!		#NUM!	#NUM!	#NUM!	#NUM!	#NUM!	#NUM!	#NUM!	#NUM!	#NUM!		3.87066e-06	-2.30434e-07	0.999947	-7.52395e-07	3.9847e-10	6.32231e-11	-3.83446e-10	-6.49996e-11	5.3195e-14	-3.57905e-23	-0.00971711	0.000368655	#NUM!	#NUM!			#NUM!	#NUM!
	0.1	#NUM!	0.03038	0.0062	0.00465	0	0	0.03038		2.51741	0.003038	33.9286	8.16316	8.51138e-06	2.51189e-11	0.301995	0.000100411	2.41587e-05	#NUM!	#NUM!		#NUM!	#NUM!	#NUM!	#NUM!	#NUM!	#NUM!	#NUM!	#NUM!	#NUM!		3.77574e-06	-2.2478e-07	0.999948	-7.33941e-07	3.79163e-10	6.01597e-11	-3.64867e-10	-6.18503e-11	5.06141e-14	-3.24062e-23	-0.0097171	0.000368655	#NUM!	#NUM!			#NUM!	#NUM!
	0.2	#NUM!	0.03038	0.0062	0.00465	0	0	0.03038		2.21638	0.006076	33.9286	8.16316	8.51138e-06	2.51189e-11	0.301995	0.000100271	2.41249e-05	#NUM!	#NUM!		#NUM!	#NUM!	#NUM!	#NUM!	#NUM!	#NUM!	#NUM!	#NUM!	#NUM!		3.77046e-06	-2.24465e-07	0.999948	-7.32916e-07	3.78104e-10	5.99917e-11	-3.63849e-10	-6.16776e-11	5.04726e-14	-3.22255e-23	-0.0097171	0.000368655	#NUM!	#NUM!			#NUM!	#NUM!
	0.3	#NUM!	0.03038	0.0062	0.00465	0	0	0.03038		2.04029	0.009114	33.9286	8.16316	8.51138e-06	2.51189e-11	0.301995	0.000100224	2.41137e-05	#NUM!	#NUM!		#NUM!	#NUM!	#NUM!	#NUM!	#NUM!	#NUM!	#NUM!	#NUM!	#NUM!		3.7687e-06	-2.24361e-07	0.999948	-7.32574e-07	3.77752e-10	5.99358e-11	-3.63509e-10	-6.16201e-11	5.04255e-14	-3.21654e-23	-0.0097171	0.000368655	#NUM!	#NUM!			#NUM!	#NUM!
	0.4	#NUM!	0.03038	0.0062	0.00465	0	0	0.03038		1.91535	0.012152	33.9286	8.16316	8.51138e-06	2.51189e-11	0.301995	0.0001002	2.41081e-05	#NUM!	#NUM!		#NUM!	#NUM!	#NUM!	#NUM!	#NUM!	#NUM!	#NUM!	#NUM!	#NUM!		3.76783e-06	-2.24308e-07	0.999948	-7.32403e-07	3.77576e-10	5.99078e-11	-3.6334e-10	-6.15914e-11	5.0402e-14	-3.21354e-23	-0.0097171	0.000368655	#NUM!	#NUM!			#NUM!	#NUM!
	0.5	#NUM!	0.03038	0.0062	0.00465	0	0	0.03038		1.81844	0.01519	33.9286	8.16316	8.51138e-06	2.51189e-11	0.301995	0.000100186	2.41047e-05	#NUM!	#NUM!		#NUM!	#NUM!	#NUM!	#NUM!	#NUM!	#NUM!	#NUM!	#NUM!	#NUM!		3.7673e-06	-2.24277e-07	0.999948	-7.323e-07	3.7747e-10	5.98911e-11	-3.63238e-10	-6.15741e-11	5.03878e-14	-3.21174e-23	-0.0097171	0.000368655	#NUM!	#NUM!			#NUM!	#NUM!
	0.6	#NUM!	0.03038	0.0062	0.00465	0	0	0.03038		1.73926	0.018228	33.9286	8.16316	8.51138e-06	2.51189e-11	0.301995	0.000100177	2.41024e-05	#NUM!	#NUM!		#NUM!	#NUM!	#NUM!	#NUM!	#NUM!	#NUM!	#NUM!	#NUM!	#NUM!		3.76695e-06	-2.24256e-07	0.999948	-7.32232e-07	3.77399e-10	5.98799e-11	-3.6317e-10	-6.15626e-11	5.03784e-14	-3.21054e-23	-0.0097171	0.000368655	#NUM!	#NUM!			#NUM!	#NUM!
	0.7	#NUM!	0.03038	0.0062	0.00465	0	0	0.03038		1.67231	0.021266	33.9286	8.16316	8.51138e-06	2.51189e-11	0.301995	0.00010017	2.41008e-05	#NUM!	#NUM!		#NUM!	#NUM!	#NUM!	#NUM!	#NUM!	#NUM!	#NUM!	#NUM!	#NUM!		3.7667e-06	-2.24241e-07	0.999948	-7.32183e-07	3.77349e-10	5.98719e-11	-3.63122e-10	-6.15544e-11	5.03717e-14	-3.20969e-23	-0.0097171	0.000368655	#NUM!	#NUM!			#NUM!	#NUM!
	0.8	#NUM!	0.03038	0.0062	0.00465	0	0	0.03038		1.61432	0.024304	33.9286	8.16316	8.51138e-06	2.51189e-11	0.301995	0.000100165	2.40996e-05	#NUM!	#NUM!		#NUM!	#NUM!	#NUM!	#NUM!	#NUM!	#NUM!	#NUM!	#NUM!	#NUM!		3.76651e-06	-2.2423e-07	0.999948	-7.32147e-07	3.77311e-10	5.98659e-11	-3.63086e-10	-6.15483e-11	5.03666e-14	-3.20904e-23	-0.0097171	0.000368655	#NUM!	#NUM!			#NUM!	#NUM!
	0.9	#NUM!	0.03038	0.0062	0.00465	0	0	0.03038		1.56317	0.027342	33.9286	8.16316	8.51138e-06	2.51189e-11	0.301995	0.000100161	2.40987e-05	#NUM!	#NUM!		#NUM!	#NUM!	#NUM!	#NUM!	#NUM!	#NUM!	#NUM!	#NUM!	#NUM!		3.76636e-06	-2.24221e-07	0.999948	-7.32118e-07	3.77282e-10	5.98613e-11	-3.63057e-10	-6.15435e-11	5.03627e-14	-3.20854e-23	-0.0097171	0.000368655	#NUM!	#NUM!			#NUM!	#NUM!
	0.99	#NUM!	0.03038	0.0062	0.00465	0	0	0.03038		1.52178	0.0300762	33.9286	8.16316	8.51138e-06	2.51189e-11	0.301995	0.000100159	2.4098e-05	#NUM!	#NUM!		#NUM!	#NUM!	#NUM!	#NUM!	#NUM!	#NUM!	#NUM!	#NUM!	#NUM!		3.76625e-06	-2.24215e-07	0.999948	-7.32097e-07	3.77261e-10	5.98579e-11	-3.63037e-10	-6.154e-11	5.03599e-14	-3.20818e-23	-0.0097171	0.000368655	#NUM!	#NUM!			#NUM!	#NUM!
	Trigonometric solution (discriminant of the cubic equation > 0)
ztrig 1			[C]bfr	[AB2]bfr	[B]bfr	[ABC]bfr	[AC2]bfr	[HX]bfr		pH	[H+]eq								[ABC]form	[AC2]form		[ABC]eq	[AC2]eq	[C]eq	[AB2]eq	[B]eq	[BH+]eq	[CH+]eq	[X - ]eq	[HX]eq
	r	equation from K8	g	d	b	e	f	m			h = rm	KI	KII	K6	K7	K8	Kih	KIIh	j	k		j+e = c	k+f = ztrig 1	g-j-2k-s	d-j-k	l+j+2k-v	v	s	h+v+s	m-(h+v+s)		G	H	I	J	E	F	a	b	g	d	m	n	cosq	q			KIrec	KIIrec
	0.0001	-0.000641515	0.03038	0.0062	0.00465	0	0	0.03038		5.51741	3.038e-06	33.9286	8.16316	8.51138e-06	2.51189e-11	0.301995	0.000380656	9.15852e-05	0.00290509	0.000820672		0.00290509	0.000820672	2.13596e-07	0.00247424	0.00677736	0.00241907	0.0258334	0.0282555	0.00212454		1.43098e-05	-8.53234e-07	0.999803	-2.78236e-06	5.44917e-09	8.6459e-10	-5.24225e-09	-8.88637e-10	7.32819e-13	-6.69324e-21	-0.00971818	0.000368715	-0.999922	3.12911			37255.1	8963.51
	0.00027	-5.64815e-06	0.03038	0.0062	0.00465	0	0	0.03038		5.08605	8.2026e-06	33.9286	8.16316	8.51138e-06	2.51189e-11	0.301995	0.000204029	4.90891e-05	0.00290214	0.000816732		0.00290214	0.000816732	7.91432e-08	0.00248113	0.00467765	0.00450795	0.0258443	0.0303605	1.95274e-05		7.67129e-06	-4.56957e-07	0.999894	-1.49133e-06	1.56549e-09	2.48387e-10	-1.50631e-09	-2.55341e-10	2.09551e-13	-5.52428e-22	-0.0097175	0.000368677	-0.999923	3.12916			69132.6	16633.2
	0.000272	-5.03749e-07	0.03038	0.0062	0.00465	0	0	0.03038		5.08284	8.26336e-06	33.9286	8.16316	8.51138e-06	2.51189e-11	0.301995	0.000203265	4.89053e-05	0.00290213	0.000816715		0.00290213	0.000816715	7.85614e-08	0.00248116	0.00466068	0.00452487	0.0258444	0.0303775	2.49927e-06		7.64258e-06	-4.55245e-07	0.999895	-1.48574e-06	1.55379e-09	2.46531e-10	-1.49505e-09	-2.53433e-10	2.0798e-13	-5.442e-22	-0.0097175	0.000368677	-0.999923	3.12917			69390.9	16695.3
	0.0002721	-2.47506e-07	0.03038	0.0062	0.00465	0	0	0.03038		5.08268	8.2664e-06	33.9286	8.16316	8.51138e-06	2.51189e-11	0.301995	0.000203227	4.88962e-05	0.00290213	0.000816714		0.00290213	0.000816714	7.85325e-08	0.00248116	0.00465984	0.00452572	0.0258444	0.0303783	1.6511e-06		7.64115e-06	-4.5516e-07	0.999895	-1.48547e-06	1.55321e-09	2.46439e-10	-1.49449e-09	-2.53338e-10	2.07902e-13	-5.43794e-22	-0.0097175	0.000368677	-0.999923	3.12917			69403.7	16698.4
	0.00027219	-1.69665e-08	0.03038	0.0062	0.00465	0	0	0.03038		5.08254	8.26913e-06	33.9286	8.16316	8.51138e-06	2.51189e-11	0.301995	0.000203193	4.8888e-05	0.00290212	0.000816714		0.00290212	0.000816714	7.85066e-08	0.00248116	0.00465908	0.00452647	0.0258444	0.0303791	8.88012e-07		7.63987e-06	-4.55083e-07	0.999895	-1.48522e-06	1.55269e-09	2.46356e-10	-1.49399e-09	-2.53253e-10	2.07832e-13	-5.4343e-22	-0.0097175	0.000368677	-0.999923	3.12917			69415.3	16701.2
	0.000272196	-1.5999e-09	0.03038	0.0062	0.00465	0	0	0.03038		5.08253	8.26931e-06	33.9286	8.16316	8.51138e-06	2.51189e-11	0.301995	0.000203191	4.88874e-05	0.00290212	0.000816714		0.00290212	0.000816714	7.85048e-08	0.00248116	0.00465903	0.00452652	0.0258444	0.0303792	8.37148e-07		7.63978e-06	-4.55078e-07	0.999895	-1.4852e-06	1.55265e-09	2.46351e-10	-1.49396e-09	-2.53247e-10	2.07828e-13	-5.43405e-22	-0.0097175	0.000368677	-0.999923	3.12917			69416.1	16701.4
	0.000272197	-6.32566e-11	0.03038	0.0062	0.00465	0	0	0.03038		5.08253	8.26933e-06	33.9286	8.16316	8.51138e-06	2.51189e-11	0.301995	0.000203191	4.88874e-05	0.00290212	0.000816714		0.00290212	0.000816714	7.85047e-08	0.00248116	0.00465902	0.00452653	0.0258444	0.0303792	8.32062e-07		7.63978e-06	-4.55078e-07	0.999895	-1.4852e-06	1.55265e-09	2.4635e-10	-1.49395e-09	-2.53247e-10	2.07827e-13	-5.43403e-22	-0.0097175	0.000368677	-0.999923	3.12917			69416.1	16701.4
	0.000272197	-1.20351e-11	0.03038	0.0062	0.00465	0	0	0.03038		5.08253	8.26933e-06	33.9286	8.16316	8.51138e-06	2.51189e-11	0.301995	0.000203191	4.88874e-05	0.00290212	0.000816714		0.00290212	0.000816714	7.85047e-08	0.00248116	0.00465902	0.00452653	0.0258444	0.0303792	8.31892e-07		7.63977e-06	-4.55078e-07	0.999895	-1.4852e-06	1.55265e-09	2.4635e-10	-1.49395e-09	-2.53247e-10	2.07827e-13	-5.43403e-22	-0.0097175	0.000368677	-0.999923	3.12917			69416.1	16701.4
	0.000272197	-1.79099e-12	0.03038	0.0062	0.00465	0	0	0.03038		5.08253	8.26933e-06	33.9286	8.16316	8.51138e-06	2.51189e-11	0.301995	0.000203191	4.88874e-05	0.00290212	0.000816714		0.00290212	0.000816714	7.85047e-08	0.00248116	0.00465902	0.00452653	0.0258444	0.0303792	8.31859e-07		7.63977e-06	-4.55078e-07	0.999895	-1.4852e-06	1.55265e-09	2.4635e-10	-1.49395e-09	-2.53247e-10	2.07827e-13	-5.43403e-22	-0.0097175	0.000368677	-0.999923	3.12917			69416.1	16701.4
	0.000272197	1.50574e-15	0.03038	0.0062	0.00465	0	0	0.03038		5.08253	8.26933e-06	33.9286	8.16316	8.51138e-06	2.51189e-11	0.301995	0.000203191	4.88874e-05	0.00290212	0.000816714		0.00290212	0.000816714	7.85047e-08	0.00248116	0.00465902	0.00452653	0.0258444	0.0303792	8.31853e-07		7.63977e-06	-4.55078e-07	0.999895	-1.4852e-06	1.55265e-09	2.4635e-10	-1.49395e-09	-2.53247e-10	2.07827e-13	-5.43403e-22	-0.0097175	0.000368677	-0.999923	3.12917			69416.1	16701.4
	0.000272197	7.69794e-13	0.03038	0.0062	0.00465	0	0	0.03038		5.08253	8.26933e-06	33.9286	8.16316	8.51138e-06	2.51189e-11	0.301995	0.000203191	4.88874e-05	0.00290212	0.000816714		0.00290212	0.000816714	7.85047e-08	0.00248116	0.00465902	0.00452653	0.0258444	0.0303792	8.3185e-07		7.63977e-06	-4.55078e-07	0.999895	-1.4852e-06	1.55265e-09	2.4635e-10	-1.49395e-09	-2.53247e-10	2.07827e-13	-5.43403e-22	-0.0097175	0.000368677	-0.999923	3.12917			69416.1	16701.4
	0.000272197	1.3575e-11	0.03038	0.0062	0.00465	0	0	0.03038		5.08253	8.26933e-06	33.9286	8.16316	8.51138e-06	2.51189e-11	0.301995	0.000203191	4.88874e-05	0.00290212	0.000816714		0.00290212	0.000816714	7.85047e-08	0.00248116	0.00465902	0.00452653	0.0258444	0.0303792	8.31808e-07		7.63977e-06	-4.55078e-07	0.999895	-1.4852e-06	1.55265e-09	2.4635e-10	-1.49395e-09	-2.53247e-10	2.07827e-13	-5.43403e-22	-0.0097175	0.000368677	-0.999923	3.12917			69416.1	16701.4
	0.000272197	1.9285e-10	0.03038	0.0062	0.00465	0	0	0.03038		5.08253	8.26934e-06	33.9286	8.16316	8.51138e-06	2.51189e-11	0.301995	0.000203191	4.88874e-05	0.00290212	0.000816714		0.00290212	0.000816714	7.85046e-08	0.00248116	0.00465902	0.00452653	0.0258444	0.0303792	8.31214e-07		7.63977e-06	-4.55078e-07	0.999895	-1.4852e-06	1.55265e-09	2.4635e-10	-1.49395e-09	-2.53247e-10	2.07827e-13	-5.43402e-22	-0.0097175	0.000368677	-0.999923	3.12917			69416.1	16701.4
	0.000272197	9.6117e-10	0.03038	0.0062	0.00465	0	0	0.03038		5.08253	8.26934e-06	33.9286	8.16316	8.51138e-06	2.51189e-11	0.301995	0.000203191	4.88874e-05	0.00290212	0.000816714		0.00290212	0.000816714	7.85046e-08	0.00248116	0.00465902	0.00452653	0.0258444	0.0303792	8.28671e-07		7.63977e-06	-4.55077e-07	0.999895	-1.4852e-06	1.55265e-09	2.4635e-10	-1.49395e-09	-2.53247e-10	2.07827e-13	-5.43401e-22	-0.0097175	0.000368677	-0.999923	3.12917			69416.2	16701.4
	0.0002722	8.64433e-09	0.03038	0.0062	0.00465	0	0	0.03038		5.08252	8.26944e-06	33.9286	8.16316	8.51138e-06	2.51189e-11	0.301995	0.00020319	4.88871e-05	0.00290212	0.000816714		0.00290212	0.000816714	7.85037e-08	0.00248116	0.00465899	0.00452656	0.0258444	0.0303792	8.0324e-07		7.63973e-06	-4.55075e-07	0.999895	-1.48519e-06	1.55263e-09	2.46347e-10	-1.49394e-09	-2.53244e-10	2.07825e-13	-5.43389e-22	-0.0097175	0.000368677	-0.999923	3.12917			69416.6	16701.5
	0.000273	2.05452e-06	0.03038	0.0062	0.00465	0	0	0.03038		5.08125	8.29374e-06	33.9286	8.16316	8.51138e-06	2.51189e-11	0.301995	0.000202888	4.88144e-05	0.00290212	0.000816707		0.00290212	0.000816707	7.82737e-08	0.00248117	0.00465225	0.00453329	0.0258444	0.030386	-5.96865e-06		7.62837e-06	-4.54398e-07	0.999895	-1.48298e-06	1.54802e-09	2.45615e-10	-1.4895e-09	-2.52492e-10	2.07206e-13	-5.40166e-22	-0.0097175	0.000368677	-0.999923	3.12917			69519.3	16726.2
	0.00028	1.97069e-05	0.03038	0.0062	0.00465	0	0	0.03038		5.07025	8.5064e-06	33.9286	8.16316	8.51138e-06	2.51189e-11	0.301995	0.000200319	4.81963e-05	0.00290208	0.000816649		0.00290208	0.000816649	7.63173e-08	0.00248127	0.00459403	0.00459134	0.0258445	0.0304444	-6.43982e-05		7.5318e-06	-4.48639e-07	0.999896	-1.4642e-06	1.50906e-09	2.39435e-10	-1.45202e-09	-2.46139e-10	2.01978e-13	-5.13323e-22	-0.00971749	0.000368677	-0.999923	3.12917			70405.2	16939.4
	0.0003	6.77987e-05	0.03038	0.0062	0.00465	0	0	0.03038		5.04029	9.114e-06	33.9286	8.16316	8.51138e-06	2.51189e-11	0.301995	0.000193639	4.65893e-05	0.00290196	0.0008165		0.00290196	0.0008165	7.12306e-08	0.00248154	0.00443546	0.0047495	0.025845	0.0306036	-0.000223579		7.28072e-06	-4.33667e-07	0.9999	-1.41538e-06	1.41011e-09	2.23734e-10	-1.35682e-09	-2.3e-10	1.887e-13	-4.48209e-22	-0.00971746	0.000368675	-0.999923	3.12917			72818.8	17520.1
	0.001	0.000807666	0.03038	0.0062	0.00465	0	0	0.03038		4.51741	3.038e-05	33.9286	8.16316	8.51138e-06	2.51189e-11	0.301995	0.000128183	3.08406e-05	0.00290086	0.00081504		0.00290086	0.00081504	2.13726e-08	0.0024841	0.00200925	0.00717169	0.025849	0.0330511	-0.00267111		4.81992e-06	-2.86987e-07	0.999933	-9.36939e-07	6.17911e-10	9.80406e-11	-5.94598e-10	-1.00793e-10	8.25453e-14	-8.60653e-23	-0.00971721	0.000368661	-0.999923	3.12919			109783	26413.7
	0.01	0.00143113	0.03038	0.0062	0.00465	0	0	0.03038		3.51741	0.0003038	33.9286	8.16316	8.51138e-06	2.51189e-11	0.301995	0.000102936	2.47661e-05	0.00290044	0.000814476		0.00290044	0.000814476	2.13739e-09	0.00248509	0.000250165	0.00892923	0.0258506	0.0350836	-0.00470363		3.87066e-06	-2.30434e-07	0.999947	-7.52395e-07	3.9847e-10	6.32231e-11	-3.83446e-10	-6.49996e-11	5.3195e-14	-3.57905e-23	-0.00971711	0.000368655	-0.999923	3.1292			136605	32866.8
	0.1	0.00242957	0.03038	0.0062	0.00465	0	0	0.03038		2.51741	0.003038	33.9286	8.16316	8.51138e-06	2.51189e-11	0.301995	0.000100411	2.41587e-05	0.0029004	0.00081442		0.0029004	0.00081442	2.1374e-10	0.00248518	2.56451e-05	0.00915359	0.0258508	0.0380424	-0.00766235		3.77574e-06	-2.2478e-07	0.999948	-7.33941e-07	3.79163e-10	6.01597e-11	-3.64867e-10	-6.18503e-11	5.06141e-14	-3.24062e-23	-0.0097171	0.000368655	-0.999923	3.1292			140029	33690.6
	0.2	0.003485	0.03038	0.0062	0.00465	0	0	0.03038		2.21638	0.006076	33.9286	8.16316	8.51138e-06	2.51189e-11	0.301995	0.000100271	2.41249e-05	0.00290039	0.000814417		0.00290039	0.000814417	1.0687e-10	0.00248519	1.28405e-05	0.00916639	0.0258508	0.0410932	-0.0107132		3.77046e-06	-2.24465e-07	0.999948	-7.32916e-07	3.78104e-10	5.99917e-11	-3.63849e-10	-6.16776e-11	5.04726e-14	-3.22255e-23	-0.0097171	0.000368655	-0.999923	3.1292			140224	33737.6
	0.3	0.00455633	0.03038	0.0062	0.00465	0	0	0.03038		2.04029	0.009114	33.9286	8.16316	8.51138e-06	2.51189e-11	0.301995	0.000100224	2.41137e-05	0.00290039	0.000814416		0.00290039	0.000814416	7.12467e-11	0.00248519	8.56429e-06	0.00917066	0.0258508	0.0441354	-0.0137554		3.7687e-06	-2.24361e-07	0.999948	-7.32574e-07	3.77752e-10	5.99358e-11	-3.63509e-10	-6.16201e-11	5.04255e-14	-3.21654e-23	-0.0097171	0.000368655	-0.999923	3.1292			140289	33753.3
	0.4	0.00564546	0.03038	0.0062	0.00465	0	0	0.03038		1.91535	0.012152	33.9286	8.16316	8.51138e-06	2.51189e-11	0.301995	0.0001002	2.41081e-05	0.00290039	0.000814415		0.00290039	0.000814415	5.3435e-11	0.00248519	6.42472e-06	0.0091728	0.0258508	0.0471756	-0.0167956		3.76783e-06	-2.24308e-07	0.999948	-7.32403e-07	3.77576e-10	5.99078e-11	-3.6334e-10	-6.15914e-11	5.0402e-14	-3.21354e-23	-0.0097171	0.000368655	-0.999923	3.1292			140322	33761.2
	0.5	0.0067528	0.03038	0.0062	0.00465	0	0	0.03038		1.81844	0.01519	33.9286	8.16316	8.51138e-06	2.51189e-11	0.301995	0.000100186	2.41047e-05	0.00290039	0.000814415		0.00290039	0.000814415	4.2748e-11	0.00248519	5.14049e-06	0.00917408	0.0258508	0.0502149	-0.0198349		3.7673e-06	-2.24277e-07	0.999948	-7.323e-07	3.7747e-10	5.98911e-11	-3.63238e-10	-6.15741e-11	5.03878e-14	-3.21174e-23	-0.0097171	0.000368655	-0.999923	3.1292			140341	33765.9
	0.6	0.00787846	0.03038	0.0062	0.00465	0	0	0.03038		1.73926	0.018228	33.9286	8.16316	8.51138e-06	2.51189e-11	0.301995	0.000100177	2.41024e-05	0.00290039	0.000814415		0.00290039	0.000814415	3.56233e-11	0.00248519	4.28414e-06	0.00917494	0.0258508	0.0532537	-0.0228737		3.76695e-06	-2.24256e-07	0.999948	-7.32232e-07	3.77399e-10	5.98799e-11	-3.6317e-10	-6.15626e-11	5.03784e-14	-3.21054e-23	-0.0097171	0.000368655	-0.999923	3.1292			140354	33769
	0.7	0.00902251	0.03038	0.0062	0.00465	0	0	0.03038		1.67231	0.021266	33.9286	8.16316	8.51138e-06	2.51189e-11	0.301995	0.00010017	2.41008e-05	0.00290039	0.000814414		0.00290039	0.000814414	3.05343e-11	0.00248519	3.67237e-06	0.00917555	0.0258508	0.0562923	-0.0259123		3.7667e-06	-2.24241e-07	0.999948	-7.32183e-07	3.77349e-10	5.98719e-11	-3.63122e-10	-6.15544e-11	5.03717e-14	-3.20969e-23	-0.0097171	0.000368655	-0.999923	3.1292			140364	33771.3
	0.8	0.010185	0.03038	0.0062	0.00465	0	0	0.03038		1.61432	0.024304	33.9286	8.16316	8.51138e-06	2.51189e-11	0.301995	0.000100165	2.40996e-05	0.00290039	0.000814414		0.00290039	0.000814414	2.67175e-11	0.00248519	3.21348e-06	0.00917601	0.0258508	0.0593308	-0.0289508		3.76651e-06	-2.2423e-07	0.999948	-7.32147e-07	3.77311e-10	5.98659e-11	-3.63086e-10	-6.15483e-11	5.03666e-14	-3.20904e-23	-0.0097171	0.000368655	-0.999923	3.1292			140371	33772.9
	0.9	0.0113659	0.03038	0.0062	0.00465	0	0	0.03038		1.56317	0.027342	33.9286	8.16316	8.51138e-06	2.51189e-11	0.301995	0.000100161	2.40987e-05	0.00290039	0.000814414		0.00290039	0.000814414	2.37489e-11	0.00248519	2.85654e-06	0.00917636	0.0258508	0.0623691	-0.0319891		3.76636e-06	-2.24221e-07	0.999948	-7.32118e-07	3.77282e-10	5.98613e-11	-3.63057e-10	-6.15435e-11	5.03627e-14	-3.20854e-23	-0.0097171	0.000368655	-0.999923	3.1292			140376	33774.2
	0.99	0.0124444	0.03038	0.0062	0.00465	0	0	0.03038		1.52178	0.0300762	33.9286	8.16316	8.51138e-06	2.51189e-11	0.301995	0.000100159	2.4098e-05	0.00290039	0.000814414		0.00290039	0.000814414	2.15899e-11	0.00248519	2.59693e-06	0.00917662	0.0258508	0.0651036	-0.0347236		3.76625e-06	-2.24215e-07	0.999948	-7.32097e-07	3.77261e-10	5.98579e-11	-3.63037e-10	-6.154e-11	5.03599e-14	-3.20818e-23	-0.0097171	0.000368655	-0.999923	3.1292			140380	33775.2
ztrig 2			[C]bfr	[AB2]bfr	[B]bfr	[ABC]bfr	[AC2]bfr	[HX]bfr		pH	[H+]eq								[ABC]form	[AC2]form		[ABC]eq	[AC2]eq	[C]eq	[AB2]eq	[B]eq	[BH+]eq	[CH+]eq	[X - ]eq	[HX]eq
	r	equation from K8	g	d	b	e	f	m			h = rm	KI	KII	K6	K7	K8	Kih	KIIh	j	k		j+e = c	k+f = ztrig 2	g-j-2k-s	d-j-k	l+j+2k-v	v	s	h+v+s	m-(h+v+s)		G	H	I	J	E	F	a	b	g	d	m	n	cosq	q			KIrec	KIIrec
	0.0001	-0.00659136	0.03038	0.0062	0.00465	0	0	0.03038		5.51741	3.038e-06	33.9286	8.16316	8.51138e-06	2.51189e-11	0.301995	0.000380656	9.15852e-05	0.371951	-0.170335		0.371951	-0.170335	-7.44557e-09	-0.195416	0.0264792	0.00945132	-0.000900504	0.00855385	0.0218261		1.43098e-05	-8.53234e-07	0.999803	-2.78236e-06	5.44917e-09	8.6459e-10	-5.24225e-09	-8.88637e-10	7.32819e-13	-6.69324e-21	-0.00971818	0.000368715	-0.999922	3.12911			6.76913e+06	1.62864e+06
	0.001	-0.000960093	0.03038	0.0062	0.00465	0	0	0.03038		4.51741	3.038e-05	33.9286	8.16316	8.51138e-06	2.51189e-11	0.301995	0.000128183	3.08406e-05	0.371934	-0.17033		0.371934	-0.17033	-7.40362e-10	-0.195405	0.00786228	0.0280631	-0.000895431	0.0271981	0.0031819		4.81992e-06	-2.86987e-07	0.999933	-9.36939e-07	6.17911e-10	9.80406e-11	-5.94598e-10	-1.00793e-10	8.25453e-14	-8.60653e-23	-0.00971721	0.000368661	-0.999923	3.12919			2.02132e+07	4.86326e+06
	0.01	0.00121079	0.03038	0.0062	0.00465	0	0	0.03038		3.51741	0.0003038	33.9286	8.16316	8.51138e-06	2.51189e-11	0.301995	0.000102936	2.47661e-05	0.371933	-0.170329		0.371933	-0.170329	-7.39943e-11	-0.195404	0.000979057	0.0349459	-0.000894924	0.0343547	-0.00397474		3.87066e-06	-2.30434e-07	0.999947	-7.52395e-07	3.9847e-10	6.32231e-11	-3.83446e-10	-6.49996e-11	5.3195e-14	-3.57905e-23	-0.00971711	0.000368655	-0.999923	3.1292			2.51849e+07	6.05946e+06
	0.1	0.00240677	0.03038	0.0062	0.00465	0	0	0.03038		2.51741	0.003038	33.9286	8.16316	8.51138e-06	2.51189e-11	0.301995	0.000100411	2.41587e-05	0.371933	-0.170329		0.371933	-0.170329	-7.39901e-12	-0.195404	0.000100367	0.0358245	-0.000894873	0.0379676	-0.00758763		3.77574e-06	-2.2478e-07	0.999948	-7.33941e-07	3.79163e-10	6.01597e-11	-3.64867e-10	-6.18503e-11	5.06141e-14	-3.24062e-23	-0.0097171	0.000368655	-0.999923	3.1292			2.58196e+07	6.21216e+06
	0.2	0.00347348	0.03038	0.0062	0.00465	0	0	0.03038		2.21638	0.006076	33.9286	8.16316	8.51138e-06	2.51189e-11	0.301995	0.000100271	2.41249e-05	0.371933	-0.170329		0.371933	-0.170329	-3.69949e-12	-0.195404	5.02539e-05	0.0358746	-0.00089487	0.0410557	-0.0106757		3.77046e-06	-2.24465e-07	0.999948	-7.32916e-07	3.78104e-10	5.99917e-11	-3.63849e-10	-6.16776e-11	5.04726e-14	-3.22255e-23	-0.0097171	0.000368655	-0.999923	3.1292			2.58558e+07	6.22087e+06
	0.3	0.00454856	0.03038	0.0062	0.00465	0	0	0.03038		2.04029	0.009114	33.9286	8.16316	8.51138e-06	2.51189e-11	0.301995	0.000100224	2.41137e-05	0.371933	-0.170329		0.371933	-0.170329	-2.46633e-12	-0.195404	3.35182e-05	0.0358914	-0.000894869	0.0441105	-0.0137305		3.7687e-06	-2.24361e-07	0.999948	-7.32574e-07	3.77752e-10	5.99358e-11	-3.63509e-10	-6.16201e-11	5.04255e-14	-3.21654e-23	-0.0097171	0.000368655	-0.999923	3.1292			2.58679e+07	6.22378e+06
	0.4	0.00563958	0.03038	0.0062	0.00465	0	0	0.03038		1.91535	0.012152	33.9286	8.16316	8.51138e-06	2.51189e-11	0.301995	0.0001002	2.41081e-05	0.371933	-0.170329		0.371933	-0.170329	-1.84974e-12	-0.195404	2.51445e-05	0.0358997	-0.000894869	0.0471569	-0.0167769		3.76783e-06	-2.24308e-07	0.999948	-7.32403e-07	3.77576e-10	5.99078e-11	-3.6334e-10	-6.15914e-11	5.0402e-14	-3.21354e-23	-0.0097171	0.000368655	-0.999923	3.1292			2.5874e+07	6.22524e+06
	0.5	0.00674804	0.03038	0.0062	0.00465	0	0	0.03038		1.81844	0.01519	33.9286	8.16316	8.51138e-06	2.51189e-11	0.301995	0.000100186	2.41047e-05	0.371933	-0.170329		0.371933	-0.170329	-1.47979e-12	-0.195404	2.01184e-05	0.0359048	-0.000894869	0.0501999	-0.0198199		3.7673e-06	-2.24277e-07	0.999948	-7.323e-07	3.7747e-10	5.98911e-11	-3.63238e-10	-6.15741e-11	5.03878e-14	-3.21174e-23	-0.0097171	0.000368655	-0.999923	3.1292			2.58776e+07	6.22611e+06
	0.6	0.00787446	0.03038	0.0062	0.00465	0	0	0.03038		1.73926	0.018228	33.9286	8.16316	8.51138e-06	2.51189e-11	0.301995	0.000100177	2.41024e-05	0.371933	-0.170329		0.371933	-0.170329	-1.23316e-12	-0.195404	1.67669e-05	0.0359081	-0.000894868	0.0532412	-0.0228612		3.76695e-06	-2.24256e-07	0.999948	-7.32232e-07	3.77399e-10	5.98799e-11	-3.6317e-10	-6.15626e-11	5.03784e-14	-3.21054e-23	-0.0097171	0.000368655	-0.999923	3.1292			2.588e+07	6.22669e+06
	0.7	0.00901905	0.03038	0.0062	0.00465	0	0	0.03038		1.67231	0.021266	33.9286	8.16316	8.51138e-06	2.51189e-11	0.301995	0.00010017	2.41008e-05	0.371933	-0.170329		0.371933	-0.170329	-1.057e-12	-0.195404	1.43726e-05	0.0359105	-0.000894868	0.0562816	-0.0259016		3.7667e-06	-2.24241e-07	0.999948	-7.32183e-07	3.77349e-10	5.98719e-11	-3.63122e-10	-6.15544e-11	5.03717e-14	-3.20969e-23	-0.0097171	0.000368655	-0.999923	3.1292			2.58818e+07	6.22711e+06
	0.8	0.0101819	0.03038	0.0062	0.00465	0	0	0.03038		1.61432	0.024304	33.9286	8.16316	8.51138e-06	2.51189e-11	0.301995	0.000100165	2.40996e-05	0.371933	-0.170329		0.371933	-0.170329	-9.24871e-13	-0.195404	1.25767e-05	0.0359123	-0.000894868	0.0593214	-0.0289414		3.76651e-06	-2.2423e-07	0.999948	-7.32147e-07	3.77311e-10	5.98659e-11	-3.63086e-10	-6.15483e-11	5.03666e-14	-3.20904e-23	-0.0097171	0.000368655	-0.999923	3.1292			2.5883e+07	6.22742e+06
	0.9	0.0113631	0.03038	0.0062	0.00465	0	0	0.03038		1.56317	0.027342	33.9286	8.16316	8.51138e-06	2.51189e-11	0.301995	0.000100161	2.40987e-05	0.371933	-0.170329		0.371933	-0.170329	-8.22108e-13	-0.195404	1.11797e-05	0.0359137	-0.000894868	0.0623608	-0.0319808		3.76636e-06	-2.24221e-07	0.999948	-7.32118e-07	3.77282e-10	5.98613e-11	-3.63057e-10	-6.15435e-11	5.03627e-14	-3.20854e-23	-0.0097171	0.000368655	-0.999923	3.1292			2.58841e+07	6.22766e+06
	0.99	0.0124419	0.03038	0.0062	0.00465	0	0	0.03038		1.52178	0.0300762	33.9286	8.16316	8.51138e-06	2.51189e-11	0.301995	0.000100159	2.4098e-05	0.371933	-0.170329		0.371933	-0.170329	-7.47371e-13	-0.195404	1.01636e-05	0.0359147	-0.000894868	0.065096	-0.034716		3.76625e-06	-2.24215e-07	0.999948	-7.32097e-07	3.77261e-10	5.98579e-11	-3.63037e-10	-6.154e-11	5.03599e-14	-3.20818e-23	-0.0097171	0.000368655	-0.999923	3.1292			2.58848e+07	6.22784e+06
ztrig 3			[C]bfr	[AB2]bfr	[B]bfr	[ABC]bfr	[AC2]bfr	[HX]bfr		pH	[H+]eq								[ABC]form	[AC2]form		[ABC]eq	[AC2]eq	[C]eq	[AB2]eq	[B]eq	[BH+]eq	[CH+]eq	[X - ]eq	[HX]eq
	r	equation from K8	g	d	b	e	f	m			h = rm	KI	KII	K6	K7	K8	Kih	KIIh	j	k		j+e = c	k+f = ztrig 3	g-j-2k-s	d-j-k	l+j+2k-v	v	s	h+v+s	m-(h+v+s)		G	H	I	J	E	F	a	b	g	d	m	n	cosq	q			KIrec	KIIrec
	1e-06	-0.000262889	0.03038	0.0062	0.00465	0	0	0.03038		7.51741	3.038e-08	33.9286	8.16316	8.51138e-06	2.51189e-11	0.301995	0.0281298	0.00676798	0.000807302	2.92361e-05		0.000807302	2.92361e-05	2.43829e-05	0.00536346	0.00549616	1.96176e-05	0.0294898	0.0295095	0.00087051		0.00102811	-7.10867e-05	0.985406	-0.000205611	2.97575e-05	4.72147e-06	-2.78383e-05	-4.71877e-06	6.9653e-09	-1.99604e-13	-0.00982768	0.000374909	-0.999774	3.12033			33.9286	8.16316
	8.2e-06	-9.14686e-07	0.03038	0.0062	0.00465	0	0	0.03038		6.6036	2.49116e-07	33.9286	8.16316	8.51138e-06	2.51189e-11	0.301995	0.00352086	0.000847113	0.000134916	7.22159e-07		0.000134916	7.22159e-07	3.04922e-06	0.00606436	0.00465025	0.000136106	0.0302406	0.0303769	3.05387e-06		0.000131942	-8.00575e-06	0.998173	-2.57353e-05	4.66189e-07	7.39677e-08	-4.47079e-07	-7.57863e-08	6.78919e-11	-4.89892e-17	-0.00973023	0.000369397	-0.999908	3.12806			33.9286	8.16316
	8.29e-06	-6.16292e-08	0.03038	0.0062	0.00465	0	0	0.03038		6.59886	2.5185e-07	33.9286	8.16316	8.51138e-06	2.51189e-11	0.301995	0.00348373	0.000838179	0.000133567	7.07637e-07		0.000133567	7.07637e-07	3.01626e-06	0.00606572	0.00464747	0.000137518	0.030242	0.0303798	2.29409e-07		0.000130555	-7.91998e-06	0.998193	-2.54639e-05	4.56408e-07	7.24157e-08	-4.37715e-07	-7.4199e-08	6.64071e-11	-4.6955e-17	-0.00973008	0.000369388	-0.999909	3.12808			33.9286	8.16316
	8.296e-06	-5.08424e-09	0.03038	0.0062	0.00465	0	0	0.03038		6.59854	2.52032e-07	33.9286	8.16316	8.51138e-06	2.51189e-11	0.301995	0.00348128	0.00083759	0.000133478	7.06685e-07		0.000133478	7.06685e-07	3.01408e-06	0.00606581	0.00464728	0.000137612	0.0302421	0.03038	4.21893e-08		0.000130464	-7.91433e-06	0.998194	-2.5446e-05	4.55767e-07	7.2314e-08	-4.37101e-07	-7.40949e-08	6.63099e-11	-4.68232e-17	-0.00973007	0.000369388	-0.999909	3.12808			33.9286	8.16316
	8.2965e-06	-3.73985e-10	0.03038	0.0062	0.00465	0	0	0.03038		6.59852	2.52048e-07	33.9286	8.16316	8.51138e-06	2.51189e-11	0.301995	0.00348108	0.000837541	0.000133471	7.06606e-07		0.000133471	7.06606e-07	3.0139e-06	0.00606582	0.00464726	0.00013762	0.0302421	0.03038	2.65938e-08		0.000130456	-7.91386e-06	0.998194	-2.54445e-05	4.55713e-07	7.23055e-08	-4.3705e-07	-7.40863e-08	6.63018e-11	-4.68123e-17	-0.00973007	0.000369388	-0.999909	3.12808			33.9286	8.16316
	8.29653e-06	-9.13538e-11	0.03038	0.0062	0.00465	0	0	0.03038		6.59852	2.52049e-07	33.9286	8.16316	8.51138e-06	2.51189e-11	0.301995	0.00348106	0.000837538	0.000133471	7.06601e-07		0.000133471	7.06601e-07	3.01389e-06	0.00606582	0.00464726	0.00013762	0.0302421	0.03038	2.5658e-08		0.000130455	-7.91383e-06	0.998194	-2.54444e-05	4.5571e-07	7.2305e-08	-4.37047e-07	-7.40858e-08	6.63013e-11	-4.68116e-17	-0.00973007	0.000369388	-0.999909	3.12808			33.9286	8.16316
	8.29654e-06	-6.94063e-15	0.03038	0.0062	0.00465	0	0	0.03038		6.59852	2.52049e-07	33.9286	8.16316	8.51138e-06	2.51189e-11	0.301995	0.00348106	0.000837537	0.00013347	7.066e-07		0.00013347	7.066e-07	3.01389e-06	0.00606582	0.00464726	0.00013762	0.0302421	0.03038	2.53555e-08		0.000130455	-7.91382e-06	0.998194	-2.54444e-05	4.55709e-07	7.23049e-08	-4.37046e-07	-7.40856e-08	6.63012e-11	-4.68114e-17	-0.00973007	0.000369388	-0.999909	3.12808			33.9286	8.16316
	8.29654e-06	9.34051e-13	0.03038	0.0062	0.00465	0	0	0.03038		6.59852	2.52049e-07	33.9286	8.16316	8.51138e-06	2.51189e-11	0.301995	0.00348106	0.000837537	0.00013347	7.06599e-07		0.00013347	7.06599e-07	3.01389e-06	0.00606582	0.00464726	0.00013762	0.0302421	0.03038	2.53524e-08		0.000130455	-7.91382e-06	0.998194	-2.54444e-05	4.55709e-07	7.23049e-08	-4.37046e-07	-7.40856e-08	6.63012e-11	-4.68114e-17	-0.00973007	0.000369388	-0.999909	3.12808			33.9286	8.16316
	8.29654e-06	2.8407e-12	0.03038	0.0062	0.00465	0	0	0.03038		6.59852	2.52049e-07	33.9286	8.16316	8.51138e-06	2.51189e-11	0.301995	0.00348106	0.000837537	0.00013347	7.06599e-07		0.00013347	7.06599e-07	3.01389e-06	0.00606582	0.00464726	0.00013762	0.0302421	0.03038	2.53461e-08		0.000130455	-7.91382e-06	0.998194	-2.54444e-05	4.55709e-07	7.23049e-08	-4.37046e-07	-7.40856e-08	6.63012e-11	-4.68114e-17	-0.00973007	0.000369388	-0.999909	3.12808			33.9286	8.16316
	8.2966e-06	5.68035e-10	0.03038	0.0062	0.00465	0	0	0.03038		6.59851	2.52051e-07	33.9286	8.16316	8.51138e-06	2.51189e-11	0.301995	0.00348104	0.000837532	0.00013347	7.0659e-07		0.00013347	7.0659e-07	3.01387e-06	0.00606582	0.00464726	0.000137621	0.0302421	0.03038	2.34747e-08		0.000130454	-7.91377e-06	0.998194	-2.54442e-05	4.55703e-07	7.23038e-08	-4.3704e-07	-7.40845e-08	6.63002e-11	-4.68101e-17	-0.00973007	0.000369388	-0.999909	3.12808			33.9286	8.16316
	8.297e-06	4.33601e-09	0.03038	0.0062	0.00465	0	0	0.03038		6.59849	2.52063e-07	33.9286	8.16316	8.51138e-06	2.51189e-11	0.301995	0.00348087	0.000837492	0.000133464	7.06527e-07		0.000133464	7.06527e-07	3.01372e-06	0.00606583	0.00464725	0.000137627	0.0302421	0.03038	1.0999e-08		0.000130448	-7.91339e-06	0.998194	-2.5443e-05	4.5566e-07	7.22971e-08	-4.36999e-07	-7.40776e-08	6.62937e-11	-4.68013e-17	-0.00973007	0.000369388	-0.999909	3.12808			33.9286	8.16316
	8.3e-06	3.259e-08	0.03038	0.0062	0.00465	0	0	0.03038		6.59833	2.52154e-07	33.9286	8.16316	8.51138e-06	2.51189e-11	0.301995	0.00347965	0.000837198	0.000133419	7.06051e-07		0.000133419	7.06051e-07	3.01264e-06	0.00606587	0.00464716	0.000137674	0.0302422	0.0303801	-8.25495e-08		0.000130403	-7.91057e-06	0.998195	-2.54341e-05	4.5534e-07	7.22463e-08	-4.36693e-07	-7.40257e-08	6.62452e-11	-4.67356e-17	-0.00973007	0.000369388	-0.999909	3.12808			33.9286	8.16316
	9e-06	6.37054e-06	0.03038	0.0062	0.00465	0	0	0.03038		6.56317	2.7342e-07	33.9286	8.16316	8.51138e-06	2.51189e-11	0.301995	0.00321682	0.000773963	0.000123832	6.07255e-07		0.000123832	6.07255e-07	2.77924e-06	0.00607556	0.00462643	0.00014862	0.0302522	0.0304011	-2.10673e-05		0.000120585	-7.30436e-06	0.998331	-2.3513e-05	3.89152e-07	6.17446e-08	-3.73313e-07	-6.3282e-08	5.62522e-11	-3.41361e-17	-0.00972906	0.00036933	-0.99991	3.12816			33.9286	8.16316
	1e-05	1.46857e-05	0.03038	0.0062	0.00465	0	0	0.03038		6.51741	3.038e-07	33.9286	8.16316	8.51138e-06	2.51189e-11	0.301995	0.00290518	0.000698982	0.000112366	4.9906e-07		0.000112366	4.9906e-07	2.50231e-06	0.00608713	0.0045992	0.000164161	0.0302641	0.0304286	-4.85982e-05		0.000108937	-6.5874e-06	0.998493	-2.12351e-05	3.17403e-07	5.03606e-08	-3.0458e-07	-5.16306e-08	4.55293e-11	-2.2709e-17	-0.00972786	0.000369263	-0.999911	3.12827			33.9286	8.16316
	0.0001	0.000366911	0.03038	0.0062	0.00465	0	0	0.03038		5.51741	3.038e-06	33.9286	8.16316	8.51138e-06	2.51189e-11	0.301995	0.000380656	9.15852e-05	1.53227e-05	9.13366e-09		1.53227e-05	9.13366e-09	2.5106e-07	0.00618467	0.00343815	0.00122719	0.0303644	0.0315946	-0.00121464		1.43098e-05	-8.53234e-07	0.999803	-2.78236e-06	5.44917e-09	8.6459e-10	-5.24225e-09	-8.88637e-10	7.32819e-13	-6.69324e-21	-0.00971818	0.000368715	-0.999922	3.12911			33.9286	8.16316
	0.001	0.00110681	0.03038	0.0062	0.00465	0	0	0.03038		4.51741	3.038e-05	33.9286	8.16316	8.51138e-06	2.51189e-11	0.301995	0.000128183	3.08406e-05	5.18127e-06	1.04265e-09		5.18127e-06	1.04265e-09	2.51146e-08	0.00619482	0.00101879	0.0036364	0.0303748	0.0340416	-0.00366157		4.81992e-06	-2.86987e-07	0.999933	-9.36939e-07	6.17911e-10	9.80406e-11	-5.94598e-10	-1.00793e-10	8.25453e-14	-8.60653e-23	-0.00971721	0.000368661	-0.999923	3.12919			33.9286	8.16316
	0.01	0.00146841	0.03038	0.0062	0.00465	0	0	0.03038		3.51741	0.0003038	33.9286	8.16316	8.51138e-06	2.51189e-11	0.301995	0.000102936	2.47661e-05	4.16248e-06	6.72816e-10		4.16248e-06	6.72816e-10	2.51154e-09	0.00619584	0.000126839	0.00452732	0.0303758	0.035207	-0.00482696		3.87066e-06	-2.30434e-07	0.999947	-7.52395e-07	3.9847e-10	6.32231e-11	-3.83446e-10	-6.49996e-11	5.3195e-14	-3.57905e-23	-0.00971711	0.000368655	-0.999923	3.1292			33.9285	8.16315
	0.1	0.00243342	0.03038	0.0062	0.00465	0	0	0.03038		2.51741	0.003038	33.9286	8.16316	8.51138e-06	2.51189e-11	0.301995	0.000100411	2.41587e-05	4.06055e-06	6.40259e-10		4.06055e-06	6.40259e-10	2.51155e-10	0.00619594	1.30026e-05	0.00464106	0.0303759	0.038055	-0.007675		3.77574e-06	-2.2478e-07	0.999948	-7.33941e-07	3.79163e-10	6.01597e-11	-3.64867e-10	-6.18503e-11	5.06141e-14	-3.24062e-23	-0.0097171	0.000368655	-0.999923	3.1292			33.9286	8.16315
	0.2	0.00348695	0.03038	0.0062	0.00465	0	0	0.03038		2.21638	0.006076	33.9286	8.16316	8.51138e-06	2.51189e-11	0.301995	0.000100271	2.41249e-05	4.05489e-06	6.38473e-10		4.05489e-06	6.38473e-10	1.25578e-10	0.00619594	6.51037e-06	0.00464755	0.0303759	0.0410995	-0.0107195		3.77046e-06	-2.24465e-07	0.999948	-7.32916e-07	3.78104e-10	5.99917e-11	-3.63849e-10	-6.16776e-11	5.04726e-14	-3.22255e-23	-0.0097171	0.000368655	-0.999923	3.1292			33.9285	8.16315
	0.3	0.00455764	0.03038	0.0062	0.00465	0	0	0.03038		2.04029	0.009114	33.9286	8.16316	8.51138e-06	2.51189e-11	0.301995	0.000100224	2.41137e-05	4.053e-06	6.3788e-10		4.053e-06	6.3788e-10	8.37184e-11	0.00619595	4.34227e-06	0.00464971	0.0303759	0.0441397	-0.0137597		3.7687e-06	-2.24361e-07	0.999948	-7.32574e-07	3.77752e-10	5.99358e-11	-3.63509e-10	-6.16201e-11	5.04255e-14	-3.21654e-23	-0.0097171	0.000368655	-0.999923	3.1292			33.9286	8.16316
	0.4	0.00564646	0.03038	0.0062	0.00465	0	0	0.03038		1.91535	0.012152	33.9286	8.16316	8.51138e-06	2.51189e-11	0.301995	0.0001002	2.41081e-05	4.05205e-06	6.37581e-10		4.05205e-06	6.37581e-10	6.27888e-11	0.00619595	3.25746e-06	0.0046508	0.0303759	0.0471787	-0.0167987		3.76783e-06	-2.24308e-07	0.999948	-7.32403e-07	3.77576e-10	5.99078e-11	-3.6334e-10	-6.15914e-11	5.0402e-14	-3.21354e-23	-0.0097171	0.000368655	-0.999923	3.1292			33.9285	8.16315
	0.5	0.0067536	0.03038	0.0062	0.00465	0	0	0.03038		1.81844	0.01519	33.9286	8.16316	8.51138e-06	2.51189e-11	0.301995	0.000100186	2.41047e-05	4.05149e-06	6.37405e-10		4.05149e-06	6.37405e-10	5.0231e-11	0.00619595	2.60634e-06	0.00465145	0.0303759	0.0502174	-0.0198374		3.7673e-06	-2.24277e-07	0.999948	-7.323e-07	3.7747e-10	5.98911e-11	-3.63238e-10	-6.15741e-11	5.03878e-14	-3.21174e-23	-0.0097171	0.000368655	-0.999923	3.1292			33.9286	8.16316
	0.6	0.00787914	0.03038	0.0062	0.00465	0	0	0.03038		1.73926	0.018228	33.9286	8.16316	8.51138e-06	2.51189e-11	0.301995	0.000100177	2.41024e-05	4.05111e-06	6.37284e-10		4.05111e-06	6.37284e-10	4.18592e-11	0.00619595	2.17215e-06	0.00465188	0.0303759	0.0532558	-0.0228758		3.76695e-06	-2.24256e-07	0.999948	-7.32232e-07	3.77399e-10	5.98799e-11	-3.6317e-10	-6.15626e-11	5.03784e-14	-3.21054e-23	-0.0097171	0.000368655	-0.999923	3.1292			33.9285	8.16315
	0.7	0.0090231	0.03038	0.0062	0.00465	0	0	0.03038		1.67231	0.021266	33.9286	8.16316	8.51138e-06	2.51189e-11	0.301995	0.00010017	2.41008e-05	4.05084e-06	6.372e-10		4.05084e-06	6.372e-10	3.58793e-11	0.00619595	1.86197e-06	0.00465219	0.0303759	0.0562941	-0.0259141		3.7667e-06	-2.24241e-07	0.999948	-7.32183e-07	3.77349e-10	5.98719e-11	-3.63122e-10	-6.15544e-11	5.03717e-14	-3.20969e-23	-0.0097171	0.000368655	-0.999923	3.1292			33.9285	8.16315
	0.8	0.0101855	0.03038	0.0062	0.00465	0	0	0.03038		1.61432	0.024304	33.9286	8.16316	8.51138e-06	2.51189e-11	0.301995	0.000100165	2.40996e-05	4.05065e-06	6.37138e-10		4.05065e-06	6.37138e-10	3.13944e-11	0.00619595	1.6293e-06	0.00465242	0.0303759	0.0593324	-0.0289524		3.76651e-06	-2.2423e-07	0.999948	-7.32147e-07	3.77311e-10	5.98659e-11	-3.63086e-10	-6.15483e-11	5.03666e-14	-3.20904e-23	-0.0097171	0.000368655	-0.999923	3.1292			33.9286	8.16316
	0.9	0.0113663	0.03038	0.0062	0.00465	0	0	0.03038		1.56317	0.027342	33.9286	8.16316	8.51138e-06	2.51189e-11	0.301995	0.000100161	2.40987e-05	4.05048e-06	6.37087e-10		4.05048e-06	6.37087e-10	2.79061e-11	0.00619595	1.44832e-06	0.0046526	0.0303759	0.0623706	-0.0319906		3.76636e-06	-2.24221e-07	0.999948	-7.32118e-07	3.77282e-10	5.98613e-11	-3.63057e-10	-6.15435e-11	5.03627e-14	-3.20854e-23	-0.0097171	0.000368655	-0.999923	3.1292			33.9286	8.16315
	0.99	0.0124449	0.03038	0.0062	0.00465	0	0	0.03038		1.52178	0.0300762	33.9286	8.16316	8.51138e-06	2.51189e-11	0.301995	0.000100159	2.4098e-05	4.05037e-06	6.37051e-10		4.05037e-06	6.37051e-10	2.53692e-11	0.00619595	1.3167e-06	0.00465273	0.0303759	0.0651049	-0.0347249		3.76625e-06	-2.24215e-07	0.999948	-7.32097e-07	3.77261e-10	5.98579e-11	-3.63037e-10	-6.154e-11	5.03599e-14	-3.20818e-23	-0.0097171	0.000368655	-0.999923	3.1292			33.9285	8.16315
[truncated: 10 more columns]
