# Supplementary material for: Transfer of structural units through imine exchanges, in solution or without solvent: successive transiminations, stimuli (pH)-modulated covalent switches, and mathematical models
Source: Front Chem. 2026 Apr 13;13:1241625. doi: 10.3389/fchem.2025.1241625 (PMC13112204; doi:10.3389/fchem.2025.1241625)
Supplement: Supplementary file 1 [file Supplementaryfile1.zip › Supplementary Material/s-S1-aj-base.xlsx]

## Sheet: Feuil1
	Composition at equilibrium AB2 + C = ABC + B ABC + C = AC2 + B					B + H+ = BH+ C + H+ = CH+
	4.9 equiv. of acid HX, 4.9 equiv. of amine C, 0.75 equiv. of amine B and 1 equiv. of dialdehyde-derived bis-imine AB2											paper -> section 5.4.4.				Inputs: g, d, l, e, f, m, p, pH, KI, KII, r
	Set S1		simplified approach
	Algebraic solution (discriminant of the cubic equation < 0)
zalg			[C]bfr	[AB2]bfr	[B]bfr	[ABC]bfr	[AC2]bfr	[HX]bfr	[Base]bfr		pH	[H+]eq									[ABC]form	[AC2]form		[ABC]eq	[AC2]eq	[C]eq	[AB2]eq	[B]eq	[BH+]eq	[CH+]eq	[X - ]eq	[HX]eq	[BaseH+]eq	[Base]eq
	q	equation from K8	g	d	l	e	f	m	p			h	KI	KII	K6	K7	K8	K9	KIh	KIIh	j	k		j+e = c	k+f = zalg	g-j-2k-s	d-j-k	l+j+2k-v	v	s	h+v+s+i	m-(h+v+s+i)	i = qp	p-i		G	H	I	J	E	F	a	b	g	d	m	n	{-n/2+[(m/3)3+(n/2)2]1/2}1/3	{-n/2-[(m/3)3+(n/2)2]1/2}1/3
	0.01	#NUM!	0.03038	0.0062	0.00465	0	0	0.03038	0.03038		12.7456	1.79624e-13	33.9286	8.16316	8.51138e-06	2.51189e-11	0.301995	1.77828e-11	33.6877	8.1052	#NUM!	#NUM!		#NUM!	#NUM!	#NUM!	#NUM!	#NUM!	#NUM!	#NUM!	#NUM!	#NUM!	0.0003038	0.0300762		-41.4114	-11.7563	-16.4773	-0.246236	42.6783	6.77152	-9872.27	-1211.1	80.6737	-0.410572	-0.0131883	0.000512511	#NUM!	#NUM!
	0.1	#NUM!	0.03038	0.0062	0.00465	0	0	0.03038	0.03038		11.7042	1.97587e-12	33.9286	8.16316	8.51138e-06	2.51189e-11	0.301995	1.77828e-11	31.4544	7.56787	#NUM!	#NUM!		#NUM!	#NUM!	#NUM!	#NUM!	#NUM!	#NUM!	#NUM!	#NUM!	#NUM!	0.003038	0.027342		-36.0242	-10.2538	-15.3186	-0.229912	37.2071	5.90345	-7433.29	-908.614	61.5913	-0.312053	-0.0132664	0.000514879	#NUM!	#NUM!
	0.2	#NUM!	0.03038	0.0062	0.00465	0	0	0.03038	0.03038		11.3521	4.4457e-12	33.9286	8.16316	8.51138e-06	2.51189e-11	0.301995	1.77828e-11	28.8267	6.93565	#NUM!	#NUM!		#NUM!	#NUM!	#NUM!	#NUM!	#NUM!	#NUM!	#NUM!	#NUM!	#NUM!	0.006076	0.024304		-30.1662	-8.61757	-13.9554	-0.210705	31.2502	4.9583	-5176.06	-629.503	43.7157	-0.220132	-0.0133761	0.000518163	#NUM!	#NUM!
	0.3	#NUM!	0.03038	0.0062	0.00465	0	0	0.03038	0.03038		11.118	7.6212e-12	33.9286	8.16316	8.51138e-06	2.51189e-11	0.301995	1.77828e-11	26.0307	6.26295	#NUM!	#NUM!		#NUM!	#NUM!	#NUM!	#NUM!	#NUM!	#NUM!	#NUM!	#NUM!	#NUM!	0.009114	0.021266		-24.5033	-7.03264	-12.5048	-0.190268	25.4822	4.04313	-3384.27	-408.84	29.2961	-0.14637	-0.0135212	0.000522434	#NUM!	#NUM!
	0.4	#NUM!	0.03038	0.0062	0.00465	0	0	0.03038	0.03038		10.9261	1.18552e-11	33.9286	8.16316	8.51138e-06	2.51189e-11	0.301995	1.77828e-11	23.0499	5.54577	#NUM!	#NUM!		#NUM!	#NUM!	#NUM!	#NUM!	#NUM!	#NUM!	#NUM!	#NUM!	#NUM!	0.012152	0.018228		-19.1135	-5.52012	-10.9584	-0.16848	19.9803	3.17017	-2034.03	-243.453	18.1986	-0.0899873	-0.0137223	0.000528209	#NUM!	#NUM!
	0.5	#NUM!	0.03038	0.0062	0.00465	0	0	0.03038	0.03038		10.75	1.77828e-11	33.9286	8.16316	8.51138e-06	2.51189e-11	0.301995	1.77828e-11	19.8652	4.77953	#NUM!	#NUM!		#NUM!	#NUM!	#NUM!	#NUM!	#NUM!	#NUM!	#NUM!	#NUM!	#NUM!	0.01519	0.01519		-14.0935	-4.10625	-9.30612	-0.145202	14.8405	2.35466	-1086.62	-128.288	10.1848	-0.0496449	-0.014019	0.000536441	#NUM!	#NUM!
	0.6	#NUM!	0.03038	0.0062	0.00465	0	0	0.03038	0.03038		10.5739	2.66742e-11	33.9286	8.16316	8.51138e-06	2.51189e-11	0.301995	1.77828e-11	16.4549	3.95902	#NUM!	#NUM!		#NUM!	#NUM!	#NUM!	#NUM!	#NUM!	#NUM!	#NUM!	#NUM!	#NUM!	0.018228	0.012152		-9.56371	-2.82374	-7.53686	-0.120275	10.1825	1.6156	-486.946	-56.2233	4.89711	-0.0233715	-0.0145005	0.000549069	#NUM!	#NUM!
	0.7	#NUM!	0.03038	0.0062	0.00465	0	0	0.03038	0.03038		10.382	4.14932e-11	33.9286	8.16316	8.51138e-06	2.51189e-11	0.301995	1.77828e-11	12.7943	3.07828	#NUM!	#NUM!		#NUM!	#NUM!	#NUM!	#NUM!	#NUM!	#NUM!	#NUM!	#NUM!	#NUM!	0.021266	0.009114		-5.67479	-1.71349	-5.6377	-0.093518	6.15594	0.976729	-163.455	-18.0878	1.85228	-0.0085421	-0.0154139	0.000570635	#NUM!	#NUM!
	0.8	#NUM!	0.03038	0.0062	0.00465	0	0	0.03038	0.03038		10.1479	7.11312e-11	33.9286	8.16316	8.51138e-06	2.51189e-11	0.301995	1.77828e-11	8.85459	2.1304	#NUM!	#NUM!		#NUM!	#NUM!	#NUM!	#NUM!	#NUM!	#NUM!	#NUM!	#NUM!	#NUM!	0.024304	0.006076		-2.61551	-0.826806	-3.59379	-0.0647215	2.9485	0.467822	-31.2399	-3.08865	0.453631	-0.00195965	-0.0177792	0.00061287	#NUM!	#NUM!
	0.9	#NUM!	0.03038	0.0062	0.00465	0	0	0.03038	0.03038		9.79576	1.60045e-10	33.9286	8.16316	8.51138e-06	2.51189e-11	0.301995	1.77828e-11	4.60275	1.10741	#NUM!	#NUM!		#NUM!	#NUM!	#NUM!	#NUM!	#NUM!	#NUM!	#NUM!	#NUM!	#NUM!	0.027342	0.003038		-0.623614	-0.228355	-1.38792	-0.0336432	0.796708	0.126409	-1.14582	-0.0330978	0.039439	-0.000143078	-0.0346979	0.000458068	#NUM!	#NUM!
	0.99	#NUM!	0.03038	0.0062	0.00465	0	0	0.03038	0.03038		8.75436	1.7605e-09	33.9286	8.16316	8.51138e-06	2.51189e-11	0.301995	1.77828e-11	0.477384	0.114858	#NUM!	#NUM!		#NUM!	#NUM!	#NUM!	#NUM!	#NUM!	#NUM!	#NUM!	#NUM!	#NUM!	0.0300762	0.0003038		0.00938243	-0.00341385	0.752332	-0.00348938	0.00857037	0.00135981	-0.00476283	-0.000788722	1.86895e-05	-1.65567e-08	-0.0130651	0.000556473	#NUM!	#NUM!
	Trigonometric solution (discriminant of the cubic equation > 0)
ztrig 1			[C]bfr	[AB2]bfr	[B]bfr	[ABC]bfr	[AC2]bfr	[HX]bfr	[Base]bfr		pH	[H+]eq									[ABC]form	[AC2]form		[ABC]eq	[AC2]eq	[C]eq	[AB2]eq	[B]eq	[BH+]eq	[CH+]eq	[X - ]eq	[HX]eq	[BaseH+]eq	[Base]eq
	q	equation from K8	g	d	l	e	f	m	p			h	KI	KII	K6	K7	K8	K9	KIh	KIIh	j	k		j+e = c	k+f = ztrig 1	g-j-2k-s	d-j-k	l+j+2k-v	v	s	h+v+s+i	m-(h+v+s+i)	i = qp	p-i		G	H	I	J	E	F	a	b	g	d	m	n	cosq	q
	0.0001	-0.00917378	0.03038	0.0062	0.00465	0	0	0.03038	0.03038		14.75	1.77846e-15	33.9286	8.16316	8.51138e-06	2.51189e-11	0.301995	1.77828e-11	33.9262	8.16258	-0.0523985	0.0433655		-0.0523985	0.0433655	-0.00395217	0.015233	0.0389825	8.1454e-12	-2.79821e-07	2.75819e-06	0.0303772	3.038e-06	0.030377		-42.0088	-11.9228	-16.601	-0.247979	43.2847	6.86774	-10164.2	-1247.36	82.9457	-0.422323	-0.0131807	0.000512278	-0.879531	2.64567
	0.001	-0.00916628	0.03038	0.0062	0.00465	0	0	0.03038	0.03038		13.7496	1.78006e-14	33.9286	8.16316	8.51138e-06	2.51189e-11	0.301995	1.77828e-11	33.9045	8.15738	-0.0524076	0.0433714		-0.0524076	0.0433714	-0.00395229	0.0152363	0.0389851	8.15329e-11	-2.80081e-06	2.75793e-05	0.0303524	3.038e-05	0.0303496		-41.9545	-11.9076	-16.5898	-0.247821	43.2295	6.85899	-10137.5	-1244.04	82.7377	-0.421247	-0.0131814	0.000512299	-0.879498	2.6456
	0.01	-0.0090914	0.03038	0.0062	0.00465	0	0	0.03038	0.03038		12.7456	1.79624e-13	33.9286	8.16316	8.51138e-06	2.51189e-11	0.301995	1.77828e-11	33.6877	8.1052	-0.0524994	0.0434306		-0.0524994	0.0434306	-0.00395347	0.0152688	0.0390117	8.23304e-10	-2.82711e-05	0.00027553	0.0301045	0.0003038	0.0300762		-41.4114	-11.7563	-16.4773	-0.246236	42.6783	6.77152	-9872.27	-1211.1	80.6737	-0.410572	-0.0131883	0.000512511	-0.879166	2.64491
	0.1	-0.00835138	0.03038	0.0062	0.00465	0	0	0.03038	0.03038		11.7042	1.97587e-12	33.9286	8.16316	8.51138e-06	2.51189e-11	0.301995	1.77828e-11	31.4544	7.56787	-0.0535256	0.0440922		-0.0535256	0.0440922	-0.00396671	0.0156334	0.0393087	9.12529e-09	-0.000312024	0.00272598	0.027654	0.003038	0.027342		-36.0242	-10.2538	-15.3186	-0.229912	37.2071	5.90345	-7433.29	-908.614	61.5913	-0.312053	-0.0132664	0.000514879	-0.875442	2.63715
	0.2	-0.0075527	0.03038	0.0062	0.00465	0	0	0.03038	0.03038		11.3521	4.4457e-12	33.9286	8.16316	8.51138e-06	2.51189e-11	0.301995	1.77828e-11	28.8267	6.93565	-0.0549591	0.045015		-0.0549591	0.045015	-0.00398545	0.0161441	0.0397208	2.07471e-08	-0.00070537	0.00537065	0.0250093	0.006076	0.024304		-30.1662	-8.61757	-13.9554	-0.210705	31.2502	4.9583	-5176.06	-629.503	43.7157	-0.220132	-0.0133761	0.000518163	-0.870212	2.62643
	0.3	-0.00678968	0.03038	0.0062	0.00465	0	0	0.03038	0.03038		11.118	7.6212e-12	33.9286	8.16316	8.51138e-06	2.51189e-11	0.301995	1.77828e-11	26.0307	6.26295	-0.0568417	0.0462245		-0.0568417	0.0462245	-0.00401042	0.0168173	0.0402572	3.60468e-08	-0.00121678	0.00789725	0.0224827	0.009114	0.021266		-24.5033	-7.03264	-12.5048	-0.190268	25.4822	4.04313	-3384.27	-408.84	29.2961	-0.14637	-0.0135212	0.000522434	-0.863294	2.61256
	0.4	-0.00608133	0.03038	0.0062	0.00465	0	0	0.03038	0.03038		10.9261	1.18552e-11	33.9286	8.16316	8.51138e-06	2.51189e-11	0.301995	1.77828e-11	23.0499	5.54577	-0.0594236	0.047879		-0.0594236	0.047879	-0.00404527	0.0177445	0.0409844	5.70857e-08	-0.00190922	0.0102428	0.0201372	0.012152	0.018228		-19.1135	-5.52012	-10.9584	-0.16848	19.9803	3.17017	-2034.03	-243.453	18.1986	-0.0899873	-0.0137223	0.000528209	-0.853725	2.59389
	0.5	-0.00546322	0.03038	0.0062	0.00465	0	0	0.03038	0.03038		10.75	1.77828e-11	33.9286	8.16316	8.51138e-06	2.51189e-11	0.301995	1.77828e-11	19.8652	4.77953	-0.0631831	0.0502803		-0.0631831	0.0502803	-0.00409706	0.0191028	0.0420275	8.78078e-08	-0.0029005	0.0122896	0.0180904	0.01519	0.01519		-14.0935	-4.10625	-9.30612	-0.145202	14.8405	2.35466	-1086.62	-128.288	10.1848	-0.0496449	-0.014019	0.000536441	-0.839646	2.56743
	0.6	-0.00501076	0.03038	0.0062	0.00465	0	0	0.03038	0.03038		10.5739	2.66742e-11	33.9286	8.16316	8.51138e-06	2.51189e-11	0.301995	1.77828e-11	16.4549	3.95902	-0.0691631	0.0540824		-0.0691631	0.0540824	-0.00418142	0.0212807	0.0436516	1.36802e-07	-0.00444033	0.0137878	0.0165922	0.018228	0.012152		-9.56371	-2.82374	-7.53686	-0.120275	10.1825	1.6156	-486.946	-56.2233	4.89711	-0.0233715	-0.0145005	0.000549069	-0.816964	2.52692
	0.7	-0.00491766	0.03038	0.0062	0.00465	0	0	0.03038	0.03038		10.382	4.14932e-11	33.9286	8.16316	8.51138e-06	2.51189e-11	0.301995	1.77828e-11	12.7943	3.07828	-0.0801469	0.0610188		-0.0801469	0.0610188	-0.0043406	0.0253281	0.0465405	2.26886e-07	-0.00717013	0.0140961	0.0162839	0.021266	0.009114		-5.67479	-1.71349	-5.6377	-0.093518	6.15594	0.976729	-163.455	-18.0878	1.85228	-0.0085421	-0.0154139	0.000570635	-0.774716	2.45706
	0.8	-0.00588625	0.03038	0.0062	0.00465	0	0	0.03038	0.03038		10.1479	7.11312e-11	33.9286	8.16316	8.51138e-06	2.51189e-11	0.301995	1.77828e-11	8.85459	2.1304	-0.106819	0.077676		-0.106819	0.077676	-0.00473752	0.0353429	0.0531827	4.44458e-07	-0.0134156	0.0108888	0.0194912	0.024304	0.006076		-2.61551	-0.826806	-3.59379	-0.0647215	2.9485	0.467822	-31.2399	-3.08865	0.453631	-0.00195965	-0.0177792	0.00061287	-0.671664	2.30725
	0.9	-0.0143533	0.03038	0.0062	0.00465	0	0	0.03038	0.03038		9.79576	1.60045e-10	33.9286	8.16316	8.51138e-06	2.51189e-11	0.301995	1.77828e-11	4.60275	1.10741	-0.257457	0.169656		-0.257457	0.169656	-0.00698293	0.0940013	0.0865031	1.62658e-06	-0.0444918	-0.0171482	0.0475282	0.027342	0.003038		-0.623614	-0.228355	-1.38792	-0.0336432	0.796708	0.126409	-1.14582	-0.0330978	0.039439	-0.000143078	-0.0346979	0.000458068	-0.184131	1.75598
	0.94	-0.0889214	0.03038	0.0062	0.00465	0	0	0.03038	0.03038		9.55502	2.78597e-10	33.9286	8.16316	8.51138e-06	2.51189e-11	0.301995	1.77828e-11	2.80616	0.675157	-1.61227	0.980836		-1.61227	0.980836	-0.0263846	0.637636	0.354038	1.15885e-05	-0.292635	-0.264066	0.294446	0.0285572	0.0018228		-0.190604	-0.0873298	-0.455844	-0.0205113	0.296134	0.046986	-0.025205	0.0179898	0.00662328	-1.97676e-05	-0.432585	-0.0886668	0.809667	0.627213
	0.946	-0.567708	0.03038	0.0062	0.00465	0	0	0.03038	0.03038		9.5065	3.11528e-10	33.9286	8.16316	8.51138e-06	2.51189e-11	0.301995	1.77828e-11	2.53167	0.609115	-10.4277	6.24392		-10.4277	6.24392	-0.151449	4.19	2.0647	7.55707e-05	-1.87829	-1.84948	1.87986	0.0287395	0.00164052		-0.145826	-0.0716348	-0.313437	-0.0185049	0.241034	0.0382435	-0.00241459	0.0143393	0.00460537	-1.30958e-05	-13.6629	-19.2839	0.992044	0.126229
	0.9466	-1.24639	0.03038	0.0062	0.00465	0	0	0.03038	0.03038		9.50137	3.15228e-10	33.9286	8.16316	8.51138e-06	2.51189e-11	0.301995	1.77828e-11	2.50415	0.602493	-22.9305	13.7077		-22.9305	13.7077	-0.328756	9.22905	4.48934	0.000166267	-4.12572	-4.09679	4.12717	0.0287577	0.00162229		-0.141649	-0.0701467	-0.299159	-0.0183037	0.235822	0.0374165	-0.00104062	0.0139412	0.00443178	-1.25355e-05	-64.086	-197.12	0.998245	0.0592573
	0.947	-6.18133	0.03038	0.0062	0.00465	0	0	0.03038	0.03038		9.49793	3.17742e-10	33.9286	8.16316	8.51138e-06	2.51189e-11	0.301995	1.77828e-11	2.48579	0.598077	-113.848	67.9818		-113.848	67.9818	-1.61805	45.872	22.1198	0.000825762	-20.4675	-20.4379	20.4683	0.0287699	0.00161014		-0.138895	-0.0691628	-0.289636	-0.0181696	0.232377	0.03687	-0.000202076	0.013674	0.00431872	-1.2172e-05	-1547.66	-23433.2	0.999926	0.0121993
	0.9471	-665.541	0.03038	0.0062	0.00465	0	0	0.03038	0.03038		9.49706	3.18376e-10	33.9286	8.16316	8.51138e-06	2.51189e-11	0.301995	1.77828e-11	2.4812	0.596973	-12261.3	7319.58		-12261.3	7319.58	-173.881	4941.77	2377.73	0.088941	-2203.9	-2203.78	2203.81	0.0287729	0.0016071		-0.13821	-0.0689179	-0.287255	-0.018136	0.23152	0.036734	-1.85906e-06	0.0136069	0.00429079	-1.20824e-05	-1.78595e+07	-2.90504e+10	1	0.000113903
	0.9471	-745.026	0.03038	0.0062	0.00465	0	0	0.03038	0.03038		9.49706	3.18377e-10	33.9286	8.16316	8.51138e-06	2.51189e-11	0.301995	1.77828e-11	2.4812	0.596971	-13725.7	8193.75		-13725.7	8193.75	-194.647	5531.97	2661.69	0.0995633	-2467.11	-2466.98	2467.01	0.0287729	0.0016071		-0.138209	-0.0689177	-0.287252	-0.018136	0.231519	0.0367338	-1.6607e-06	0.0136069	0.00429076	-1.20823e-05	-2.23801e+07	-4.07512e+10	1	0.000101752
	0.9472	0.00568774	0.03038	0.0062	0.00465	0	0	0.03038	0.03038		9.49619	3.19013e-10	33.9286	8.16316	8.51138e-06	2.51189e-11	0.301995	1.77828e-11	2.47661	0.595868	0.00275602	0.00278864		0.00275602	0.00278864	0.00160923	0.00065534	0.0129828	4.86605e-07	0.0204375	0.0492139	-0.0188339	0.0287759	0.00160406		-0.137527	-0.0686734	-0.284873	-0.0181025	0.230664	0.0365982	0.000194647	0.0135398	0.00426298	-1.19932e-05	-1591	24424.3	-0.999927	3.12949
	0.948	0.00571083	0.03038	0.0062	0.00465	0	0	0.03038	0.03038		9.4892	3.24194e-10	33.9286	8.16316	8.51138e-06	2.51189e-11	0.301995	1.77828e-11	2.43987	0.58703	0.0027666	0.00276812		0.0027666	0.00276812	0.00158755	0.000665275	0.0129524	4.93348e-07	0.0204896	0.0492903	-0.0189103	0.0288002	0.00157976		-0.132116	-0.0667323	-0.265815	-0.017834	0.223872	0.0355205	0.00163648	0.0130005	0.00404522	-1.12973e-05	-18.5647	30.5849	-0.993402	3.02666
	0.95	0.00576935	0.03038	0.0062	0.00465	0	0	0.03038	0.03038		9.47125	3.37873e-10	33.9286	8.16316	8.51138e-06	2.51189e-11	0.301995	1.77828e-11	2.34793	0.564909	0.00279322	0.0027155		0.00279322	0.0027155	0.00153317	0.000691279	0.0128737	5.11043e-07	0.0206226	0.0494841	-0.0191041	0.028861	0.001519		-0.11902	-0.0619957	-0.218116	-0.0171619	0.207318	0.0328939	0.00430266	0.0116404	0.00353614	-9.68832e-06	-1.61787	0.723365	-0.913256	2.722
	0.99	0.00221398	0.03038	0.0062	0.00465	0	0	0.03038	0.03038		8.75436	1.7605e-09	33.9286	8.16316	8.51138e-06	2.51189e-11	0.301995	1.77828e-11	0.477384	0.114858	-0.017746	0.0201939		-0.017746	0.0201939	0.000108855	0.00375209	0.0272862	5.64388e-06	0.00762931	0.0377112	-0.00733116	0.0300762	0.0003038		0.00938243	-0.00341385	0.752332	-0.00348938	0.00857037	0.00135981	-0.00476283	-0.000788722	1.86895e-05	-1.65567e-08	-0.0130651	0.000556473	-0.968114	2.88839
ztrig 2			[C]bfr	[AB2]bfr	[B]bfr	[ABC]bfr	[AC2]bfr	[HX]bfr	[Base]bfr		pH	[H+]eq									[ABC]form	[AC2]form		[ABC]eq	[AC2]eq	[C]eq	[AB2]eq	[B]eq	[BH+]eq	[CH+]eq	[X - ]eq	[HX]eq	[BaseH+]eq	[Base]eq
	q	equation from K8	g	d	l	e	f	m	p			h	KI	KII	K6	K7	K8	K9	KIh	KIIh	j	k		j+e = c	k+f = ztrig 2	g-j-2k-s	d-j-k	l+j+2k-v	v	s	h+v+s+i	m-(h+v+s+i)	i = qp	p-i		G	H	I	J	E	F	a	b	g	d	m	n	cosq	q
	0.0001	-0.00917374	0.03038	0.0062	0.00465	0	0	0.03038	0.03038		14.75	1.77846e-15	33.9286	8.16316	8.51138e-06	2.51189e-11	0.301995	1.77828e-11	33.9262	8.16258	0.375792	-0.171668		0.375792	-0.171668	-0.00207651	-0.197924	0.0371067	7.75346e-12	-1.47021e-07	2.89099e-06	0.0303771	3.038e-06	0.030377		-42.0088	-11.9228	-16.601	-0.247979	43.2847	6.86774	-10164.2	-1247.36	82.9457	-0.422323	-0.0131807	0.000512278	-0.879531	2.64567
	0.001	-0.00916588	0.03038	0.0062	0.00465	0	0	0.03038	0.03038		13.7496	1.78006e-14	33.9286	8.16316	8.51138e-06	2.51189e-11	0.301995	1.77828e-11	33.9045	8.15738	0.375796	-0.171669		0.375796	-0.171669	-0.00207658	-0.197927	0.0371081	7.76073e-11	-1.47158e-06	2.89085e-05	0.0303511	3.038e-05	0.0303496		-41.9545	-11.9076	-16.5898	-0.247821	43.2295	6.85899	-10137.5	-1244.04	82.7377	-0.421247	-0.0131814	0.000512299	-0.879498	2.6456
	0.01	-0.00908735	0.03038	0.0062	0.00465	0	0	0.03038	0.03038		12.7456	1.79624e-13	33.9286	8.16316	8.51138e-06	2.51189e-11	0.301995	1.77828e-11	33.6877	8.1052	0.375843	-0.171685		0.375843	-0.171685	-0.00207731	-0.197958	0.0371222	7.83426e-10	-1.48548e-05	0.000288946	0.0300911	0.0003038	0.0300762		-41.4114	-11.7563	-16.4773	-0.246236	42.6783	6.77152	-9872.27	-1211.1	80.6737	-0.410572	-0.0131883	0.000512511	-0.879166	2.64491
	0.1	-0.00830669	0.03038	0.0062	0.00465	0	0	0.03038	0.03038		11.7042	1.97587e-12	33.9286	8.16316	8.51138e-06	2.51189e-11	0.301995	1.77828e-11	31.4544	7.56787	0.376365	-0.171868		0.376365	-0.171868	-0.00208544	-0.198297	0.0372795	8.65421e-09	-0.000164042	0.00287397	0.027506	0.003038	0.027342		-36.0242	-10.2538	-15.3186	-0.229912	37.2071	5.90345	-7433.29	-908.614	61.5913	-0.312053	-0.0132664	0.000514879	-0.875442	2.63715
	0.2	-0.00745175	0.03038	0.0062	0.00465	0	0	0.03038	0.03038		11.3521	4.4457e-12	33.9286	8.16316	8.51138e-06	2.51189e-11	0.301995	1.77828e-11	28.8267	6.93565	0.377092	-0.172122		0.377092	-0.172122	-0.0020967	-0.19877	0.0374978	1.9586e-08	-0.000371088	0.00570493	0.0246751	0.006076	0.024304		-30.1662	-8.61757	-13.9554	-0.210705	31.2502	4.9583	-5176.06	-629.503	43.7157	-0.220132	-0.0133761	0.000518163	-0.870212	2.62643
	0.3	-0.00661568	0.03038	0.0062	0.00465	0	0	0.03038	0.03038		11.118	7.6212e-12	33.9286	8.16316	8.51138e-06	2.51189e-11	0.301995	1.77828e-11	26.0307	6.26295	0.378044	-0.172456		0.378044	-0.172456	-0.00211136	-0.199388	0.0377819	3.38304e-08	-0.000640597	0.00847344	0.0219066	0.009114	0.021266		-24.5033	-7.03264	-12.5048	-0.190268	25.4822	4.04313	-3384.27	-408.84	29.2961	-0.14637	-0.0135212	0.000522434	-0.863294	2.61256
	0.4	-0.00580851	0.03038	0.0062	0.00465	0	0	0.03038	0.03038		10.9261	1.18552e-11	33.9286	8.16316	8.51138e-06	2.51189e-11	0.301995	1.77828e-11	23.0499	5.54577	0.379343	-0.172913		0.379343	-0.172913	-0.00213121	-0.20023	0.038167	5.31614e-08	-0.00100585	0.0111462	0.0192338	0.012152	0.018228		-19.1135	-5.52012	-10.9584	-0.16848	19.9803	3.17017	-2034.03	-243.453	18.1986	-0.0899873	-0.0137223	0.000528209	-0.853725	2.59389
	0.5	-0.005049	0.03038	0.0062	0.00465	0	0	0.03038	0.03038		10.75	1.77828e-11	33.9286	8.16316	8.51138e-06	2.51189e-11	0.301995	1.77828e-11	19.8652	4.77953	0.381221	-0.173576		0.381221	-0.173576	-0.0021596	-0.201445	0.0387184	8.08942e-08	-0.00152888	0.0136612	0.0167188	0.01519	0.01519		-14.0935	-4.10625	-9.30612	-0.145202	14.8405	2.35466	-1086.62	-128.288	10.1848	-0.0496449	-0.014019	0.000536441	-0.839646	2.56743
	0.6	-0.00437648	0.03038	0.0062	0.00465	0	0	0.03038	0.03038		10.5739	2.66742e-11	33.9286	8.16316	8.51138e-06	2.51189e-11	0.301995	1.77828e-11	16.4549	3.95902	0.384174	-0.174625		0.384174	-0.174625	-0.00220356	-0.203349	0.0395734	1.24021e-07	-0.00234	0.0158881	0.0144919	0.018228	0.012152		-9.56371	-2.82374	-7.53686	-0.120275	10.1825	1.6156	-486.946	-56.2233	4.89711	-0.0233715	-0.0145005	0.000549069	-0.816964	2.52692
	0.7	-0.00389009	0.03038	0.0062	0.00465	0	0	0.03038	0.03038		10.382	4.14932e-11	33.9286	8.16316	8.51138e-06	2.51189e-11	0.301995	1.77828e-11	12.7943	3.07828	0.389488	-0.17653		0.389488	-0.17653	-0.00228074	-0.206758	0.041078	2.00256e-07	-0.00376749	0.0174987	0.0128813	0.021266	0.009114		-5.67479	-1.71349	-5.6377	-0.093518	6.15594	0.976729	-163.455	-18.0878	1.85228	-0.0085421	-0.0154139	0.000570635	-0.774716	2.45706
	0.8	-0.00393141	0.03038	0.0062	0.00465	0	0	0.03038	0.03038		10.1479	7.11312e-11	33.9286	8.16316	8.51138e-06	2.51189e-11	0.301995	1.77828e-11	8.85459	2.1304	0.401787	-0.181006		0.401787	-0.181006	-0.00245163	-0.21458	0.0444237	3.71257e-07	-0.00694249	0.0173619	0.0130181	0.024304	0.006076		-2.61551	-0.826806	-3.59379	-0.0647215	2.9485	0.467822	-31.2399	-3.08865	0.453631	-0.00195965	-0.0177792	0.00061287	-0.671664	2.30725
	0.9	-0.00697894	0.03038	0.0062	0.00465	0	0	0.03038	0.03038		9.79576	1.60045e-10	33.9286	8.16316	8.51138e-06	2.51189e-11	0.301995	1.77828e-11	4.60275	1.10741	0.457967	-0.202182		0.457967	-0.202182	-0.00315035	-0.249585	0.0582518	1.09535e-06	-0.0200725	0.00727057	0.0231094	0.027342	0.003038		-0.623614	-0.228355	-1.38792	-0.0336432	0.796708	0.126409	-1.14582	-0.0330978	0.039439	-0.000143078	-0.0346979	0.000458068	-0.184131	1.75598
	0.99	-0.00407198	0.03038	0.0062	0.00465	0	0	0.03038	0.03038		8.75436	1.7605e-09	33.9286	8.16316	8.51138e-06	2.51189e-11	0.301995	1.77828e-11	0.477384	0.114858	0.417189	-0.186715		0.417189	-0.186715	-0.000188193	-0.224273	0.048398	1.00107e-05	-0.0131898	0.0168964	0.0134836	0.0300762	0.0003038		0.00938243	-0.00341385	0.752332	-0.00348938	0.00857037	0.00135981	-0.00476283	-0.000788722	1.86895e-05	-1.65567e-08	-0.0130651	0.000556473	-0.968114	2.88839
ztrig 3			[C]bfr	[AB2]bfr	[B]bfr	[ABC]bfr	[AC2]bfr	[HX]bfr	[Base]bfr		pH	[H+]eq									[ABC]form	[AC2]form		[ABC]eq	[AC2]eq	[C]eq	[AB2]eq	[B]eq	[BH+]eq	[CH+]eq	[X - ]eq	[HX]eq	[BaseH+]eq	[Base]eq
	q	equation from K8	g	d	l	e	f	m	p			h	KI	KII	K6	K7	K8	K9	KIh	KIIh	j	k		j+e = c	k+f = ztrig 3	g-j-2k-s	d-j-k	l+j+2k-v	v	s	h+v+s+i	m-(h+v+s+i)	i = qp	p-i		G	H	I	J	E	F	a	b	g	d	m	n	cosq	q
	1e-05	-0.00917448	0.03038	0.0062	0.00465	0	0	0.03038	0.03038		15.75	1.7783e-16	33.9286	8.16316	8.51138e-06	2.51189e-11	0.301995	1.77828e-11	33.9283	8.1631	0.000602971	0.00558136		0.000602971	0.00558136	0.0186142	1.56728e-05	0.0164157	3.42976e-13	1.3178e-07	4.3558e-07	0.0303796	3.038e-07	0.0303797		-42.0143	-11.9243	-16.6021	-0.247995	43.2902	6.86862	-10166.9	-1247.69	82.9665	-0.42243	-0.0131806	0.000512276	-0.879534	2.64568
	0.0001	-0.0091733	0.03038	0.0062	0.00465	0	0	0.03038	0.03038		14.75	1.77846e-15	33.9286	8.16316	8.51138e-06	2.51189e-11	0.301995	1.77828e-11	33.9262	8.16258	0.000603003	0.00558132		0.000603003	0.00558132	0.018613	1.56745e-05	0.0164156	3.43006e-12	1.31783e-06	4.35584e-06	0.0303756	3.038e-06	0.030377		-42.0088	-11.9228	-16.601	-0.247979	43.2847	6.86774	-10164.2	-1247.36	82.9457	-0.422323	-0.0131807	0.000512278	-0.879531	2.64567
	0.001	-0.00916146	0.03038	0.0062	0.00465	0	0	0.03038	0.03038		13.7496	1.78006e-14	33.9286	8.16316	8.51138e-06	2.51189e-11	0.301995	1.77828e-11	33.9045	8.15738	0.000603326	0.00558098		0.000603326	0.00558098	0.0186015	1.56923e-05	0.0164153	3.43307e-11	1.31821e-05	4.35621e-05	0.0303364	3.038e-05	0.0303496		-41.9545	-11.9076	-16.5898	-0.247821	43.2295	6.85899	-10137.5	-1244.04	82.7377	-0.421247	-0.0131814	0.000512299	-0.879498	2.6456
	0.01	-0.00904295	0.03038	0.0062	0.00465	0	0	0.03038	0.03038		12.7456	1.79624e-13	33.9286	8.16316	8.51138e-06	2.51189e-11	0.301995	1.77828e-11	33.6877	8.1052	0.000606585	0.00557754		0.000606585	0.00557754	0.0184861	1.5872e-05	0.0164117	3.46352e-10	0.000132194	0.000435994	0.029944	0.0003038	0.0300762		-41.4114	-11.7563	-16.4773	-0.246236	42.6783	6.77152	-9872.27	-1211.1	80.6737	-0.410572	-0.0131883	0.000512511	-0.879166	2.64491
	0.1	-0.00784625	0.03038	0.0062	0.00465	0	0	0.03038	0.03038		11.7042	1.97587e-12	33.9286	8.16316	8.51138e-06	2.51189e-11	0.301995	1.77828e-11	31.4544	7.56787	0.000642314	0.00553977		0.000642314	0.00553977	0.0172975	1.79182e-05	0.0163718	3.80063e-09	0.00136063	0.00439864	0.0259814	0.003038	0.027342		-36.0242	-10.2538	-15.3186	-0.229912	37.2071	5.90345	-7433.29	-908.614	61.5913	-0.312053	-0.0132664	0.000514879	-0.875442	2.63715
	0.2	-0.00648995	0.03038	0.0062	0.00465	0	0	0.03038	0.03038		11.3521	4.4457e-12	33.9286	8.16316	8.51138e-06	2.51189e-11	0.301995	1.77828e-11	28.8267	6.93565	0.000690166	0.00548896		0.000690166	0.00548896	0.0158982	2.0879e-05	0.0163181	8.52332e-09	0.00281376	0.00888977	0.0214902	0.006076	0.024304		-30.1662	-8.61757	-13.9554	-0.210705	31.2502	4.9583	-5176.06	-629.503	43.7157	-0.220132	-0.0133761	0.000518163	-0.870212	2.62643
	0.3	-0.00510206	0.03038	0.0062	0.00465	0	0	0.03038	0.03038		11.118	7.6212e-12	33.9286	8.16316	8.51138e-06	2.51189e-11	0.301995	1.77828e-11	26.0307	6.26295	0.000749622	0.00542546		0.000749622	0.00542546	0.014408	2.49196e-05	0.0162505	1.45509e-08	0.00437146	0.0134855	0.0168945	0.009114	0.021266		-24.5033	-7.03264	-12.5048	-0.190268	25.4822	4.04313	-3384.27	-408.84	29.2961	-0.14637	-0.0135212	0.000522434	-0.863294	2.61256
	0.4	-0.00367788	0.03038	0.0062	0.00465	0	0	0.03038	0.03038		10.9261	1.18552e-11	33.9286	8.16316	8.51138e-06	2.51189e-11	0.301995	1.77828e-11	23.0499	5.54577	0.000825498	0.00534382		0.000825498	0.00534382	0.0128175	3.06813e-05	0.0161631	2.2513e-08	0.00604939	0.0182014	0.0121786	0.012152	0.018228		-19.1135	-5.52012	-10.9584	-0.16848	19.9803	3.17017	-2034.03	-243.453	18.1986	-0.0899873	-0.0137223	0.000528209	-0.853725	2.59389
	0.5	-0.00221087	0.03038	0.0062	0.00465	0	0	0.03038	0.03038		10.75	1.77828e-11	33.9286	8.16316	8.51138e-06	2.51189e-11	0.301995	1.77828e-11	19.8652	4.77953	0.000925716	0.0052349		0.000925716	0.0052349	0.0111154	3.93858e-05	0.0160455	3.35238e-08	0.0078691	0.0230591	0.00732087	0.01519	0.01519		-14.0935	-4.10625	-9.30612	-0.145202	14.8405	2.35466	-1086.62	-128.288	10.1848	-0.0496449	-0.014019	0.000536441	-0.839646	2.56743
	0.6	-0.000691154	0.03038	0.0062	0.00465	0	0	0.03038	0.03038		10.5739	2.66742e-11	33.9286	8.16316	8.51138e-06	2.51189e-11	0.301995	1.77828e-11	16.4549	3.95902	0.00106429	0.00508209		0.00106429	0.00508209	0.00928821	5.36251e-05	0.0158784	4.97621e-08	0.00986333	0.0280914	0.00228862	0.018228	0.012152		-9.56371	-2.82374	-7.53686	-0.120275	10.1825	1.6156	-486.946	-56.2233	4.89711	-0.0233715	-0.0145005	0.000549069	-0.816964	2.52692
	0.64	-6.50639e-05	0.03038	0.0062	0.00465	0	0	0.03038	0.03038		10.5001	3.16139e-11	33.9286	8.16316	8.51138e-06	2.51189e-11	0.301995	1.77828e-11	15.0222	3.61432	0.00113582	0.00500213		0.00113582	0.00500213	0.00851863	6.20521e-05	0.01579	5.86489e-08	0.0107213	0.0301646	0.000215447	0.0194432	0.0109368		-7.92163	-2.35635	-6.79357	-0.109803	8.48656	1.34652	-328.924	-37.474	3.4412	-0.0162345	-0.0147886	0.000556203	-0.803517	2.50398
	0.644	-1.78845e-06	0.03038	0.0062	0.00465	0	0	0.03038	0.03038		10.4926	3.21689e-11	33.9286	8.16316	8.51138e-06	2.51189e-11	0.301995	1.77828e-11	14.8767	3.5793	0.00114363	0.00499335		0.00114363	0.00499335	0.00844037	6.30193e-05	0.0157803	5.96417e-08	0.0108093	0.0303741	5.92211e-06	0.0195647	0.0108153		-7.76346	-2.31124	-6.71806	-0.108739	8.32292	1.32055	-315.362	-35.8733	3.31404	-0.0156145	-0.0148219	0.000557009	-0.801967	2.50138
	0.64411	-4.65646e-08	0.03038	0.0062	0.00465	0	0	0.03038	0.03038		10.4924	3.21843e-11	33.9286	8.16316	8.51138e-06	2.51189e-11	0.301995	1.77828e-11	14.8727	3.57834	0.00114385	0.0049931		0.00114385	0.0049931	0.00843822	6.30463e-05	0.01578	5.96693e-08	0.0108117	0.0303798	1.54193e-07	0.0195681	0.0108119		-7.75912	-2.31	-6.71598	-0.10871	8.31844	1.31984	-314.994	-35.8299	3.31059	-0.0155976	-0.0148229	0.000557031	-0.801924	2.50131
	0.644112	-1.48931e-08	0.03038	0.0062	0.00465	0	0	0.03038	0.03038		10.4924	3.21846e-11	33.9286	8.16316	8.51138e-06	2.51189e-11	0.301995	1.77828e-11	14.8726	3.57832	0.00114385	0.0049931		0.00114385	0.0049931	0.00843818	6.30468e-05	0.01578	5.96698e-08	0.0108118	0.03038	4.93189e-08	0.0195681	0.0108119		-7.75905	-2.30998	-6.71595	-0.108709	8.31835	1.31983	-314.988	-35.8291	3.31053	-0.0155973	-0.0148229	0.000557032	-0.801923	2.5013
	0.644113	-7.47348e-12	0.03038	0.0062	0.00465	0	0	0.03038	0.03038		10.4924	3.21847e-11	33.9286	8.16316	8.51138e-06	2.51189e-11	0.301995	1.77828e-11	14.8725	3.57831	0.00114385	0.0049931		0.00114385	0.0049931	0.00843816	6.3047e-05	0.01578	5.96701e-08	0.0108118	0.03038	2.79847e-11	0.0195682	0.0108118		-7.75901	-2.30997	-6.71593	-0.108709	8.31832	1.31982	-314.984	-35.8287	3.3105	-0.0155972	-0.0148229	0.000557032	-0.801923	2.5013
	0.644113	-1.13916e-12	0.03038	0.0062	0.00465	0	0	0.03038	0.03038		10.4924	3.21847e-11	33.9286	8.16316	8.51138e-06	2.51189e-11	0.301995	1.77828e-11	14.8725	3.57831	0.00114385	0.0049931		0.00114385	0.0049931	0.00843816	6.3047e-05	0.01578	5.96701e-08	0.0108118	0.03038	7.00983e-12	0.0195682	0.0108118		-7.75901	-2.30997	-6.71593	-0.108709	8.31832	1.31982	-314.984	-35.8287	3.3105	-0.0155972	-0.0148229	0.000557032	-0.801923	2.5013
	0.644113	-3.06664e-14	0.03038	0.0062	0.00465	0	0	0.03038	0.03038		10.4924	3.21847e-11	33.9286	8.16316	8.51138e-06	2.51189e-11	0.301995	1.77828e-11	14.8725	3.57831	0.00114385	0.0049931		0.00114385	0.0049931	0.00843816	6.3047e-05	0.01578	5.96701e-08	0.0108118	0.03038	3.33925e-12	0.0195682	0.0108118		-7.75901	-2.30997	-6.71593	-0.108709	8.31832	1.31982	-314.984	-35.8287	3.3105	-0.0155972	-0.0148229	0.000557032	-0.801923	2.5013
	0.644113	-1.48128e-14	0.03038	0.0062	0.00465	0	0	0.03038	0.03038		10.4924	3.21847e-11	33.9286	8.16316	8.51138e-06	2.51189e-11	0.301995	1.77828e-11	14.8725	3.57831	0.00114385	0.0049931		0.00114385	0.0049931	0.00843816	6.3047e-05	0.01578	5.96701e-08	0.0108118	0.03038	3.28676e-12	0.0195682	0.0108118		-7.75901	-2.30997	-6.71593	-0.108709	8.31832	1.31982	-314.984	-35.8287	3.3105	-0.0155972	-0.0148229	0.000557032	-0.801923	2.5013
	0.644113	6.76542e-17	0.03038	0.0062	0.00465	0	0	0.03038	0.03038		10.4924	3.21847e-11	33.9286	8.16316	8.51138e-06	2.51189e-11	0.301995	1.77828e-11	14.8725	3.57831	0.00114385	0.0049931		0.00114385	0.0049931	0.00843816	6.3047e-05	0.01578	5.96701e-08	0.0108118	0.03038	3.23748e-12	0.0195682	0.0108118		-7.75901	-2.30997	-6.71593	-0.108709	8.31832	1.31982	-314.984	-35.8287	3.3105	-0.0155972	-0.0148229	0.000557032	-0.801923	2.5013
	0.644113	1.00267e-15	0.03038	0.0062	0.00465	0	0	0.03038	0.03038		10.4924	3.21847e-11	33.9286	8.16316	8.51138e-06	2.51189e-11	0.301995	1.77828e-11	14.8725	3.57831	0.00114385	0.0049931		0.00114385	0.0049931	0.00843816	6.3047e-05	0.01578	5.96701e-08	0.0108118	0.03038	3.23439e-12	0.0195682	0.0108118		-7.75901	-2.30997	-6.71593	-0.108709	8.31832	1.31982	-314.984	-35.8287	3.3105	-0.0155972	-0.0148229	0.000557032	-0.801923	2.5013
	0.644113	1.27679e-13	0.03038	0.0062	0.00465	0	0	0.03038	0.03038		10.4924	3.21847e-11	33.9286	8.16316	8.51138e-06	2.51189e-11	0.301995	1.77828e-11	14.8725	3.57831	0.00114385	0.0049931		0.00114385	0.0049931	0.00843816	6.3047e-05	0.01578	5.96701e-08	0.0108118	0.03038	2.81492e-12	0.0195682	0.0108118		-7.75901	-2.30997	-6.71593	-0.108709	8.31832	1.31982	-314.984	-35.8287	3.3105	-0.0155972	-0.0148229	0.000557032	-0.801923	2.5013
	0.644113	4.44417e-13	0.03038	0.0062	0.00465	0	0	0.03038	0.03038		10.4924	3.21847e-11	33.9286	8.16316	8.51138e-06	2.51189e-11	0.301995	1.77828e-11	14.8725	3.57831	0.00114385	0.0049931		0.00114385	0.0049931	0.00843816	6.3047e-05	0.01578	5.96701e-08	0.0108118	0.03038	1.7661e-12	0.0195682	0.0108118		-7.75901	-2.30997	-6.71593	-0.108709	8.31832	1.31982	-314.984	-35.8287	3.3105	-0.0155972	-0.0148229	0.000557032	-0.801923	2.5013
	0.644113	1.50884e-10	0.03038	0.0062	0.00465	0	0	0.03038	0.03038		10.4924	3.21847e-11	33.9286	8.16316	8.51138e-06	2.51189e-11	0.301995	1.77828e-11	14.8725	3.57831	0.00114385	0.0049931		0.00114385	0.0049931	0.00843816	6.3047e-05	0.01578	5.96701e-08	0.0108118	0.03038	-4.96387e-10	0.0195682	0.0108118		-7.75901	-2.30997	-6.71593	-0.108709	8.31831	1.31982	-314.984	-35.8287	3.3105	-0.0155972	-0.0148229	0.000557032	-0.801923	2.5013
	0.644113	9.42673e-10	0.03038	0.0062	0.00465	0	0	0.03038	0.03038		10.4924	3.21847e-11	33.9286	8.16316	8.51138e-06	2.51189e-11	0.301995	1.77828e-11	14.8725	3.57831	0.00114385	0.0049931		0.00114385	0.0049931	0.00843816	6.3047e-05	0.01578	5.96701e-08	0.0108118	0.03038	-3.11825e-09	0.0195682	0.0108118		-7.75901	-2.30997	-6.71593	-0.108709	8.31831	1.31982	-314.984	-35.8287	3.3105	-0.0155972	-0.0148229	0.000557032	-0.801923	2.5013
	0.645	1.40504e-05	0.03038	0.0062	0.00465	0	0	0.03038	0.03038		10.4907	3.23096e-11	33.9286	8.16316	8.51138e-06	2.51189e-11	0.301995	1.77828e-11	14.8402	3.57053	0.00114561	0.00499113		0.00114561	0.00499113	0.00842077	6.32651e-05	0.0157778	5.98933e-08	0.0108314	0.0304265	-4.65254e-05	0.0195951	0.0107849		-7.72409	-2.30001	-6.69915	-0.108473	8.28218	1.31409	-312.032	-35.4805	3.28276	-0.015462	-0.0148304	0.000557213	-0.801573	2.50072
	0.65	9.33666e-05	0.03038	0.0062	0.00465	0	0	0.03038	0.03038		10.4812	3.30252e-11	33.9286	8.16316	8.51138e-06	2.51189e-11	0.301995	1.77828e-11	14.6576	3.52659	0.0011556	0.00497988		0.0011556	0.00497988	0.00832253	6.45191e-05	0.0157653	6.11713e-08	0.0109421	0.0306892	-0.000309166	0.019747	0.010633		-7.52835	-2.24415	-6.6044	-0.107138	8.07958	1.28194	-295.739	-33.5602	3.1293	-0.0147148	-0.0148738	0.000558254	-0.799561	2.49736
	0.7	0.000898619	0.03038	0.0062	0.00465	0	0	0.03038	0.03038		10.382	4.14932e-11	33.9286	8.16316	8.51138e-06	2.51189e-11	0.301995	1.77828e-11	12.7943	3.07828	0.00126859	0.0048516		0.00126859	0.0048516	0.00731868	7.98092e-05	0.0156217	7.61562e-08	0.0120895	0.0333556	-0.00297561	0.021266	0.009114		-5.67479	-1.71349	-5.6377	-0.093518	6.15594	0.976729	-163.455	-18.0878	1.85228	-0.0085421	-0.0154139	0.000570635	-0.774716	2.45706
	0.8	0.00259674	0.03038	0.0062	0.00465	0	0	0.03038	0.03038		10.1479	7.11312e-11	33.9286	8.16316	8.51138e-06	2.51189e-11	0.301995	1.77828e-11	8.85459	2.1304	0.00160032	0.00446157		0.00160032	0.00446157	0.00518206	0.000138109	0.0151733	1.26806e-07	0.0146745	0.0389786	-0.0085986	0.024304	0.006076		-2.61551	-0.826806	-3.59379	-0.0647215	2.9485	0.467822	-31.2399	-3.08865	0.453631	-0.00195965	-0.0177792	0.00061287	-0.671664	2.30725
	0.9	0.00452988	0.03038	0.0062	0.00465	0	0	0.03038	0.03038		9.79576	1.60045e-10	33.9286	8.16316	8.51138e-06	2.51189e-11	0.301995	1.77828e-11	4.60275	1.10741	0.00223075	0.00364036		0.00223075	0.00364036	0.00283097	0.00032889	0.0141612	2.66283e-07	0.0180376	0.0453798	-0.0149998	0.027342	0.003038		-0.623614	-0.228355	-1.38792	-0.0336432	0.796708	0.126409	-1.14582	-0.0330978	0.039439	-0.000143078	-0.0346979	0.000458068	-0.184131	1.75598
	0.99	0.00752036	0.03038	0.0062	0.00465	0	0	0.03038	0.03038		8.75436	1.7605e-09	33.9286	8.16316	8.51138e-06	2.51189e-11	0.301995	1.77828e-11	0.477384	0.114858	0.00297239	0.000921954		0.00297239	0.000921954	0.000359613	0.00230566	0.00946434	1.95761e-06	0.0252041	0.0552822	-0.0249022	0.0300762	0.0003038		0.00938243	-0.00341385	0.752332	-0.00348938	0.00857037	0.00135981	-0.00476283	-0.000788722	1.86895e-05	-1.65567e-08	-0.0130651	0.000556473	-0.968114	2.88839
