# Supplementary material for: Transfer of structural units through imine exchanges, in solution or without solvent: successive transiminations, stimuli (pH)-modulated covalent switches, and mathematical models
Source: Front Chem. 2026 Apr 13;13:1241625. doi: 10.3389/fchem.2025.1241625 (PMC13112204; doi:10.3389/fchem.2025.1241625)
Supplement: Supplementary file 1 [file Supplementaryfile1.zip › Supplementary Material/s-S1-comp-equil.xlsx]

## Sheet: Feuil1
Composition at equilibrium: AB2 + C = ABC + B ABC + C = AC2 + B										Inputs: g, d, l, e, f, KI, KII
Set S1		simplified approach						paper -> section 5.4.1.
	Algebraic solution (discriminant of the cubic equation < 0)																																					recalculated constants
		[C]bfr	[AB2]bfr	[B]bfr	[ABC]bfr	[AC2]bfr						[ABC]form	[AC2]form	[ABC]eq	[AC2]eq	[C]eq	[AB2]eq	[B]eq
		g	d	l	e	f				KI	KII	j	k	j+e = c	k+f = z	g-j-2k	d-j-k	l+j+2k				G	H	I	J	E	F	a	b	g	d	m	n	{-n/2+[(m/3)3+(n/2)2]1/2}1/3	{-n/2-[(m/3)3+(n/2)2]1/2}1/3			KI	KII	100*|KI-KIrec|/KI	100*|KII-KIIrec|/KII	S100*|Ki-Kirec|/Ki, i = I, II
zalg		0.03038	0.0062	0.00465	0	0				33.9286	8.16316	#NUM!	#NUM!	#NUM!	#NUM!	#NUM!	#NUM!	#NUM!				-42.0149	-11.9244	-16.6023	-0.247997	43.2908	6.86871	-10167.2	-1247.73	82.9688	-0.422442	-0.0131806	0.000512275	#NUM!	#NUM!			#NUM!	#NUM!	#NUM!	#NUM!	#NUM!
	Trigonometric solution (discriminant of the cubic equation > 0)
		[C]bfr	[AB2]bfr	[B]bfr	[ABC]bfr	[AC2]bfr						[ABC]form	[AC2]form	[ABC]eq	[AC2]eq	[C]eq	[AB2]eq	[B]eq
		g	d	l	e	f				KI	KII	j	k	j+e = c	k+f = z	g-j-2k	d-j-k	l+j+2k				G	H	I	J	E	F	a	b	g	d	m	n	cosq	q			KI	KII	100*|KI-KIrec|/KI	100*|KII-KIIrec|/KII	S100*|Ki-Kirec|/Ki, i = I, II
ztrig 1		0.03038	0.0062	0.00465	0	0				33.9286	8.16316	-0.0523975	0.0433648	-0.0523975	0.0433648	-0.00395216	0.0152327	0.0389822				-42.0149	-11.9244	-16.6023	-0.247997	43.2908	6.86871	-10167.2	-1247.73	82.9688	-0.422442	-0.0131806	0.000512275	-0.879535	2.64568			33.9286	8.16316	8.37692e-14	1.08803e-13	1.92573e-13
ztrig 2		0.03038	0.0062	0.00465	0	0				33.9286	8.16316	0.375791	-0.171667	0.375791	-0.171667	-0.0020765	-0.197924	0.0371065				-42.0149	-11.9244	-16.6023	-0.247997	43.2908	6.86871	-10167.2	-1247.73	82.9688	-0.422442	-0.0131806	0.000512275	-0.879535	2.64568			33.9286	8.16316	2.7225e-12	2.74184e-12	5.46434e-12
ztrig 3		0.03038	0.0062	0.00465	0	0				33.9286	8.16316	0.000602967	0.00558136	0.000602967	0.00558136	0.0186143	1.56726e-05	0.0164157				-42.0149	-11.9244	-16.6023	-0.247997	43.2908	6.86871	-10167.2	-1247.73	82.9688	-0.422442	-0.0131806	0.000512275	-0.879535	2.64568			33.9286	8.16316	9.38634e-11	9.22434e-11	1.86107e-10
