# Supplementary material for: Transfer of structural units through imine exchanges, in solution or without solvent: successive transiminations, stimuli (pH)-modulated covalent switches, and mathematical models
Source: Front Chem. 2026 Apr 13;13:1241625. doi: 10.3389/fchem.2025.1241625 (PMC13112204; doi:10.3389/fchem.2025.1241625)
Supplement: Supplementary file 1 [file Supplementaryfile1.zip › Supplementary Material/s-S1-pH.xlsx]

## Sheet: Feuil1
Composition at equilibrium AB2 + C = ABC + B ABC + C = AC2 + B						B + H+ = BH+ C + H+ = CH+
Set S1		simplified approach								paper -> section 5.4.2.			Inputs: g, d, l, e, f, pH, KI, KII, K6, K7
pH = 0
Algebraic solution (discriminant of the cubic equation < 0)																																										recalculated constants
	[C]bfr	[AB2]bfr	[B]bfr	[ABC]bfr	[AC2]bfr		pH	[H+]eq							[ABC]form	[AC2]form		[ABC]eq	[AC2]eq	[C]eq	[AB2]eq	[B]eq	[BH+]eq	[CH+]eq
	g	d	l	e	f			h	KI	KII	K6	K7	Kih	KIIh	j	k		j+e = c	k+f = z	g-j-2k-s	d-j-k	l+j+2k-v	v	s		G	H	I	J	E	F	a	b	g	d	m	n	{-n/2+[(m/3)3+(n/2)2]1/2}1/3	{-n/2-[(m/3)3+(n/2)2]1/2}1/3			KIrec	KIIrec	K6rec	K7rec	100*|KI-KIrec|/KI	100*|KII-KIIrec|/KII	100*|K6-K6rec|/K6	100*|K7-K7rec|/K7
zalg	0.03038	0.0062	0.00465	0	0		0	1	33.9286	8.16316	8.51138e-06	2.51189e-11	0.000100131	2.40914e-05	#NUM!	#NUM!		#NUM!	#NUM!	#NUM!	#NUM!	#NUM!	#NUM!	#NUM!		3.76522e-06	-2.24153e-07	0.999948	-7.31896e-07	3.77054e-10	5.9825e-11	-3.62838e-10	-6.15062e-11	5.03322e-14	-3.20466e-23	-0.0097171	0.000368655	#NUM!	#NUM!			#NUM!	#NUM!	#NUM!	#NUM!	#NUM!	#NUM!	#NUM!	#NUM!
Trigonometric solution (discriminant of the cubic equation > 0)
	[C]bfr	[AB2]bfr	[B]bfr	[ABC]bfr	[AC2]bfr		pH	[H+]eq							[ABC]form	[AC2]form		[ABC]eq	[AC2]eq	[C]eq	[AB2]eq	[B]eq	[BH+]eq	[CH+]eq
	g	d	l	e	f			h	KI	KII	K6	K7	Kih	KIIh	j	k		j+e = c	k+f = z	g-j-2k-s	d-j-k	l+j+2k-v	v	s		G	H	I	J	E	F	a	b	g	d	m	n	cosq	q			KIrec	KIIrec	K6rec	K7rec	100*|KI-KIrec|/KI	100*|KII-KIIrec|/KII	100*|K6-K6rec|/K6	100*|K7-K7rec|/K7
ztrig 1	0.03038	0.0062	0.00465	0	0		0	1	33.9286	8.16316	8.51138e-06	2.51189e-11	0.000100131	2.40914e-05	0.00290039	0.000814414		0.00290039	0.000814414	6.49342e-13	0.0024852	7.81271e-08	0.00917914	0.0258508		3.76522e-06	-2.24153e-07	0.999948	-7.31896e-07	3.77054e-10	5.9825e-11	-3.62838e-10	-6.15062e-11	5.03322e-14	-3.20466e-23	-0.0097171	0.000368655	-0.999923	3.1292			140419	33784.5	8.51138e-06	2.51188e-11	413765	413765	2.92562e-10	9.28904e-05
ztrig 2	0.03038	0.0062	0.00465	0	0		0	1	33.9286	8.16316	8.51138e-06	2.51189e-11	0.000100131	2.40914e-05	0.371933	-0.170329		0.371933	-0.170329	-2.2478e-14	-0.195404	3.05768e-07	0.0359246	-0.000894867		3.76522e-06	-2.24153e-07	0.999948	-7.31896e-07	3.77054e-10	5.9825e-11	-3.62838e-10	-6.15062e-11	5.03322e-14	-3.20466e-23	-0.0097171	0.000368655	-0.999923	3.1292			2.5892e+07	6.22957e+06	8.51138e-06	2.51188e-11	7.63131e+07	7.63131e+07	5.8387e-10	0.00022257
ztrig 3	0.03038	0.0062	0.00465	0	0		0	1	33.9286	8.16316	8.51138e-06	2.51189e-11	0.000100131	2.40914e-05	4.04926e-06	6.36702e-10		4.04926e-06	6.36702e-10	7.63008e-13	0.00619595	3.96121e-08	0.00465401	0.0303759		3.76522e-06	-2.24153e-07	0.999948	-7.31896e-07	3.77054e-10	5.9825e-11	-3.62838e-10	-6.15062e-11	5.03322e-14	-3.20466e-23	-0.0097171	0.000368655	-0.999923	3.1292			33.9286	8.16317	8.51138e-06	2.51188e-11	0.00013923	0.00013923	1.06285e-09	0.000215006
pH = 1
Algebraic solution (discriminant of the cubic equation < 0)																																										recalculated constants
	[C]bfr	[AB2]bfr	[B]bfr	[ABC]bfr	[AC2]bfr		pH	[H+]eq							[ABC]form	[AC2]form		[ABC]eq	[AC2]eq	[C]eq	[AB2]eq	[B]eq	[BH+]eq	[CH+]eq
	g	d	l	e	f			h	KI	KII	K6	K7	Kih	KIIh	j	k		j+e = c	k+f = z	g-j-2k-s	d-j-k	l+j+2k-v	v	s		G	H	I	J	E	F	a	b	g	d	m	n	{-n/2+[(m/3)3+(n/2)2]1/2}1/3	{-n/2-[(m/3)3+(n/2)2]1/2}1/3			KIrec	KIIrec	K6rec	K7rec	100*|KI-KIrec|/KI	100*|KII-KIIrec|/KII	100*|K6-K6rec|/K6	100*|K7-K7rec|/K7
zalg	0.03038	0.0062	0.00465	0	0		1	0.1	33.9286	8.16316	8.51138e-06	2.51189e-11	0.000100139	2.40932e-05	#NUM!	#NUM!		#NUM!	#NUM!	#NUM!	#NUM!	#NUM!	#NUM!	#NUM!		3.76551e-06	-2.2417e-07	0.999948	-7.31953e-07	3.77111e-10	5.98342e-11	-3.62893e-10	-6.15156e-11	5.03399e-14	-3.20564e-23	-0.0097171	0.000368655	#NUM!	#NUM!			#NUM!	#NUM!	#NUM!	#NUM!	#NUM!	#NUM!	#NUM!	#NUM!
Trigonometric solution (discriminant of the cubic equation > 0)
	[C]bfr	[AB2]bfr	[B]bfr	[ABC]bfr	[AC2]bfr		pH	[H+]eq							[ABC]form	[AC2]form		[ABC]eq	[AC2]eq	[C]eq	[AB2]eq	[B]eq	[BH+]eq	[CH+]eq
	g	d	l	e	f			h	KI	KII	K6	K7	Kih	KIIh	j	k		j+e = c	k+f = z	g-j-2k-s	d-j-k	l+j+2k-v	v	s		G	H	I	J	E	F	a	b	g	d	m	n	cosq	q			KIrec	KIIrec	K6rec	K7rec	100*|KI-KIrec|/KI	100*|KII-KIIrec|/KII	100*|K6-K6rec|/K6	100*|K7-K7rec|/K7
ztrig 1	0.03038	0.0062	0.00465	0	0		1	0.1	33.9286	8.16316	8.51138e-06	2.51189e-11	0.000100139	2.40932e-05	0.00290039	0.000814414		0.00290039	0.000814414	6.49342e-12	0.0024852	7.81212e-07	0.00917844	0.0258508		3.76551e-06	-2.2417e-07	0.999948	-7.31953e-07	3.77111e-10	5.98342e-11	-3.62893e-10	-6.15156e-11	5.03399e-14	-3.20564e-23	-0.0097171	0.000368655	-0.999923	3.1292			140408	33781.9	8.51138e-06	2.51189e-11	413733	413733	1.10086e-10	1.58178e-05
ztrig 2	0.03038	0.0062	0.00465	0	0		1	0.1	33.9286	8.16316	8.51138e-06	2.51189e-11	0.000100139	2.40932e-05	0.371933	-0.170329		0.371933	-0.170329	-2.24781e-13	-0.195404	3.05744e-06	0.0359218	-0.000894868		3.76551e-06	-2.2417e-07	0.999948	-7.31953e-07	3.77111e-10	5.98342e-11	-3.62893e-10	-6.15156e-11	5.03399e-14	-3.20564e-23	-0.0097171	0.000368655	-0.999923	3.1292			2.58899e+07	6.22907e+06	8.51138e-06	2.51189e-11	7.6307e+07	7.6307e+07	9.61142e-11	1.37781e-06
ztrig 3	0.03038	0.0062	0.00465	0	0		1	0.1	33.9286	8.16316	8.51138e-06	2.51189e-11	0.000100139	2.40932e-05	4.04957e-06	6.36799e-10		4.04957e-06	6.36799e-10	7.63009e-12	0.00619595	3.9609e-07	0.00465365	0.0303759		3.76551e-06	-2.2417e-07	0.999948	-7.31953e-07	3.77111e-10	5.98342e-11	-3.62893e-10	-6.15156e-11	5.03399e-14	-3.20564e-23	-0.0097171	0.000368655	-0.999923	3.1292			33.9285	8.16315	8.51138e-06	2.51189e-11	9.92712e-05	9.92712e-05	1.28776e-10	1.3388e-05
pH = 2
Algebraic solution (discriminant of the cubic equation < 0)																																										recalculated constants
	[C]bfr	[AB2]bfr	[B]bfr	[ABC]bfr	[AC2]bfr		pH	[H+]eq							[ABC]form	[AC2]form		[ABC]eq	[AC2]eq	[C]eq	[AB2]eq	[B]eq	[BH+]eq	[CH+]eq
	g	d	l	e	f			h	KI	KII	K6	K7	Kih	KIIh	j	k		j+e = c	k+f = z	g-j-2k-s	d-j-k	l+j+2k-v	v	s		G	H	I	J	E	F	a	b	g	d	m	n	{-n/2+[(m/3)3+(n/2)2]1/2}1/3	{-n/2-[(m/3)3+(n/2)2]1/2}1/3			KIrec	KIIrec	K6rec	K7rec	100*|KI-KIrec|/KI	100*|KII-KIIrec|/KII	100*|K6-K6rec|/K6	100*|K7-K7rec|/K7
zalg	0.03038	0.0062	0.00465	0	0		2	0.01	33.9286	8.16316	8.51138e-06	2.51189e-11	0.000100216	2.41117e-05	#NUM!	#NUM!		#NUM!	#NUM!	#NUM!	#NUM!	#NUM!	#NUM!	#NUM!		3.76839e-06	-2.24342e-07	0.999948	-7.32513e-07	3.77689e-10	5.99259e-11	-3.63449e-10	-6.16099e-11	5.04172e-14	-3.21548e-23	-0.0097171	0.000368655	#NUM!	#NUM!			#NUM!	#NUM!	#NUM!	#NUM!	#NUM!	#NUM!	#NUM!	#NUM!
Trigonometric solution (discriminant of the cubic equation > 0)
	[C]bfr	[AB2]bfr	[B]bfr	[ABC]bfr	[AC2]bfr		pH	[H+]eq							[ABC]form	[AC2]form		[ABC]eq	[AC2]eq	[C]eq	[AB2]eq	[B]eq	[BH+]eq	[CH+]eq
	g	d	l	e	f			h	KI	KII	K6	K7	Kih	KIIh	j	k		j+e = c	k+f = z	g-j-2k-s	d-j-k	l+j+2k-v	v	s		G	H	I	J	E	F	a	b	g	d	m	n	cosq	q			KIrec	KIIrec	K6rec	K7rec	100*|KI-KIrec|/KI	100*|KII-KIIrec|/KII	100*|K6-K6rec|/K6	100*|K7-K7rec|/K7
ztrig 1	0.03038	0.0062	0.00465	0	0		2	0.01	33.9286	8.16316	8.51138e-06	2.51189e-11	0.000100216	2.41117e-05	0.00290039	0.000814415		0.00290039	0.000814415	6.49342e-11	0.00248519	7.80614e-06	0.00917142	0.0258508		3.76839e-06	-2.24342e-07	0.999948	-7.32513e-07	3.77689e-10	5.99259e-11	-3.63449e-10	-6.16099e-11	5.04172e-14	-3.21548e-23	-0.0097171	0.000368655	-0.999923	3.1292			140301	33756.1	8.51138e-06	2.51189e-11	413418	413418	1.12256e-11	3.10487e-06
ztrig 2	0.03038	0.0062	0.00465	0	0		2	0.01	33.9286	8.16316	8.51138e-06	2.51189e-11	0.000100216	2.41117e-05	0.371933	-0.170329		0.371933	-0.170329	-2.24781e-12	-0.195404	3.0551e-05	0.0358943	-0.000894869		3.76839e-06	-2.24342e-07	0.999948	-7.32513e-07	3.77689e-10	5.99259e-11	-3.63449e-10	-6.16099e-11	5.04172e-14	-3.21548e-23	-0.0097171	0.000368655	-0.999923	3.1292			2.58701e+07	6.2243e+06	8.51138e-06	2.51189e-11	7.62485e+07	7.62485e+07	1.39325e-12	2.01722e-06
ztrig 3	0.03038	0.0062	0.00465	0	0		2	0.01	33.9286	8.16316	8.51138e-06	2.51189e-11	0.000100216	2.41117e-05	4.05267e-06	6.37774e-10		4.05267e-06	6.37774e-10	7.63009e-11	0.00619595	3.95787e-06	0.0046501	0.0303759		3.76839e-06	-2.24342e-07	0.999948	-7.32513e-07	3.77689e-10	5.99259e-11	-3.63449e-10	-6.16099e-11	5.04172e-14	-3.21548e-23	-0.0097171	0.000368655	-0.999923	3.1292			33.9286	8.16316	8.51138e-06	2.51189e-11	1.33136e-05	1.33136e-05	9.21534e-12	3.45817e-06
pH = 3
Algebraic solution (discriminant of the cubic equation < 0)																																										recalculated constants
	[C]bfr	[AB2]bfr	[B]bfr	[ABC]bfr	[AC2]bfr		pH	[H+]eq							[ABC]form	[AC2]form		[ABC]eq	[AC2]eq	[C]eq	[AB2]eq	[B]eq	[BH+]eq	[CH+]eq
	g	d	l	e	f			h	KI	KII	K6	K7	Kih	KIIh	j	k		j+e = c	k+f = z	g-j-2k-s	d-j-k	l+j+2k-v	v	s		G	H	I	J	E	F	a	b	g	d	m	n	{-n/2+[(m/3)3+(n/2)2]1/2}1/3	{-n/2-[(m/3)3+(n/2)2]1/2}1/3			KIrec	KIIrec	K6rec	K7rec	100*|KI-KIrec|/KI	100*|KII-KIIrec|/KII	100*|K6-K6rec|/K6	100*|K7-K7rec|/K7
zalg	0.03038	0.0062	0.00465	0	0		3	0.001	33.9286	8.16316	8.51138e-06	2.51189e-11	0.000100983	2.42962e-05	#NUM!	#NUM!		#NUM!	#NUM!	#NUM!	#NUM!	#NUM!	#NUM!	#NUM!		3.79723e-06	-2.2606e-07	0.999948	-7.3812e-07	3.83493e-10	6.08467e-11	-3.69034e-10	-6.25566e-11	5.11929e-14	-3.31505e-23	-0.00971711	0.000368655	#NUM!	#NUM!			#NUM!	#NUM!	#NUM!	#NUM!	#NUM!	#NUM!	#NUM!	#NUM!
Trigonometric solution (discriminant of the cubic equation > 0)
	[C]bfr	[AB2]bfr	[B]bfr	[ABC]bfr	[AC2]bfr		pH	[H+]eq							[ABC]form	[AC2]form		[ABC]eq	[AC2]eq	[C]eq	[AB2]eq	[B]eq	[BH+]eq	[CH+]eq
	g	d	l	e	f			h	KI	KII	K6	K7	Kih	KIIh	j	k		j+e = c	k+f = z	g-j-2k-s	d-j-k	l+j+2k-v	v	s		G	H	I	J	E	F	a	b	g	d	m	n	cosq	q			KIrec	KIIrec	K6rec	K7rec	100*|KI-KIrec|/KI	100*|KII-KIIrec|/KII	100*|K6-K6rec|/K6	100*|K7-K7rec|/K7
ztrig 1	0.03038	0.0062	0.00465	0	0		3	0.001	33.9286	8.16316	8.51138e-06	2.51189e-11	0.000100983	2.42962e-05	0.0029004	0.000814433		0.0029004	0.000814433	6.49341e-10	0.00248516	7.74689e-05	0.0091018	0.0258507		3.79723e-06	-2.2606e-07	0.999948	-7.3812e-07	3.83493e-10	6.08467e-11	-3.69034e-10	-6.25566e-11	5.11929e-14	-3.31505e-23	-0.00971711	0.000368655	-0.999923	3.1292			139238	33500.5	8.51138e-06	2.51189e-11	410286	410286	9.35466e-13	1.58516e-08
ztrig 2	0.03038	0.0062	0.00465	0	0		3	0.001	33.9286	8.16316	8.51138e-06	2.51189e-11	0.000100983	2.42962e-05	0.371933	-0.170329		0.371933	-0.170329	-2.24785e-11	-0.195404	0.00030319	0.0356217	-0.000894885		3.79723e-06	-2.2606e-07	0.999948	-7.3812e-07	3.83493e-10	6.08467e-11	-3.69034e-10	-6.25566e-11	5.11929e-14	-3.31505e-23	-0.00971711	0.000368655	-0.999923	3.1292			2.56731e+07	6.17691e+06	8.51138e-06	2.51189e-11	7.56681e+07	7.56681e+07	3.58264e-13	2.75232e-07
ztrig 3	0.03038	0.0062	0.00465	0	0		3	0.001	33.9286	8.16316	8.51138e-06	2.51189e-11	0.000100983	2.42962e-05	4.08363e-06	6.47561e-10		4.08363e-06	6.47561e-10	7.63008e-10	0.00619592	3.92784e-05	0.00461481	0.0303759		3.79723e-06	-2.2606e-07	0.999948	-7.3812e-07	3.83493e-10	6.08467e-11	-3.69034e-10	-6.25566e-11	5.11929e-14	-3.31505e-23	-0.00971711	0.000368655	-0.999923	3.1292			33.9286	8.16315	8.51138e-06	2.51189e-11	5.21421e-05	5.21421e-05	1.33354e-12	1.39452e-07
pH = 4
Algebraic solution (discriminant of the cubic equation < 0)																																										recalculated constants
	[C]bfr	[AB2]bfr	[B]bfr	[ABC]bfr	[AC2]bfr		pH	[H+]eq							[ABC]form	[AC2]form		[ABC]eq	[AC2]eq	[C]eq	[AB2]eq	[B]eq	[BH+]eq	[CH+]eq
	g	d	l	e	f			h	KI	KII	K6	K7	Kih	KIIh	j	k		j+e = c	k+f = z	g-j-2k-s	d-j-k	l+j+2k-v	v	s		G	H	I	J	E	F	a	b	g	d	m	n	{-n/2+[(m/3)3+(n/2)2]1/2}1/3	{-n/2-[(m/3)3+(n/2)2]1/2}1/3			KIrec	KIIrec	K6rec	K7rec	100*|KI-KIrec|/KI	100*|KII-KIIrec|/KII	100*|K6-K6rec|/K6	100*|K7-K7rec|/K7
zalg	0.03038	0.0062	0.00465	0	0		4	0.0001	33.9286	8.16316	8.51138e-06	2.51189e-11	0.000108653	2.61417e-05	#NUM!	#NUM!		#NUM!	#NUM!	#NUM!	#NUM!	#NUM!	#NUM!	#NUM!		4.08562e-06	-2.43239e-07	0.999944	-7.94184e-07	4.43962e-10	7.0441e-11	-4.2722e-10	-7.242e-11	5.92771e-14	-4.44292e-23	-0.00971714	0.000368657	#NUM!	#NUM!			#NUM!	#NUM!	#NUM!	#NUM!	#NUM!	#NUM!	#NUM!	#NUM!
Trigonometric solution (discriminant of the cubic equation > 0)
	[C]bfr	[AB2]bfr	[B]bfr	[ABC]bfr	[AC2]bfr		pH	[H+]eq							[ABC]form	[AC2]form		[ABC]eq	[AC2]eq	[C]eq	[AB2]eq	[B]eq	[BH+]eq	[CH+]eq
	g	d	l	e	f			h	KI	KII	K6	K7	Kih	KIIh	j	k		j+e = c	k+f = z	g-j-2k-s	d-j-k	l+j+2k-v	v	s		G	H	I	J	E	F	a	b	g	d	m	n	cosq	q			KIrec	KIIrec	K6rec	K7rec	100*|KI-KIrec|/KI	100*|KII-KIIrec|/KII	100*|K6-K6rec|/K6	100*|K7-K7rec|/K7
ztrig 1	0.03038	0.0062	0.00465	0	0		4	0.0001	33.9286	8.16316	8.51138e-06	2.51189e-11	0.000108653	2.61417e-05	0.00290053	0.000814604		0.00290053	0.000814604	6.49329e-09	0.00248486	0.000720038	0.0084597	0.0258503		4.08562e-06	-2.43239e-07	0.999944	-7.94184e-07	4.43962e-10	7.0441e-11	-4.2722e-10	-7.242e-11	5.92771e-14	-4.44292e-23	-0.00971714	0.000368657	-0.999923	3.1292			129439	31142.9	8.51138e-06	2.51189e-11	381405	381405	5.97106e-14	4.87925e-08
ztrig 2	0.03038	0.0062	0.00465	0	0		4	0.0001	33.9286	8.16316	8.51138e-06	2.51189e-11	0.000108653	2.61417e-05	0.371933	-0.170329		0.371933	-0.170329	-2.24824e-10	-0.195404	0.00281788	0.0331072	-0.000895039		4.08562e-06	-2.43239e-07	0.999944	-7.94184e-07	4.43962e-10	7.0441e-11	-4.2722e-10	-7.242e-11	5.92771e-14	-4.44292e-23	-0.00971714	0.000368657	-0.999923	3.1292			2.38568e+07	5.7399e+06	8.51138e-06	2.51189e-11	7.03145e+07	7.03145e+07	7.96142e-14	5.37163e-08
ztrig 3	0.03038	0.0062	0.00465	0	0		4	0.0001	33.9286	8.16316	8.51138e-06	2.51189e-11	0.000108653	2.61417e-05	4.39325e-06	7.49517e-10		4.39325e-06	7.49517e-10	7.63001e-09	0.00619561	0.00036508	0.00428931	0.0303756		4.08562e-06	-2.43239e-07	0.999944	-7.94184e-07	4.43962e-10	7.0441e-11	-4.2722e-10	-7.242e-11	5.92771e-14	-4.44292e-23	-0.00971714	0.000368657	-0.999923	3.1292			33.9286	8.16316	8.51138e-06	2.51189e-11	2.56335e-05	2.56335e-05	7.96142e-14	2.09841e-08
pH = 5
Algebraic solution (discriminant of the cubic equation < 0)																																										recalculated constants
	[C]bfr	[AB2]bfr	[B]bfr	[ABC]bfr	[AC2]bfr		pH	[H+]eq							[ABC]form	[AC2]form		[ABC]eq	[AC2]eq	[C]eq	[AB2]eq	[B]eq	[BH+]eq	[CH+]eq
	g	d	l	e	f			h	KI	KII	K6	K7	Kih	KIIh	j	k		j+e = c	k+f = z	g-j-2k-s	d-j-k	l+j+2k-v	v	s		G	H	I	J	E	F	a	b	g	d	m	n	{-n/2+[(m/3)3+(n/2)2]1/2}1/3	{-n/2-[(m/3)3+(n/2)2]1/2}1/3			KIrec	KIIrec	K6rec	K7rec	100*|KI-KIrec|/KI	100*|KII-KIIrec|/KII	100*|K6-K6rec|/K6	100*|K7-K7rec|/K7
zalg	0.03038	0.0062	0.00465	0	0		5	1e-05	33.9286	8.16316	8.51138e-06	2.51189e-11	0.000185355	4.4596e-05	#NUM!	#NUM!		#NUM!	#NUM!	#NUM!	#NUM!	#NUM!	#NUM!	#NUM!		6.96927e-06	-4.15096e-07	0.999904	-1.35483e-06	1.29203e-09	2.04999e-10	-1.24321e-09	-2.10742e-10	1.7286e-13	-3.76286e-22	-0.00971743	0.000368673	#NUM!	#NUM!			#NUM!	#NUM!	#NUM!	#NUM!	#NUM!	#NUM!	#NUM!	#NUM!
Trigonometric solution (discriminant of the cubic equation > 0)
	[C]bfr	[AB2]bfr	[B]bfr	[ABC]bfr	[AC2]bfr		pH	[H+]eq							[ABC]form	[AC2]form		[ABC]eq	[AC2]eq	[C]eq	[AB2]eq	[B]eq	[BH+]eq	[CH+]eq
	g	d	l	e	f			h	KI	KII	K6	K7	Kih	KIIh	j	k		j+e = c	k+f = z	g-j-2k-s	d-j-k	l+j+2k-v	v	s		G	H	I	J	E	F	a	b	g	d	m	n	cosq	q			KIrec	KIIrec	K6rec	K7rec	100*|KI-KIrec|/KI	100*|KII-KIIrec|/KII	100*|K6-K6rec|/K6	100*|K7-K7rec|/K7
ztrig 1	0.03038	0.0062	0.00465	0	0		5	1e-05	33.9286	8.16316	8.51138e-06	2.51189e-11	0.000185355	4.4596e-05	0.00290183	0.000816316		0.00290183	0.000816316	6.49209e-08	0.00248186	0.00422294	0.00496152	0.0258455		6.96927e-06	-4.15096e-07	0.999904	-1.35483e-06	1.29203e-09	2.04999e-10	-1.24321e-09	-2.10742e-10	1.7286e-13	-3.76286e-22	-0.00971743	0.000368673	-0.999923	3.12917			76054.4	18298.6	8.51138e-06	2.51189e-11	224060	224060	1.99035e-14	2.41353e-09
ztrig 2	0.03038	0.0062	0.00465	0	0		5	1e-05	33.9286	8.16316	8.51138e-06	2.51189e-11	0.000185355	4.4596e-05	0.371938	-0.170331		0.371938	-0.170331	-2.25211e-09	-0.195407	0.0165187	0.0194078	-0.00089658		6.96927e-06	-4.15096e-07	0.999904	-1.35483e-06	1.29203e-09	2.04999e-10	-1.24321e-09	-2.10742e-10	1.7286e-13	-3.76286e-22	-0.00971743	0.000368673	-0.999923	3.12917			1.3961e+07	3.359e+06	8.51138e-06	2.51189e-11	4.11482e+07	4.11482e+07	1.99035e-14	4.22756e-09
ztrig 3	0.03038	0.0062	0.00465	0	0		5	1e-05	33.9286	8.16316	8.51138e-06	2.51189e-11	0.000185355	4.4596e-05	7.48512e-06	2.17683e-09		7.48512e-06	2.17683e-09	7.62921e-08	0.00619251	0.00214148	0.00251601	0.0303724		6.96927e-06	-4.15096e-07	0.999904	-1.35483e-06	1.29203e-09	2.04999e-10	-1.24321e-09	-2.10742e-10	1.7286e-13	-3.76286e-22	-0.00971743	0.000368673	-0.999923	3.12917			33.9286	8.16316	8.51138e-06	2.51189e-11	4.96353e-06	4.96353e-06	1.99035e-14	5.10704e-09
pH = 6
Algebraic solution (discriminant of the cubic equation < 0)																																										recalculated constants
	[C]bfr	[AB2]bfr	[B]bfr	[ABC]bfr	[AC2]bfr		pH	[H+]eq							[ABC]form	[AC2]form		[ABC]eq	[AC2]eq	[C]eq	[AB2]eq	[B]eq	[BH+]eq	[CH+]eq
	g	d	l	e	f			h	KI	KII	K6	K7	Kih	KIIh	j	k		j+e = c	k+f = z	g-j-2k-s	d-j-k	l+j+2k-v	v	s		G	H	I	J	E	F	a	b	g	d	m	n	{-n/2+[(m/3)3+(n/2)2]1/2}1/3	{-n/2-[(m/3)3+(n/2)2]1/2}1/3			KIrec	KIIrec	K6rec	K7rec	100*|KI-KIrec|/KI	100*|KII-KIIrec|/KII	100*|K6-K6rec|/K6	100*|K7-K7rec|/K7
zalg	0.03038	0.0062	0.00465	0	0		6	1e-06	33.9286	8.16316	8.51138e-06	2.51189e-11	0.000952354	0.000229135	#NUM!	#NUM!		#NUM!	#NUM!	#NUM!	#NUM!	#NUM!	#NUM!	#NUM!		3.57807e-05	-2.14029e-06	0.999506	-6.96111e-06	3.41084e-08	5.41179e-09	-3.27944e-08	-5.55913e-09	4.65614e-12	-2.62239e-19	-0.00972036	0.000368839	#NUM!	#NUM!			#NUM!	#NUM!	#NUM!	#NUM!	#NUM!	#NUM!	#NUM!	#NUM!
Trigonometric solution (discriminant of the cubic equation > 0)
	[C]bfr	[AB2]bfr	[B]bfr	[ABC]bfr	[AC2]bfr		pH	[H+]eq							[ABC]form	[AC2]form		[ABC]eq	[AC2]eq	[C]eq	[AB2]eq	[B]eq	[BH+]eq	[CH+]eq
	g	d	l	e	f			h	KI	KII	K6	K7	Kih	KIIh	j	k		j+e = c	k+f = z	g-j-2k-s	d-j-k	l+j+2k-v	v	s		G	H	I	J	E	F	a	b	g	d	m	n	cosq	q			KIrec	KIIrec	K6rec	K7rec	100*|KI-KIrec|/KI	100*|KII-KIIrec|/KII	100*|K6-K6rec|/K6	100*|K7-K7rec|/K7
ztrig 1	0.03038	0.0062	0.00465	0	0		6	1e-06	33.9286	8.16316	8.51138e-06	2.51189e-11	0.000952354	0.000229135	0.00291445	0.000833412		0.00291445	0.000833412	6.48018e-07	0.00245214	0.00826072	0.00097055	0.0257981		3.57807e-05	-2.14029e-06	0.999506	-6.96111e-06	3.41084e-08	5.41179e-09	-3.27944e-08	-5.55913e-09	4.65614e-12	-2.62239e-19	-0.00972036	0.000368839	-0.99992	3.12891			15151	3645.31	8.51138e-06	2.51189e-11	44555.6	44555.6	1.99035e-14	1.68487e-10
ztrig 2	0.03038	0.0062	0.00465	0	0		6	1e-06	33.9286	8.16316	8.51138e-06	2.51189e-11	0.000952354	0.000229135	0.371988	-0.170348		0.371988	-0.170348	-2.29083e-08	-0.19544	0.0321632	0.00377884	-0.000911997		3.57807e-05	-2.14029e-06	0.999506	-6.96111e-06	3.41084e-08	5.41179e-09	-3.27944e-08	-5.55913e-09	4.65614e-12	-2.62239e-19	-0.00972036	0.000368839	-0.99992	3.12891			2.67227e+06	642945	8.51138e-06	2.51189e-11	7.87608e+06	7.87608e+06	1.99035e-14	2.41436e-10
ztrig 3	0.03038	0.0062	0.00465	0	0		6	1e-06	33.9286	8.16316	8.51138e-06	2.51189e-11	0.000952354	0.000229135	3.79808e-05	5.6325e-08		3.79808e-05	5.6325e-08	7.62135e-07	0.00616196	0.0041952	0.000492893	0.0303411		3.57807e-05	-2.14029e-06	0.999506	-6.96111e-06	3.41084e-08	5.41179e-09	-3.27944e-08	-5.55913e-09	4.65614e-12	-2.62239e-19	-0.00972036	0.000368839	-0.99992	3.12891			33.9286	8.16316	8.51138e-06	2.51189e-11	3.78173e-07	3.78173e-07	0	6.30828e-11
pH = 7
Algebraic solution (discriminant of the cubic equation < 0)																																										recalculated constants
	[C]bfr	[AB2]bfr	[B]bfr	[ABC]bfr	[AC2]bfr		pH	[H+]eq							[ABC]form	[AC2]form		[ABC]eq	[AC2]eq	[C]eq	[AB2]eq	[B]eq	[BH+]eq	[CH+]eq
	g	d	l	e	f			h	KI	KII	K6	K7	Kih	KIIh	j	k		j+e = c	k+f = z	g-j-2k-s	d-j-k	l+j+2k-v	v	s		G	H	I	J	E	F	a	b	g	d	m	n	{-n/2+[(m/3)3+(n/2)2]1/2}1/3	{-n/2-[(m/3)3+(n/2)2]1/2}1/3			KIrec	KIIrec	K6rec	K7rec	100*|KI-KIrec|/KI	100*|KII-KIIrec|/KII	100*|K6-K6rec|/K6	100*|K7-K7rec|/K7
zalg	0.03038	0.0062	0.00465	0	0		7	1e-07	33.9286	8.16316	8.51138e-06	2.51189e-11	0.00862044	0.00207406	#NUM!	#NUM!		#NUM!	#NUM!	#NUM!	#NUM!	#NUM!	#NUM!	#NUM!		0.000321391	-2.00537e-05	0.995528	-6.301e-05	2.79462e-06	4.43407e-07	-2.66639e-06	-4.5199e-07	4.57767e-10	-1.76044e-15	-0.00974998	0.000370513	#NUM!	#NUM!			#NUM!	#NUM!	#NUM!	#NUM!	#NUM!	#NUM!	#NUM!	#NUM!
Trigonometric solution (discriminant of the cubic equation > 0)
	[C]bfr	[AB2]bfr	[B]bfr	[ABC]bfr	[AC2]bfr		pH	[H+]eq							[ABC]form	[AC2]form		[ABC]eq	[AC2]eq	[C]eq	[AB2]eq	[B]eq	[BH+]eq	[CH+]eq
	g	d	l	e	f			h	KI	KII	K6	K7	Kih	KIIh	j	k		j+e = c	k+f = z	g-j-2k-s	d-j-k	l+j+2k-v	v	s		G	H	I	J	E	F	a	b	g	d	m	n	cosq	q			KIrec	KIIrec	K6rec	K7rec	100*|KI-KIrec|/KI	100*|KII-KIIrec|/KII	100*|K6-K6rec|/K6	100*|K7-K7rec|/K7
ztrig 1	0.03038	0.0062	0.00465	0	0		7	1e-07	33.9286	8.16316	8.51138e-06	2.51189e-11	0.00862044	0.00207406	0.00301557	0.00100296		0.00301557	0.00100296	6.36817e-06	0.00218146	0.00955919	0.000112311	0.0253521		0.000321391	-2.00537e-05	0.995528	-6.301e-05	2.79462e-06	4.43407e-07	-2.66639e-06	-4.5199e-07	4.57767e-10	-1.76044e-15	-0.00974998	0.000370513	-0.999885	3.12642			2075.05	499.254	8.51138e-06	2.51189e-11	6015.94	6015.94	0	1.38926e-11
ztrig 2	0.03038	0.0062	0.00465	0	0		7	1e-07	33.9286	8.16316	8.51138e-06	2.51189e-11	0.00862044	0.00207406	0.372488	-0.170521		0.372488	-0.170521	-2.67955e-07	-0.195768	0.0356778	0.000419178	-0.00106675		0.000321391	-2.00537e-05	0.995528	-6.301e-05	2.79462e-06	4.43407e-07	-2.66639e-06	-4.5199e-07	4.57767e-10	-1.76044e-15	-0.00974998	0.000370513	-0.999885	3.12642			253343	60953.8	8.51138e-06	2.51189e-11	746594	746594	1.99035e-14	1.3198e-11
ztrig 3	0.03038	0.0062	0.00465	0	0		7	1e-07	33.9286	8.16316	8.51138e-06	2.51189e-11	0.00862044	0.00207406	0.000307386	3.86044e-06		0.000307386	3.86044e-06	7.55006e-06	0.00588875	0.00490745	5.76575e-05	0.0300573		0.000321391	-2.00537e-05	0.995528	-6.301e-05	2.79462e-06	4.43407e-07	-2.66639e-06	-4.5199e-07	4.57767e-10	-1.76044e-15	-0.00974998	0.000370513	-0.999885	3.12642			33.9286	8.16316	8.51138e-06	2.51189e-11	9.79975e-10	9.79948e-10	1.99035e-14	3.01135e-11
pH = 8
Algebraic solution (discriminant of the cubic equation < 0)																																										recalculated constants
	[C]bfr	[AB2]bfr	[B]bfr	[ABC]bfr	[AC2]bfr		pH	[H+]eq							[ABC]form	[AC2]form		[ABC]eq	[AC2]eq	[C]eq	[AB2]eq	[B]eq	[BH+]eq	[CH+]eq
	g	d	l	e	f			h	KI	KII	K6	K7	Kih	KIIh	j	k		j+e = c	k+f = z	g-j-2k-s	d-j-k	l+j+2k-v	v	s		G	H	I	J	E	F	a	b	g	d	m	n	{-n/2+[(m/3)3+(n/2)2]1/2}1/3	{-n/2-[(m/3)3+(n/2)2]1/2}1/3			KIrec	KIIrec	K6rec	K7rec	100*|KI-KIrec|/KI	100*|KII-KIIrec|/KII	100*|K6-K6rec|/K6	100*|K7-K7rec|/K7
zalg	0.03038	0.0062	0.00465	0	0		8	1e-08	33.9286	8.16316	8.51138e-06	2.51189e-11	0.0851111	0.0204776	#NUM!	#NUM!		#NUM!	#NUM!	#NUM!	#NUM!	#NUM!	#NUM!	#NUM!		0.00292832	-0.000265001	0.955844	-0.000622109	0.000272419	4.32231e-05	-0.000240317	-4.07183e-05	1.21525e-07	-1.67282e-11	-0.0100752	0.000388946	#NUM!	#NUM!			#NUM!	#NUM!	#NUM!	#NUM!	#NUM!	#NUM!	#NUM!	#NUM!
Trigonometric solution (discriminant of the cubic equation > 0)
	[C]bfr	[AB2]bfr	[B]bfr	[ABC]bfr	[AC2]bfr		pH	[H+]eq							[ABC]form	[AC2]form		[ABC]eq	[AC2]eq	[C]eq	[AB2]eq	[B]eq	[BH+]eq	[CH+]eq
	g	d	l	e	f			h	KI	KII	K6	K7	Kih	KIIh	j	k		j+e = c	k+f = z	g-j-2k-s	d-j-k	l+j+2k-v	v	s		G	H	I	J	E	F	a	b	g	d	m	n	cosq	q			KIrec	KIIrec	K6rec	K7rec	100*|KI-KIrec|/KI	100*|KII-KIIrec|/KII	100*|K6-K6rec|/K6	100*|K7-K7rec|/K7
ztrig 1	0.03038	0.0062	0.00465	0	0		8	1e-08	33.9286	8.16316	8.51138e-06	2.51189e-11	0.0851111	0.0204776	0.00275461	0.00279135		0.00275461	0.00279135	5.523e-05	0.000654032	0.0129721	1.52409e-05	0.0219874		0.00292832	-0.000265001	0.955844	-0.000622109	0.000272419	4.32231e-05	-0.000240317	-4.07183e-05	1.21525e-07	-1.67282e-11	-0.0100752	0.000388946	-0.999218	3.10204			989.228	238.007	8.51138e-06	2.51189e-11	2815.62	2815.62	0	1.98098e-12
ztrig 2	0.03038	0.0062	0.00465	0	0		8	1e-08	33.9286	8.16316	8.51138e-06	2.51189e-11	0.0851111	0.0204776	0.377805	-0.172372		0.377805	-0.172372	-6.71707e-06	-0.199233	0.0376666	4.42544e-05	-0.00267411		0.00292832	-0.000265001	0.955844	-0.000622109	0.000272419	4.32231e-05	-0.000240317	-4.07183e-05	1.21525e-07	-1.67282e-11	-0.0100752	0.000388946	-0.999218	3.10204			10633.7	2558.44	8.51138e-06	2.51189e-11	31241.3	31241.3	0	5.24832e-12
ztrig 3	0.03038	0.0062	0.00465	0	0		8	1e-08	33.9286	8.16316	8.51138e-06	2.51189e-11	0.0851111	0.0204776	0.00163105	0.000144671		0.00163105	0.000144671	7.13082e-05	0.00442428	0.00656268	7.71048e-06	0.0283883		0.00292832	-0.000265001	0.955844	-0.000622109	0.000272419	4.32231e-05	-0.000240317	-4.07183e-05	1.21525e-07	-1.67282e-11	-0.0100752	0.000388946	-0.999218	3.10204			33.9286	8.16316	8.51138e-06	2.51189e-11	3.69841e-10	3.69866e-10	0	1.8009e-13
pH = 9
Algebraic solution (discriminant of the cubic equation < 0)																																										recalculated constants
	[C]bfr	[AB2]bfr	[B]bfr	[ABC]bfr	[AC2]bfr		pH	[H+]eq							[ABC]form	[AC2]form		[ABC]eq	[AC2]eq	[C]eq	[AB2]eq	[B]eq	[BH+]eq	[CH+]eq
	g	d	l	e	f			h	KI	KII	K6	K7	Kih	KIIh	j	k		j+e = c	k+f = z	g-j-2k-s	d-j-k	l+j+2k-v	v	s		G	H	I	J	E	F	a	b	g	d	m	n	{-n/2+[(m/3)3+(n/2)2]1/2}1/3	{-n/2-[(m/3)3+(n/2)2]1/2}1/3			KIrec	KIIrec	K6rec	K7rec	100*|KI-KIrec|/KI	100*|KII-KIIrec|/KII	100*|K6-K6rec|/K6	100*|K7-K7rec|/K7
zalg	0.03038	0.0062	0.00465	0	0		9	1e-09	33.9286	8.16316	8.51138e-06	2.51189e-11	0.831462	0.200048	#NUM!	#NUM!		#NUM!	#NUM!	#NUM!	#NUM!	#NUM!	#NUM!	#NUM!		0.00526993	-0.00897616	0.568635	-0.00607747	0.0259986	0.00412505	-0.00837875	-0.00124873	0.000108122	-1.52361e-07	-0.0203082	0.000904459	#NUM!	#NUM!			#NUM!	#NUM!	#NUM!	#NUM!	#NUM!	#NUM!	#NUM!	#NUM!
Trigonometric solution (discriminant of the cubic equation > 0)
	[C]bfr	[AB2]bfr	[B]bfr	[ABC]bfr	[AC2]bfr		pH	[H+]eq							[ABC]form	[AC2]form		[ABC]eq	[AC2]eq	[C]eq	[AB2]eq	[B]eq	[BH+]eq	[CH+]eq
	g	d	l	e	f			h	KI	KII	K6	K7	Kih	KIIh	j	k		j+e = c	k+f = z	g-j-2k-s	d-j-k	l+j+2k-v	v	s		G	H	I	J	E	F	a	b	g	d	m	n	cosq	q			KIrec	KIIrec	K6rec	K7rec	100*|KI-KIrec|/KI	100*|KII-KIIrec|/KII	100*|K6-K6rec|/K6	100*|K7-K7rec|/K7
ztrig 1	0.03038	0.0062	0.00465	0	0		9	1e-09	33.9286	8.16316	8.51138e-06	2.51189e-11	0.831462	0.200048	-0.0788839	0.0602239		-0.0788839	0.0602239	-0.000274046	0.0248599	0.0462086	5.42904e-06	-0.01091		0.00526993	-0.00897616	0.568635	-0.00607747	0.0259986	0.00412505	-0.00837875	-0.00124873	0.000108122	-1.52361e-07	-0.0203082	0.000904459	-0.811959	2.5183			535.042	128.73	8.51138e-06	2.51189e-11	1476.96	1476.96	0	1.8009e-13
ztrig 2	0.03038	0.0062	0.00465	0	0		9	1e-09	33.9286	8.16316	8.51138e-06	2.51189e-11	0.831462	0.200048	0.480045	-0.210692		0.480045	-0.210692	-0.00069296	-0.263152	0.0633028	7.43743e-06	-0.0275872		0.00526993	-0.00897616	0.568635	-0.00607747	0.0259986	0.00412505	-0.00837875	-0.00124873	0.000108122	-1.52361e-07	-0.0203082	0.000904459	-0.811959	2.5183			166.644	40.0942	8.51138e-06	2.51189e-11	391.16	391.16	0	3.85906e-13
ztrig 3	0.03038	0.0062	0.00465	0	0		9	1e-09	33.9286	8.16316	8.51138e-06	2.51189e-11	0.831462	0.200048	0.00312616	0.0014331		0.00312616	0.0014331	0.000597579	0.00164073	0.0106411	1.25022e-06	0.0237901		0.00526993	-0.00897616	0.568635	-0.00607747	0.0259986	0.00412505	-0.00837875	-0.00124873	0.000108122	-1.52361e-07	-0.0203082	0.000904459	-0.811959	2.5183			33.9286	8.16316	8.51138e-06	2.51189e-11	6.76437e-11	6.75668e-11	1.99035e-14	1.28635e-14
pH = 10
Algebraic solution (discriminant of the cubic equation < 0)																																										recalculated constants
	[C]bfr	[AB2]bfr	[B]bfr	[ABC]bfr	[AC2]bfr		pH	[H+]eq							[ABC]form	[AC2]form		[ABC]eq	[AC2]eq	[C]eq	[AB2]eq	[B]eq	[BH+]eq	[CH+]eq
	g	d	l	e	f			h	KI	KII	K6	K7	Kih	KIIh	j	k		j+e = c	k+f = z	g-j-2k-s	d-j-k	l+j+2k-v	v	s		G	H	I	J	E	F	a	b	g	d	m	n	{-n/2+[(m/3)3+(n/2)2]1/2}1/3	{-n/2-[(m/3)3+(n/2)2]1/2}1/3			KIrec	KIIrec	K6rec	K7rec	100*|KI-KIrec|/KI	100*|KII-KIIrec|/KII	100*|K6-K6rec|/K6	100*|K7-K7rec|/K7
zalg	0.03038	0.0062	0.00465	0	0		10	1e-10	33.9286	8.16316	8.51138e-06	2.51189e-11	6.81158	1.63885	#NUM!	#NUM!		#NUM!	#NUM!	#NUM!	#NUM!	#NUM!	#NUM!	#NUM!		-1.4887	-0.492803	-2.53387	-0.0497884	1.74486	0.276847	-8.98665	-0.750482	0.168677	-0.000686273	-0.0210944	0.000641998	#NUM!	#NUM!			#NUM!	#NUM!	#NUM!	#NUM!	#NUM!	#NUM!	#NUM!	#NUM!
Trigonometric solution (discriminant of the cubic equation > 0)
	[C]bfr	[AB2]bfr	[B]bfr	[ABC]bfr	[AC2]bfr		pH	[H+]eq							[ABC]form	[AC2]form		[ABC]eq	[AC2]eq	[C]eq	[AB2]eq	[B]eq	[BH+]eq	[CH+]eq
	g	d	l	e	f			h	KI	KII	K6	K7	Kih	KIIh	j	k		j+e = c	k+f = z	g-j-2k-s	d-j-k	l+j+2k-v	v	s		G	H	I	J	E	F	a	b	g	d	m	n	cosq	q			KIrec	KIIrec	K6rec	K7rec	100*|KI-KIrec|/KI	100*|KII-KIIrec|/KII	100*|K6-K6rec|/K6	100*|K7-K7rec|/K7
ztrig 1	0.03038	0.0062	0.00465	0	0		10	1e-10	33.9286	8.16316	8.51138e-06	2.51189e-11	6.81158	1.63885	-0.140953	0.0987431		-0.140953	0.0987431	-0.00525049	0.04841	0.0611824	7.1883e-07	-0.0209026		-1.4887	-0.492803	-2.53387	-0.0497884	1.74486	0.276847	-8.98665	-0.750482	0.168677	-0.000686273	-0.0210944	0.000641998	-0.544422	2.1465			33.9286	8.16316	8.51138e-06	2.51189e-11	2.09423e-14	4.35213e-14	0	0
ztrig 2	0.03038	0.0062	0.00465	0	0		10	1e-10	33.9286	8.16316	8.51138e-06	2.51189e-11	6.81158	1.63885	0.416352	-0.186403		0.416352	-0.186403	-0.00264328	-0.223749	0.0481958	5.66251e-07	-0.0105231		-1.4887	-0.492803	-2.53387	-0.0497884	1.74486	0.276847	-8.98665	-0.750482	0.168677	-0.000686273	-0.0210944	0.000641998	-0.544422	2.1465			33.9286	8.16316	8.51138e-06	2.51189e-11	3.35077e-13	3.48171e-13	0	6.43177e-14
ztrig 3	0.03038	0.0062	0.00465	0	0		10	1e-10	33.9286	8.16316	8.51138e-06	2.51189e-11	6.81158	1.63885	0.00185211	0.00414896		0.00185211	0.00414896	0.00406137	0.000198924	0.0147999	1.73883e-07	0.0161686		-1.4887	-0.492803	-2.53387	-0.0497884	1.74486	0.276847	-8.98665	-0.750482	0.168677	-0.000686273	-0.0210944	0.000641998	-0.544422	2.1465			33.9286	8.16316	8.51138e-06	2.51189e-11	5.61254e-11	5.68606e-11	0	3.85906e-14
pH = 11
Algebraic solution (discriminant of the cubic equation < 0)																																										recalculated constants
	[C]bfr	[AB2]bfr	[B]bfr	[ABC]bfr	[AC2]bfr		pH	[H+]eq							[ABC]form	[AC2]form		[ABC]eq	[AC2]eq	[C]eq	[AB2]eq	[B]eq	[BH+]eq	[CH+]eq
	g	d	l	e	f			h	KI	KII	K6	K7	Kih	KIIh	j	k		j+e = c	k+f = z	g-j-2k-s	d-j-k	l+j+2k-v	v	s		G	H	I	J	E	F	a	b	g	d	m	n	{-n/2+[(m/3)3+(n/2)2]1/2}1/3	{-n/2-[(m/3)3+(n/2)2]1/2}1/3			KIrec	KIIrec	K6rec	K7rec	100*|KI-KIrec|/KI	100*|KII-KIIrec|/KII	100*|K6-K6rec|/K6	100*|K7-K7rec|/K7
zalg	0.03038	0.0062	0.00465	0	0		11	1e-11	33.9286	8.16316	8.51138e-06	2.51189e-11	24.2675	5.83873	#NUM!	#NUM!		#NUM!	#NUM!	#NUM!	#NUM!	#NUM!	#NUM!	#NUM!		-21.2344	-6.11586	-11.5901	-0.177381	22.147	3.51395	-2524.11	-303.357	22.2586	-0.110562	-0.0136331	0.000525668	#NUM!	#NUM!			#NUM!	#NUM!	#NUM!	#NUM!	#NUM!	#NUM!	#NUM!	#NUM!
Trigonometric solution (discriminant of the cubic equation > 0)
	[C]bfr	[AB2]bfr	[B]bfr	[ABC]bfr	[AC2]bfr		pH	[H+]eq							[ABC]form	[AC2]form		[ABC]eq	[AC2]eq	[C]eq	[AB2]eq	[B]eq	[BH+]eq	[CH+]eq
	g	d	l	e	f			h	KI	KII	K6	K7	Kih	KIIh	j	k		j+e = c	k+f = z	g-j-2k-s	d-j-k	l+j+2k-v	v	s		G	H	I	J	E	F	a	b	g	d	m	n	cosq	q			KIrec	KIIrec	K6rec	K7rec	100*|KI-KIrec|/KI	100*|KII-KIIrec|/KII	100*|K6-K6rec|/K6	100*|K7-K7rec|/K7
ztrig 1	0.03038	0.0062	0.00465	0	0		11	1e-11	33.9286	8.16316	8.51138e-06	2.51189e-11	24.2675	5.83873	-0.058282	0.047148		-0.058282	0.047148	-0.00402978	0.017334	0.040664	4.77761e-08	-0.00160428		-21.2344	-6.11586	-11.5901	-0.177381	22.147	3.51395	-2524.11	-303.357	22.2586	-0.110562	-0.0136331	0.000525668	-0.857967	2.6021			33.9286	8.16316	8.51138e-06	2.51189e-11	9.00519e-13	9.35708e-13	1.99035e-14	1.28635e-14
ztrig 2	0.03038	0.0062	0.00465	0	0		11	1e-11	33.9286	8.16316	8.51138e-06	2.51189e-11	24.2675	5.83873	0.378769	-0.172711		0.378769	-0.172711	-0.00212247	-0.199858	0.0379974	4.4643e-08	-0.000844969		-21.2344	-6.11586	-11.5901	-0.177381	22.147	3.51395	-2524.11	-303.357	22.2586	-0.110562	-0.0136331	0.000525668	-0.857967	2.6021			33.9286	8.16316	8.51138e-06	2.51189e-11	1.4869e-12	1.47972e-12	0	2.57271e-14
ztrig 3	0.03038	0.0062	0.00465	0	0		11	1e-11	33.9286	8.16316	8.51138e-06	2.51189e-11	24.2675	5.83873	0.000792713	0.00537918		0.000792713	0.00537918	0.0134674	2.81066e-05	0.0162011	1.90346e-08	0.00536149		-21.2344	-6.11586	-11.5901	-0.177381	22.147	3.51395	-2524.11	-303.357	22.2586	-0.110562	-0.0136331	0.000525668	-0.857967	2.6021			33.9286	8.16316	8.51138e-06	2.51189e-11	7.18531e-11	7.61405e-11	1.99035e-14	0
pH = 12
Algebraic solution (discriminant of the cubic equation < 0)																																										recalculated constants
	[C]bfr	[AB2]bfr	[B]bfr	[ABC]bfr	[AC2]bfr		pH	[H+]eq							[ABC]form	[AC2]form		[ABC]eq	[AC2]eq	[C]eq	[AB2]eq	[B]eq	[BH+]eq	[CH+]eq
	g	d	l	e	f			h	KI	KII	K6	K7	Kih	KIIh	j	k		j+e = c	k+f = z	g-j-2k-s	d-j-k	l+j+2k-v	v	s		G	H	I	J	E	F	a	b	g	d	m	n	{-n/2+[(m/3)3+(n/2)2]1/2}1/3	{-n/2-[(m/3)3+(n/2)2]1/2}1/3			KIrec	KIIrec	K6rec	K7rec	100*|KI-KIrec|/KI	100*|KII-KIIrec|/KII	100*|K6-K6rec|/K6	100*|K7-K7rec|/K7
zalg	0.03038	0.0062	0.00465	0	0		12	1e-12	33.9286	8.16316	8.51138e-06	2.51189e-11	32.6296	7.85062	#NUM!	#NUM!		#NUM!	#NUM!	#NUM!	#NUM!	#NUM!	#NUM!	#NUM!		-38.8123	-11.0316	-15.9283	-0.238502	40.0394	6.35283	-8652.06	-1059.67	71.1515	-0.361369	-0.0132238	0.00051359	#NUM!	#NUM!			#NUM!	#NUM!	#NUM!	#NUM!	#NUM!	#NUM!	#NUM!	#NUM!
Trigonometric solution (discriminant of the cubic equation > 0)
	[C]bfr	[AB2]bfr	[B]bfr	[ABC]bfr	[AC2]bfr		pH	[H+]eq							[ABC]form	[AC2]form		[ABC]eq	[AC2]eq	[C]eq	[AB2]eq	[B]eq	[BH+]eq	[CH+]eq
	g	d	l	e	f			h	KI	KII	K6	K7	Kih	KIIh	j	k		j+e = c	k+f = z	g-j-2k-s	d-j-k	l+j+2k-v	v	s		G	H	I	J	E	F	a	b	g	d	m	n	cosq	q			KIrec	KIIrec	K6rec	K7rec	100*|KI-KIrec|/KI	100*|KII-KIIrec|/KII	100*|K6-K6rec|/K6	100*|K7-K7rec|/K7
ztrig 1	0.03038	0.0062	0.00465	0	0		12	1e-12	33.9286	8.16316	8.51138e-06	2.51189e-11	32.6296	7.85062	-0.0529664	0.0437317		-0.0529664	0.0437317	-0.00395948	0.0154346	0.0391471	4.59938e-09	-0.00015763		-38.8123	-11.0316	-15.9283	-0.238502	40.0394	6.35283	-8652.06	-1059.67	71.1515	-0.361369	-0.0132238	0.00051359	-0.877474	2.64137			33.9286	8.16316	8.51138e-06	2.51189e-11	2.09423e-14	4.35213e-14	1.99035e-14	0
ztrig 2	0.03038	0.0062	0.00465	0	0		12	1e-12	33.9286	8.16316	8.51138e-06	2.51189e-11	32.6296	7.85062	0.376081	-0.171768		0.376081	-0.171768	-0.00208102	-0.198112	0.0371939	4.3699e-09	-8.28467e-05		-38.8123	-11.0316	-15.9283	-0.238502	40.0394	6.35283	-8652.06	-1059.67	71.1515	-0.361369	-0.0132238	0.00051359	-0.877474	2.64137			33.9286	8.16316	8.51138e-06	2.51189e-11	3.56019e-12	3.56875e-12	0	1.28635e-14
ztrig 3	0.03038	0.0062	0.00465	0	0		12	1e-12	33.9286	8.16316	8.51138e-06	2.51189e-11	32.6296	7.85062	0.000623002	0.0055602		0.000623002	0.0055602	0.0179231	1.6795e-05	0.0163934	1.92606e-09	0.00071353		-38.8123	-11.0316	-15.9283	-0.238502	40.0394	6.35283	-8652.06	-1059.67	71.1515	-0.361369	-0.0132238	0.00051359	-0.877474	2.64137			33.9286	8.16316	8.51138e-06	2.51189e-11	8.88582e-11	9.03503e-11	0	0
pH = 13
Algebraic solution (discriminant of the cubic equation < 0)																																										recalculated constants
	[C]bfr	[AB2]bfr	[B]bfr	[ABC]bfr	[AC2]bfr		pH	[H+]eq							[ABC]form	[AC2]form		[ABC]eq	[AC2]eq	[C]eq	[AB2]eq	[B]eq	[BH+]eq	[CH+]eq
	g	d	l	e	f			h	KI	KII	K6	K7	Kih	KIIh	j	k		j+e = c	k+f = z	g-j-2k-s	d-j-k	l+j+2k-v	v	s		G	H	I	J	E	F	a	b	g	d	m	n	{-n/2+[(m/3)3+(n/2)2]1/2}1/3	{-n/2-[(m/3)3+(n/2)2]1/2}1/3			KIrec	KIIrec	K6rec	K7rec	100*|KI-KIrec|/KI	100*|KII-KIIrec|/KII	100*|K6-K6rec|/K6	100*|K7-K7rec|/K7
zalg	0.03038	0.0062	0.00465	0	0		13	1e-13	33.9286	8.16316	8.51138e-06	2.51189e-11	33.794	8.13079	#NUM!	#NUM!		#NUM!	#NUM!	#NUM!	#NUM!	#NUM!	#NUM!	#NUM!		-41.6773	-11.8304	-16.5325	-0.247013	42.9482	6.81435	-10001.7	-1227.18	81.6811	-0.415782	-0.0131849	0.000512407	#NUM!	#NUM!			#NUM!	#NUM!	#NUM!	#NUM!	#NUM!	#NUM!	#NUM!	#NUM!
Trigonometric solution (discriminant of the cubic equation > 0)
	[C]bfr	[AB2]bfr	[B]bfr	[ABC]bfr	[AC2]bfr		pH	[H+]eq							[ABC]form	[AC2]form		[ABC]eq	[AC2]eq	[C]eq	[AB2]eq	[B]eq	[BH+]eq	[CH+]eq
	g	d	l	e	f			h	KI	KII	K6	K7	Kih	KIIh	j	k		j+e = c	k+f = z	g-j-2k-s	d-j-k	l+j+2k-v	v	s		G	H	I	J	E	F	a	b	g	d	m	n	cosq	q			KIrec	KIIrec	K6rec	K7rec	100*|KI-KIrec|/KI	100*|KII-KIIrec|/KII	100*|K6-K6rec|/K6	100*|K7-K7rec|/K7
ztrig 1	0.03038	0.0062	0.00465	0	0		13	1e-13	33.9286	8.16316	8.51138e-06	2.51189e-11	33.794	8.13079	-0.0524542	0.0434014		-0.0524542	0.0434014	-0.00395289	0.0152528	0.0389986	4.58194e-10	-1.57367e-05		-41.6773	-11.8304	-16.5325	-0.247013	42.9482	6.81435	-10001.7	-1227.18	81.6811	-0.415782	-0.0131849	0.000512407	-0.879329	2.64525			33.9286	8.16316	8.51138e-06	2.51189e-11	2.7225e-13	2.82889e-13	0	0
ztrig 2	0.03038	0.0062	0.00465	0	0		13	1e-13	33.9286	8.16316	8.51138e-06	2.51189e-11	33.794	8.13079	0.37582	-0.171677		0.37582	-0.171677	-0.00207696	-0.197943	0.0371152	4.36066e-10	-8.26851e-06		-41.6773	-11.8304	-16.5325	-0.247013	42.9482	6.81435	-10001.7	-1227.18	81.6811	-0.415782	-0.0131849	0.000512407	-0.879329	2.64525			33.9286	8.16316	8.51138e-06	2.51189e-11	1.50785e-12	1.50149e-12	0	0
ztrig 3	0.03038	0.0062	0.00465	0	0		13	1e-13	33.9286	8.16316	8.51138e-06	2.51189e-11	33.794	8.13079	0.000604982	0.00557923		0.000604982	0.00557923	0.0185427	1.57835e-05	0.0164135	1.92841e-10	7.38199e-05		-41.6773	-11.8304	-16.5325	-0.247013	42.9482	6.81435	-10001.7	-1227.18	81.6811	-0.415782	-0.0131849	0.000512407	-0.879329	2.64525			33.9286	8.16316	8.51138e-06	2.51189e-11	1.06136e-10	1.07889e-10	1.99035e-14	1.28635e-14
pH = 14
Algebraic solution (discriminant of the cubic equation < 0)																																										recalculated constants
	[C]bfr	[AB2]bfr	[B]bfr	[ABC]bfr	[AC2]bfr		pH	[H+]eq							[ABC]form	[AC2]form		[ABC]eq	[AC2]eq	[C]eq	[AB2]eq	[B]eq	[BH+]eq	[CH+]eq
	g	d	l	e	f			h	KI	KII	K6	K7	Kih	KIIh	j	k		j+e = c	k+f = z	g-j-2k-s	d-j-k	l+j+2k-v	v	s		G	H	I	J	E	F	a	b	g	d	m	n	{-n/2+[(m/3)3+(n/2)2]1/2}1/3	{-n/2-[(m/3)3+(n/2)2]1/2}1/3			KIrec	KIIrec	K6rec	K7rec	100*|KI-KIrec|/KI	100*|KII-KIIrec|/KII	100*|K6-K6rec|/K6	100*|K7-K7rec|/K7
zalg	0.03038	0.0062	0.00465	0	0		14	1e-14	33.9286	8.16316	8.51138e-06	2.51189e-11	33.9151	8.15991	#NUM!	#NUM!		#NUM!	#NUM!	#NUM!	#NUM!	#NUM!	#NUM!	#NUM!		-41.9809	-11.915	-16.5953	-0.247898	43.2564	6.86325	-10150.5	-1245.66	82.8389	-0.42177	-0.013181	0.000512289	#NUM!	#NUM!			#NUM!	#NUM!	#NUM!	#NUM!	#NUM!	#NUM!	#NUM!	#NUM!
Trigonometric solution (discriminant of the cubic equation > 0)
	[C]bfr	[AB2]bfr	[B]bfr	[ABC]bfr	[AC2]bfr		pH	[H+]eq							[ABC]form	[AC2]form		[ABC]eq	[AC2]eq	[C]eq	[AB2]eq	[B]eq	[BH+]eq	[CH+]eq
	g	d	l	e	f			h	KI	KII	K6	K7	Kih	KIIh	j	k		j+e = c	k+f = z	g-j-2k-s	d-j-k	l+j+2k-v	v	s		G	H	I	J	E	F	a	b	g	d	m	n	cosq	q			KIrec	KIIrec	K6rec	K7rec	100*|KI-KIrec|/KI	100*|KII-KIIrec|/KII	100*|K6-K6rec|/K6	100*|K7-K7rec|/K7
ztrig 1	0.03038	0.0062	0.00465	0	0		14	1e-14	33.9286	8.16316	8.51138e-06	2.51189e-11	33.9151	8.15991	-0.0524032	0.0433685		-0.0524032	0.0433685	-0.00395223	0.0152347	0.0389838	4.5802e-11	-1.57341e-06		-41.9809	-11.915	-16.5953	-0.247898	43.2564	6.86325	-10150.5	-1245.66	82.8389	-0.42177	-0.013181	0.000512289	-0.879514	2.64564			33.9286	8.16316	8.51138e-06	2.51189e-11	3.56019e-13	4.13452e-13	0	1.28635e-14
ztrig 2	0.03038	0.0062	0.00465	0	0		14	1e-14	33.9286	8.16316	8.51138e-06	2.51189e-11	33.9151	8.15991	0.375794	-0.171668		0.375794	-0.171668	-0.00207655	-0.197926	0.0371074	4.35974e-11	-8.26689e-07		-41.9809	-11.915	-16.5953	-0.247898	43.2564	6.86325	-10150.5	-1245.66	82.8389	-0.42177	-0.013181	0.000512289	-0.879514	2.64564			33.9286	8.16316	8.51138e-06	2.51189e-11	2.93192e-12	2.91593e-12	0	0
ztrig 3	0.03038	0.0062	0.00465	0	0		14	1e-14	33.9286	8.16316	8.51138e-06	2.51189e-11	33.9151	8.15991	0.000603169	0.00558115		0.000603169	0.00558115	0.0186071	1.56837e-05	0.0164155	1.92865e-11	7.40763e-06		-41.9809	-11.915	-16.5953	-0.247898	43.2564	6.86325	-10150.5	-1245.66	82.8389	-0.42177	-0.013181	0.000512289	-0.879514	2.64564			33.9286	8.16316	8.51138e-06	2.51189e-11	9.67535e-11	1.01122e-10	1.99035e-14	0
[truncated: 1 more columns]
