# Supplementary material for: Transfer of structural units through imine exchanges, in solution or without solvent: successive transiminations, stimuli (pH)-modulated covalent switches, and mathematical models
Source: Front Chem. 2026 Apr 13;13:1241625. doi: 10.3389/fchem.2025.1241625 (PMC13112204; doi:10.3389/fchem.2025.1241625)
Supplement: Supplementary file 1 [file Supplementaryfile1.zip › Supplementary Material/s-S2-comp-equil.xlsx]

## Sheet: Feuil1
Composition equil AB2 + C = ABC + B ABC + C = AC2 + B										Inputs: g, d, l, e, f, KI, KII
Set S2		simplified approach						paper -> section 5.4.1.
	Algebraic solution (discriminant of the cubic equation < 0)																																					recalculated constants
		[C]bfr	[AB2]bfr	[B]bfr	[ABC]bfr	[AC2]bfr						[ABC]form	[AC2]form	[ABC]eq	[AC2]eq	[C]eq	[AB2]eq	[B]eq	[B]tot/[A]tot	[C]tot/[A]tot
		g	d	l	e	f				KI	KII	j	k	j+e = c	k+f = z	g-j-2k	d-j-k	l+j+2k	(l+2d+e)/(d+e+f)	(g+e+2f)/(d+e+f)		G	H	I	J	E	F	a	b	g	d	m	n	{-n/2+[(m/3)3+(n/2)2]1/2}1/3	{-n/2-[(m/3)3+(n/2)2]1/2}1/3			KI	KII	100*|KI-KIrec|/KI	100*|KII-KIIrec|/KII	S100*|Ki-Kirec|/Ki, i = I, II
zalg		0.03038	0.0062	0.00465	0	0				3.42857	0.8	#NUM!	#NUM!	#NUM!	#NUM!	#NUM!	#NUM!	#NUM!	2.75	4.9		-0.555102	-0.124779	-0.828571	-0.024304	0.783673	0.0680229	-0.229878	0.0602683	0.0123674	-4.018e-05	-0.0767118	-0.00586175	#NUM!	#NUM!			#NUM!	#NUM!	#NUM!	#NUM!	#NUM!
	Trigonometric solution (discriminant of the cubic equation > 0)
		[C]bfr	[AB2]bfr	[B]bfr	[ABC]bfr	[AC2]bfr						[ABC]form	[AC2]form	[ABC]eq	[AC2]eq	[C]eq	[AB2]eq	[B]eq	[B]tot/[A]tot	[C]tot/[A]tot
		g	d	l	e	f				KI	KII	j	k	j+e = c	k+f = z	g-j-2k	d-j-k	l+j+2k	(l+2d+e)/(d+e+f)	(g+e+2f)/(d+e+f)		G	H	I	J	E	F	a	b	g	d	m	n	cosq	q			KI	KII	100*|KI-KIrec|/KI	100*|KII-KIIrec|/KII	S100*|Ki-Kirec|/Ki, i = I, II
ztrig 1		0.03038	0.0062	0.00465	0	0				3.42857	0.8	-0.607738	0.396687	-0.607738	0.396687	-0.155256	0.217251	0.190286	2.75	4.9		-0.555102	-0.124779	-0.828571	-0.024304	0.783673	0.0680229	-0.229878	0.0602683	0.0123674	-4.018e-05	-0.0767118	-0.00586175	0.716781	0.771622			3.42857	0.8	6.4763e-14	4.16334e-14	1.06396e-13
ztrig 2		0.03038	0.0062	0.00465	0	0				3.42857	0.8	0.341424	-0.137712	0.341424	-0.137712	-0.0356208	-0.197512	0.0706508	2.75	4.9		-0.555102	-0.124779	-0.828571	-0.024304	0.783673	0.0680229	-0.229878	0.0602683	0.0123674	-4.018e-05	-0.0767118	-0.00586175	0.716781	0.771622			3.42857	0.8	6.4763e-13	6.38378e-13	1.28601e-12
ztrig 3		0.03038	0.0062	0.00465	0	0				3.42857	0.8	0.00253264	0.0031996	0.00253264	0.0031996	0.0214482	0.000467765	0.0135818	2.75	4.9		-0.555102	-0.124779	-0.828571	-0.024304	0.783673	0.0680229	-0.229878	0.0602683	0.0123674	-4.018e-05	-0.0767118	-0.00586175	0.716781	0.771622			3.42857	0.8	9.70409e-11	9.66865e-11	1.93727e-10
