# Supplementary material for: Transfer of structural units through imine exchanges, in solution or without solvent: successive transiminations, stimuli (pH)-modulated covalent switches, and mathematical models
Source: Front Chem. 2026 Apr 13;13:1241625. doi: 10.3389/fchem.2025.1241625 (PMC13112204; doi:10.3389/fchem.2025.1241625)
Supplement: Supplementary file 1 [file Supplementaryfile1.zip › Supplementary Material/s-S2-pH-crv.xlsx]

## Sheet: Feuil1
Composition at equilibrium AB2 + C = ABC + B ABC + C = AC2 + B						B + H+ = BH+ C + H+ = CH+				¦(pH)			paper -> section 5.4.2.
simplified approach
Set S2
Data taken from "s-S2-pH"
	[C]bfr	[AB2]bfr	[B]bfr	[ABC]bfr	[AC2]bfr		pH	[H+]eq	KI	KII	K6	K7	Kih	KIIh	[ABC]form	[AC2]form	pH	[ABC]eq	[AC2]eq	[C]eq	[AB2]eq	[B]eq	[BH+]eq	[CH+]eq																		recalc
discr III > 0	g	d	l	e	f			h							j	k		j+e = c	k+f = z	g-j-2k-s	d-j-k	l+j+2k-v	v	s		G	H	I	J	E	F	a	b	g	d	m	n	cosq	q			KIrec	KIIrec	K6rec	K7rec	100*|KI-KIrec|/KI	100*|KII-KIIrec|/KII	100*|K6-K6rec|/K6	100*|K7-K7rec|/K7
ztrig 3	0.03038	0.0062	0.00465	0	0		0	1	3.42857	0.8	8.51138e-06	2.51189e-11	1.01185e-05	2.36099e-06	4.09794e-07	6.32042e-12	0	4.09794e-07	6.32042e-12	7.63098e-13	0.00619959	3.95811e-08	0.00465037	0.0303796		6.74561e-07	-2.19582e-08	0.999995	-7.17268e-08	6.82563e-12	5.92464e-13	-6.37052e-12	-6.22081e-13	4.82248e-16	-3.04807e-27	-0.00325421	7.14376e-05	-0.999795	3.12137			3.42855	0.799995	8.51138e-06	2.51188e-11	0.000685974	0.000685974	1.21258e-09	0.000378168
ztrig 3	0.03038	0.0062	0.00465	0	0		1	0.1	3.42857	0.8	8.51138e-06	2.51189e-11	1.01193e-05	2.36117e-06	4.09825e-07	6.32137e-12	1	4.09825e-07	6.32137e-12	7.63101e-12	0.00619959	3.9578e-07	0.00465001	0.0303796		6.74613e-07	-2.19599e-08	0.999995	-7.17323e-08	6.82667e-12	5.92555e-13	-6.3715e-12	-6.22177e-13	4.82322e-16	-3.04901e-27	-0.00325421	7.14376e-05	-0.999795	3.12137			3.42853	0.79999	8.51138e-06	2.51189e-11	0.0012344	0.0012344	1.25671e-10	3.11426e-05
ztrig 3	0.03038	0.0062	0.00465	0	0		2	0.01	3.42857	0.8	8.51138e-06	2.51189e-11	1.0127e-05	2.36298e-06	4.10142e-07	6.33114e-12	2	4.10142e-07	6.33114e-12	7.63101e-11	0.00619959	3.95477e-06	0.00464646	0.0303796		6.75129e-07	-2.19767e-08	0.999995	-7.17872e-08	6.83713e-12	5.93463e-13	-6.38126e-12	-6.2313e-13	4.83061e-16	-3.05836e-27	-0.00325421	7.14376e-05	-0.999795	3.12137			3.42855	0.799996	8.51138e-06	2.51189e-11	0.000537617	0.000537617	2.16949e-12	3.96132e-06
ztrig 3	0.03038	0.0062	0.00465	0	0		3	0.001	3.42857	0.8	8.51138e-06	2.51189e-11	1.02046e-05	2.38106e-06	4.13275e-07	6.42823e-12	3	4.13275e-07	6.42823e-12	7.63101e-10	0.00619959	3.92474e-05	0.00461117	0.0303796		6.80297e-07	-2.21449e-08	0.999995	-7.23367e-08	6.94219e-12	6.02582e-13	-6.47931e-12	-6.32705e-13	4.90485e-16	-3.15307e-27	-0.00325421	7.14377e-05	-0.999795	3.12137			3.42851	0.799985	8.51138e-06	2.51189e-11	0.00190229	0.00190229	3.18457e-13	4.80332e-07
ztrig 3	0.03038	0.0062	0.00465	0	0		4	0.0001	3.42857	0.8	8.51138e-06	2.51189e-11	1.09796e-05	2.56192e-06	4.44657e-07	7.4416e-12	4	4.44657e-07	7.4416e-12	7.631e-09	0.00619956	0.00036477	0.00428567	0.0303795		7.31968e-07	-2.3827e-08	0.999994	-7.78311e-08	8.03684e-12	6.97598e-13	-7.50097e-12	-7.3247e-13	5.67836e-16	-4.22582e-27	-0.00325421	7.14377e-05	-0.999795	3.12137			3.42849	0.79998	8.51138e-06	2.51189e-11	0.00251712	0.00251712	7.96142e-14	4.97418e-09
ztrig 3	0.03038	0.0062	0.00465	0	0		5	1e-05	3.42857	0.8	8.51138e-06	2.51189e-11	1.87306e-05	4.37047e-06	7.58474e-07	2.16531e-11	5	7.58474e-07	2.16531e-11	7.6309e-08	0.00619924	0.00213838	0.00251238	0.0303792		1.24868e-06	-4.06488e-08	0.99999	-1.32775e-07	2.33889e-11	2.03016e-12	-2.18293e-11	-2.13163e-12	1.65287e-15	-3.579e-26	-0.00325423	7.14382e-05	-0.999795	3.12136			3.42856	0.799996	8.51138e-06	2.51189e-11	0.000444501	0.000444501	1.99035e-14	5.63618e-09
ztrig 3	0.03038	0.0062	0.00465	0	0		6	1e-06	3.42857	0.8	8.51138e-06	2.51189e-11	9.62378e-05	2.24555e-05	3.89207e-06	5.70451e-10	6	3.89207e-06	5.70451e-10	7.62994e-07	0.00619611	0.0041646	0.000489297	0.0303753		6.41524e-06	-2.08929e-07	0.999949	-6.82198e-07	6.17448e-10	5.35945e-11	-5.76229e-10	-5.62688e-11	4.37243e-14	-2.49426e-23	-0.00325439	7.14435e-05	-0.999795	3.12132			3.42857	0.8	8.51138e-06	2.51189e-11	2.27299e-05	2.27299e-05	0	5.60078e-11
ztrig 3	0.03038	0.0062	0.00465	0	0		7	1e-07	3.42857	0.8	8.51138e-06	2.51189e-11	0.000871118	0.000203261	3.47866e-05	4.57991e-08	7	3.47866e-05	4.57991e-08	7.62044e-06	0.00616517	0.00463047	5.44033e-05	0.0303375		5.80239e-05	-1.8979e-06	0.999535	-6.17506e-06	5.05898e-08	4.39119e-09	-4.7176e-08	-4.60673e-09	3.65623e-12	-1.67442e-19	-0.00325601	7.14963e-05	-0.999786	3.1209			3.42857	0.8	8.51138e-06	2.51189e-11	2.64286e-07	2.64286e-07	1.99035e-14	1.47545e-11
ztrig 3	0.03038	0.0062	0.00465	0	0		8	1e-08	3.42857	0.8	8.51138e-06	2.51189e-11	0.0086007	0.00200683	0.000306783	3.72873e-06	8	0.000306783	3.72873e-06	7.53325e-05	0.00588949	0.00495841	5.82563e-06	0.0299904		0.000568448	-1.94019e-05	0.995413	-6.09675e-05	4.93147e-06	4.28051e-07	-4.56319e-06	-4.45593e-07	4.2837e-10	-1.59108e-15	-0.00327234	7.20281e-05	-0.999693	3.11682			3.42857	0.8	8.51138e-06	2.51189e-11	1.41473e-09	1.41476e-09	0	1.32494e-12
ztrig 3	0.03038	0.0062	0.00465	0	0		9	1e-09	3.42857	0.8	8.51138e-06	2.51189e-11	0.0840214	0.019605	0.00162223	0.000138315	9	0.00162223	0.000138315	0.000697884	0.00443946	0.00654809	7.69333e-07	0.0277833		0.00513079	-0.000252795	0.955189	-0.0005956	0.00047064	4.08515e-05	-0.00040308	-3.93309e-05	1.1022e-07	-1.44916e-11	-0.00344714	7.77467e-05	-0.998036	3.07892			3.42857	0.8	8.51138e-06	2.51189e-11	1.44046e-10	1.44079e-10	0	1.41499e-13
ztrig 3	0.03038	0.0062	0.00465	0	0		10	1e-10	3.42857	0.8	8.51138e-06	2.51189e-11	0.688328	0.16061	0.00311881	0.00121842	10	0.00311881	0.00121842	0.00498373	0.00186276	0.0102055	1.19905e-07	0.0198406		0.0143022	-0.0062231	0.632892	-0.00487933	0.0315864	0.0027417	-0.0124474	-0.00108112	5.49082e-05	-6.52739e-08	-0.00692578	0.000181489	-0.818086	2.52887			3.42857	0.8	8.51138e-06	2.51189e-11	4.35207e-11	4.34791e-11	1.99035e-14	0
ztrig 1	0.03038	0.0062	0.00465	0	0		11	1e-11	3.42857	0.8	8.51138e-06	2.51189e-11	2.4523	0.572203	0.00279608	0.00273755	11	0.00279608	0.00273755	0.0158134	0.000666367	0.0129212	1.51811e-08	0.00629542		-0.237431	-0.0653509	-0.307892	-0.0173835	0.400918	0.0347997	0.0183675	0.0234421	0.00377707	-1.0516e-05	-0.337327	0.0659381	-0.874403	2.635			3.42857	0.8	8.51138e-06	2.51189e-11	9.61083e-12	9.70057e-12	0	2.57271e-14
ztrig 3	0.03038	0.0062	0.00465	0	0		12	1e-12	3.42857	0.8	8.51138e-06	2.51189e-11	3.2973	0.769371	0.00256595	0.00314567	12	0.00256595	0.00314567	0.0206987	0.000488383	0.0135073	1.58697e-09	0.00082403		-0.504994	-0.115682	-0.758562	-0.0233735	0.724814	0.0629139	-0.162051	0.0549331	0.0107553	-3.43711e-05	-0.104674	-0.0101728	0.780436	0.675434			3.42857	0.8	8.51138e-06	2.51189e-11	1.20576e-10	1.20695e-10	1.99035e-14	1.28635e-14
ztrig 3	0.03038	0.0062	0.00465	0	0		13	1e-13	3.42857	0.8	8.51138e-06	2.51189e-11	3.41498	0.796828	0.00253606	0.00319411	13	0.00253606	0.00319411	0.0213706	0.000469834	0.0135743	1.59484e-10	8.50781e-05		-0.549806	-0.123821	-0.821321	-0.0242076	0.777471	0.0674845	-0.22217	0.0597167	0.0121926	-3.95465e-05	-0.0789619	-0.00617744	0.723326	0.762189			3.42857	0.8	8.51138e-06	2.51189e-11	9.77144e-11	9.77551e-11	0	0
ztrig 3	0.03038	0.0062	0.00465	0	0		14	1e-14	3.42857	0.8	8.51138e-06	2.51189e-11	3.42721	0.799682	0.00253298	0.00319905	14	0.00253298	0.00319905	0.0214404	0.000467972	0.0135811	1.59564e-11	8.53557e-06		-0.554569	-0.124683	-0.827844	-0.0242943	0.78305	0.0679687	-0.229097	0.0602129	0.0123497	-4.01161e-05	-0.0769324	-0.00589245	0.717437	0.77068			3.42857	0.8	8.51138e-06	2.51189e-11	1.00292e-10	1.00434e-10	1.99035e-14	0
[truncated: 13 more columns]
