# Supplementary material for: Transfer of structural units through imine exchanges, in solution or without solvent: successive transiminations, stimuli (pH)-modulated covalent switches, and mathematical models
Source: Front Chem. 2026 Apr 13;13:1241625. doi: 10.3389/fchem.2025.1241625 (PMC13112204; doi:10.3389/fchem.2025.1241625)
Supplement: Supplementary file 1 [file Supplementaryfile1.zip › Supplementary Material/v-key-ABCW.xlsx]

## Sheet: Feuil1
Calculation of verification keys for a mixture A, B, C, water						Constants are calculated from concentrations.
					Inputs: a, b, c, w, x, y, z, t, u				paper -> section 5.2.2.1.
	[A]in	[B]in	[C]in	[H2O]in		[AB]eq	[AB2]eq	[AC]eq	[AC2]eq	[ABC]eq											[A]eq	[B]eq	[C]eq	[H2O]eq		x/a	y/a	z/a	t/a	u/a
	a	b	c	w		x	y	z	t	u		t/a		K1	K2	K3	K4	K5
key 1 (two real roots)	8	18	32	4		0.2	0.4	1.6	4	0.8		0.5		0.2	2	1.2	1.875	3			1	16.2	21.6	16.2		0.025	0.05	0.2	0.5	0.1
key 2 (four real roots)	10	12	25	0.03		0.172	0.605	0.356	5	3.858		0.5		55.083	10.1381	71.4538	25.371	40.5183			0.009	6.76	10.786	19.484		0.0172	0.0605	0.0356	0.5	0.3858
