# Supplementary material for: Transfer of structural units through imine exchanges, in solution or without solvent: successive transiminations, stimuli (pH)-modulated covalent switches, and mathematical models
Source: Front Chem. 2026 Apr 13;13:1241625. doi: 10.3389/fchem.2025.1241625 (PMC13112204; doi:10.3389/fchem.2025.1241625)
Supplement: Supplementary file 1 [file Supplementaryfile1.zip › Supplementary Material/v-key-ABW.xlsx]

## Sheet: Feuil1
Calculation of verification keys for a mixture A, B, water
						paper -> section 5.1.2.
			Inputs: a, b, w, x, y
	[A]in	[B]in	[H2O]in		[AB]eq	[AB2]eq	[A]eq	[B]eq	[H2O]eq
	a	b	w		x	y	a-x-y	b-x-2y	w+x+2y		K1	K2
key 1 (one real root)	5	8	2		1	1.5	2.5	4	6		0.6	2.25
key 2 (three real roots)	3.75	9	2		2	0.75	1	5.5	5.5		2	0.375
