# Supplementary material for: Transfer of structural units through imine exchanges, in solution or without solvent: successive transiminations, stimuli (pH)-modulated covalent switches, and mathematical models
Source: Front Chem. 2026 Apr 13;13:1241625. doi: 10.3389/fchem.2025.1241625 (PMC13112204; doi:10.3389/fchem.2025.1241625)
Supplement: Supplementary file 1 [file Supplementaryfile1.zip › Supplementary Material/v-verif-ABCW.xlsx]

## Sheet: Feuil1
Verifications of the calculations for "Composition at equilibrium" for starting mixtures of A, B, C and water
Verification with keys from the file "v-key-ABCW"					Inputs: a, b, c, w, x, y, K1 - K5					paper -> section 5.2.2.1.
t3 ¹ 0, t2 ¹ 0																																														recalc
discr III < 0
key 1 (two real roots)			[A]in	[B]in	[C]in	[H2O]in							[AB]eq	[AB2]eq	[AC]eq	[AC2]eq	[ABC]eq	[A]eq	[B]eq	[C]eq	[H2O]eq	[B]in/[A]in	[C]in/[A]in
	r	eq K1	a	b	c	w	K1	K2	K3	K4	K5		x	y	z	t	u1	a-(x+y+z+t+u1)	b-(x+2y+u1)	c-(z+2t+u1)	w+(x+2y+z+2t+2u1)			F	G	H	I	J	K	a	b	g	d	e	t3	t2	t1	t0	m	n	discr III	lr	h	r		K1rec	K2rec	K3rec	K4rec
	0.5	6.83307e-11	8	18	32	4	0.2	2	1.2	1.875	3		0.2	0.4	1.6	4	0.8	1	16.2	21.6	16.2	2.25	4	0.625	0.15625	-0.0625	-4.7	3.6	-0.15625	-0.0878906	-1.81641	-43.2094	66.15	-24.3	25.6877	531.94	-817.655	304.42	-174.771	889.347	-8.1041e+08	-22.168	2.0731	-12.3907		0.2	2	1.2	1.875
	r	eq K1	a	b	c	w	K1	K2	K3	K4	K5		x	y	z	t	u2	a-(x+y+z+t+u2)	b-(x+2y+u2)	c-(z+2t+u2)	w+(x+2y+z+2t+2u2)			F	G	H	I	J	K	a	b	g	d	e	t3	t2	t1	t0	m	n	discr III	lr	h	r		K1rec	K2rec	K3rec	K4rec
	0.5	32.0739	8	18	32	4	0.2	2	1.2	1.875	3		-0.469411	0.272485	-4.54989	4	0.660285	8.08653	17.2642	27.8896	8.84624	2.25	4	0.625	0.15625	-0.0625	-4.7	3.6	-0.15625	-0.0878906	-1.81641	-43.2094	66.15	-24.3	25.6877	531.94	-817.655	304.42	-174.771	889.347	-8.1041e+08	-22.168	2.0731	-12.3907		-0.0297443	-0.297443	-0.178466	-0.278853
	r	eq K1	a	b	c	w	K1	K2	K3	K4	K5		x	y	z	t	u3	a-(x+y+z+t+u3)	b-(x+2y+u3)	c-(z+2t+u3)	w+(x+2y+z+2t+2u3)			F	G	H	I	J	K	a	b	g	d	e	t3	t2	t1	t0	m	n	discr III	lr	h	r		K1rec	K2rec	K3rec	K4rec
	0.5	#NUM!	8	18	32	4	0.2	2	1.2	1.875	3		#NUM!	#NUM!	#NUM!	4	#NUM!	#NUM!	#NUM!	#NUM!	#NUM!	2.25	4	0.625	0.15625	-0.0625	-4.7	3.6	-0.15625	-0.0878906	-1.81641	-43.2094	66.15	-24.3	25.6877	531.94	-817.655	304.42	-174.771	889.347	-8.1041e+08	-22.168	2.0731	-12.3907		#NUM!	#NUM!	#NUM!	#NUM!
	r	eq K1	a	b	c	w	K1	K2	K3	K4	K5		x	y	z	t	u4	a-(x+y+z+t+u4)	b-(x+2y+u4)	c-(z+2t+u4)	w+(x+2y+z+2t+2u4)			F	G	H	I	J	K	a	b	g	d	e	t3	t2	t1	t0	m	n	discr III	lr	h	r		K1rec	K2rec	K3rec	K4rec
	0.5	#NUM!	8	18	32	4	0.2	2	1.2	1.875	3		#NUM!	#NUM!	#NUM!	4	#NUM!	#NUM!	#NUM!	#NUM!	#NUM!	2.25	4	0.625	0.15625	-0.0625	-4.7	3.6	-0.15625	-0.0878906	-1.81641	-43.2094	66.15	-24.3	25.6877	531.94	-817.655	304.42	-174.771	889.347	-8.1041e+08	-22.168	2.0731	-12.3907		#NUM!	#NUM!	#NUM!	#NUM!
t3 ¹ 0, t2 ¹ 0
discr III > 0
key 2 (four real roots)			[A]in	[B]in	[C]in	[H2O]in							[AB]eq	[AB2]eq	[AC]eq	[AC2]eq	[ABC]eq	[A]eq	[B]eq	[C]eq	[H2O]eq	[B]in/[A]in	[C]in/[A]in
	r	eq K1	a	b	c	w	K1	K2	K3	K4	K5		x	y	z	t	u1	a-(x+y+z+t+u1)	b-(x+2y+u1)	c-(z+2t+u1)	w+(x+2y+z+2t+2u1)			F	G	H	I	J	K	a	b	g	d	e	t3	t2	t1	t0	m	n	discr III	ltrig	h	r		K1rec	K2rec	K3rec	K4rec
	0.5	1.03567e+08	10	12	25	0.03	55.083	10.1381	71.4538	25.371	40.5183		-2236.8	522.008	-157.611	5	113.324	1764.08	1091.46	59.2871	-1113.72	1.2	2.5	0.0406472	0.125232	4.47038	-189.308	660.996	-2.05015	-158.004	27349.9	-1.12969e+06	6.83358e+06	-1.1085e+07	2.2956e+12	-1.01935e+14	6.15784e+14	-913281575106875	-389.008	-2912.97	1.76767e+56	37.5415	25171.8	9.12314e+07		1.29383	0.238132	1.67836	0.595932
	r	eq K1	a	b	c	w	K1	K2	K3	K4	K5		x	y	z	t	u2	a-(x+y+z+t+u2)	b-(x+2y+u2)	c-(z+2t+u2)	w+(x+2y+z+2t+2u2)			F	G	H	I	J	K	a	b	g	d	e	t3	t2	t1	t0	m	n	discr III	ltrig	h	r		K1rec	K2rec	K3rec	K4rec
	0.5	-226829	10	12	25	0.03	55.083	10.1381	71.4538	25.371	40.5183		-192.451	113.657	-29.0618	5	52.8789	59.9773	-75.7414	-8.81712	121.588	1.2	2.5	0.0406472	0.125232	4.47038	-189.308	660.996	-2.05015	-158.004	27349.9	-1.12969e+06	6.83358e+06	-1.1085e+07	2.2956e+12	-1.01935e+14	6.15784e+14	-913281575106875	-389.008	-2912.97	1.76767e+56	37.5415	25171.8	9.12314e+07		5.15102	0.948056	6.68192	2.37254
	r	eq K1	a	b	c	w	K1	K2	K3	K4	K5		x	y	z	t	u3	a-(x+y+z+t+u3)	b-(x+2y+u3)	c-(z+2t+u3)	w+(x+2y+z+2t+2u3)			F	G	H	I	J	K	a	b	g	d	e	t3	t2	t1	t0	m	n	discr III	ltrig	h	r		K1rec	K2rec	K3rec	K4rec
	0.5	-2.57207e-07	10	12	25	0.03	55.083	10.1381	71.4538	25.371	40.5183		0.172	0.605	0.356	5	3.858	0.009	6.76	10.786	19.484	1.2	2.5	0.0406472	0.125232	4.47038	-189.308	660.996	-2.05015	-158.004	27349.9	-1.12969e+06	6.83358e+06	-1.1085e+07	2.2956e+12	-1.01935e+14	6.15784e+14	-913281575106875	-389.008	-2912.97	1.76767e+56	37.5415	25171.8	9.12314e+07		55.083	10.1381	71.4538	25.371
	r	eq K1	a	b	c	w	K1	K2	K3	K4	K5		x	y	z	t	u4	a-(x+y+z+t+u4)	b-(x+2y+u4)	c-(z+2t+u4)	w+(x+2y+z+2t+2u4)			F	G	H	I	J	K	a	b	g	d	e	t3	t2	t1	t0	m	n	discr III	ltrig	h	r		K1rec	K2rec	K3rec	K4rec
	0.5	26304	10	12	25	0.03	55.083	10.1381	71.4538	25.371	40.5183		-7.80001	0.374307	-20.5249	5	3.03458	29.916	16.0168	32.4903	-11.4771	1.2	2.5	0.0406472	0.125232	4.47038	-189.308	660.996	-2.05015	-158.004	27349.9	-1.12969e+06	6.83358e+06	-1.1085e+07	2.2956e+12	-1.01935e+14	6.15784e+14	-913281575106875	-389.008	-2912.97	1.76767e+56	37.5415	25171.8	9.12314e+07		0.186831	0.0343866	0.242357	0.0860535
Verification of the quartic equation
t3 ¹ 0, t2 ¹ 0	equation u4+ 2u3 - 2u2 + 2u -3 = 0
discr III < 0
																	u1													a	b	g	d	e	t3	t2	t1	t0	m	n	discr III	lr	h	r
																	-3													1	2	-2	2	-3	40	-64	-24	-16	-1.45333	-1.02341	-40960000	2	2	12
																	u2													a	b	g	d	e	t3	t2	t1	t0	m	n	discr III	lr	h	r
																	1													1	2	-2	2	-3	40	-64	-24	-16	-1.45333	-1.02341	-40960000	2	2	12
																	u3													a	b	g	d	e	t3	t2	t1	t0	m	n	discr III	lr	h	r
																	#NUM!													1	2	-2	2	-3	40	-64	-24	-16	-1.45333	-1.02341	-40960000	2	2	12
																	u4													a	b	g	d	e	t3	t2	t1	t0	m	n	discr III	lr	h	r
																	#NUM!													1	2	-2	2	-3	40	-64	-24	-16	-1.45333	-1.02341	-40960000	2	2	12
t3 ¹ 0, t2 ¹ 0	equation u4+ 5u3+ 5u2- 5u -6 = 0
discr III > 0
																	u1													a	b	g	d	e	t3	t2	t1	t0	m	n	discr III	ltrig	h	r
																	-3													1	5	5	-5	-6	-15	-121	-265	-175	-4.0237	3.04496	518400	-1.4	5	5
																	u2													a	b	g	d	e	t3	t2	t1	t0	m	n	discr III	ltrig	h	r
																	-2													1	5	5	-5	-6	-15	-121	-265	-175	-4.0237	3.04496	518400	-1.4	5	5
																	[ABC]eq
																	u3													a	b	g	d	e	t3	t2	t1	t0	m	n	discr III	ltrig	h	r
																	-1													1	5	5	-5	-6	-15	-121	-265	-175	-4.0237	3.04496	518400	-1.4	5	5
																	u4													a	b	g	d	e	t3	t2	t1	t0	m	n	discr III	ltrig	h	r
																	1													1	5	5	-5	-6	-15	-121	-265	-175	-4.0237	3.04496	518400	-1.4	5	5
[truncated: 7 more columns]
