# Supplementary material for: Transfer of structural units through imine exchanges, in solution or without solvent: successive transiminations, stimuli (pH)-modulated covalent switches, and mathematical models
Source: Front Chem. 2026 Apr 13;13:1241625. doi: 10.3389/fchem.2025.1241625 (PMC13112204; doi:10.3389/fchem.2025.1241625)
Supplement: Supplementary file 1 [file Supplementaryfile1.zip › Supplementary Material/v-verif-ABW.xlsx]

## Sheet: Feuil1
Verifications of the calculations for "Composition at equilibrium" for starting mixtures of A, B and water
Calculations of verification keys				Inputs: a, b, w, x, y				paper -> section 5.1.2.
	[A]in	[B]in	[H2O]in		[AB]eq	[AB2]eq	[A]eq	[B]eq	[H2O]eq
	a	b	w		x	y	a-x-y	b-x-2y	w+x+2y		K1	K2
key 1 (one real root)	5	8	2		1	1.5	2.5	4	6		0.6	2.25
key 2 (three real roots)	3.75	9	2		2	0.75	1	5.5	5.5		2	0.375
Verification with keys				Input: a, b, w, K1, K2
algebraic solution
→ key 1	[A]in1	[B]in1	[H2O]in1					[AB]eq1	[AB2]eq1	[B]eq1	[A]eq1	[H2O]eq1	% AB of A	% AB2 ofA
	a	b	w	K1	K2			x	y	b1-(x+2y)	a1-(x+y)	w1+(x+2y)			A	B	D	E	F	G	a	b	g	d	m	n	{-n/2+[(m/3)3+(n/2)2]1/2}1/3	{-n/2-[(m/3)3+(n/2)2]1/2}1/3	discr III		K1 recalc	K2 recalc	100|K1-K1recalc|/K1	100|K2-K2recalc|/K2	S100|Ki-Kirecalc|/Ki, i = 1,2
yr	5	8	2	0.6	2.25			1	1.5	4	2.5	6	20	30	-3.36	-33.3	4.9	-18	-5.04	27	132.3	-1313.55	7504.65	-8748	23.8656	49.1105	2.0573	-3.86682	-3.66083e+13		0.6	2.25	1.66533e-13	1.97373e-13	3.63906e-13
trigonometric solution
→ key 2	[A]in1	[B]in1	[H2O]in1					[AB]eq1	[AB2]eq1	[B]eq1	[A]eq1	[H2O]eq1	% AB of A	% AB2 ofA
	a	b	w	K1	K2			x	y	b1-(x+2y)	a1-(x+y)	w1+(x+2y)			A	B	D	E	F	G	a	b	g	d	m	n	cosq	q	discr III		K1 recalc	K2 recalc	100|K1-K1recalc|/K1	100|K2-K2recalc|/K2	S100|Ki-Kirecalc|/Ki, i = 1,2
y1	3.75	9	2	2	0.375			2	0.75	5.5	1	5.5	53.3333	20	-0.5	-13.875	-0.25	-3.375	1	11.25	0.1875	11.4844	162.141	-128.145	-385.771	-1317.77	0.451854	1.10195	225877		2	0.375	0	0	0
y2	3.75	9	2	2	0.375			144.058	-38.0534	-58.9513	-102.255	69.9513	3841.55	-1014.76	-0.5	-13.875	-0.25	-3.375	1	11.25	0.1875	11.4844	162.141	-128.145	-385.771	-1317.77	0.451854	1.10195	225877		1.67169	0.313443	16.4153	16.4153	32.8306
y3	3.75	9	2	2	0.375			87.1067	-23.9466	-30.2135	-59.4101	41.2135	2322.85	-638.577	-0.5	-13.875	-0.25	-3.375	1	11.25	0.1875	11.4844	162.141	-128.145	-385.771	-1317.77	0.451854	1.10195	225877		2	0.375	2.33147e-13	2.07242e-13	4.40388e-13
Verification of the cubic equation
algebraic solution
	equation y3-3y2-3y-4 = 0
									y												a	b	g	d	m	n	{-n/2+[(m/3)3+(n/2)2]1/2}1/3	{-n/2-[(m/3)3+(n/2)2]1/2}1/3	discr III
yr									4												1	-3	-3	-4	-6	-9	2	1	-1323
trigonometric solution
									[AB2]eq1
	equation y3-3y2-y+3 = 0								y												a	b	g	d	m	n	cosq	q	discr III
y1									3												1	-3	-1	3	-4	0	0	1.5708	256
y2									-1												1	-3	-1	3	-4	0	0	1.5708	256
y3									1												1	-3	-1	3	-4	0	0	1.5708	256
